# Supplementary material for: Software algorithm and hardware design for real-time implementation of new spectral estimator
Source: Biomed Eng Online. 2014 May 9;13:61. doi: 10.1186/1475-925X-13-61 (PMC4057578; doi:10.1186/1475-925X-13-61)
Supplement: Additional file 2 — txtfiles.zip. [file 1475-925X-13-61-S2.zip › FILE094.TXT]

    -1.77730
    -1.55157
    -1.55157
    -1.21297
    -1.55157
    -1.55157
    -1.49513
    -1.55157
    -0.59220
    -0.87437
    -0.93080
    -1.26940
    -1.26940
    -1.21297
    -0.98723
    -1.21297
    -1.15653
    -1.32583
    -1.32583
    -1.49513
    -1.26940
    -1.26940
    -1.21297
    -1.38227
    -1.15653
    -0.31003
     0.02856
     0.48003
     0.25430
    -0.25360
     0.19786
     0.42360
     0.81863
     1.10080
     1.21366
     1.27010
     1.15723
     0.93150
     0.42360
     0.81863
     0.59290
     0.64933
     0.42360
     0.25430
     0.02856
    -0.02787
    -0.02787
     0.02856
     0.08500
     0.02856
    -0.19717
     0.14143
     0.14143
     0.36716
     0.42360
     0.31073
     0.36716
     0.42360
     0.64933
     0.14143
     0.31073
     0.64933
     0.81863
     0.81863
     0.36716
     0.19786
    -0.08430
     0.02856
     0.19786
     0.53646
     0.48003
     0.25430
    -0.19717
     0.08500
     0.25430
     0.25430
     0.25430
     0.02856
    -0.19717
    -0.14074
     0.02856
    -0.25360
     0.02856
    -0.14074
    -0.19717
     0.02856
     0.14143
    -0.08430
    -0.59220
    -0.42290
    -0.08430
    -0.19717
    -0.31003
    -0.25360
    -0.25360
    -0.53577
    -0.19717
    -0.36647
    -0.31003
    -0.42290
    -0.36647
    -0.36647
    -0.14074
     0.02856
    -0.36647
    -0.47933
    -0.02787
    -0.14074
    -0.08430
    -0.14074
    -0.47933
    -0.36647
    -0.31003
    -0.25360
    -0.36647
    -0.47933
    -0.19717
    -0.36647
    -0.36647
    -0.19717
    -0.36647
    -0.70507
    -0.36647
    -0.08430
    -0.31003
    -0.14074
    -0.25360
    -0.47933
    -0.31003
    -0.36647
     0.08500
     0.02856
    -0.08430
    -0.14074
    -0.31003
     0.02856
     0.08500
    -0.08430
    -0.08430
     0.14143
     0.14143
     0.02856
     0.08500
    -0.25360
    -0.08430
    -0.31003
    -0.08430
     0.08500
    -0.19717
    -0.08430
    -0.25360
    -0.36647
    -0.19717
    -0.59220
    -0.59220
    -0.31003
    -0.42290
    -0.59220
    -0.42290
    -0.53577
    -0.76150
    -0.87437
    -0.87437
    -0.81793
    -0.81793
    -0.81793
    -0.93080
    -1.04367
    -0.81793
    -1.49513
    -1.38227
    -0.98723
    -1.04367
    -1.38227
    -1.04367
    -0.64863
    -0.76150
    -1.10010
    -0.70507
    -0.81793
    -0.36647
    -0.53577
    -0.47933
    -0.59220
    -0.31003
    -0.36647
    -0.59220
    -0.31003
    -0.76150
    -0.93080
    -0.81793
    -0.76150
    -1.15653
    -1.38227
    -1.60800
    -1.60800
    -1.72087
    -1.66443
    -2.05947
    -2.51093
    -2.05947
    -2.05947
    -1.83373
    -1.38227
    -1.04367
    -0.31003
    -0.14074
    -0.19717
    -0.14074
     0.14143
     0.31073
     0.70576
     1.21366
     1.83443
     1.89086
     1.60870
     1.72156
     1.94729
     2.06016
     1.55226
     1.60870
     1.55226
     1.49583
     1.77800
     1.27010
     1.21366
     1.10080
     0.70576
     0.81863
     1.04436
     1.27010
     0.93150
     0.87506
     0.53646
     0.48003
     0.19786
     0.48003
     0.48003
    -0.08430
     0.19786
     0.25430
    -0.08430
    -0.02787
    -0.36647
    -0.14074
     0.14143
     0.36716
     0.08500
    -0.19717
    -0.14074
     0.19786
     0.02856
     0.53646
     0.48003
     0.19786
     0.53646
     0.64933
     0.36716
     0.14143
     0.59290
     0.81863
     0.64933
     0.25430
     0.70576
     0.76220
     0.19786
     0.08500
     0.42360
     1.10080
     0.42360
    -0.64863
    -0.70507
     0.19786
     0.36716
     0.02856
    -0.19717
    -0.42290
    -0.02787
     0.25430
     0.14143
     0.31073
     0.14143
    -0.14074
    -0.31003
    -0.25360
     0.53646
     0.64933
     0.53646
     0.53646
     0.59290
     0.64933
     0.76220
     0.42360
     0.59290
     0.70576
     0.81863
     0.76220
     0.64933
     0.76220
     0.53646
     0.81863
     1.10080
     0.64933
     0.25430
     0.53646
     0.81863
     0.59290
     0.48003
     0.31073
     0.19786
     0.64933
     0.53646
     0.48003
     0.19786
     0.36716
     0.25430
     0.25430
     0.76220
     0.42360
     0.19786
     0.14143
     0.25430
     0.36716
     0.19786
     0.48003
    -0.14074
    -0.31003
     0.19786
     0.14143
    -0.14074
    -0.47933
    -0.59220
    -0.31003
    -0.25360
    -0.02787
    -0.31003
    -0.36647
    -0.31003
    -0.19717
     0.25430
    -0.14074
    -0.19717
     0.02856
     0.14143
     0.36716
     0.64933
     0.14143
     0.02856
     0.19786
     0.14143
     0.48003
     0.25430
    -0.02787
    -0.14074
    -0.02787
    -0.08430
     0.25430
    -0.31003
    -0.25360
    -0.42290
    -0.19717
    -0.14074
    -0.36647
    -0.47933
    -0.59220
    -0.59220
    -0.25360
    -0.36647
    -0.53577
    -0.76150
    -0.53577
    -0.31003
    -0.31003
    -0.76150
    -0.42290
    -0.31003
     0.14143
     0.31073
     0.14143
     0.31073
     0.08500
     0.53646
     0.98793
     1.15723
     0.98793
     0.76220
     1.10080
     0.98793
     1.77800
     1.32653
     1.32653
     1.04436
     1.21366
     1.38296
     1.27010
     0.93150
     0.98793
     1.04436
     0.81863
     1.38296
     1.04436
     0.64933
     1.04436
     0.87506
     1.27010
     0.87506
     0.76220
     0.64933
     0.93150
     1.27010
     1.15723
     1.10080
     1.21366
     0.81863
     0.87506
     1.43940
     1.43940
     1.15723
     1.04436
     1.27010
     1.49583
     1.49583
     1.43940
     1.60870
     1.27010
     1.60870
     1.43940
     1.72156
     1.38296
     1.60870
     1.27010
     1.83443
     2.00373
     1.60870
     1.38296
     1.60870
     1.77800
     1.77800
     1.38296
     1.04436
     1.66513
     1.77800
     1.66513
     1.60870
     1.60870
     1.21366
     0.87506
     1.21366
     1.55226
     1.10080
     0.87506
     0.93150
     1.04436
     0.93150
     0.64933
     0.70576
     0.53646
     0.64933
     0.70576
     0.59290
     0.70576
     0.36716
     0.36716
     0.19786
     0.81863
     0.81863
     0.76220
     0.53646
     0.64933
     0.53646
     0.53646
     0.64933
     0.53646
     0.53646
     0.76220
     0.81863
     0.87506
     0.64933
     0.48003
     0.14143
     0.70576
     0.81863
     0.31073
     0.25430
     0.25430
     0.25430
     0.25430
     0.36716
     0.02856
    -0.14074
    -0.14074
    -0.14074
    -0.36647
    -0.19717
    -0.25360
    -0.64863
    -0.36647
    -0.42290
    -0.42290
    -0.36647
    -0.47933
    -0.59220
    -0.36647
    -0.59220
    -0.25360
    -0.42290
    -0.36647
    -0.47933
    -0.19717
    -0.19717
    -0.14074
    -0.36647
    -0.42290
    -0.19717
    -0.14074
    -0.19717
    -0.19717
    -0.42290
    -0.42290
    -0.42290
    -0.70507
    -0.59220
    -0.53577
    -0.53577
    -0.31003
     0.14143
    -0.19717
    -0.36647
    -0.70507
    -0.08430
    -0.08430
    -0.02787
     0.53646
     0.14143
     0.25430
     0.31073
     0.36716
     0.93150
     1.32653
     1.27010
     1.21366
     0.81863
     1.21366
     1.04436
     0.93150
     1.38296
     1.32653
     1.27010
     1.27010
     1.49583
     1.27010
     1.10080
     1.27010
     1.27010
     1.10080
     1.04436
     0.98793
     0.93150
     1.21366
     1.15723
     1.04436
     0.81863
     1.04436
     0.64933
     0.87506
     1.21366
     0.93150
     1.04436
     0.93150
     0.93150
     0.98793
     1.04436
     1.10080
     1.21366
     0.93150
     1.21366
     1.10080
     0.93150
     1.49583
     1.55226
     1.10080
     1.43940
     1.72156
     1.77800
     1.89086
     1.15723
     0.93150
     0.81863
     1.43940
     1.49583
     1.15723
     0.81863
     0.87506
     1.27010
     1.27010
     0.36716
     0.31073
     0.31073
    -0.08430
     0.02856
     0.08500
     0.19786
     0.25430
     0.31073
     0.59290
     0.31073
     0.70576
    -0.08430
    -0.31003
    -0.19717
    -0.02787
     0.48003
     0.36716
     0.53646
     0.59290
     0.59290
     0.70576
     0.53646
     0.53646
     0.48003
     0.14143
     0.31073
     0.48003
     0.31073
     0.81863
     0.48003
     0.53646
     0.53646
     0.19786
     0.19786
     0.53646
    -0.19717
    -0.31003
    -0.19717
    -0.31003
    -0.14074
    -0.31003
    -0.42290
    -0.93080
    -0.47933
    -0.31003
    -0.76150
    -0.59220
    -0.70507
    -0.98723
    -1.04367
    -0.81793
    -0.76150
    -0.81793
    -1.10010
    -1.15653
    -1.21297
    -1.21297
    -0.93080
    -1.04367
    -0.81793
    -0.81793
    -0.81793
    -1.38227
    -1.04367
    -0.98723
    -0.81793
    -0.64863
    -0.36647
    -0.64863
    -0.59220
    -0.59220
    -0.42290
    -0.31003
     0.08500
    -0.36647
    -0.31003
    -0.25360
    -0.47933
    -0.64863
    -0.31003
    -0.19717
    -0.36647
    -0.64863
    -0.36647
    -0.47933
    -0.76150
    -0.93080
    -0.81793
    -0.31003
    -0.36647
    -0.64863
    -1.04367
    -0.76150
    -0.59220
    -0.53577
    -0.47933
    -0.53577
    -0.59220
    -0.59220
    -0.53577
    -0.02787
     0.25430
     0.02856
     0.25430
     0.19786
     0.64933
     0.70576
     0.64933
     0.64933
     1.04436
     1.38296
     1.77800
     1.55226
     1.72156
     1.77800
     1.89086
     1.89086
     2.06016
     1.89086
     1.83443
     1.89086
     1.89086
     1.89086
     1.77800
     1.83443
     1.60870
     1.66513
     1.43940
     1.66513
     1.38296
     1.60870
     1.38296
     1.60870
     1.60870
     1.15723
     1.21366
     1.43940
     1.38296
     1.60870
     1.55226
     1.60870
     1.66513
     1.60870
     1.43940
     1.43940
     1.60870
     1.60870
     1.43940
     1.77800
     1.60870
     1.55226
     1.49583
     1.27010
     1.27010
     1.55226
     1.15723
     0.93150
     0.81863
     0.76220
     0.87506
     0.76220
     0.98793
     0.70576
     0.48003
     0.48003
     0.70576
     0.70576
     0.31073
     0.08500
     0.36716
     0.70576
     0.53646
     0.70576
     0.14143
     0.31073
     0.25430
     0.08500
     0.36716
    -0.02787
    -0.19717
    -0.08430
     0.64933
     0.08500
    -0.70507
    -0.70507
    -0.53577
     0.02856
     0.31073
     0.31073
     0.08500
    -0.02787
    -0.02787
     0.14143
     0.59290
     0.87506
     0.64933
     0.59290
     1.10080
     1.66513
     1.49583
     1.38296
     1.66513
     1.55226
     1.89086
     1.72156
     1.38296
     1.72156
     1.89086
     2.00373
     2.11659
     2.51163
     1.72156
     1.66513
     1.77800
     1.94729
     1.77800
     1.55226
     1.38296
     1.66513
     2.17303
     2.45519
     2.06016
     1.72156
     1.43940
     1.38296
     1.43940
     1.89086
     1.32653
     0.76220
     0.98793
     1.43940
     1.27010
     1.21366
     0.98793
     0.53646
     1.04436
     0.81863
     1.10080
     0.93150
     0.53646
     0.70576
     0.81863
     1.21366
     1.66513
     1.38296
     0.64933
     1.10080
     0.98793
     1.15723
     0.81863
     0.64933
     0.64933
     0.70576
     0.64933
     0.31073
     0.19786
     0.14143
    -0.14074
     0.02856
     0.25430
    -0.08430
    -0.53577
    -0.53577
    -0.53577
    -0.42290
    -0.81793
    -1.04367
    -1.10010
    -0.14074
    -0.31003
    -0.19717
    -0.76150
    -0.76150
    -0.53577
    -0.19717
     0.36716
     0.19786
    -0.02787
     0.42360
     0.48003
     0.53646
     0.70576
     0.70576
     0.70576
     0.76220
     1.21366
     0.93150
     0.81863
     0.42360
     0.64933
     0.48003
     0.70576
     0.53646
     0.19786
     0.53646
     0.14143
     0.36716
     0.31073
    -0.14074
     0.02856
     0.19786
     0.02856
     0.36716
    -0.02787
     0.08500
    -0.08430
    -0.02787
     0.19786
     0.36716
    -0.02787
    -0.19717
    -0.02787
    -0.08430
     0.19786
     0.08500
    -0.19717
    -0.08430
     0.02856
    -0.08430
    -0.02787
    -0.25360
    -0.36647
    -0.59220
    -0.08430
     0.25430
    -0.25360
    -0.25360
    -0.59220
    -0.36647
    -0.19717
    -0.08430
    -0.25360
    -0.19717
     0.02856
    -0.14074
     0.14143
     0.08500
    -0.08430
    -0.47933
    -0.08430
     0.31073
     0.31073
     0.25430
     0.36716
     0.42360
     0.53646
     0.42360
     0.48003
     0.19786
     0.48003
     0.53646
     0.59290
     0.48003
     0.31073
     0.59290
     0.25430
     0.64933
     0.81863
     0.64933
     0.53646
     0.76220
     0.93150
     0.59290
     0.76220
     0.76220
     1.10080
     1.04436
     1.10080
     1.21366
     1.10080
     1.04436
     0.70576
     1.04436
     1.55226
     1.27010
     1.27010
     0.98793
     0.87506
     1.04436
     0.87506
     1.04436
     0.87506
     0.70576
     1.04436
     0.93150
     0.64933
     0.48003
     0.02856
     0.31073
     0.70576
     0.59290
     0.14143
    -0.02787
     0.08500
     0.02856
    -0.14074
    -0.02787
     0.02856
     0.14143
    -0.19717
     0.19786
     0.19786
     0.42360
     0.36716
    -0.02787
     0.64933
     0.42360
     0.48003
     0.81863
     0.59290
     0.53646
     0.59290
     0.64933
     0.25430
     0.14143
     0.36716
     0.25430
     1.04436
     1.72156
     1.21366
     0.76220
     1.21366
     1.43940
     1.10080
     1.10080
     1.21366
     0.70576
     0.76220
     0.98793
     1.55226
     1.27010
     0.70576
     0.14143
    -0.19717
    -0.47933
    -0.42290
    -0.36647
    -0.36647
    -0.19717
    -0.08430
    -0.19717
    -0.36647
    -0.08430
    -0.08430
     0.31073
     0.31073
     0.70576
     0.81863
     0.48003
     0.59290
     0.81863
     0.93150
     0.76220
     0.48003
     0.93150
     0.81863
     0.53646
     0.25430
     0.36716
     0.64933
     0.64933
     0.53646
     0.36716
     0.42360
     0.31073
     0.36716
     0.87506
     0.25430
     0.08500
     0.14143
     0.36716
     0.53646
     0.48003
     0.36716
    -0.25360
     0.08500
     0.14143
     0.70576
     0.42360
    -0.19717
    -0.76150
    -0.53577
    -0.19717
    -0.08430
    -0.14074
    -0.59220
    -0.53577
    -0.64863
    -0.93080
    -0.81793
    -1.10010
    -0.93080
    -0.98723
    -0.93080
    -0.76150
    -0.70507
    -0.64863
    -0.70507
    -0.59220
    -0.59220
    -0.42290
    -0.81793
    -0.47933
    -0.08430
    -0.53577
    -0.19717
    -0.31003
    -0.08430
    -0.76150
    -0.25360
    -0.36647
    -0.25360
    -0.53577
    -0.25360
    -0.42290
    -0.36647
    -0.31003
    -0.42290
    -0.47933
    -0.08430
    -0.14074
    -0.08430
     0.14143
     0.14143
    -0.25360
    -0.08430
     0.25430
     0.08500
     0.48003
     0.19786
     0.19786
     0.25430
     0.25430
     0.25430
     0.02856
     0.42360
     0.14143
    -0.08430
     0.48003
     0.25430
    -0.08430
    -0.02787
     0.02856
     0.19786
     0.02856
     0.25430
    -0.19717
    -0.25360
    -0.08430
     0.02856
    -0.36647
    -0.19717
    -0.19717
    -0.42290
    -0.31003
    -0.36647
    -0.42290
    -0.70507
    -0.70507
    -0.47933
    -0.47933
    -0.53577
    -0.53577
    -0.81793
    -0.81793
    -0.59220
    -0.81793
    -0.87437
    -1.04367
    -0.87437
    -1.26940
    -0.64863
    -0.76150
    -1.10010
    -1.38227
    -1.38227
    -1.49513
    -1.21297
    -1.43870
    -1.38227
    -1.49513
    -1.43870
    -1.77730
    -1.94660
    -1.15653
    -1.43870
    -1.66443
    -0.98723
    -0.70507
    -0.42290
    -0.53577
    -0.59220
    -0.53577
    -0.25360
     0.02856
    -0.42290
     0.02856
     0.08500
     0.48003
     0.81863
     1.10080
     0.76220
     0.59290
     0.48003
     0.93150
     0.59290
     0.64933
     1.21366
     1.43940
     1.83443
     2.22946
     2.11659
     1.66513
     1.43940
     1.32653
     1.43940
     1.55226
     1.55226
     1.66513
     1.38296
     1.15723
     0.64933
    -0.08430
    -0.14074
     0.19786
    -0.08430
     0.14143
     0.25430
    -0.70507
    -0.36647
    -0.19717
    -0.19717
    -0.25360
    -0.14074
     0.14143
     0.53646
     0.64933
     0.70576
     0.81863
     0.64933
     0.76220
     0.81863
     0.93150
     1.04436
     1.21366
     0.76220
     0.48003
     0.25430
     0.25430
     0.70576
     0.42360
     0.14143
     0.48003
     0.36716
     0.14143
     0.08500
    -0.36647
    -0.25360
     0.02856
     0.19786
     0.14143
     0.02856
     0.02856
     0.19786
     0.42360
     0.36716
     0.70576
     0.59290
     0.70576
     0.64933
     0.98793
     1.15723
     0.87506
     0.48003
     1.10080
     1.15723
     1.21366
     1.10080
     1.04436
     0.87506
     0.93150
     0.98793
     0.98793
     0.53646
     0.53646
     0.48003
     0.53646
     0.48003
     0.14143
    -0.08430
    -0.08430
     0.19786
     0.19786
     0.19786
    -0.19717
    -0.08430
     0.08500
    -0.70507
    -0.36647
    -0.19717
    -0.31003
    -0.64863
    -0.53577
    -0.19717
    -0.02787
    -0.31003
    -0.19717
    -0.19717
    -0.08430
    -0.19717
    -0.25360
    -0.08430
    -0.02787
    -0.08430
     0.36716
     0.08500
    -0.36647
    -0.08430
     0.02856
     0.08500
     0.02856
    -0.25360
    -0.19717
    -0.02787
    -0.14074
    -0.25360
    -0.19717
    -0.59220
    -0.25360
    -0.42290
    -0.02787
    -0.19717
    -0.53577
    -0.47933
    -0.19717
    -0.36647
    -0.36647
    -0.70507
    -0.87437
    -0.59220
    -0.81793
    -0.64863
    -0.87437
    -1.10010
    -1.32583
    -1.60800
    -1.21297
    -0.98723
    -1.49513
    -1.89017
    -2.11590
    -1.94660
    -2.22877
    -2.39807
    -2.68023
    -2.45450
    -2.11590
    -1.49513
    -1.38227
    -1.49513
    -1.77730
    -2.05947
    -1.43870
    -0.64863
    -0.31003
    -0.47933
     0.48003
     0.93150
     1.15723
     1.04436
     0.93150
     1.43940
     1.83443
     2.06016
     2.17303
     2.11659
     1.94729
     1.83443
     1.66513
     1.94729
     2.00373
     1.49583
     1.27010
     1.43940
     1.60870
     1.77800
     1.49583
     1.27010
     1.43940
     1.66513
     1.83443
     1.89086
     1.38296
     0.81863
     1.21366
     1.60870
     2.06016
     1.60870
     1.43940
     1.10080
     1.27010
     1.10080
     0.53646
    -0.25360
    -0.36647
    -0.31003
    -0.19717
    -0.19717
    -0.81793
    -1.04367
    -1.21297
    -0.81793
    -0.93080
    -1.38227
    -1.21297
    -1.26940
    -0.93080
    -0.31003
    -0.31003
    -0.53577
    -0.42290
     0.08500
     0.48003
     0.53646
     1.04436
     0.93150
     0.98793
     0.93150
     1.77800
     0.87506
     0.48003
     0.81863
     0.93150
     1.04436
     0.81863
     0.48003
     0.48003
     0.08500
     0.31073
     0.31073
     0.42360
     0.19786
    -0.08430
     0.02856
     0.64933
     0.59290
     0.42360
     0.36716
     0.08500
     0.02856
     0.36716
     0.48003
     0.14143
     0.14143
     0.08500
     0.14143
     0.02856
     0.08500
     0.14143
    -0.31003
    -0.02787
     0.19786
     0.14143
     0.02856
    -0.08430
     0.02856
     0.36716
     0.42360
     0.42360
     0.48003
     0.31073
     0.19786
     0.31073
     0.59290
     0.25430
     0.14143
    -0.31003
     0.48003
     0.53646
     0.08500
     0.08500
    -0.14074
    -0.02787
    -0.25360
    -0.25360
    -0.31003
    -0.59220
    -0.76150
    -0.70507
    -0.76150
    -1.04367
    -0.98723
    -0.93080
    -0.76150
    -0.81793
    -0.87437
    -0.36647
    -0.59220
    -0.81793
    -0.42290
    -0.47933
    -0.36647
    -0.02787
    -0.14074
     0.14143
     0.02856
     0.19786
     0.19786
    -0.19717
     0.02856
     0.02856
    -0.19717
     0.02856
    -0.36647
    -0.59220
    -0.76150
    -0.53577
    -0.64863
    -0.08430
     0.08500
     0.02856
     0.08500
     0.36716
     0.14143
    -0.08430
     0.19786
     0.70576
     0.48003
     0.93150
     0.87506
     0.98793
     0.64933
     0.81863
     1.43940
     0.98793
     1.38296
     0.98793
     0.93150
     1.15723
     1.27010
     1.15723
     0.76220
     1.15723
     0.81863
     0.59290
     0.76220
     0.81863
     0.76220
     0.81863
     0.14143
     0.36716
    -0.08430
     0.14143
    -0.25360
    -0.02787
    -0.08430
     0.08500
    -0.53577
    -0.25360
    -0.14074
    -0.14074
    -0.25360
     0.14143
     0.02856
    -0.08430
    -0.47933
    -0.53577
     0.02856
     0.14143
    -0.31003
    -0.08430
     0.93150
     1.38296
     1.43940
     1.60870
     2.34233
     1.66513
     1.89086
     2.00373
     1.49583
     1.49583
     2.17303
     2.22946
     2.11659
     1.21366
     0.64933
     0.42360
     0.25430
     0.02856
    -0.53577
    -0.98723
    -1.15653
    -1.21297
    -1.26940
    -1.60800
    -1.66443
    -1.89017
    -1.32583
    -0.98723
    -0.47933
    -0.53577
    -1.21297
    -0.81793
    -0.47933
    -0.42290
    -0.87437
    -0.87437
    -0.47933
    -0.14074
     0.19786
    -0.25360
    -0.76150
    -0.53577
    -0.93080
    -1.10010
    -0.98723
    -0.47933
    -0.25360
    -0.70507
    -0.70507
    -0.47933
    -0.59220
    -1.10010
    -0.76150
    -0.59220
    -0.81793
    -0.36647
     0.02856
    -0.25360
    -0.19717
    -0.08430
     0.14143
     0.19786
     0.25430
     0.08500
     0.53646
     0.48003
     0.81863
    -0.31003
    -0.64863
     0.42360
     0.36716
     0.48003
     0.08500
     0.19786
     0.36716
    -0.02787
    -0.53577
    -0.08430
     0.14143
    -0.08430
    -0.53577
    -0.70507
    -0.76150
    -0.76150
    -0.53577
    -0.47933
    -1.10010
    -1.55157
    -1.60800
    -1.55157
    -2.45450
    -2.51093
    -2.56736
    -2.62380
    -3.01883
    -3.92176
    -3.07526
    -2.90596
    -2.45450
    -2.56736
    -3.35743
    -3.18813
    -2.79310
    -2.96240
    -2.39807
    -2.39807
    -1.49513
    -1.89017
    -0.98723
    -0.53577
    -0.42290
    -0.53577
    -0.25360
    -0.08430
     0.02856
     0.53646
     0.31073
     0.48003
     0.93150
     0.81863
     1.10080
     0.93150
     0.76220
     0.64933
     0.31073
     0.59290
     0.98793
     0.64933
     0.53646
     0.02856
     0.14143
     0.25430
     0.42360
     0.48003
     0.48003
     0.25430
     0.25430
     0.48003
     0.25430
     0.19786
    -0.14074
     0.02856
    -0.19717
    -0.08430
    -0.25360
    -0.53577
    -0.87437
    -0.81793
    -0.08430
    -0.19717
    -0.19717
    -0.93080
    -0.87437
    -0.42290
    -0.31003
    -0.14074
    -0.19717
    -0.36647
    -0.25360
     0.02856
     0.19786
     0.02856
    -0.19717
    -0.47933
    -0.47933
    -0.93080
    -0.36647
    -0.76150
    -1.15653
    -0.70507
     0.02856
    -0.76150
    -1.04367
    -1.38227
    -1.26940
    -0.76150
    -0.70507
    -0.64863
    -0.42290
    -0.31003
    -0.02787
     0.02856
     0.48003
     0.48003
     0.02856
     0.42360
     0.64933
     0.36716
     0.31073
     0.08500
     0.36716
     0.53646
     0.19786
     0.25430
    -0.14074
    -0.14074
    -1.15653
    -1.10010
    -1.38227
    -1.04367
    -1.43870
    -1.32583
    -0.87437
    -1.38227
    -1.55157
    -1.77730
    -2.11590
    -1.83373
    -1.60800
    -1.10010
    -1.21297
    -1.26940
    -1.43870
    -1.43870
    -1.72087
    -1.10010
    -1.26940
    -1.38227
    -1.66443
    -1.38227
    -1.55157
    -1.60800
    -1.43870
    -1.49513
    -1.60800
    -1.26940
    -1.26940
    -1.72087
    -1.66443
    -1.72087
    -1.77730
    -0.87437
    -0.81793
    -1.55157
    -2.11590
    -1.94660
    -1.26940
    -0.93080
    -1.72087
    -1.66443
    -1.26940
    -1.21297
    -1.04367
    -1.10010
    -1.21297
    -1.21297
    -1.38227
    -1.04367
    -0.81793
    -0.76150
    -0.64863
    -0.70507
    -0.59220
    -0.64863
    -0.76150
    -0.47933
    -0.47933
    -0.47933
    -0.19717
    -0.08430
     0.02856
    -0.19717
    -0.47933
    -0.42290
    -0.08430
     0.02856
    -0.02787
    -0.02787
     0.36716
     0.31073
     0.31073
    -0.02787
     0.19786
     0.19786
     0.14143
    -0.02787
     0.31073
     0.14143
     0.02856
    -0.08430
    -0.08430
    -0.19717
    -0.36647
    -0.31003
    -0.25360
    -0.36647
    -0.53577
    -0.59220
    -0.98723
    -1.21297
    -0.98723
    -0.53577
    -0.25360
    -0.25360
    -0.59220
    -0.98723
    -0.47933
    -0.53577
    -1.15653
    -1.60800
    -1.32583
    -1.38227
    -0.98723
    -1.21297
    -1.60800
    -2.28520
    -1.49513
    -1.10010
    -0.64863
    -1.10010
    -0.36647
    -0.31003
     0.36716
     0.36716
     0.70576
     0.81863
     0.93150
     1.55226
     2.06016
     2.39876
     2.11659
     1.83443
     1.83443
     1.83443
     1.55226
     1.66513
     1.38296
     0.87506
     0.93150
     1.43940
     1.04436
     0.70576
     1.10080
     0.64933
     0.93150
     0.64933
     0.48003
     0.64933
     0.48003
     0.76220
     0.81863
     0.81863
     0.70576
     0.25430
    -0.19717
     0.14143
     0.36716
     0.14143
     0.19786
     0.14143
     0.36716
     0.31073
     0.48003
     0.19786
     0.19786
     0.14143
     0.19786
     0.08500
     0.25430
     0.36716
     0.19786
     0.36716
     1.04436
     0.53646
     0.59290
     0.31073
     0.59290
     0.53646
     0.59290
     0.36716
     0.48003
     0.48003
     0.76220
     0.64933
     0.59290
     0.36716
     0.25430
     0.19786
     0.36716
    -0.08430
    -0.36647
    -0.08430
     0.08500
     0.31073
     0.14143
     0.02856
    -0.19717
     0.02856
     0.02856
    -0.02787
     0.02856
     0.31073
    -0.02787
    -0.02787
     0.31073
     0.36716
    -0.08430
    -0.25360
    -0.47933
    -0.59220
    -0.64863
    -0.76150
    -0.98723
    -0.81793
    -0.59220
    -0.76150
    -1.21297
    -0.70507
    -0.64863
    -1.38227
    -0.81793
    -0.53577
    -0.70507
    -0.59220
    -0.70507
    -0.53577
    -0.25360
    -0.02787
     0.02856
     0.19786
    -0.08430
    -0.08430
    -0.36647
    -0.47933
    -0.47933
    -0.47933
    -0.14074
     0.02856
    -0.25360
    -0.36647
    -0.25360
     0.31073
     0.59290
    -0.02787
    -0.19717
    -0.19717
     0.31073
     0.53646
     0.53646
     0.76220
     0.93150
     0.64933
     0.53646
     0.87506
     0.76220
     0.59290
     0.70576
     0.53646
     0.31073
     0.36716
     0.02856
    -0.31003
    -0.36647
    -0.59220
    -0.70507
    -0.08430
    -0.08430
    -0.14074
    -0.36647
    -0.25360
    -0.47933
    -0.47933
    -0.25360
    -0.25360
    -0.47933
    -0.64863
    -0.47933
    -0.87437
    -0.81793
    -0.98723
    -0.70507
    -1.32583
    -1.15653
    -1.21297
    -1.38227
    -0.81793
    -0.19717
    -0.19717
     0.31073
     0.59290
     0.53646
     0.53646
     0.98793
     1.72156
     2.39876
     2.73736
     2.96309
     3.07596
     3.07596
     2.79379
     2.45519
     2.39876
     2.45519
     2.51163
     2.62449
     2.34233
     1.89086
     1.38296
     1.15723
     1.32653
     1.38296
     1.38296
     1.04436
     0.70576
     0.93150
     1.27010
     1.38296
     0.98793
     0.93150
     0.53646
     0.53646
     0.42360
     0.93150
     0.42360
     0.19786
     0.36716
     1.04436
     1.66513
     0.70576
     0.53646
     0.14143
     0.08500
     0.70576
     0.81863
     0.93150
     1.27010
     0.98793
     1.04436
     0.81863
     0.59290
     0.36716
     0.36716
     0.48003
     0.36716
     0.59290
     0.02856
     0.14143
     0.19786
     0.08500
    -0.02787
    -0.08430
    -0.02787
    -0.31003
    -0.25360
    -0.08430
    -0.25360
     0.08500
    -0.42290
    -0.70507
    -0.64863
    -0.36647
    -0.81793
    -0.81793
    -0.53577
    -0.53577
    -0.42290
    -0.76150
    -0.76150
    -0.81793
    -0.42290
    -0.31003
    -0.19717
    -0.76150
    -0.36647
    -0.36647
     0.19786
     0.19786
    -0.31003
    -0.81793
    -0.53577
    -0.98723
    -1.04367
    -1.55157
    -1.38227
    -1.10010
    -1.89017
    -2.00303
    -2.39807
    -2.22877
    -1.43870
    -1.83373
    -1.60800
    -1.83373
    -2.11590
    -2.17233
    -2.05947
    -1.60800
    -1.43870
    -0.87437
    -0.08430
    -0.36647
    -0.42290
     0.25430
     1.60870
     2.17303
     1.60870
     0.93150
     0.81863
     0.87506
     0.59290
    -0.31003
     0.31073
     1.32653
     1.43940
     0.48003
    -0.19717
    -1.04367
    -1.43870
    -1.89017
    -1.94660
    -2.22877
    -1.77730
    -1.77730
    -1.43870
    -1.15653
    -1.32583
    -1.72087
    -1.38227
    -0.98723
    -0.93080
    -0.70507
    -0.70507
     0.02856
    -0.25360
    -0.25360
    -0.42290
    -0.42290
    -0.64863
    -0.81793
    -0.81793
    -0.59220
    -0.36647
    -0.64863
    -0.76150
    -0.59220
    -0.81793
    -0.59220
    -1.04367
    -0.25360
    -0.25360
    -0.02787
     0.08500
     0.36716
     0.25430
     0.19786
     0.02856
     0.36716
     0.48003
     0.93150
     0.76220
     0.64933
     0.59290
     0.25430
     0.14143
    -0.02787
     0.08500
     0.14143
     0.14143
     0.48003
     0.48003
     0.31073
     0.02856
     0.31073
     0.36716
     0.31073
     0.59290
     0.53646
     0.48003
     1.10080
     0.81863
     0.93150
     0.76220
     0.48003
     0.08500
     0.25430
     0.14143
     0.14143
    -0.14074
     0.14143
    -0.08430
    -0.02787
    -0.08430
    -0.36647
    -0.70507
    -0.59220
    -0.47933
    -0.31003
    -0.19717
    -0.53577
    -0.59220
    -0.64863
    -0.36647
    -0.42290
    -0.31003
    -0.76150
    -0.76150
    -0.25360
    -0.14074
    -0.25360
    -0.31003
    -0.25360
    -0.36647
    -0.53577
     0.31073
     0.02856
    -0.25360
     0.02856
     0.42360
     0.36716
     0.42360
     0.02856
    -0.25360
     0.31073
     0.81863
     0.93150
     0.48003
     0.19786
     0.08500
     0.48003
     0.93150
     1.21366
     0.76220
     0.81863
     0.70576
     0.19786
     0.93150
     1.04436
     1.38296
     1.60870
     0.98793
     0.98793
     0.64933
     0.59290
     0.70576
     0.64933
     0.64933
     0.93150
     0.64933
     0.25430
     0.25430
     0.14143
     0.25430
     0.19786
    -0.47933
    -0.59220
    -0.81793
    -0.64863
    -0.59220
    -0.93080
    -1.38227
    -1.60800
    -1.15653
    -0.87437
    -1.32583
    -1.32583
    -1.26940
    -1.49513
    -1.38227
    -1.04367
    -1.15653
    -1.38227
    -1.21297
    -0.81793
    -0.76150
    -0.47933
    -0.19717
    -0.47933
    -0.42290
     0.02856
    -0.14074
    -0.25360
    -0.08430
    -0.08430
    -0.31003
     0.08500
    -0.02787
    -0.02787
     0.42360
     0.70576
     0.02856
    -0.47933
    -0.25360
     0.02856
    -0.14074
     0.02856
     0.08500
    -0.25360
    -0.14074
    -0.47933
    -0.47933
    -0.59220
    -0.64863
    -0.87437
    -0.93080
    -0.76150
    -0.76150
    -0.64863
    -0.81793
    -0.42290
    -0.53577
    -1.15653
    -0.36647
     0.08500
     0.36716
     0.53646
     1.04436
     0.98793
     0.93150
     0.98793
     0.81863
     1.15723
     1.38296
     1.43940
     1.66513
     1.60870
     1.10080
     0.76220
     0.70576
     0.48003
     0.42360
     0.14143
     0.36716
     0.25430
    -0.08430
    -0.19717
    -0.42290
    -0.42290
    -0.42290
    -0.53577
    -0.31003
    -0.98723
    -0.81793
    -0.93080
    -0.76150
    -0.76150
    -1.04367
    -1.49513
    -0.87437
    -0.81793
    -0.59220
    -0.81793
    -0.93080
    -1.04367
    -1.04367
    -0.93080
    -0.64863
    -0.47933
    -0.02787
    -0.08430
     0.08500
     0.25430
    -0.19717
    -0.31003
    -0.19717
    -0.70507
    -1.15653
    -0.42290
     0.31073
     0.25430
     0.08500
    -0.42290
     0.14143
     0.25430
    -0.36647
    -0.64863
    -0.59220
     0.02856
     0.87506
     1.32653
     0.64933
     0.53646
    -0.08430
     0.14143
     0.70576
     0.93150
     0.64933
     0.42360
     0.19786
    -0.02787
     0.19786
     0.02856
    -0.81793
     0.02856
     0.08500
    -0.70507
    -0.59220
    -1.04367
    -0.19717
    -0.53577
    -0.93080
    -0.25360
    -0.53577
    -0.59220
    -0.70507
    -0.31003
    -0.19717
    -0.14074
    -0.31003
    -0.08430
    -0.25360
    -0.19717
    -0.19717
    -0.36647
    -0.25360
    -0.47933
    -0.53577
    -0.70507
    -0.81793
    -0.93080
    -0.87437
    -1.04367
    -0.47933
    -1.04367
    -0.76150
    -0.87437
    -0.47933
    -0.59220
    -0.76150
    -0.59220
    -0.81793
    -0.47933
    -0.98723
    -1.04367
    -0.81793
    -1.21297
    -1.38227
    -2.05947
    -1.55157
    -1.32583
    -1.43870
    -1.38227
    -0.08430
     0.19786
    -0.42290
    -0.31003
     0.59290
     1.32653
     1.77800
     2.34233
     2.39876
     2.79379
     2.11659
     2.28589
     2.85023
     2.96309
     2.45519
     1.83443
     2.28589
     1.60870
     0.93150
     0.25430
    -0.14074
    -0.08430
     0.08500
     0.14143
    -0.36647
    -0.36647
    -0.76150
    -0.93080
    -0.59220
    -0.59220
    -0.70507
    -0.81793
    -0.76150
    -0.25360
    -0.42290
    -0.76150
    -0.98723
    -1.15653
    -1.21297
    -1.55157
    -1.26940
    -1.04367
    -1.43870
    -1.32583
    -1.55157
    -0.93080
    -0.81793
    -0.93080
    -1.26940
    -1.10010
    -1.04367
    -1.04367
    -0.47933
    -0.02787
     0.42360
     0.48003
     0.59290
     0.76220
     0.64933
     0.36716
     0.93150
     0.98793
     1.49583
     1.32653
     1.04436
     1.89086
     1.83443
     1.15723
     1.04436
     0.70576
     0.59290
     0.36716
     0.36716
     0.42360
     0.48003
     0.02856
    -0.53577
    -0.08430
    -0.02787
    -0.31003
    -1.04367
    -1.04367
    -0.93080
    -1.21297
    -0.81793
    -0.59220
    -0.70507
    -1.10010
    -1.04367
    -0.53577
    -0.53577
    -0.31003
    -0.47933
    -0.47933
    -0.36647
    -0.36647
    -0.25360
    -0.31003
     0.02856
    -0.19717
     0.02856
    -0.08430
    -0.08430
    -0.31003
    -0.31003
    -0.19717
    -0.25360
    -0.02787
     0.02856
    -0.31003
    -0.64863
    -0.14074
    -0.36647
    -0.25360
    -0.08430
    -0.53577
    -0.64863
    -0.25360
    -0.36647
    -0.47933
    -0.36647
    -0.81793
    -0.36647
    -0.25360
    -0.19717
    -0.42290
    -0.59220
    -0.81793
    -0.47933
    -0.81793
    -0.53577
    -0.19717
    -0.70507
    -0.53577
    -0.47933
    -0.25360
    -0.64863
    -0.64863
    -0.64863
    -0.42290
    -0.42290
    -0.25360
    -0.36647
    -0.47933
    -0.42290
    -0.64863
    -0.19717
    -0.08430
    -0.64863
    -0.42290
    -0.42290
    -0.64863
    -0.31003
    -0.31003
    -0.59220
    -0.31003
    -0.31003
    -0.42290
    -0.64863
    -0.64863
    -0.53577
    -0.59220
    -0.53577
    -0.08430
    -0.47933
    -0.76150
    -0.36647
    -1.10010
    -1.55157
    -0.98723
    -0.59220
    -0.42290
    -0.76150
    -1.15653
    -0.53577
    -0.42290
    -1.04367
    -0.36647
    -0.76150
    -0.53577
    -0.47933
    -0.53577
     0.48003
     0.53646
     0.42360
    -0.08430
     0.08500
     0.19786
     0.53646
     0.36716
     0.59290
     0.53646
     0.93150
     1.10080
     0.76220
     1.77800
     1.89086
     1.77800
     1.89086
     1.55226
     0.81863
     0.70576
     0.48003
     0.87506
     0.70576
     0.87506
     0.25430
    -0.19717
    -0.47933
    -1.04367
    -1.32583
    -1.21297
    -1.83373
    -1.89017
    -1.94660
    -1.49513
    -1.55157
    -1.49513
    -1.26940
    -1.38227
    -0.76150
    -0.14074
     0.08500
     0.14143
     0.14143
     0.53646
     0.64933
     0.93150
     1.38296
     0.81863
     0.76220
     0.93150
     1.43940
     1.38296
     1.32653
     1.04436
     0.59290
     0.81863
     0.81863
     0.42360
     0.14143
     0.42360
     0.48003
    -0.14074
    -0.31003
    -0.64863
    -0.87437
    -0.81793
    -0.81793
    -0.42290
    -1.21297
    -1.10010
    -1.21297
    -1.10010
    -1.15653
    -1.04367
    -1.32583
    -1.10010
    -1.21297
    -0.81793
    -0.59220
    -0.25360
    -0.59220
    -0.70507
    -0.59220
    -0.08430
    -0.31003
    -0.31003
    -0.59220
    -0.59220
    -0.98723
    -1.21297
    -1.15653
    -1.21297
    -1.55157
    -1.77730
    -1.04367
    -1.43870
    -1.72087
    -1.72087
    -1.77730
    -2.11590
    -2.05947
    -1.72087
    -1.83373
    -2.17233
    -2.17233
    -2.28520
    -2.22877
    -2.05947
    -2.22877
    -2.51093
    -2.51093
    -1.94660
    -2.68023
    -2.68023
    -2.96240
    -2.28520
    -2.22877
    -2.45450
    -2.45450
    -2.22877
    -2.00303
    -1.66443
    -1.55157
    -1.83373
    -1.15653
    -1.38227
    -1.38227
    -0.64863
    -0.53577
    -0.93080
    -0.53577
    -0.59220
    -0.25360
    -0.25360
    -0.31003
    -0.42290
    -0.19717
     0.19786
     0.14143
     0.19786
    -0.31003
    -0.02787
    -0.31003
     0.02856
     0.48003
     0.31073
    -0.42290
    -0.14074
    -0.08430
     0.08500
     0.08500
     0.14143
     0.02856
     0.02856
    -0.19717
    -0.19717
     0.02856
    -0.42290
    -0.42290
    -0.42290
    -0.08430
    -0.42290
    -0.76150
    -0.98723
    -1.10010
    -1.26940
    -1.15653
    -1.26940
    -1.43870
    -1.10010
    -0.70507
    -0.76150
    -1.04367
    -1.49513
    -1.66443
    -2.05947
    -1.04367
    -0.64863
    -0.47933
    -0.08430
    -0.31003
    -0.08430
    -0.42290
    -0.31003
    -0.25360
    -0.25360
     0.14143
     0.31073
     0.42360
    -0.08430
    -0.19717
    -0.93080
    -0.42290
    -0.31003
    -0.81793
    -0.93080
    -1.04367
    -1.26940
    -1.26940
    -1.83373
    -1.38227
    -1.10010
    -1.04367
    -1.04367
    -1.21297
    -1.26940
    -1.26940
    -0.87437
    -0.76150
     0.36716
     0.70576
     1.21366
     1.55226
     1.21366
     1.66513
     1.49583
     1.89086
     1.83443
     2.22946
     2.34233
     2.22946
     2.45519
     2.00373
     1.77800
     1.89086
     2.28589
     1.89086
     1.60870
     1.21366
     1.21366
     1.49583
     1.77800
     2.00373
     1.77800
     0.93150
     0.14143
     0.25430
     0.64933
     0.70576
     0.59290
     0.36716
     0.36716
     0.36716
    -0.31003
    -0.47933
    -0.87437
    -1.15653
    -1.04367
    -0.81793
    -0.76150
    -0.64863
    -0.19717
    -0.08430
     0.02856
     0.02856
    -0.08430
    -0.14074
     0.59290
     0.42360
     0.59290
     0.36716
     0.64933
     0.02856
     0.36716
     0.53646
     0.31073
     0.42360
     0.19786
     0.19786
     0.25430
     0.08500
    -0.08430
    -0.08430
    -0.14074
     0.36716
    -0.02787
    -0.08430
    -0.25360
    -0.47933
    -0.25360
    -0.08430
    -0.14074
    -0.14074
    -0.02787
    -0.02787
    -0.25360
    -0.36647
    -0.19717
    -0.53577
    -0.19717
     0.36716
     0.25430
     0.14143
     0.48003
     0.14143
    -0.14074
     0.08500
     0.48003
     0.19786
     0.14143
     0.59290
     0.14143
     0.48003
     0.25430
     0.14143
    -0.19717
    -0.02787
     0.19786
    -0.19717
    -0.42290
    -0.25360
     0.08500
     0.02856
    -0.25360
    -0.31003
    -0.25360
    -0.42290
    -0.25360
    -0.19717
    -0.14074
    -0.25360
    -0.42290
    -0.25360
    -0.19717
    -0.08430
    -0.19717
    -0.25360
    -0.31003
    -0.70507
    -0.93080
    -0.59220
    -0.70507
    -0.53577
    -0.36647
    -0.59220
    -0.81793
    -1.04367
    -0.81793
    -1.38227
    -1.10010
    -1.49513
    -0.98723
    -1.04367
    -1.15653
    -1.60800
    -2.00303
    -2.11590
    -2.05947
    -1.43870
    -1.04367
    -1.32583
    -0.81793
     0.76220
     2.22946
     3.18883
     3.69673
     2.51163
    -0.59220
    -0.64863
     1.89086
     3.24526
     3.75316
     2.90666
     1.55226
     0.53646
     0.42360
     0.08500
    -0.76150
    -0.53577
    -0.81793
    -1.72087
    -2.05947
    -2.73666
    -2.45450
    -1.77730
    -1.26940
    -1.26940
    -1.49513
    -1.43870
    -0.76150
    -0.19717
     0.19786
     0.02856
     0.25430
     0.19786
     0.59290
     0.87506
     1.10080
     1.72156
     0.93150
     1.10080
     1.10080
     0.76220
     0.25430
     0.53646
     0.93150
     1.15723
     1.21366
     0.25430
     0.08500
     0.25430
     0.02856
     0.25430
     0.02856
     0.36716
     0.48003
     0.64933
     0.70576
     0.98793
     0.76220
     0.53646
     0.14143
     0.48003
     0.64933
     0.36716
     0.48003
     0.08500
     0.14143
     0.31073
    -0.53577
    -0.70507
    -0.70507
    -0.70507
    -0.36647
    -0.42290
    -0.70507
    -0.59220
    -0.53577
    -0.42290
    -0.02787
    -0.08430
    -0.25360
    -0.31003
    -0.08430
     0.02856
    -0.14074
    -0.02787
     0.14143
    -0.08430
    -0.02787
     0.19786
     0.25430
     0.02856
    -0.19717
    -0.02787
     0.31073
     0.25430
     0.31073
     0.02856
     0.08500
    -0.14074
     0.02856
     0.14143
     0.36716
     0.25430
     0.02856
     0.48003
     0.08500
     0.31073
     0.02856
    -0.02787
     0.25430
     0.31073
     0.42360
     0.25430
     0.36716
     0.02856
    -0.08430
     0.19786
     0.70576
     0.31073
    -0.19717
    -0.02787
     0.25430
     0.19786
     0.14143
     0.14143
     0.08500
     0.08500
     0.25430
     0.19786
     0.14143
     0.02856
     0.19786
     0.02856
     0.42360
     0.25430
    -0.31003
     0.14143
     0.08500
     0.31073
     0.14143
     0.02856
     0.02856
    -0.02787
    -0.19717
    -0.08430
    -0.19717
    -0.25360
    -0.19717
    -0.14074
     0.02856
     0.02856
    -0.53577
    -0.76150
    -0.14074
    -0.31003
    -0.53577
    -0.81793
    -0.64863
    -0.19717
    -0.36647
    -0.36647
    -0.64863
    -0.93080
    -0.76150
    -0.25360
    -0.08430
    -0.08430
    -0.19717
    -0.25360
    -0.47933
    -0.31003
     0.02856
    -0.25360
    -0.47933
    -0.47933
    -0.31003
    -0.36647
     0.02856
     0.31073
    -0.25360
    -0.08430
    -0.42290
    -0.08430
     0.08500
    -0.19717
    -0.25360
    -0.25360
    -0.02787
    -0.47933
    -0.64863
    -0.59220
    -0.53577
    -0.93080
    -0.87437
    -1.15653
    -1.55157
    -1.66443
    -1.72087
    -1.26940
    -0.81793
    -1.38227
    -1.60800
    -1.43870
    -0.98723
    -0.64863
    -0.81793
    -0.87437
    -0.25360
     0.48003
     0.98793
     1.43940
     1.77800
     1.83443
     1.89086
     2.90666
     2.28589
     1.43940
     0.93150
     1.38296
     2.11659
     2.85023
     2.22946
     1.32653
     1.32653
     1.43940
     2.11659
     2.11659
     0.70576
    -0.64863
    -0.25360
     0.53646
     1.04436
     0.70576
     0.31073
     0.25430
     0.14143
     0.19786
     0.08500
    -0.08430
    -0.53577
    -0.70507
    -0.70507
    -0.53577
    -0.59220
    -0.81793
    -0.87437
    -0.25360
     0.25430
    -0.42290
    -0.42290
    -0.25360
     0.02856
     0.42360
     0.36716
    -0.08430
    -0.08430
     0.36716
     0.48003
     0.70576
     0.31073
    -0.25360
     0.19786
     0.08500
     0.31073
     0.48003
    -0.14074
     0.02856
     0.14143
     0.14143
     0.25430
     0.31073
     0.08500
     0.02856
     0.31073
     0.59290
     0.48003
     0.19786
     0.02856
    -0.02787
     0.36716
     0.48003
     0.42360
     0.02856
    -0.08430
     0.02856
     0.25430
     0.08500
     0.02856
     0.14143
     0.02856
     0.36716
     0.19786
     0.19786
    -0.08430
    -0.19717
    -0.02787
     0.19786
     0.36716
     0.25430
    -0.08430
     0.19786
     0.02856
    -0.19717
     0.14143
    -0.31003
    -0.31003
    -0.08430
    -0.02787
    -0.14074
    -0.25360
    -0.76150
    -0.70507
    -0.25360
    -0.25360
    -0.76150
    -0.93080
    -0.87437
    -0.81793
    -0.81793
    -1.32583
    -1.21297
    -1.38227
    -1.21297
    -1.26940
    -0.98723
    -1.15653
    -1.43870
    -1.26940
    -1.10010
    -0.59220
    -1.04367
    -0.81793
    -1.21297
    -0.64863
    -0.53577
    -0.53577
     0.02856
    -0.14074
    -0.08430
    -0.31003
     0.08500
    -0.19717
    -0.14074
    -0.36647
    -0.53577
    -0.02787
    -0.36647
    -0.76150
    -0.76150
    -0.81793
    -0.93080
    -0.70507
    -1.15653
    -1.38227
    -1.60800
    -1.49513
    -1.66443
    -1.49513
    -1.83373
    -1.83373
    -2.34163
    -1.77730
    -1.77730
    -2.11590
    -1.83373
    -1.89017
    -1.26940
    -1.55157
    -1.21297
    -1.43870
    -1.43870
    -1.38227
    -0.81793
    -0.59220
    -0.59220
    -0.70507
    -0.98723
    -0.19717
    -0.08430
    -0.36647
    -0.36647
    -0.25360
    -0.14074
     0.02856
    -0.02787
    -0.36647
     0.02856
     0.14143
     0.42360
     0.25430
     0.48003
     0.36716
     0.19786
     0.02856
     0.36716
     0.02856
     0.14143
     0.14143
     0.25430
     0.48003
     0.02856
    -0.08430
     0.08500
     0.02856
    -0.19717
    -0.02787
    -0.02787
     0.19786
    -0.19717
    -0.36647
     0.02856
     0.08500
     0.14143
     0.08500
     0.08500
     0.14143
     0.19786
     0.14143
     0.31073
     0.25430
     0.14143
     0.02856
     0.14143
     0.25430
     0.14143
     0.31073
     0.87506
     0.87506
     0.64933
     0.53646
     0.31073
     0.70576
     0.81863
     0.70576
     0.87506
     0.87506
     0.93150
     0.93150
     1.10080
     1.15723
     0.48003
     0.25430
     0.64933
     0.59290
     0.59290
     0.36716
     0.31073
     0.14143
     0.02856
    -0.25360
    -0.19717
    -0.70507
    -0.47933
    -0.64863
    -0.76150
    -0.59220
    -0.59220
    -0.93080
    -0.98723
    -0.53577
    -0.87437
    -0.76150
    -0.59220
    -0.81793
    -0.81793
    -0.59220
    -0.42290
    -0.53577
    -0.25360
    -0.31003
    -0.25360
    -0.42290
    -0.08430
    -0.08430
    -0.14074
    -0.19717
    -0.14074
    -0.25360
    -0.36647
    -0.25360
    -0.14074
    -0.36647
    -0.31003
    -0.25360
    -0.93080
    -0.93080
    -0.42290
    -0.14074
     0.14143
    -0.81793
    -0.93080
    -0.19717
    -0.36647
    -1.38227
    -0.98723
    -0.08430
     0.64933
    -0.70507
    -1.43870
    -0.53577
    -0.36647
    -0.42290
    -0.81793
    -0.81793
    -0.31003
    -0.81793
    -0.93080
    -0.76150
    -0.25360
    -0.64863
    -0.70507
    -0.47933
    -0.36647
    -0.53577
    -0.25360
    -0.31003
    -0.59220
    -0.47933
    -0.64863
    -0.25360
     0.31073
     0.08500
    -0.08430
     0.08500
    -0.02787
     0.02856
    -0.36647
    -0.08430
    -0.02787
     0.02856
     0.36716
     0.48003
     0.76220
     0.64933
     0.48003
     0.25430
     0.19786
     0.19786
     0.19786
     0.31073
     0.76220
     0.25430
     0.14143
     0.19786
     0.14143
    -0.08430
     0.31073
     0.14143
     0.19786
     0.31073
     0.31073
     0.36716
     0.36716
     0.53646
     0.59290
     0.31073
     0.87506
     0.81863
     0.76220
     1.10080
     0.76220
     1.43940
     0.93150
     0.70576
     0.81863
     0.81863
     0.76220
     0.76220
     0.70576
     0.64933
     0.64933
     0.64933
     0.53646
     0.53646
     0.53646
     0.48003
     0.70576
     0.59290
     0.64933
     0.42360
     0.48003
     0.53646
     0.81863
     0.64933
     0.81863
     0.31073
     0.70576
     0.70576
     0.53646
     0.76220
     0.70576
     0.42360
     0.81863
     0.76220
     0.59290
     0.59290
     0.70576
     0.59290
     0.81863
     0.93150
     0.53646
     0.64933
     0.53646
     0.53646
     0.19786
     0.70576
     0.48003
     0.25430
     0.53646
     0.59290
     0.70576
     0.14143
     0.14143
     0.08500
     0.31073
     0.42360
     0.48003
     0.02856
    -0.02787
     0.14143
    -0.02787
     0.08500
     0.19786
    -0.25360
    -0.19717
     0.02856
    -0.31003
    -0.25360
    -0.25360
    -0.08430
     0.02856
     0.08500
     0.02856
    -0.42290
    -0.02787
    -0.36647
    -0.42290
    -0.08430
    -0.08430
    -0.25360
    -0.36647
    -0.25360
    -0.02787
     0.02856
    -0.59220
    -0.53577
    -0.47933
    -0.14074
    -0.19717
    -0.31003
    -0.36647
    -0.31003
    -0.42290
    -0.42290
     0.02856
    -0.19717
    -0.93080
    -0.53577
    -0.36647
    -0.08430
    -0.19717
     0.02856
     0.19786
     1.43940
     1.60870
     1.21366
     0.08500
     0.02856
     1.10080
     1.83443
     2.06016
     1.60870
     1.04436
     1.49583
     1.83443
     2.11659
     1.72156
     1.10080
     1.10080
     1.32653
     0.93150
     0.53646
     0.53646
     0.93150
     0.81863
     0.81863
     1.15723
     0.59290
     0.31073
     0.36716
     0.42360
     0.59290
     0.81863
     0.48003
     0.48003
     0.48003
     0.25430
     0.25430
     0.25430
     0.25430
     0.14143
     0.02856
     0.36716
     0.70576
     0.08500
    -0.25360
     0.14143
     0.59290
     0.59290
     0.25430
     0.25430
     0.48003
     0.48003
     0.81863
     0.98793
     0.70576
     0.64933
     0.81863
     0.81863
     1.49583
     1.60870
     1.72156
     1.77800
     1.55226
     1.10080
     1.55226
     1.43940
     1.72156
     1.83443
     1.66513
     1.38296
     0.87506
     1.27010
     1.27010
     1.60870
     0.98793
     1.15723
     0.70576
     0.70576
     0.70576
     0.31073
     0.48003
     0.36716
     0.53646
     0.64933
     0.87506
     0.76220
     0.64933
     0.59290
     1.04436
     0.59290
     1.10080
     1.15723
     1.10080
     0.98793
     1.04436
     1.04436
     1.04436
     1.43940
     1.43940
     1.38296
     1.15723
     1.38296
     1.43940
     1.15723
     1.04436
     0.98793
     1.21366
     1.60870
     1.15723
     1.15723
     1.27010
     1.21366
     1.15723
     1.15723
     1.04436
     0.98793
     1.04436
     1.32653
     1.43940
     0.98793
     1.10080
     0.81863
     0.70576
     1.15723
     1.32653
     1.04436
     0.64933
     0.93150
     0.98793
     0.87506
     0.76220
     0.64933
     0.48003
     0.64933
     0.81863
     0.76220
     0.70576
     0.48003
     0.14143
     0.31073
     0.93150
     0.19786
    -0.08430
    -0.02787
    -0.02787
     0.08500
    -0.02787
    -0.31003
    -0.53577
    -0.36647
    -0.42290
    -0.25360
    -0.31003
    -0.47933
    -0.59220
    -0.31003
    -0.47933
    -0.59220
    -1.26940
    -0.42290
    -0.31003
    -0.14074
    -0.47933
    -0.42290
    -0.53577
    -0.70507
    -0.59220
    -0.64863
    -0.98723
    -0.81793
    -0.76150
    -0.98723
    -0.47933
    -0.59220
    -0.93080
    -0.93080
    -0.98723
    -0.87437
    -0.76150
    -0.87437
    -0.81793
    -1.04367
    -0.87437
    -0.87437
    -0.42290
    -0.47933
    -0.59220
    -1.43870
    -1.04367
    -0.81793
    -0.87437
    -1.26940
    -1.21297
    -0.93080
    -0.81793
    -1.04367
    -1.04367
    -0.98723
    -0.76150
    -1.04367
    -0.93080
    -0.98723
    -0.81793
    -0.87437
    -0.47933
     0.08500
     0.02856
     0.25430
    -0.02787
     0.14143
     0.31073
     0.36716
     0.64933
     0.87506
     0.93150
     0.70576
     0.48003
     0.70576
     1.21366
     0.70576
     0.87506
     1.27010
     1.49583
     1.55226
     1.27010
     1.32653
     1.49583
     1.55226
     1.43940
     1.38296
     1.55226
     1.94729
     1.60870
     1.15723
     0.48003
     0.59290
     0.36716
     0.93150
     0.70576
     0.42360
     0.02856
    -0.25360
    -0.36647
    -0.19717
    -0.25360
    -0.53577
    -0.53577
    -0.53577
    -0.64863
    -0.25360
     0.02856
     0.08500
    -0.36647
    -0.19717
    -0.42290
    -0.59220
    -0.47933
    -0.59220
    -0.59220
    -0.53577
    -0.59220
    -0.42290
    -0.59220
    -0.93080
    -0.76150
    -0.87437
    -0.76150
    -0.59220
    -0.98723
    -0.59220
    -0.64863
    -0.53577
    -0.42290
    -0.31003
    -0.47933
    -0.59220
    -0.47933
    -0.59220
    -0.70507
    -0.59220
    -0.70507
    -0.25360
    -0.02787
    -0.14074
    -0.42290
    -1.04367
    -0.93080
    -0.76150
    -0.47933
    -0.14074
    -0.19717
    -0.53577
    -0.47933
    -0.08430
    -0.59220
    -0.93080
    -0.59220
    -0.08430
    -0.02787
    -0.19717
    -0.36647
    -0.70507
    -0.36647
    -0.47933
    -0.36647
    -0.70507
    -0.70507
    -0.70507
    -0.98723
    -0.81793
    -1.26940
    -0.81793
    -0.81793
    -0.87437
    -0.93080
    -0.81793
    -0.64863
    -0.98723
    -0.81793
    -0.59220
    -0.42290
    -0.36647
    -0.31003
     0.14143
     0.19786
     0.59290
     0.36716
     0.81863
     0.98793
     0.93150
     0.93150
     1.27010
     1.38296
     1.43940
     1.32653
     1.32653
     1.49583
     1.38296
     1.38296
     1.43940
     1.21366
     1.38296
     1.21366
     1.32653
     1.27010
     1.21366
     1.10080
     0.93150
     1.38296
     1.38296
     1.32653
     1.55226
     1.49583
     1.32653
     1.43940
     1.38296
     1.55226
     1.21366
     1.21366
     1.43940
     1.77800
     1.55226
     1.38296
     0.98793
     0.98793
     0.81863
     0.93150
     1.27010
     1.77800
     1.60870
     1.32653
     1.72156
     1.38296
     1.49583
     1.43940
     1.89086
     1.83443
     2.28589
     1.83443
     1.89086
     1.89086
     2.11659
     2.06016
     1.60870
     1.66513
     1.27010
     1.43940
     1.32653
     1.10080
     0.70576
     0.59290
     0.53646
     0.59290
     0.31073
    -0.02787
    -0.25360
    -0.08430
    -0.36647
    -0.42290
    -0.76150
    -0.47933
    -0.93080
    -0.98723
    -1.04367
    -1.04367
    -1.10010
    -1.32583
    -1.10010
    -1.32583
    -1.26940
    -1.26940
    -1.49513
    -1.38227
    -1.43870
    -1.10010
    -1.38227
    -1.49513
    -1.38227
    -1.49513
    -1.26940
    -1.43870
    -0.70507
    -1.49513
    -1.26940
    -1.04367
    -0.70507
    -0.70507
    -0.93080
    -0.70507
    -0.53577
    -0.42290
    -0.36647
    -0.19717
     0.14143
    -0.36647
     0.25430
     0.31073
     0.53646
     0.42360
     0.14143
     0.53646
     0.70576
     0.81863
     0.81863
     0.81863
     0.81863
     0.81863
     0.93150
     1.15723
     1.04436
     0.70576
     0.93150
     1.04436
     1.04436
     0.81863
     0.87506
     0.81863
     1.04436
     1.15723
     1.10080
     0.87506
     0.81863
     0.81863
     0.64933
     0.98793
     0.87506
     0.70576
     0.42360
     0.70576
     0.93150
     0.70576
     0.70576
     0.42360
     0.64933
     0.53646
     0.59290
     0.53646
     0.31073
     0.25430
     0.02856
    -0.31003
     0.25430
     0.19786
     0.08500
     0.48003
     0.93150
     1.04436
     0.70576
     0.31073
     0.02856
     0.70576
     1.04436
     1.04436
     0.81863
     0.93150
     1.32653
     1.38296
     1.38296
     1.38296
     0.70576
     0.76220
     0.53646
     0.70576
     0.02856
    -0.19717
    -0.64863
    -0.08430
     0.14143
     0.14143
    -0.31003
    -1.21297
    -1.15653
    -0.76150
    -0.53577
    -0.93080
    -2.28520
    -2.45450
    -1.04367
    -0.98723
    -0.98723
    -1.49513
    -1.66443
    -2.00303
    -2.00303
    -1.94660
    -2.05947
    -1.77730
    -1.94660
    -2.00303
    -2.05947
    -1.77730
    -1.89017
    -2.00303
    -2.00303
    -1.77730
    -1.43870
    -1.26940
    -1.26940
    -1.72087
    -1.55157
    -1.21297
    -1.32583
    -1.15653
    -1.15653
    -1.21297
    -1.10010
    -0.64863
    -0.64863
    -1.32583
    -1.26940
    -1.15653
    -1.15653
    -1.04367
    -1.32583
    -1.15653
    -1.04367
    -0.98723
    -1.10010
    -1.49513
    -1.38227
    -1.60800
    -1.43870
    -1.26940
    -1.15653
    -1.26940
    -1.60800
    -1.38227
    -1.15653
    -1.15653
    -1.10010
    -1.32583
    -1.26940
    -0.93080
    -0.87437
    -0.98723
    -0.87437
    -0.81793
    -0.98723
    -0.98723
    -0.47933
    -0.47933
    -0.76150
    -0.81793
    -0.76150
    -0.59220
    -0.59220
    -0.76150
    -0.70507
    -0.47933
    -0.59220
    -0.76150
    -0.42290
    -0.76150
    -0.59220
    -0.76150
    -0.36647
    -0.36647
    -0.64863
    -0.76150
    -0.64863
    -0.47933
    -0.76150
    -0.70507
    -0.87437
    -0.98723
    -0.93080
    -0.76150
    -0.87437
    -0.98723
    -1.04367
    -1.32583
    -1.38227
    -0.47933
    -0.81793
    -0.98723
    -0.98723
    -0.81793
    -0.76150
    -0.70507
    -0.59220
    -0.42290
    -0.36647
    -0.36647
    -0.31003
    -0.47933
    -0.64863
    -0.59220
    -0.47933
     0.02856
    -0.19717
    -0.47933
    -0.25360
    -0.36647
    -0.53577
    -0.31003
    -0.31003
    -0.59220
    -0.19717
    -0.25360
    -0.19717
    -0.02787
    -0.36647
    -0.42290
    -0.36647
     0.25430
     0.02856
     0.14143
    -0.08430
    -0.02787
     0.08500
     0.14143
     0.19786
     0.08500
     0.14143
     0.25430
     0.08500
     0.36716
     0.31073
     0.08500
    -0.02787
     0.36716
     0.53646
     0.19786
     0.02856
    -0.08430
     0.14143
     0.42360
     0.64933
     0.25430
    -0.02787
     0.19786
     0.19786
     0.53646
     0.42360
     0.08500
     0.19786
     0.53646
     0.70576
     0.81863
     0.64933
     0.59290
     0.31073
     0.42360
     0.70576
     0.59290
     0.48003
     0.14143
     0.59290
     0.93150
     0.59290
     0.19786
     0.19786
     0.02856
     0.19786
     0.02856
     0.08500
     0.14143
     0.42360
     0.36716
     0.14143
     0.59290
     0.70576
     0.53646
     0.87506
     0.81863
     1.04436
     0.87506
     0.93150
     1.15723
     1.72156
     1.66513
     1.27010
     1.49583
     1.27010
     1.66513
     1.77800
     1.60870
     1.55226
     1.43940
     1.38296
     1.10080
     1.49583
     1.43940
     1.38296
     0.81863
     1.21366
     1.27010
     1.21366
     1.10080
     0.93150
     0.59290
     0.81863
     0.70576
     0.76220
     0.87506
     0.81863
     0.70576
     0.76220
     0.70576
     0.98793
     1.15723
     1.43940
     1.43940
     1.04436
     0.98793
     1.38296
     1.38296
     1.43940
     1.21366
     1.38296
     0.93150
     1.10080
     1.89086
     1.21366
     0.70576
     0.48003
     0.48003
     0.70576
     1.21366
     0.53646
     0.19786
     0.48003
     0.19786
     0.36716
     0.48003
     0.36716
     0.53646
     0.25430
     0.42360
     0.25430
     0.59290
     0.59290
     0.48003
     0.31073
     0.59290
     0.48003
     0.70576
     0.64933
     0.81863
     0.64933
     0.98793
     0.81863
     0.87506
     0.93150
     0.81863
     0.81863
     0.98793
     0.98793
     0.87506
     0.59290
     0.59290
     0.76220
     0.42360
     0.36716
     0.48003
     0.53646
     0.42360
     0.19786
     0.70576
     0.70576
     0.36716
     0.59290
     0.59290
     0.64933
     0.81863
     0.64933
     0.81863
     1.15723
     1.15723
     0.98793
     1.04436
     0.87506
     0.93150
     1.38296
     1.04436
     1.10080
     0.98793
     0.87506
     0.87506
     1.21366
     1.15723
     0.98793
     0.42360
     0.81863
     0.87506
     0.64933
     0.59290
     0.36716
     0.02856
     0.08500
    -0.25360
     0.36716
     0.25430
     0.02856
     0.25430
     0.02856
     0.08500
     0.14143
    -0.14074
     0.25430
     0.36716
     0.25430
     0.81863
     0.59290
     0.64933
     0.70576
     0.64933
     0.53646
     0.48003
     0.59290
     0.31073
     0.25430
     0.25430
     0.42360
     0.14143
     0.59290
     0.53646
     0.08500
     0.48003
     0.42360
     0.25430
     0.42360
     0.14143
     0.70576
     0.87506
     0.87506
     0.53646
     0.70576
     1.04436
     1.27010
     1.04436
     1.27010
     1.21366
     0.81863
     1.04436
     1.43940
     1.27010
     0.98793
     0.93150
     1.15723
     1.27010
     1.60870
     1.27010
     0.93150
     1.10080
     1.27010
     1.32653
     0.93150
     0.98793
     0.76220
     1.04436
     1.32653
     1.15723
     1.21366
     0.81863
     0.81863
     0.93150
     1.21366
     1.04436
     0.76220
     0.87506
     1.38296
     1.38296
     1.43940
     1.38296
     1.55226
     1.04436
     1.43940
     2.00373
     2.00373
     1.89086
     1.89086
     2.00373
     1.94729
     2.00373
     2.06016
     2.06016
     1.83443
     1.94729
     1.72156
     1.66513
     1.66513
     1.55226
     1.60870
     1.55226
     1.60870
     1.21366
     1.15723
     1.04436
     1.27010
     1.60870
     1.21366
     1.04436
     0.98793
     1.10080
     1.21366
     0.93150
     1.10080
     1.10080
     0.64933
     0.64933
     0.76220
     0.93150
     0.64933
     0.48003
     0.64933
     0.70576
     0.93150
     0.02856
     0.02856
    -0.31003
     0.02856
    -0.14074
     0.25430
    -0.08430
    -0.47933
    -0.59220
    -0.53577
    -0.08430
    -0.25360
    -0.81793
    -0.81793
    -1.10010
    -0.87437
    -0.81793
    -1.04367
    -1.21297
    -0.81793
    -1.15653
    -1.38227
    -1.38227
    -2.17233
    -2.34163
    -1.15653
    -0.47933
    -0.93080
    -1.15653
    -1.38227
    -1.04367
    -0.76150
    -0.76150
    -0.53577
    -0.76150
    -0.36647
     0.02856
     0.02856
     0.02856
    -0.42290
    -0.59220
    -0.31003
    -0.36647
    -0.59220
    -0.98723
    -0.98723
    -0.59220
    -0.36647
    -0.59220
    -0.59220
    -0.81793
    -0.87437
    -0.98723
    -0.36647
    -0.25360
    -0.08430
    -0.59220
    -0.53577
    -0.08430
    -0.14074
    -0.25360
    -0.53577
    -0.59220
    -0.36647
    -0.76150
    -0.47933
    -0.59220
    -0.81793
    -1.15653
    -0.81793
    -0.47933
    -0.47933
    -0.59220
    -0.64863
    -0.31003
    -0.02787
     0.08500
    -0.25360
    -0.31003
     0.02856
     0.14143
     0.36716
     0.42360
     0.19786
     0.59290
     0.53646
     0.59290
     0.64933
    -0.08430
     0.14143
     0.19786
     0.14143
     0.02856
    -0.08430
    -0.42290
    -0.02787
     0.14143
     0.08500
    -0.08430
    -0.25360
    -0.14074
    -0.42290
    -0.08430
     0.25430
    -0.08430
    -0.02787
     0.02856
     0.25430
     0.48003
     0.25430
    -0.02787
     0.25430
     0.25430
     0.64933
     0.53646
     0.42360
     0.25430
     0.14143
     0.02856
     0.81863
     0.48003
     0.02856
     0.02856
     0.14143
     0.25430
     0.08500
     0.14143
    -0.14074
     0.14143
     0.14143
     0.14143
     0.02856
    -0.25360
    -0.14074
    -0.08430
     0.02856
     0.31073
    -0.25360
    -0.19717
    -0.08430
     0.14143
    -0.02787
    -0.14074
    -0.25360
    -0.14074
    -0.08430
     0.25430
     0.02856
    -0.19717
    -0.53577
    -0.64863
    -0.14074
     0.02856
    -0.02787
    -0.53577
    -0.53577
    -0.31003
    -0.19717
    -0.25360
    -0.08430
    -0.53577
    -0.19717
    -0.08430
    -0.19717
    -0.19717
    -0.19717
    -0.31003
    -0.25360
     0.42360
     0.36716
     0.31073
     0.14143
    -0.08430
    -0.19717
    -0.25360
    -0.19717
    -0.31003
     0.02856
     0.19786
     0.08500
    -0.08430
    -0.59220
    -0.59220
    -0.64863
    -0.19717
    -0.47933
    -0.70507
    -0.36647
    -0.53577
    -0.70507
    -0.25360
    -0.59220
    -0.19717
    -0.08430
    -0.36647
    -1.10010
    -0.76150
    -0.19717
     0.25430
     0.31073
     0.42360
     0.64933
     0.08500
     0.08500
     0.48003
     0.64933
     1.04436
     0.81863
     0.93150
     0.81863
     0.70576
     0.53646
     0.53646
     0.31073
    -0.36647
    -0.31003
    -0.42290
    -0.70507
    -1.04367
    -0.76150
    -0.47933
    -0.93080
    -1.10010
    -0.98723
    -0.53577
    -0.25360
    -0.98723
    -0.98723
    -0.76150
    -0.14074
     0.02856
     0.19786
    -0.25360
    -0.14074
    -0.53577
    -0.93080
    -1.21297
    -0.25360
    -0.36647
    -1.21297
    -0.81793
    -0.59220
    -0.53577
    -0.70507
    -0.81793
    -0.70507
    -0.87437
    -0.70507
    -0.36647
     0.14143
     0.08500
     0.08500
    -0.08430
    -0.02787
     0.02856
     0.02856
     0.02856
    -0.25360
    -0.53577
    -0.47933
    -0.42290
    -0.53577
    -0.59220
    -0.93080
    -0.81793
    -0.81793
    -0.53577
    -0.76150
    -1.04367
    -1.04367
    -0.98723
    -0.93080
    -0.70507
    -0.76150
    -0.59220
    -0.81793
    -0.59220
    -0.59220
    -0.42290
    -0.64863
    -0.31003
    -0.42290
    -0.42290
    -0.14074
    -0.31003
     0.02856
    -0.25360
    -0.14074
    -0.31003
    -0.42290
    -0.14074
    -0.25360
    -0.42290
    -0.25360
     0.14143
     0.14143
    -0.59220
    -0.53577
    -0.25360
    -0.08430
    -0.64863
    -0.25360
    -0.31003
    -0.25360
    -0.25360
    -0.02787
    -0.14074
    -0.53577
    -0.36647
    -0.36647
    -0.31003
    -0.19717
    -0.42290
    -0.64863
    -0.19717
     0.14143
    -0.08430
     0.02856
     0.25430
    -0.08430
    -0.31003
     0.02856
     0.02856
     0.14143
     0.08500
     0.08500
    -0.25360
    -0.14074
    -0.14074
     0.02856
     0.19786
     0.14143
    -0.19717
    -0.53577
    -0.47933
    -0.47933
    -0.19717
     0.02856
     0.02856
     0.08500
     0.02856
     0.19786
    -0.08430
    -0.14074
     0.25430
     0.02856
    -0.08430
     0.25430
     0.08500
     0.02856
     0.36716
     0.19786
    -0.14074
     0.02856
    -0.31003
    -0.08430
    -0.42290
    -0.42290
    -0.42290
    -0.25360
    -0.53577
    -0.42290
    -0.76150
    -0.64863
    -0.47933
    -0.87437
    -0.64863
    -0.81793
    -0.81793
    -0.53577
    -0.59220
    -0.53577
    -0.31003
    -0.47933
    -0.36647
    -0.36647
    -0.19717
     0.14143
    -0.08430
     0.19786
     0.19786
    -0.14074
    -0.19717
    -0.08430
     0.14143
    -0.14074
     0.08500
    -0.08430
     0.19786
     2.00373
     1.32653
    -0.93080
    -0.98723
    -1.21297
    -0.42290
    -0.25360
     0.25430
     0.42360
     0.36716
     0.42360
     0.14143
    -0.53577
    -0.36647
    -0.25360
    -0.70507
     0.53646
     0.14143
     0.02856
    -0.08430
    -0.08430
     0.64933
     0.98793
     1.21366
     1.32653
     1.15723
     1.27010
     1.27010
     1.04436
     0.76220
     0.87506
     1.38296
     1.94729
     1.77800
     1.94729
     1.32653
     1.32653
     1.15723
     0.59290
     1.04436
     1.10080
     0.48003
     0.53646
     0.70576
     0.59290
     0.36716
     0.19786
     0.64933
     0.98793
     0.70576
     0.70576
    -0.14074
    -0.08430
     0.70576
     0.48003
     0.70576
     1.10080
    -0.08430
    -0.36647
    -0.19717
    -0.81793
    -0.36647
     0.48003
     0.02856
     0.02856
     0.02856
    -0.36647
    -0.53577
    -0.76150
    -0.42290
     0.14143
    -0.02787
    -0.08430
    -0.31003
    -0.59220
     0.02856
     0.02856
    -0.14074
    -0.59220
    -0.42290
    -0.02787
    -0.53577
    -0.47933
    -0.42290
    -0.59220
    -0.59220
    -0.64863
    -1.10010
    -0.64863
    -0.47933
    -0.47933
    -0.64863
    -0.81793
    -0.59220
    -0.76150
    -0.81793
    -0.93080
    -0.31003
    -0.36647
    -0.64863
    -0.87437
    -0.59220
    -0.25360
    -0.31003
    -0.31003
    -0.47933
    -0.36647
    -0.42290
    -0.47933
    -0.08430
     0.02856
    -0.47933
    -0.14074
    -0.02787
     0.08500
     0.02856
    -0.08430
    -0.25360
     0.08500
     0.19786
     0.42360
     0.19786
    -0.08430
     0.02856
     0.14143
     0.25430
     0.31073
     0.42360
    -0.19717
    -0.19717
    -0.02787
     0.25430
    -0.19717
    -0.53577
    -0.98723
    -0.81793
    -1.04367
    -0.81793
    -1.15653
    -1.60800
    -1.21297
    -1.55157
    -1.32583
    -1.55157
    -1.60800
    -1.83373
    -1.10010
    -1.38227
    -1.21297
    -1.26940
    -1.38227
    -1.32583
    -1.38227
    -1.26940
    -1.04367
    -1.55157
    -1.94660
    -1.26940
    -1.38227
    -1.55157
    -2.05947
    -1.89017
    -1.32583
    -0.76150
    -0.76150
    -0.53577
    -0.98723
    -0.98723
    -0.59220
    -0.19717
     0.36716
     0.31073
     0.14143
     0.48003
     0.70576
     0.70576
     0.70576
     0.14143
     0.14143
     0.14143
     0.08500
    -0.08430
    -0.53577
    -1.38227
    -1.49513
    -1.55157
    -1.26940
    -1.38227
    -1.60800
    -1.32583
    -0.81793
    -0.47933
    -1.04367
    -1.49513
    -0.93080
    -0.08430
     1.27010
     2.06016
     2.51163
     2.39876
     2.11659
     0.93150
     0.64933
     2.34233
     2.22946
     2.56806
     2.56806
     2.39876
     1.66513
     1.38296
     0.87506
     0.59290
     0.53646
     0.53646
     0.42360
     0.36716
     0.36716
    -0.36647
     0.36716
     0.31073
     0.42360
     0.31073
    -0.08430
    -0.08430
     0.25430
     0.76220
     0.53646
     0.42360
     0.25430
     0.64933
     0.19786
     0.08500
     0.48003
    -0.31003
     0.14143
     0.42360
     0.02856
    -0.14074
     0.14143
     0.14143
    -0.08430
    -0.31003
    -0.42290
    -0.81793
    -0.53577
    -0.31003
    -0.64863
    -0.70507
    -0.93080
    -0.64863
    -0.59220
    -0.42290
    -0.53577
    -0.59220
    -0.64863
    -0.64863
    -0.93080
    -0.36647
    -0.53577
    -0.76150
    -0.47933
    -0.14074
    -0.31003
    -0.53577
    -0.64863
    -0.59220
    -0.47933
    -0.31003
    -0.08430
    -0.81793
    -0.87437
    -0.25360
    -0.19717
    -0.08430
    -0.31003
    -0.64863
    -0.76150
    -0.93080
    -0.36647
     0.59290
     0.25430
    -0.31003
    -0.47933
    -0.25360
    -0.14074
    -0.14074
     0.48003
     0.02856
     0.14143
     0.31073
     0.08500
     0.02856
    -0.02787
     0.14143
     0.19786
     0.02856
    -0.25360
    -0.25360
    -0.31003
    -0.42290
    -0.36647
    -0.42290
    -0.81793
    -0.87437
    -0.70507
    -1.04367
    -0.59220
    -0.93080
    -0.93080
    -0.98723
    -0.87437
    -0.70507
    -1.04367
    -1.15653
    -1.04367
    -1.10010
    -0.93080
    -1.04367
    -1.26940
    -0.93080
    -0.87437
    -1.26940
    -1.21297
    -1.43870
    -1.60800
    -2.11590
    -1.94660
    -1.89017
    -1.60800
    -1.89017
    -1.77730
    -2.05947
    -1.21297
    -1.38227
    -1.83373
    -2.05947
    -1.94660
    -1.72087
    -1.43870
    -1.49513
    -1.77730
    -2.17233
    -1.94660
    -1.94660
    -1.66443
    -1.60800
    -1.60800
    -1.26940
    -1.04367
    -0.81793
    -1.38227
    -1.26940
    -1.60800
    -1.26940
    -1.10010
    -0.31003
    -0.47933
    -1.04367
    -1.04367
    -0.98723
    -0.76150
    -0.87437
    -0.76150
    -1.21297
    -1.26940
    -0.59220
    -0.19717
     0.53646
     1.77800
     2.11659
     2.28589
     2.62449
     2.73736
     2.56806
     3.07596
     2.39876
     2.51163
     2.73736
     2.85023
     2.51163
     1.72156
     1.38296
     0.59290
    -0.08430
    -0.47933
    -0.98723
    -1.72087
    -2.05947
    -2.22877
    -2.22877
    -1.72087
    -1.77730
    -2.00303
    -1.83373
    -1.60800
    -1.21297
    -1.72087
    -1.32583
    -1.38227
    -1.15653
    -0.98723
    -0.81793
    -0.64863
    -0.81793
    -0.59220
    -1.04367
    -0.47933
    -0.59220
    -0.25360
    -0.47933
    -0.59220
    -0.59220
    -0.59220
    -0.53577
    -0.36647
    -0.42290
    -0.31003
    -0.36647
    -0.14074
    -0.42290
    -0.31003
    -0.36647
    -0.36647
    -0.47933
    -0.36647
    -0.53577
    -0.36647
    -0.08430
    -0.02787
    -0.36647
    -0.25360
    -0.36647
    -0.19717
    -0.31003
    -0.42290
    -0.42290
    -0.31003
    -0.08430
    -0.14074
     0.02856
    -0.08430
    -0.25360
    -0.14074
    -0.02787
    -0.08430
    -0.25360
    -0.14074
     0.08500
    -0.36647
     0.14143
    -0.14074
    -0.14074
    -0.25360
    -0.14074
    -0.14074
     0.02856
    -0.31003
    -0.25360
    -0.42290
    -0.36647
    -0.42290
    -0.53577
    -0.42290
    -0.42290
    -0.81793
    -0.64863
    -0.53577
    -0.87437
    -0.93080
    -0.98723
    -1.10010
    -0.87437
    -0.93080
    -0.81793
    -0.87437
    -1.04367
    -0.81793
    -1.04367
    -0.93080
    -0.93080
    -1.04367
    -0.81793
    -0.59220
    -0.59220
    -0.59220
    -0.59220
    -0.59220
    -0.08430
     0.14143
     0.31073
     0.02856
     0.02856
     0.19786
     0.31073
     0.42360
     0.70576
     0.64933
     0.25430
     0.70576
     0.59290
     0.36716
     0.48003
     0.14143
     0.19786
     0.48003
     0.19786
    -0.53577
    -0.53577
    -0.42290
    -0.25360
    -0.53577
    -0.64863
    -0.70507
    -0.70507
    -0.76150
    -0.93080
    -0.64863
    -1.10010
    -1.21297
    -1.04367
    -0.64863
    -0.87437
    -1.38227
    -1.26940
    -1.26940
    -1.04367
    -1.49513
    -1.15653
    -1.04367
    -1.49513
    -0.98723
    -0.59220
    -0.87437
    -1.10010
    -1.77730
    -1.55157
    -1.49513
    -1.72087
    -1.77730
    -1.60800
    -1.43870
    -1.32583
    -1.55157
    -0.98723
    -0.53577
    -0.47933
    -0.42290
     0.25430
     0.76220
     0.81863
     0.81863
     1.43940
     1.89086
     2.22946
     2.85023
     3.30169
     2.90666
     2.96309
     2.96309
     2.73736
     2.56806
     2.11659
     1.66513
     1.89086
     2.11659
     1.94729
     2.06016
     2.11659
     2.51163
     2.28589
     1.66513
     2.06016
     2.11659
     2.39876
     2.00373
     1.04436
     0.70576
     0.93150
     0.93150
     1.21366
     1.04436
     0.81863
     0.31073
     0.02856
    -0.59220
    -0.59220
    -0.14074
    -0.59220
    -0.81793
    -0.59220
    -0.19717
    -0.08430
     0.36716
     0.76220
     0.31073
     0.14143
    -0.36647
     0.14143
     0.48003
     0.48003
     0.31073
     0.25430
     0.53646
     0.64933
     0.02856
     0.08500
    -0.08430
    -0.36647
    -0.08430
    -0.14074
    -0.25360
    -0.47933
    -0.59220
    -0.53577
    -0.31003
    -0.42290
    -1.04367
    -0.98723
    -0.93080
    -0.47933
    -0.59220
    -1.15653
    -1.55157
    -0.93080
    -0.93080
    -0.25360
    -0.59220
    -1.60800
    -1.49513
    -0.98723
    -1.10010
    -1.83373
    -1.04367
    -0.70507
    -0.81793
    -1.04367
    -0.87437
    -1.32583
    -1.15653
    -1.21297
    -0.81793
    -0.53577
    -0.53577
    -0.93080
    -0.81793
    -0.64863
    -0.42290
    -0.25360
     0.19786
     0.02856
    -0.08430
     0.25430
    -0.02787
     0.14143
     0.14143
     0.48003
     0.19786
     0.53646
     0.87506
     0.48003
     0.19786
     0.36716
     0.59290
     0.36716
     0.14143
     0.08500
    -0.14074
    -0.02787
    -0.08430
    -0.25360
    -0.47933
    -0.25360
    -0.64863
     0.02856
     0.76220
    -0.36647
    -0.53577
    -0.59220
    -0.53577
    -0.53577
    -0.36647
    -0.59220
    -0.70507
    -0.93080
    -0.64863
    -0.70507
    -0.76150
    -0.81793
    -0.31003
    -0.64863
    -0.36647
    -0.81793
    -0.93080
    -1.21297
    -1.15653
    -1.26940
    -1.32583
    -1.26940
    -1.15653
    -1.49513
    -1.21297
    -1.38227
    -1.15653
    -0.98723
    -1.21297
    -0.98723
    -0.70507
    -0.14074
     0.19786
     0.25430
     0.42360
     0.64933
     0.98793
     1.21366
     1.32653
     1.27010
     1.27010
     1.66513
     1.55226
     1.55226
     1.32653
     0.93150
     0.81863
     1.32653
     1.10080
     0.59290
     0.59290
     0.87506
     0.70576
     0.59290
     0.53646
     0.36716
     0.31073
     0.53646
     0.53646
     0.08500
     0.19786
     0.19786
    -0.31003
    -0.25360
    -0.59220
    -0.93080
    -0.98723
    -0.98723
    -1.26940
    -1.26940
    -1.60800
    -2.00303
    -2.22877
    -1.89017
    -1.94660
    -1.21297
    -0.87437
    -1.32583
    -1.38227
    -0.76150
    -0.64863
    -0.47933
    -0.02787
     0.76220
     1.38296
     1.55226
     1.21366
     1.27010
     1.38296
     2.06016
     2.51163
     2.17303
     1.66513
     1.38296
     0.93150
     1.38296
     1.43940
     1.43940
     0.70576
     0.93150
     1.49583
     1.32653
     1.27010
     1.10080
     1.38296
     0.93150
     0.98793
     1.10080
     1.15723
     2.06016
     1.83443
     1.55226
     1.77800
     1.49583
     1.38296
     0.93150
     0.42360
     0.81863
     0.76220
     0.53646
    -0.14074
    -0.36647
    -0.81793
    -1.10010
    -0.76150
    -0.53577
    -1.72087
    -2.11590
    -1.38227
    -1.49513
    -1.77730
    -1.72087
    -2.17233
    -2.00303
    -1.60800
    -1.26940
    -1.60800
    -1.21297
    -0.98723
    -1.15653
    -1.15653
    -0.81793
    -0.98723
    -0.76150
    -0.59220
    -0.25360
    -0.42290
    -0.19717
    -0.14074
    -0.64863
     0.02856
    -0.31003
    -0.42290
    -0.36647
     0.08500
    -0.36647
    -0.25360
    -0.19717
    -0.53577
    -0.36647
    -0.31003
     0.02856
    -0.31003
    -0.42290
    -0.36647
    -0.25360
     0.08500
    -0.25360
    -0.14074
    -0.14074
    -0.14074
    -0.25360
     0.08500
    -0.70507
    -0.47933
    -0.42290
    -0.70507
    -0.47933
    -0.53577
    -0.53577
    -0.59220
    -0.70507
    -0.76150
    -0.64863
     0.19786
     0.53646
     0.14143
    -0.14074
    -0.59220
     0.08500
     1.32653
     1.60870
     1.43940
     1.27010
     1.60870
     0.93150
     0.87506
     0.98793
     1.10080
     1.32653
     0.98793
     0.93150
     1.04436
     0.81863
     0.64933
     0.76220
     0.48003
     0.36716
     0.25430
     0.64933
     0.87506
     0.70576
     0.64933
     0.36716
     0.48003
     0.64933
     0.36716
     0.53646
     0.70576
     0.25430
     0.19786
     0.31073
     0.02856
     0.02856
    -0.08430
    -0.53577
    -0.14074
    -0.14074
    -0.53577
    -0.31003
    -0.59220
    -0.76150
    -0.53577
    -0.53577
    -0.47933
    -0.19717
    -0.25360
    -0.14074
     0.25430
     0.19786
     0.14143
     0.02856
     0.36716
     0.70576
     0.81863
     0.81863
     0.64933
     0.53646
     0.64933
     0.64933
     0.81863
     0.81863
     0.81863
     0.53646
     0.36716
     0.59290
     0.31073
     0.14143
    -0.08430
    -0.02787
    -0.02787
    -0.25360
    -0.59220
    -0.76150
    -0.98723
    -1.43870
    -1.38227
    -1.55157
    -1.89017
    -2.00303
    -1.32583
    -0.59220
    -1.10010
    -1.66443
    -1.72087
    -1.43870
    -1.60800
    -1.32583
    -0.31003
    -0.53577
    -0.47933
    -0.64863
    -0.42290
    -0.08430
    -0.42290
    -0.36647
    -0.64863
    -0.53577
    -0.31003
    -0.08430
    -0.31003
    -0.14074
     0.25430
     0.36716
     0.59290
     0.31073
     0.48003
     0.87506
     1.38296
     1.72156
     1.83443
     1.55226
     0.64933
     0.98793
     1.60870
     1.55226
     0.25430
     0.14143
     0.02856
    -0.47933
    -0.25360
    -0.59220
    -0.81793
    -1.26940
    -1.55157
    -1.49513
    -0.87437
    -0.14074
    -0.31003
    -0.53577
    -0.70507
    -0.59220
    -0.81793
     0.31073
     1.66513
     2.00373
     1.72156
     1.55226
     1.21366
     0.42360
    -0.19717
    -0.31003
     0.08500
     0.70576
    -0.36647
    -0.70507
    -1.72087
    -1.94660
    -2.68023
    -2.62380
    -2.68023
    -2.90596
    -3.18813
    -2.96240
    -2.68023
    -1.72087
    -0.81793
    -1.21297
    -1.04367
    -0.81793
    -0.93080
    -0.36647
    -0.14074
     0.64933
     1.21366
     1.60870
     1.43940
     1.21366
     1.32653
     0.81863
     0.48003
     0.70576
     0.53646
     0.19786
     0.14143
     0.31073
     0.25430
     0.48003
    -0.19717
    -0.25360
    -0.02787
    -0.19717
    -0.08430
    -0.25360
    -0.47933
    -0.02787
     0.14143
     0.02856
     0.02856
    -0.31003
    -0.42290
    -0.31003
    -0.02787
    -0.02787
     0.02856
    -0.08430
     0.08500
    -0.08430
     0.02856
     0.14143
     0.02856
     0.14143
     0.36716
     0.64933
     0.36716
     0.19786
    -0.08430
     0.14143
     0.42360
     0.31073
     0.36716
     0.14143
    -0.02787
     0.31073
     0.14143
     0.02856
    -0.53577
    -0.59220
    -0.31003
     0.08500
     0.19786
    -0.47933
    -0.87437
    -0.70507
     0.08500
     0.19786
     0.02856
    -0.31003
    -0.19717
    -0.42290
     0.02856
     0.42360
    -0.02787
     0.14143
     0.14143
     0.36716
     0.53646
     0.14143
     0.02856
     0.19786
     0.02856
     0.31073
     0.14143
     0.19786
     0.31073
    -0.08430
    -0.14074
     0.25430
     0.02856
    -0.31003
     0.02856
    -0.25360
    -0.08430
    -0.36647
    -0.70507
    -0.76150
    -0.98723
    -0.81793
    -1.04367
    -1.38227
    -1.26940
    -1.26940
    -0.70507
    -0.42290
    -0.59220
    -1.26940
    -1.04367
    -0.59220
    -0.70507
    -0.53577
    -0.59220
    -0.64863
    -0.53577
    -0.47933
     0.14143
    -0.36647
    -0.59220
    -0.87437
    -1.04367
    -0.76150
    -0.53577
    -0.87437
    -0.81793
    -1.15653
    -1.04367
    -0.93080
    -0.81793
    -1.32583
    -1.15653
    -1.21297
    -1.04367
    -1.26940
    -1.43870
    -1.60800
    -1.43870
    -1.89017
    -1.43870
    -1.66443
    -1.94660
    -1.77730
    -1.60800
    -1.38227
    -1.38227
    -1.72087
    -2.34163
    -2.05947
    -1.32583
    -1.04367
    -1.38227
    -1.94660
    -2.11590
    -2.34163
    -1.49513
    -1.38227
    -1.10010
    -0.64863
    -0.53577
    -0.31003
     0.02856
     0.25430
     0.53646
     1.38296
     2.51163
     3.07596
     2.96309
     2.73736
     3.13239
     2.90666
     3.41456
     3.97889
     3.80959
     3.47099
     2.90666
     2.68093
     2.06016
     1.38296
     0.81863
     0.14143
     0.42360
     0.14143
     0.31073
     0.25430
    -0.08430
     0.14143
     0.02856
     0.59290
     0.36716
     0.31073
     0.48003
     0.81863
     0.70576
     0.14143
    -0.53577
    -0.25360
     0.02856
     0.48003
     0.08500
    -0.53577
    -1.26940
    -1.04367
    -1.55157
    -1.43870
    -1.66443
    -2.05947
    -2.05947
    -2.22877
    -1.89017
    -1.60800
    -1.43870
    -1.38227
    -1.43870
    -1.26940
    -1.43870
    -1.21297
    -1.26940
    -1.32583
    -1.49513
    -1.38227
    -0.93080
    -1.60800
    -1.32583
    -1.04367
    -1.04367
    -0.81793
    -0.70507
    -1.04367
    -1.32583
    -1.49513
    -0.81793
    -0.36647
    -0.59220
    -0.81793
    -1.21297
    -0.70507
    -0.42290
    -0.81793
    -0.59220
    -0.81793
    -0.70507
    -0.47933
    -0.47933
    -0.42290
    -0.59220
    -0.42290
    -0.59220
    -0.53577
    -0.36647
    -0.53577
    -0.53577
    -0.81793
     0.14143
    -0.31003
    -0.59220
    -0.36647
    -0.53577
    -0.36647
    -0.59220
    -0.59220
    -0.59220
    -0.47933
    -0.59220
    -0.36647
    -0.53577
    -0.76150
    -0.76150
    -0.93080
    -0.64863
    -0.59220
    -0.87437
    -1.15653
    -0.93080
    -0.98723
    -1.15653
    -1.26940
    -1.66443
    -1.49513
    -1.83373
    -1.94660
    -1.83373
    -1.94660
    -2.22877
    -2.17233
    -1.94660
    -2.22877
    -2.68023
    -2.68023
    -2.11590
    -1.94660
    -1.89017
    -2.05947
    -2.11590
    -2.00303
    -1.83373
    -1.60800
    -1.55157
    -1.38227
    -1.55157
    -1.77730
    -1.60800
    -1.26940
    -1.43870
    -1.49513
    -1.60800
    -2.05947
    -2.28520
    -1.83373
    -1.49513
    -1.89017
    -2.05947
    -2.34163
    -2.51093
    -2.45450
    -2.79310
    -2.90596
    -2.56736
    -1.94660
    -1.77730
    -2.28520
    -2.45450
    -2.22877
    -2.22877
    -2.51093
    -2.28520
    -1.66443
    -1.55157
    -1.83373
    -2.17233
    -2.39807
    -2.17233
    -2.11590
    -2.11590
    -1.66443
    -1.32583
    -1.26940
    -1.21297
    -1.55157
    -2.11590
    -1.89017
    -1.66443
    -1.49513
    -0.87437
    -0.31003
    -0.08430
    -0.47933
    -0.14074
     0.19786
    -0.02787
    -0.19717
     0.36716
     0.59290
     0.53646
     0.64933
     0.59290
     0.25430
     0.25430
     0.19786
     0.25430
     0.31073
     0.25430
    -0.02787
     0.14143
    -0.36647
    -0.64863
    -1.26940
    -0.42290
    -0.70507
    -0.81793
    -0.70507
    -0.76150
    -0.59220
    -0.31003
    -0.08430
     0.36716
     0.42360
     0.48003
     0.48003
     0.87506
     1.04436
     0.25430
     0.02856
     0.70576
     1.21366
     0.98793
     0.42360
    -0.47933
    -0.81793
    -0.93080
    -0.98723
    -1.15653
    -0.98723
    -1.10010
    -2.17233
    -2.11590
    -1.89017
    -1.66443
    -1.60800
    -1.66443
    -0.93080
    -1.32583
    -1.04367
    -0.76150
    -0.93080
    -1.04367
    -1.21297
    -0.81793
    -0.25360
    -0.36647
    -0.64863
    -0.59220
    -0.64863
    -1.15653
    -1.21297
    -0.70507
    -0.81793
    -0.93080
    -1.21297
    -0.64863
    -0.36647
    -0.59220
    -0.87437
    -1.10010
    -1.43870
    -1.43870
    -0.70507
    -0.59220
    -0.64863
    -0.64863
    -1.04367
    -1.04367
    -0.64863
    -0.81793
    -1.15653
    -0.87437
    -1.04367
    -0.76150
    -0.81793
    -0.93080
    -0.76150
    -0.47933
    -0.70507
    -0.64863
    -0.59220
    -0.70507
    -0.36647
    -0.70507
    -0.19717
    -0.47933
    -0.47933
    -0.36647
    -0.31003
     0.02856
    -0.36647
    -0.31003
    -0.19717
    -0.08430
    -0.25360
    -0.53577
    -0.76150
    -0.36647
    -0.76150
    -0.53577
    -0.31003
    -0.59220
    -0.81793
    -0.42290
    -0.53577
    -0.42290
    -0.70507
    -0.81793
    -0.42290
    -0.47933
    -0.19717
    -0.19717
    -0.36647
    -0.36647
    -0.36647
    -0.70507
    -0.53577
    -0.59220
    -0.70507
    -1.04367
    -0.59220
    -0.81793
    -0.98723
    -1.15653
    -1.04367
    -1.04367
    -0.93080
    -0.87437
    -1.38227
    -1.32583
    -1.32583
    -1.26940
    -1.38227
    -1.10010
    -1.49513
    -1.77730
    -1.49513
    -1.55157
    -0.98723
    -1.49513
    -1.77730
    -2.00303
    -1.60800
    -1.43870
    -1.49513
    -1.77730
    -1.66443
    -1.77730
    -1.55157
    -0.64863
    -0.53577
    -1.21297
    -1.26940
    -1.10010
    -1.21297
    -0.64863
    -1.10010
    -0.81793
    -0.59220
     0.08500
    -0.31003
    -0.25360
    -0.42290
     0.02856
     0.31073
     1.32653
     1.89086
     1.21366
     1.32653
     1.60870
     1.60870
     1.89086
     2.28589
     2.45519
     2.96309
     2.90666
     2.68093
     2.56806
     1.89086
     2.00373
     1.66513
     1.27010
     1.43940
     1.21366
     0.64933
     0.48003
     0.48003
     0.19786
     0.08500
    -0.76150
    -0.47933
    -0.42290
    -0.25360
    -0.47933
    -0.70507
    -0.59220
    -0.81793
    -1.10010
    -0.70507
    -0.59220
    -0.93080
    -1.04367
    -0.70507
    -0.70507
    -0.59220
    -0.87437
    -0.87437
    -0.42290
    -0.25360
    -0.19717
    -0.14074
    -0.19717
    -0.14074
     0.08500
     0.36716
     0.48003
     0.48003
     0.02856
    -0.19717
     0.14143
     0.59290
     0.31073
     0.14143
     0.02856
     0.36716
    -0.08430
    -0.53577
    -0.42290
    -0.47933
    -0.98723
    -0.47933
     0.02856
    -0.59220
    -0.70507
    -1.26940
    -1.60800
    -1.21297
    -0.36647
     0.14143
    -0.42290
    -0.59220
    -1.10010
    -1.04367
    -0.93080
    -0.76150
    -0.98723
    -0.81793
    -0.42290
    -0.53577
    -1.04367
    -1.10010
    -1.26940
    -0.76150
    -0.93080
    -0.98723
    -1.72087
    -1.66443
    -0.98723
    -0.87437
    -1.55157
    -1.38227
    -0.81793
    -1.04367
    -0.59220
    -0.31003
    -0.70507
    -0.93080
    -0.59220
     0.02856
     0.19786
    -0.08430
    -0.08430
    -0.08430
     0.31073
     0.19786
     0.19786
     0.14143
     0.31073
    -0.14074
    -0.31003
    -0.14074
    -0.42290
     0.14143
    -0.36647
    -0.08430
    -0.36647
    -0.59220
    -0.81793
    -0.81793
    -0.93080
    -0.53577
    -0.59220
    -0.59220
    -0.98723
    -0.87437
    -0.98723
    -0.53577
    -0.47933
    -0.98723
    -0.70507
    -0.81793
    -0.70507
    -0.76150
    -0.64863
    -0.42290
    -0.47933
    -0.42290
    -0.25360
     0.02856
    -0.36647
    -0.59220
    -0.31003
     0.14143
    -0.19717
    -0.36647
    -0.47933
    -0.36647
    -0.14074
    -0.42290
    -0.47933
    -0.53577
    -0.64863
    -0.47933
    -0.59220
    -0.93080
    -1.04367
    -1.15653
    -1.21297
    -0.81793
    -0.70507
    -1.04367
    -1.15653
    -0.81793
    -0.70507
    -0.70507
    -0.47933
    -0.76150
    -0.59220
    -0.08430
    -0.02787
    -0.08430
    -0.08430
    -0.08430
    -0.08430
     0.36716
     0.53646
     0.31073
     0.02856
     0.14143
     0.02856
     0.36716
     0.02856
     0.25430
     0.53646
     0.53646
     0.36716
     0.53646
     0.53646
     0.31073
     0.53646
     0.48003
     0.87506
     1.04436
     0.64933
     0.81863
     0.81863
     0.87506
     0.87506
     0.53646
     0.53646
     0.48003
     0.59290
     0.19786
     0.25430
     0.02856
    -0.08430
    -0.64863
    -0.14074
     0.02856
    -0.36647
    -0.31003
    -0.64863
    -0.59220
    -0.42290
    -0.59220
    -0.47933
    -0.42290
    -0.42290
    -0.19717
     0.14143
    -0.19717
    -0.31003
    -0.53577
     0.31073
     0.36716
     0.42360
     0.02856
     0.02856
     0.14143
     0.31073
     0.02856
     0.48003
     0.08500
     0.36716
     0.14143
    -0.08430
     0.02856
    -0.25360
    -0.47933
    -0.36647
    -0.31003
    -0.47933
    -0.76150
    -0.98723
    -0.81793
    -0.31003
    -0.59220
    -0.81793
    -1.10010
    -0.98723
    -0.59220
    -0.42290
    -0.53577
    -1.26940
    -1.04367
    -0.64863
    -0.47933
    -0.31003
    -0.53577
    -0.76150
    -1.15653
    -1.55157
    -1.10010
    -0.70507
    -0.81793
    -0.25360
     0.14143
     0.76220
     2.06016
     1.94729
     0.98793
     0.31073
     0.08500
     0.93150
     1.66513
     2.11659
     1.83443
     1.72156
     1.32653
     1.10080
     0.81863
     0.70576
     0.42360
    -0.08430
    -0.19717
    -0.76150
    -0.59220
    -0.87437
    -0.76150
    -0.47933
    -0.47933
    -0.53577
     0.02856
    -0.25360
    -0.19717
    -0.08430
    -0.25360
     0.02856
     0.08500
    -0.25360
    -0.70507
    -0.53577
    -0.19717
    -0.36647
    -0.53577
    -0.14074
    -0.42290
    -0.42290
    -0.47933
    -0.59220
    -0.81793
    -0.98723
    -0.81793
    -0.53577
    -0.59220
    -0.93080
    -0.81793
    -0.76150
    -0.59220
    -0.87437
    -1.04367
    -0.25360
    -0.42290
    -0.98723
    -0.47933
    -0.59220
    -0.76150
    -1.04367
    -0.64863
    -0.53577
    -0.53577
    -0.42290
    -0.59220
    -0.70507
    -0.47933
    -0.31003
    -0.14074
    -0.25360
    -0.08430
    -0.25360
    -0.42290
    -0.02787
    -0.14074
    -0.31003
    -0.14074
    -0.08430
     0.14143
    -0.14074
    -0.08430
    -0.08430
    -0.42290
    -0.31003
    -0.36647
    -0.36647
     0.02856
    -0.19717
    -0.08430
     0.19786
    -0.08430
    -0.59220
    -0.42290
    -0.14074
     0.02856
    -0.31003
     0.14143
    -0.19717
    -0.19717
     0.02856
    -0.36647
    -0.19717
    -0.59220
    -0.14074
    -0.36647
     0.19786
    -0.47933
    -0.76150
    -0.53577
    -0.70507
    -0.47933
    -0.36647
    -0.59220
    -0.70507
    -0.59220
    -0.70507
    -0.53577
    -0.93080
    -0.47933
    -0.42290
    -0.42290
    -0.42290
    -0.08430
    -0.25360
    -0.14074
    -0.31003
    -0.19717
     0.08500
     0.19786
     0.08500
    -0.08430
     0.31073
     0.19786
     0.14143
     0.02856
     0.19786
     0.19786
     0.14143
     0.02856
     0.19786
     0.02856
    -0.25360
     0.02856
     0.02856
     0.14143
    -0.02787
    -0.36647
    -0.19717
    -0.36647
    -0.64863
    -0.64863
    -0.59220
    -0.76150
    -0.81793
    -0.76150
    -0.98723
    -1.04367
    -1.26940
    -1.32583
    -1.21297
    -0.81793
    -1.10010
    -1.15653
    -1.43870
    -1.21297
    -0.98723
    -1.26940
    -1.04367
    -1.43870
    -1.38227
    -1.15653
    -1.21297
    -1.26940
    -1.15653
    -1.04367
    -0.81793
    -0.76150
    -1.15653
    -1.43870
    -1.55157
    -0.98723
    -0.42290
    -0.42290
    -0.42290
    -0.59220
    -0.76150
    -0.87437
    -0.59220
    -0.53577
    -0.31003
    -0.64863
    -0.59220
    -0.08430
    -0.14074
    -0.47933
    -0.25360
    -0.02787
     0.02856
    -0.19717
    -0.02787
    -0.02787
    -0.36647
    -0.02787
    -0.08430
    -0.19717
     0.08500
    -0.08430
    -0.25360
    -0.31003
     0.25430
     0.19786
     0.02856
    -0.42290
    -0.19717
     0.08500
     0.08500
     0.42360
     0.14143
    -0.25360
    -0.08430
     0.19786
     0.36716
     0.14143
     0.02856
    -0.08430
     0.14143
    -0.02787
     0.25430
     0.02856
    -0.08430
     0.02856
    -0.36647
    -0.08430
     0.02856
    -0.14074
    -0.19717
     0.14143
    -0.08430
    -0.08430
    -0.19717
    -0.02787
    -0.31003
     0.08500
    -0.14074
    -0.42290
    -0.08430
    -0.08430
    -0.08430
    -0.31003
    -0.08430
    -0.36647
    -0.47933
    -0.14074
    -0.31003
    -0.19717
    -0.14074
    -0.70507
    -0.59220
    -0.53577
    -0.31003
    -0.19717
    -0.42290
    -0.98723
    -1.04367
    -0.47933
    -0.25360
    -0.70507
    -0.81793
    -0.53577
    -0.42290
    -0.70507
    -0.98723
    -0.93080
    -0.93080
    -0.64863
    -0.81793
    -0.59220
    -0.98723
    -1.15653
    -0.98723
    -0.93080
    -0.59220
    -0.76150
    -1.15653
    -0.81793
    -0.53577
    -1.04367
    -1.10010
    -1.10010
    -0.81793
    -0.81793
    -0.47933
    -0.42290
    -0.76150
    -1.04367
    -1.21297
    -0.98723
    -0.70507
    -0.47933
    -1.04367
    -1.21297
    -1.04367
    -0.98723
    -0.93080
    -1.10010
    -1.26940
    -1.10010
    -0.81793
    -0.87437
    -0.93080
    -1.26940
    -1.38227
    -1.26940
    -1.04367
    -0.59220
    -1.15653
    -1.04367
    -0.93080
    -0.93080
    -0.81793
    -1.21297
    -1.21297
    -1.21297
    -0.81793
    -0.93080
    -0.87437
    -1.15653
    -1.21297
    -0.98723
    -0.98723
    -0.70507
    -1.04367
    -1.21297
    -1.26940
    -1.49513
    -1.49513
    -1.60800
    -1.94660
    -1.94660
    -2.05947
    -2.05947
    -2.56736
    -3.13170
    -3.41386
    -3.35743
    -3.80890
    -3.18813
    -2.84953
    -3.07526
    -2.56736
    -2.34163
    -2.34163
    -2.28520
    -2.34163
    -1.77730
    -0.98723
     0.08500
     0.14143
     0.31073
     0.42360
     0.48003
     0.70576
     1.66513
     2.00373
     2.11659
     1.83443
     1.66513
     1.55226
     2.11659
     1.77800
     1.89086
     1.77800
     2.06016
     2.39876
     2.06016
     1.83443
     1.83443
     1.43940
     1.89086
     1.89086
     1.89086
     1.83443
     2.11659
     1.55226
     1.94729
     2.11659
     2.17303
     1.94729
     2.34233
     2.45519
     2.62449
     2.11659
     2.34233
     2.22946
     2.56806
     2.62449
     2.62449
     2.62449
     2.51163
     2.51163
     2.45519
     2.39876
     2.73736
     2.17303
     2.06016
     2.56806
     2.62449
     2.11659
     2.06016
     1.89086
     1.72156
     2.34233
     2.00373
     2.22946
     1.89086
     1.77800
     1.77800
     1.72156
     1.55226
     1.66513
     1.77800
     1.72156
     2.00373
     1.72156
     1.77800
     1.43940
     1.38296
     1.43940
     1.49583
     1.43940
     1.43940
     1.32653
     1.38296
     0.98793
     1.15723
     0.98793
     0.93150
     0.87506
     0.81863
     1.15723
     0.93150
     0.64933
     0.53646
     0.87506
     0.93150
     0.76220
     0.64933
     0.70576
     0.70576
     0.81863
     0.70576
     0.87506
     0.64933
     0.87506
     0.81863
     0.76220
     1.15723
     0.70576
     0.76220
     0.48003
     0.87506
     0.76220
     1.04436
     1.21366
     0.25430
     0.25430
     0.14143
     0.76220
     0.48003
     0.48003
     0.31073
     0.42360
     0.25430
     0.25430
    -0.14074
    -0.02787
     0.19786
     0.36716
     0.14143
    -0.02787
     0.02856
     0.02856
     0.14143
     0.08500
     0.14143
     0.25430
     0.08500
     0.36716
     0.25430
     0.14143
     0.19786
     0.02856
     0.19786
     0.48003
     0.42360
     0.42360
     0.25430
     0.02856
     0.08500
     0.36716
     0.48003
     0.25430
     0.36716
     0.48003
     0.02856
     0.19786
     0.31073
     0.14143
     0.02856
     0.31073
     0.08500
     0.25430
     0.14143
    -0.19717
    -0.25360
    -0.31003
    -0.25360
    -0.36647
    -0.59220
    -0.76150
    -0.70507
    -0.93080
    -0.87437
    -1.10010
    -1.83373
    -1.55157
    -1.77730
    -2.22877
    -2.68023
    -2.73666
    -2.73666
    -3.24456
    -3.86533
    -3.13170
    -3.01883
    -2.39807
    -1.26940
    -0.47933
    -0.70507
    -0.64863
    -0.98723
     0.02856
     0.42360
     0.81863
     1.55226
     1.66513
     2.17303
     2.22946
     2.45519
     2.85023
     2.96309
     2.56806
     2.28589
     2.56806
     2.73736
     2.62449
     1.55226
     1.83443
     2.00373
     2.17303
     2.22946
     2.62449
     2.39876
     2.17303
     1.89086
     1.89086
     1.43940
     1.55226
     1.27010
     0.87506
     0.81863
     0.81863
     0.81863
     0.64933
     0.53646
     0.42360
     0.48003
     0.53646
     0.59290
     0.53646
     0.48003
     0.59290
     0.87506
     0.93150
     0.64933
     0.93150
     0.98793
     0.93150
     0.81863
     0.81863
     1.10080
     1.10080
     0.70576
     0.98793
     1.15723
     0.70576
     0.64933
     0.93150
     0.81863
     0.87506
     0.70576
     1.04436
     0.53646
     0.59290
     0.93150
     0.42360
     0.70576
     0.81863
     0.64933
     0.64933
     0.70576
     0.48003
     0.42360
     0.76220
     0.53646
     0.81863
     0.93150
     0.59290
     0.48003
     0.81863
     0.64933
     0.81863
     0.53646
     1.04436
     0.70576
     0.81863
     1.04436
     1.10080
     0.87506
     0.70576
     0.81863
     0.87506
     1.04436
     0.76220
     0.70576
     0.93150
     0.48003
     0.76220
     0.42360
     0.87506
     0.81863
     0.31073
     0.42360
     0.64933
     0.36716
     0.48003
     0.19786
     0.14143
     0.25430
     0.70576
     0.19786
     0.02856
     0.25430
     0.42360
     0.25430
     0.53646
     0.53646
     0.19786
     0.48003
     0.76220
     0.64933
     0.81863
     0.64933
     0.31073
     0.48003
     1.15723
     1.38296
     1.04436
     0.53646
     0.59290
     0.81863
     1.04436
     0.93150
     0.81863
     0.81863
     1.10080
     0.76220
     0.53646
     0.59290
     0.59290
     0.64933
     0.64933
     0.53646
     0.36716
     0.70576
     0.42360
     0.59290
     0.19786
     0.64933
     0.53646
     0.31073
     0.48003
     0.25430
     0.25430
     0.14143
     0.14143
     0.08500
     0.36716
     0.19786
    -0.08430
     0.02856
     0.02856
     0.14143
    -0.02787
     0.02856
     0.02856
    -0.19717
    -0.36647
    -0.02787
    -0.02787
     0.08500
    -0.42290
     0.02856
    -0.02787
    -0.02787
    -0.02787
     0.02856
     0.08500
    -0.31003
    -0.59220
    -0.53577
    -0.42290
    -0.81793
    -0.53577
    -0.36647
    -0.81793
    -1.04367
    -1.15653
    -1.04367
    -0.70507
    -0.31003
    -0.14074
    -0.19717
     1.04436
     0.19786
     0.25430
     0.81863
     0.87506
     1.38296
     1.72156
     2.17303
     2.34233
     2.22946
     1.89086
     1.83443
     2.17303
     2.11659
     1.89086
     1.60870
     1.55226
     1.60870
     1.66513
     1.32653
     1.89086
     1.43940
     1.27010
     1.43940
     1.43940
     1.60870
     1.32653
     1.38296
     0.98793
     1.38296
     1.77800
     1.49583
     1.83443
     1.43940
     1.43940
     1.43940
     1.60870
     1.55226
     1.32653
     1.21366
     1.55226
     1.72156
     1.38296
     1.15723
     1.15723
     1.60870
     1.66513
     1.32653
     1.27010
     1.10080
     1.21366
     1.04436
     1.15723
     1.15723
     0.76220
     0.93150
     1.32653
     1.10080
     1.27010
     1.10080
     0.87506
     1.21366
     1.15723
     1.43940
     1.55226
     1.15723
     1.27010
     1.27010
     1.55226
     1.55226
     1.60870
     1.15723
     1.32653
     1.66513
     1.43940
     1.72156
     1.38296
     1.27010
     1.55226
     1.43940
     1.49583
     1.49583
     1.27010
     1.43940
     1.21366
     1.72156
     1.77800
     0.87506
     1.32653
     1.49583
     1.43940
     1.38296
     1.32653
     1.10080
     1.15723
     1.66513
     1.38296
     1.32653
     1.10080
     1.15723
     1.21366
     1.38296
     1.43940
     1.21366
     1.21366
     1.10080
     1.32653
     1.21366
     1.27010
     0.98793
     1.15723
     1.15723
     1.04436
     1.10080
     0.81863
     0.87506
     0.64933
     0.81863
     1.15723
     0.70576
     0.48003
     0.70576
     0.64933
     0.64933
     0.25430
     0.36716
     0.36716
     0.64933
     0.64933
     0.98793
     0.81863
     1.04436
     0.53646
     0.64933
     1.10080
     0.98793
     0.81863
     1.15723
     1.10080
     1.27010
     1.10080
     1.21366
     1.10080
     1.27010
     1.21366
     1.27010
     1.32653
     1.10080
     0.70576
     0.70576
     1.15723
     1.38296
     1.10080
     0.93150
     0.81863
     0.87506
     0.93150
     0.59290
     0.42360
     0.36716
     0.36716
     0.42360
     0.42360
     0.48003
     0.42360
     0.14143
     0.31073
     0.48003
     0.14143
    -0.08430
    -0.08430
     0.14143
     0.19786
     0.25430
    -0.19717
     0.14143
     0.31073
     0.70576
     0.64933
     0.64933
     0.81863
     0.19786
     0.53646
     0.98793
     0.98793
     1.21366
     1.38296
     1.55226
     1.89086
     2.28589
     1.66513
     1.49583
     1.60870
     1.49583
     1.60870
     2.00373
     1.77800
     1.55226
     1.21366
     1.66513
     1.32653
     0.98793
     0.76220
     0.64933
     0.59290
     0.36716
     0.31073
     0.19786
     0.02856
     0.14143
    -0.14074
    -0.19717
    -0.47933
    -0.42290
    -0.70507
    -0.31003
    -0.14074
    -0.53577
    -0.08430
    -0.25360
     0.02856
     0.08500
     0.02856
    -0.25360
     0.02856
     0.02856
     0.64933
     0.70576
     0.76220
     0.81863
     0.70576
     0.76220
     0.87506
     1.04436
     1.32653
     1.32653
     1.43940
     1.32653
     1.38296
     1.66513
     1.43940
     1.43940
     1.32653
     1.32653
     1.77800
     1.49583
     1.21366
     1.32653
     1.60870
     1.72156
     1.43940
     1.32653
     0.93150
     0.93150
     0.93150
     1.43940
     1.04436
     1.10080
     1.10080
     0.81863
     0.93150
     1.04436
     0.81863
     0.25430
     0.64933
     0.25430
     0.25430
     0.19786
    -0.14074
    -0.08430
    -0.08430
    -0.08430
    -0.42290
    -0.31003
    -0.59220
    -0.53577
    -0.53577
    -0.76150
    -0.42290
    -0.93080
    -1.10010
    -1.04367
    -0.98723
    -0.81793
    -0.98723
    -0.87437
    -0.87437
    -0.76150
    -0.76150
    -0.70507
    -0.47933
    -0.76150
    -0.64863
     0.02856
     0.31073
     0.25430
     0.02856
    -0.02787
    -0.08430
     0.59290
     0.81863
     0.48003
     0.19786
     0.14143
    -0.08430
    -0.08430
    -0.02787
     0.02856
    -0.31003
     0.02856
    -0.36647
    -0.70507
    -0.76150
    -0.76150
    -0.70507
    -0.81793
    -1.04367
    -0.87437
    -1.15653
    -0.98723
    -0.87437
    -0.70507
    -0.47933
    -0.76150
    -0.81793
    -0.81793
    -0.98723
    -0.70507
    -0.98723
    -0.81793
    -0.93080
    -0.87437
    -0.59220
    -0.76150
    -1.10010
    -1.26940
    -1.32583
    -0.64863
    -0.70507
    -0.76150
    -1.15653
    -0.70507
    -0.31003
    -0.31003
    -0.08430
     0.31073
     0.19786
     0.48003
     0.48003
     0.59290
     1.15723
     1.32653
     1.38296
     1.77800
     1.77800
     1.94729
     1.60870
     1.66513
     1.66513
     1.89086
     1.55226
     1.66513
     1.83443
     1.72156
     1.49583
     1.72156
     1.66513
     1.38296
     1.43940
     1.38296
     1.49583
     1.49583
     1.60870
     1.49583
     1.32653
     1.27010
     1.72156
     1.43940
     1.83443
     1.83443
     1.60870
     1.66513
     1.77800
     1.72156
     2.00373
     1.60870
     1.94729
     2.17303
     2.11659
     1.94729
     1.43940
     1.60870
     1.38296
     1.32653
     1.60870
     1.43940
     1.27010
     0.93150
     1.04436
     1.04436
     0.98793
     0.48003
     0.31073
     0.64933
     0.53646
     0.53646
     0.70576
     0.53646
     0.70576
     0.48003
     0.48003
     0.53646
     0.36716
     0.53646
     0.64933
     0.48003
     0.25430
    -0.14074
     0.19786
     0.36716
     0.19786
     0.31073
     0.08500
     0.14143
     0.14143
     0.31073
    -0.25360
     0.08500
    -0.02787
    -0.42290
     0.25430
     0.25430
     0.02856
    -0.31003
    -0.53577
    -0.36647
    -0.36647
    -0.25360
    -0.59220
    -0.47933
    -0.53577
    -0.31003
    -0.31003
    -0.31003
    -0.47933
    -0.14074
     0.02856
     0.36716
     0.25430
     0.19786
     0.25430
     0.48003
     0.98793
     1.38296
     1.27010
     1.27010
     1.27010
     1.15723
     1.43940
     2.00373
     2.11659
     1.66513
     1.89086
     1.89086
     1.83443
     1.77800
     1.77800
     2.22946
     2.28589
     2.17303
     1.94729
     1.60870
     1.55226
     1.77800
     1.60870
     2.11659
     2.22946
     1.72156
     1.66513
     1.77800
     2.06016
     1.77800
     1.83443
     1.43940
     1.49583
     1.83443
     1.66513
     1.43940
     1.27010
     1.21366
     1.27010
     1.04436
     1.15723
     0.81863
     0.59290
     0.76220
     0.70576
     0.81863
     0.48003
     0.25430
     0.64933
     0.81863
     0.70576
     0.64933
     0.70576
     0.48003
     0.98793
     0.93150
     1.21366
     1.10080
     0.93150
     1.15723
     1.32653
     1.15723
     1.04436
     1.21366
     0.98793
     1.38296
     1.32653
     1.21366
     1.10080
     0.81863
     0.42360
     0.53646
     0.93150
     1.04436
     0.42360
     0.14143
    -0.25360
     0.31073
     0.36716
     0.08500
    -0.25360
    -0.14074
     0.14143
    -0.19717
    -0.36647
    -0.59220
    -0.42290
    -0.47933
    -0.14074
     0.08500
    -0.59220
    -0.53577
    -0.47933
    -0.14074
     0.08500
    -0.02787
    -0.64863
    -0.42290
    -0.02787
    -0.14074
    -0.36647
    -0.42290
    -0.53577
    -0.70507
    -0.25360
    -0.08430
    -0.36647
    -0.64863
    -0.64863
    -0.98723
    -0.53577
    -0.70507
    -0.98723
    -0.64863
    -0.87437
    -0.53577
    -0.76150
    -0.93080
    -1.04367
    -1.10010
    -1.10010
    -0.70507
    -0.87437
    -1.26940
    -1.26940
    -1.04367
    -0.93080
    -1.15653
    -1.32583
    -1.43870
    -1.49513
    -1.26940
    -1.04367
    -1.32583
    -1.38227
    -1.43870
    -1.55157
    -0.98723
    -1.04367
    -1.43870
    -1.43870
    -1.60800
    -1.32583
    -1.38227
    -1.32583
    -1.66443
    -1.49513
    -1.43870
    -1.38227
    -1.66443
    -1.60800
    -2.00303
    -1.83373
    -2.05947
    -1.89017
    -2.05947
    -2.28520
    -2.00303
    -2.11590
    -2.00303
    -2.11590
    -2.34163
    -2.45450
    -2.05947
    -1.77730
    -2.28520
    -2.51093
    -2.96240
    -3.13170
    -2.96240
    -2.00303
    -1.10010
    -1.10010
    -0.36647
     0.19786
     0.64933
    -0.25360
    -0.70507
    -0.42290
     0.64933
     1.04436
     1.27010
     1.55226
     2.28589
     2.45519
     1.49583
     1.66513
     1.66513
     1.15723
     0.42360
     0.25430
     1.15723
     0.87506
     0.64933
     0.64933
     0.87506
     0.64933
     0.64933
     0.42360
     0.64933
     0.48003
     0.59290
     0.70576
     1.10080
     1.15723
     0.76220
     0.64933
     0.48003
     0.59290
     0.59290
     0.53646
     0.64933
     0.93150
     0.81863
     0.53646
     0.64933
     0.64933
     0.53646
     0.53646
     0.93150
     0.70576
     0.53646
     0.64933
     0.53646
     0.42360
     0.76220
     0.59290
     0.64933
     0.59290
     0.64933
     0.53646
     0.64933
     0.36716
     0.42360
     0.25430
     0.87506
     0.53646
     0.59290
     0.25430
     0.53646
     0.64933
     0.64933
     0.70576
     0.48003
     0.36716
     0.48003
     0.64933
     0.64933
     0.70576
     0.70576
     0.14143
     0.70576
     0.81863
     0.81863
     0.81863
     0.81863
     0.64933
     0.70576
     0.59290
     1.15723
     0.70576
     0.98793
     0.87506
     0.98793
     1.10080
     0.98793
     0.81863
     0.98793
     0.87506
     1.21366
     0.93150
     0.98793
     0.81863
     0.81863
     0.87506
     0.98793
     0.87506
     0.87506
     0.87506
     0.70576
     0.59290
     0.64933
     0.93150
     0.48003
     0.76220
     0.81863
     0.59290
     0.70576
     0.81863
     0.64933
     0.36716
     1.10080
     0.93150
     0.64933
     0.64933
     0.53646
     0.53646
     0.48003
     0.87506
     0.42360
     1.10080
     1.10080
     0.64933
     0.64933
     0.53646
     0.59290
     0.70576
     0.42360
     0.42360
     0.59290
     0.53646
     0.36716
     0.70576
     0.93150
     0.59290
     0.14143
     0.31073
     0.36716
     0.02856
     0.14143
     0.48003
     0.14143
    -0.02787
    -0.08430
     0.08500
    -0.42290
    -0.19717
    -0.47933
    -0.53577
    -0.59220
    -0.59220
    -0.64863
    -0.87437
    -0.59220
    -0.64863
    -0.36647
    -0.76150
    -0.98723
    -1.21297
    -0.87437
    -0.64863
    -0.76150
    -0.76150
    -0.76150
    -0.76150
    -0.81793
    -1.15653
    -1.10010
    -1.49513
    -1.21297
    -0.64863
    -0.53577
     0.02856
    -0.02787
     0.02856
     0.25430
     0.42360
     0.87506
     1.55226
     1.66513
     2.06016
     2.06016
     2.11659
     1.66513
     1.94729
     2.96309
     2.90666
     2.34233
     2.00373
     2.22946
     2.39876
     1.94729
     2.11659
     1.83443
     1.77800
     1.83443
     1.72156
     1.83443
     1.66513
     2.28589
     2.11659
     2.22946
     2.51163
     2.34233
     2.62449
     3.01953
     2.34233
     2.28589
     1.55226
     1.55226
     2.06016
     2.00373
     1.77800
     1.72156
     1.43940
     1.66513
     1.32653
     0.25430
     0.31073
     0.19786
     0.36716
     0.98793
     0.87506
     0.81863
     0.87506
    -0.08430
     0.14143
     0.76220
     0.70576
     0.70576
     0.53646
     0.70576
     0.70576
     0.53646
     0.70576
     0.81863
     0.36716
     0.81863
     0.70576
     0.70576
     0.25430
     0.53646
     0.70576
     0.81863
     0.76220
     0.53646
     0.59290
     0.81863
     0.70576
     0.59290
     0.76220
     0.81863
     0.59290
     0.81863
     0.81863
     0.70576
     0.76220
     0.36716
     0.59290
     0.93150
     1.04436
     0.81863
     0.53646
     0.42360
     0.42360
     0.70576
     0.59290
     0.70576
     0.48003
     0.36716
     0.59290
     0.87506
     0.36716
     0.19786
     0.02856
     0.42360
     0.64933
     0.48003
     0.14143
     0.14143
     0.25430
     0.42360
     0.25430
     0.53646
     0.14143
     0.14143
     0.31073
     0.25430
     0.19786
     0.14143
    -0.08430
     0.36716
     0.25430
     0.25430
    -0.02787
     0.02856
    -0.08430
    -0.08430
    -0.19717
     0.25430
    -0.14074
    -0.42290
    -0.14074
    -0.25360
    -0.25360
    -0.59220
    -0.59220
    -0.31003
    -0.47933
    -0.64863
    -0.53577
    -0.76150
    -0.93080
    -1.10010
    -1.04367
    -0.76150
    -0.87437
    -1.26940
    -1.38227
    -1.15653
    -1.55157
    -1.38227
    -1.77730
    -1.32583
    -1.38227
    -1.15653
    -1.26940
    -1.66443
    -1.83373
    -1.77730
    -1.10010
    -1.26940
    -0.87437
    -1.43870
    -1.77730
    -1.15653
    -1.32583
    -1.10010
    -1.38227
    -1.32583
    -1.26940
    -1.15653
    -1.26940
    -1.04367
    -1.21297
    -0.47933
    -0.25360
    -0.36647
    -0.02787
    -0.31003
    -0.81793
    -0.19717
    -0.02787
     0.25430
    -0.08430
    -0.08430
    -0.19717
    -0.25360
    -0.14074
    -0.25360
    -0.87437
    -0.59220
    -1.21297
    -0.93080
    -0.70507
    -0.08430
    -0.42290
    -0.42290
     0.02856
     0.02856
    -0.25360
    -0.08430
     0.08500
     0.02856
     0.93150
     0.93150
     1.04436
     0.64933
     0.59290
     0.53646
     0.76220
     0.53646
     0.42360
     0.25430
     0.42360
     0.42360
     0.42360
     0.14143
    -0.02787
     0.25430
     0.36716
     0.48003
     0.59290
     0.19786
     0.02856
     0.48003
     0.31073
     1.04436
     0.76220
     0.25430
     0.87506
     0.87506
     0.64933
     0.53646
     0.93150
     0.87506
     0.36716
     0.48003
     0.53646
     0.53646
     0.14143
     0.14143
     0.25430
     0.70576
     0.48003
    -0.25360
     0.25430
     0.31073
     0.48003
    -0.08430
    -0.42290
    -0.53577
    -0.59220
     0.14143
     0.36716
     0.31073
     0.25430
     0.02856
    -0.19717
     0.02856
     0.14143
    -0.14074
     0.08500
     0.48003
     0.19786
     0.31073
     0.48003
     0.42360
     0.48003
     0.76220
     0.70576
     1.04436
     0.64933
     0.53646
     0.48003
     0.59290
     1.10080
     0.87506
     0.81863
     0.93150
     0.98793
     0.64933
     0.70576
     0.48003
     0.87506
     1.10080
     0.81863
     0.93150
     0.76220
     0.81863
     0.81863
     0.81863
     0.93150
     0.87506
     0.70576
     0.87506
     0.76220
     0.70576
     0.81863
     0.48003
     0.48003
     0.59290
     0.31073
     0.48003
     0.19786
     0.02856
    -0.19717
    -0.31003
    -0.08430
    -0.08430
    -0.42290
    -0.81793
    -0.70507
    -0.59220
    -0.81793
    -0.93080
    -0.93080
    -0.93080
    -0.59220
    -0.25360
    -0.70507
    -0.70507
    -0.87437
    -0.81793
    -0.25360
     0.31073
    -0.02787
    -0.19717
    -0.14074
    -0.19717
     0.31073
     0.02856
    -0.25360
    -0.31003
     0.08500
     0.36716
     0.36716
     0.08500
    -0.36647
    -0.64863
    -0.53577
    -0.25360
     0.19786
    -0.25360
     0.25430
     0.19786
     0.14143
     0.08500
     0.02856
    -0.14074
    -0.19717
     0.14143
    -0.02787
     0.08500
    -0.19717
    -0.47933
    -0.76150
    -0.31003
    -0.87437
    -0.93080
    -1.04367
    -1.32583
    -1.04367
    -1.21297
    -1.04367
    -1.15653
    -0.81793
    -0.93080
    -0.81793
    -0.31003
    -0.31003
    -0.42290
    -0.36647
    -0.08430
     0.31073
     0.53646
     0.42360
     0.48003
     0.31073
     0.70576
     0.64933
     0.59290
     0.53646
     0.70576
     0.70576
     0.64933
     0.81863
     0.70576
     0.53646
     0.59290
     0.93150
     0.87506
     0.81863
     0.64933
     0.42360
     0.36716
     0.64933
     0.59290
     0.36716
     0.59290
     0.48003
     0.19786
     0.19786
     0.25430
     0.02856
     0.14143
     0.53646
     0.31073
    -0.08430
     0.31073
     0.14143
     0.36716
     0.53646
     0.53646
     0.42360
     0.42360
     0.31073
     0.64933
     0.59290
     0.36716
     0.48003
     0.36716
     0.81863
     0.70576
     0.19786
     0.25430
     0.19786
     0.36716
     0.25430
    -0.14074
     0.02856
     0.19786
    -0.08430
    -0.31003
     0.25430
     0.36716
     0.14143
     0.08500
    -0.36647
    -0.14074
    -0.31003
     0.02856
     0.08500
     0.14143
     0.25430
     0.25430
     0.36716
     0.59290
     0.14143
     0.25430
     0.53646
     0.42360
     0.48003
     0.19786
     0.02856
     0.31073
    -0.08430
     0.42360
     0.14143
    -0.31003
    -0.53577
    -0.59220
    -0.59220
    -0.81793
    -0.87437
    -0.81793
    -1.21297
    -1.04367
    -1.26940
    -1.60800
    -1.72087
    -1.32583
    -1.55157
    -1.43870
    -1.43870
    -0.98723
    -1.38227
    -2.11590
    -2.68023
    -2.73666
    -2.00303
     0.19786
     2.00373
     3.24526
     3.97889
     4.03533
     0.64933
    -2.11590
     0.25430
     2.39876
     3.41456
     3.64029
     2.85023
     1.43940
     1.04436
     1.10080
     0.36716
    -0.53577
    -1.15653
    -1.15653
    -1.55157
    -1.66443
    -2.22877
    -1.77730
    -2.00303
    -1.83373
    -0.81793
    -0.14074
    -0.47933
    -0.59220
    -0.64863
    -0.14074
    -0.08430
     0.14143
    -0.02787
     0.14143
    -0.31003
    -0.25360
    -0.47933
    -0.81793
    -0.53577
    -0.47933
    -0.93080
    -0.87437
    -0.87437
    -1.26940
    -1.32583
    -1.10010
    -0.98723
    -0.70507
    -0.93080
    -0.87437
    -0.76150
    -0.87437
    -0.64863
    -0.47933
    -0.25360
    -0.31003
    -0.59220
    -0.02787
     0.02856
    -0.02787
    -0.31003
    -0.02787
    -0.25360
    -0.08430
     0.14143
    -0.19717
     0.02856
     0.14143
    -0.02787
    -0.02787
     0.25430
    -0.02787
    -0.19717
     0.14143
     0.14143
    -0.14074
    -0.08430
    -0.31003
     0.08500
     0.02856
     0.25430
    -0.02787
    -0.25360
    -0.25360
    -0.25360
    -0.25360
    -0.19717
    -0.19717
    -0.25360
    -0.47933
    -0.08430
    -0.36647
    -0.59220
    -0.53577
    -0.47933
    -0.42290
    -0.31003
    -0.31003
    -0.42290
    -0.47933
    -0.47933
    -0.59220
    -0.53577
    -0.19717
    -0.36647
    -0.42290
    -0.36647
    -0.08430
    -0.64863
    -0.64863
    -0.36647
    -0.25360
    -0.25360
    -0.19717
    -0.42290
    -0.36647
    -0.25360
    -0.53577
    -0.53577
    -0.59220
    -0.25360
    -0.25360
    -0.47933
    -0.36647
    -0.47933
    -0.59220
    -0.59220
    -0.53577
    -0.42290
    -0.25360
    -0.53577
    -0.53577
    -0.36647
    -0.36647
    -0.42290
    -0.25360
    -0.19717
    -0.31003
    -0.31003
    -0.19717
     0.08500
    -0.25360
    -0.42290
    -0.47933
     0.08500
     0.14143
    -0.14074
    -0.25360
    -0.31003
    -0.42290
    -0.70507
    -0.53577
    -0.42290
    -0.93080
    -0.87437
    -0.87437
    -1.10010
    -1.26940
    -1.32583
    -1.66443
    -1.66443
    -2.22877
    -1.83373
    -2.39807
    -2.73666
    -2.73666
    -2.45450
    -3.13170
    -2.96240
    -3.41386
    -3.52673
    -3.63960
    -3.58316
    -3.18813
    -3.07526
    -2.68023
    -1.43870
    -1.21297
    -0.87437
    -0.47933
    -0.36647
     0.14143
     0.59290
     0.81863
     1.21366
     1.27010
     1.21366
     1.32653
     1.38296
     1.60870
     1.21366
     0.81863
     0.53646
     0.25430
     0.19786
    -0.25360
    -0.53577
    -0.76150
    -0.59220
    -1.04367
    -0.53577
    -0.36647
    -0.59220
    -0.64863
    -0.59220
    -0.02787
     0.25430
     0.64933
     1.55226
     1.72156
     2.00373
     2.73736
     1.89086
     1.15723
     0.59290
     0.70576
     1.55226
     2.34233
     2.85023
     2.39876
     1.89086
     1.83443
     1.38296
     0.08500
    -0.47933
     0.31073
     0.93150
     1.04436
    -0.02787
    -0.02787
     0.48003
     0.25430
    -0.36647
     0.59290
     0.59290
     0.08500
    -0.47933
    -0.14074
     0.02856
    -0.36647
    -0.47933
    -0.81793
    -0.64863
    -0.08430
     0.25430
     0.19786
    -0.31003
    -0.47933
    -0.47933
     0.02856
     0.14143
    -0.08430
     0.02856
     0.31073
     0.31073
     0.36716
     0.42360
    -0.02787
     0.14143
     0.08500
     0.19786
    -0.19717
    -0.19717
    -0.42290
    -0.31003
    -0.14074
     0.02856
    -0.19717
    -0.47933
    -0.25360
    -0.19717
    -0.36647
    -0.25360
    -0.59220
    -0.31003
    -0.19717
    -0.02787
    -0.25360
    -0.19717
    -0.31003
    -0.36647
    -0.47933
     0.31073
    -0.14074
    -0.47933
    -0.36647
    -0.31003
    -0.19717
    -0.47933
    -0.42290
    -0.70507
    -0.31003
    -0.47933
    -0.53577
    -0.31003
    -0.59220
    -0.70507
    -0.53577
    -0.31003
    -0.19717
    -0.47933
    -0.81793
    -0.53577
    -0.70507
    -0.19717
    -0.47933
    -0.70507
    -0.81793
    -0.53577
    -0.36647
    -0.47933
    -0.98723
    -1.10010
    -1.04367
    -0.81793
    -0.53577
    -0.87437
    -1.43870
    -1.43870
    -1.26940
    -1.15653
    -1.83373
    -1.60800
    -2.05947
    -1.77730
    -1.77730
    -1.60800
    -1.77730
    -2.34163
    -2.68023
    -2.34163
    -2.05947
    -2.17233
    -2.45450
    -2.22877
    -2.00303
    -1.77730
    -1.66443
    -1.94660
    -1.83373
    -1.72087
    -1.55157
    -1.32583
    -1.55157
    -1.10010
    -1.49513
    -1.55157
    -0.70507
    -0.98723
    -1.32583
    -1.26940
    -1.43870
    -1.32583
    -0.81793
    -1.10010
    -1.26940
    -1.49513
    -1.32583
    -1.21297
    -1.04367
    -0.93080
    -0.76150
    -1.04367
    -0.53577
    -0.42290
    -1.04367
    -1.04367
    -0.98723
    -1.15653
    -1.21297
    -1.77730
    -2.00303
    -2.00303
    -2.11590
    -2.39807
    -2.05947
    -1.77730
    -2.17233
    -2.00303
    -1.60800
    -1.21297
    -1.43870
    -1.72087
    -0.98723
    -0.08430
     0.19786
     1.49583
     2.11659
     2.51163
     2.56806
     3.07596
     3.69673
     3.75316
     3.69673
     4.14819
     3.41456
     3.18883
     3.18883
     3.58386
     3.24526
     2.90666
     2.39876
     2.39876
     1.38296
     1.21366
     0.93150
    -0.14074
    -0.08430
     0.14143
     0.02856
    -0.08430
    -0.14074
     0.19786
     0.36716
     0.36716
    -0.08430
    -0.19717
    -0.19717
     0.14143
     0.25430
     0.14143
     0.14143
     0.36716
     0.42360
     0.36716
     0.48003
     0.42360
    -0.19717
     0.31073
     0.48003
     0.93150
     0.70576
     0.81863
     0.02856
    -0.25360
     0.08500
     0.53646
    -0.08430
    -0.36647
    -0.36647
    -0.25360
    -0.76150
    -1.26940
    -1.77730
    -1.15653
    -1.38227
    -1.94660
    -2.11590
    -1.49513
    -0.87437
    -1.38227
    -1.60800
    -1.26940
    -0.81793
    -1.04367
    -0.93080
    -0.81793
    -0.47933
    -0.47933
    -0.59220
    -0.87437
    -0.59220
    -0.47933
    -0.70507
    -0.42290
    -0.76150
    -1.04367
    -0.42290
    -0.70507
    -0.70507
    -0.81793
    -0.87437
    -0.93080
    -0.93080
    -0.93080
    -0.76150
    -1.26940
    -0.76150
    -0.81793
    -0.93080
    -1.15653
    -1.04367
    -1.26940
    -1.38227
    -1.26940
    -1.43870
    -1.55157
    -1.77730
    -2.00303
    -1.89017
    -2.00303
    -2.17233
    -2.39807
    -2.73666
    -2.39807
    -2.90596
    -2.96240
    -3.24456
    -3.18813
    -3.18813
    -3.47030
    -3.30100
    -2.34163
    -2.05947
    -2.34163
    -2.73666
    -2.05947
    -1.72087
    -1.49513
    -1.43870
    -1.26940
    -1.15653
    -0.76150
    -0.53577
    -0.87437
    -0.93080
    -1.04367
    -0.93080
    -0.31003
    -0.25360
    -0.42290
    -0.25360
    -0.14074
    -0.08430
     0.25430
     0.14143
     0.36716
     0.64933
     0.81863
     1.21366
     1.10080
     1.10080
     0.93150
     0.87506
     0.70576
     0.81863
     0.59290
     0.14143
    -0.36647
    -0.81793
    -0.93080
    -1.38227
    -1.15653
    -1.55157
    -1.49513
    -1.15653
    -1.04367
    -1.21297
    -0.81793
    -0.81793
    -0.19717
     0.02856
     0.31073
     0.25430
     0.53646
     0.70576
     1.27010
     1.49583
     1.94729
     2.06016
     1.66513
     1.66513
     1.72156
     1.55226
     1.43940
     1.32653
     1.32653
     1.38296
     1.15723
     0.76220
     0.59290
     0.53646
     0.53646
     0.19786
     0.02856
     0.25430
    -0.08430
    -0.08430
    -0.36647
    -0.53577
    -0.59220
    -0.98723
    -0.87437
    -0.76150
    -0.70507
    -0.59220
    -0.70507
    -0.81793
    -0.93080
    -0.81793
    -0.98723
    -0.53577
    -0.42290
    -0.42290
    -0.25360
    -0.53577
    -0.53577
    -0.59220
    -0.70507
    -0.59220
    -0.25360
    -0.59220
    -0.47933
    -0.76150
    -0.59220
    -0.59220
    -0.42290
    -0.02787
     0.14143
    -0.31003
     0.08500
    -0.08430
     0.25430
     0.36716
     0.42360
     0.81863
     1.43940
     1.66513
     1.27010
     1.43940
     1.21366
     1.27010
     1.32653
     1.27010
     1.38296
     0.76220
     0.76220
     0.81863
     1.04436
     0.76220
     0.70576
     0.14143
     0.42360
     0.36716
     0.36716
     0.25430
     0.02856
     0.14143
     0.19786
     0.59290
     0.19786
     0.02856
    -0.47933
     0.08500
     0.36716
     0.81863
     0.64933
     0.31073
     0.02856
     0.59290
     0.93150
     0.98793
     0.59290
     0.53646
     0.53646
    -0.19717
     0.36716
     0.64933
     0.53646
     0.19786
     0.19786
     0.25430
    -0.31003
    -0.47933
    -0.87437
    -0.36647
    -0.42290
    -0.47933
    -0.64863
    -0.87437
    -1.10010
    -0.87437
    -1.10010
    -0.87437
    -1.72087
    -0.59220
    -0.36647
     0.14143
    -0.08430
    -1.77730
    -2.39807
    -3.52673
    -3.35743
    -3.13170
    -3.01883
    -3.13170
    -2.56736
    -1.66443
    -1.43870
    -2.05947
    -2.84953
    -3.01883
    -2.90596
    -2.34163
    -2.45450
    -1.89017
    -0.53577
     0.48003
     0.36716
    -0.64863
    -0.08430
     0.64933
     0.25430
    -0.19717
    -0.14074
     0.31073
    -0.08430
    -0.14074
     0.14143
     0.02856
     0.08500
     0.59290
     0.53646
     0.70576
     0.59290
     0.64933
     0.64933
     0.42360
     0.70576
     0.81863
     0.64933
     1.21366
     1.21366
     0.76220
     0.93150
     0.81863
     0.70576
     0.59290
     0.36716
     0.25430
     0.70576
     0.87506
     0.76220
     0.53646
     0.25430
     0.08500
    -0.19717
     0.14143
     0.31073
    -0.19717
     0.14143
     0.31073
     0.25430
     0.31073
    -0.19717
    -0.02787
     0.14143
     0.19786
     0.36716
     0.31073
     0.19786
     0.42360
     0.14143
     0.02856
     0.53646
     0.25430
     0.19786
    -0.02787
     0.02856
     0.19786
    -0.14074
    -0.47933
    -0.47933
    -0.47933
    -0.02787
    -0.70507
    -0.70507
    -0.93080
    -1.21297
    -1.43870
    -0.81793
    -0.93080
    -1.43870
    -1.72087
    -1.26940
    -1.10010
    -0.76150
    -0.81793
    -1.04367
    -0.76150
    -0.42290
    -0.36647
    -0.08430
     0.02856
    -0.02787
    -0.31003
     0.64933
     0.53646
     0.42360
     0.48003
     0.42360
     0.25430
     0.31073
     0.19786
     0.25430
    -0.36647
    -0.25360
    -0.19717
    -0.42290
    -0.19717
    -0.47933
    -0.93080
    -0.70507
    -0.42290
    -0.76150
    -1.10010
    -0.81793
    -0.87437
    -0.70507
    -0.76150
    -0.93080
    -0.81793
    -0.93080
    -0.64863
    -0.31003
    -0.19717
    -0.36647
    -0.59220
    -0.19717
     0.19786
    -0.08430
    -0.87437
    -0.93080
    -0.70507
    -0.19717
     0.02856
     0.25430
    -0.08430
    -0.42290
    -0.08430
    -0.14074
     0.87506
     0.70576
     0.48003
     0.02856
     0.70576
     0.98793
     0.87506
     1.04436
     1.21366
     1.10080
     1.27010
     1.04436
     0.93150
     0.53646
     0.59290
     0.36716
     0.25430
     0.02856
    -0.02787
     0.02856
     0.08500
    -0.08430
    -0.70507
    -0.93080
    -0.87437
    -1.15653
    -1.77730
    -1.26940
    -1.15653
    -1.10010
    -1.10010
    -0.93080
    -0.87437
    -1.04367
    -1.26940
    -1.26940
    -0.70507
     0.08500
     0.42360
     0.25430
     0.14143
     0.14143
     0.70576
     1.38296
     1.38296
     1.32653
     1.60870
     1.49583
     1.10080
     1.43940
     1.38296
     1.72156
     1.60870
     1.89086
     1.72156
     1.89086
     1.89086
     1.66513
     1.49583
     1.27010
     1.60870
     1.60870
     1.38296
     1.04436
     0.81863
     0.93150
     0.81863
     0.25430
    -0.02787
    -0.31003
    -0.19717
    -0.19717
    -0.47933
    -0.53577
    -0.02787
    -0.81793
    -0.81793
    -0.81793
    -0.70507
    -0.42290
    -0.31003
    -0.59220
    -0.31003
    -0.31003
    -0.08430
    -0.02787
     0.25430
    -0.14074
     0.02856
     0.14143
    -0.08430
    -0.14074
     0.02856
    -0.08430
     0.02856
     0.14143
     0.19786
     0.19786
    -0.08430
    -0.31003
    -0.70507
    -0.14074
     0.53646
     0.25430
     0.14143
    -0.14074
    -0.08430
    -0.08430
     0.14143
     0.42360
     0.36716
    -0.08430
    -0.31003
     0.31073
     0.70576
     0.31073
     0.19786
    -0.19717
     0.02856
     0.02856
     0.31073
     0.48003
     0.08500
    -0.25360
    -0.47933
    -0.42290
    -0.42290
    -0.42290
    -0.70507
    -0.93080
    -1.15653
    -1.26940
    -1.55157
    -1.77730
    -1.60800
    -0.81793
    -0.81793
    -0.42290
    -0.98723
    -1.43870
    -1.60800
    -1.21297
    -1.26940
    -0.93080
    -0.08430
    -0.02787
    -0.36647
    -0.64863
    -0.42290
    -0.42290
    -0.59220
    -0.87437
    -1.32583
    -0.93080
    -0.81793
    -1.10010
    -1.26940
    -1.66443
    -1.43870
    -1.66443
    -1.32583
    -1.43870
    -1.55157
    -1.21297
    -1.26940
    -1.15653
    -1.10010
    -0.42290
    -0.70507
    -1.10010
     0.02856
     0.25430
     0.59290
     0.70576
     0.98793
     1.10080
     1.60870
     1.43940
     1.15723
     0.76220
     0.98793
     0.81863
     0.76220
     1.83443
     1.43940
     0.93150
     0.70576
     1.15723
     0.81863
     0.19786
    -0.14074
     0.02856
     0.02856
     0.14143
     0.02856
    -0.14074
    -0.19717
    -0.47933
    -0.70507
    -0.87437
    -0.64863
    -0.76150
    -0.76150
    -0.98723
    -1.15653
    -1.55157
    -1.55157
    -1.04367
    -0.81793
    -0.70507
    -0.59220
    -0.81793
    -0.36647
     0.59290
     0.81863
     0.70576
     0.36716
     0.14143
     0.70576
     1.21366
     1.32653
     1.21366
     1.32653
     1.38296
     1.38296
     1.27010
     1.49583
     0.93150
     0.70576
     0.53646
     0.59290
     0.31073
     0.48003
     0.53646
     0.42360
     0.31073
     0.19786
     0.25430
     0.19786
    -0.14074
     0.08500
    -0.14074
     0.14143
    -0.31003
    -0.47933
    -0.59220
    -0.31003
    -0.31003
    -0.02787
    -0.59220
    -1.10010
    -0.98723
    -0.70507
    -0.64863
    -0.98723
    -0.53577
    -0.76150
    -0.36647
    -0.31003
    -0.42290
    -0.81793
    -0.47933
    -0.81793
    -0.31003
     0.02856
    -0.08430
    -0.31003
    -0.02787
     0.02856
     0.14143
     0.08500
     0.02856
    -0.02787
     0.42360
     0.53646
     0.36716
    -0.19717
    -0.08430
    -0.08430
     0.48003
     0.53646
     0.48003
     0.31073
    -0.19717
     0.53646
    -0.08430
     0.19786
     0.31073
    -0.14074
     0.14143
     0.19786
     0.31073
     0.08500
     0.31073
    -0.08430
     0.31073
     0.02856
     0.31073
    -0.08430
    -0.31003
    -0.36647
     0.25430
     1.10080
     0.48003
    -0.31003
    -0.25360
     0.08500
     0.48003
     0.14143
    -0.47933
    -0.02787
    -0.31003
    -0.70507
    -0.36647
    -0.19717
    -0.76150
    -0.59220
    -0.53577
    -0.42290
    -0.70507
    -0.87437
    -1.49513
    -0.98723
    -0.81793
    -0.98723
    -0.59220
    -0.36647
    -0.76150
    -0.81793
    -0.31003
    -0.19717
    -1.04367
    -1.83373
    -0.70507
     0.42360
    -0.14074
    -0.42290
    -0.53577
    -0.47933
     0.02856
     0.31073
     0.81863
     0.36716
     0.42360
     0.64933
     1.10080
     2.22946
     2.51163
     2.39876
     3.13239
     3.52743
     2.96309
     2.96309
     2.34233
     2.51163
     2.51163
     2.39876
     2.06016
     1.72156
     0.93150
     0.36716
    -0.47933
    -0.53577
    -0.93080
    -1.83373
    -2.73666
    -2.90596
    -2.90596
    -3.35743
    -3.35743
    -3.07526
    -3.24456
    -3.80890
    -3.69603
    -3.18813
    -3.35743
    -2.90596
    -2.11590
    -1.49513
    -0.87437
    -1.77730
    -1.43870
    -1.38227
    -1.21297
    -0.70507
    -0.87437
    -0.53577
    -0.53577
    -0.14074
    -0.36647
     0.02856
     0.02856
    -0.76150
    -1.04367
    -0.59220
    -0.25360
    -0.59220
    -1.04367
    -0.93080
    -0.64863
    -0.47933
    -0.59220
    -0.76150
    -0.70507
    -0.76150
    -0.76150
    -0.70507
    -0.81793
    -1.38227
    -1.43870
    -1.21297
    -1.10010
    -1.26940
    -1.77730
    -1.83373
    -1.94660
    -1.49513
    -2.00303
    -2.05947
    -2.11590
    -2.11590
    -1.72087
    -1.89017
    -1.77730
    -1.94660
    -1.66443
    -2.00303
    -1.15653
    -1.26940
    -1.55157
    -2.00303
    -1.49513
    -1.26940
    -1.55157
    -1.21297
    -1.15653
    -1.15653
    -0.76150
    -0.98723
    -0.42290
    -0.76150
    -0.59220
    -0.70507
    -0.25360
    -0.08430
    -0.53577
    -0.59220
    -0.14074
     0.02856
     0.19786
     0.31073
    -0.02787
    -0.31003
    -0.19717
     0.08500
     0.02856
     0.19786
     0.19786
     0.14143
     0.25430
     0.64933
     0.36716
     0.25430
     0.48003
    -0.02787
     0.48003
     0.59290
     0.48003
     0.59290
     0.53646
     0.70576
     0.36716
     0.36716
     0.25430
     0.08500
    -0.08430
     0.02856
     0.25430
    -0.19717
     0.25430
    -0.08430
    -0.42290
    -0.36647
    -0.64863
    -0.64863
    -1.04367
    -0.81793
    -0.98723
    -1.21297
    -1.26940
    -1.72087
    -1.89017
    -1.55157
    -1.77730
    -2.00303
    -2.22877
    -2.39807
    -2.39807
    -2.79310
    -2.73666
    -2.56736
    -3.01883
    -3.07526
    -2.90596
    -2.73666
    -2.79310
    -2.96240
    -2.96240
    -2.84953
    -2.17233
    -2.00303
    -1.55157
     0.36716
     2.28589
     2.96309
     2.22946
     1.89086
    -0.42290
    -1.49513
     0.70576
     2.17303
     3.80959
     3.30169
     1.60870
     0.25430
     0.64933
     0.02856
    -0.98723
    -2.00303
    -2.51093
    -2.00303
    -2.05947
    -2.11590
    -2.05947
    -2.00303
    -1.89017
    -2.84953
    -3.24456
    -3.41386
    -2.96240
    -2.11590
    -1.43870
    -0.70507
    -1.77730
    -2.39807
    -2.00303
    -2.62380
    -2.05947
    -0.47933
    -0.59220
    -0.59220
    -0.31003
     0.25430
     0.70576
     0.64933
     0.93150
     0.36716
     0.70576
     1.38296
     1.38296
     1.66513
     1.49583
     1.60870
     1.38296
     1.27010
     1.27010
     1.15723
     1.04436
     0.87506
     0.53646
     0.59290
     0.42360
     0.02856
    -0.31003
     0.25430
     0.14143
     0.19786
     0.25430
     0.02856
    -0.08430
    -0.08430
    -0.14074
    -0.31003
    -0.08430
     0.25430
    -0.02787
    -0.25360
    -0.25360
    -0.08430
    -0.19717
     0.08500
    -0.08430
    -0.14074
    -0.36647
    -0.42290
    -0.36647
    -0.19717
    -0.31003
    -0.42290
    -0.14074
    -0.25360
    -0.31003
    -0.31003
    -0.47933
    -0.47933
    -0.36647
     0.14143
    -0.08430
    -0.19717
    -0.31003
    -0.25360
    -0.36647
    -0.36647
    -0.14074
     0.02856
     0.02856
    -0.08430
    -0.19717
    -0.02787
     0.02856
    -0.02787
    -0.42290
    -0.42290
     0.14143
    -0.36647
    -0.08430
    -0.08430
    -0.08430
    -0.47933
    -0.47933
    -0.36647
    -0.25360
    -0.19717
     0.02856
    -0.47933
    -0.31003
    -0.42290
    -0.36647
    -0.25360
    -0.19717
     0.02856
    -0.19717
    -0.08430
    -0.31003
    -0.25360
    -0.36647
    -0.25360
    -0.25360
    -0.08430
    -0.19717
    -0.42290
    -0.36647
    -0.42290
    -0.25360
    -0.53577
    -0.36647
    -0.25360
    -0.59220
    -0.47933
    -0.64863
    -0.64863
    -1.32583
    -1.04367
    -0.81793
    -1.21297
    -0.87437
    -1.32583
    -1.26940
    -1.38227
    -1.43870
    -1.38227
    -1.15653
    -0.98723
    -1.38227
    -1.15653
    -0.93080
    -0.93080
    -0.81793
    -0.81793
    -0.36647
    -0.53577
    -0.59220
    -0.59220
    -0.64863
    -0.53577
    -0.36647
    -0.47933
    -0.31003
    -0.25360
    -0.14074
     0.02856
     0.08500
    -0.25360
    -0.42290
    -0.14074
    -0.08430
    -0.19717
    -0.14074
    -0.08430
    -0.70507
    -0.87437
    -0.81793
    -0.93080
    -0.93080
    -0.36647
    -1.04367
    -1.38227
    -1.72087
    -1.66443
    -1.72087
    -1.38227
    -1.38227
    -1.26940
    -0.76150
    -0.98723
    -1.83373
    -1.66443
    -0.59220
    -0.36647
    -0.25360
     0.02856
    -0.25360
    -0.53577
     0.19786
     1.21366
     1.60870
     1.89086
     2.68093
     3.58386
     4.14819
     4.76896
     4.37392
     3.24526
     2.51163
     2.51163
     3.58386
     4.20462
     4.37392
     3.58386
     2.73736
     1.60870
     0.48003
    -0.64863
    -0.59220
    -0.31003
    -0.19717
    -0.19717
    -0.81793
    -1.21297
    -1.60800
    -1.43870
    -1.21297
    -0.98723
    -0.42290
    -0.47933
    -0.25360
     0.14143
     0.02856
    -0.19717
    -0.25360
    -0.31003
    -0.14074
     0.36716
     0.31073
     0.08500
     0.19786
     0.02856
     0.19786
    -0.08430
     0.14143
    -0.02787
     0.02856
     0.14143
     0.31073
     0.02856
     0.02856
     0.02856
     0.08500
     0.48003
     0.14143
     0.48003
    -0.02787
     0.02856
     0.02856
    -0.25360
    -0.02787
    -0.02787
    -0.08430
     0.14143
     0.02856
     0.14143
    -0.42290
    -0.31003
    -0.31003
     0.02856
     0.48003
     0.25430
     0.02856
     0.02856
     0.25430
     0.31073
     0.48003
     0.53646
     0.02856
    -0.02787
     0.36716
     0.42360
     0.53646
     0.14143
     0.08500
     0.02856
     0.14143
     0.08500
     0.02856
    -0.14074
    -0.02787
    -0.14074
     0.08500
     0.25430
     0.14143
    -0.47933
    -0.08430
    -0.08430
    -0.08430
    -0.19717
    -0.42290
    -0.59220
    -0.53577
    -0.25360
    -0.64863
    -0.81793
    -0.81793
    -0.81793
    -0.98723
    -0.76150
    -0.87437
    -1.60800
    -1.55157
    -1.15653
    -0.76150
    -0.53577
    -0.76150
    -1.04367
    -0.64863
    -0.25360
    -0.25360
    -0.14074
     0.02856
    -0.08430
     0.36716
     0.42360
     0.81863
     0.81863
     0.48003
     0.14143
    -0.02787
     0.14143
     0.48003
     0.02856
     0.14143
    -0.08430
    -0.31003
    -1.26940
    -1.26940
    -0.64863
    -0.98723
    -1.21297
    -1.15653
    -1.32583
    -1.49513
    -1.55157
    -1.49513
    -1.38227
    -1.26940
    -1.38227
    -1.66443
    -1.38227
    -1.43870
    -1.43870
    -1.26940
    -1.15653
    -1.43870
    -0.70507
    -0.42290
    -0.93080
    -0.93080
    -0.59220
    -0.93080
    -0.59220
    -0.42290
    -0.42290
     0.19786
     0.59290
     0.93150
     1.32653
     0.48003
     0.64933
     0.93150
     0.70576
     1.43940
     1.43940
     1.32653
     1.38296
     1.21366
     1.38296
     1.55226
     1.38296
     1.21366
     1.38296
     1.43940
     1.55226
     1.43940
     0.98793
     1.27010
     1.49583
     2.39876
     2.11659
     1.72156
     0.48003
     0.19786
     0.87506
     1.10080
     0.81863
     0.53646
     0.59290
     0.42360
     0.76220
     0.87506
     0.48003
    -0.19717
    -0.42290
    -0.08430
     0.53646
     0.64933
     0.81863
     0.36716
     1.38296
     1.83443
     1.83443
     1.27010
     1.10080
     1.21366
     1.55226
     1.04436
     1.27010
     1.10080
     0.93150
     0.98793
     1.32653
     0.98793
     0.53646
     0.59290
     0.81863
     0.53646
     0.59290
     0.53646
     0.36716
     0.36716
     0.53646
     0.53646
     0.53646
     0.48003
     0.53646
     0.14143
     0.64933
     0.70576
     0.42360
     0.25430
     0.48003
     0.31073
     0.53646
     0.53646
     0.36716
     0.19786
     0.53646
     0.70576
     0.42360
     0.14143
    -0.02787
    -0.19717
     0.14143
     0.31073
     0.25430
    -0.19717
    -0.08430
    -0.31003
    -0.14074
    -0.08430
    -0.42290
    -0.47933
    -0.25360
    -0.36647
    -0.59220
    -0.59220
    -0.64863
    -0.93080
    -0.70507
    -0.81793
    -0.47933
    -1.10010
    -1.10010
    -1.32583
    -1.04367
    -1.10010
    -1.10010
    -0.98723
    -1.38227
    -1.04367
    -0.87437
    -0.59220
    -0.64863
    -0.87437
    -1.04367
    -0.47933
    -0.14074
    -0.42290
    -0.25360
    -0.47933
    -0.31003
     0.02856
     0.02856
     0.02856
    -0.08430
    -0.47933
    -0.14074
    -0.36647
    -0.14074
    -0.36647
    -0.47933
    -0.36647
    -0.19717
    -0.64863
    -0.81793
    -0.70507
    -0.70507
    -1.04367
    -1.43870
    -1.21297
    -1.26940
    -1.60800
    -1.77730
    -2.05947
    -1.32583
    -1.77730
    -2.05947
    -2.17233
    -2.11590
    -2.22877
    -2.00303
    -1.94660
    -1.77730
    -1.77730
    -1.89017
    -1.49513
    -1.49513
    -1.43870
    -1.60800
    -1.38227
    -1.21297
    -0.87437
    -1.04367
    -0.93080
    -0.31003
    -0.36647
    -0.64863
    -0.47933
    -0.93080
    -0.64863
    -0.42290
    -0.42290
    -0.36647
    -0.36647
    -0.47933
    -0.53577
    -0.36647
    -0.53577
    -0.42290
    -1.04367
    -0.64863
    -0.59220
    -0.81793
    -0.81793
    -1.04367
    -1.26940
    -1.10010
    -1.15653
    -1.38227
    -1.21297
    -1.43870
    -1.43870
    -1.43870
    -1.26940
    -1.43870
    -1.83373
    -1.77730
    -1.66443
    -1.43870
    -1.49513
    -1.49513
    -1.38227
    -1.60800
    -1.55157
    -1.55157
    -1.38227
    -1.10010
    -1.55157
    -1.43870
    -0.98723
    -1.38227
    -1.60800
    -1.49513
    -1.60800
    -1.60800
    -1.55157
    -1.15653
    -1.04367
    -0.93080
    -1.55157
    -1.55157
    -1.43870
    -0.81793
    -0.87437
    -0.70507
    -1.04367
    -1.32583
    -1.15653
    -0.36647
     0.02856
    -0.93080
    -1.89017
    -1.04367
    -1.26940
    -0.64863
    -0.76150
    -1.04367
    -1.04367
    -0.81793
    -0.59220
    -0.59220
    -0.36647
    -0.42290
     0.02856
     0.25430
     0.25430
     0.25430
     0.08500
     0.64933
     0.87506
     0.70576
     0.70576
     0.59290
     0.93150
     1.10080
     1.27010
     1.27010
     0.59290
     1.10080
     1.21366
     0.87506
     0.70576
     1.55226
     1.49583
     1.60870
     1.83443
     1.43940
     1.60870
     1.55226
     1.89086
     1.83443
     1.89086
     1.60870
     1.60870
     1.55226
     1.66513
     1.43940
     1.43940
     1.38296
     1.27010
     1.15723
     1.27010
     1.49583
     1.55226
     1.21366
     1.21366
     1.38296
     1.55226
     1.66513
     1.83443
     2.06016
     2.11659
     1.94729
     2.00373
     2.28589
     2.28589
     2.11659
     2.85023
     3.69673
     1.27010
     1.27010
     1.10080
     1.66513
     1.77800
     1.89086
     1.43940
     0.93150
     0.81863
     0.48003
     0.31073
     0.25430
    -0.08430
    -0.08430
    -0.25360
    -0.08430
     0.19786
    -0.08430
     0.02856
     0.02856
     0.19786
     0.25430
     0.25430
     0.19786
     0.19786
     0.42360
     0.42360
     0.93150
     0.98793
     0.70576
     0.59290
     0.81863
     1.15723
     1.10080
     1.04436
     1.21366
     1.55226
     1.94729
     1.77800
     1.66513
     1.38296
     1.66513
     2.17303
     1.89086
     2.22946
     1.94729
     1.83443
     2.11659
     2.34233
     2.06016
     1.94729
     1.60870
     1.72156
     1.94729
     1.72156
     1.49583
     1.32653
     1.32653
     1.21366
     1.15723
     1.43940
     1.43940
     1.10080
     1.21366
     1.43940
     1.27010
     0.76220
     0.64933
     0.87506
     0.93150
     0.81863
     0.93150
     0.59290
     0.59290
     0.48003
     0.31073
     0.59290
     0.70576
     0.31073
    -0.08430
     0.25430
     0.31073
     0.36716
     0.14143
    -0.02787
     0.42360
     0.59290
     0.36716
     0.31073
     0.08500
     0.48003
     0.25430
     0.25430
     0.59290
     0.31073
     0.42360
     0.25430
     0.64933
     0.36716
     0.36716
     0.31073
     0.53646
     0.42360
     0.76220
     0.31073
     0.64933
     0.64933
     0.59290
     0.87506
     1.10080
     0.87506
     0.70576
     1.04436
     1.04436
     0.98793
     0.93150
     0.87506
     0.98793
     0.98793
     0.76220
     0.81863
     0.59290
     0.64933
     0.31073
     0.53646
     0.98793
     0.93150
     0.14143
     0.02856
     0.02856
     0.64933
     0.53646
     0.53646
     0.48003
     1.38296
     0.98793
     0.53646
     0.48003
     0.87506
     0.76220
     0.87506
     0.98793
     1.10080
     0.36716
     0.14143
     0.02856
     0.76220
     0.93150
     0.14143
    -0.19717
    -0.19717
     0.31073
     0.53646
     0.81863
     0.93150
     0.08500
     0.02856
     0.64933
     0.70576
     0.93150
     0.70576
     1.10080
     1.38296
     1.49583
     1.43940
     1.04436
     0.70576
     0.81863
     1.10080
     1.10080
     0.93150
     0.59290
     0.31073
     0.70576
     0.98793
     0.76220
     0.25430
     0.19786
     0.31073
     0.19786
     0.02856
    -0.08430
    -0.02787
    -0.08430
    -0.14074
     0.14143
     0.14143
     0.02856
    -0.42290
    -0.64863
    -0.19717
     0.14143
    -0.14074
    -0.08430
    -0.14074
    -0.08430
     0.36716
    -0.08430
    -0.47933
    -0.19717
    -0.19717
    -0.14074
     0.14143
     0.14143
     0.19786
    -0.19717
     0.02856
     0.93150
     0.59290
     0.19786
     0.70576
     0.76220
     0.70576
     1.15723
     1.15723
     1.49583
     1.27010
     1.27010
     1.55226
     1.32653
     1.21366
     0.98793
     0.93150
     1.55226
     1.10080
     0.53646
     0.64933
     0.64933
     0.64933
     0.48003
     0.36716
     0.31073
     0.19786
     0.36716
     0.42360
     0.48003
     0.48003
     0.31073
    -0.08430
     0.48003
     0.53646
     0.42360
     0.48003
     0.31073
     0.53646
     0.48003
     0.48003
     0.31073
     0.19786
     0.36716
     0.19786
     0.25430
     0.14143
     0.42360
     0.14143
     0.19786
     0.36716
     0.25430
     0.14143
    -0.02787
     0.14143
     0.25430
     0.19786
     0.31073
    -0.02787
     0.25430
     0.36716
     0.25430
     0.25430
     0.19786
    -0.08430
    -0.14074
     0.36716
     0.14143
     0.25430
    -0.08430
     0.19786
     0.31073
    -0.08430
    -0.14074
    -0.08430
     0.08500
     0.25430
     0.02856
     0.19786
     0.25430
     0.02856
    -0.19717
     0.14143
     0.42360
    -0.14074
    -0.02787
     0.02856
     0.19786
    -0.19717
     0.25430
    -0.25360
     0.02856
    -0.31003
    -0.08430
    -0.08430
    -0.14074
    -0.08430
    -0.70507
    -0.19717
    -0.19717
    -0.19717
    -0.47933
    -0.59220
    -0.42290
    -0.36647
    -0.53577
    -0.42290
    -0.70507
    -0.81793
    -0.64863
    -0.59220
    -0.81793
    -0.98723
    -1.21297
    -0.98723
    -0.76150
    -0.93080
    -0.98723
    -0.53577
    -0.81793
    -0.70507
    -0.70507
    -0.59220
    -0.25360
    -0.19717
     0.14143
     0.31073
     0.48003
     0.42360
     0.14143
     0.48003
     0.93150
     0.76220
     0.76220
     0.98793
     0.64933
     0.31073
     0.70576
     0.98793
     0.98793
     0.70576
     0.53646
    -0.25360
    -0.14074
    -0.19717
    -0.47933
    -1.04367
    -1.04367
    -0.98723
    -1.15653
    -1.04367
    -1.26940
    -1.32583
    -0.64863
     0.02856
    -0.14074
    -0.25360
    -0.02787
    -0.08430
     0.81863
     0.59290
     0.93150
     0.59290
     0.36716
     0.64933
     0.81863
     1.77800
     1.10080
     0.02856
     0.25430
     0.64933
     0.31073
    -0.31003
    -1.15653
    -0.36647
    -0.02787
     0.36716
     0.25430
     0.14143
     0.14143
     0.31073
     0.76220
     0.53646
     0.81863
     0.64933
     0.53646
     0.53646
     0.70576
     0.53646
     0.42360
     0.70576
     0.42360
     0.42360
     0.31073
     0.02856
     0.02856
     0.14143
     0.31073
     0.14143
     0.02856
    -0.02787
    -0.25360
    -0.08430
     0.08500
     0.48003
     0.25430
    -0.02787
     0.14143
     0.25430
     0.42360
     0.48003
     0.08500
     0.42360
     0.59290
     0.08500
     0.31073
     0.19786
     0.42360
     0.19786
     0.48003
     0.53646
     0.36716
     0.59290
     0.25430
     0.19786
     0.19786
     0.19786
     0.08500
     0.42360
     0.64933
     0.48003
     0.25430
     0.64933
     0.59290
     0.36716
     0.14143
     0.59290
     0.64933
     0.53646
     0.42360
     0.31073
     0.53646
     0.59290
     0.48003
     0.19786
     0.31073
     0.25430
     0.25430
     0.53646
     0.36716
     0.08500
    -0.19717
    -0.08430
     0.14143
     0.31073
     0.31073
    -0.08430
     0.02856
    -0.19717
     0.02856
    -0.31003
    -0.19717
    -0.25360
    -0.53577
    -0.31003
    -0.36647
    -0.36647
    -0.70507
    -0.81793
    -0.36647
    -0.70507
    -0.64863
    -0.93080
    -0.64863
    -0.98723
    -0.76150
    -1.10010
    -0.81793
    -1.04367
    -1.26940
    -1.32583
    -1.26940
    -1.26940
    -1.49513
    -1.94660
    -1.60800
    -1.77730
    -1.21297
    -1.60800
    -1.26940
    -1.43870
    -1.15653
    -1.21297
    -1.26940
    -1.15653
    -0.87437
    -0.93080
    -0.87437
    -0.70507
    -0.53577
    -0.87437
    -0.47933
    -0.36647
    -0.36647
    -0.25360
    -0.93080
    -0.64863
    -0.31003
    -0.36647
    -0.98723
    -0.53577
    -0.36647
    -0.93080
    -0.81793
    -0.59220
    -0.64863
    -0.81793
    -0.76150
    -0.93080
    -0.87437
    -0.93080
    -1.10010
    -1.04367
    -1.21297
    -1.10010
    -0.98723
    -0.76150
    -0.59220
    -0.87437
    -0.76150
    -0.64863
    -0.47933
    -0.70507
    -0.42290
    -0.36647
     0.36716
     0.19786
     0.70576
     0.59290
     0.59290
     0.53646
     0.81863
     1.04436
     1.10080
     1.27010
     1.21366
     1.32653
     1.66513
     1.77800
     1.77800
     1.43940
     1.32653
     1.72156
     1.89086
     1.89086
     1.49583
     1.66513
     1.66513
     1.60870
     1.55226
     1.55226
     1.21366
     1.27010
     0.98793
     1.43940
     1.32653
     1.15723
     1.21366
     1.38296
     1.27010
     1.21366
     0.93150
     1.21366
     1.15723
     0.93150
     1.04436
     0.98793
     0.98793
     1.38296
     1.83443
     1.77800
     1.10080
     0.64933
     0.76220
     1.10080
     1.38296
     1.10080
     1.49583
     0.98793
     1.21366
     1.10080
     1.38296
     1.27010
     0.81863
     0.98793
     0.98793
     1.04436
     0.98793
     0.87506
     0.64933
     0.81863
     0.93150
     0.70576
     0.42360
     0.42360
     0.25430
     0.14143
     0.93150
     0.87506
     0.08500
    -0.02787
     0.36716
     0.64933
     0.93150
     0.59290
    -0.08430
     0.42360
     0.81863
     0.93150
     0.42360
     0.31073
     0.93150
     0.70576
     0.31073
     0.59290
     0.59290
     0.59290
     0.42360
     0.14143
     0.59290
     0.36716
     0.08500
     0.08500
     0.08500
     0.02856
    -0.02787
     0.08500
    -0.19717
    -0.08430
    -0.19717
     0.53646
     0.48003
    -0.08430
    -0.19717
    -0.02787
     0.02856
     0.08500
    -0.08430
     0.02856
    -0.36647
    -0.02787
     0.02856
     0.08500
    -0.59220
    -0.93080
    -0.59220
    -0.59220
    -0.53577
    -0.59220
    -0.87437
    -0.53577
    -0.64863
    -0.36647
    -0.47933
    -0.53577
    -0.64863
    -0.64863
    -0.08430
    -0.19717
     0.08500
     0.31073
    -0.70507
    -0.25360
     0.14143
     0.14143
     0.02856
    -0.31003
    -0.02787
    -0.31003
    -0.25360
    -0.36647
    -0.70507
    -0.64863
    -0.76150
    -0.93080
    -0.81793
    -1.04367
    -1.26940
    -0.93080
    -0.70507
    -0.81793
    -1.04367
    -1.26940
    -1.38227
    -0.81793
    -0.81793
    -0.93080
    -1.10010
    -0.70507
    -0.47933
    -0.25360
    -0.02787
     0.02856
    -0.08430
    -0.19717
     0.53646
     0.19786
    -0.02787
     0.14143
     0.59290
     0.53646
     0.48003
     0.53646
     0.36716
     0.59290
     0.31073
     0.36716
     0.53646
     0.19786
    -0.08430
    -0.25360
     0.19786
     0.25430
    -0.14074
    -0.31003
    -0.19717
    -0.08430
     0.14143
    -0.08430
    -0.25360
    -0.31003
    -0.08430
    -0.31003
    -0.31003
    -0.14074
     0.02856
    -0.14074
    -0.36647
     0.19786
    -0.08430
    -0.02787
    -0.14074
    -0.02787
    -0.25360
     0.08500
     0.19786
     0.02856
     0.02856
     0.02856
     0.25430
     0.02856
     0.14143
    -0.19717
    -0.08430
     0.36716
     0.25430
    -0.19717
     0.02856
     0.14143
     0.14143
     0.14143
     0.14143
     0.02856
     0.14143
     0.25430
    -0.08430
     0.14143
    -0.08430
     0.02856
    -0.19717
     0.31073
     0.42360
     0.02856
    -0.02787
    -0.08430
    -0.08430
     0.14143
    -0.14074
     0.02856
     0.14143
     0.48003
     0.48003
     0.14143
     0.48003
     0.59290
     0.08500
     0.14143
     0.98793
     0.64933
     0.59290
     0.76220
     0.76220
     0.93150
     1.04436
     0.76220
     0.87506
     0.87506
     0.76220
     0.93150
     0.81863
     0.59290
     0.48003
     0.36716
     0.70576
     0.87506
     0.64933
     0.48003
     0.19786
     0.31073
     0.31073
     0.19786
     0.48003
     0.19786
     0.36716
     0.31073
     0.42360
     0.53646
     0.36716
     0.19786
     0.42360
     0.70576
     0.36716
     0.25430
     0.02856
     0.36716
     0.08500
     0.14143
     0.14143
     0.02856
    -0.19717
    -0.08430
    -0.42290
    -0.25360
    -0.25360
    -0.87437
    -0.76150
    -0.64863
    -0.93080
    -1.21297
    -1.26940
    -1.43870
    -1.60800
    -1.60800
    -1.72087
    -1.72087
    -1.49513
    -0.64863
    -0.08430
     0.25430
    -0.53577
    -1.04367
    -0.25360
     0.64933
     0.31073
    -0.19717
     0.59290
     1.38296
     1.38296
     1.15723
     0.81863
     1.15723
     1.10080
     0.14143
    -0.53577
    -0.87437
     0.36716
     0.14143
    -0.47933
    -0.59220
    -0.08430
    -0.19717
    -0.08430
    -0.19717
    -0.02787
     0.08500
     0.48003
     0.53646
     0.81863
     0.93150
     1.04436
     1.10080
     1.32653
     1.43940
     1.27010
     1.60870
     1.38296
     1.21366
     1.27010
     1.21366
     1.27010
     0.70576
     1.10080
     0.87506
     0.81863
     0.76220
     0.87506
     0.59290
     0.59290
     0.53646
     0.42360
     0.70576
     0.64933
     0.48003
     0.70576
     0.59290
     0.53646
     0.31073
     0.42360
     0.31073
     0.48003
     0.59290
     0.53646
     0.42360
     0.70576
     0.48003
     0.31073
     0.31073
     0.36716
     0.36716
     0.14143
     0.70576
     0.25430
     0.48003
     0.31073
     0.42360
     0.48003
     0.25430
     0.19786
     0.19786
     0.14143
     0.25430
     0.14143
    -0.02787
     0.19786
     0.25430
     0.02856
     0.25430
     0.36716
     0.25430
     0.02856
    -0.08430
     0.14143
     0.53646
     0.31073
     0.08500
     0.31073
     0.36716
     0.31073
     0.19786
     0.42360
     0.59290
     0.14143
     0.14143
     0.25430
     0.36716
     0.36716
     0.36716
     0.36716
     0.42360
     0.53646
     0.25430
     0.14143
     0.36716
     0.36716
     0.19786
     0.25430
     0.48003
     0.25430
     0.31073
     0.53646
     0.31073
     0.36716
    -0.19717
     0.36716
     0.02856
     0.48003
     0.31073
     0.19786
     0.02856
     0.25430
     0.48003
     0.14143
     0.48003
     0.25430
     0.19786
     0.14143
     0.36716
     0.14143
    -0.08430
    -0.25360
     0.08500
     0.25430
     0.14143
    -0.08430
    -0.14074
    -0.08430
    -0.08430
    -0.02787
     0.14143
    -0.25360
    -0.19717
    -0.08430
     0.36716
     0.42360
     0.14143
    -0.02787
     0.31073
     0.48003
     0.59290
     0.59290
     0.25430
     0.19786
     0.31073
     0.42360
     0.64933
     0.53646
     0.14143
     0.36716
     0.59290
     0.53646
     0.31073
     0.02856
    -0.14074
     0.19786
     0.70576
     0.59290
     0.31073
     0.02856
    -0.31003
    -0.08430
     0.02856
     0.19786
    -0.31003
    -0.08430
    -0.02787
     0.19786
     0.08500
    -0.08430
     0.02856
     0.14143
     0.14143
     0.25430
     0.08500
     0.31073
     0.53646
     0.70576
     0.93150
     1.38296
     1.27010
     1.32653
     1.32653
     1.21366
     1.66513
     1.38296
     1.27010
     1.27010
     1.38296
     1.43940
     1.89086
     1.55226
     2.34233
     1.83443
     1.38296
     1.32653
     0.98793
     0.98793
     1.27010
     1.83443
     1.60870
     1.66513
     1.77800
     1.60870
     1.77800
     1.77800
     1.60870
     1.60870
     1.49583
     1.43940
     1.77800
     2.17303
     2.28589
     1.77800
     1.77800
     1.66513
     2.06016
     1.77800
     1.49583
     1.60870
     1.38296
     1.10080
     1.49583
     1.43940
     0.93150
     0.87506
     1.15723
     1.27010
     1.60870
     1.32653
     1.04436
     0.64933
     0.81863
     1.21366
     1.38296
     0.98793
     1.04436
     1.04436
     0.87506
     0.93150
     1.43940
     0.64933
     0.42360
     0.42360
     0.70576
     0.64933
     0.42360
     0.36716
     0.02856
     0.19786
     0.25430
     0.48003
     0.53646
     0.64933
     0.48003
     0.64933
     0.31073
     0.36716
     0.59290
     0.31073
     0.70576
     0.59290
     0.48003
     0.59290
     0.59290
     0.81863
     0.19786
     0.42360
     0.59290
     0.42360
     0.53646
     0.48003
     0.48003
     0.08500
     0.31073
     0.14143
     0.48003
     0.53646
     0.19786
    -0.02787
     0.25430
     0.14143
     0.19786
    -0.42290
    -0.25360
    -0.42290
    -0.14074
    -0.19717
    -0.42290
    -0.59220
    -0.64863
    -0.87437
    -0.93080
    -0.47933
    -0.93080
    -1.15653
    -0.98723
    -0.87437
    -0.70507
    -0.64863
    -1.04367
    -0.98723
    -1.10010
    -0.93080
    -0.93080
    -0.98723
    -1.15653
    -1.49513
    -0.98723
    -1.15653
    -0.81793
    -1.26940
    -1.49513
    -1.38227
    -1.38227
    -1.32583
    -1.43870
    -1.66443
    -1.55157
    -1.66443
    -1.77730
    -1.49513
    -1.89017
    -1.83373
    -2.28520
    -1.60800
    -1.38227
    -1.77730
    -2.28520
    -2.11590
    -2.51093
    -2.39807
    -2.28520
    -2.45450
    -2.05947
    -1.94660
    -2.00303
    -2.34163
    -2.05947
    -2.39807
    -2.45450
    -1.94660
    -1.04367
    -1.26940
    -1.32583
    -1.43870
    -1.43870
    -0.98723
    -1.15653
    -1.04367
    -1.21297
    -0.98723
    -0.59220
    -0.59220
    -1.21297
    -1.10010
    -1.43870
    -1.55157
    -1.15653
    -1.04367
    -1.21297
    -1.77730
    -1.66443
    -1.55157
    -1.66443
    -1.89017
    -1.66443
    -2.00303
    -1.55157
    -1.72087
    -1.72087
    -2.00303
    -1.83373
    -2.11590
    -1.38227
    -1.66443
    -1.49513
    -1.60800
    -1.66443
    -1.89017
    -1.77730
    -1.49513
    -1.15653
    -1.10010
    -1.15653
    -0.81793
    -1.04367
    -1.10010
    -1.21297
    -1.15653
    -0.70507
    -0.42290
    -1.04367
    -0.98723
    -0.81793
    -0.53577
    -0.76150
    -0.42290
    -0.36647
    -0.70507
    -0.59220
    -0.76150
    -0.53577
    -0.87437
    -0.70507
    -0.93080
    -0.59220
    -0.25360
    -0.47933
    -0.59220
    -0.47933
    -0.36647
    -0.36647
    -0.53577
    -0.47933
    -0.31003
    -0.36647
    -0.19717
     0.19786
     0.08500
     0.14143
    -0.08430
    -0.59220
    -0.08430
    -0.19717
    -0.42290
    -0.42290
    -0.19717
    -0.36647
    -0.70507
    -0.70507
    -0.64863
    -0.70507
    -0.64863
    -0.76150
    -0.59220
    -1.26940
    -0.87437
    -1.26940
    -1.10010
    -0.98723
    -0.64863
    -1.04367
    -1.10010
    -1.21297
    -1.43870
    -1.15653
    -1.15653
    -1.04367
    -0.87437
    -0.93080
    -1.60800
    -1.83373
    -1.60800
    -1.60800
    -1.55157
    -1.21297
    -1.10010
    -1.43870
    -1.66443
    -1.66443
    -1.72087
    -0.98723
    -1.66443
    -1.89017
    -1.49513
    -1.38227
    -1.21297
    -1.04367
    -1.26940
    -1.66443
    -1.66443
    -1.15653
    -1.21297
    -1.38227
    -1.21297
    -1.49513
    -1.49513
    -1.66443
    -1.66443
    -1.55157
    -1.43870
    -1.77730
    -1.77730
    -2.11590
    -2.05947
    -1.83373
    -2.45450
    -2.00303
    -2.28520
    -2.34163
    -2.05947
    -1.94660
    -2.11590
    -1.94660
    -1.89017
    -1.83373
    -1.83373
    -1.83373
    -1.43870
    -1.10010
    -0.59220
    -0.98723
    -0.98723
    -0.42290
    -0.42290
    -0.08430
     0.31073
     0.64933
     1.10080
     1.32653
     1.21366
     1.38296
     1.60870
     1.89086
     2.00373
     2.17303
     2.45519
     2.56806
     2.56806
     2.34233
     2.56806
     2.56806
     2.28589
     2.28589
     2.39876
     1.89086
     1.94729
     1.60870
     1.66513
     1.60870
     1.66513
     1.15723
     1.21366
     1.15723
     1.21366
     0.98793
     1.10080
     0.98793
     0.81863
     1.10080
     0.81863
     0.93150
     0.93150
     0.87506
     0.98793
     0.93150
     0.93150
     0.76220
     1.10080
     0.93150
     0.98793
     0.70576
     1.21366
     0.93150
     0.59290
     0.76220
     0.87506
     0.81863
     0.42360
     0.59290
     0.53646
     0.48003
     0.76220
     0.36716
     0.19786
     0.31073
     0.31073
     0.25430
     0.08500
     0.25430
     0.19786
     0.14143
     0.53646
     0.36716
    -0.02787
     0.19786
    -0.08430
     0.14143
     0.25430
    -0.02787
    -0.02787
    -0.02787
     0.08500
    -0.19717
    -0.08430
     0.14143
     0.02856
    -0.08430
     0.02856
    -0.31003
    -0.19717
    -0.19717
    -0.53577
    -0.08430
    -0.53577
    -0.08430
    -0.25360
    -0.42290
    -0.53577
    -0.42290
    -0.36647
    -0.19717
    -0.59220
    -0.47933
    -0.53577
    -0.25360
    -0.25360
    -0.42290
    -0.59220
    -0.47933
    -0.25360
    -0.19717
    -0.42290
    -0.59220
    -0.31003
    -0.53577
    -0.36647
    -0.31003
    -0.59220
    -0.76150
    -0.64863
    -0.42290
    -0.64863
    -0.59220
    -0.76150
    -0.59220
    -0.42290
    -0.47933
    -0.47933
    -0.76150
    -0.70507
    -0.87437
    -0.87437
    -1.10010
    -1.10010
    -1.49513
    -0.98723
    -0.93080
    -0.87437
    -0.19717
     0.14143
     0.02856
    -0.70507
    -0.31003
     0.14143
     0.42360
     0.81863
     0.76220
     0.42360
     0.36716
     0.93150
     1.10080
     0.93150
     0.93150
     1.10080
     0.53646
     0.25430
    -0.08430
    -0.25360
    -0.59220
    -0.47933
    -0.98723
    -0.93080
    -0.59220
    -0.31003
    -0.59220
    -0.59220
    -0.98723
    -1.04367
    -0.81793
    -0.14074
    -0.25360
    -0.53577
    -1.04367
    -0.53577
    -0.14074
    -0.02787
    -0.93080
    -1.04367
    -0.47933
    -0.36647
    -0.36647
    -0.14074
    -0.59220
    -0.98723
    -0.76150
    -0.47933
    -0.14074
    -0.08430
    -0.47933
    -0.42290
    -0.36647
    -0.02787
     0.19786
    -0.08430
    -0.02787
    -0.08430
    -0.25360
    -0.36647
    -0.19717
    -0.19717
    -0.76150
    -0.36647
    -0.08430
    -0.36647
    -0.31003
    -0.76150
    -0.42290
    -0.25360
    -0.02787
    -0.14074
    -0.25360
    -0.42290
    -0.08430
    -0.08430
     0.59290
     0.25430
    -0.36647
    -0.31003
     0.02856
     0.14143
    -0.02787
    -0.25360
    -0.31003
    -0.14074
     0.36716
     0.08500
    -0.25360
    -0.47933
    -0.42290
    -0.42290
    -0.19717
     0.02856
    -0.42290
    -0.25360
    -0.36647
    -0.08430
    -0.08430
    -0.31003
    -0.19717
    -0.25360
     0.08500
    -0.08430
    -0.08430
    -0.19717
    -0.02787
    -0.31003
     0.02856
     0.19786
    -0.25360
    -0.36647
    -0.08430
    -0.08430
     0.02856
    -0.42290
    -0.14074
    -0.31003
     0.02856
     0.02856
    -0.25360
    -0.14074
    -0.19717
    -0.14074
    -0.19717
     0.02856
    -0.14074
    -0.25360
    -0.08430
    -0.14074
    -0.02787
    -0.14074
    -0.19717
    -0.14074
    -0.59220
    -0.31003
    -0.31003
    -0.47933
    -0.76150
    -0.70507
    -0.70507
    -0.59220
    -0.47933
    -0.93080
    -0.81793
    -0.87437
    -0.70507
    -0.93080
    -0.81793
    -1.26940
    -0.98723
    -1.15653
    -0.93080
    -0.81793
    -1.21297
    -1.43870
    -1.66443
    -0.87437
    -0.70507
    -1.15653
    -1.32583
    -1.10010
    -1.21297
    -0.98723
    -1.10010
    -0.87437
    -0.59220
    -0.42290
     0.02856
    -0.19717
    -0.25360
    -0.42290
     0.02856
     0.08500
     0.64933
     0.14143
     0.25430
     0.02856
    -0.19717
    -0.08430
    -0.31003
    -0.02787
    -0.36647
    -0.59220
    -0.47933
    -0.64863
    -0.70507
    -1.15653
    -1.21297
    -0.81793
    -0.87437
    -1.21297
    -1.60800
    -1.89017
    -2.68023
    -1.77730
    -1.89017
    -1.89017
    -1.94660
    -2.22877
    -2.51093
    -2.39807
    -2.00303
    -2.05947
    -1.83373
    -1.66443
    -1.04367
    -1.26940
    -1.04367
    -0.81793
    -0.70507
    -0.25360
     0.25430
     0.14143
     0.76220
     0.93150
     1.15723
     1.43940
     1.66513
     1.15723
     1.04436
     0.81863
     1.55226
     1.66513
     1.27010
     1.38296
     1.38296
     1.21366
     0.81863
     0.93150
     0.42360
     0.08500
     0.59290
     0.31073
     0.19786
    -0.19717
    -0.36647
    -0.31003
    -0.53577
     0.31073
     0.02856
     0.02856
    -0.36647
    -0.76150
    -0.36647
    -0.08430
    -0.08430
    -0.02787
    -0.08430
    -0.02787
    -0.53577
    -0.25360
    -0.19717
    -0.14074
    -0.70507
    -0.70507
    -0.81793
    -0.76150
    -0.59220
    -0.64863
    -0.81793
    -1.21297
    -1.04367
    -1.04367
    -0.76150
    -0.70507
    -0.70507
    -0.59220
    -0.70507
    -0.87437
    -0.81793
    -0.36647
    -0.42290
    -0.59220
     0.08500
    -0.36647
    -0.25360
    -0.19717
    -0.47933
    -0.47933
    -0.31003
    -0.25360
    -0.25360
    -0.19717
    -0.19717
    -0.59220
    -0.53577
    -0.47933
    -0.31003
    -0.47933
    -0.53577
    -0.59220
    -0.64863
    -0.59220
    -0.31003
    -0.31003
    -0.53577
    -0.14074
     0.08500
     0.19786
    -0.02787
     0.48003
     0.36716
     0.36716
     0.59290
     0.70576
     0.64933
     0.64933
     0.81863
     1.04436
     0.64933
     0.87506
     0.81863
     0.70576
     0.31073
     0.36716
     0.42360
     0.19786
    -0.14074
    -0.31003
     0.02856
    -0.08430
    -0.14074
    -0.47933
    -0.53577
    -0.70507
    -0.64863
    -0.70507
    -1.04367
    -0.70507
    -1.15653
    -0.70507
    -0.64863
    -0.36647
    -0.81793
    -0.76150
    -0.53577
    -0.76150
    -0.64863
    -0.53577
    -0.31003
    -0.47933
    -0.47933
    -0.25360
    -0.08430
    -0.08430
    -0.36647
    -0.25360
    -0.36647
    -0.19717
    -0.42290
    -0.64863
    -0.59220
    -0.42290
    -0.76150
    -0.70507
    -0.53577
    -0.76150
    -0.87437
    -1.10010
    -0.81793
    -1.55157
    -1.15653
    -1.32583
    -1.38227
    -1.32583
    -0.93080
    -0.98723
    -0.93080
    -1.15653
    -1.32583
    -1.38227
    -1.04367
    -1.38227
    -1.43870
    -0.76150
    -0.81793
    -0.36647
    -0.53577
    -0.19717
     0.08500
     0.08500
     0.93150
     1.10080
     0.93150
     1.15723
     1.21366
     0.98793
     1.66513
     1.66513
     2.11659
     1.89086
     1.83443
     1.21366
     0.98793
     0.98793
     0.81863
    -0.08430
     0.08500
     0.19786
    -0.25360
    -0.31003
    -0.47933
    -0.59220
    -0.47933
    -0.31003
    -0.31003
    -0.36647
    -0.36647
    -0.25360
    -0.64863
     0.02856
     0.08500
     0.36716
     0.31073
     0.64933
     0.48003
    -0.02787
     0.42360
     0.53646
     0.59290
     1.15723
     1.27010
     0.87506
     0.64933
     0.48003
     0.98793
     1.10080
     0.70576
     0.59290
     0.87506
     0.93150
     0.48003
     0.48003
     0.53646
     0.14143
    -0.08430
     0.02856
     0.14143
    -0.02787
    -0.14074
    -0.36647
    -0.25360
    -0.08430
    -0.02787
    -0.14074
    -0.31003
    -0.02787
     0.02856
    -0.25360
     0.08500
     0.14143
    -0.36647
    -0.25360
     0.19786
    -0.25360
     0.02856
    -0.19717
    -0.25360
    -0.25360
     0.02856
    -0.08430
    -0.36647
    -0.36647
    -0.42290
    -0.47933
    -0.31003
    -0.08430
    -0.31003
    -0.42290
    -0.36647
    -0.31003
    -0.02787
     0.02856
     0.02856
     0.14143
     0.02856
     0.31073
     0.42360
     0.31073
     0.48003
     0.59290
     0.42360
     0.70576
     0.64933
     0.76220
     0.81863
     0.59290
     0.36716
     0.19786
     0.19786
     0.08500
     0.36716
     0.14143
    -0.14074
    -0.42290
    -0.42290
    -0.47933
    -0.87437
    -0.53577
    -0.25360
    -0.42290
    -0.08430
     0.31073
     0.53646
     0.19786
    -0.31003
     0.31073
     0.64933
     1.21366
     1.49583
     2.00373
     2.22946
     2.00373
     1.89086
     2.22946
     2.17303
     1.94729
     1.72156
     1.89086
     1.89086
     1.66513
     1.10080
     1.04436
     1.38296
     1.10080
     0.59290
     0.36716
    -0.08430
    -0.19717
    -0.42290
    -0.08430
    -0.59220
    -0.76150
    -0.87437
    -0.47933
    -0.81793
    -0.98723
    -1.15653
    -1.43870
    -1.55157
    -0.98723
    -0.81793
    -0.36647
    -0.42290
    -0.70507
    -0.76150
    -0.70507
     0.25430
     0.19786
     0.36716
     1.10080
     1.49583
     1.83443
     1.60870
     1.72156
     1.66513
     2.00373
     2.45519
     1.89086
     1.89086
     2.06016
     1.89086
     2.22946
     1.77800
     1.83443
     1.66513
     1.66513
     1.49583
     1.21366
     0.93150
     0.48003
     0.19786
     0.14143
     0.64933
     1.32653
     1.21366
     0.70576
     0.59290
     0.48003
     0.64933
     0.59290
     0.64933
     0.59290
     1.15723
     1.43940
     0.93150
     0.93150
     0.93150
     1.21366
     1.15723
     0.70576
     0.02856
     0.02856
     0.81863
     0.70576
     0.19786
     0.76220
     0.08500
    -0.70507
    -0.25360
     0.25430
    -0.31003
    -0.70507
    -0.47933
     0.02856
     0.59290
     0.31073
     0.48003
     0.48003
     0.53646
     0.25430
     0.48003
     1.15723
     1.04436
     0.36716
     0.53646
     0.59290
     0.81863
     0.98793
     0.48003
     0.64933
     0.64933
     0.53646
     0.42360
    -0.02787
    -0.08430
    -0.36647
     0.08500
     0.31073
    -0.02787
    -0.02787
    -0.31003
    -0.14074
     0.02856
    -0.08430
    -0.42290
    -0.19717
    -0.08430
     0.08500
    -0.02787
     0.14143
     0.08500
    -0.02787
    -0.02787
    -0.19717
     0.19786
     0.14143
    -0.14074
    -0.02787
    -0.08430
     0.02856
     0.14143
    -0.08430
    -0.19717
    -0.36647
     0.19786
     0.02856
    -0.36647
    -0.31003
    -0.59220
    -0.25360
    -0.14074
    -0.53577
    -0.76150
    -0.70507
    -1.10010
    -0.70507
    -1.10010
    -0.98723
    -1.38227
    -1.26940
    -1.04367
    -1.26940
    -1.26940
    -1.26940
    -1.26940
    -1.55157
    -1.21297
    -1.04367
    -0.76150
    -0.64863
    -0.42290
    -0.14074
     0.31073
     0.64933
     0.42360
     0.25430
     0.81863
     1.27010
     1.38296
     1.72156
     1.55226
     1.10080
     1.27010
     1.43940
     0.81863
     0.42360
     0.42360
     0.02856
    -0.08430
    -0.14074
    -0.14074
    -0.08430
    -0.31003
    -0.81793
    -1.04367
    -1.26940
    -1.26940
    -1.32583
    -1.04367
    -0.42290
    -0.76150
    -0.76150
    -1.04367
    -0.81793
    -0.81793
    -0.87437
    -0.87437
    -0.25360
     0.02856
     0.48003
     0.48003
     0.59290
     1.10080
     1.10080
     1.27010
     2.00373
     2.28589
     2.22946
     2.68093
     2.68093
     2.85023
     2.68093
     2.45519
     2.39876
     2.39876
     2.28589
     2.06016
     1.89086
     1.38296
     1.21366
     1.04436
     0.98793
     0.93150
     0.70576
     0.93150
     0.81863
     0.36716
     0.76220
     0.42360
     0.59290
     0.14143
     0.59290
     0.70576
     0.70576
     0.53646
     0.53646
     0.31073
     0.64933
     0.70576
     0.93150
     0.59290
     0.19786
     0.02856
     0.42360
     0.59290
     0.14143
     0.25430
     0.19786
     0.25430
     0.08500
    -0.02787
     0.25430
     0.02856
    -0.53577
     0.02856
     0.19786
     0.14143
    -0.08430
     0.14143
    -0.14074
    -0.14074
     0.02856
     0.42360
     0.31073
     0.31073
     0.36716
     0.42360
     0.08500
     0.31073
    -0.19717
     0.42360
     0.14143
     0.31073
     0.14143
     0.42360
     0.25430
     0.42360
     0.08500
     0.36716
     0.02856
    -0.19717
     0.19786
     0.25430
     0.36716
     0.36716
     0.42360
     0.59290
     0.64933
     0.48003
     0.93150
     0.70576
     0.59290
     0.53646
     0.36716
     0.53646
     0.59290
     0.53646
     0.14143
     0.19786
     0.42360
     0.19786
     0.36716
     1.21366
     2.11659
     1.38296
     1.60870
     2.11659
     1.66513
     0.02856
     0.87506
     1.60870
     1.32653
     1.55226
     0.98793
     0.59290
     0.81863
     0.08500
    -0.25360
    -0.81793
    -1.49513
    -1.43870
    -0.93080
    -0.64863
    -1.15653
    -1.49513
    -1.26940
    -0.81793
    -0.76150
    -0.25360
    -0.19717
     0.14143
     0.42360
     0.48003
     0.14143
     0.36716
     0.36716
     0.93150
     0.53646
     0.36716
     0.42360
     0.25430
    -0.14074
    -0.42290
     0.02856
    -0.59220
    -0.59220
    -1.04367
    -1.66443
    -1.60800
    -1.83373
    -1.66443
    -2.00303
    -2.17233
    -2.56736
    -2.62380
    -2.34163
    -2.51093
    -2.68023
    -2.45450
    -2.11590
    -1.83373
    -1.89017
    -1.72087
    -2.22877
    -1.77730
    -1.60800
    -1.66443
    -1.66443
    -1.32583
    -0.59220
    -0.53577
     0.02856
     0.25430
     0.25430
     0.19786
     0.36716
     0.42360
     1.27010
     1.38296
     1.27010
     1.66513
     1.72156
     1.77800
     1.49583
     2.11659
     1.72156
     1.43940
     1.43940
     1.32653
     1.21366
     0.98793
     0.64933
     0.81863
     1.04436
     0.93150
     0.31073
     0.64933
     0.48003
     0.81863
     0.48003
     0.70576
     0.93150
     0.42360
     0.98793
     0.93150
     0.81863
     0.81863
     0.76220
     0.81863
     1.15723
     1.27010
     1.21366
     0.81863
     0.70576
     0.93150
     1.04436
     0.98793
     0.70576
     0.53646
     0.81863
     0.76220
     0.70576
     0.76220
     0.53646
     0.36716
     0.64933
     0.76220
     0.64933
     0.14143
     0.36716
     0.25430
     0.42360
     0.31073
     0.59290
     0.42360
     0.31073
     0.48003
     0.53646
     0.42360
     0.36716
     0.25430
     0.14143
     0.64933
     0.42360
     0.31073
     0.31073
     0.19786
    -0.02787
     0.25430
     0.36716
     0.14143
    -0.36647
    -0.14074
     0.25430
     0.31073
    -0.08430
    -0.31003
    -0.19717
    -0.08430
    -0.08430
    -0.19717
    -0.31003
    -0.08430
    -0.25360
    -0.19717
     0.02856
     0.02856
    -0.47933
    -0.25360
    -0.02787
    -0.08430
    -0.42290
    -0.42290
    -0.14074
    -0.08430
     0.02856
    -0.14074
    -1.10010
    -0.98723
    -1.04367
    -0.59220
    -0.36647
    -0.36647
    -0.87437
    -1.49513
    -1.49513
    -1.04367
    -0.87437
    -0.53577
    -1.26940
    -0.98723
    -0.93080
    -0.76150
    -0.64863
    -0.59220
    -1.15653
    -1.04367
    -1.26940
    -1.21297
    -0.59220
    -0.87437
    -0.76150
    -1.10010
    -1.10010
    -1.49513
    -1.26940
    -1.38227
    -1.04367
    -1.04367
    -0.76150
    -0.76150
    -0.98723
    -1.04367
    -1.04367
    -0.59220
    -0.64863
    -0.93080
    -0.25360
     0.19786
     0.64933
     0.25430
    -0.76150
    -1.60800
    -2.05947
    -2.28520
    -1.83373
    -1.60800
    -1.32583
    -2.34163
    -2.56736
    -2.51093
    -3.35743
    -3.97820
    -2.84953
    -2.17233
    -1.43870
    -2.28520
    -2.68023
    -2.05947
    -1.26940
    -0.87437
     0.14143
     0.76220
     0.93150
     1.21366
     1.15723
     1.04436
     1.77800
     1.21366
     1.27010
     1.10080
     1.10080
     0.87506
     0.59290
     0.19786
     0.19786
    -0.02787
    -0.42290
    -0.81793
    -0.81793
    -1.10010
    -1.60800
    -1.89017
    -1.77730
    -2.05947
    -2.39807
    -2.34163
    -2.05947
    -1.66443
    -1.21297
    -1.43870
    -1.60800
    -1.77730
    -1.21297
    -1.26940
    -1.10010
    -0.81793
    -0.59220
    -0.81793
    -0.25360
    -0.08430
    -0.31003
    -0.36647
     0.02856
     0.08500
    -0.36647
    -0.31003
    -0.02787
    -0.47933
    -0.19717
    -0.19717
    -0.14074
    -0.36647
    -0.53577
    -0.25360
    -0.02787
     0.02856
     0.02856
    -0.31003
    -0.42290
    -0.31003
    -0.08430
    -0.25360
    -0.36647
    -0.31003
    -0.47933
    -0.25360
    -0.53577
    -0.31003
    -0.53577
    -0.70507
    -0.59220
    -0.25360
    -0.08430
    -0.64863
    -0.42290
    -0.31003
    -0.25360
    -0.08430
    -0.31003
    -0.08430
     0.14143
     0.19786
     0.19786
     0.48003
     0.48003
     0.59290
     0.14143
     0.42360
     0.70576
     0.25430
     0.02856
    -0.02787
     0.25430
     0.08500
    -0.19717
    -0.08430
    -0.08430
    -0.08430
    -0.25360
    -0.25360
    -0.31003
    -0.47933
    -0.70507
    -0.42290
    -0.31003
    -0.53577
    -0.87437
    -0.53577
    -0.08430
    -0.25360
    -0.19717
    -0.42290
    -0.93080
    -0.59220
    -0.70507
    -0.76150
    -0.81793
    -0.93080
    -1.10010
    -0.87437
    -1.04367
    -1.21297
    -1.32583
    -1.15653
    -0.98723
    -0.70507
    -0.87437
    -0.36647
    -0.42290
    -0.14074
     0.31073
     0.36716
     0.31073
     0.42360
     0.59290
     0.48003
     1.49583
     1.66513
     1.66513
     1.77800
     1.49583
     1.15723
     1.43940
     1.10080
     1.27010
     1.21366
     1.38296
     1.04436
     1.32653
     0.70576
     0.19786
    -0.42290
     0.59290
     0.31073
    -0.42290
    -0.93080
    -1.10010
    -1.26940
    -1.04367
    -1.43870
    -2.28520
    -2.62380
    -2.22877
    -2.34163
    -2.56736
    -2.68023
    -3.07526
    -3.13170
    -2.56736
    -1.66443
    -2.28520
    -2.28520
    -2.28520
    -1.60800
    -1.26940
    -0.98723
    -0.19717
     0.70576
     1.72156
     2.17303
     2.39876
     2.90666
     2.79379
     2.28589
     2.22946
     2.96309
     3.01953
     2.85023
     2.79379
     2.62449
     2.22946
     1.83443
     1.60870
     0.76220
    -0.02787
    -0.31003
    -0.76150
    -0.08430
     0.14143
     0.02856
    -0.19717
    -0.25360
    -0.64863
    -0.64863
     0.14143
     0.59290
     0.76220
     0.93150
     0.42360
     0.25430
     0.31073
     0.31073
     0.53646
     0.42360
     0.36716
    -0.02787
    -0.25360
    -0.14074
    -0.19717
    -0.59220
    -0.76150
    -0.47933
    -0.98723
    -1.26940
    -1.26940
    -1.32583
    -1.66443
    -1.38227
    -1.26940
    -1.89017
    -1.83373
    -1.49513
    -1.04367
    -0.59220
     0.14143
    -0.25360
     0.02856
    -0.08430
     0.02856
     0.14143
     1.15723
     1.43940
     1.66513
     1.72156
     1.89086
     1.72156
     1.94729
     1.83443
     1.77800
     1.21366
     1.32653
     1.55226
     1.38296
     1.49583
     1.21366
     1.21366
     1.04436
     1.04436
     0.76220
     1.21366
     0.98793
     0.81863
     0.76220
     0.70576
     0.53646
     0.31073
     0.64933
     0.48003
     0.36716
     0.64933
     0.14143
    -0.19717
     0.19786
    -0.19717
     0.02856
     0.25430
    -0.25360
    -0.19717
    -0.36647
    -0.25360
    -0.25360
    -0.53577
    -0.42290
    -0.53577
    -0.42290
    -0.42290
    -0.53577
    -0.64863
    -0.87437
    -0.81793
    -0.98723
    -0.76150
    -0.64863
    -0.98723
    -1.10010
    -0.87437
    -0.70507
    -0.98723
    -0.87437
    -0.53577
    -0.59220
    -0.81793
     0.14143
     0.08500
     0.36716
     0.76220
     0.93150
     1.66513
     2.17303
     2.45519
     2.45519
     2.17303
     2.39876
     2.68093
     2.56806
     2.73736
     2.79379
     1.89086
     2.22946
     1.66513
     1.21366
     0.70576
    -0.02787
    -0.14074
    -0.25360
    -0.76150
    -1.60800
    -1.60800
    -1.60800
    -1.72087
    -1.94660
    -1.49513
    -1.21297
    -1.04367
    -0.76150
    -0.98723
    -1.04367
    -1.04367
    -0.36647
    -0.31003
     0.19786
     0.25430
     0.08500
     0.19786
     0.36716
     0.53646
     0.93150
     0.93150
     1.27010
     1.43940
     1.43940
     1.21366
     1.38296
     1.38296
     1.60870
     1.66513
     1.72156
     1.94729
     2.28589
     1.49583
     1.32653
     1.38296
     1.15723
     0.93150
     0.93150
     0.81863
     0.25430
    -0.02787
     0.25430
    -0.25360
    -0.36647
    -0.59220
    -0.53577
    -0.42290
    -0.08430
    -0.02787
    -0.64863
    -0.42290
    -0.53577
    -0.19717
     0.31073
     0.25430
    -0.19717
    -0.19717
     0.02856
    -0.02787
    -0.25360
    -0.19717
    -0.08430
     0.31073
     0.08500
    -0.02787
    -0.31003
    -0.25360
    -0.25360
    -0.53577
    -0.25360
    -0.19717
    -0.19717
    -0.02787
     0.19786
     0.25430
     0.14143
     0.31073
     0.14143
     0.70576
     0.87506
     1.21366
     1.32653
     1.32653
     0.70576
     0.14143
     0.42360
     0.42360
    -0.25360
    -0.98723
    -1.32583
    -1.15653
    -0.81793
    -0.19717
     0.31073
    -0.47933
    -1.26940
    -2.34163
    -2.05947
    -2.11590
    -1.89017
    -1.26940
    -0.76150
    -0.47933
    -0.53577
    -0.87437
    -0.64863
    -0.47933
    -0.36647
    -0.59220
    -0.70507
    -0.64863
    -0.36647
    -0.47933
    -0.08430
    -0.02787
    -0.08430
    -0.25360
    -0.08430
     0.42360
     0.25430
    -0.25360
    -0.08430
    -0.19717
    -0.19717
    -0.14074
    -0.36647
    -0.59220
    -0.59220
    -0.31003
    -0.70507
    -1.26940
    -0.87437
    -0.98723
    -0.76150
    -0.59220
    -0.59220
    -0.98723
    -0.70507
    -0.81793
    -0.64863
    -0.87437
    -0.64863
    -0.70507
    -0.70507
    -0.47933
    -0.14074
    -0.14074
    -0.36647
    -0.64863
    -0.64863
    -0.81793
    -0.25360
    -0.19717
    -0.19717
     0.59290
     0.93150
     0.93150
     0.93150
     0.87506
     0.64933
     1.15723
     0.93150
     0.98793
     1.04436
     0.93150
     0.53646
     0.36716
     0.76220
     0.53646
    -0.14074
    -0.87437
    -0.76150
    -1.32583
    -1.26940
    -1.72087
    -1.77730
    -1.43870
    -1.49513
    -1.26940
    -1.55157
    -1.72087
    -1.83373
    -1.66443
    -0.98723
    -1.10010
    -0.81793
    -0.47933
     0.70576
     1.04436
     1.21366
     1.43940
     0.48003
     0.59290
     2.17303
     2.62449
     1.89086
     1.55226
     1.89086
     2.85023
     2.68093
     2.34233
     1.94729
     1.21366
     1.32653
     1.04436
     0.81863
     0.64933
     0.59290
     0.81863
     0.87506
     0.81863
     0.64933
     0.76220
     0.81863
     0.42360
     0.53646
     0.48003
     0.64933
     0.64933
     1.04436
     0.87506
     1.04436
     0.87506
     0.59290
     0.87506
     0.98793
     1.15723
     0.64933
     0.31073
     0.42360
     0.53646
     0.70576
     0.53646
     0.53646
     0.14143
     0.14143
     0.14143
    -0.08430
    -0.59220
    -0.31003
    -0.93080
    -0.42290
    -0.42290
    -0.14074
    -0.31003
    -0.42290
    -0.36647
    -0.70507
     0.08500
     0.02856
    -0.31003
    -0.25360
    -0.19717
     0.02856
     0.48003
     0.36716
     0.25430
     0.02856
     0.31073
     0.31073
    -0.02787
    -0.31003
    -0.08430
    -0.25360
     0.08500
     0.31073
     0.31073
    -0.25360
    -0.25360
    -0.31003
    -0.31003
    -0.25360
    -0.25360
    -0.08430
    -0.14074
     0.31073
     0.36716
     0.31073
     0.53646
     0.02856
     0.70576
     1.49583
     1.60870
     1.77800
     1.60870
     0.64933
    -0.08430
     1.15723
     0.81863
     0.19786
     0.42360
     0.36716
     0.48003
     0.64933
     0.25430
    -0.25360
    -0.53577
    -0.47933
    -0.81793
    -0.76150
    -1.26940
    -1.60800
    -1.26940
    -0.93080
    -0.81793
    -0.81793
    -1.04367
    -1.32583
    -1.38227
    -1.60800
    -1.66443
    -1.38227
    -1.04367
    -1.15653
    -0.76150
    -0.81793
    -0.87437
    -0.36647
     0.02856
     0.48003
     0.87506
     1.04436
     0.76220
     0.64933
     0.64933
     0.14143
     0.48003
     0.59290
     0.25430
    -0.14074
     0.02856
    -0.08430
    -0.59220
    -0.76150
    -1.15653
    -1.04367
    -0.98723
    -1.49513
    -1.49513
    -1.49513
    -1.49513
    -1.43870
    -1.55157
    -1.60800
    -1.43870
    -1.60800
    -1.21297
    -1.15653
    -1.21297
    -0.93080
    -0.98723
    -0.42290
    -0.59220
    -0.81793
    -1.04367
    -0.93080
    -0.59220
    -0.25360
    -0.19717
    -0.25360
    -0.25360
    -0.08430
     0.36716
     0.59290
     0.08500
     0.14143
     0.36716
     0.31073
     0.64933
     0.93150
     1.04436
     0.93150
     1.04436
     1.04436
     0.64933
     0.70576
     0.64933
     0.19786
     0.14143
     0.31073
     0.42360
    -0.14074
    -0.08430
    -0.36647
    -0.19717
    -0.19717
    -0.14074
    -0.08430
    -0.02787
    -0.19717
    -0.19717
     0.14143
     0.08500
     0.02856
    -0.02787
     0.31073
     0.08500
     0.02856
     0.19786
     0.02856
     0.02856
     0.02856
     0.02856
     0.14143
     0.02856
    -0.08430
    -0.19717
    -0.25360
     0.02856
     0.02856
    -0.47933
    -0.08430
    -0.02787
    -0.02787
    -0.08430
    -0.19717
    -0.19717
    -0.19717
     0.02856
    -0.02787
     0.08500
     0.02856
    -0.02787
    -0.02787
    -0.31003
    -0.36647
    -0.19717
    -0.25360
    -0.25360
    -0.47933
    -0.36647
    -0.42290
    -0.64863
    -0.76150
    -0.98723
    -0.87437
    -1.15653
    -0.81793
    -1.15653
    -1.26940
    -1.04367
    -1.32583
    -1.43870
    -1.15653
    -0.98723
    -1.04367
    -1.04367
    -0.93080
    -1.04367
    -0.93080
    -0.98723
    -0.81793
    -0.31003
    -0.59220
    -0.59220
    -0.87437
    -0.59220
    -0.47933
    -0.42290
    -0.64863
    -0.53577
    -0.53577
    -0.19717
     0.02856
    -0.36647
    -0.42290
    -0.19717
    -0.59220
    -0.81793
    -0.70507
    -0.76150
    -0.81793
    -0.59220
    -0.93080
    -0.93080
    -0.70507
    -0.76150
    -1.55157
    -1.26940
    -1.26940
    -0.64863
    -0.81793
    -1.04367
    -0.59220
    -0.47933
    -0.08430
    -0.19717
     0.02856
     0.53646
     0.81863
     1.38296
     1.10080
     1.10080
     0.25430
    -0.42290
     0.42360
     1.43940
     1.32653
    -0.36647
    -0.87437
    -0.19717
     0.42360
     0.81863
     0.08500
     0.02856
     0.36716
     0.08500
    -0.36647
    -0.42290
    -0.25360
    -0.14074
     0.14143
     0.53646
    -0.02787
    -0.19717
     0.08500
     0.19786
    -0.14074
    -0.76150
    -1.04367
    -1.43870
    -1.49513
    -0.70507
    -0.93080
    -1.26940
    -0.76150
    -0.59220
    -0.70507
    -0.81793
    -0.64863
    -0.76150
    -0.76150
    -0.47933
    -0.47933
    -0.25360
    -0.08430
    -0.25360
     0.02856
     0.02856
     0.02856
     0.31073
     0.14143
     0.14143
    -0.02787
    -0.02787
     0.53646
     0.64933
     0.31073
     0.25430
     0.36716
     0.36716
     0.48003
     0.19786
     0.14143
    -0.08430
     0.02856
    -0.08430
     0.08500
     0.19786
    -0.36647
     0.02856
     0.14143
     0.31073
     0.25430
    -0.14074
     0.14143
     0.36716
     0.53646
     0.42360
     0.25430
     0.14143
     0.31073
     0.42360
     0.25430
     0.53646
     0.31073
     0.02856
     0.25430
    -0.02787
    -0.19717
    -0.31003
     0.36716
     0.02856
    -0.08430
    -0.02787
    -0.31003
    -0.42290
    -0.25360
    -0.31003
    -0.36647
     0.02856
    -0.19717
    -0.25360
    -0.31003
    -0.53577
    -0.25360
    -0.59220
    -0.64863
    -0.36647
    -0.42290
    -0.47933
    -0.47933
    -0.70507
    -0.53577
    -0.59220
    -0.70507
    -0.47933
    -0.31003
    -0.47933
    -0.53577
    -0.08430
    -0.31003
    -0.25360
    -0.25360
    -0.14074
    -0.19717
     0.42360
     0.31073
    -0.02787
    -0.08430
    -0.14074
     0.36716
     0.48003
     0.31073
    -0.08430
    -0.14074
     0.02856
     0.31073
    -0.02787
    -0.25360
    -0.36647
    -0.25360
    -0.08430
    -0.53577
    -0.42290
    -0.25360
    -0.42290
    -0.59220
    -0.53577
    -0.36647
    -0.59220
    -0.87437
    -0.81793
    -0.59220
    -0.81793
    -0.93080
    -1.21297
    -1.21297
    -1.15653
    -0.87437
    -0.81793
    -0.53577
    -0.70507
    -0.98723
    -0.87437
    -0.31003
    -0.47933
    -0.70507
    -0.19717
    -0.25360
     0.48003
    -0.02787
    -0.19717
    -0.36647
    -0.08430
     0.14143
     0.02856
     0.14143
    -0.02787
    -0.25360
    -0.36647
    -0.25360
    -0.02787
    -0.14074
    -0.25360
    -0.14074
     0.02856
    -0.02787
    -0.31003
    -0.59220
    -0.19717
    -0.36647
    -0.25360
    -0.53577
    -0.31003
    -0.19717
     0.14143
    -0.42290
    -0.36647
    -1.66443
    -1.55157
    -1.26940
    -1.21297
    -0.98723
    -0.93080
    -0.81793
    -0.42290
    -1.04367
    -1.15653
    -1.32583
    -1.38227
    -1.26940
    -0.70507
    -0.47933
     0.31073
     0.53646
     0.64933
     0.53646
     0.59290
     0.87506
     1.60870
     1.55226
     1.66513
     1.60870
     1.38296
     1.60870
     1.55226
     1.27010
     1.15723
     0.64933
     0.98793
     1.15723
     0.14143
    -0.08430
    -0.42290
    -0.42290
    -0.42290
    -0.81793
    -1.04367
    -0.98723
    -0.87437
    -0.47933
    -0.53577
    -0.47933
    -0.76150
    -0.64863
    -0.31003
    -0.08430
    -0.19717
    -0.31003
    -0.47933
    -0.08430
     0.31073
     0.08500
     0.14143
    -0.14074
    -0.08430
     0.02856
    -0.08430
    -0.14074
    -0.08430
    -0.19717
     0.02856
     0.14143
     0.42360
    -0.02787
     0.19786
     0.08500
     0.59290
     0.25430
     0.48003
     0.31073
     0.76220
     0.59290
     0.81863
     0.59290
     0.48003
     0.64933
     0.53646
     0.93150
     1.10080
     0.70576
     0.25430
     0.31073
     0.31073
     0.36716
     0.25430
     0.14143
     0.31073
     0.53646
     0.42360
     0.14143
     0.14143
    -0.25360
     0.02856
     0.64933
     0.70576
     0.25430
    -0.08430
     0.48003
     0.48003
     0.76220
     0.81863
     0.93150
     0.81863
     0.93150
     0.59290
     0.36716
     0.36716
     0.19786
     0.02856
     0.14143
     0.48003
     0.25430
     0.08500
    -0.47933
    -0.19717
    -0.25360
    -0.53577
    -0.70507
    -0.70507
    -0.98723
    -0.87437
    -0.64863
    -0.36647
    -0.59220
    -1.26940
    -1.26940
    -1.04367
    -1.15653
    -1.43870
    -1.26940
    -0.93080
    -0.70507
    -0.76150
    -0.59220
    -0.64863
    -0.47933
    -0.14074
     0.14143
     0.48003
     0.25430
     0.14143
     0.48003
     0.98793
     1.43940
     1.04436
     0.42360
     0.42360
     0.87506
     0.48003
     0.14143
    -0.47933
    -0.19717
    -0.08430
     0.25430
     0.14143
    -0.70507
    -0.87437
    -1.26940
    -0.93080
    -0.93080
    -0.93080
    -1.15653
    -1.15653
    -0.98723
    -0.76150
    -0.53577
    -1.04367
    -0.81793
    -0.93080
    -0.70507
    -0.81793
    -0.76150
    -0.42290
    -0.31003
    -0.36647
    -0.02787
    -0.08430
    -0.25360
    -0.14074
    -0.14074
    -0.08430
    -0.02787
     0.64933
     0.98793
     1.15723
     1.15723
     1.21366
     1.83443
     2.68093
     2.85023
     2.79379
     2.96309
     3.07596
     1.66513
     0.76220
     1.55226
     2.17303
     2.22946
     2.28589
     1.72156
     1.15723
     0.53646
    -0.59220
    -0.98723
    -1.15653
    -0.64863
    -0.81793
    -0.53577
    -0.42290
    -0.19717
    -0.25360
    -0.25360
     0.02856
     0.59290
     0.42360
     0.25430
     0.31073
     0.25430
     0.53646
     0.64933
     0.93150
     0.93150
     0.81863
     0.25430
     0.59290
     0.42360
     0.53646
     0.64933
     0.14143
     0.14143
     0.14143
     0.14143
    -0.14074
    -0.14074
     0.25430
    -0.25360
     0.14143
    -0.08430
    -0.19717
    -0.31003
    -0.02787
    -0.36647
    -0.19717
    -0.08430
     0.02856
    -0.31003
    -0.25360
    -0.36647
    -0.31003
    -0.14074
    -0.19717
    -0.19717
    -0.14074
    -0.59220
    -0.25360
    -0.47933
    -0.47933
    -0.42290
    -0.64863
    -0.53577
    -0.14074
    -0.42290
    -0.76150
    -0.59220
    -0.25360
    -0.31003
    -0.25360
    -0.36647
    -0.25360
    -0.02787
    -0.08430
    -0.42290
    -0.31003
    -0.02787
    -0.25360
    -0.08430
    -0.42290
    -0.25360
    -0.47933
    -0.64863
    -0.47933
    -0.53577
    -0.70507
    -0.64863
    -0.93080
    -0.76150
    -0.59220
    -1.10010
    -0.98723
    -0.87437
    -1.04367
    -0.87437
    -0.76150
    -0.98723
    -1.26940
    -1.26940
    -1.26940
    -1.21297
    -0.81793
    -1.32583
    -1.49513
    -2.51093
    -1.32583
    -1.15653
    -1.21297
    -0.81793
    -1.21297
    -1.66443
    -1.26940
    -1.15653
    -1.32583
    -1.49513
    -1.21297
    -0.87437
    -0.47933
    -0.47933
    -0.70507
    -0.70507
    -0.64863
    -0.36647
    -0.47933
    -0.98723
    -0.59220
    -0.98723
    -0.76150
    -0.47933
    -0.70507
    -0.98723
    -1.10010
    -1.21297
    -1.60800
    -0.93080
    -1.43870
    -1.72087
    -2.00303
    -1.94660
    -2.05947
    -2.05947
    -1.77730
    -2.22877
    -2.11590
    -2.22877
    -2.05947
    -2.05947
    -2.28520
    -2.17233
    -2.00303
    -1.94660
    -2.00303
    -2.39807
    -2.22877
    -2.17233
    -2.11590
    -2.05947
    -1.49513
    -1.38227
    -1.66443
    -1.26940
    -1.60800
    -1.43870
    -1.55157
    -1.60800
    -1.04367
    -0.59220
    -0.81793
    -1.04367
    -1.15653
    -0.93080
    -1.04367
    -1.10010
    -0.87437
    -0.93080
    -1.43870
    -1.60800
    -1.66443
    -1.43870
    -1.38227
    -1.60800
    -2.17233
    -2.05947
    -1.72087
    -1.77730
    -1.77730
    -2.00303
    -2.05947
    -2.22877
    -1.94660
    -1.60800
    -1.72087
    -1.60800
    -1.38227
    -1.83373
    -1.60800
    -0.98723
    -0.76150
    -0.81793
    -1.43870
    -1.21297
    -0.98723
    -0.59220
    -0.42290
    -0.47933
    -0.36647
    -0.02787
    -0.31003
    -0.93080
    -0.70507
    -0.64863
    -0.76150
    -0.42290
    -0.36647
     0.02856
    -0.25360
    -0.53577
    -0.53577
    -0.64863
    -0.47933
    -0.81793
    -0.25360
    -0.08430
    -0.25360
    -0.70507
    -0.59220
    -0.36647
    -0.08430
    -0.36647
    -0.59220
    -0.64863
    -0.25360
    -0.08430
    -0.02787
    -0.19717
    -0.14074
     0.02856
    -0.02787
     0.25430
     0.31073
     0.02856
     0.08500
     0.31073
     0.64933
     0.25430
     0.36716
     0.19786
     0.36716
     0.48003
     0.93150
     0.48003
     0.59290
     0.64933
     0.53646
     0.70576
     0.98793
     0.64933
     0.53646
     0.64933
     0.81863
     0.87506
     0.81863
     0.76220
     0.76220
     1.10080
     0.98793
     0.70576
     0.76220
     0.81863
     0.81863
     0.98793
     1.27010
     1.15723
     0.98793
     1.32653
     1.83443
     1.83443
     1.77800
     1.43940
     1.49583
     1.89086
     2.17303
     2.11659
     1.94729
     1.72156
     1.94729
     1.89086
     2.00373
     2.00373
     1.72156
     1.60870
     1.43940
     1.60870
     1.55226
     1.15723
     1.04436
     1.10080
     1.55226
     1.32653
     1.32653
     1.27010
     1.04436
     0.98793
     1.15723
     1.27010
     0.76220
     0.93150
     0.81863
     0.64933
     0.31073
     0.42360
     0.64933
     0.93150
     0.98793
     0.81863
     0.64933
     0.53646
     0.48003
     0.36716
     1.04436
     1.43940
     1.38296
     1.04436
     1.21366
     0.98793
     1.60870
     1.49583
     1.66513
     2.34233
     2.39876
     2.62449
     2.11659
     2.34233
     2.11659
     2.39876
     2.51163
     2.96309
     3.18883
     2.90666
     2.73736
     2.68093
     2.45519
     2.62449
     2.45519
     2.22946
     2.17303
     2.11659
     1.83443
     1.49583
     1.49583
     1.55226
     1.77800
     1.43940
     1.49583
     1.43940
     1.38296
     1.21366
     1.43940
     1.72156
     1.60870
     1.38296
     1.49583
     1.89086
     1.89086
     1.60870
     1.72156
     1.32653
     1.32653
     1.83443
     2.06016
     1.66513
     1.38296
     1.38296
     1.66513
     1.38296
     1.43940
     1.38296
     1.15723
     1.55226
     1.21366
     1.60870
     1.32653
     1.49583
     1.60870
     1.66513
     1.72156
     1.66513
     1.66513
     1.89086
     2.11659
     1.60870
     1.66513
     1.83443
     1.83443
     2.00373
     1.83443
     1.83443
     2.06016
     1.66513
     1.60870
     1.66513
     1.89086
     1.66513
     2.17303
     2.39876
     2.51163
     1.43940
     1.49583
     1.89086
     1.83443
     2.11659
     2.11659
     2.68093
     2.28589
     2.62449
     2.28589
     1.49583
     2.22946
     2.56806
     2.17303
     2.62449
     2.34233
     2.17303
     1.89086
     1.89086
     1.94729
     2.17303
     2.06016
     1.89086
     1.83443
     1.66513
     1.15723
     1.27010
     1.10080
     1.38296
     1.15723
     0.93150
     1.10080
     0.76220
     0.70576
     0.81863
     0.59290
     0.81863
     0.48003
     0.53646
     0.59290
     0.87506
     0.70576
     0.70576
     0.70576
     1.38296
     1.04436
     0.93150
     1.04436
     0.81863
     0.87506
     1.27010
     1.04436
     1.21366
     1.43940
     1.32653
     1.49583
     1.43940
     1.10080
     1.21366
     0.93150
     1.15723
     0.98793
     1.04436
     0.76220
     0.98793
     0.93150
     0.53646
     0.76220
     0.48003
     0.48003
     0.31073
    -0.14074
    -0.02787
    -0.02787
     0.14143
    -0.31003
    -0.42290
    -0.14074
    -0.36647
    -0.25360
    -0.14074
    -0.25360
    -0.31003
    -0.19717
     0.02856
     0.08500
     0.19786
     0.02856
     0.08500
     0.31073
     0.59290
     1.04436
     0.98793
     1.66513
     1.55226
     1.60870
     1.83443
     2.06016
     1.66513
     1.89086
     2.00373
     2.34233
     2.34233
     2.34233
     2.11659
     1.77800
     2.06016
     1.49583
     1.38296
     1.27010
     1.32653
     0.98793
     0.98793
     0.70576
     0.36716
     0.08500
     0.14143
     0.25430
     0.36716
    -0.14074
    -0.36647
    -0.08430
     0.02856
    -0.08430
    -0.53577
     0.08500
     0.19786
    -0.31003
    -0.31003
    -0.08430
    -0.42290
    -0.19717
    -0.19717
     0.08500
     0.14143
     0.02856
    -0.08430
    -0.31003
    -0.31003
    -0.08430
    -0.98723
    -0.47933
    -0.42290
    -0.64863
    -0.59220
    -0.87437
    -0.87437
    -0.76150
    -0.98723
    -0.98723
    -1.26940
    -1.10010
    -1.32583
    -1.38227
    -1.10010
    -0.93080
    -1.15653
    -1.38227
    -1.10010
    -0.98723
    -1.21297
    -0.87437
    -1.15653
    -1.32583
    -1.43870
    -1.10010
    -0.59220
    -0.87437
    -0.76150
    -0.98723
    -0.98723
    -0.59220
    -0.64863
    -0.76150
    -0.31003
    -0.47933
    -0.59220
    -0.42290
    -0.53577
    -0.42290
     0.02856
    -0.36647
    -0.08430
    -0.59220
    -0.64863
    -0.70507
    -0.76150
    -0.47933
    -0.70507
    -0.81793
    -0.87437
    -1.26940
    -1.26940
    -1.21297
    -0.98723
    -1.15653
    -1.15653
    -1.38227
    -1.26940
    -0.81793
    -0.53577
    -0.76150
    -1.04367
    -0.98723
    -0.36647
     0.08500
    -0.19717
    -1.15653
    -1.38227
    -0.81793
     0.14143
     0.25430
    -0.76150
    -0.93080
    -0.08430
     0.14143
     0.02856
     0.19786
    -0.14074
     0.42360
     0.36716
     0.53646
     0.31073
     0.70576
     0.48003
     0.64933
     1.04436
     1.10080
     1.27010
     0.64933
     0.42360
     0.31073
     0.25430
     0.36716
    -0.25360
    -0.36647
    -0.31003
    -0.31003
    -0.42290
    -0.47933
    -0.93080
    -1.10010
    -0.76150
    -0.70507
    -0.53577
    -0.81793
    -1.21297
    -1.15653
    -0.98723
    -0.76150
    -0.76150
    -0.76150
    -1.04367
    -0.70507
    -0.53577
    -0.14074
    -0.36647
    -0.42290
    -0.59220
    -0.42290
    -0.14074
    -0.42290
    -0.36647
    -0.31003
     0.25430
     0.25430
     0.25430
     0.36716
     0.53646
     0.25430
     0.31073
     0.64933
     0.70576
     0.59290
     0.59290
     0.87506
     1.10080
     0.87506
     0.81863
     0.87506
     0.59290
     0.98793
     0.87506
     0.59290
     0.42360
     0.36716
     0.31073
     0.42360
     0.48003
     0.25430
     0.02856
     0.25430
     0.31073
     0.14143
     0.02856
    -0.02787
    -0.02787
     0.36716
     0.14143
     0.19786
    -0.08430
    -0.08430
     0.14143
    -0.25360
     0.02856
     0.14143
    -0.42290
    -0.19717
    -0.19717
    -0.42290
    -0.47933
    -0.76150
    -0.64863
    -0.64863
    -0.64863
    -0.64863
    -0.93080
    -1.49513
    -1.04367
    -1.15653
    -1.04367
    -1.21297
    -1.49513
    -1.43870
    -1.26940
    -1.04367
    -1.21297
    -1.10010
    -1.10010
    -1.21297
    -0.93080
    -0.70507
    -0.81793
    -0.81793
    -0.81793
    -0.64863
    -0.59220
    -0.19717
    -0.36647
    -0.70507
    -0.47933
    -0.14074
    -0.14074
    -0.36647
    -0.42290
    -0.42290
    -0.02787
     0.36716
     0.19786
    -0.08430
     0.02856
     0.31073
     0.31073
     0.31073
     0.59290
     0.42360
     0.76220
     1.10080
     1.21366
     1.32653
     0.98793
     1.10080
     1.32653
     1.38296
     1.10080
     1.27010
     1.27010
     1.27010
     1.04436
     1.49583
     1.27010
     0.87506
     1.04436
     0.64933
     0.93150
     0.59290
     0.59290
     0.64933
     0.36716
     0.48003
     0.19786
     0.36716
     0.31073
     0.31073
     0.36716
     0.53646
     0.64933
     0.25430
     0.02856
     0.31073
     0.48003
     0.81863
     0.98793
     0.87506
     0.70576
     0.64933
     1.21366
     1.77800
     1.32653
     0.31073
     0.36716
     0.64933
     0.93150
     1.32653
     1.21366
     1.66513
     0.87506
     0.81863
     0.64933
     0.64933
     0.76220
     0.70576
     1.21366
     1.10080
     1.15723
     0.81863
     1.15723
     0.93150
     1.21366
     0.81863
     0.59290
     0.42360
     0.64933
     0.48003
     0.64933
     1.10080
     0.70576
     0.42360
     0.42360
     0.25430
     0.19786
     0.31073
     0.14143
     0.14143
     0.36716
     0.87506
     0.59290
     0.53646
     0.59290
     0.53646
     0.81863
     0.42360
     0.59290
     0.81863
     0.87506
     0.93150
     0.98793
     0.64933
     0.48003
     0.31073
     0.48003
     0.81863
     0.48003
     0.14143
     0.08500
     0.19786
     0.14143
    -0.19717
    -0.08430
    -0.42290
    -0.36647
    -0.36647
    -0.19717
    -0.42290
    -0.76150
    -0.59220
    -0.70507
    -0.31003
    -0.64863
    -0.70507
    -0.70507
    -0.70507
    -0.59220
    -0.64863
    -0.76150
    -0.76150
    -0.42290
    -0.47933
    -0.76150
    -0.53577
    -0.87437
    -0.64863
    -0.81793
    -0.31003
    -0.25360
    -0.47933
    -0.47933
    -0.59220
    -0.31003
    -0.31003
    -0.25360
    -0.36647
    -0.53577
    -0.36647
    -0.42290
    -0.19717
    -0.31003
    -0.36647
    -0.31003
    -0.31003
    -0.02787
    -0.36647
    -0.08430
    -0.31003
    -0.36647
    -0.08430
    -0.08430
    -0.08430
    -0.08430
    -0.08430
    -0.25360
     0.02856
     0.19786
    -0.08430
    -0.02787
    -0.47933
     0.19786
    -0.02787
     0.02856
    -0.25360
    -0.02787
     0.02856
    -0.08430
    -0.47933
    -0.02787
    -0.42290
    -0.36647
    -0.19717
    -0.47933
    -0.53577
    -0.42290
    -0.76150
    -0.47933
    -0.47933
    -0.70507
    -0.76150
    -0.81793
    -0.47933
    -0.42290
    -0.64863
    -0.93080
    -0.98723
    -0.93080
    -0.81793
    -0.81793
    -0.70507
    -0.93080
    -1.15653
    -0.98723
    -0.76150
    -0.87437
    -0.70507
    -1.04367
    -0.93080
    -1.15653
    -0.93080
    -0.93080
    -0.36647
    -0.59220
    -0.59220
    -0.70507
    -0.70507
    -0.64863
    -0.70507
    -0.98723
    -0.47933
    -0.64863
    -0.53577
    -0.98723
    -0.70507
    -0.98723
    -0.87437
    -0.59220
    -1.26940
    -1.43870
    -1.32583
    -1.26940
    -1.21297
    -1.43870
    -1.38227
    -1.49513
    -1.10010
    -0.93080
    -1.04367
    -1.26940
    -1.38227
    -1.38227
    -1.38227
    -1.04367
    -0.59220
    -0.76150
    -0.42290
    -0.81793
    -0.76150
    -0.81793
    -1.04367
    -0.81793
    -0.53577
    -0.53577
    -0.47933
    -0.36647
    -0.42290
    -0.31003
    -0.42290
    -0.36647
     0.02856
     0.81863
     1.10080
     0.53646
     0.36716
     0.31073
     0.59290
     0.76220
     1.04436
     1.10080
     1.21366
     0.93150
     1.15723
     0.64933
     0.48003
     0.25430
     0.36716
     0.36716
     0.64933
     0.64933
     0.31073
     0.36716
     0.31073
    -0.31003
    -0.14074
     0.53646
     0.31073
     0.31073
     0.31073
     0.25430
     0.14143
     0.25430
     0.31073
     0.42360
     0.59290
     0.53646
     0.31073
     0.64933
     0.36716
     0.42360
     0.31073
     0.70576
     0.81863
     0.59290
     0.53646
     0.81863
     0.53646
     0.59290
     0.59290
     0.53646
     0.87506
     0.59290
     0.48003
     0.70576
     0.64933
     0.81863
     0.70576
     1.04436
     1.21366
     1.15723
     1.27010
     1.49583
     1.27010
     1.60870
     1.77800
     1.66513
     2.11659
     2.17303
     2.11659
     2.00373
     2.51163
     2.51163
     2.56806
     2.51163
     2.73736
     2.34233
     2.62449
     2.85023
     3.07596
     2.68093
     2.85023
     2.62449
     2.90666
     2.90666
     2.68093
     2.51163
     2.45519
     2.79379
     2.79379
     2.56806
     2.68093
     2.45519
     2.34233
     2.45519
     2.11659
     1.94729
     1.94729
     2.00373
     1.83443
     1.77800
     1.72156
     1.38296
     1.04436
     1.04436
     0.93150
     0.53646
     1.32653
     0.70576
     0.53646
     0.25430
     0.31073
    -0.31003
    -0.08430
     0.31073
    -0.08430
     0.31073
     0.76220
     0.48003
    -0.02787
    -0.02787
     0.36716
     0.19786
     0.14143
     0.59290
     0.36716
     0.36716
     0.59290
     0.81863
     0.59290
     0.31073
     0.31073
     0.42360
     0.31073
     0.31073
     0.02856
     0.14143
    -0.19717
    -0.36647
    -0.42290
    -0.47933
    -0.64863
    -0.70507
    -0.93080
    -1.04367
    -0.93080
    -1.26940
    -0.87437
    -0.93080
    -0.53577
    -0.59220
    -0.64863
    -0.76150
    -0.70507
    -0.76150
    -0.53577
     0.14143
     0.02856
     0.19786
     0.31073
     0.25430
     0.48003
    -0.14074
     0.14143
     0.36716
     0.31073
     0.81863
     0.70576
     0.70576
     0.76220
     0.59290
     0.36716
     0.53646
     0.87506
     0.70576
     0.93150
     0.36716
     0.59290
     0.59290
     0.93150
     0.70576
     0.25430
     0.31073
     0.59290
     0.31073
    -0.08430
    -0.42290
    -0.19717
     0.19786
     0.70576
     0.76220
     0.53646
     0.81863
     0.36716
     0.48003
     0.25430
     0.19786
     0.36716
     0.36716
     0.14143
     0.19786
     0.31073
     0.14143
     0.02856
    -0.14074
    -0.02787
    -0.42290
    -0.59220
    -0.53577
    -0.64863
    -0.76150
    -0.93080
    -1.10010
    -0.87437
    -0.36647
    -0.19717
    -0.47933
    -0.53577
    -0.76150
    -0.59220
    -1.04367
    -0.19717
    -0.53577
    -0.76150
    -0.08430
    -0.14074
    -0.19717
    -0.02787
    -0.36647
    -0.36647
    -0.25360
     0.02856
    -0.31003
    -0.14074
    -0.19717
    -0.25360
    -0.31003
    -0.19717
     0.02856
    -0.47933
    -0.36647
    -0.76150
    -0.19717
    -0.47933
    -0.53577
    -0.59220
    -0.59220
    -0.36647
    -0.36647
    -0.64863
    -0.87437
    -0.81793
    -0.98723
    -0.47933
    -0.25360
    -0.76150
    -0.81793
    -0.59220
    -0.42290
    -0.36647
    -0.31003
    -0.53577
    -0.70507
    -0.42290
    -0.08430
    -0.19717
    -0.42290
    -0.25360
    -0.47933
    -0.02787
     0.02856
    -0.31003
    -0.47933
    -0.47933
    -0.36647
    -0.25360
    -0.36647
    -0.42290
    -0.81793
    -0.59220
    -0.31003
    -0.47933
    -0.70507
    -0.53577
    -0.76150
    -0.98723
    -0.36647
    -0.42290
    -0.64863
    -0.36647
    -0.08430
     0.19786
     0.08500
     0.02856
     0.14143
     0.59290
     0.98793
     0.87506
     1.27010
     1.38296
     0.87506
     1.60870
     2.11659
     2.22946
     2.56806
     2.56806
     2.90666
     2.90666
     2.90666
     3.01953
     2.90666
     3.13239
     3.01953
     3.13239
     3.07596
     2.90666
     2.90666
     2.51163
     2.90666
     3.18883
     2.51163
     2.28589
     2.45519
     2.11659
     2.28589
     2.11659
     1.72156
     1.32653
     1.32653
     1.43940
     1.32653
     0.93150
     0.31073
     0.25430
    -0.02787
     0.02856
    -0.31003
    -0.98723
    -1.26940
    -1.04367
    -1.04367
    -1.26940
    -0.93080
    -1.04367
    -0.93080
    -1.26940
    -1.38227
    -0.87437
    -0.87437
    -0.87437
    -0.81793
    -0.47933
    -0.08430
    -0.36647
    -0.59220
    -0.76150
    -0.59220
    -0.31003
    -0.36647
    -0.59220
    -0.36647
    -0.42290
    -0.25360
     0.02856
    -0.31003
    -0.64863
    -0.47933
    -0.19717
    -0.02787
    -0.25360
    -0.08430
    -0.02787
    -0.14074
    -0.14074
     0.14143
     0.19786
    -0.08430
     0.19786
     0.14143
     0.25430
     0.25430
     0.14143
     0.02856
     0.19786
     0.70576
     0.36716
     0.36716
     0.70576
     0.53646
     0.70576
     0.53646
     0.93150
     1.21366
     0.64933
     0.64933
     0.81863
     1.32653
     1.49583
     1.27010
     0.64933
     1.10080
     1.43940
     1.43940
     1.10080
     0.93150
     1.04436
     0.81863
     1.10080
     1.27010
     1.21366
     1.10080
     0.59290
     1.21366
     1.49583
     1.27010
     1.15723
     1.32653
     1.38296
     1.15723
     1.43940
     1.32653
     1.55226
     1.72156
     1.60870
     1.32653
     1.49583
     1.43940
     1.66513
     1.04436
     1.15723
     1.21366
     0.81863
     0.93150
     1.49583
     1.04436
     0.98793
     1.04436
     0.70576
     0.76220
     0.76220
     0.76220
     0.64933
     0.93150
     0.87506
     0.93150
     0.70576
     0.64933
     0.31073
     0.31073
     0.36716
     0.36716
     0.59290
     0.08500
     0.19786
     0.02856
     0.31073
     0.48003
     0.42360
     0.31073
     0.53646
     0.64933
     0.36716
     0.53646
     0.70576
     0.31073
     1.32653
     1.72156
     1.55226
     1.66513
     1.55226
     1.66513
     1.49583
     1.72156
     1.72156
     1.72156
     1.60870
     1.60870
     1.55226
     1.55226
     1.27010
     0.87506
     0.76220
     0.76220
     0.64933
     0.08500
    -0.02787
    -0.25360
    -0.19717
    -0.53577
    -0.59220
    -0.64863
    -0.59220
    -1.04367
    -1.32583
    -1.38227
    -0.87437
    -1.04367
    -1.55157
    -1.43870
    -1.43870
    -1.66443
    -1.38227
    -1.43870
    -1.10010
    -1.26940
    -1.10010
    -1.04367
    -1.04367
    -1.49513
    -1.26940
    -1.21297
    -0.93080
    -0.59220
    -0.53577
    -0.19717
    -0.42290
    -0.47933
    -0.59220
    -0.59220
    -0.36647
    -0.42290
    -0.25360
    -0.64863
    -0.08430
    -0.31003
    -0.59220
    -0.59220
    -0.36647
    -0.25360
    -0.98723
    -0.70507
    -0.42290
    -0.93080
    -0.87437
    -0.87437
    -0.98723
    -0.93080
    -0.98723
    -0.98723
    -0.59220
    -0.81793
    -0.98723
    -1.26940
    -0.76150
    -1.04367
    -1.10010
    -1.04367
    -0.81793
    -0.81793
    -1.15653
    -0.53577
    -0.81793
    -0.76150
    -1.04367
    -0.76150
    -0.42290
    -0.59220
    -0.47933
    -0.87437
    -0.42290
    -0.70507
    -0.64863
    -0.31003
    -0.36647
    -0.36647
    -0.64863
    -0.42290
    -0.36647
    -0.64863
    -0.93080
    -0.47933
    -0.70507
    -0.47933
    -0.53577
    -0.76150
    -0.81793
    -1.10010
    -0.81793
    -1.04367
    -0.64863
    -0.93080
    -1.15653
    -0.98723
    -0.93080
    -0.81793
    -1.15653
    -0.98723
    -1.26940
    -0.76150
    -0.81793
    -0.81793
    -1.10010
    -0.76150
    -0.81793
    -0.98723
    -0.53577
    -0.59220
    -0.70507
    -0.31003
    -0.53577
    -0.76150
    -0.47933
    -0.31003
    -0.19717
    -0.64863
    -0.64863
    -0.47933
    -0.31003
    -0.53577
    -0.47933
    -0.53577
    -0.59220
    -0.64863
    -1.10010
    -1.26940
    -0.81793
    -0.87437
    -1.04367
    -1.10010
    -1.21297
    -0.81793
    -0.98723
    -0.93080
    -0.98723
    -1.15653
    -0.81793
    -0.93080
    -0.64863
    -0.36647
    -0.81793
    -0.98723
    -0.36647
    -0.31003
    -0.42290
    -0.47933
    -0.64863
    -0.42290
    -0.42290
    -0.31003
    -0.02787
    -0.59220
    -0.19717
    -0.19717
    -0.64863
    -0.47933
    -0.76150
    -0.98723
    -0.64863
    -0.53577
    -0.19717
    -0.53577
    -0.87437
    -1.04367
    -0.81793
    -0.64863
    -0.81793
    -0.81793
    -0.93080
    -1.15653
    -1.32583
    -1.38227
    -1.43870
    -1.55157
    -1.89017
    -1.89017
    -2.00303
    -2.00303
    -2.22877
    -2.22877
    -1.83373
    -1.77730
    -1.38227
    -1.32583
    -0.64863
    -0.47933
    -0.31003
     0.19786
     0.19786
     0.31073
     0.81863
     1.10080
