# Supplementary material for: Software algorithm and hardware design for real-time implementation of new spectral estimator
Source: Biomed Eng Online. 2014 May 9;13:61. doi: 10.1186/1475-925X-13-61 (PMC4057578; doi:10.1186/1475-925X-13-61)
Supplement: Additional file 2 — txtfiles.zip. [file 1475-925X-13-61-S2.zip › FILE095.TXT]

     2.61058
     2.51493
     2.32361
     1.97286
     1.81343
     1.36702
     1.27136
     0.72930
     0.50609
     0.31478
     0.02780
    -0.16352
    -0.16352
    -0.32295
    -0.67370
    -0.89690
    -0.92879
    -0.73747
    -0.54615
    -0.73747
    -0.54615
    -0.51426
    -0.45049
    -0.48238
    -0.22729
    -0.03597
     0.05969
     0.18723
     0.21912
     0.50609
     0.44232
     0.50609
     0.31478
     0.60175
     0.50609
     0.47421
     0.34666
     0.28289
     0.28289
     0.37855
     0.50609
     0.47421
     0.21912
     0.21912
     0.18723
     0.25100
     0.15535
     0.25100
    -0.00409
     0.28289
     0.31478
    -0.00409
     0.15535
     0.25100
     0.09157
     0.09157
     0.09157
    -0.06786
     0.12346
     0.05969
    -0.00409
    -0.00409
     0.05969
     0.02780
     0.05969
     0.09157
     0.02780
    -0.09974
     0.05969
     0.05969
     0.09157
    -0.00409
    -0.03597
     0.05969
     0.12346
     0.02780
    -0.00409
    -0.29106
    -0.06786
    -0.06786
    -0.06786
    -0.22729
    -0.13163
    -0.32295
    -0.32295
    -0.29106
    -0.19540
    -0.41861
    -0.29106
    -0.48238
    -0.35483
    -0.35483
    -0.19540
    -0.25917
    -0.29106
    -0.51426
    -0.35483
    -0.19540
    -0.13163
    -0.13163
    -0.22729
    -0.22729
    -0.13163
     0.02780
    -0.06786
    -0.16352
    -0.09974
    -0.03597
    -0.00409
    -0.13163
    -0.09974
    -0.19540
    -0.13163
    -0.22729
    -0.06786
    -0.03597
    -0.25917
    -0.19540
    -0.29106
    -0.25917
    -0.25917
    -0.35483
    -0.41861
    -0.51426
    -0.51426
    -0.67370
    -0.96067
    -1.05633
    -1.05633
    -1.34331
    -1.56651
    -1.56651
    -1.75783
    -2.04480
    -2.17235
    -2.14046
    -2.17235
    -2.23612
    -2.45932
    -2.49121
    -2.26801
    -2.10858
    -1.88537
    -1.53462
    -1.56651
    -1.34331
    -1.15199
    -0.60992
    -0.13163
     0.05969
     0.56987
     0.88873
     0.98439
     1.04816
     1.14382
     1.39891
     2.00475
     2.16418
     1.78154
     1.71777
     1.74966
     1.71777
     1.62211
     1.59023
     1.39891
     1.01627
     1.17570
     1.04816
     0.88873
     0.37855
     0.12346
     0.15535
     0.18723
     0.34666
    -0.06786
     0.05969
    -0.09974
    -0.16352
    -0.35483
     0.02780
    -0.16352
    -0.19540
    -0.35483
    -0.22729
    -0.16352
    -0.13163
    -0.32295
    -0.38672
    -0.22729
    -0.03597
    -0.06786
    -0.29106
    -0.45049
    -0.29106
    -0.35483
    -0.19540
    -0.13163
    -0.25917
    -0.25917
    -0.29106
    -0.38672
    -0.22729
    -0.29106
    -0.48238
    -0.32295
    -0.19540
    -0.22729
    -0.29106
    -0.35483
    -0.45049
    -0.35483
    -0.29106
     0.28289
     0.25100
     0.28289
     0.28289
     0.37855
     0.60175
     0.76118
     0.79307
     0.85684
     1.04816
     1.04816
     1.01627
     0.98439
     1.01627
     1.04816
     0.76118
     0.98439
     1.04816
     0.72930
     0.69741
     0.63364
     0.92062
     0.56987
     0.44232
     0.44232
     0.50609
     0.47421
     0.34666
     0.37855
     0.31478
     0.12346
    -0.06786
     0.21912
     0.28289
    -0.06786
    -0.41861
    -0.45049
    -0.48238
    -0.45049
    -0.60992
    -0.73747
    -0.83313
    -0.60992
    -0.83313
    -0.70558
    -0.80124
    -1.02444
    -0.96067
    -0.80124
    -0.54615
    -0.67370
    -0.83313
    -0.64181
    -0.64181
    -0.51426
    -0.76935
    -0.73747
    -0.64181
    -0.25917
    -0.32295
    -0.57804
    -0.67370
    -0.51426
    -0.54615
    -0.60992
    -0.32295
    -0.48238
    -0.70558
    -0.51426
    -0.41861
    -0.51426
    -0.51426
    -0.60992
    -0.70558
    -0.64181
    -0.45049
    -0.54615
    -0.64181
    -0.89690
    -0.83313
    -1.18388
    -1.31142
    -1.43896
    -1.69405
    -1.85349
    -1.91726
    -1.94914
    -2.04480
    -2.29989
    -2.39555
    -2.65064
    -2.42744
    -2.29989
    -2.36367
    -2.20423
    -2.20423
    -2.07669
    -1.53462
    -1.18388
    -0.96067
    -0.76935
    -0.13163
     0.18723
     0.37855
     0.41044
     0.63364
     0.88873
     1.20759
     1.30325
     1.59023
     1.49457
     1.39891
     1.43079
     1.33514
     1.39891
     1.17570
     1.17570
     0.85684
     0.69741
     0.69741
     0.37855
     0.09157
    -0.22729
    -0.57804
    -0.57804
    -0.80124
    -0.60992
    -1.08822
    -1.27953
    -1.53462
    -1.34331
    -1.69405
    -1.88537
    -1.85349
    -1.88537
    -1.75783
    -1.69405
    -2.01292
    -1.98103
    -1.85349
    -1.66217
    -1.72594
    -1.85349
    -1.75783
    -1.82160
    -1.94914
    -1.78971
    -1.63028
    -1.82160
    -1.98103
    -2.04480
    -1.98103
    -2.07669
    -1.98103
    -2.04480
    -2.07669
    -2.10858
    -2.04480
    -2.14046
    -2.26801
    -2.26801
    -2.49121
    -2.17235
    -2.04480
    -1.94914
    -2.10858
    -2.14046
    -2.17235
    -2.23612
    -2.26801
    -2.45932
    -2.33178
    -2.29989
    -2.39555
    -2.39555
    -2.33178
    -2.55498
    -2.61875
    -2.81007
    -2.45932
    -2.39555
    -2.58687
    -2.74630
    -2.55498
    -2.61875
    -2.65064
    -2.65064
    -2.52310
    -2.36367
    -2.26801
    -2.42744
    -2.23612
    -2.39555
    -2.45932
    -2.58687
    -2.26801
    -2.36367
    -2.55498
    -2.68253
    -2.42744
    -2.58687
    -2.45932
    -2.45932
    -2.33178
    -2.61875
    -2.77819
    -2.81007
    -2.55498
    -2.45932
    -2.68253
    -2.96950
    -2.93762
    -2.81007
    -2.74630
    -2.93762
    -3.00139
    -3.12893
    -3.22459
    -3.32025
    -3.32025
    -3.41591
    -3.44780
    -3.51157
    -3.63911
    -3.67100
    -3.86232
    -3.86232
    -3.86232
    -3.57534
    -3.67100
    -3.67100
    -3.76666
    -3.89420
    -3.79854
    -3.67100
    -3.63911
    -3.67100
    -3.54346
    -3.60723
    -3.51157
    -3.41591
    -3.44780
    -3.25648
    -3.54346
    -3.32025
    -3.28837
    -3.41591
    -3.25648
    -3.25648
    -3.28837
    -3.22459
    -3.25648
    -3.16082
    -3.41591
    -3.35214
    -3.44780
    -3.60723
    -3.70289
    -3.86232
    -4.24495
    -4.21307
    -4.24495
    -4.56381
    -4.78702
    -4.75513
    -4.81890
    -5.13777
    -5.58417
    -5.36097
    -5.23342
    -5.29720
    -5.48851
    -5.20154
    -5.29720
    -4.78702
    -4.62759
    -3.98986
    -3.83043
    -3.63911
    -3.51157
    -3.16082
    -2.93762
    -2.52310
    -2.10858
    -1.78971
    -1.50274
    -1.24765
    -1.05633
    -0.89690
    -0.73747
    -0.96067
    -0.96067
    -0.80124
    -1.02444
    -1.18388
    -1.34331
    -1.40708
    -1.66217
    -1.91726
    -2.17235
    -2.33178
    -2.65064
    -2.68253
    -2.90573
    -3.22459
    -3.28837
    -3.44780
    -3.54346
    -3.79854
    -3.63911
    -3.60723
    -3.63911
    -3.60723
    -3.67100
    -3.60723
    -3.67100
    -3.70289
    -3.76666
    -3.86232
    -3.79854
    -3.89420
    -3.79854
    -3.73477
    -3.73477
    -3.86232
    -3.79854
    -3.57534
    -3.76666
    -3.83043
    -3.60723
    -3.86232
    -3.67100
    -3.51157
    -3.47968
    -3.25648
    -3.16082
    -3.22459
    -3.35214
    -3.22459
    -3.09705
    -3.19271
    -3.03328
    -2.96950
    -2.93762
    -2.93762
    -2.77819
    -2.93762
    -2.96950
    -3.00139
    -3.06516
    -2.84196
    -2.90573
    -2.84196
    -3.03328
    -3.03328
    -3.09705
    -3.12893
    -3.22459
    -3.09705
    -3.12893
    -3.25648
    -3.16082
    -3.28837
    -3.32025
    -3.35214
    -3.35214
    -3.19271
    -2.96950
    -2.93762
    -3.06516
    -3.03328
    -2.96950
    -2.87384
    -2.87384
    -2.68253
    -2.71441
    -2.61875
    -2.55498
    -2.42744
    -2.36367
    -2.49121
    -2.52310
    -2.39555
    -2.39555
    -2.36367
    -2.49121
    -2.49121
    -2.52310
    -2.65064
    -2.68253
    -2.58687
    -2.45932
    -2.90573
    -2.96950
    -2.77819
    -2.74630
    -3.00139
    -3.06516
    -2.90573
    -2.90573
    -2.87384
    -2.71441
    -2.84196
    -2.81007
    -2.87384
    -2.71441
    -2.74630
    -2.52310
    -2.55498
    -2.58687
    -2.61875
    -2.29989
    -2.39555
    -2.36367
    -2.39555
    -2.36367
    -2.29989
    -2.36367
    -2.36367
    -2.45932
    -2.42744
    -2.42744
    -2.52310
    -2.49121
    -2.65064
    -2.61875
    -2.74630
    -2.71441
    -2.93762
    -2.90573
    -2.96950
    -2.87384
    -2.84196
    -2.77819
    -2.90573
    -3.09705
    -3.16082
    -3.22459
    -3.32025
    -3.09705
    -3.09705
    -3.32025
    -3.51157
    -3.38402
    -3.70289
    -3.86232
    -4.05363
    -4.11741
    -4.14929
    -3.86232
    -4.14929
    -4.40438
    -4.27684
    -4.21307
    -4.08552
    -3.92609
    -3.67100
    -3.51157
    -3.41591
    -2.68253
    -2.42744
    -2.26801
    -2.10858
    -1.94914
    -1.24765
    -1.02444
    -0.70558
    -0.57804
    -0.29106
    -0.25917
    -0.03597
    -0.06786
     0.44232
     0.21912
     0.25100
     0.37855
     0.15535
     0.05969
    -0.06786
    -0.06786
    -0.06786
    -0.09974
    -0.22729
    -0.22729
    -0.41861
    -0.60992
    -0.83313
    -0.86501
    -0.70558
    -0.67370
    -0.92879
    -1.05633
    -0.83313
    -0.89690
    -1.15199
    -1.02444
    -0.70558
    -0.89690
    -0.51426
    -0.60992
    -0.70558
    -0.67370
    -0.70558
    -0.83313
    -0.60992
    -0.60992
    -0.76935
    -0.92879
    -0.99256
    -0.89690
    -0.86501
    -1.08822
    -1.31142
    -1.15199
    -1.21576
    -1.24765
    -1.31142
    -1.43896
    -1.56651
    -1.43896
    -1.50274
    -1.37519
    -1.43896
    -1.50274
    -1.47085
    -1.31142
    -1.47085
    -1.47085
    -1.56651
    -1.59840
    -1.34331
    -1.47085
    -1.59840
    -1.75783
    -1.56651
    -1.50274
    -1.50274
    -1.05633
    -1.24765
    -1.53462
    -1.43896
    -1.47085
    -1.21576
    -1.37519
    -1.27953
    -1.37519
    -1.40708
    -1.47085
    -1.56651
    -1.53462
    -1.66217
    -1.98103
    -1.91726
    -1.88537
    -1.91726
    -2.33178
    -2.23612
    -2.45932
    -2.39555
    -2.36367
    -2.68253
    -2.55498
    -2.52310
    -2.49121
    -2.49121
    -2.39555
    -2.55498
    -2.29989
    -2.39555
    -2.01292
    -1.85349
    -2.01292
    -1.94914
    -1.82160
    -1.59840
    -1.56651
    -1.66217
    -1.63028
    -1.43896
    -1.34331
    -1.27953
    -1.27953
    -1.27953
    -1.31142
    -1.43896
    -1.34331
    -1.24765
    -1.18388
    -1.37519
    -1.34331
    -1.31142
    -1.34331
    -1.34331
    -1.47085
    -1.63028
    -1.40708
    -1.31142
    -1.37519
    -1.59840
    -1.63028
    -1.56651
    -1.66217
    -1.47085
    -1.59840
    -1.63028
    -1.53462
    -1.69405
    -1.72594
    -1.69405
    -1.88537
    -1.75783
    -1.98103
    -1.88537
    -1.88537
    -2.04480
    -2.04480
    -2.26801
    -2.58687
    -2.36367
    -2.33178
    -2.55498
    -2.52310
    -2.58687
    -2.81007
    -2.52310
    -2.55498
    -2.58687
    -2.55498
    -2.39555
    -2.04480
    -1.78971
    -1.72594
    -1.66217
    -1.56651
    -0.99256
    -0.73747
    -0.76935
    -0.80124
    -0.73747
    -0.19540
    -0.25917
    -0.16352
    -0.22729
    -0.35483
    -0.38672
    -0.35483
    -0.16352
    -0.41861
    -0.86501
    -0.99256
    -1.02444
    -0.70558
    -1.12010
    -1.27953
    -1.27953
    -1.34331
    -1.31142
    -1.27953
    -1.08822
    -1.27953
    -1.18388
    -0.96067
    -0.80124
    -0.99256
    -0.99256
    -0.89690
    -0.83313
    -0.35483
    -0.38672
    -0.48238
    -0.38672
    -0.29106
    -0.29106
    -0.48238
    -0.54615
    -0.48238
    -0.32295
    -0.29106
    -0.45049
    -0.67370
    -0.48238
    -0.54615
    -0.83313
    -0.60992
    -0.45049
    -0.51426
    -0.54615
    -0.64181
    -0.51426
    -0.57804
    -0.41861
    -0.48238
    -0.32295
    -0.09974
     0.02780
    -0.09974
    -0.03597
    -0.22729
    -0.00409
    -0.00409
     0.41044
     0.50609
     0.09157
     0.18723
     0.05969
     0.12346
     0.18723
    -0.06786
    -0.16352
    -0.35483
    -0.09974
    -0.35483
    -0.41861
    -0.60992
    -0.96067
    -1.02444
    -0.92879
    -1.02444
    -1.27953
    -1.34331
    -1.34331
    -1.47085
    -1.59840
    -1.69405
    -1.63028
    -1.66217
    -1.66217
    -1.63028
    -1.66217
    -1.69405
    -1.63028
    -1.78971
    -1.66217
    -1.50274
    -1.56651
    -1.56651
    -1.53462
    -1.37519
    -1.53462
    -1.47085
    -1.47085
    -1.34331
    -1.37519
    -1.08822
    -1.27953
    -1.21576
    -1.15199
    -1.24765
    -1.12010
    -0.89690
    -0.99256
    -1.08822
    -1.08822
    -0.89690
    -0.96067
    -0.99256
    -0.86501
    -0.92879
    -0.92879
    -0.70558
    -0.80124
    -0.73747
    -0.80124
    -0.83313
    -0.80124
    -0.67370
    -0.67370
    -0.86501
    -0.64181
    -0.86501
    -0.86501
    -0.80124
    -0.80124
    -0.99256
    -0.89690
    -0.99256
    -0.99256
    -1.02444
    -1.02444
    -1.15199
    -1.21576
    -1.21576
    -1.27953
    -1.34331
    -1.56651
    -1.63028
    -1.85349
    -1.78971
    -1.78971
    -1.78971
    -2.04480
    -2.26801
    -2.29989
    -2.33178
    -2.42744
    -2.39555
    -2.68253
    -2.17235
    -1.88537
    -1.88537
    -1.47085
    -1.27953
    -0.89690
    -0.70558
    -0.29106
     0.09157
     1.52645
     1.20759
     0.21912
     0.82496
     2.10041
     1.90909
     1.87720
     2.22795
     1.68588
     1.97286
     2.29172
     1.55834
     1.36702
     1.30325
     0.82496
     1.01627
     0.63364
     0.18723
     0.41044
     0.18723
    -0.09974
     0.12346
    -0.41861
    -0.41861
    -0.32295
    -0.60992
    -0.57804
    -0.57804
    -0.76935
    -0.57804
    -0.80124
    -0.83313
    -0.60992
    -0.67370
    -0.73747
    -0.70558
    -0.83313
    -0.67370
    -0.83313
    -0.89690
    -0.73747
    -0.92879
    -0.73747
    -0.60992
    -0.54615
    -0.48238
    -0.60992
    -0.80124
    -0.48238
    -0.57804
    -0.25917
    -0.13163
    -0.29106
    -0.16352
    -0.03597
    -0.09974
     0.02780
     0.28289
     0.28289
     0.50609
     0.44232
     0.44232
     0.56987
     0.34666
     0.56987
     0.69741
     0.63364
     0.53798
     0.60175
     0.41044
     0.66553
     0.31478
     0.09157
     0.09157
    -0.06786
    -0.32295
    -0.22729
    -0.29106
    -0.67370
    -0.67370
    -0.70558
    -0.70558
    -0.76935
    -0.86501
    -0.83313
    -0.99256
    -0.96067
    -0.92879
    -0.83313
    -0.76935
    -0.86501
    -0.76935
    -0.70558
    -0.70558
    -0.70558
    -0.76935
    -0.86501
    -0.67370
    -0.67370
    -0.45049
    -0.70558
    -0.70558
    -0.70558
    -0.70558
    -0.67370
    -0.73747
    -0.67370
    -0.86501
    -0.73747
    -0.80124
    -0.80124
    -0.76935
    -0.89690
    -0.96067
    -0.89690
    -0.86501
    -0.76935
    -0.92879
    -0.83313
    -1.05633
    -0.86501
    -0.89690
    -0.76935
    -0.96067
    -0.96067
    -1.05633
    -0.92879
    -0.92879
    -0.96067
    -0.99256
    -1.12010
    -0.92879
    -0.89690
    -0.99256
    -0.99256
    -1.15199
    -1.18388
    -1.12010
    -1.18388
    -1.47085
    -1.69405
    -1.66217
    -1.75783
    -1.98103
    -2.14046
    -2.33178
    -2.45932
    -2.45932
    -2.68253
    -2.81007
    -2.96950
    -2.87384
    -2.84196
    -3.09705
    -2.77819
    -2.55498
    -2.65064
    -2.36367
    -1.72594
    -1.43896
    -1.08822
    -0.73747
    -0.80124
    -0.48238
    -0.09974
     0.18723
     0.56987
     0.66553
     0.88873
     1.04816
     1.23948
     1.23948
     1.20759
     1.11193
     1.23948
     0.98439
     0.72930
     0.66553
     0.31478
     0.25100
     0.21912
    -0.09974
    -0.25917
    -0.35483
    -0.60992
    -0.67370
    -0.92879
    -0.83313
    -0.83313
    -1.18388
    -1.18388
    -1.12010
    -1.08822
    -1.15199
    -1.18388
    -0.99256
    -0.92879
    -0.73747
    -0.76935
    -0.73747
    -0.76935
    -0.73747
    -0.73747
    -0.32295
    -0.48238
    -0.48238
    -0.51426
    -0.25917
    -0.32295
    -0.29106
    -0.35483
    -0.35483
    -0.41861
    -0.29106
    -0.19540
    -0.16352
    -0.32295
    -0.35483
    -0.32295
    -0.06786
    -0.00409
    -0.22729
    -0.22729
    -0.22729
    -0.03597
    -0.06786
    -0.16352
    -0.22729
    -0.22729
    -0.03597
    -0.13163
    -0.16352
    -0.13163
    -0.19540
    -0.13163
     0.02780
    -0.03597
    -0.22729
    -0.22729
    -0.13163
     0.02780
     0.15535
     0.18723
     0.18723
     0.56987
     0.85684
     0.95250
     1.01627
     0.85684
     0.98439
     1.36702
     1.55834
     2.29172
     2.54681
     2.41927
     2.70624
     2.35549
     2.00475
     1.59023
     1.46268
     1.33514
     1.55834
     1.52645
     1.39891
     1.01627
     0.41044
    -0.32295
    -1.05633
    -1.05633
    -1.21576
    -1.59840
    -1.43896
    -1.50274
    -1.50274
    -1.53462
    -1.72594
    -1.85349
    -1.85349
    -1.63028
    -1.56651
    -1.47085
    -1.47085
    -1.43896
    -1.47085
    -1.34331
    -1.08822
    -1.34331
    -1.40708
    -1.47085
    -1.24765
    -1.43896
    -1.40708
    -1.63028
    -1.53462
    -1.40708
    -1.21576
    -1.31142
    -1.37519
    -1.34331
    -1.37519
    -1.18388
    -0.89690
    -0.89690
    -1.05633
    -1.15199
    -1.02444
    -0.92879
    -0.86501
    -0.96067
    -1.18388
    -1.27953
    -1.37519
    -1.56651
    -1.63028
    -1.94914
    -2.01292
    -1.98103
    -1.85349
    -2.04480
    -2.04480
    -1.88537
    -1.94914
    -2.01292
    -1.85349
    -1.53462
    -1.05633
    -0.80124
    -0.38672
    -0.35483
    -0.00409
     0.15535
     0.41044
     0.66553
     1.14382
     1.23948
     1.49457
     1.39891
     1.59023
     1.84532
     1.81343
     1.65400
     1.62211
     1.52645
     1.49457
     1.30325
     1.30325
     1.17570
     0.63364
     0.72930
     0.50609
     0.63364
     0.44232
     0.18723
    -0.00409
    -0.00409
    -0.09974
    -0.19540
    -0.25917
    -0.35483
    -0.22729
    -0.09974
    -0.09974
    -0.03597
    -0.09974
    -0.16352
    -0.29106
     0.05969
     0.09157
     0.12346
     0.02780
    -0.06786
     0.09157
     0.15535
    -0.06786
    -0.22729
    -0.19540
    -0.09974
    -0.13163
    -0.09974
    -0.16352
    -0.19540
    -0.35483
     0.09157
    -0.09974
    -0.13163
    -0.13163
     0.05969
    -0.06786
     0.21912
     0.15535
     0.25100
     0.21912
     0.02780
     0.31478
     0.31478
     0.44232
     0.37855
     0.18723
     0.41044
     0.41044
     0.41044
     0.21912
     0.34666
     0.34666
     0.21912
     0.41044
     0.34666
     0.18723
     0.25100
     0.12346
     0.21912
     0.56987
    -0.03597
     0.02780
    -0.00409
     0.12346
     0.05969
     0.05969
    -0.09974
    -0.09974
     0.02780
    -0.16352
    -0.06786
    -0.13163
    -0.13163
    -0.09974
    -0.09974
    -0.00409
    -0.13163
    -0.22729
    -0.16352
    -0.13163
    -0.06786
    -0.25917
    -0.09974
    -0.19540
    -0.09974
    -0.03597
    -0.06786
    -0.13163
    -0.29106
    -0.09974
    -0.03597
    -0.03597
    -0.09974
    -0.13163
    -0.22729
    -0.13163
     0.18723
    -0.13163
    -0.13163
    -0.00409
    -0.00409
    -0.03597
    -0.13163
    -0.03597
    -0.00409
    -0.09974
    -0.13163
    -0.19540
    -0.13163
    -0.25917
    -0.48238
    -0.73747
    -0.45049
    -0.54615
    -0.76935
    -0.83313
    -1.05633
    -1.15199
    -1.31142
    -1.24765
    -1.50274
    -1.72594
    -1.75783
    -1.56651
    -1.43896
    -1.31142
    -1.24765
    -1.15199
    -0.76935
    -0.64181
    -0.60992
    -0.38672
     0.15535
     0.37855
     0.95250
     1.11193
     1.68588
     1.78154
     1.71777
     1.97286
     2.06852
     2.00475
     1.81343
     1.71777
     1.94097
     1.97286
     1.87720
     1.78154
     1.49457
     1.30325
     1.11193
     0.98439
     0.76118
     0.85684
     0.85684
     0.92062
     0.92062
     0.76118
     0.60175
     0.63364
     0.63364
     0.69741
     0.47421
     0.47421
     0.44232
     0.44232
     0.21912
     0.12346
     0.18723
     0.28289
     0.12346
     0.05969
    -0.03597
     0.12346
     0.05969
     0.05969
     0.05969
     0.25100
     0.05969
     0.12346
    -0.06786
     0.05969
     0.05969
     0.15535
    -0.06786
     0.05969
     0.12346
     0.12346
     0.05969
     0.12346
     0.18723
    -0.09974
    -0.13163
     0.21912
     0.21912
     0.05969
     0.15535
     0.18723
    -0.03597
     0.02780
     0.09157
     0.18723
     0.12346
     0.09157
    -0.06786
    -0.13163
    -0.00409
    -0.03597
    -0.09974
    -0.06786
    -0.06786
    -0.19540
    -0.00409
    -0.22729
    -0.09974
    -0.29106
    -0.32295
    -0.03597
    -0.06786
     0.05969
    -0.09974
    -0.19540
    -0.09974
    -0.06786
    -0.16352
    -0.09974
    -0.09974
    -0.09974
    -0.16352
    -0.06786
    -0.03597
    -0.19540
    -0.09974
    -0.13163
    -0.16352
    -0.06786
    -0.22729
    -0.29106
    -0.22729
    -0.32295
    -0.25917
    -0.22729
    -0.16352
    -0.29106
    -0.35483
    -0.35483
    -0.22729
    -0.35483
    -0.54615
    -0.32295
    -0.48238
    -0.19540
    -0.29106
    -0.48238
    -0.38672
    -0.48238
    -0.45049
    -0.48238
    -0.45049
    -0.45049
    -0.51426
    -0.45049
    -0.41861
    -0.29106
    -0.54615
    -0.51426
    -0.45049
    -0.51426
    -0.35483
    -0.54615
    -0.73747
    -0.76935
    -0.73747
    -0.73747
    -0.64181
    -0.60992
    -0.92879
    -0.83313
    -0.80124
    -0.80124
    -0.99256
    -1.08822
    -1.05633
    -0.92879
    -1.15199
    -0.92879
    -1.02444
    -0.92879
    -1.02444
    -1.05633
    -0.96067
    -0.92879
    -0.89690
    -0.89690
    -0.83313
    -0.70558
    -0.54615
    -0.48238
    -0.32295
    -0.29106
    -0.13163
    -0.06786
    -0.09974
     0.25100
     0.41044
     0.34666
     0.53798
     0.76118
     0.82496
     1.01627
     1.01627
     1.11193
     0.98439
     0.82496
     0.88873
     0.69741
     0.92062
     0.76118
     0.69741
     0.72930
     0.37855
     0.31478
     0.18723
     0.25100
     0.21912
    -0.06786
    -0.00409
    -0.06786
    -0.13163
    -0.13163
    -0.25917
    -0.25917
    -0.22729
     0.05969
     0.02780
    -0.09974
     0.02780
    -0.03597
    -0.13163
     0.15535
     0.28289
    -0.03597
     0.12346
     0.18723
     0.21912
     0.28289
     0.05969
     0.18723
     0.12346
     0.25100
     0.31478
     0.05969
     0.09157
     0.12346
     0.41044
     0.05969
     0.37855
     0.09157
    -0.06786
     0.12346
     0.18723
     0.12346
     0.12346
    -0.13163
     0.05969
     0.21912
     0.12346
     0.02780
     0.15535
    -0.06786
     0.12346
     0.12346
     0.21912
     0.18723
     0.05969
     0.12346
     0.25100
     0.25100
     0.18723
     0.31478
     0.21912
     0.28289
     0.47421
     0.37855
     0.34666
     0.34666
     0.37855
     0.21912
     0.53798
     0.44232
     0.18723
     0.18723
     0.18723
     0.50609
     0.34666
     0.18723
     0.18723
     0.25100
     0.21912
     0.31478
     0.21912
     0.28289
     0.12346
     0.12346
     0.34666
     0.44232
     0.28289
     0.05969
     0.25100
     0.37855
     0.34666
     0.28289
     0.12346
     0.21912
     0.18723
     0.18723
     0.28289
    -0.00409
     0.05969
    -0.09974
     0.02780
     0.25100
     0.12346
    -0.13163
    -0.06786
     0.15535
     0.21912
     0.05969
     0.05969
     0.12346
     0.18723
     0.21912
     0.18723
     0.25100
     0.28289
     0.28289
     0.28289
     0.50609
     0.53798
     0.31478
     0.31478
     0.34666
     0.37855
     0.18723
    -0.25917
    -0.35483
    -0.22729
    -0.22729
    -0.51426
    -0.83313
    -1.66217
    -1.50274
    -1.56651
    -1.75783
    -1.85349
    -2.36367
    -2.49121
    -2.52310
    -2.39555
    -2.23612
    -2.45932
    -2.33178
    -2.17235
    -1.82160
    -1.40708
    -0.99256
    -0.60992
    -0.35483
    -0.03597
     0.53798
     0.92062
     1.04816
     1.23948
     1.62211
     1.94097
     2.13229
     1.94097
     1.84532
     1.84532
     1.78154
     1.81343
     1.43079
     1.08005
     0.92062
     0.79307
     0.66553
     0.63364
     0.85684
     0.69741
     0.82496
     0.98439
     1.36702
     1.08005
     0.95250
     0.76118
     0.50609
     0.88873
     1.04816
     1.11193
     1.04816
     0.92062
     0.63364
     0.60175
     0.41044
    -0.00409
    -0.32295
    -0.19540
    -0.22729
    -0.25917
    -0.25917
    -0.25917
    -0.16352
    -0.06786
     0.28289
     0.31478
     0.53798
     0.41044
     0.12346
     0.56987
     0.63364
     0.63364
     0.66553
     0.63364
     0.53798
     0.53798
     0.50609
     0.37855
     0.28289
     0.12346
     0.15535
     0.02780
    -0.03597
    -0.29106
    -0.32295
    -0.35483
    -0.13163
    -0.32295
    -0.32295
    -0.41861
    -0.48238
    -0.35483
    -0.48238
    -0.41861
    -0.48238
    -0.35483
    -0.19540
    -0.09974
    -0.00409
    -0.19540
    -0.06786
    -0.09974
     0.05969
     0.25100
     0.12346
     0.25100
     0.47421
     0.31478
     0.31478
     0.25100
     0.18723
     0.09157
     0.28289
     0.21912
     0.21912
     0.25100
     0.02780
    -0.13163
    -0.06786
     0.18723
     0.02780
    -0.03597
    -0.03597
    -0.09974
     0.12346
    -0.06786
    -0.03597
     0.12346
     0.12346
     0.02780
     0.12346
    -0.03597
     0.05969
    -0.06786
    -0.00409
     0.25100
     0.02780
    -0.00409
     0.05969
    -0.03597
    -0.09974
     0.12346
    -0.13163
    -0.09974
    -0.00409
    -0.09974
    -0.09974
    -0.19540
    -0.16352
    -0.09974
    -0.29106
     0.09157
    -0.00409
    -0.19540
    -0.25917
    -0.16352
    -0.13163
    -0.16352
    -0.35483
    -0.22729
    -0.29106
    -0.19540
    -0.45049
    -0.45049
    -0.48238
    -0.48238
    -0.80124
    -0.64181
    -0.70558
    -0.70558
    -0.60992
    -0.73747
    -0.86501
    -0.92879
    -0.89690
    -0.60992
    -0.70558
    -0.67370
    -0.70558
    -0.67370
    -0.51426
    -0.22729
    -0.35483
    -0.32295
    -0.19540
    -0.19540
    -0.06786
    -0.00409
    -0.06786
     0.05969
     0.21912
     0.28289
     0.37855
     0.41044
     0.47421
     0.28289
     0.28289
     0.28289
     0.18723
     0.09157
     0.18723
    -0.03597
    -0.45049
    -0.38672
    -0.45049
    -0.48238
    -0.54615
    -0.57804
    -0.76935
    -0.70558
    -0.60992
    -0.80124
    -0.80124
    -0.80124
    -0.83313
    -0.80124
    -0.54615
    -0.45049
    -0.45049
    -0.22729
    -0.25917
    -0.35483
    -0.25917
    -0.19540
    -0.32295
    -0.22729
    -0.00409
     0.02780
     0.34666
     0.18723
     0.15535
    -0.16352
    -0.00409
     0.41044
     0.69741
     0.98439
     1.08005
     1.04816
     0.85684
     0.63364
     0.82496
     0.82496
     0.76118
     0.85684
     0.63364
     0.79307
     0.85684
     0.56987
     0.63364
     0.79307
     0.47421
     0.47421
     0.53798
     0.44232
     0.41044
     0.44232
     0.50609
     0.34666
     0.34666
     0.37855
     0.28289
     0.31478
     0.18723
    -0.16352
    -0.38672
    -0.13163
    -0.48238
    -0.80124
    -0.83313
    -0.96067
    -1.15199
    -1.31142
    -1.27953
    -1.24765
    -1.27953
    -1.31142
    -1.21576
    -1.21576
    -1.15199
    -1.08822
    -1.08822
    -0.96067
    -0.83313
    -0.80124
    -0.73747
    -0.41861
    -0.35483
    -0.29106
    -0.51426
    -0.29106
    -0.25917
    -0.13163
    -0.06786
    -0.22729
    -0.00409
    -0.22729
    -0.19540
    -0.19540
    -0.06786
    -0.29106
    -0.32295
    -0.09974
    -0.22729
    -0.38672
    -0.38672
    -0.48238
    -0.41861
    -0.22729
    -0.48238
    -0.41861
    -0.54615
    -0.57804
    -0.54615
    -0.38672
    -0.29106
    -0.48238
    -0.29106
    -0.35483
    -0.38672
    -0.45049
    -0.32295
    -0.45049
    -0.35483
    -0.38672
    -0.35483
    -0.41861
    -0.60992
    -0.57804
    -0.60992
    -0.67370
    -0.54615
    -0.70558
    -0.89690
    -0.60992
    -0.76935
    -0.80124
    -0.83313
    -0.96067
    -0.86501
    -0.70558
    -0.54615
    -0.83313
    -0.92879
    -0.57804
    -0.35483
    -0.60992
    -0.35483
    -0.25917
    -0.45049
    -0.41861
    -0.32295
    -0.09974
    -0.22729
    -0.13163
    -0.09974
     0.18723
    -0.03597
     0.02780
     0.05969
    -0.13163
    -0.00409
    -0.16352
    -0.03597
     0.12346
    -0.09974
    -0.16352
    -0.19540
    -0.16352
    -0.09974
    -0.19540
    -0.32295
    -0.22729
    -0.29106
    -0.25917
    -0.45049
    -0.60992
    -0.51426
    -0.54615
    -0.54615
    -0.32295
    -0.51426
    -0.70558
    -0.57804
    -0.54615
    -0.60992
    -0.73747
    -0.67370
    -0.64181
    -0.51426
    -0.48238
    -0.70558
    -0.60992
    -0.60992
    -0.57804
    -0.64181
    -0.41861
    -0.22729
    -0.32295
    -0.19540
    -0.03597
    -0.06786
    -0.25917
    -0.41861
    -0.32295
     0.02780
    -0.22729
    -0.25917
    -0.32295
    -0.54615
    -0.80124
    -0.80124
    -0.48238
    -0.16352
    -0.06786
     0.02780
     0.12346
     0.28289
     0.47421
     0.47421
     0.76118
     0.92062
     1.55834
     1.62211
     1.49457
     1.74966
     1.59023
     1.62211
     1.74966
     1.84532
     1.39891
     1.17570
     0.98439
     0.82496
     0.66553
     0.41044
     0.25100
     0.18723
     0.12346
    -0.06786
    -0.06786
    -0.22729
    -0.32295
    -0.45049
    -0.45049
    -0.19540
    -0.35483
    -0.35483
    -0.35483
    -0.29106
    -0.45049
    -0.48238
    -0.54615
    -0.41861
    -0.32295
    -0.35483
    -0.38672
    -0.48238
    -0.48238
    -0.51426
    -0.54615
    -0.32295
    -0.38672
    -0.45049
    -0.51426
    -0.48238
    -0.41861
    -0.38672
    -0.45049
    -0.41861
    -0.41861
    -0.19540
    -0.09974
    -0.29106
    -0.35483
    -0.35483
    -0.35483
     0.05969
     0.05969
    -0.19540
    -0.19540
    -0.22729
    -0.13163
    -0.06786
    -0.16352
    -0.25917
    -0.06786
    -0.19540
    -0.16352
    -0.19540
    -0.41861
    -0.29106
    -0.38672
    -0.41861
    -0.38672
    -0.57804
    -0.76935
    -0.80124
    -0.80124
    -1.08822
    -1.02444
    -1.15199
    -1.31142
    -1.40708
    -1.27953
    -1.47085
    -1.72594
    -1.66217
    -1.40708
    -1.56651
    -1.08822
    -1.15199
    -1.47085
    -1.12010
    -0.86501
    -0.54615
    -0.35483
    -0.22729
    -0.09974
     0.12346
     0.41044
     0.66553
     0.76118
     0.98439
     1.01627
     1.23948
     1.30325
     1.43079
     1.20759
     1.27136
     1.23948
     1.17570
     1.08005
     0.85684
     0.53798
     0.50609
     0.37855
     0.37855
     0.18723
     0.15535
    -0.03597
    -0.32295
    -0.48238
    -0.00409
    -0.41861
    -0.48238
    -0.19540
    -0.09974
    -0.16352
    -0.13163
    -0.03597
    -0.06786
    -0.03597
     0.02780
     0.05969
     0.02780
    -0.00409
    -0.03597
    -0.09974
     0.28289
     0.28289
    -0.03597
     0.02780
    -0.09974
    -0.03597
     0.18723
     0.15535
    -0.00409
    -0.00409
     0.15535
     0.31478
     0.05969
     0.21912
     0.18723
    -0.00409
     0.28289
     0.44232
     0.31478
     0.18723
     0.28289
     0.12346
     0.18723
    -0.06786
    -0.25917
    -0.00409
    -0.16352
    -0.22729
    -0.41861
    -0.41861
    -0.51426
    -0.57804
    -0.51426
    -0.60992
    -1.02444
    -0.96067
    -0.96067
    -1.05633
    -0.67370
    -0.45049
    -0.13163
     0.21912
     0.25100
     0.41044
     0.66553
     1.17570
     1.78154
     2.10041
     2.61058
     3.02511
     3.47151
     2.96133
     1.87720
     0.88873
     0.72930
     0.60175
     0.50609
     0.31478
    -0.54615
    -1.37519
    -2.07669
    -2.42744
    -3.12893
    -3.73477
    -4.37250
    -4.05363
    -3.98986
    -3.86232
    -3.67100
    -3.44780
    -2.74630
    -2.33178
    -2.23612
    -1.88537
    -1.59840
    -1.34331
    -0.86501
    -0.64181
    -0.70558
    -0.76935
    -0.76935
    -0.60992
    -0.32295
    -0.41861
    -0.64181
    -0.38672
    -0.54615
    -0.41861
    -0.48238
    -0.35483
    -0.45049
    -0.38672
    -0.19540
    -0.13163
    -0.06786
    -0.03597
    -0.19540
    -0.09974
     0.31478
     0.15535
     0.12346
     0.12346
     0.05969
     0.21912
     0.21912
     0.21912
     0.21912
     0.05969
     0.12346
     0.12346
    -0.03597
    -0.25917
    -0.22729
    -0.19540
    -0.00409
    -0.22729
    -0.29106
    -0.29106
    -0.38672
    -0.51426
    -0.54615
    -0.35483
    -0.22729
    -0.41861
    -0.32295
    -0.45049
    -0.19540
     0.12346
     0.02780
    -0.03597
     0.15535
     0.09157
     0.18723
     0.31478
     0.37855
     0.53798
     0.50609
     0.63364
     0.53798
     0.60175
     0.63364
     0.47421
     0.41044
     0.60175
     0.44232
     0.41044
     0.50609
     0.47421
     0.34666
     0.25100
     0.41044
     0.37855
     0.18723
     0.25100
     0.21912
     0.25100
     0.31478
     0.28289
     0.21912
    -0.22729
     0.02780
     0.12346
     0.18723
     0.25100
     0.37855
     0.02780
     0.25100
     0.02780
     0.05969
     0.05969
    -0.00409
     0.12346
     0.12346
     0.12346
     0.09157
    -0.00409
     0.12346
     0.09157
    -0.03597
     0.25100
     0.02780
     0.05969
     0.09157
    -0.03597
    -0.00409
    -0.00409
     0.18723
    -0.00409
     0.12346
    -0.03597
    -0.19540
    -0.25917
    -0.16352
    -0.13163
    -0.29106
    -0.32295
    -0.16352
    -0.32295
    -0.29106
    -0.38672
    -0.32295
    -0.35483
    -0.41861
    -0.48238
    -0.32295
    -0.29106
    -0.41861
    -0.35483
    -0.32295
     0.05969
    -0.00409
     0.15535
     0.37855
     0.56987
     0.41044
     0.69741
     0.60175
     0.53798
     0.50609
     0.53798
     0.66553
     0.63364
     0.44232
     0.21912
     0.02780
     0.05969
    -0.32295
    -0.51426
    -0.76935
    -1.12010
    -1.24765
    -1.15199
    -1.43896
    -1.34331
    -1.59840
    -1.69405
    -1.56651
    -1.66217
    -1.50274
    -1.31142
    -1.43896
    -1.37519
    -1.34331
    -1.50274
    -1.02444
    -1.02444
    -0.92879
    -0.73747
    -0.54615
    -0.13163
     0.41044
     0.60175
     1.17570
     1.71777
     2.48304
     2.86567
     3.02511
     2.57870
     2.70624
     2.73813
     2.64247
     2.29172
     1.84532
     1.87720
     1.78154
     1.46268
     0.88873
     0.12346
    -0.45049
    -0.80124
    -1.24765
    -1.82160
    -2.04480
    -2.04480
    -2.17235
    -2.04480
    -1.78971
    -1.66217
    -1.43896
    -1.21576
    -1.34331
    -1.24765
    -1.18388
    -1.27953
    -1.21576
    -1.18388
    -0.89690
    -0.86501
    -1.05633
    -0.83313
    -0.86501
    -0.67370
    -0.54615
    -0.54615
    -0.57804
    -0.60992
    -0.32295
     0.12346
     0.05969
    -0.06786
     0.12346
     0.15535
     0.41044
     0.47421
     0.34666
     0.18723
     0.34666
     0.34666
     0.21912
     0.28289
     0.18723
     0.05969
    -0.03597
     0.02780
    -0.00409
    -0.09974
    -0.09974
    -0.13163
    -0.06786
    -0.03597
    -0.03597
    -0.25917
    -0.19540
    -0.19540
    -0.41861
    -0.25917
    -0.06786
    -0.35483
    -0.19540
    -0.22729
    -0.19540
    -0.09974
    -0.13163
    -0.13163
    -0.22729
    -0.06786
    -0.03597
     0.02780
    -0.06786
    -0.09974
     0.05969
    -0.13163
     0.34666
    -0.03597
    -0.19540
    -0.03597
     0.02780
    -0.00409
    -0.09974
    -0.32295
    -0.32295
     0.05969
    -0.06786
    -0.06786
    -0.19540
    -0.00409
    -0.03597
    -0.29106
     0.21912
     0.05969
     0.02780
     0.18723
     0.28289
     0.47421
     0.41044
     0.44232
     0.41044
     0.47421
     0.60175
     0.53798
     0.50609
     0.53798
     0.41044
     0.41044
     0.41044
     0.50609
     0.12346
     0.18723
     0.18723
     0.18723
    -0.03597
    -0.16352
    -0.09974
    -0.32295
    -0.16352
    -0.09974
    -0.32295
    -0.19540
    -0.32295
    -0.45049
    -0.32295
    -0.19540
    -0.35483
    -0.41861
    -0.54615
    -0.22729
    -0.22729
    -0.29106
    -0.51426
    -0.35483
    -0.22729
    -0.22729
    -0.48238
    -0.41861
    -0.38672
    -0.45049
    -0.35483
    -0.19540
    -0.45049
    -0.38672
    -0.51426
    -0.32295
    -0.25917
    -0.48238
    -0.38672
    -0.38672
    -0.38672
    -0.16352
    -0.29106
    -0.35483
    -0.35483
    -0.41861
    -0.35483
    -0.13163
    -0.03597
    -0.22729
    -0.16352
    -0.25917
     0.02780
    -0.19540
    -0.03597
    -0.35483
    -0.19540
    -0.00409
    -0.19540
    -0.06786
    -0.13163
    -0.16352
    -0.32295
    -0.22729
    -0.29106
    -0.35483
    -0.48238
    -0.54615
    -0.51426
    -0.51426
    -0.67370
    -0.73747
    -0.76935
    -0.70558
    -0.73747
    -0.89690
    -0.96067
    -0.92879
    -1.05633
    -0.67370
    -0.57804
    -0.70558
    -0.89690
    -0.76935
    -0.38672
    -0.06786
    -0.38672
    -0.29106
    -0.41861
    -0.06786
     0.12346
     0.05969
     0.02780
     0.05969
    -0.13163
    -0.32295
    -0.16352
    -0.32295
    -0.83313
    -1.02444
    -1.15199
    -1.37519
    -1.53462
    -1.88537
    -1.94914
    -1.85349
    -1.66217
    -1.50274
    -1.05633
    -0.73747
    -0.80124
    -0.99256
    -0.35483
     0.18723
     0.09157
     0.47421
     1.27136
     1.59023
     1.94097
     2.00475
     2.16418
     2.06852
     2.10041
     1.87720
     1.84532
     1.65400
     1.59023
     1.46268
     1.68588
     1.65400
     1.39891
     1.11193
     1.01627
     1.04816
     0.95250
     0.85684
     0.92062
     0.50609
     0.76118
     0.69741
     0.76118
     0.69741
     0.69741
     0.53798
     0.44232
     0.56987
     0.56987
     0.41044
     0.50609
     0.34666
     0.50609
     0.31478
     0.28289
     0.12346
     0.25100
     0.34666
     0.28289
     0.05969
    -0.06786
    -0.19540
    -0.25917
    -0.06786
    -0.19540
    -0.25917
    -0.35483
    -0.38672
    -0.48238
    -0.38672
    -0.48238
    -0.64181
    -0.48238
    -0.54615
    -0.51426
    -0.54615
    -0.35483
    -0.35483
    -0.60992
    -0.45049
    -0.06786
    -0.22729
    -0.41861
    -0.48238
    -0.22729
    -0.35483
    -0.22729
    -0.29106
    -0.25917
    -0.03597
    -0.22729
    -0.22729
    -0.13163
    -0.25917
    -0.51426
    -0.45049
    -0.29106
    -0.35483
    -0.25917
    -0.38672
    -0.54615
    -0.51426
    -0.54615
    -0.54615
    -0.64181
    -0.64181
    -0.67370
    -0.70558
    -0.67370
    -0.70558
    -0.76935
    -0.86501
    -0.57804
    -0.60992
    -0.48238
    -0.64181
    -0.51426
    -0.38672
    -0.19540
    -0.41861
    -0.35483
    -0.38672
    -0.19540
    -0.19540
    -0.06786
    -0.16352
    -0.22729
    -0.32295
    -0.22729
     0.05969
    -0.35483
    -0.35483
    -0.45049
    -0.51426
    -0.45049
    -0.45049
    -0.60992
    -0.57804
    -0.67370
    -0.64181
    -0.73747
    -0.86501
    -0.99256
    -0.96067
    -0.99256
    -0.76935
    -0.89690
    -1.02444
    -1.05633
    -1.15199
    -1.12010
    -1.21576
    -1.02444
    -1.15199
    -1.21576
    -1.27953
    -1.37519
    -1.31142
    -1.24765
    -1.53462
    -1.69405
    -1.56651
    -1.69405
    -1.75783
    -1.78971
    -1.69405
    -1.53462
    -1.56651
    -1.43896
    -1.37519
    -1.34331
    -1.18388
    -1.18388
    -0.99256
    -0.73747
    -0.73747
    -0.70558
    -0.41861
    -0.57804
    -0.60992
    -0.54615
    -0.64181
    -0.51426
    -0.48238
    -0.51426
    -0.57804
    -0.41861
    -0.38672
    -0.48238
    -0.38672
    -0.03597
     0.25100
     0.53798
     0.98439
     1.04816
     1.08005
     1.23948
     1.43079
     1.46268
     1.36702
     1.23948
     1.39891
     1.23948
     1.30325
     1.27136
     0.92062
     0.47421
     0.21912
     0.02780
    -0.09974
     0.05969
    -0.25917
    -0.38672
    -0.16352
    -0.48238
    -0.41861
    -0.25917
    -0.29106
    -0.00409
     0.12346
     0.21912
     0.15535
     0.15535
     0.28289
     0.31478
     0.41044
     0.50609
     0.60175
     0.63364
     0.56987
     0.69741
     0.79307
     0.98439
     1.01627
     1.01627
     1.14382
     1.17570
     0.92062
     1.08005
     1.14382
     1.14382
     0.95250
     1.08005
     1.11193
     0.85684
     0.72930
     0.41044
     0.28289
     0.02780
    -0.03597
    -0.06786
    -0.09974
    -0.19540
    -0.45049
    -0.54615
    -0.54615
    -0.51426
    -0.64181
    -0.60992
    -0.51426
    -0.45049
    -0.51426
    -0.29106
    -0.19540
    -0.16352
    -0.22729
    -0.19540
     0.05969
     0.12346
    -0.00409
     0.09157
     0.02780
     0.02780
    -0.06786
    -0.16352
     0.12346
    -0.03597
    -0.09974
    -0.09974
    -0.00409
    -0.16352
    -0.41861
    -0.29106
    -0.32295
    -0.06786
    -0.32295
    -0.22729
    -0.22729
    -0.19540
    -0.13163
    -0.22729
     0.05969
    -0.22729
    -0.03597
    -0.00409
    -0.06786
     0.02780
    -0.06786
    -0.00409
    -0.00409
    -0.00409
     0.18723
    -0.13163
    -0.22729
    -0.19540
    -0.13163
    -0.38672
    -0.16352
    -0.32295
    -0.54615
    -0.48238
    -0.54615
    -0.51426
    -0.67370
    -0.73747
    -0.67370
    -0.70558
    -0.57804
    -0.54615
    -0.92879
    -0.80124
    -0.76935
    -0.67370
    -0.60992
    -0.60992
    -0.76935
    -0.83313
    -0.80124
    -0.76935
    -0.86501
    -0.96067
    -0.99256
    -0.92879
    -0.89690
    -1.02444
    -1.21576
    -1.27953
    -1.27953
    -1.34331
    -1.37519
    -1.27953
    -1.43896
    -1.50274
    -1.40708
    -1.34331
    -1.47085
    -1.34331
    -1.02444
    -0.76935
    -0.73747
    -0.54615
    -0.73747
    -0.60992
    -0.32295
    -0.06786
    -0.06786
     0.34666
     0.50609
     0.60175
     0.47421
     0.53798
     0.69741
     0.63364
     0.56987
     0.53798
     0.92062
     0.85684
     0.79307
     0.63364
     0.66553
     0.69741
     0.50609
     0.79307
     0.79307
     0.63364
     0.50609
     0.50609
     0.56987
     0.56987
     0.63364
     0.41044
     0.47421
     0.60175
     0.50609
     0.47421
     0.18723
     0.12346
     0.21912
     0.18723
     0.25100
    -0.06786
    -0.03597
     0.05969
     0.25100
    -0.16352
    -0.45049
    -0.45049
    -0.35483
    -0.35483
    -0.57804
    -0.54615
    -0.51426
    -0.80124
    -0.67370
    -0.32295
     0.18723
     0.18723
     0.12346
     0.18723
     0.56987
     0.69741
     0.85684
     1.04816
     1.43079
     1.46268
     1.62211
     1.68588
     1.55834
     1.52645
     1.65400
     1.84532
     1.87720
     1.62211
     1.36702
     1.33514
     1.46268
     1.43079
     1.33514
     1.11193
     0.92062
     1.01627
     1.14382
     1.01627
     0.85684
     0.88873
     0.69741
     0.47421
     0.56987
     0.63364
     0.41044
     0.05969
     0.05969
     0.02780
    -0.13163
    -0.13163
    -0.35483
    -0.19540
    -0.13163
    -0.16352
    -0.16352
    -0.38672
    -0.25917
    -0.41861
    -0.51426
    -0.25917
    -0.54615
    -0.57804
    -0.60992
    -0.60992
    -0.41861
    -0.45049
    -0.45049
    -0.51426
    -0.32295
    -0.41861
    -0.41861
    -0.41861
    -0.41861
    -0.29106
    -0.16352
    -0.09974
    -0.13163
    -0.22729
    -0.19540
     0.18723
     0.21912
    -0.06786
    -0.35483
    -0.45049
    -0.38672
    -0.38672
    -0.35483
    -0.67370
    -0.57804
    -0.70558
    -0.86501
    -0.96067
    -0.89690
    -1.05633
    -1.08822
    -0.99256
    -0.92879
    -0.80124
    -0.80124
    -0.60992
    -0.60992
    -0.48238
    -0.38672
    -0.35483
    -0.32295
    -0.25917
    -0.29106
    -0.03597
    -0.09974
    -0.22729
    -0.45049
    -0.60992
    -0.38672
    -0.38672
    -0.09974
    -0.35483
    -0.45049
    -0.48238
    -0.16352
    -0.32295
    -0.35483
    -0.03597
     0.37855
    -0.06786
     0.18723
     0.09157
     0.25100
     0.21912
     0.25100
     0.56987
     0.44232
     0.31478
     0.34666
     0.21912
     0.41044
     0.34666
     0.25100
     0.37855
     0.28289
     0.12346
     0.47421
     0.44232
     0.34666
     0.31478
     0.37855
     0.18723
     0.41044
     0.37855
     0.31478
     0.31478
     0.34666
     0.37855
     0.31478
     0.47421
     0.25100
     0.05969
     0.25100
     0.47421
     0.15535
     0.18723
     0.21912
     0.12346
     0.18723
     0.25100
     0.21912
     0.15535
     0.12346
     0.05969
     0.02780
     0.15535
    -0.09974
    -0.06786
    -0.03597
     0.15535
     0.05969
    -0.09974
     0.09157
    -0.13163
    -0.19540
    -0.09974
    -0.06786
    -0.22729
    -0.13163
    -0.22729
    -0.19540
    -0.09974
    -0.19540
    -0.48238
    -0.54615
    -0.29106
    -0.25917
    -0.16352
     0.05969
     0.66553
     1.20759
     1.71777
     2.29172
     2.54681
     3.05699
     3.18454
     3.15265
     3.21642
     3.24831
     2.80190
     2.45115
     2.25984
     2.10041
     1.59023
     1.04816
     0.21912
    -0.32295
    -0.70558
    -1.27953
    -1.98103
    -2.39555
    -2.71441
    -2.87384
    -2.84196
    -2.77819
    -2.61875
    -2.45932
    -2.17235
    -1.85349
    -1.78971
    -1.69405
    -1.47085
    -1.50274
    -1.43896
    -1.12010
    -1.24765
    -0.96067
    -1.05633
    -0.89690
    -0.80124
    -0.73747
    -0.73747
    -0.54615
    -0.54615
    -0.03597
     0.05969
    -0.00409
     0.18723
     0.18723
     0.15535
     0.21912
     0.47421
     0.34666
     0.50609
     0.56987
     0.41044
     0.34666
     0.44232
     0.28289
     0.12346
     0.53798
     0.41044
     0.05969
     0.25100
     0.18723
     0.18723
     0.25100
     0.09157
    -0.00409
     0.12346
     0.12346
     0.05969
     0.05969
     0.18723
    -0.00409
    -0.13163
    -0.03597
     0.05969
     0.09157
    -0.19540
    -0.16352
    -0.35483
    -0.35483
    -0.29106
    -0.13163
    -0.13163
    -0.22729
     0.05969
     0.18723
     0.15535
     0.12346
     0.09157
     0.18723
     0.37855
     0.41044
     0.50609
     0.50609
     0.50609
     0.47421
     0.21912
     0.18723
     0.12346
     0.12346
    -0.19540
    -0.19540
    -0.45049
    -0.19540
    -0.19540
    -0.22729
    -0.13163
    -0.25917
    -0.32295
    -0.06786
    -0.06786
    -0.06786
     0.21912
     0.21912
     0.47421
     0.56987
     0.72930
     0.47421
     0.69741
     0.66553
     0.79307
     0.50609
     0.72930
     0.69741
     0.56987
     0.53798
     0.60175
     0.56987
     0.50609
     0.56987
     0.53798
     0.56987
     0.37855
     0.34666
     0.34666
     0.44232
     0.47421
     0.15535
     0.25100
     0.53798
     0.18723
     0.21912
     0.12346
     0.28289
     0.18723
     0.12346
     0.28289
     0.31478
     0.25100
     0.15535
     0.09157
     0.15535
     0.18723
     0.18723
     0.05969
     0.25100
     0.44232
     0.41044
     0.56987
     0.85684
     0.85684
     0.79307
     1.11193
     1.43079
     1.49457
     1.49457
     1.59023
     1.87720
     2.00475
     2.00475
     1.84532
     2.03663
     1.68588
     1.55834
     1.52645
     1.39891
     1.23948
     0.85684
     0.79307
     0.50609
     0.41044
     0.12346
    -0.19540
    -0.48238
    -0.60992
    -0.80124
    -1.05633
    -0.92879
    -0.96067
    -1.15199
    -1.05633
    -0.99256
    -1.15199
    -1.34331
    -1.34331
    -1.18388
    -1.15199
    -0.96067
    -1.21576
    -1.15199
    -1.05633
    -0.86501
    -0.96067
    -0.92879
    -0.80124
    -0.96067
    -0.80124
    -0.86501
    -0.73747
    -0.76935
    -0.73747
    -0.67370
    -0.67370
    -0.51426
    -0.45049
    -0.48238
    -0.57804
    -0.60992
    -0.35483
    -0.35483
    -0.29106
    -0.29106
    -0.48238
    -0.22729
    -0.22729
    -0.32295
    -0.32295
    -0.32295
    -0.13163
    -0.16352
    -0.13163
    -0.09974
    -0.22729
    -0.19540
     0.05969
    -0.06786
     0.12346
     0.28289
    -0.00409
    -0.03597
    -0.03597
     0.09157
     0.02780
     0.28289
     0.50609
     0.53798
     0.56987
     0.56987
     0.37855
     0.47421
     0.63364
     0.63364
     0.76118
     0.85684
     0.66553
     0.63364
     0.63364
     0.63364
     0.56987
     0.37855
     0.31478
     0.25100
     0.18723
     0.05969
    -0.16352
    -0.03597
     0.12346
     0.18723
    -0.06786
     0.15535
    -0.13163
    -0.22729
     0.05969
     0.25100
     0.18723
     0.18723
     0.34666
     0.34666
     0.37855
     0.34666
     0.37855
     0.37855
     0.34666
     0.28289
     0.37855
     0.63364
     0.41044
     0.25100
     0.47421
     0.28289
     0.37855
     0.37855
     0.15535
     0.15535
     0.37855
     0.37855
     0.34666
     0.37855
     0.31478
     0.25100
     0.21912
     0.37855
     0.41044
     0.41044
     0.44232
     0.56987
     0.56987
     0.63364
     0.60175
     0.56987
     0.85684
     1.04816
     1.04816
     0.82496
     1.04816
     0.98439
     1.08005
     1.33514
     1.52645
     1.74966
     1.78154
     1.94097
     2.06852
     2.03663
     2.06852
     2.00475
     2.22795
     2.25984
     2.45115
     2.22795
     2.16418
     1.78154
     1.87720
     1.59023
     1.39891
     1.11193
     0.92062
     0.60175
     0.44232
     0.31478
     0.02780
    -0.35483
    -0.29106
    -0.25917
    -0.19540
    -0.29106
    -0.54615
    -0.70558
    -0.45049
    -0.48238
    -0.38672
    -0.35483
    -0.48238
    -0.38672
    -0.45049
    -0.32295
    -0.48238
    -0.60992
    -0.60992
    -0.67370
    -0.57804
    -0.54615
    -0.70558
    -0.67370
    -0.64181
    -0.83313
    -0.64181
    -0.38672
    -0.70558
    -0.70558
    -0.67370
    -0.32295
    -0.35483
    -0.41861
    -0.25917
    -0.22729
    -0.09974
    -0.16352
    -0.06786
    -0.13163
    -0.41861
    -0.32295
    -0.29106
    -0.19540
    -0.35483
    -0.48238
    -0.54615
    -0.60992
    -0.67370
    -0.70558
    -0.80124
    -0.86501
    -0.80124
    -0.80124
    -0.92879
    -0.73747
    -0.54615
    -0.57804
    -0.67370
    -0.32295
    -0.41861
    -0.92879
    -1.31142
    -1.56651
    -1.82160
    -1.82160
    -1.53462
    -1.40708
    -1.66217
    -2.07669
    -2.17235
    -1.98103
    -1.98103
    -1.94914
    -1.88537
    -1.50274
    -1.15199
    -0.83313
    -0.48238
    -0.00409
     0.02780
     0.34666
     0.47421
     0.69741
     1.08005
     1.30325
     1.33514
     1.14382
     1.17570
     1.08005
     1.01627
     1.43079
     1.46268
     1.49457
     1.04816
     1.30325
     1.08005
     1.43079
     1.27136
     1.20759
     1.43079
     1.39891
     1.62211
     1.43079
     1.49457
     1.36702
     1.20759
     1.11193
     1.36702
     1.30325
     1.11193
     0.92062
     1.11193
     0.95250
     0.95250
     0.63364
     0.82496
     0.76118
     0.79307
     0.98439
     0.63364
     0.76118
     0.44232
     0.37855
     0.72930
     0.76118
     0.56987
     0.34666
     0.60175
     0.50609
     0.50609
     0.50609
     0.44232
     0.28289
     0.50609
     0.47421
     0.44232
     0.50609
     0.31478
     0.37855
     0.47421
     0.69741
     0.44232
     0.44232
     0.60175
     0.50609
     0.50609
     0.53798
     0.63364
     0.60175
     0.66553
     0.76118
     0.63364
     0.72930
     0.47421
     0.37855
     0.47421
     0.53798
     0.56987
     0.28289
     0.28289
     0.25100
     0.25100
     0.09157
     0.12346
    -0.16352
    -0.00409
     0.02780
    -0.16352
    -0.03597
    -0.03597
    -0.16352
    -0.16352
    -0.00409
    -0.03597
    -0.16352
     0.02780
    -0.09974
    -0.03597
    -0.13163
     0.02780
    -0.09974
    -0.09974
    -0.00409
     0.05969
     0.02780
    -0.00409
    -0.29106
    -0.48238
    -0.35483
    -0.38672
    -0.48238
    -0.29106
    -0.13163
    -0.06786
     0.28289
     0.34666
     0.50609
     0.63364
     0.98439
     1.17570
     1.59023
     2.06852
     2.19606
     1.84532
     1.90909
     1.90909
     1.78154
     1.59023
     1.78154
     1.52645
     1.27136
     0.95250
     0.53798
     0.31478
    -0.03597
    -0.41861
    -0.86501
    -1.08822
    -1.18388
    -1.47085
    -1.31142
    -1.27953
    -1.31142
    -1.53462
    -1.43896
    -1.88537
    -1.59840
    -1.15199
    -1.21576
    -0.99256
    -1.02444
    -1.02444
    -0.86501
    -0.83313
    -0.48238
    -0.48238
    -0.41861
    -0.29106
    -0.06786
    -0.09974
     0.05969
     0.05969
     0.44232
     0.41044
     0.47421
     0.44232
     0.47421
     0.44232
     0.31478
     0.56987
     0.60175
     0.56987
     0.25100
     0.37855
     0.66553
     0.44232
     0.37855
     0.25100
    -0.16352
     0.05969
    -0.03597
     0.05969
     0.18723
    -0.06786
    -0.35483
    -0.29106
    -0.13163
    -0.03597
    -0.19540
     0.02780
     0.37855
     0.05969
     0.21912
     0.31478
     0.37855
     0.37855
     0.41044
     0.37855
     0.63364
     0.66553
     0.53798
     0.50609
     0.50609
     0.53798
     0.41044
     0.34666
     0.50609
     0.47421
     0.37855
     0.53798
     0.41044
     0.31478
     0.44232
     0.34666
     0.50609
     0.60175
     0.50609
     0.50609
     0.53798
     0.60175
     0.50609
     0.56987
     0.50609
     0.56987
     0.41044
     0.63364
     0.47421
     0.56987
     0.44232
     0.60175
     0.47421
     0.56987
     0.44232
     0.37855
     0.41044
     0.50609
     0.37855
     0.25100
     0.47421
     0.53798
     0.44232
     0.28289
     0.47421
     0.31478
     0.41044
     0.28289
     0.34666
     0.50609
     0.50609
     0.50609
     0.56987
     0.47421
     0.53798
     0.44232
     0.56987
     0.53798
     0.56987
     0.63364
     0.60175
     0.44232
     0.44232
     0.37855
     0.41044
     0.50609
     0.41044
     0.50609
     0.41044
     0.25100
     0.21912
     0.37855
     0.25100
     0.41044
     0.31478
     0.31478
     0.44232
     0.47421
     0.44232
     0.41044
     0.50609
     0.53798
     0.72930
     0.69741
     0.53798
     0.47421
     0.76118
     0.76118
     0.47421
     0.60175
     0.60175
     0.37855
     0.44232
     0.37855
     0.31478
     0.18723
     0.12346
    -0.13163
     0.02780
     0.12346
    -0.13163
    -0.45049
    -0.25917
    -0.38672
    -0.45049
    -0.48238
    -0.16352
    -0.19540
    -0.09974
     0.12346
     0.34666
     0.50609
     0.56987
     0.63364
     0.88873
     1.01627
     1.17570
     1.36702
     1.52645
     1.49457
     1.43079
     1.27136
     1.20759
     1.11193
     0.85684
     0.85684
     0.63364
     0.66553
     0.37855
    -0.06786
    -0.19540
    -0.16352
    -0.41861
    -0.73747
    -1.05633
    -0.89690
    -0.73747
    -0.86501
    -0.67370
    -0.80124
    -0.64181
    -0.51426
    -0.35483
    -0.13163
    -0.13163
    -0.16352
    -0.00409
    -0.09974
    -0.03597
    -0.06786
    -0.09974
    -0.16352
    -0.19540
    -0.22729
    -0.06786
    -0.13163
    -0.25917
    -0.41861
    -0.45049
    -0.25917
    -0.32295
    -0.35483
    -0.32295
    -0.22729
     0.12346
     0.21912
     0.21912
     0.37855
     0.31478
     0.69741
     0.47421
     0.69741
     0.53798
     0.53798
     0.56987
     0.69741
     0.63364
     0.60175
     0.31478
     0.47421
     0.60175
     0.50609
     0.53798
     0.41044
     0.34666
     0.47421
     0.53798
     0.79307
     0.56987
     0.47421
     0.47421
     0.63364
     0.60175
     0.47421
     0.47421
     0.37855
     0.50609
     0.50609
     0.56987
     0.28289
     0.34666
     0.50609
     0.31478
     0.41044
     0.34666
     0.18723
     0.18723
     0.41044
     0.31478
     0.31478
     0.15535
     0.28289
     0.15535
     0.31478
     0.37855
     0.18723
     0.18723
     0.31478
     0.21912
     0.18723
     0.37855
     0.18723
     0.15535
     0.15535
     0.31478
     0.28289
     0.21912
     0.18723
     0.12346
     0.18723
     0.21912
     0.21912
     0.21912
     0.21912
     0.09157
     0.02780
     0.31478
     0.25100
     0.12346
     0.15535
     0.37855
     0.25100
     0.21912
     0.18723
     0.25100
     0.21912
     0.37855
     0.41044
     0.21912
     0.25100
     0.18723
     0.37855
     0.47421
     0.34666
     0.15535
     0.28289
     0.31478
     0.37855
     0.41044
     0.12346
     0.18723
     0.12346
     0.37855
     0.28289
     0.12346
     0.18723
    -0.00409
     0.12346
     0.25100
     0.25100
     0.02780
     0.15535
     0.05969
    -0.00409
     0.18723
     0.15535
     0.12346
     0.09157
     0.15535
     0.18723
     0.12346
     0.15535
     0.15535
     0.12346
     0.02780
     0.25100
    -0.03597
     0.15535
     0.09157
    -0.13163
     0.02780
    -0.16352
    -0.13163
    -0.41861
    -0.32295
    -0.16352
    -0.25917
    -0.45049
    -0.64181
    -0.48238
    -0.45049
    -0.22729
    -0.35483
    -0.29106
    -0.13163
     0.05969
     0.37855
     0.76118
     0.95250
     0.92062
     1.14382
     1.17570
     1.27136
     1.39891
     1.20759
     1.14382
     1.04816
     1.17570
     0.98439
     0.63364
     0.50609
     0.37855
     0.15535
    -0.25917
    -0.51426
    -0.73747
    -0.67370
    -0.70558
    -0.54615
    -0.54615
    -0.67370
    -0.76935
    -0.64181
    -0.45049
    -0.13163
    -0.19540
    -0.22729
    -0.19540
    -0.16352
    -0.00409
     0.02780
    -0.13163
    -0.03597
     0.09157
     0.18723
     0.12346
     0.15535
     0.09157
     0.05969
     0.09157
     0.34666
     0.44232
     0.28289
     0.50609
     0.37855
     0.60175
     0.50609
     0.50609
     0.56987
     0.56987
     0.60175
     0.76118
     0.63364
     0.72930
     0.47421
     0.37855
     0.72930
     0.79307
     0.53798
     0.47421
     0.56987
     0.60175
     0.56987
     0.66553
     0.50609
     0.60175
     0.60175
     0.50609
     0.76118
     0.50609
     0.56987
     0.50609
     0.56987
     0.66553
     0.56987
     0.31478
     0.44232
     0.63364
     0.47421
     0.47421
     0.44232
     0.31478
     0.34666
     0.37855
     0.41044
     0.28289
     0.44232
     0.12346
     0.18723
     0.44232
     0.21912
     0.25100
     0.21912
     0.12346
     0.31478
     0.25100
     0.18723
     0.15535
     0.15535
     0.41044
     0.31478
     0.34666
     0.28289
     0.34666
     0.21912
     0.50609
     0.50609
     0.37855
     0.44232
     0.41044
     0.50609
     0.47421
     0.47421
     0.37855
     0.41044
     0.31478
     0.31478
     0.31478
     0.37855
     0.21912
    -0.13163
     0.18723
     0.21912
     0.12346
    -0.03597
    -0.09974
    -0.03597
    -0.00409
     0.05969
     0.05969
     0.02780
     0.02780
     0.12346
     0.05969
     0.12346
     0.12346
     0.05969
     0.28289
     0.37855
     0.25100
     0.25100
     0.37855
     0.21912
     0.34666
     0.31478
     0.12346
    -0.00409
    -0.35483
    -0.45049
    -0.76935
    -0.92879
    -1.05633
    -1.37519
    -2.01292
    -1.94914
    -2.04480
    -1.98103
    -2.04480
    -2.17235
    -2.49121
    -2.29989
    -2.01292
    -1.78971
    -1.43896
    -1.31142
    -0.80124
    -0.54615
    -0.32295
     0.05969
     0.02780
     0.76118
     0.72930
     0.56987
     0.76118
     0.79307
     0.92062
     0.82496
     0.69741
     0.63364
     0.53798
     0.41044
     0.41044
     0.47421
     0.66553
     0.60175
     0.37855
     0.82496
     0.98439
     0.88873
     0.88873
     0.92062
     1.04816
     1.17570
     1.23948
     1.30325
     1.17570
     1.11193
     0.92062
     0.79307
     0.85684
     1.11193
     0.92062
     1.08005
     0.95250
     0.85684
     0.76118
     0.72930
     0.72930
     0.60175
     0.76118
     0.85684
     0.98439
     0.92062
     0.92062
     0.63364
     0.79307
     0.69741
     0.53798
     0.63364
     0.44232
     0.47421
     0.28289
     0.37855
     0.44232
     0.25100
     0.18723
     0.31478
     0.15535
     0.18723
     0.12346
    -0.06786
    -0.03597
     0.05969
    -0.00409
    -0.13163
    -0.03597
    -0.06786
    -0.06786
    -0.00409
     0.18723
    -0.06786
    -0.03597
     0.18723
     0.21912
     0.18723
     0.25100
     0.37855
     0.37855
     0.50609
     0.50609
     0.41044
     0.56987
     0.63364
     0.37855
     0.41044
     0.63364
     0.47421
     0.31478
     0.41044
     0.37855
     0.41044
     0.50609
     0.41044
     0.21912
     0.37855
     0.31478
     0.15535
     0.28289
     0.37855
     0.44232
     0.25100
     0.44232
     0.34666
     0.25100
     0.34666
     0.21912
     0.28289
     0.41044
     0.41044
     0.25100
     0.15535
     0.21912
     0.15535
     0.12346
     0.21912
     0.21912
    -0.00409
     0.12346
     0.02780
     0.02780
    -0.06786
    -0.06786
    -0.13163
    -0.00409
    -0.09974
    -0.06786
    -0.09974
    -0.16352
    -0.13163
    -0.13163
    -0.00409
    -0.03597
    -0.22729
    -0.13163
    -0.06786
     0.05969
    -0.06786
    -0.06786
    -0.06786
     0.12346
     0.05969
     0.12346
     0.02780
     0.12346
     0.15535
     0.05969
    -0.03597
    -0.03597
    -0.32295
    -0.32295
    -0.35483
    -0.25917
    -0.48238
    -0.67370
    -0.64181
    -0.51426
    -0.60992
    -0.48238
    -0.70558
    -0.64181
    -0.45049
    -0.13163
    -0.09974
     0.31478
     0.18723
     0.28289
     0.28289
     0.50609
     0.69741
     0.56987
     0.56987
     0.79307
     0.92062
     0.85684
     0.76118
     0.60175
     0.82496
     0.47421
     0.31478
     0.37855
     0.25100
     0.15535
     0.34666
     0.15535
     0.02780
     0.12346
    -0.00409
     0.05969
    -0.00409
     0.09157
     0.21912
     0.18723
     0.21912
     0.34666
     0.37855
     0.50609
     0.66553
     0.50609
     0.63364
     0.69741
     0.72930
     0.98439
     0.85684
     0.82496
     0.85684
     0.98439
     0.92062
     0.88873
     0.98439
     0.88873
     0.88873
     1.08005
     0.98439
     0.56987
     0.31478
     0.63364
     0.44232
     0.69741
     0.56987
     0.21912
     0.18723
     0.09157
     0.18723
    -0.13163
    -0.19540
    -0.41861
    -0.45049
    -0.54615
    -0.38672
    -0.45049
    -0.64181
    -0.45049
    -0.32295
    -0.41861
    -0.38672
    -0.45049
    -0.51426
    -0.32295
    -0.29106
    -0.25917
    -0.16352
    -0.06786
    -0.25917
    -0.22729
     0.12346
    -0.03597
    -0.06786
    -0.19540
    -0.03597
    -0.03597
    -0.00409
    -0.13163
    -0.09974
    -0.03597
     0.05969
    -0.09974
     0.05969
    -0.25917
    -0.16352
    -0.22729
     0.02780
     0.12346
    -0.09974
    -0.09974
    -0.13163
    -0.09974
    -0.06786
    -0.03597
    -0.06786
    -0.09974
     0.18723
     0.21912
     0.15535
     0.18723
     0.28289
     0.12346
     0.41044
     0.56987
     0.50609
     0.34666
     0.50609
     0.63364
     0.63364
     0.72930
     0.63364
     0.72930
     0.72930
     0.72930
     0.66553
     0.53798
     0.44232
     0.47421
     0.44232
     0.63364
     0.37855
     0.18723
     0.09157
     0.21912
     0.12346
     0.21912
    -0.06786
    -0.06786
    -0.06786
    -0.09974
     0.21912
    -0.03597
    -0.03597
    -0.06786
    -0.29106
     0.18723
     0.15535
    -0.00409
    -0.00409
     0.12346
     0.02780
     0.18723
    -0.06786
    -0.13163
    -0.13163
    -0.16352
    -0.16352
    -0.09974
    -0.29106
    -0.35483
    -0.60992
    -0.70558
    -0.38672
    -0.60992
    -0.86501
    -0.57804
    -0.13163
    -0.13163
    -0.35483
    -0.60992
    -0.41861
    -0.29106
    -0.22729
     0.12346
     0.28289
     0.31478
     0.56987
     0.69741
     0.88873
     0.85684
     0.76118
     0.88873
     0.79307
     1.04816
     1.20759
     1.04816
     1.04816
     1.08005
     1.11193
     0.92062
     0.98439
     1.01627
     0.88873
     0.79307
     1.01627
     0.92062
     0.69741
     0.56987
     0.66553
     0.66553
     0.72930
     0.50609
     0.50609
     0.44232
     0.63364
     0.56987
     0.56987
     0.44232
     0.37855
     0.28289
     0.60175
     0.95250
     0.85684
     0.98439
     1.14382
     1.36702
     1.59023
     1.84532
     2.22795
     2.35549
     2.54681
     2.73813
     2.48304
     2.57870
     2.29172
     2.10041
     2.29172
     2.45115
     1.94097
     1.33514
     0.79307
     0.66553
     0.21912
     0.05969
    -0.13163
    -0.54615
    -0.54615
    -0.73747
    -0.64181
    -0.73747
    -0.70558
    -0.96067
    -0.76935
    -0.29106
    -0.22729
    -0.29106
    -0.13163
    -0.35483
    -0.29106
    -0.25917
    -0.35483
    -0.51426
    -0.48238
    -0.73747
    -0.70558
    -0.89690
    -0.92879
    -1.18388
    -1.34331
    -1.05633
    -1.05633
    -1.18388
    -1.05633
    -0.99256
    -1.21576
    -0.99256
    -0.76935
    -0.64181
    -0.57804
    -0.57804
    -0.38672
    -0.32295
    -0.25917
    -0.09974
    -0.19540
    -0.06786
     0.12346
    -0.00409
     0.05969
     0.12346
     0.12346
     0.05969
     0.25100
     0.34666
     0.18723
     0.25100
     0.21912
     0.18723
     0.25100
     0.18723
    -0.00409
     0.05969
     0.25100
     0.12346
    -0.03597
     0.12346
    -0.00409
     0.05969
     0.02780
    -0.03597
     0.02780
    -0.00409
    -0.03597
    -0.03597
     0.12346
     0.05969
    -0.00409
    -0.06786
     0.18723
     0.15535
     0.12346
     0.05969
     0.02780
     0.12346
    -0.00409
     0.15535
     0.12346
     0.02780
    -0.03597
     0.05969
    -0.00409
     0.02780
     0.02780
    -0.19540
    -0.06786
    -0.09974
    -0.03597
     0.18723
     0.25100
     0.09157
     0.28289
     0.21912
     0.47421
     0.50609
     0.56987
     0.63364
     0.69741
     0.72930
     0.76118
     0.69741
     0.79307
     0.85684
     0.92062
     0.63364
     0.53798
     0.60175
     0.56987
     0.60175
     0.47421
     0.31478
     0.41044
     0.44232
     0.47421
     0.28289
     0.34666
     0.21912
     0.31478
     0.47421
     0.37855
     0.31478
     0.47421
     0.31478
     0.28289
     0.44232
     0.37855
     0.37855
     0.63364
     0.44232
     0.34666
     0.41044
     0.44232
     0.37855
     0.09157
     0.37855
     0.31478
     0.21912
     0.25100
     0.37855
     0.15535
     0.12346
     0.09157
     0.15535
     0.34666
     0.18723
     0.15535
     0.25100
     0.28289
     0.28289
     0.02780
     0.25100
     0.44232
     0.25100
     0.56987
     0.44232
     0.41044
     0.37855
     0.37855
     0.50609
     0.50609
     0.53798
     0.50609
     0.37855
     0.60175
     0.85684
     0.60175
     0.72930
     0.82496
     0.88873
     0.98439
     1.17570
     1.36702
     1.59023
     1.74966
     1.84532
     1.94097
     1.81343
     1.74966
     1.68588
     1.52645
     1.78154
     1.68588
     1.55834
     1.52645
     1.43079
     1.04816
     0.85684
     0.53798
     0.18723
    -0.22729
    -0.16352
    -0.41861
    -0.45049
    -0.54615
    -0.73747
    -0.86501
    -0.92879
    -1.12010
    -1.15199
    -1.27953
    -1.08822
    -1.27953
    -1.18388
    -1.12010
    -1.21576
    -1.15199
    -1.37519
    -1.15199
    -1.18388
    -1.05633
    -0.86501
    -0.99256
    -0.96067
    -0.73747
    -0.76935
    -0.83313
    -0.60992
    -0.57804
    -0.41861
    -0.35483
    -0.22729
    -0.29106
    -0.25917
    -0.22729
    -0.06786
    -0.00409
     0.02780
    -0.06786
    -0.03597
    -0.16352
    -0.00409
    -0.22729
     0.15535
    -0.06786
    -0.32295
    -0.00409
    -0.06786
    -0.13163
    -0.22729
    -0.19540
    -0.19540
    -0.13163
     0.15535
    -0.06786
    -0.09974
     0.15535
     0.05969
     0.02780
     0.31478
     0.18723
     0.02780
     0.21912
     0.37855
     0.44232
     0.44232
     0.50609
     0.44232
     0.56987
     0.53798
     0.63364
     0.25100
     0.41044
     0.47421
     0.47421
     0.47421
     0.56987
     0.28289
     0.37855
     0.37855
     0.41044
     0.25100
     0.05969
     0.05969
     0.05969
     0.12346
     0.09157
    -0.00409
    -0.00409
    -0.00409
     0.05969
    -0.06786
     0.25100
     0.12346
     0.05969
     0.41044
     0.60175
     0.50609
     0.50609
     0.50609
     0.69741
     0.88873
     1.01627
     1.04816
     0.92062
     0.88873
     1.08005
     0.92062
     1.11193
     0.92062
     0.66553
     0.88873
     0.76118
     0.72930
     0.60175
     0.53798
     0.47421
     0.60175
     0.60175
     0.44232
     0.47421
     0.34666
     0.50609
     0.37855
     0.50609
     0.41044
     0.44232
     0.37855
     0.47421
     0.56987
     0.47421
     0.34666
     0.34666
     0.53798
     0.66553
     0.50609
     0.47421
     0.31478
     0.41044
     0.18723
     0.53798
     0.53798
     0.47421
     0.31478
     0.47421
     0.47421
     0.34666
     0.28289
     0.18723
     0.28289
     0.25100
     0.34666
     0.21912
     0.12346
    -0.00409
     0.05969
     0.15535
     0.18723
     0.12346
    -0.13163
    -0.06786
     0.09157
     0.18723
    -0.00409
    -0.13163
    -0.03597
     0.12346
     0.21912
     0.18723
     0.15535
     0.21912
     0.21912
     0.31478
     0.88873
     1.11193
     1.04816
     1.20759
     1.33514
     1.52645
     1.65400
     1.43079
     1.23948
     1.39891
     1.39891
     1.36702
     1.23948
     1.14382
     0.95250
     0.63364
     0.50609
     0.25100
    -0.25917
    -0.54615
    -0.64181
    -0.83313
    -0.89690
    -1.02444
    -1.24765
    -1.15199
    -1.34331
    -1.31142
    -1.56651
    -1.69405
    -1.63028
    -1.72594
    -1.69405
    -1.40708
    -1.66217
    -1.75783
    -1.78971
    -1.69405
    -1.66217
    -1.43896
    -1.31142
    -1.24765
    -1.31142
    -1.18388
    -0.89690
    -0.76935
    -0.54615
    -0.54615
    -0.41861
     0.12346
     0.12346
     0.18723
     0.37855
     0.60175
     0.79307
     0.69741
     0.66553
     0.56987
     0.82496
     0.85684
     1.04816
     1.04816
     0.85684
     0.69741
     0.41044
     0.50609
     0.50609
     0.37855
     0.21912
     0.31478
     0.21912
     0.21912
     0.21912
    -0.03597
    -0.29106
     0.09157
     0.02780
    -0.03597
     0.05969
    -0.19540
    -0.03597
     0.18723
     0.21912
     0.12346
    -0.03597
     0.18723
     0.12346
     0.25100
     0.18723
     0.15535
     0.05969
     0.28289
     0.21912
     0.18723
     0.18723
     0.18723
    -0.03597
    -0.06786
     0.31478
     0.21912
     0.15535
     0.05969
     0.12346
     0.15535
     0.12346
     0.09157
     0.05969
    -0.09974
     0.18723
     0.12346
    -0.00409
     0.05969
    -0.16352
    -0.19540
     0.09157
    -0.06786
    -0.16352
    -0.13163
    -0.22729
    -0.03597
    -0.09974
    -0.00409
    -0.16352
    -0.09974
     0.05969
     0.02780
     0.25100
     0.31478
     0.31478
     0.31478
     0.63364
     0.76118
     0.60175
     0.69741
     0.72930
     0.85684
     0.95250
     0.79307
     0.85684
     0.69741
     0.95250
     0.82496
     0.88873
     0.66553
     0.47421
     0.44232
     0.50609
     0.69741
     0.53798
     0.25100
     0.21912
     0.28289
     0.21912
     0.44232
     0.12346
     0.12346
     0.18723
     0.18723
     0.25100
     0.18723
     0.18723
     0.02780
     0.05969
     0.31478
     0.18723
     0.12346
     0.15535
     0.28289
     0.25100
     0.18723
     0.21912
     0.25100
     0.31478
     0.34666
     0.41044
     0.50609
     0.47421
     0.50609
     0.21912
     0.50609
     0.56987
     0.63364
     0.41044
     0.47421
     0.44232
     0.34666
     0.44232
     0.18723
     0.37855
     0.31478
     0.12346
    -0.03597
    -0.09974
    -0.25917
    -0.48238
    -0.38672
    -0.13163
    -0.54615
    -0.57804
    -0.83313
    -0.96067
    -0.64181
    -0.70558
    -0.48238
    -0.70558
    -0.60992
    -0.45049
    -0.38672
    -0.32295
    -0.22729
    -0.03597
     0.02780
     0.28289
     0.53798
     0.47421
     0.69741
     0.69741
     0.72930
     0.79307
     0.82496
     0.88873
     0.79307
     0.53798
     0.37855
     0.09157
    -0.00409
    -0.22729
    -0.54615
    -0.35483
    -0.38672
    -0.80124
    -0.64181
    -0.54615
    -0.00409
     0.28289
     0.56987
     0.44232
     0.50609
     1.01627
     1.30325
     1.59023
     1.94097
     1.84532
     1.68588
     2.45115
     2.67436
     2.25984
     2.00475
     1.74966
     1.59023
     1.55834
     0.98439
     0.85684
     0.92062
     0.85684
     0.69741
     0.31478
     0.37855
     0.28289
     0.09157
    -0.00409
     0.31478
     0.21912
     0.25100
     0.41044
     0.18723
     0.34666
     0.34666
     0.44232
     0.44232
     0.53798
     0.56987
     0.66553
     0.76118
     0.79307
     0.69741
     0.66553
     0.88873
     0.82496
     0.72930
     0.82496
     0.72930
     0.66553
     0.56987
     0.47421
     0.37855
     0.50609
     0.28289
     0.21912
     0.34666
     0.05969
     0.28289
     0.09157
     0.21912
     0.18723
     0.09157
    -0.03597
     0.18723
     0.05969
     0.09157
    -0.00409
     0.21912
     0.12346
     0.21912
     0.15535
     0.05969
     0.09157
     0.02780
     0.02780
    -0.00409
     0.18723
    -0.06786
    -0.03597
     0.09157
     0.02780
    -0.13163
    -0.13163
    -0.06786
    -0.19540
    -0.06786
    -0.22729
    -0.22729
    -0.32295
    -0.09974
    -0.32295
    -0.38672
    -0.22729
    -0.32295
    -0.19540
    -0.35483
    -0.19540
    -0.32295
    -0.35483
    -0.25917
    -0.03597
    -0.16352
     0.02780
    -0.09974
    -0.03597
     0.02780
    -0.00409
    -0.09974
     0.21912
     0.05969
    -0.03597
     0.18723
    -0.00409
     0.02780
    -0.09974
    -0.09974
    -0.09974
    -0.19540
    -0.09974
    -0.32295
    -0.60992
    -0.38672
    -0.32295
    -0.41861
    -0.38672
    -0.35483
    -0.60992
    -0.35483
    -0.22729
    -0.22729
    -0.25917
    -0.19540
    -0.22729
    -0.03597
     0.05969
     0.12346
     0.15535
     0.09157
     0.18723
     0.21912
     0.41044
     0.41044
     0.34666
     0.56987
     0.44232
     0.63364
     0.44232
     0.53798
     0.60175
     0.63364
     0.66553
     0.50609
     0.63364
     0.50609
     0.56987
     0.60175
     0.50609
     0.60175
     0.37855
     0.18723
     0.12346
     0.15535
     0.09157
     0.05969
     0.05969
    -0.13163
    -0.13163
    -0.06786
    -0.22729
    -0.09974
    -0.09974
    -0.03597
    -0.19540
    -0.22729
    -0.25917
    -0.54615
    -0.29106
    -0.32295
    -0.45049
    -0.35483
    -0.38672
    -0.57804
    -0.73747
    -0.70558
    -0.83313
    -1.18388
    -1.15199
    -1.18388
    -1.15199
    -1.02444
    -1.05633
    -1.24765
    -0.76935
    -0.45049
    -0.25917
    -0.16352
    -0.25917
     0.28289
     0.60175
     0.92062
     1.59023
     1.46268
     1.33514
     1.43079
     1.55834
     1.68588
     2.06852
     2.06852
     2.13229
     1.94097
     2.03663
     2.00475
     1.68588
     1.39891
     1.39891
     1.62211
     1.78154
     1.39891
     1.49457
     1.27136
     1.39891
     1.30325
     1.30325
     0.98439
     0.88873
     0.92062
     0.95250
     0.79307
     0.60175
     0.41044
     0.25100
     0.47421
     0.50609
     0.31478
     0.18723
    -0.00409
    -0.00409
    -0.03597
     0.18723
     0.21912
     0.12346
     0.12346
     0.12346
     0.12346
    -0.00409
    -0.16352
    -0.13163
    -0.00409
     0.02780
    -0.03597
    -0.09974
    -0.22729
    -0.16352
    -0.22729
    -0.06786
     0.09157
    -0.22729
    -0.09974
    -0.13163
    -0.03597
    -0.00409
    -0.13163
    -0.06786
    -0.00409
     0.09157
     0.05969
     0.25100
     0.18723
    -0.03597
     0.12346
     0.05969
     0.21912
     0.05969
    -0.09974
     0.02780
    -0.16352
    -0.00409
    -0.09974
    -0.32295
    -0.41861
    -0.35483
    -0.25917
    -0.32295
    -0.64181
    -0.51426
    -0.57804
    -0.60992
    -0.35483
    -0.60992
    -0.60992
    -0.41861
    -0.22729
    -0.22729
    -0.16352
    -0.22729
    -0.32295
    -0.19540
     0.12346
     0.15535
     0.31478
     0.34666
     0.28289
     0.31478
     0.69741
     0.72930
     0.63364
     0.63364
     0.76118
     0.79307
     0.82496
     0.88873
     0.88873
     0.88873
     0.82496
     0.88873
     0.82496
     0.72930
     0.66553
     0.37855
     0.41044
     0.50609
     0.28289
     0.12346
     0.05969
     0.02780
    -0.00409
    -0.09974
    -0.22729
    -0.29106
    -0.25917
    -0.13163
    -0.16352
    -0.19540
    -0.29106
    -0.19540
    -0.09974
     0.05969
    -0.03597
    -0.03597
    -0.00409
     0.21912
     0.18723
     0.31478
     0.31478
     0.15535
     0.41044
     0.44232
     0.41044
     0.41044
     0.41044
     0.44232
     0.25100
     0.72930
     0.60175
     0.47421
     0.28289
     0.34666
     0.53798
     0.50609
     0.50609
     0.44232
     0.53798
     0.50609
     0.53798
     0.47421
     0.34666
     0.44232
     0.31478
     0.34666
     0.56987
     0.41044
     0.44232
     0.31478
     0.63364
     0.53798
     0.66553
     0.56987
     0.72930
     0.56987
     0.69741
     0.72930
     0.85684
     0.82496
     0.79307
     0.85684
     0.98439
     0.82496
     0.69741
     0.72930
     0.60175
     0.63364
     0.63364
     0.47421
     0.34666
     0.28289
     0.41044
     0.21912
     0.28289
     0.15535
    -0.13163
    -0.06786
     0.02780
    -0.03597
    -0.03597
    -0.29106
    -0.06786
     0.05969
    -0.29106
    -0.22729
    -0.29106
    -0.41861
    -0.57804
    -0.60992
    -0.51426
    -0.19540
    -0.41861
    -0.67370
    -0.13163
     0.05969
     0.12346
     0.05969
     0.56987
     0.95250
     1.55834
     1.33514
     1.49457
     1.52645
     1.68588
     1.74966
     1.78154
     2.03663
     2.06852
     1.84532
     1.97286
     1.74966
     1.11193
     0.47421
     0.25100
     0.02780
    -0.19540
    -0.38672
    -0.60992
    -0.89690
    -1.21576
    -1.27953
    -1.40708
    -1.66217
    -1.72594
    -2.04480
    -1.98103
    -1.72594
    -1.59840
    -1.47085
    -1.43896
    -1.56651
    -1.50274
    -1.31142
    -1.05633
    -0.64181
    -0.54615
    -0.54615
    -0.38672
     0.02780
    -0.00409
     0.09157
     0.12346
     0.50609
     0.69741
     0.72930
     0.85684
     0.82496
     0.92062
     0.88873
     1.04816
     0.92062
     0.98439
     0.92062
     0.98439
     0.79307
     0.85684
     0.82496
     0.50609
     0.50609
     0.63364
     0.21912
     0.34666
     0.31478
     0.05969
    -0.03597
    -0.06786
    -0.16352
    -0.19540
    -0.16352
    -0.13163
    -0.32295
    -0.09974
    -0.25917
    -0.35483
    -0.35483
    -0.13163
    -0.13163
    -0.06786
    -0.06786
     0.05969
    -0.06786
     0.18723
     0.05969
     0.37855
     0.25100
     0.25100
     0.18723
     0.34666
     0.34666
     0.44232
     0.31478
     0.50609
     0.47421
     0.37855
     0.53798
     0.44232
     0.56987
     0.37855
     0.63364
     0.53798
     0.63364
     0.63364
     0.88873
     0.79307
     0.76118
     0.79307
     0.76118
     0.85684
     0.98439
     0.95250
     1.01627
     0.85684
     0.88873
     0.82496
     0.88873
     0.82496
     0.85684
     0.82496
     0.76118
     0.72930
     0.76118
     0.63364
     0.41044
     0.37855
     0.53798
     0.56987
     0.44232
     0.41044
     0.41044
     0.21912
     0.28289
     0.28289
     0.34666
     0.28289
     0.25100
     0.15535
     0.31478
     0.09157
     0.21912
     0.05969
     0.31478
     0.18723
     0.02780
     0.18723
     0.05969
     0.12346
    -0.00409
     0.18723
     0.12346
     0.15535
     0.05969
     0.05969
     0.05969
     0.15535
     0.18723
    -0.03597
     0.02780
     0.12346
     0.12346
     0.21912
     0.02780
    -0.00409
    -0.06786
    -0.06786
     0.09157
     0.21912
    -0.09974
    -0.03597
     0.02780
     0.02780
     0.18723
     0.02780
     0.18723
     0.25100
     0.12346
     0.15535
     0.28289
     0.28289
     0.28289
     0.18723
     0.18723
     0.18723
     0.34666
     0.12346
    -0.00409
     0.05969
    -0.03597
    -0.03597
    -0.38672
    -0.16352
    -0.48238
    -0.67370
    -0.48238
    -0.67370
    -0.89690
    -1.05633
    -1.24765
    -1.24765
    -1.31142
    -1.59840
    -1.69405
    -1.91726
    -2.10858
    -2.14046
    -1.98103
    -1.88537
    -2.10858
    -1.94914
    -1.63028
    -1.21576
    -0.89690
    -0.54615
    -0.22729
     0.02780
     0.47421
     1.04816
     1.30325
     1.46268
     1.74966
     2.51493
     3.24831
     3.31208
     3.47151
     3.28020
     3.28020
     3.02511
     2.73813
     2.51493
     2.38738
     2.25984
     2.32361
     2.16418
     1.59023
     0.72930
     0.72930
     0.85684
     0.63364
     0.37855
     0.18723
    -0.03597
    -0.13163
    -0.00409
    -0.09974
    -0.22729
    -0.06786
    -0.06786
    -0.13163
     0.21912
     0.15535
     0.05969
     0.09157
     0.18723
     0.18723
     0.28289
     0.53798
     0.31478
     0.37855
     0.37855
     0.63364
     0.56987
     0.60175
     0.47421
     0.56987
     0.66553
     0.69741
     0.72930
     0.66553
     0.53798
     0.60175
     0.50609
     0.76118
     0.79307
     0.60175
     0.63364
     0.41044
     0.56987
     0.41044
     0.15535
     0.21912
     0.37855
     0.21912
     0.09157
    -0.00409
    -0.13163
    -0.22729
    -0.25917
    -0.25917
    -0.22729
    -0.54615
    -0.57804
    -0.48238
    -0.48238
    -0.54615
    -0.76935
    -0.76935
    -0.51426
    -0.54615
    -0.67370
    -0.80124
    -0.60992
    -0.64181
    -0.60992
    -0.57804
    -0.60992
    -0.86501
    -0.67370
    -0.45049
    -0.35483
    -0.48238
    -0.60992
    -0.70558
    -0.80124
    -0.73747
    -0.73747
    -0.76935
    -0.92879
    -1.02444
    -0.96067
    -1.02444
    -0.96067
    -1.08822
    -1.21576
    -1.08822
    -1.12010
    -0.96067
    -1.02444
    -0.96067
    -0.92879
    -0.70558
    -0.60992
    -0.67370
    -0.64181
    -0.60992
    -0.45049
    -0.32295
    -0.13163
    -0.09974
    -0.45049
    -0.29106
    -0.22729
    -0.19540
    -0.22729
    -0.22729
    -0.48238
    -0.29106
    -0.29106
    -0.25917
    -0.48238
    -0.35483
    -0.60992
    -0.54615
    -0.60992
    -0.41861
    -0.64181
    -0.60992
    -0.60992
    -0.41861
    -0.35483
    -0.29106
    -0.41861
    -0.16352
    -0.13163
     0.21912
     0.25100
     0.15535
     0.28289
     0.44232
     0.76118
     1.27136
     0.92062
     1.04816
     1.01627
     1.27136
     1.27136
     1.20759
     1.14382
     0.95250
     0.98439
     1.14382
     0.85684
     0.63364
     0.37855
    -0.03597
    -0.51426
    -0.35483
    -0.38672
    -0.51426
    -0.64181
    -0.57804
    -0.60992
    -0.51426
    -0.19540
     0.21912
     0.31478
     0.76118
     1.14382
     1.30325
     1.17570
     1.52645
     1.62211
     1.78154
     1.68588
     1.43079
     1.23948
     1.14382
     1.20759
     0.88873
     0.44232
     0.28289
     0.09157
     0.28289
     0.34666
     0.44232
     0.41044
     0.37855
     0.53798
     0.92062
     1.23948
     1.30325
     1.17570
     1.46268
     1.65400
     1.62211
     1.71777
     1.65400
     1.36702
     1.27136
     1.04816
     0.79307
     0.66553
     0.50609
     0.47421
     0.21912
     0.34666
     0.25100
     0.05969
     0.09157
    -0.13163
    -0.03597
    -0.06786
    -0.09974
    -0.16352
    -0.19540
    -0.22729
    -0.13163
    -0.22729
    -0.35483
    -0.29106
    -0.54615
    -0.09974
    -0.19540
    -0.38672
    -0.32295
    -0.38672
    -0.29106
    -0.25917
    -0.29106
    -0.22729
    -0.22729
    -0.25917
    -0.19540
    -0.22729
    -0.32295
    -0.41861
    -0.48238
    -0.25917
    -0.13163
    -0.38672
    -0.35483
    -0.41861
    -0.32295
    -0.38672
    -0.41861
    -0.32295
    -0.48238
    -0.35483
    -0.25917
    -0.38672
    -0.35483
    -0.32295
    -0.32295
    -0.48238
    -0.16352
    -0.29106
    -0.38672
    -0.38672
    -0.29106
    -0.38672
    -0.22729
    -0.32295
    -0.29106
    -0.41861
    -0.32295
    -0.25917
    -0.35483
    -0.35483
    -0.48238
    -0.48238
    -0.29106
    -0.22729
    -0.25917
    -0.45049
    -0.41861
    -0.41861
    -0.54615
    -0.41861
    -0.45049
    -0.51426
    -0.60992
    -0.67370
    -0.67370
    -0.80124
    -0.89690
    -1.15199
    -0.86501
    -0.96067
    -0.99256
    -1.05633
    -1.15199
    -1.05633
    -1.05633
    -1.21576
    -0.96067
    -1.15199
    -1.02444
    -1.02444
    -0.96067
    -0.80124
    -0.76935
    -0.73747
    -0.54615
    -0.25917
    -0.29106
    -0.03597
    -0.09974
    -0.09974
     0.02780
     0.25100
     0.28289
     0.44232
     0.66553
     0.56987
     0.79307
     0.82496
     0.66553
     0.50609
     0.31478
     0.66553
     0.50609
     0.34666
     0.47421
     0.25100
     0.12346
    -0.09974
    -0.09974
    -0.35483
    -0.73747
    -0.60992
    -0.86501
    -1.15199
    -1.34331
    -1.69405
    -1.75783
    -1.47085
    -1.56651
    -1.78971
    -1.72594
    -1.50274
    -1.31142
    -1.02444
    -0.99256
    -0.83313
    -0.19540
     0.50609
     0.72930
     0.88873
     1.23948
     1.20759
     1.14382
     1.49457
     1.81343
     2.19606
     2.03663
     1.74966
     1.65400
     1.68588
     1.17570
     0.79307
     0.47421
     0.12346
    -0.13163
    -0.16352
    -0.35483
    -0.64181
    -0.60992
    -0.96067
    -0.89690
    -1.18388
    -1.21576
    -1.24765
    -1.02444
    -0.96067
    -0.99256
    -0.80124
    -0.60992
    -0.45049
    -0.45049
    -0.29106
    -0.22729
    -0.13163
    -0.22729
    -0.09974
     0.15535
     0.05969
     0.05969
     0.12346
    -0.06786
    -0.13163
    -0.06786
    -0.16352
    -0.09974
    -0.09974
    -0.09974
    -0.22729
    -0.16352
    -0.16352
    -0.00409
    -0.29106
     0.02780
    -0.13163
    -0.25917
    -0.03597
    -0.00409
    -0.00409
    -0.06786
    -0.19540
    -0.09974
     0.05969
     0.02780
    -0.22729
    -0.16352
    -0.00409
    -0.13163
    -0.35483
     0.02780
    -0.03597
     0.02780
    -0.22729
    -0.09974
    -0.13163
    -0.22729
    -0.19540
    -0.03597
     0.05969
    -0.03597
    -0.13163
    -0.09974
     0.05969
    -0.00409
    -0.09974
     0.12346
    -0.03597
    -0.00409
    -0.03597
     0.15535
     0.09157
     0.02780
    -0.16352
    -0.13163
    -0.06786
    -0.13163
    -0.16352
    -0.51426
    -0.38672
    -0.45049
    -0.35483
    -0.80124
    -0.51426
    -0.64181
    -0.76935
    -0.76935
    -0.83313
    -0.96067
    -0.70558
    -0.89690
    -0.80124
    -0.83313
    -0.67370
    -0.60992
    -0.64181
    -0.35483
    -0.32295
    -0.32295
    -0.22729
    -0.13163
    -0.29106
    -0.13163
     0.15535
     0.18723
     0.18723
     0.02780
     0.25100
     0.28289
     0.34666
     0.44232
     0.25100
     0.21912
     0.12346
     0.18723
     0.12346
     0.28289
     0.02780
    -0.00409
    -0.00409
    -0.00409
    -0.06786
    -0.35483
    -0.22729
    -0.35483
    -0.16352
    -0.29106
    -0.48238
    -0.51426
    -0.51426
    -0.54615
    -0.48238
    -0.45049
    -0.54615
    -0.60992
    -0.57804
    -0.45049
    -0.73747
    -0.76935
    -0.80124
    -0.80124
    -0.96067
    -1.08822
    -1.08822
    -1.05633
    -0.89690
    -0.89690
    -0.92879
    -0.51426
    -0.86501
    -0.48238
    -0.00409
    -0.06786
     0.21912
     0.15535
     0.18723
     0.28289
     0.72930
     0.85684
     1.14382
     1.14382
     1.04816
     1.04816
     1.04816
     1.17570
     1.23948
     0.79307
     0.88873
     0.92062
     0.66553
     0.56987
     0.53798
     0.56987
     0.72930
     0.82496
     0.76118
     0.56987
     0.37855
     0.37855
     0.31478
     0.37855
     0.53798
     0.18723
     0.12346
     0.37855
     0.28289
     0.18723
    -0.06786
     0.15535
     0.05969
     0.05969
    -0.06786
    -0.22729
    -0.29106
    -0.19540
    -0.22729
    -0.19540
    -0.19540
    -0.19540
    -0.32295
    -0.22729
    -0.16352
    -0.29106
    -0.29106
    -0.35483
    -0.29106
    -0.25917
    -0.13163
    -0.13163
    -0.19540
    -0.06786
    -0.22729
    -0.09974
     0.18723
     0.12346
    -0.16352
    -0.00409
     0.05969
     0.18723
     0.12346
     0.12346
     0.05969
     0.12346
     0.12346
     0.18723
     0.12346
     0.02780
    -0.06786
     0.15535
     0.05969
     0.18723
     0.02780
    -0.00409
     0.21912
     0.21912
     0.34666
     0.28289
     0.34666
     0.25100
     0.50609
     0.63364
     0.63364
     0.50609
     0.60175
     0.56987
     0.56987
     0.69741
     0.34666
     0.12346
     0.34666
    -0.00409
    -0.06786
    -0.48238
    -0.83313
    -0.83313
    -0.67370
    -1.05633
    -1.43896
    -1.59840
    -1.69405
    -1.63028
    -1.63028
    -1.47085
    -1.37519
    -1.69405
    -1.27953
    -1.21576
    -0.99256
    -0.80124
    -0.54615
    -0.41861
    -0.13163
     0.02780
     0.15535
     0.37855
     0.34666
     0.63364
     0.44232
     0.85684
     0.92062
     0.53798
     0.50609
     0.56987
     0.63364
     0.63364
     0.25100
    -0.06786
    -0.09974
    -0.19540
    -0.13163
    -0.19540
    -0.35483
    -0.48238
    -0.73747
    -0.76935
    -0.67370
    -0.73747
    -0.73747
    -0.60992
    -0.57804
    -0.32295
    -0.25917
    -0.16352
    -0.06786
    -0.03597
     0.21912
     0.34666
     0.44232
     0.47421
     0.56987
     0.66553
     0.92062
     0.92062
     0.76118
     0.79307
     0.95250
     1.01627
     0.92062
     0.88873
     0.92062
     0.92062
     0.95250
     0.79307
     0.88873
     0.72930
     0.60175
     0.50609
     0.50609
     0.79307
     0.98439
     1.14382
     1.30325
     1.81343
     2.25984
     2.54681
     2.83379
     3.15265
     3.12076
     3.05699
     2.89756
     2.73813
     2.64247
     2.57870
     2.64247
     2.29172
     1.71777
     1.04816
     0.37855
    -0.35483
    -0.89690
    -1.34331
    -1.63028
    -2.04480
    -2.23612
    -2.23612
    -2.42744
    -2.29989
    -2.39555
    -2.29989
    -2.07669
    -1.88537
    -1.75783
    -1.50274
    -1.47085
    -1.27953
    -1.08822
    -0.80124
    -0.92879
    -1.05633
    -0.99256
    -0.92879
    -0.80124
    -0.92879
    -1.02444
    -0.89690
    -0.89690
    -0.64181
    -0.70558
    -0.83313
    -0.67370
    -0.70558
    -0.54615
    -0.41861
    -0.35483
    -0.35483
    -0.25917
    -0.22729
     0.02780
    -0.06786
     0.05969
    -0.06786
    -0.00409
     0.21912
     0.34666
     0.09157
     0.12346
     0.28289
     0.21912
     0.15535
     0.25100
     0.18723
     0.15535
     0.21912
     0.18723
     0.12346
     0.18723
     0.15535
    -0.03597
    -0.00409
     0.12346
    -0.03597
    -0.09974
     0.02780
     0.09157
     0.05969
     0.02780
     0.05969
     0.05969
    -0.03597
    -0.00409
    -0.03597
    -0.03597
    -0.09974
    -0.13163
    -0.25917
    -0.09974
    -0.29106
    -0.35483
    -0.29106
    -0.45049
    -0.45049
    -0.45049
    -0.35483
    -0.45049
    -0.25917
    -0.38672
    -0.19540
    -0.03597
     0.09157
     0.31478
     0.25100
     0.41044
     0.69741
     0.66553
     0.88873
     0.88873
     1.04816
     1.04816
     0.98439
     1.01627
     0.95250
     0.92062
     0.92062
     0.92062
     0.88873
     0.69741
     0.53798
     0.50609
     0.50609
     0.41044
     0.25100
     0.28289
     0.02780
    -0.00409
     0.05969
     0.05969
     0.05969
    -0.00409
    -0.03597
    -0.00409
     0.12346
    -0.06786
    -0.19540
    -0.03597
     0.18723
     0.25100
     0.18723
     0.15535
     0.21912
     0.18723
     0.31478
     0.31478
     0.34666
     0.50609
     0.34666
     0.31478
     0.44232
     0.44232
     0.34666
     0.41044
     0.56987
     0.56987
     0.41044
     0.47421
     0.47421
     0.47421
     0.47421
     0.53798
     0.31478
     0.56987
     0.50609
     0.44232
     0.37855
     0.47421
     0.37855
     0.31478
     0.47421
     0.31478
     0.47421
     0.31478
     0.28289
     0.21912
     0.31478
     0.66553
     0.92062
     1.14382
     1.36702
     1.30325
     1.62211
     2.16418
     2.61058
     2.73813
     3.21642
     3.47151
     3.79037
     3.72660
     3.59906
     3.28020
     3.15265
     3.12076
     3.08888
     3.05699
     2.70624
     2.10041
     1.27136
     0.41044
    -0.09974
    -0.48238
    -0.96067
    -1.05633
    -1.59840
    -1.91726
    -1.94914
    -2.20423
    -2.45932
    -2.52310
    -2.65064
    -2.61875
    -2.39555
    -2.29989
    -2.29989
    -2.04480
    -2.01292
    -1.75783
    -1.85349
    -1.56651
    -1.34331
    -1.31142
    -1.21576
    -1.15199
    -0.86501
    -0.51426
    -0.92879
    -0.83313
    -0.73747
    -0.70558
    -0.57804
    -0.60992
    -0.41861
    -0.35483
    -0.48238
    -0.45049
    -0.48238
    -0.38672
    -0.41861
    -0.35483
    -0.48238
    -0.54615
    -0.45049
    -0.48238
    -0.38672
    -0.19540
    -0.38672
    -0.38672
    -0.35483
    -0.22729
    -0.35483
    -0.29106
    -0.13163
    -0.32295
    -0.13163
    -0.25917
    -0.03597
    -0.13163
    -0.35483
    -0.22729
    -0.03597
    -0.06786
    -0.19540
    -0.19540
    -0.32295
    -0.16352
    -0.16352
    -0.13163
     0.02780
     0.09157
    -0.03597
     0.09157
     0.15535
     0.34666
     0.60175
     0.53798
     0.63364
     0.79307
     0.85684
     0.88873
     0.88873
     0.95250
     0.98439
     0.95250
     1.30325
     0.95250
     0.82496
     0.79307
     0.69741
     0.72930
     0.66553
     0.44232
     0.25100
     0.50609
     0.53798
     0.21912
    -0.00409
    -0.06786
     0.02780
    -0.03597
    -0.03597
    -0.00409
    -0.06786
    -0.03597
     0.12346
     0.05969
    -0.00409
    -0.09974
    -0.16352
     0.18723
     0.12346
     0.05969
    -0.00409
    -0.00409
     0.21912
     0.09157
     0.12346
     0.25100
    -0.00409
    -0.00409
     0.02780
     0.18723
     0.12346
    -0.03597
    -0.00409
     0.15535
     0.21912
     0.28289
     0.25100
     0.21912
     0.18723
     0.31478
     0.31478
     0.50609
     0.31478
     0.37855
     0.41044
     0.47421
     0.41044
     0.56987
     0.34666
     0.56987
     0.63364
     0.63364
     0.63364
     0.50609
     0.50609
     0.47421
     0.44232
     0.56987
     0.47421
     0.66553
     0.66553
     0.63364
     0.76118
     0.66553
     0.69741
     0.72930
     0.82496
     1.11193
     1.08005
     1.27136
     1.49457
     1.59023
     1.49457
     1.46268
     1.59023
     1.17570
     1.17570
     1.30325
     1.17570
     1.30325
     1.04816
     0.79307
     0.76118
     0.66553
     0.44232
     0.12346
    -0.22729
    -0.35483
    -0.45049
    -0.38672
    -0.29106
    -0.60992
    -0.70558
    -0.73747
    -0.70558
    -0.80124
    -1.02444
    -0.99256
    -1.02444
    -0.92879
    -0.86501
    -0.92879
    -1.05633
    -1.05633
    -1.15199
    -0.99256
    -0.80124
    -0.89690
    -0.92879
    -0.92879
    -0.80124
    -0.86501
    -0.89690
    -0.96067
    -0.92879
    -0.80124
    -0.67370
    -0.64181
    -0.70558
    -0.64181
    -0.60992
    -0.73747
    -0.54615
    -0.54615
    -0.60992
    -0.57804
    -0.48238
    -0.54615
    -0.73747
    -0.76935
    -0.89690
    -0.73747
    -0.92879
    -0.99256
    -1.05633
    -1.31142
    -1.43896
    -1.47085
    -1.34331
    -1.18388
    -1.50274
    -1.66217
    -1.34331
    -1.05633
    -1.15199
    -1.27953
    -1.05633
    -0.92879
    -0.38672
     0.05969
     0.12346
     0.37855
     0.50609
     0.50609
     0.63364
     1.04816
     1.20759
     1.43079
     1.43079
     1.62211
     1.71777
     1.71777
     1.49457
     1.43079
     1.27136
     1.46268
     1.39891
     0.95250
     0.72930
     0.44232
     0.41044
     0.66553
     0.41044
     0.18723
     0.12346
     0.12346
     0.09157
     0.05969
     0.09157
    -0.06786
    -0.00409
     0.15535
     0.47421
     0.47421
     0.28289
     0.37855
     0.21912
     0.56987
     0.72930
     0.53798
     0.60175
     0.50609
     0.50609
     0.69741
     0.63364
     0.53798
     0.79307
     0.69741
     0.76118
     0.53798
     0.69741
     0.47421
     0.56987
     0.63364
     0.85684
     0.69741
     0.50609
     0.44232
     0.50609
     0.56987
     0.47421
     0.28289
     0.34666
     0.21912
     0.47421
     0.47421
     0.37855
     0.31478
     0.18723
     0.12346
     0.34666
     0.28289
     0.18723
     0.18723
     0.25100
     0.28289
     0.31478
     0.28289
     0.47421
     0.15535
     0.18723
     0.34666
     0.18723
     0.15535
     0.15535
     0.05969
     0.28289
     0.25100
    -0.09974
     0.18723
     0.31478
     0.63364
     0.92062
     1.27136
     1.65400
     1.97286
     2.54681
     2.99322
     3.15265
     3.08888
     3.15265
     3.12076
     3.50340
     3.88603
     3.72660
     3.31208
     2.99322
     2.70624
     2.38738
     1.81343
     1.17570
     0.44232
    -0.32295
    -0.60992
    -1.15199
    -1.53462
    -1.82160
    -2.45932
    -2.58687
    -2.65064
    -2.74630
    -2.93762
    -3.12893
    -3.03328
    -3.19271
    -3.09705
    -3.28837
    -2.96950
    -2.93762
    -2.77819
    -2.65064
    -2.55498
    -2.29989
    -2.29989
    -2.26801
    -1.91726
    -1.75783
    -1.66217
    -1.59840
    -1.59840
    -1.50274
    -1.37519
    -1.24765
    -1.15199
    -0.92879
    -0.92879
    -0.89690
    -0.73747
    -0.89690
    -1.05633
    -1.05633
    -0.83313
    -0.60992
    -0.70558
    -0.70558
    -0.38672
    -0.38672
    -0.48238
    -0.57804
    -0.29106
    -0.29106
     0.09157
     0.28289
     0.44232
     0.60175
     0.66553
     0.44232
     0.82496
     0.98439
     1.11193
     1.14382
     1.30325
     1.23948
     1.27136
     1.65400
     1.49457
     1.43079
     1.36702
     1.46268
     1.46268
     1.30325
     1.17570
     1.23948
     0.92062
     1.17570
     1.17570
     1.11193
     1.23948
     1.11193
     0.92062
     0.92062
     0.95250
     0.95250
     1.11193
     0.98439
     1.11193
     0.98439
     1.11193
     0.95250
     0.88873
     1.04816
     1.04816
     1.04816
     0.98439
     0.92062
     0.92062
     0.82496
     0.85684
     0.85684
     0.85684
     0.88873
     0.76118
     0.95250
     0.92062
     0.92062
     0.79307
     0.76118
     0.79307
     0.82496
     0.66553
     0.56987
     0.63364
     0.56987
     0.56987
     0.41044
     0.47421
     0.37855
     0.21912
     0.41044
     0.21912
     0.05969
     0.15535
     0.12346
     0.15535
     0.12346
     0.12346
     0.18723
     0.12346
    -0.00409
     0.12346
     0.12346
     0.18723
     0.34666
     0.44232
     0.31478
     0.50609
     0.63364
     0.63364
     0.60175
     0.79307
     0.76118
     0.56987
     0.50609
     0.34666
     0.25100
     0.25100
     0.12346
     0.02780
     0.02780
    -0.25917
    -0.41861
    -0.70558
    -0.76935
    -0.80124
    -0.92879
    -0.89690
    -0.70558
    -0.92879
    -0.80124
    -0.73747
    -0.73747
    -0.80124
    -0.38672
    -0.22729
     0.05969
     0.50609
     0.69741
     0.88873
     1.30325
     1.68588
     2.19606
     2.67436
     3.34397
     3.28020
     3.08888
     3.18454
     2.89756
     2.64247
     2.19606
     1.90909
     1.81343
     1.49457
     0.98439
     0.18723
    -0.54615
    -1.27953
    -1.82160
    -2.68253
    -2.93762
    -3.38402
    -3.60723
    -3.57534
    -3.63911
    -3.60723
    -3.79854
    -3.57534
    -3.28837
    -3.00139
    -2.93762
    -2.61875
    -2.49121
    -2.29989
    -1.98103
    -1.91726
    -1.56651
    -1.31142
    -1.24765
    -0.99256
    -0.73747
    -0.76935
    -0.60992
    -0.29106
    -0.06786
     0.21912
     0.05969
     0.12346
     0.18723
     0.21912
     0.28289
     0.41044
     0.53798
     0.47421
     0.41044
     0.37855
     0.28289
     0.18723
     0.12346
     0.15535
     0.21912
     0.15535
     0.05969
     0.05969
    -0.09974
    -0.22729
    -0.06786
    -0.13163
     0.09157
     0.09157
    -0.03597
    -0.06786
     0.21912
     0.28289
     0.34666
     0.05969
     0.05969
     0.28289
     0.41044
     0.47421
     0.37855
     0.28289
     0.09157
     0.41044
     0.37855
     0.31478
     0.21912
     0.12346
     0.12346
     0.21912
     0.02780
    -0.03597
    -0.09974
    -0.22729
    -0.13163
    -0.00409
     0.09157
    -0.19540
    -0.00409
     0.09157
    -0.03597
     0.09157
     0.09157
     0.12346
     0.05969
     0.25100
     0.50609
     0.31478
     0.31478
     0.41044
     0.44232
     0.53798
     0.44232
     0.31478
     0.28289
     0.34666
     0.34666
     0.31478
     0.50609
     0.25100
     0.25100
     0.41044
     0.34666
     0.18723
     0.21912
     0.12346
     0.15535
     0.12346
     0.21912
     0.12346
     0.44232
     0.69741
     0.28289
     0.28289
     0.41044
     0.37855
     0.34666
     0.47421
     0.56987
     0.56987
     0.60175
     0.47421
     0.47421
     0.66553
     0.50609
     0.56987
     0.37855
     0.34666
     0.34666
     0.15535
     0.53798
     0.21912
     0.12346
     0.21912
     0.18723
     0.25100
     0.05969
    -0.13163
    -0.19540
    -0.09974
     0.05969
    -0.03597
    -0.22729
    -0.09974
    -0.41861
    -0.25917
    -0.22729
     0.09157
    -0.00409
    -0.00409
     0.21912
     0.63364
     0.82496
     0.92062
     1.49457
     2.25984
     2.73813
     2.99322
     3.28020
     3.24831
     3.31208
     3.47151
     3.63094
     3.79037
     3.63094
     3.15265
     2.61058
     2.32361
     1.90909
     1.27136
     0.50609
     0.05969
    -0.35483
    -0.96067
    -1.59840
    -2.14046
    -2.61875
    -2.93762
    -3.12893
    -3.00139
    -3.19271
    -3.47968
    -3.57534
    -3.44780
    -3.35214
    -3.25648
    -3.41591
    -3.00139
    -3.09705
    -2.71441
    -2.36367
    -2.33178
    -2.14046
    -1.88537
    -1.59840
    -1.02444
    -0.80124
    -0.67370
    -0.38672
     0.09157
     0.21912
     0.37855
     0.50609
     0.53798
     0.44232
     0.63364
     0.76118
     0.37855
     0.21912
     0.05969
    -0.29106
    -0.32295
    -0.41861
    -0.96067
    -1.27953
    -1.27953
    -1.12010
    -1.15199
    -1.08822
    -1.15199
    -1.27953
    -1.05633
    -0.89690
    -0.64181
    -0.32295
     0.02780
     0.12346
     0.28289
     0.63364
     0.53798
     0.72930
     0.85684
     0.98439
     0.95250
     0.92062
     0.88873
     0.69741
     0.63364
     0.66553
     0.66553
     0.50609
     0.28289
     0.25100
     0.18723
     0.44232
     0.37855
     0.18723
     0.12346
     0.28289
     0.41044
     0.25100
     0.44232
     0.34666
     0.28289
     0.41044
     0.34666
     0.41044
     0.31478
     0.25100
     0.31478
     0.41044
     0.56987
     0.31478
     0.25100
     0.44232
     0.18723
     0.34666
     0.37855
     0.25100
     0.21912
     0.37855
     0.31478
     0.34666
     0.44232
     0.34666
     0.28289
     0.21912
     0.50609
     0.56987
     0.34666
     0.41044
     0.41044
     0.44232
     0.50609
     0.37855
     0.41044
     0.50609
     0.41044
     0.37855
     0.44232
     0.37855
     0.12346
     0.34666
     0.37855
     0.34666
     0.12346
     0.05969
     0.18723
     0.25100
     0.18723
     0.02780
     0.12346
     0.05969
     0.15535
     0.18723
    -0.00409
     0.12346
    -0.03597
     0.05969
     0.18723
     0.44232
     0.18723
     0.28289
     0.47421
     0.60175
     0.82496
     0.76118
     0.88873
     1.01627
     1.20759
     1.36702
     1.62211
     1.52645
     1.65400
     1.59023
     1.78154
     1.90909
     1.65400
     1.33514
     1.14382
     1.20759
     1.17570
     0.88873
     0.72930
     0.53798
     0.31478
     0.05969
    -0.13163
    -0.19540
    -0.45049
    -0.73747
    -0.89690
    -0.67370
    -0.99256
    -1.27953
    -1.08822
    -1.27953
    -1.31142
    -1.40708
    -1.50274
    -1.47085
    -1.40708
    -1.40708
    -1.40708
    -1.37519
    -1.31142
    -1.37519
    -1.24765
    -0.89690
    -0.83313
    -0.86501
    -0.83313
    -0.70558
    -0.64181
    -0.64181
    -0.48238
    -0.48238
    -0.48238
    -0.35483
    -0.35483
    -0.35483
    -0.22729
    -0.22729
    -0.32295
    -0.00409
     0.09157
    -0.13163
     0.09157
     0.12346
     0.21912
     0.31478
     0.25100
     0.56987
     0.50609
     0.18723
     0.15535
     0.05969
     0.09157
     0.02780
    -0.09974
    -0.48238
    -0.41861
    -0.70558
    -0.29106
    -0.19540
    -0.32295
    -0.35483
    -0.48238
    -0.13163
    -0.16352
    -0.03597
     0.09157
     0.18723
     0.53798
     0.63364
     0.63364
     0.37855
     0.72930
     0.76118
     0.63364
     0.69741
     0.76118
     0.63364
     0.60175
     0.56987
     0.63364
     0.50609
     0.56987
     0.47421
     0.63364
     0.53798
     0.66553
     0.37855
     0.63364
     0.63364
     0.56987
     0.63364
     0.47421
     0.53798
     0.72930
     0.56987
     0.53798
     0.69741
     0.56987
     0.63364
     0.60175
     0.56987
     0.53798
     0.34666
     0.50609
     0.60175
     0.50609
     0.47421
     0.50609
     0.50609
     0.34666
     0.28289
     0.50609
     0.41044
     0.37855
     0.47421
     0.28289
     0.44232
     0.47421
     0.34666
     0.28289
     0.50609
     0.25100
     0.41044
     0.31478
     0.34666
     0.05969
     0.31478
     0.12346
     0.18723
     0.25100
     0.05969
     0.02780
    -0.00409
    -0.03597
    -0.00409
    -0.19540
    -0.09974
    -0.00409
    -0.29106
    -0.19540
    -0.09974
    -0.25917
    -0.32295
    -0.32295
    -0.32295
    -0.32295
    -0.19540
    -0.32295
    -0.29106
    -0.35483
    -0.25917
    -0.25917
    -0.16352
    -0.00409
     0.02780
     0.37855
     0.56987
     0.79307
     0.85684
     1.11193
     1.46268
     1.71777
     2.19606
     2.45115
     2.64247
     3.08888
     2.96133
     2.67436
     2.64247
     2.92945
     2.51493
     2.38738
     2.38738
     1.97286
     1.43079
     1.11193
     0.60175
     0.31478
    -0.09974
    -0.80124
    -1.21576
    -1.82160
    -2.04480
    -2.36367
    -2.93762
    -2.96950
    -3.06516
    -3.28837
    -3.38402
    -3.38402
    -3.38402
    -3.54346
    -3.79854
    -3.63911
    -3.28837
    -3.16082
    -2.96950
    -3.06516
    -2.61875
    -2.52310
    -2.61875
    -2.23612
    -2.14046
    -1.98103
    -1.75783
    -1.72594
    -1.56651
    -1.59840
    -1.56651
    -1.34331
    -1.18388
    -1.21576
    -1.27953
    -1.27953
    -1.05633
    -0.80124
    -0.86501
    -0.89690
    -0.67370
    -0.83313
    -0.45049
    -0.13163
     0.05969
     0.18723
    -0.00409
    -0.16352
     0.18723
     0.44232
     0.66553
     0.63364
     0.76118
     0.88873
     0.98439
     1.08005
     1.46268
     1.23948
     1.20759
     1.36702
     1.46268
     1.46268
     1.43079
     1.39891
     1.36702
     1.46268
     1.30325
     1.36702
     1.11193
     1.14382
     1.14382
     0.88873
     0.92062
     0.95250
     0.76118
     0.92062
     1.04816
     0.85684
     0.92062
     0.76118
     0.82496
     0.98439
     1.04816
     0.98439
     0.88873
     0.92062
     1.04816
     1.04816
     1.11193
     1.04816
     0.85684
     0.85684
     0.88873
     0.95250
     0.85684
     0.72930
     0.69741
     0.85684
     0.88873
     0.98439
     0.50609
     0.50609
     0.69741
     0.44232
     0.60175
     0.60175
     0.37855
     0.28289
     0.34666
     0.47421
     0.37855
     0.25100
     0.25100
     0.25100
     0.41044
     0.25100
     0.34666
     0.18723
     0.28289
     0.31478
     0.34666
     0.60175
     0.41044
     0.25100
     0.44232
     0.44232
     0.47421
     0.31478
     0.21912
     0.18723
     0.37855
     0.41044
     0.28289
     0.12346
     0.15535
     0.18723
     0.02780
     0.25100
     0.15535
     0.05969
     0.05969
     0.28289
     0.41044
     0.41044
     0.47421
     0.56987
     0.72930
     1.08005
     1.27136
     1.27136
     1.43079
     1.65400
     1.68588
     1.81343
     2.00475
     2.03663
     2.10041
     2.25984
     2.22795
     2.03663
     1.65400
     1.33514
     1.17570
     1.14382
     0.95250
     0.60175
     0.25100
    -0.09974
    -0.38672
    -0.73747
    -0.92879
    -1.27953
    -1.53462
    -1.66217
    -1.75783
    -2.01292
    -2.10858
    -2.39555
    -2.42744
    -2.39555
    -2.14046
    -2.33178
    -2.45932
    -2.29989
    -2.26801
    -2.42744
    -2.04480
    -2.10858
    -2.26801
    -2.33178
    -1.94914
    -1.59840
    -1.40708
    -1.47085
    -1.69405
    -1.59840
    -1.31142
    -1.31142
    -0.99256
    -0.80124
    -0.76935
    -0.83313
    -0.76935
    -0.80124
    -1.18388
    -0.99256
    -0.80124
    -0.76935
    -0.76935
    -0.80124
    -0.89690
    -0.96067
    -1.18388
    -0.83313
    -0.83313
    -0.60992
    -0.70558
    -0.54615
    -0.32295
    -0.19540
    -0.09974
     0.21912
     0.18723
     0.37855
     0.44232
     0.79307
     0.76118
     0.88873
     1.14382
     1.23948
     0.98439
     1.01627
     0.85684
     0.63364
     0.63364
     0.76118
     0.44232
     0.25100
    -0.13163
    -0.16352
     0.15535
    -0.00409
    -0.09974
    -0.25917
    -0.29106
    -0.13163
     0.02780
     0.18723
     0.18723
     0.28289
     0.44232
     0.82496
     0.95250
     0.98439
     1.17570
     1.46268
     1.49457
     1.68588
     1.62211
     1.62211
     1.49457
     1.68588
     1.68588
     1.59023
     1.33514
     1.33514
     1.04816
     1.17570
     1.14382
     1.08005
     0.76118
     0.69741
     0.60175
     0.53798
     0.60175
     0.47421
     0.50609
     0.50609
     0.66553
     0.66553
     0.85684
     0.72930
     0.85684
     1.08005
     1.39891
     1.46268
     1.36702
     1.30325
     1.55834
     1.62211
     1.49457
     1.68588
     1.36702
     1.52645
     1.39891
     1.33514
     1.17570
     0.88873
     0.85684
     0.82496
     1.01627
     0.69741
     0.50609
     0.50609
     0.44232
     0.44232
     0.37855
     0.44232
     0.50609
     0.44232
     0.47421
     0.44232
     0.41044
     0.50609
     0.25100
     0.37855
     0.53798
     0.53798
     0.37855
     0.34666
     0.18723
     0.31478
     0.37855
     0.37855
     0.21912
     0.25100
     0.15535
     0.28289
     0.15535
     0.28289
     0.12346
     0.21912
     0.47421
     0.50609
     0.37855
     0.25100
     0.18723
     0.18723
     0.34666
     0.37855
     0.37855
     0.34666
     0.18723
     0.31478
     0.28289
     0.21912
    -0.03597
    -0.19540
    -0.29106
     0.09157
     0.05969
    -0.13163
    -0.38672
    -0.19540
    -0.32295
    -0.41861
    -0.25917
    -0.45049
    -0.32295
    -0.51426
    -0.60992
    -0.60992
    -0.51426
    -0.57804
    -0.38672
    -0.51426
    -0.60992
    -0.86501
    -0.73747
    -0.70558
    -0.64181
    -0.76935
    -0.80124
    -0.76935
    -0.80124
    -0.70558
    -0.80124
    -0.70558
    -0.67370
    -0.80124
    -0.92879
    -0.60992
    -0.70558
    -0.48238
    -0.60992
    -0.38672
    -0.48238
    -0.35483
    -0.29106
    -0.22729
     0.02780
     0.09157
     0.05969
     0.05969
     0.18723
     0.28289
     0.12346
     0.21912
     0.31478
     0.37855
     0.31478
     0.34666
     0.28289
     0.21912
     0.18723
     0.28289
     0.31478
     0.25100
     0.12346
     0.15535
     0.28289
     0.34666
     0.28289
     0.31478
     0.50609
     0.44232
     0.34666
     0.37855
     0.60175
     0.60175
     0.47421
     0.60175
     0.41044
     0.69741
     0.63364
     0.56987
     0.56987
     0.50609
     0.44232
     0.41044
     0.56987
     0.63364
     0.41044
     0.50609
     0.34666
     0.37855
     0.47421
     0.66553
     0.66553
     0.79307
     0.88873
     0.88873
     0.63364
     1.04816
     0.98439
     0.98439
     1.14382
     1.20759
     1.11193
     1.27136
     1.33514
     1.17570
     1.17570
     1.11193
     0.95250
     1.01627
     1.04816
     0.95250
     0.72930
     0.69741
     0.85684
     0.56987
     0.47421
     0.63364
     0.50609
     0.53798
     0.60175
     0.47421
     0.47421
     0.50609
     0.47421
     0.56987
     0.53798
     0.60175
     0.44232
     0.56987
     0.44232
     0.66553
     0.34666
     0.44232
     0.37855
     0.31478
     0.47421
     0.41044
     0.28289
     0.12346
     0.21912
     0.31478
     0.18723
     0.28289
     0.12346
     0.15535
     0.05969
     0.12346
     0.05969
     0.12346
     0.12346
    -0.06786
     0.25100
     0.09157
     0.02780
     0.02780
    -0.00409
     0.05969
     0.18723
     0.12346
     0.02780
     0.05969
     0.02780
     0.25100
     0.12346
     0.18723
     0.12346
    -0.00409
     0.05969
     0.15535
     0.18723
     0.09157
    -0.00409
     0.05969
     0.12346
     0.05969
     0.12346
     0.05969
     0.18723
     0.05969
     0.02780
    -0.03597
     0.18723
     0.09157
    -0.06786
     0.09157
     0.12346
    -0.06786
    -0.13163
    -0.19540
    -0.25917
    -0.16352
    -0.25917
    -0.35483
    -0.32295
    -0.38672
    -0.32295
    -0.22729
     0.18723
    -0.16352
    -0.19540
    -0.29106
    -0.29106
    -0.16352
    -0.09974
    -0.06786
     0.05969
     0.02780
     0.12346
    -0.25917
    -0.38672
    -0.48238
    -0.51426
    -0.80124
    -0.76935
    -0.86501
    -1.05633
    -0.96067
    -0.64181
    -0.60992
    -1.05633
    -1.27953
    -0.86501
    -0.48238
    -0.29106
    -0.22729
    -0.38672
    -0.25917
     0.31478
     0.56987
     0.60175
     1.01627
     0.76118
     0.88873
     0.95250
     1.27136
     1.30325
     1.20759
     1.14382
     1.27136
     1.43079
     1.43079
     1.04816
     1.23948
     1.17570
     1.17570
     1.23948
     1.30325
     1.17570
     1.01627
     1.23948
     1.33514
     1.08005
     1.23948
     0.98439
     1.01627
     1.14382
     1.08005
     1.04816
     0.92062
     0.79307
     0.69741
     0.63364
     0.85684
     0.79307
     0.44232
     0.50609
     0.44232
     0.50609
     0.28289
     0.18723
     0.18723
     0.25100
     0.28289
     0.21912
     0.05969
     0.09157
     0.12346
     0.09157
     0.15535
     0.44232
     0.02780
     0.12346
     0.15535
     0.37855
     0.28289
     0.25100
     0.15535
     0.41044
     0.50609
     0.37855
     0.41044
     0.25100
     0.41044
     0.37855
     0.41044
     0.47421
     0.34666
     0.31478
     0.44232
     0.56987
     0.37855
     0.41044
     0.34666
     0.47421
     0.37855
     0.50609
     0.47421
     0.31478
     0.37855
     0.44232
     0.41044
     0.60175
     0.56987
     0.31478
     0.31478
     0.50609
     0.37855
     0.44232
     0.44232
     0.28289
     0.34666
     0.50609
     0.47421
     0.37855
     0.41044
     0.31478
     0.31478
     0.50609
     0.53798
     0.18723
     0.31478
     0.31478
     0.37855
     0.31478
     0.15535
     0.28289
     0.28289
     0.21912
     0.28289
     0.15535
     0.12346
     0.02780
    -0.09974
    -0.03597
     0.25100
    -0.13163
    -0.03597
    -0.13163
     0.02780
    -0.22729
    -0.16352
    -0.25917
    -0.19540
    -0.22729
    -0.29106
    -0.41861
    -0.38672
    -0.57804
    -0.60992
    -0.73747
    -0.54615
    -0.45049
    -0.60992
    -0.76935
    -0.76935
    -0.57804
    -0.60992
    -0.51426
    -0.60992
    -0.29106
    -0.16352
    -0.13163
    -0.29106
    -0.06786
    -0.03597
    -0.22729
     0.05969
    -0.22729
    -0.35483
    -0.45049
    -0.32295
    -0.25917
    -0.22729
    -0.51426
    -0.64181
    -0.32295
    -0.38672
    -0.06786
    -0.16352
    -0.54615
    -0.48238
    -0.29106
    -0.06786
     0.21912
     0.47421
     0.63364
     0.76118
     0.98439
     1.04816
     1.17570
     1.17570
     1.59023
     1.52645
     1.30325
     1.46268
     1.20759
     0.76118
     0.76118
     0.69741
     0.85684
     0.82496
     0.69741
     0.56987
     0.21912
    -0.00409
    -0.22729
    -0.25917
    -0.25917
    -0.35483
    -0.45049
    -0.19540
    -0.09974
    -0.00409
    -0.06786
    -0.22729
    -0.13163
    -0.25917
    -0.48238
    -0.35483
    -0.57804
    -0.41861
    -0.54615
    -0.83313
    -1.02444
    -0.70558
    -0.80124
    -0.57804
    -0.38672
    -0.48238
    -0.54615
    -0.57804
    -0.38672
    -0.29106
    -0.45049
    -0.38672
    -0.35483
    -0.13163
    -0.29106
    -0.19540
    -0.41861
    -0.35483
    -0.54615
    -0.41861
    -0.45049
    -0.54615
    -0.48238
    -0.60992
    -0.41861
    -0.32295
    -0.41861
    -0.29106
    -0.19540
    -0.00409
     0.02780
     0.28289
     0.25100
     0.25100
     0.34666
     0.47421
     0.44232
     0.56987
     0.37855
     0.21912
     0.31478
     0.72930
     0.56987
     0.47421
     0.37855
     0.50609
     0.47421
     0.50609
     0.50609
     0.66553
     0.50609
     0.69741
     0.50609
     0.60175
     0.63364
     0.60175
     0.41044
     0.79307
     0.79307
     0.72930
     0.60175
     0.53798
     0.63364
     0.63364
     0.66553
     0.63364
     0.63364
     0.63364
     0.69741
     0.69741
     0.76118
     0.72930
     0.56987
     0.56987
     0.60175
     0.76118
     0.72930
     0.72930
     0.53798
     0.60175
     0.53798
     0.63364
     0.47421
     0.63364
     0.41044
     0.37855
     0.34666
     0.28289
     0.28289
     0.21912
     0.56987
     0.34666
     0.37855
     0.47421
     0.50609
     0.60175
     0.44232
     0.37855
     0.44232
     0.47421
     0.56987
     0.69741
     0.82496
     0.66553
     0.72930
     0.47421
     0.56987
     0.47421
     0.21912
     0.44232
     0.25100
     0.18723
     0.28289
    -0.06786
     0.18723
     0.15535
     0.18723
     0.09157
     0.05969
    -0.00409
     0.15535
    -0.06786
     0.02780
     0.05969
     0.12346
    -0.00409
     0.05969
    -0.06786
    -0.13163
    -0.09974
    -0.09974
    -0.13163
    -0.19540
    -0.13163
    -0.16352
    -0.16352
    -0.32295
    -0.09974
     0.18723
     0.37855
     0.56987
     0.76118
     1.14382
     0.92062
     1.04816
     1.08005
     1.30325
     1.55834
     1.62211
     1.74966
     1.74966
     1.74966
     1.49457
     1.27136
     0.85684
     0.88873
     0.50609
     0.28289
     0.25100
     0.15535
    -0.00409
    -0.41861
    -0.54615
    -0.48238
    -0.48238
    -0.48238
    -0.67370
    -0.41861
    -0.29106
    -0.38672
    -0.41861
    -0.13163
     0.02780
     0.02780
     0.09157
     0.15535
    -0.00409
    -0.03597
     0.02780
    -0.00409
    -0.00409
    -0.03597
    -0.22729
    -0.25917
    -0.29106
    -0.35483
    -0.41861
    -0.41861
    -0.25917
    -0.35483
    -0.38672
    -0.35483
    -0.22729
    -0.45049
    -0.41861
    -0.22729
    -0.16352
    -0.22729
    -0.25917
    -0.32295
    -0.22729
    -0.13163
    -0.29106
    -0.19540
    -0.06786
    -0.16352
    -0.13163
    -0.25917
    -0.06786
    -0.00409
    -0.32295
    -0.32295
    -0.06786
    -0.13163
    -0.06786
    -0.16352
    -0.09974
    -0.03597
    -0.16352
    -0.16352
     0.02780
     0.12346
    -0.06786
     0.18723
     0.12346
     0.15535
     0.05969
     0.09157
     0.15535
     0.25100
     0.25100
     0.15535
     0.15535
     0.31478
     0.25100
     0.18723
     0.18723
     0.21912
     0.12346
     0.12346
     0.25100
     0.05969
     0.02780
    -0.00409
     0.09157
    -0.09974
     0.09157
    -0.25917
    -0.16352
    -0.29106
    -0.38672
    -0.51426
    -0.38672
    -0.57804
    -0.64181
    -0.70558
    -0.45049
    -0.41861
    -0.48238
    -0.41861
    -0.67370
    -0.35483
    -0.29106
    -0.22729
    -0.09974
    -0.06786
    -0.09974
     0.09157
     0.18723
     0.37855
     0.18723
     0.15535
     0.25100
     0.25100
     0.15535
     0.05969
     0.09157
    -0.09974
     0.18723
     0.18723
     0.09157
     0.05969
    -0.03597
    -0.06786
    -0.22729
     0.09157
     0.02780
     0.02780
     0.18723
     0.12346
     0.05969
     0.02780
     0.21912
     0.18723
     0.31478
     0.41044
     0.28289
     0.31478
     0.21912
     0.21912
     0.28289
     0.44232
     0.47421
     0.28289
     0.34666
     0.50609
     0.41044
     0.28289
     0.21912
     0.12346
     0.34666
     0.41044
     0.31478
     0.21912
     0.28289
     0.18723
     0.18723
     0.31478
     0.41044
     0.28289
     0.25100
     0.50609
     0.56987
     0.50609
     0.60175
     0.69741
     0.92062
     1.17570
     1.46268
     1.84532
     1.94097
     2.16418
     1.94097
     2.16418
     2.54681
     2.61058
     2.35549
     2.51493
     2.45115
     2.35549
     2.06852
     1.65400
     1.30325
     1.01627
     0.72930
     0.63364
    -0.06786
    -0.22729
    -0.38672
    -0.80124
    -0.67370
    -0.83313
    -1.24765
    -1.21576
    -1.27953
    -1.21576
    -1.18388
    -1.08822
    -1.21576
    -0.92879
    -0.76935
    -0.83313
    -0.89690
    -0.80124
    -0.92879
    -0.96067
    -0.76935
    -0.64181
    -0.80124
    -0.73747
    -0.70558
    -0.45049
    -0.57804
    -0.51426
    -0.60992
    -0.54615
    -0.35483
    -0.16352
    -0.38672
    -0.16352
    -0.45049
    -0.29106
    -0.00409
     0.09157
    -0.09974
    -0.06786
    -0.00409
     0.09157
     0.05969
    -0.00409
     0.02780
     0.05969
     0.15535
     0.25100
     0.21912
     0.09157
    -0.06786
     0.05969
     0.12346
     0.25100
     0.15535
    -0.06786
     0.05969
    -0.06786
    -0.09974
    -0.09974
    -0.16352
    -0.32295
    -0.16352
    -0.19540
    -0.19540
    -0.38672
    -0.51426
    -0.35483
    -0.64181
    -0.13163
     0.02780
    -0.19540
    -0.29106
    -0.22729
    -0.09974
    -0.06786
    -0.19540
    -0.00409
    -0.00409
     0.28289
     0.18723
     0.31478
     0.28289
     0.21912
     0.28289
     0.37855
     0.47421
     0.50609
     0.47421
     0.60175
     0.66553
     0.79307
     0.69741
     0.63364
     0.88873
     0.85684
     0.76118
     0.72930
     0.66553
     0.60175
     0.37855
     0.41044
     0.44232
     0.31478
    -0.06786
    -0.06786
    -0.13163
    -0.29106
    -0.32295
    -0.51426
    -0.35483
    -0.41861
    -0.45049
    -0.41861
    -0.48238
    -0.38672
    -0.76935
    -0.45049
    -0.29106
    -0.06786
    -0.38672
    -0.22729
    -0.22729
    -0.00409
     0.02780
    -0.03597
    -0.00409
     0.09157
     0.21912
     0.31478
     0.31478
     0.44232
     0.21912
     0.37855
     0.50609
     0.82496
     0.69741
     0.44232
     0.69741
     0.76118
     0.76118
     0.82496
     0.72930
     0.79307
     0.82496
     0.79307
     0.72930
     0.79307
     0.56987
     0.47421
     0.60175
     0.69741
     0.50609
     0.44232
     0.47421
     0.44232
     0.37855
     0.56987
     0.41044
     0.37855
     0.41044
     0.31478
     0.50609
     0.37855
     0.25100
     0.12346
     0.34666
     0.72930
     0.56987
     0.44232
     0.50609
     0.41044
     0.41044
     0.31478
     0.53798
     0.72930
     0.69741
     0.76118
     0.95250
     1.08005
     1.30325
     1.81343
     1.97286
     2.54681
     2.51493
     2.38738
     2.77002
     2.83379
     2.70624
     2.67436
     2.48304
     2.70624
     2.70624
     2.64247
     2.22795
     1.94097
     1.55834
     1.17570
     0.56987
     0.31478
    -0.19540
    -0.86501
    -1.34331
    -1.66217
    -1.40708
    -1.50274
    -1.75783
    -2.14046
    -2.39555
    -2.42744
    -2.33178
    -2.39555
    -2.36367
    -2.29989
    -2.65064
    -2.45932
    -1.85349
    -1.91726
    -2.04480
    -1.85349
    -1.82160
    -1.59840
    -1.53462
    -1.43896
    -1.31142
    -1.27953
    -1.31142
    -1.05633
    -0.89690
    -0.83313
    -0.80124
    -0.67370
    -0.38672
    -0.16352
    -0.00409
     0.18723
     0.25100
     0.50609
     0.69741
     0.72930
     0.79307
     0.98439
     0.98439
     1.17570
     1.11193
     1.49457
     1.30325
     0.98439
     1.11193
     1.14382
     1.17570
     0.98439
     1.08005
     0.95250
     0.98439
     0.79307
     0.53798
     0.63364
     0.56987
     0.47421
     0.60175
     0.56987
     0.63364
     0.28289
     0.37855
     0.53798
     0.47421
     0.53798
     0.56987
     0.53798
     0.60175
     0.50609
     0.66553
     0.60175
     0.50609
     0.47421
     0.50609
     0.53798
     0.56987
     0.50609
     0.41044
     0.47421
     0.53798
     0.28289
     0.53798
     0.44232
     0.37855
     0.31478
     0.37855
     0.47421
     0.50609
     0.56987
     0.50609
     0.47421
     0.56987
     0.44232
     0.37855
     0.53798
     0.60175
     0.53798
     0.53798
     0.47421
     0.47421
     0.41044
     0.37855
     0.25100
     0.31478
     0.12346
     0.15535
     0.05969
     0.18723
     0.21912
    -0.03597
    -0.00409
     0.28289
     0.05969
     0.05969
     0.02780
     0.18723
     0.02780
     0.12346
     0.56987
     0.50609
     0.53798
     0.76118
     0.79307
     0.92062
     0.88873
     0.92062
     0.92062
     0.98439
     0.92062
     1.01627
     0.92062
     0.63364
     0.37855
     0.47421
     0.37855
     0.18723
     0.12346
     0.05969
    -0.32295
    -0.41861
    -0.29106
    -0.35483
    -0.45049
    -0.38672
    -0.35483
    -0.45049
    -0.25917
    -0.29106
    -0.35483
    -0.16352
    -0.16352
    -0.06786
     0.02780
     0.02780
    -0.22729
    -0.13163
    -0.00409
    -0.06786
    -0.25917
    -0.06786
    -0.03597
    -0.06786
    -0.03597
    -0.13163
     0.02780
    -0.16352
    -0.13163
    -0.13163
    -0.06786
    -0.00409
    -0.13163
    -0.25917
    -0.29106
    -0.32295
    -0.32295
    -0.60992
    -0.57804
    -0.86501
    -1.02444
    -0.96067
    -1.08822
    -1.24765
    -1.34331
    -1.27953
    -1.24765
    -1.34331
    -1.43896
    -1.56651
    -1.53462
    -1.24765
    -0.96067
    -1.15199
    -1.08822
    -1.08822
    -0.80124
    -0.45049
    -0.35483
    -0.35483
    -0.22729
    -0.03597
    -0.06786
     0.28289
     0.66553
     0.79307
     0.72930
     0.60175
     0.88873
     0.85684
     1.49457
     1.90909
     2.00475
     2.06852
     1.74966
     1.43079
     1.36702
     1.33514
     1.43079
     1.65400
     1.49457
     1.49457
     1.27136
     1.27136
     0.92062
     0.69741
     0.66553
     0.92062
     0.69741
     0.72930
     0.63364
     0.69741
     0.76118
     0.79307
     0.92062
     1.04816
     1.08005
     1.14382
     1.04816
     0.92062
     1.01627
     0.92062
     0.98439
     1.04816
     0.76118
     0.66553
     0.79307
     0.66553
     0.63364
     0.41044
     0.31478
     0.34666
     0.47421
     0.31478
     0.28289
     0.28289
     0.15535
     0.25100
     0.28289
     0.44232
     0.41044
     0.15535
     0.44232
     0.44232
     0.47421
     0.37855
     0.56987
     0.47421
     0.60175
     0.50609
     0.44232
     0.44232
     0.44232
     0.37855
     0.34666
     0.60175
     0.47421
     0.28289
     0.31478
     0.53798
     0.60175
     0.56987
     0.50609
     0.47421
     0.56987
     0.60175
     0.63364
     0.63364
     0.50609
     0.69741
     0.56987
     0.63364
     0.63364
     0.25100
     0.18723
     0.41044
     0.28289
     0.31478
    -0.09974
    -0.06786
    -0.03597
    -0.03597
    -0.22729
    -0.41861
    -0.35483
    -0.41861
    -0.45049
    -0.35483
    -0.25917
    -0.41861
    -0.70558
    -0.54615
    -0.25917
    -0.41861
    -0.29106
    -0.32295
    -0.13163
    -0.16352
    -0.03597
     0.05969
    -0.00409
    -0.06786
     0.12346
     0.09157
     0.63364
     0.47421
     0.37855
     0.28289
     0.44232
     0.41044
     0.41044
     0.47421
     0.25100
     0.53798
     0.37855
     0.47421
     0.25100
     0.21912
     0.12346
    -0.00409
     0.28289
     0.09157
    -0.06786
    -0.16352
    -0.22729
    -0.06786
    -0.16352
    -0.38672
    -0.41861
    -0.57804
    -0.32295
    -0.32295
    -0.35483
    -0.60992
    -0.51426
    -0.45049
    -0.51426
    -0.41861
    -0.51426
    -0.73747
    -0.73747
    -0.48238
    -0.35483
    -0.25917
    -0.32295
    -0.16352
     0.18723
     0.18723
     0.02780
    -0.00409
     0.12346
     0.18723
     0.41044
     1.01627
     0.88873
     0.63364
     0.50609
     0.69741
     0.72930
     0.79307
     0.53798
     0.66553
     0.56987
     0.50609
     0.31478
     0.15535
    -0.03597
    -0.09974
     0.18723
     0.50609
     0.53798
     0.79307
     0.72930
     0.31478
     0.28289
     0.18723
     0.12346
     0.34666
     0.60175
     0.72930
     0.56987
     0.50609
     0.25100
    -0.03597
    -0.13163
    -0.16352
    -0.16352
    -0.35483
    -0.48238
    -0.54615
    -0.38672
    -0.32295
    -0.35483
    -0.32295
    -0.35483
    -0.32295
    -0.13163
     0.18723
     0.47421
     0.53798
     0.69741
     0.92062
     1.20759
     1.30325
     1.20759
     1.46268
     1.52645
     1.65400
     1.65400
     1.65400
     1.68588
     1.71777
     1.74966
     1.68588
     1.52645
     1.27136
     1.11193
     0.98439
     1.30325
     1.11193
     0.63364
     0.69741
     0.50609
     0.56987
     0.56987
     0.50609
     0.31478
     0.31478
     0.41044
     0.41044
     0.28289
     0.25100
     0.15535
     0.12346
     0.50609
     0.34666
     0.50609
     0.37855
     0.47421
     0.72930
     0.31478
     0.21912
     0.25100
     0.31478
     0.47421
     0.34666
     0.34666
     0.41044
     0.18723
    -0.03597
     0.21912
     0.37855
     0.05969
    -0.06786
    -0.06786
    -0.13163
    -0.06786
    -0.06786
    -0.16352
    -0.03597
    -0.19540
    -0.00409
    -0.03597
    -0.13163
    -0.16352
    -0.35483
    -0.29106
    -0.13163
    -0.22729
    -0.32295
    -0.09974
    -0.25917
    -0.06786
    -0.09974
     0.02780
    -0.16352
    -0.03597
     0.02780
     0.05969
     0.09157
     0.18723
     0.15535
     0.05969
     0.31478
     0.31478
     0.31478
     0.18723
     0.25100
     0.05969
     0.28289
     0.21912
     0.25100
     0.15535
     0.09157
     0.02780
     0.05969
    -0.03597
    -0.16352
    -0.22729
    -0.13163
    -0.22729
    -0.32295
    -0.60992
    -0.38672
    -0.41861
    -0.45049
    -0.64181
    -0.54615
    -0.64181
    -0.48238
    -0.41861
    -0.35483
    -0.19540
    -0.25917
    -0.13163
    -0.00409
     0.28289
     0.34666
     0.25100
     0.37855
     0.69741
     0.60175
     0.85684
     0.92062
     0.85684
     0.79307
     1.04816
     0.79307
     1.17570
     0.92062
     0.63364
     0.34666
     0.41044
    -0.03597
    -0.45049
    -0.67370
    -0.92879
    -1.02444
    -0.96067
    -1.27953
    -1.47085
    -1.43896
    -1.18388
    -1.15199
    -0.80124
    -0.54615
    -0.51426
    -0.06786
     0.98439
     1.62211
     1.46268
     1.62211
     1.71777
     1.84532
     1.97286
     2.00475
     2.03663
     2.16418
     2.00475
     1.84532
     1.78154
     1.33514
     0.88873
     0.44232
     0.31478
     0.41044
     0.25100
     0.09157
     0.02780
    -0.35483
    -0.32295
    -0.09974
    -0.22729
    -0.06786
     0.02780
    -0.03597
     0.25100
     0.31478
     0.53798
     0.63364
     0.66553
     1.17570
     1.27136
     1.43079
     1.71777
     1.78154
     1.94097
     2.10041
     2.29172
     2.13229
     2.25984
     2.19606
     2.00475
     1.78154
     1.68588
     1.46268
     1.23948
     1.20759
     1.11193
     0.85684
     0.69741
     0.37855
     0.50609
     0.28289
     0.28289
     0.34666
     0.28289
     0.34666
     0.37855
     0.28289
     0.18723
     0.18723
     0.05969
     0.31478
     0.44232
     0.21912
     0.31478
     0.31478
     0.18723
     0.41044
     0.12346
     0.25100
     0.21912
     0.28289
     0.41044
     0.21912
     0.21912
     0.37855
     0.25100
     0.34666
     0.34666
     0.34666
     0.53798
     0.47421
     0.53798
     0.56987
     0.47421
     0.41044
     0.56987
     0.44232
     0.44232
     0.15535
     0.21912
     0.25100
     0.05969
    -0.13163
    -0.19540
    -0.03597
    -0.22729
    -0.41861
    -0.45049
    -0.48238
    -0.60992
    -0.64181
    -0.60992
    -0.54615
    -0.67370
    -0.64181
    -0.67370
    -0.60992
    -0.70558
    -0.57804
    -0.45049
    -0.48238
    -0.67370
    -0.51426
    -0.51426
    -0.48238
    -0.51426
    -0.57804
    -0.51426
    -0.45049
    -0.48238
    -0.60992
    -0.67370
    -0.73747
    -0.67370
    -0.96067
    -0.99256
    -0.64181
    -0.89690
    -0.76935
    -0.70558
    -0.76935
    -0.67370
    -0.54615
    -0.38672
    -0.22729
    -0.13163
     0.25100
     0.31478
     0.25100
     0.56987
     0.76118
     0.85684
     1.11193
     1.14382
     1.08005
     1.33514
     1.23948
     1.14382
     0.92062
     0.63364
     0.56987
     0.47421
     0.41044
     0.05969
    -0.00409
    -0.22729
    -0.51426
    -0.54615
    -0.45049
    -0.73747
    -0.86501
    -0.41861
    -0.16352
    -0.00409
    -0.06786
     0.15535
     0.37855
     1.27136
     1.46268
     1.23948
     1.27136
     1.36702
     1.52645
     1.78154
     2.16418
     2.10041
     1.87720
     1.74966
     1.74966
     1.62211
     1.14382
     1.01627
     0.79307
     0.72930
     0.82496
     0.53798
     0.37855
     0.12346
    -0.03597
    -0.38672
    -0.48238
    -0.38672
    -0.73747
    -0.83313
    -1.05633
    -1.31142
    -1.47085
    -1.50274
    -1.59840
    -1.53462
    -1.43896
    -1.21576
    -0.89690
    -0.48238
     0.05969
     0.37855
     0.66553
     1.11193
     1.23948
     1.39891
     1.87720
     2.19606
     2.25984
     2.38738
     2.32361
     2.35549
     2.35549
     2.10041
     1.81343
     1.55834
     0.95250
     0.69741
     0.47421
     0.25100
    -0.00409
    -0.19540
    -0.32295
    -0.38672
    -0.25917
    -0.48238
    -0.64181
    -0.70558
    -0.45049
    -0.19540
    -0.29106
    -0.32295
    -0.38672
    -0.22729
    -0.29106
    -0.09974
     0.12346
    -0.09974
    -0.09974
     0.09157
     0.15535
     0.05969
     0.12346
    -0.13163
    -0.03597
     0.09157
     0.12346
    -0.06786
    -0.00409
    -0.06786
    -0.06786
    -0.09974
     0.02780
    -0.16352
    -0.16352
    -0.16352
    -0.00409
    -0.00409
    -0.00409
    -0.06786
    -0.06786
     0.12346
     0.18723
     0.28289
     0.21912
     0.15535
     0.18723
     0.05969
     0.21912
     0.37855
     0.02780
     0.28289
     0.21912
     0.28289
     0.21912
     0.09157
     0.12346
    -0.00409
     0.02780
     0.12346
    -0.00409
    -0.09974
    -0.03597
    -0.38672
    -0.03597
    -0.00409
    -0.45049
    -0.29106
    -0.29106
    -0.35483
    -0.41861
    -0.35483
    -0.54615
    -0.54615
    -0.19540
    -0.19540
    -0.03597
    -0.29106
    -0.16352
     0.02780
     0.25100
     0.31478
     0.31478
     0.41044
     0.56987
     0.66553
     0.88873
     0.82496
     0.63364
     0.95250
     0.98439
     1.04816
     1.11193
     0.82496
     0.66553
     0.85684
     0.95250
     1.04816
     0.69741
     0.60175
     0.50609
     0.50609
     0.41044
     0.56987
     0.37855
     0.31478
     0.18723
     0.12346
     0.09157
     0.12346
    -0.06786
     0.02780
    -0.22729
     0.12346
     0.09157
    -0.09974
    -0.13163
    -0.06786
    -0.00409
    -0.03597
    -0.06786
    -0.06786
    -0.00409
     0.09157
    -0.00409
     0.12346
     0.05969
    -0.06786
    -0.13163
    -0.00409
     0.21912
    -0.09974
    -0.29106
    -0.29106
    -0.16352
    -0.22729
    -0.25917
    -0.32295
     0.12346
     0.41044
     0.85684
     1.04816
     1.20759
     1.30325
     1.49457
     1.81343
     2.29172
     2.70624
     2.67436
     2.89756
     2.73813
     2.73813
     2.64247
     2.41927
     2.54681
     2.25984
     1.94097
     1.74966
     1.27136
     0.85684
     0.50609
    -0.03597
     0.05969
    -0.45049
    -0.76935
    -0.89690
    -0.83313
    -0.96067
    -1.18388
    -1.21576
    -1.40708
    -1.40708
    -1.27953
    -1.43896
    -1.34331
    -1.21576
    -1.21576
    -1.31142
    -1.15199
    -0.96067
    -1.02444
    -0.96067
    -0.80124
    -0.70558
    -0.64181
    -0.60992
    -0.51426
    -0.48238
    -0.35483
    -0.32295
    -0.35483
    -0.22729
    -0.35483
    -0.57804
    -0.09974
    -0.06786
    -0.09974
    -0.16352
     0.09157
    -0.13163
    -0.03597
     0.09157
     0.02780
     0.09157
     0.05969
     0.09157
     0.31478
     0.18723
     0.05969
    -0.00409
     0.09157
     0.41044
     0.12346
     0.25100
     0.21912
     0.12346
     0.15535
     0.18723
     0.09157
     0.15535
     0.05969
     0.09157
     0.18723
     0.18723
     0.05969
     0.15535
    -0.13163
     0.12346
    -0.06786
    -0.16352
    -0.09974
    -0.22729
    -0.29106
    -0.22729
    -0.45049
    -0.51426
    -0.38672
    -0.48238
    -0.54615
    -0.57804
    -0.54615
    -0.57804
    -0.73747
    -0.48238
    -0.60992
    -0.57804
    -0.45049
    -0.25917
    -0.13163
    -0.16352
    -0.29106
    -0.16352
    -0.03597
    -0.00409
     0.12346
     0.18723
     0.31478
     0.18723
     0.21912
     0.41044
     0.69741
     0.44232
     0.56987
     0.37855
     0.47421
     0.21912
     0.37855
     0.12346
     0.31478
     0.09157
    -0.00409
     0.02780
    -0.03597
    -0.16352
    -0.41861
    -0.51426
    -0.41861
    -0.51426
    -0.51426
    -0.48238
    -0.57804
    -0.57804
    -0.38672
    -0.57804
    -0.29106
    -0.48238
    -0.48238
    -0.38672
    -0.48238
    -0.29106
    -0.16352
    -0.35483
    -0.13163
    -0.13163
    -0.22729
    -0.09974
    -0.03597
    -0.00409
    -0.19540
    -0.09974
    -0.00409
     0.02780
     0.25100
    -0.25917
    -0.03597
     0.37855
     0.60175
     0.47421
     0.56987
     0.92062
     0.95250
     1.20759
     1.46268
     1.59023
     1.68588
     2.10041
     2.41927
     2.57870
     2.45115
     2.03663
     1.90909
     2.00475
     2.13229
     1.84532
     1.59023
     1.49457
     1.08005
     0.72930
     0.31478
     0.05969
    -0.22729
    -0.64181
    -0.92879
    -1.02444
    -1.12010
    -1.15199
    -1.15199
    -1.18388
    -1.18388
    -1.05633
    -1.15199
    -0.89690
    -0.80124
    -0.89690
    -0.54615
    -0.48238
    -0.29106
    -0.09974
    -0.13163
    -0.06786
     0.12346
     0.05969
     0.12346
    -0.03597
     0.05969
    -0.09974
    -0.22729
    -0.06786
    -0.25917
    -0.45049
    -0.70558
    -0.60992
    -0.54615
    -0.64181
    -0.83313
    -0.80124
    -0.76935
    -0.80124
    -0.70558
    -0.76935
    -0.67370
    -0.45049
    -0.51426
    -0.22729
    -0.03597
    -0.06786
     0.02780
     0.31478
     0.47421
     0.34666
     0.41044
     0.47421
     0.66553
     0.66553
     0.72930
     0.47421
     0.60175
     0.50609
     0.44232
     0.31478
     0.28289
     0.02780
    -0.00409
    -0.13163
    -0.06786
    -0.29106
    -0.48238
    -0.35483
    -0.48238
    -0.45049
    -0.45049
    -0.48238
    -0.54615
    -0.45049
    -0.67370
    -0.70558
    -0.29106
    -0.29106
    -0.00409
     0.21912
     0.44232
     0.72930
     0.56987
     0.63364
     0.69741
     1.04816
     1.17570
     1.36702
     1.36702
     1.27136
     1.46268
     1.39891
     1.46268
     1.39891
     1.23948
     1.17570
     1.08005
     1.04816
     0.92062
     0.56987
     0.63364
     0.72930
     0.63364
     0.76118
     0.56987
     0.47421
     0.44232
     0.44232
     0.50609
     0.63364
     0.63364
     0.56987
     0.79307
     0.60175
     0.69741
     0.56987
     0.63364
     0.63364
     0.63364
     0.56987
     0.50609
     0.31478
     0.34666
     0.34666
     0.28289
     0.28289
     0.18723
     0.21912
     0.21912
     0.25100
     0.15535
     0.05969
     0.09157
     0.09157
     0.18723
     0.31478
     0.25100
     0.15535
     0.18723
     0.09157
     0.34666
     0.44232
     0.28289
     0.18723
     0.21912
     0.25100
     0.21912
    -0.16352
    -0.25917
    -0.29106
    -0.29106
    -0.38672
    -0.35483
    -0.06786
     0.09157
    -0.06786
     0.21912
     0.47421
     1.30325
     1.90909
     2.48304
     2.89756
     3.82226
     4.30055
     4.17301
     3.94981
     3.88603
     3.47151
     3.28020
     3.37585
     3.40774
     2.96133
     2.16418
     0.98439
     0.18723
    -0.99256
    -1.91726
    -2.42744
    -2.87384
    -3.32025
    -3.76666
    -4.11741
    -4.02175
    -3.83043
    -3.70289
    -3.51157
    -3.32025
    -2.81007
    -2.42744
    -2.14046
    -1.53462
    -1.31142
    -1.12010
    -0.70558
    -0.32295
    -0.06786
    -0.06786
     0.05969
    -0.16352
    -0.06786
     0.02780
    -0.06786
    -0.35483
    -0.54615
    -0.70558
    -1.02444
    -0.92879
    -1.05633
    -1.27953
    -1.27953
    -1.34331
    -1.02444
    -1.08822
    -1.02444
    -0.96067
    -0.76935
    -0.48238
    -0.32295
    -0.35483
    -0.06786
     0.02780
     0.05969
     0.28289
     0.41044
     0.25100
     0.25100
     0.37855
    -0.00409
     0.12346
    -0.06786
    -0.19540
    -0.32295
    -0.25917
    -0.29106
    -0.29106
    -0.38672
    -0.45049
    -0.35483
    -0.29106
     0.05969
    -0.09974
    -0.06786
    -0.22729
     0.15535
     0.37855
     0.76118
     0.63364
     0.79307
     0.85684
     0.79307
     0.98439
     0.88873
     1.17570
     1.11193
     1.27136
     1.59023
     1.39891
     1.23948
     1.27136
     1.27136
     1.14382
     1.14382
     1.11193
     0.85684
     0.95250
     0.76118
     0.98439
     0.88873
     0.60175
     0.50609
     0.44232
     0.50609
     0.63364
     0.31478
     0.41044
     0.50609
     0.34666
     0.47421
     0.47421
     0.41044
     0.41044
     0.63364
     0.60175
     0.44232
     0.50609
     0.31478
     0.28289
     0.21912
     0.44232
     0.44232
     0.28289
     0.37855
     0.18723
     0.44232
     0.28289
     0.15535
     0.25100
     0.31478
     0.41044
     0.31478
     0.31478
     0.44232
     0.31478
     0.37855
     0.60175
     0.53798
     0.37855
     0.44232
     0.44232
     0.41044
     0.47421
     0.41044
     0.47421
     0.28289
     0.53798
     0.37855
     0.41044
     0.31478
     0.12346
     0.12346
     0.47421
     0.37855
     0.28289
     0.15535
     0.15535
     0.37855
     0.53798
     0.72930
     1.01627
     1.43079
     1.49457
     2.00475
     2.41927
     2.80190
     2.70624
     2.80190
     3.56717
     4.17301
     4.68319
     5.19337
     5.12960
     5.00205
     4.74696
     3.59906
     2.48304
     2.00475
     2.00475
     1.46268
     1.01627
     0.47421
    -0.35483
    -1.37519
    -2.65064
    -3.51157
    -4.27684
    -4.62759
    -4.65947
    -4.78702
    -4.97833
    -4.88268
    -4.69136
    -4.30872
    -4.08552
    -3.67100
    -3.44780
    -3.41591
    -3.06516
    -2.90573
    -2.68253
    -2.23612
    -1.78971
    -1.94914
    -1.75783
    -1.59840
    -1.47085
    -1.27953
    -1.15199
    -1.05633
    -1.05633
    -0.76935
    -0.54615
    -0.32295
    -0.25917
    -0.16352
    -0.22729
     0.28289
     0.50609
     0.72930
     0.85684
     0.92062
     1.08005
     0.98439
     1.04816
     0.98439
     1.01627
     0.92062
     0.82496
     0.44232
     0.76118
     0.69741
     0.37855
     0.25100
     0.31478
     0.12346
     0.18723
     0.05969
     0.02780
     0.05969
     0.05969
     0.02780
    -0.00409
     0.05969
     0.21912
     0.12346
     0.34666
     0.34666
     0.47421
     0.37855
     0.50609
     0.76118
     0.79307
     1.01627
     0.92062
     1.14382
     1.08005
     1.11193
     1.33514
     1.27136
     1.46268
     1.36702
     1.39891
     1.49457
     1.49457
     1.33514
     1.52645
     1.49457
     1.46268
     1.30325
     1.36702
     1.39891
     1.43079
     1.23948
     1.23948
     1.14382
     1.17570
     0.95250
     0.72930
     0.88873
     0.82496
     0.63364
     0.63364
     0.69741
     0.60175
     0.50609
     0.44232
     0.53798
     0.31478
     0.37855
     0.44232
     0.47421
     0.47421
     0.53798
     0.50609
     0.50609
     0.50609
     0.60175
     0.44232
     0.66553
     0.56987
     0.47421
     0.44232
     0.50609
     0.34666
     0.25100
     0.21912
     0.28289
     0.18723
     0.12346
     0.18723
     0.12346
     0.15535
    -0.00409
    -0.22729
    -0.09974
    -0.06786
    -0.22729
    -0.16352
    -0.13163
    -0.19540
    -0.35483
    -0.32295
    -0.19540
    -0.19540
    -0.22729
    -0.32295
    -0.38672
    -0.22729
    -0.25917
    -0.35483
    -0.32295
    -0.29106
    -0.22729
    -0.16352
    -0.22729
    -0.25917
    -0.48238
    -0.29106
    -0.32295
    -0.32295
    -0.25917
    -0.35483
    -0.48238
    -0.29106
    -0.38672
    -0.32295
    -0.45049
    -0.32295
    -0.35483
    -0.38672
    -0.29106
    -0.09974
    -0.29106
    -0.29106
    -0.35483
    -0.22729
    -0.22729
    -0.16352
    -0.29106
    -0.29106
    -0.16352
    -0.19540
    -0.41861
    -0.03597
    -0.35483
    -0.32295
    -0.19540
    -0.25917
    -0.54615
    -0.48238
    -0.48238
    -0.22729
    -0.19540
    -0.45049
    -0.54615
    -0.48238
    -0.29106
    -0.41861
    -0.54615
    -0.35483
    -0.32295
    -0.51426
    -0.41861
    -0.22729
    -0.45049
    -0.45049
    -0.45049
    -0.48238
    -0.35483
    -0.29106
    -0.35483
    -0.38672
    -0.25917
    -0.32295
    -0.38672
    -0.32295
    -0.19540
    -0.38672
    -0.48238
    -0.51426
    -0.76935
    -1.05633
    -1.50274
    -1.82160
    -2.26801
    -2.45932
    -2.81007
    -3.03328
    -3.32025
    -3.47968
    -3.44780
    -3.25648
    -2.55498
    -2.29989
    -2.04480
    -1.27953
    -1.43896
    -1.05633
    -0.70558
    -0.06786
     0.15535
     0.88873
     1.27136
     1.62211
     2.64247
     2.77002
     2.51493
     2.22795
     2.03663
     1.49457
     1.43079
     1.62211
     1.87720
     1.59023
     1.46268
     1.17570
     1.30325
     1.49457
     1.30325
     1.14382
     0.92062
     1.04816
     0.82496
     0.69741
     0.72930
     0.56987
     0.72930
     0.53798
     0.50609
     0.34666
     0.05969
    -0.00409
    -0.09974
     0.05969
    -0.09974
     0.02780
    -0.06786
    -0.09974
    -0.16352
    -0.25917
    -0.06786
     0.05969
     0.12346
     0.18723
     0.18723
     0.15535
     0.31478
     0.47421
     0.47421
     0.44232
     0.79307
     0.56987
     0.50609
     0.50609
     0.47421
     0.50609
     0.56987
     0.72930
     0.63364
     0.41044
     0.37855
     0.60175
     0.44232
     0.34666
     0.47421
     0.37855
     0.50609
     0.47421
     0.37855
     0.21912
     0.34666
     0.37855
     0.12346
     0.37855
     0.37855
     0.15535
     0.05969
     0.18723
     0.25100
     0.05969
    -0.06786
    -0.13163
     0.09157
     0.05969
     0.05969
    -0.03597
    -0.00409
    -0.06786
    -0.09974
    -0.06786
     0.09157
    -0.19540
    -0.09974
    -0.00409
    -0.06786
    -0.06786
    -0.22729
    -0.09974
    -0.00409
    -0.16352
    -0.06786
    -0.03597
    -0.16352
    -0.25917
    -0.22729
    -0.06786
     0.12346
    -0.06786
    -0.19540
    -0.16352
    -0.00409
     0.09157
    -0.06786
    -0.09974
    -0.06786
     0.02780
     0.25100
     0.05969
    -0.03597
     0.12346
    -0.19540
     0.02780
     0.18723
     0.05969
    -0.06786
    -0.16352
     0.02780
    -0.03597
    -0.00409
    -0.19540
    -0.19540
    -0.32295
    -0.09974
    -0.25917
    -0.22729
    -0.25917
    -0.19540
    -0.22729
    -0.22729
    -0.06786
    -0.32295
    -0.19540
    -0.09974
    -0.09974
    -0.09974
    -0.13163
    -0.22729
    -0.03597
     0.02780
     0.18723
    -0.03597
    -0.13163
    -0.19540
    -0.13163
    -0.16352
    -0.03597
    -0.35483
    -0.41861
    -0.41861
    -0.32295
    -0.41861
    -0.70558
    -0.70558
    -0.86501
    -0.80124
    -0.86501
    -1.02444
    -0.92879
    -1.31142
    -1.21576
    -1.40708
    -1.21576
    -1.59840
    -1.50274
    -1.47085
    -1.34331
    -1.15199
    -1.34331
    -1.15199
    -1.02444
    -0.51426
    -0.09974
     0.28289
     0.34666
     0.44232
     0.76118
     0.76118
     0.98439
     1.27136
     1.33514
     1.52645
     1.65400
     1.59023
     1.46268
     1.52645
     1.23948
     0.95250
     1.04816
     0.82496
     0.63364
     0.47421
     0.44232
     0.12346
     0.18723
     0.18723
    -0.06786
    -0.22729
     0.05969
    -0.25917
    -0.19540
    -0.29106
    -0.25917
    -0.25917
    -0.16352
    -0.03597
    -0.03597
     0.05969
    -0.03597
     0.05969
     0.18723
     0.18723
     0.18723
     0.18723
     0.34666
     0.41044
     0.50609
     0.47421
     0.44232
     0.44232
     0.28289
     0.18723
     0.37855
     0.25100
     0.15535
     0.18723
     0.05969
     0.47421
     0.47421
     0.15535
     0.18723
     0.18723
     0.12346
     0.28289
     0.18723
     0.18723
     0.28289
     0.25100
     0.34666
     0.18723
     0.28289
     0.12346
     0.18723
     0.44232
     0.56987
     0.18723
     0.18723
     0.28289
     0.31478
     0.37855
     0.28289
     0.15535
     0.09157
     0.34666
     0.34666
     0.21912
     0.12346
     0.05969
     0.05969
    -0.03597
     0.18723
     0.18723
     0.05969
    -0.00409
     0.25100
     0.41044
     0.21912
     0.21912
     0.09157
     0.31478
     0.41044
     0.50609
     0.53798
     0.50609
     0.44232
     0.37855
     0.50609
     0.50609
     0.25100
     0.50609
     0.34666
     0.31478
     0.21912
     0.21912
     0.12346
     0.18723
     0.21912
     0.12346
    -0.06786
     0.12346
    -0.03597
    -0.09974
     0.15535
     0.15535
     0.02780
     0.12346
     0.02780
     0.18723
     0.09157
     0.05969
     0.12346
     0.05969
     0.05969
     0.02780
    -0.00409
    -0.25917
    -0.41861
    -0.41861
    -0.48238
    -0.57804
    -0.70558
    -0.86501
    -0.92879
    -1.02444
    -1.15199
    -1.21576
    -1.27953
    -1.27953
    -1.34331
    -1.31142
    -1.24765
    -0.96067
    -1.27953
    -1.47085
    -1.31142
    -0.96067
    -0.70558
    -0.45049
    -0.22729
    -0.29106
    -0.38672
    -0.64181
    -0.86501
    -1.08822
    -0.92879
    -0.80124
    -0.16352
     0.09157
     0.18723
    -0.03597
     0.28289
     0.28289
     0.28289
     0.21912
     0.53798
     1.14382
     1.39891
     1.52645
     1.74966
     1.81343
     2.00475
     2.25984
     2.25984
     1.90909
     1.74966
     1.43079
     1.04816
     1.20759
     1.27136
     0.88873
     0.56987
     0.44232
     0.21912
     0.12346
    -0.32295
    -0.51426
    -0.67370
    -0.60992
    -0.48238
    -0.35483
    -0.41861
    -0.38672
    -0.35483
    -0.19540
     0.05969
    -0.35483
    -0.16352
    -0.00409
    -0.09974
    -0.00409
     0.02780
     0.41044
     0.47421
     0.82496
     0.60175
     0.79307
     0.79307
     0.79307
     0.82496
     0.82496
     1.11193
     1.11193
     1.27136
     1.36702
     1.33514
     1.04816
     0.95250
     0.76118
     0.85684
     0.88873
     0.66553
     0.41044
     0.25100
     0.18723
    -0.13163
    -0.32295
    -0.22729
    -0.25917
    -0.32295
    -0.35483
    -0.41861
    -0.29106
    -0.45049
    -0.54615
    -0.38672
    -0.35483
    -0.29106
    -0.22729
    -0.09974
    -0.06786
    -0.06786
    -0.25917
    -0.03597
     0.18723
     0.15535
     0.05969
     0.21912
     0.18723
     0.21912
     0.21912
     0.28289
     0.28289
     0.28289
     0.28289
     0.21912
     0.25100
     0.28289
     0.31478
     0.34666
     0.28289
     0.28289
     0.31478
     0.44232
     0.44232
     0.34666
     0.31478
     0.47421
     0.47421
     0.50609
     0.44232
     0.56987
     0.44232
     0.50609
     0.34666
     0.31478
     0.50609
     0.28289
     0.31478
     0.28289
     0.18723
     0.15535
     0.05969
     0.15535
    -0.09974
    -0.03597
    -0.22729
    -0.19540
    -0.29106
    -0.29106
    -0.41861
    -0.60992
    -0.60992
    -0.67370
    -0.92879
    -1.05633
    -0.92879
    -1.18388
    -1.40708
    -1.43896
    -1.37519
    -1.53462
    -1.47085
    -1.59840
    -1.56651
    -1.37519
    -1.27953
    -1.34331
    -0.99256
    -1.05633
    -1.37519
    -1.27953
    -1.02444
    -0.80124
    -0.57804
    -0.48238
    -0.48238
    -0.48238
    -0.45049
    -0.41861
    -0.35483
    -0.13163
    -0.06786
    -0.06786
     0.02780
     0.37855
     0.37855
     0.12346
     0.34666
     0.47421
     0.50609
     0.47421
     0.76118
     0.72930
     0.76118
     0.82496
     0.79307
     0.76118
     0.56987
     0.69741
     0.56987
     0.72930
     0.63364
     0.50609
     0.47421
     0.72930
     0.34666
     0.37855
     0.31478
     0.28289
     0.31478
     0.25100
    -0.29106
    -0.35483
    -0.67370
    -0.99256
    -1.72594
    -1.43896
    -1.56651
    -1.66217
    -1.53462
    -1.37519
    -1.50274
    -1.69405
    -1.66217
    -1.56651
    -1.08822
    -0.83313
    -0.51426
    -0.38672
    -0.19540
     0.18723
     0.60175
     1.01627
     1.49457
     1.49457
     1.49457
     1.43079
     1.30325
     1.23948
     1.01627
     1.08005
     1.17570
     1.04816
     1.11193
     0.76118
     0.60175
     0.50609
     0.63364
     0.63364
     0.92062
     0.88873
     0.85684
     1.17570
     1.27136
     1.39891
     1.65400
     1.52645
     1.62211
     1.55834
     1.49457
     1.39891
     1.30325
     1.17570
     1.04816
     0.92062
     0.82496
     0.37855
    -0.00409
    -0.13163
    -0.32295
    -0.35483
    -0.54615
    -0.60992
    -0.70558
    -0.54615
    -0.48238
    -0.45049
    -0.41861
    -0.41861
    -0.32295
    -0.29106
     0.05969
     0.15535
     0.12346
    -0.09974
     0.25100
     0.44232
     0.41044
     0.31478
     0.47421
     0.34666
     0.69741
     0.56987
     0.56987
     0.41044
     0.34666
     0.37855
     0.44232
     0.56987
     0.18723
     0.18723
     0.18723
     0.21912
     0.31478
     0.12346
     0.05969
    -0.09974
     0.18723
     0.28289
     0.09157
    -0.16352
    -0.06786
     0.12346
    -0.00409
     0.15535
     0.28289
     0.12346
     0.28289
     0.05969
     0.12346
     0.15535
    -0.03597
    -0.03597
     0.12346
    -0.00409
    -0.09974
    -0.13163
    -0.25917
    -0.16352
    -0.41861
    -0.16352
    -0.35483
    -0.41861
    -0.54615
    -0.48238
    -0.35483
    -0.41861
    -0.38672
    -0.35483
    -0.35483
    -0.13163
    -0.03597
     0.09157
     0.15535
     0.05969
     0.15535
     0.44232
     0.50609
     0.37855
     0.41044
     0.53798
     0.47421
     0.53798
     0.50609
     0.56987
     0.47421
     0.47421
     0.44232
     0.31478
     0.25100
     0.21912
     0.12346
     0.12346
     0.18723
     0.12346
     0.09157
     0.18723
     0.18723
     0.21912
    -0.00409
    -0.09974
    -0.06786
     0.05969
    -0.03597
     0.02780
    -0.03597
     0.02780
    -0.09974
    -0.16352
     0.12346
     0.02780
     0.12346
    -0.06786
    -0.00409
     0.12346
     0.05969
    -0.09974
    -0.00409
     0.02780
     0.12346
     0.21912
     0.21912
     0.18723
    -0.13163
    -0.19540
    -0.09974
    -0.19540
    -0.45049
    -0.57804
    -1.02444
    -1.21576
    -1.50274
    -1.78971
    -2.10858
    -2.20423
    -2.01292
    -1.85349
    -1.75783
    -1.63028
    -1.53462
    -1.18388
    -0.45049
     0.12346
     0.63364
     0.76118
     1.14382
     1.84532
     2.48304
     3.05699
     3.59906
     3.75849
     3.82226
     3.88603
     3.66283
     3.05699
     2.61058
     2.22795
     1.84532
     2.06852
     1.65400
     1.04816
     0.60175
     0.18723
    -0.13163
    -0.29106
    -0.60992
    -0.89690
    -0.96067
    -0.86501
    -0.80124
    -0.70558
    -0.83313
    -0.80124
    -0.80124
    -0.51426
    -0.32295
    -0.51426
    -0.38672
    -0.32295
    -0.32295
    -0.25917
    -0.38672
    -0.13163
    -0.19540
    -0.19540
    -0.03597
    -0.09974
     0.05969
    -0.09974
    -0.13163
    -0.06786
     0.15535
     0.15535
     0.12346
     0.05969
     0.09157
     0.05969
     0.15535
     0.18723
     0.12346
     0.15535
     0.18723
     0.12346
     0.12346
     0.25100
     0.02780
     0.05969
     0.12346
     0.12346
     0.12346
     0.18723
    -0.00409
     0.21912
     0.09157
     0.18723
     0.31478
     0.25100
     0.09157
     0.18723
     0.31478
     0.18723
     0.15535
     0.09157
     0.31478
     0.34666
     0.18723
     0.09157
     0.05969
     0.02780
    -0.03597
    -0.13163
    -0.03597
    -0.22729
    -0.06786
    -0.29106
    -0.32295
    -0.19540
    -0.29106
    -0.32295
    -0.09974
    -0.03597
    -0.19540
    -0.00409
     0.15535
     0.25100
     0.12346
     0.25100
     0.34666
     0.56987
     0.50609
     0.44232
     0.53798
     0.37855
     0.41044
     0.21912
     0.34666
     0.37855
     0.12346
    -0.09974
     0.02780
    -0.09974
    -0.19540
    -0.22729
    -0.22729
    -0.35483
    -0.32295
    -0.35483
    -0.32295
    -0.41861
    -0.35483
    -0.38672
    -0.38672
    -0.19540
    -0.25917
    -0.16352
    -0.13163
    -0.22729
    -0.13163
    -0.29106
    -0.19540
    -0.03597
    -0.22729
    -0.09974
    -0.25917
    -0.13163
    -0.06786
    -0.22729
    -0.22729
    -0.32295
    -0.06786
    -0.19540
    -0.09974
    -0.13163
    -0.19540
    -0.06786
    -0.13163
    -0.00409
     0.05969
    -0.00409
    -0.06786
    -0.09974
     0.05969
    -0.00409
    -0.29106
    -0.22729
    -0.19540
    -0.48238
    -0.41861
    -0.67370
    -0.76935
    -1.05633
    -1.05633
    -1.18388
    -1.08822
    -1.18388
    -1.02444
    -0.86501
    -0.38672
    -0.13163
     0.05969
     0.18723
     0.44232
     0.63364
     0.98439
     1.33514
     1.62211
     1.78154
     1.71777
     1.74966
     2.06852
     2.16418
     2.06852
     2.13229
     2.19606
     1.55834
     1.36702
     0.98439
     1.20759
     0.98439
     0.66553
     0.66553
     0.63364
     0.34666
     0.12346
    -0.00409
    -0.06786
    -0.03597
    -0.03597
    -0.25917
    -0.54615
    -0.41861
    -0.60992
    -0.80124
    -0.67370
    -0.54615
    -0.60992
    -0.48238
    -0.54615
    -0.51426
    -0.57804
    -0.57804
    -0.48238
    -0.16352
    -0.32295
    -0.22729
    -0.29106
    -0.16352
    -0.03597
    -0.22729
    -0.03597
     0.09157
     0.09157
     0.05969
     0.12346
     0.12346
     0.02780
     0.05969
     0.21912
     0.21912
     0.28289
     0.15535
     0.15535
     0.25100
     0.18723
     0.21912
    -0.00409
     0.05969
    -0.09974
    -0.06786
    -0.13163
    -0.29106
    -0.45049
    -0.57804
    -0.57804
    -0.70558
    -0.96067
    -1.15199
    -1.15199
    -1.24765
    -1.50274
    -1.43896
    -1.34331
    -1.27953
    -1.56651
    -1.91726
    -1.85349
    -1.59840
    -1.05633
    -0.83313
    -0.80124
    -0.83313
    -0.54615
    -0.29106
    -0.29106
    -0.25917
    -0.22729
     0.25100
     0.50609
     0.69741
     0.69741
     0.56987
     0.47421
     0.50609
     0.56987
     0.56987
     0.37855
     0.02780
    -0.16352
     0.02780
    -0.13163
    -0.41861
    -0.48238
    -0.45049
    -0.54615
    -0.54615
    -0.73747
    -0.70558
    -0.57804
    -0.41861
    -0.45049
    -0.48238
    -0.16352
     0.05969
     0.25100
     0.41044
     0.53798
     0.50609
     0.72930
     0.95250
     1.11193
     1.17570
     1.39891
     1.46268
     1.36702
     1.49457
     1.59023
     1.52645
     1.39891
     1.33514
     1.46268
     1.49457
     1.39891
     1.39891
     1.23948
     1.23948
     1.17570
     0.92062
     1.17570
     0.88873
     0.69741
     0.50609
     0.79307
     0.56987
     0.53798
     0.28289
     0.05969
     0.05969
     0.05969
    -0.13163
    -0.45049
    -0.57804
    -0.86501
    -0.80124
    -0.73747
    -0.83313
    -0.89690
    -0.76935
    -0.67370
    -0.60992
    -0.35483
    -0.29106
    -0.03597
     0.44232
     0.79307
     0.79307
     1.01627
     1.49457
     2.00475
     2.48304
     2.96133
     3.15265
     3.40774
     3.24831
     3.15265
     3.15265
     2.77002
     2.89756
     2.57870
     2.51493
     2.32361
     2.19606
     1.97286
     1.55834
     0.88873
     0.34666
    -0.29106
    -0.35483
    -0.60992
    -0.70558
    -1.02444
    -1.27953
    -1.40708
    -1.59840
    -1.78971
    -1.94914
    -1.88537
    -1.82160
    -1.69405
    -1.94914
    -2.01292
    -2.17235
    -1.94914
    -1.56651
    -1.43896
    -1.56651
    -1.53462
    -1.27953
    -1.05633
    -0.96067
    -0.96067
    -0.92879
    -0.83313
    -0.54615
    -0.32295
    -0.48238
    -0.25917
    -0.38672
    -0.25917
    -0.29106
    -0.16352
    -0.13163
    -0.16352
    -0.09974
    -0.22729
    -0.16352
    -0.25917
    -0.48238
    -0.32295
    -0.29106
    -0.22729
    -0.25917
    -0.57804
    -0.60992
    -0.57804
    -0.48238
     0.02780
    -0.06786
    -0.60992
    -0.45049
    -0.38672
    -0.29106
     0.05969
     0.12346
     0.12346
    -0.09974
     0.09157
     0.05969
    -0.03597
    -0.06786
    -0.13163
    -0.25917
    -0.06786
    -0.22729
    -0.32295
    -0.41861
    -0.48238
    -0.70558
    -0.70558
    -0.57804
    -0.60992
    -0.60992
    -0.67370
    -0.51426
    -0.54615
    -0.32295
    -0.22729
    -0.25917
    -0.06786
     0.21912
     0.28289
     0.15535
     0.34666
     0.47421
     0.41044
     0.53798
     0.53798
     0.60175
     0.66553
     0.56987
     0.63364
     0.63364
     0.41044
     0.34666
     0.28289
     0.56987
     0.41044
     0.34666
     0.28289
     0.34666
     0.41044
     0.53798
     0.21912
     0.21912
     0.28289
     0.37855
     0.25100
     0.41044
     0.31478
     0.34666
     0.12346
     0.41044
     0.44232
     0.25100
     0.21912
     0.25100
     0.25100
     0.31478
     0.28289
    -0.00409
     0.12346
     0.05969
     0.05969
     0.05969
    -0.13163
    -0.16352
    -0.32295
    -0.13163
    -0.19540
    -0.29106
    -0.41861
    -0.51426
    -0.51426
    -0.54615
    -0.60992
    -0.70558
    -0.67370
    -0.54615
    -0.57804
    -0.60992
    -0.54615
    -0.45049
    -0.48238
    -0.38672
    -0.09974
    -0.06786
    -0.22729
    -0.09974
    -0.00409
     0.28289
     0.41044
     0.50609
     0.79307
     0.92062
     1.33514
     1.87720
     2.13229
     2.10041
     1.97286
     2.06852
     2.38738
     2.13229
     2.25984
     2.61058
     2.70624
     2.73813
     2.77002
     2.32361
     2.00475
     1.62211
     1.46268
     1.23948
     0.88873
     0.66553
     0.31478
     0.02780
    -0.16352
    -0.35483
    -0.54615
    -0.83313
    -1.21576
    -1.31142
    -1.37519
    -1.50274
    -1.63028
    -1.82160
    -1.78971
    -1.88537
    -1.94914
    -1.88537
    -1.94914
    -1.98103
    -1.91726
    -1.69405
    -1.85349
    -1.82160
    -1.69405
    -1.47085
    -1.37519
    -1.40708
    -1.27953
    -1.21576
    -0.99256
    -0.86501
    -0.76935
    -0.48238
    -0.41861
    -0.41861
    -0.48238
    -0.16352
    -0.25917
    -0.00409
     0.21912
     0.37855
     0.25100
    -0.06786
     0.12346
     0.12346
     0.18723
     0.12346
     0.05969
    -0.00409
    -0.19540
    -0.41861
    -0.83313
    -0.70558
    -0.73747
    -0.86501
    -0.80124
    -0.96067
    -0.99256
    -0.86501
    -0.92879
    -0.92879
    -1.05633
    -0.83313
    -0.41861
    -0.25917
    -0.06786
     0.15535
     0.05969
     0.47421
     0.60175
     0.56987
     0.63364
     0.88873
     0.76118
     0.72930
     0.79307
     0.79307
     0.76118
     0.79307
     0.82496
     0.69741
     0.72930
     0.44232
     0.37855
     0.34666
     0.47421
     0.44232
     0.41044
     0.25100
     0.18723
     0.21912
     0.37855
     0.25100
     0.31478
     0.44232
     0.34666
     0.31478
     0.41044
     0.31478
     0.34666
     0.31478
     0.63364
     0.50609
     0.44232
     0.56987
     0.34666
     0.41044
     0.50609
     0.44232
     0.41044
     0.41044
     0.50609
     0.34666
     0.31478
     0.41044
     0.34666
     0.21912
     0.37855
     0.41044
     0.44232
     0.37855
     0.47421
     0.34666
     0.28289
     0.37855
     0.37855
     0.41044
     0.31478
     0.37855
     0.28289
     0.47421
     0.31478
     0.28289
     0.25100
     0.31478
     0.28289
     0.18723
     0.37855
     0.12346
     0.18723
     0.12346
     0.18723
     0.21912
     0.12346
     0.05969
     0.02780
     0.12346
     0.09157
     0.05969
    -0.03597
     0.21912
     0.12346
     0.02780
     0.12346
     0.18723
    -0.00409
     0.05969
     0.15535
     0.25100
     0.31478
     0.28289
     0.18723
     0.25100
     0.15535
     0.12346
     0.12346
     0.18723
     0.34666
    -0.00409
     0.12346
    -0.06786
    -0.00409
    -0.25917
    -0.29106
    -0.32295
    -0.13163
    -0.22729
    -0.45049
    -0.51426
    -0.32295
    -0.13163
    -0.09974
     0.05969
     0.44232
     0.41044
     0.47421
     0.44232
     0.44232
     0.53798
     0.85684
     1.08005
     1.20759
     1.55834
     1.49457
     1.52645
     1.11193
     0.92062
     0.82496
     0.88873
     1.30325
     1.11193
     1.04816
     0.76118
     0.56987
     0.25100
     0.09157
    -0.22729
    -0.41861
    -0.54615
    -0.60992
    -0.96067
    -0.76935
    -0.67370
    -1.08822
    -1.27953
    -1.37519
    -1.50274
    -1.59840
    -1.43896
    -1.31142
    -1.31142
    -1.56651
    -1.15199
    -0.99256
    -0.64181
    -0.60992
    -0.41861
    -0.35483
    -0.29106
    -0.29106
    -0.19540
     0.05969
     0.21912
     0.21912
     0.34666
     0.34666
     0.47421
     0.56987
     0.47421
     0.50609
     0.63364
     0.47421
     0.25100
    -0.22729
    -0.32295
    -0.22729
    -0.67370
    -0.54615
    -0.67370
    -0.64181
    -0.89690
    -0.83313
    -1.12010
    -1.15199
    -1.18388
    -1.18388
    -1.12010
    -0.60992
    -0.41861
    -0.35483
    -0.25917
    -0.03597
     0.05969
     0.37855
     0.72930
     0.79307
     0.92062
     1.17570
     1.30325
     1.23948
     1.11193
     1.14382
     1.23948
     1.30325
     1.17570
     0.92062
     0.88873
     0.88873
     0.79307
     0.72930
     0.88873
     0.56987
    -0.16352
     0.34666
     0.60175
     0.53798
     0.41044
     0.12346
     0.25100
     0.41044
     0.44232
     0.44232
     0.34666
     0.37855
     0.50609
     0.56987
     0.66553
     0.56987
     0.41044
     0.44232
     0.53798
     0.66553
     0.41044
     0.37855
     0.41044
     0.47421
     0.50609
     0.63364
     0.41044
     0.34666
     0.53798
     0.28289
     0.56987
     0.50609
     0.34666
     0.41044
     0.63364
     0.56987
     0.60175
     0.44232
     0.50609
     0.56987
     0.56987
     0.69741
     0.60175
     0.50609
     0.56987
     0.53798
     0.69741
     0.98439
     0.76118
     0.69741
     0.69741
     0.82496
     0.88873
     0.79307
     0.76118
     0.92062
     1.01627
     1.01627
     1.01627
     0.88873
     0.79307
     0.82496
     0.85684
     0.92062
     0.92062
     0.63364
     0.56987
     0.60175
     0.56987
     0.50609
     0.41044
     0.37855
     0.25100
     0.18723
    -0.00409
     0.12346
    -0.06786
    -0.00409
    -0.29106
    -0.38672
    -0.29106
    -0.41861
    -0.32295
    -0.29106
    -0.64181
    -1.02444
    -1.02444
    -1.40708
    -1.34331
    -1.34331
    -1.72594
    -1.85349
    -2.01292
    -2.04480
    -1.88537
    -1.82160
    -1.78971
    -1.82160
    -1.88537
    -1.59840
    -1.08822
    -0.86501
    -0.83313
    -0.67370
    -0.41861
     0.18723
     0.37855
     0.50609
     0.79307
     0.88873
     0.88873
     1.14382
     1.17570
     1.27136
     1.11193
     1.14382
     1.17570
     0.98439
     0.85684
     0.92062
     0.92062
     1.01627
     1.08005
     0.85684
     0.76118
     0.44232
     0.63364
     0.50609
     0.47421
     0.47421
     0.34666
     0.28289
     0.15535
     0.18723
     0.12346
     0.02780
    -0.09974
    -0.09974
    -0.00409
    -0.13163
    -0.03597
    -0.29106
    -0.35483
    -0.32295
    -0.09974
    -0.06786
    -0.22729
    -0.35483
    -0.41861
    -0.45049
    -0.22729
    -0.16352
    -0.25917
    -0.09974
    -0.16352
    -0.09974
    -0.25917
    -0.32295
    -0.25917
    -0.22729
    -0.09974
    -0.00409
    -0.06786
    -0.19540
    -0.13163
    -0.00409
    -0.03597
     0.02780
    -0.22729
    -0.06786
    -0.09974
     0.05969
    -0.00409
    -0.09974
    -0.03597
    -0.13163
    -0.06786
     0.18723
     0.18723
    -0.06786
     0.02780
    -0.03597
     0.18723
     0.09157
     0.18723
    -0.00409
     0.09157
     0.25100
     0.05969
     0.21912
     0.18723
     0.05969
    -0.00409
     0.18723
     0.18723
     0.09157
    -0.00409
    -0.03597
     0.18723
     0.09157
     0.18723
    -0.09974
     0.02780
    -0.06786
     0.12346
    -0.03597
     0.05969
     0.02780
    -0.13163
     0.12346
     0.12346
    -0.00409
     0.02780
     0.09157
     0.09157
     0.05969
    -0.03597
     0.12346
     0.12346
     0.09157
     0.02780
     0.02780
     0.05969
    -0.03597
    -0.13163
    -0.13163
    -0.06786
     0.09157
    -0.29106
    -0.09974
    -0.13163
    -0.29106
    -0.22729
    -0.22729
    -0.22729
    -0.32295
    -0.29106
    -0.48238
    -0.29106
    -0.29106
    -0.25917
    -0.25917
     0.09157
    -0.03597
    -0.16352
    -0.03597
     0.05969
     0.31478
     0.41044
     0.21912
     0.25100
     0.31478
     0.41044
     0.31478
     0.47421
     0.31478
     0.21912
    -0.09974
    -0.03597
    -0.03597
    -0.41861
    -0.67370
    -0.51426
    -0.70558
    -0.73747
    -1.02444
    -1.02444
    -1.18388
    -1.27953
    -1.18388
    -1.12010
    -0.67370
    -0.83313
    -0.70558
    -0.64181
    -0.32295
    -0.38672
    -0.06786
     0.28289
     0.18723
     0.41044
     0.53798
     0.63364
     0.66553
     0.92062
     0.92062
     0.56987
     0.72930
     0.69741
     0.41044
     0.31478
     0.53798
     0.37855
     0.21912
    -0.03597
    -0.16352
    -0.19540
    -0.48238
    -0.48238
    -0.48238
    -0.38672
    -0.32295
    -0.35483
    -0.32295
    -0.22729
    -0.22729
    -0.35483
    -0.03597
     0.09157
    -0.06786
     0.02780
     0.25100
     0.31478
     0.31478
     0.37855
     0.47421
     0.41044
     0.50609
     0.44232
     0.44232
     0.44232
     0.41044
     0.34666
     0.37855
     0.56987
     0.50609
     0.15535
     0.31478
     0.25100
     0.25100
     0.05969
     0.12346
     0.09157
     0.09157
     0.02780
     0.05969
    -0.09974
    -0.03597
    -0.03597
    -0.03597
     0.02780
     0.09157
     0.12346
     0.18723
    -0.00409
     0.12346
     0.09157
     0.21912
     0.09157
     0.34666
     0.28289
     0.28289
     0.18723
     0.25100
     0.28289
     0.28289
     0.18723
     0.31478
     0.25100
     0.25100
     0.34666
     0.28289
     0.12346
     0.41044
     0.21912
     0.12346
     0.31478
     0.18723
     0.25100
     0.18723
     0.18723
    -0.03597
     0.28289
     0.18723
     0.05969
     0.05969
     0.18723
     0.09157
     0.05969
    -0.09974
    -0.03597
    -0.00409
    -0.00409
    -0.19540
    -0.06786
    -0.09974
    -0.19540
    -0.35483
    -0.32295
    -0.32295
    -0.38672
    -0.32295
    -0.41861
    -0.38672
    -0.48238
    -0.54615
    -0.54615
    -0.48238
    -0.35483
    -0.32295
    -0.35483
    -0.29106
    -0.29106
    -0.48238
    -0.19540
    -0.06786
     0.18723
     0.15535
     0.28289
     0.34666
     0.31478
     0.25100
     0.41044
     0.50609
     0.53798
     0.47421
     0.25100
     0.56987
     0.76118
     0.66553
     0.47421
     0.63364
     0.53798
     0.28289
     0.28289
     0.37855
     0.41044
     0.34666
     0.31478
     0.31478
     0.37855
     0.25100
     0.47421
     0.34666
     0.31478
     0.47421
     0.25100
     0.18723
     0.41044
     0.25100
     0.21912
     0.41044
     0.41044
     0.37855
     0.31478
     0.41044
     0.56987
     0.31478
     0.44232
     0.37855
     0.50609
     0.53798
     0.50609
     0.53798
     0.63364
     0.50609
     0.44232
     0.50609
     0.50609
     0.47421
     0.50609
     0.28289
     0.34666
     0.18723
     0.28289
    -0.13163
    -0.38672
    -0.60992
    -1.12010
    -1.24765
    -1.21576
    -1.50274
    -1.27953
    -1.31142
    -1.43896
    -1.72594
    -2.23612
    -2.10858
    -2.10858
    -1.53462
    -1.69405
    -1.53462
    -0.76935
    -0.35483
    -0.35483
     0.21912
     1.23948
     1.90909
     2.16418
     2.00475
     1.65400
     1.84532
     2.00475
     2.45115
     2.77002
     2.86567
     2.45115
     2.19606
     1.87720
     1.71777
     1.33514
     1.04816
     0.76118
     0.60175
     0.44232
     0.05969
    -0.00409
     0.05969
     0.02780
    -0.03597
    -0.00409
    -0.09974
     0.05969
     0.05969
    -0.09974
    -0.09974
    -0.09974
    -0.13163
    -0.29106
     0.02780
    -0.19540
    -0.35483
    -0.22729
    -0.22729
    -0.25917
    -0.35483
    -0.41861
    -0.45049
    -0.45049
    -0.41861
    -0.35483
    -0.45049
    -0.45049
    -0.57804
    -0.70558
    -0.54615
    -0.70558
    -0.73747
    -0.64181
    -0.70558
    -0.73747
    -0.86501
    -0.80124
    -0.80124
    -0.73747
    -0.64181
    -0.70558
    -0.80124
    -0.80124
    -0.64181
    -0.80124
    -0.48238
    -0.48238
    -0.64181
    -0.57804
    -0.51426
    -0.41861
    -0.41861
    -0.38672
    -0.48238
    -0.29106
    -0.22729
    -0.13163
    -0.25917
    -0.32295
    -0.00409
    -0.03597
    -0.00409
     0.21912
     0.02780
     0.09157
     0.25100
     0.63364
     0.72930
     0.50609
     0.50609
     0.56987
     0.47421
     0.82496
     0.56987
     0.56987
     0.88873
     0.63364
     0.69741
     0.98439
     0.92062
     0.44232
     0.53798
     0.63364
     0.63364
     0.60175
     0.50609
     0.50609
     0.53798
     0.63364
     0.72930
     0.47421
     0.56987
     0.37855
     0.37855
     0.69741
     0.56987
     0.34666
     0.34666
     0.47421
     0.47421
     0.44232
     0.31478
     0.18723
     0.37855
     0.50609
     0.37855
     0.28289
     0.41044
     0.09157
     0.18723
     0.41044
     0.41044
     0.44232
     0.18723
     0.34666
     0.28289
     0.28289
     0.50609
     0.44232
     0.50609
     0.44232
     0.60175
     0.63364
     0.56987
     0.41044
     0.44232
     0.50609
     0.79307
     0.66553
     0.53798
     0.50609
     0.63364
     0.56987
     0.66553
     0.44232
     0.53798
     0.50609
     0.53798
     0.50609
     0.37855
     0.18723
     0.18723
    -0.00409
     0.44232
     0.50609
    -0.00409
     0.18723
    -0.03597
     0.05969
    -0.00409
    -0.13163
    -0.16352
    -0.00409
     0.09157
     0.28289
     0.21912
     0.44232
     0.50609
     0.47421
     0.72930
     0.92062
     1.30325
     1.87720
     2.35549
     2.96133
     3.50340
     3.91792
     3.88603
     3.43963
     2.86567
     2.77002
     2.48304
     2.29172
     1.81343
     1.33514
     0.95250
     0.18723
    -0.70558
    -0.99256
    -1.82160
    -2.39555
    -2.87384
    -3.25648
    -3.32025
    -3.54346
    -3.32025
    -2.93762
    -2.58687
    -2.26801
    -2.10858
    -2.01292
    -1.50274
    -0.92879
    -0.70558
    -0.76935
    -0.41861
    -0.54615
    -0.32295
    -0.22729
    -0.51426
    -0.45049
    -0.35483
    -0.29106
    -0.13163
    -0.29106
    -0.38672
    -0.48238
    -0.51426
    -0.25917
    -0.35483
    -0.32295
    -0.35483
    -0.32295
    -0.45049
    -0.22729
    -0.32295
    -0.22729
    -0.41861
    -0.38672
    -0.41861
    -0.48238
    -0.32295
    -0.57804
    -0.60992
    -0.54615
    -0.51426
    -0.60992
    -0.83313
    -0.80124
    -0.70558
    -0.67370
    -0.76935
    -0.60992
    -0.57804
    -0.54615
    -0.32295
    -0.00409
    -0.29106
    -0.03597
    -0.25917
    -0.16352
     0.28289
     0.18723
     0.47421
     0.60175
     0.28289
     0.37855
     0.47421
     0.47421
     0.56987
     0.50609
     0.76118
     0.66553
     0.50609
     0.44232
     0.44232
     0.47421
     0.66553
     0.50609
     0.56987
     0.44232
     0.34666
     0.47421
     0.41044
     0.37855
     0.44232
     0.41044
     0.37855
     0.41044
     0.21912
     0.34666
     0.25100
     0.05969
     0.37855
     0.18723
     0.12346
     0.37855
     0.15535
     0.25100
     0.25100
     0.18723
     0.21912
     0.25100
     0.44232
     0.28289
     0.28289
     0.34666
     0.44232
     0.25100
     0.37855
     0.47421
     0.34666
     0.50609
     0.53798
     0.37855
     0.28289
     0.34666
     0.44232
     0.34666
     0.47421
     0.31478
     0.37855
     0.41044
     0.34666
     0.28289
     0.18723
     0.47421
     0.31478
     0.44232
     0.37855
     0.41044
     0.21912
     0.28289
     0.34666
     0.44232
     0.66553
     0.44232
     0.47421
     0.60175
     0.69741
     0.56987
     0.44232
     0.63364
     0.50609
     0.63364
     0.50609
     0.63364
     0.47421
     0.28289
     0.34666
     0.18723
     0.25100
     0.37855
     0.21912
     0.12346
     0.18723
     0.12346
    -0.00409
     0.05969
     0.12346
    -0.03597
    -0.00409
     0.12346
    -0.22729
    -0.29106
    -0.48238
    -0.25917
    -0.25917
    -0.45049
    -0.70558
    -0.86501
    -0.80124
    -0.83313
    -0.89690
    -1.05633
    -0.83313
    -0.57804
    -0.38672
     0.05969
     0.05969
     0.44232
     0.63364
     0.98439
     1.01627
     0.60175
     0.56987
     0.44232
     0.76118
     1.04816
     1.04816
     0.72930
     0.76118
     0.25100
    -0.06786
    -0.22729
    -0.45049
    -0.76935
    -0.89690
    -0.92879
    -0.76935
    -0.83313
    -0.64181
    -0.67370
    -0.83313
    -0.60992
    -0.60992
    -0.67370
    -0.29106
    -0.16352
    -0.19540
     0.09157
     0.18723
     0.12346
     0.09157
     0.12346
     0.41044
     0.44232
     0.41044
     0.37855
     0.41044
     0.28289
     0.41044
     0.28289
     0.15535
     0.15535
    -0.06786
     0.18723
     0.12346
    -0.03597
    -0.25917
    -0.22729
    -0.22729
    -0.32295
    -0.00409
     0.12346
     0.12346
     0.09157
     0.12346
     0.09157
     0.15535
     0.15535
     0.25100
     0.02780
     0.41044
     0.25100
     0.41044
     0.21912
     0.15535
     0.18723
     0.25100
     0.25100
     0.12346
    -0.03597
    -0.03597
     0.18723
     0.02780
    -0.03597
    -0.16352
    -0.25917
     0.02780
     0.12346
     0.05969
    -0.06786
    -0.32295
    -0.32295
    -0.32295
    -0.16352
    -0.48238
    -0.60992
    -0.60992
    -0.45049
    -0.35483
    -0.35483
    -0.29106
    -0.57804
    -0.38672
    -0.41861
    -0.35483
    -0.25917
     0.02780
    -0.13163
     0.18723
     0.31478
     0.34666
     0.31478
     0.37855
     0.50609
     0.60175
     0.63364
     0.98439
     0.63364
     0.63364
     0.85684
     0.92062
     0.72930
     0.72930
     0.63364
     0.92062
     1.20759
     1.33514
     1.17570
     1.52645
     1.52645
     1.62211
     1.49457
     1.46268
     1.36702
     1.17570
     1.23948
     1.23948
     1.17570
     0.92062
     0.72930
     0.50609
     0.34666
     0.12346
    -0.22729
    -0.45049
    -0.41861
    -0.60992
    -0.57804
    -0.48238
    -0.45049
    -0.64181
    -0.57804
    -0.38672
    -0.35483
    -0.25917
    -0.29106
    -0.29106
    -0.09974
    -0.00409
     0.18723
    -0.09974
     0.02780
     0.05969
     0.15535
     0.09157
     0.18723
     0.05969
    -0.03597
    -0.03597
    -0.19540
    -0.13163
    -0.35483
    -0.41861
    -0.38672
    -0.41861
    -0.41861
    -0.57804
    -0.64181
    -0.70558
    -0.67370
    -0.67370
    -0.48238
    -0.54615
    -0.54615
    -0.29106
    -0.22729
    -0.09974
    -0.09974
     0.05969
     0.15535
     0.31478
     0.41044
     0.25100
     0.47421
     0.44232
     0.50609
     0.47421
     0.53798
     0.63364
     0.50609
     0.82496
     0.63364
     0.63364
     0.34666
     0.25100
    -0.00409
    -0.03597
     0.12346
     0.34666
     0.41044
     0.69741
     1.01627
     0.95250
     0.76118
     0.63364
     0.12346
     0.28289
     0.18723
     0.60175
     0.72930
     0.66553
     0.56987
     0.44232
     0.53798
     0.47421
     0.12346
    -0.29106
    -0.45049
    -0.41861
    -0.19540
     0.12346
    -0.06786
    -0.51426
    -0.35483
    -0.22729
    -0.25917
    -0.45049
    -0.60992
    -0.35483
    -0.48238
    -0.35483
    -0.60992
    -0.64181
    -0.57804
    -0.54615
    -0.76935
    -0.32295
    -0.25917
    -0.29106
    -0.22729
    -0.38672
    -0.19540
     0.15535
    -0.03597
     0.18723
     0.25100
     0.41044
     0.37855
     0.41044
     0.25100
     0.28289
     0.31478
     0.37855
     0.41044
     0.21912
     0.12346
     0.15535
     0.28289
     0.15535
     0.18723
    -0.06786
     0.09157
     0.18723
     0.25100
     0.15535
     0.28289
     0.09157
    -0.03597
     0.31478
     0.41044
     0.28289
     0.18723
     0.21912
     0.31478
     0.28289
     0.21912
     0.21912
     0.25100
     0.25100
     0.47421
     0.28289
     0.12346
     0.12346
     0.18723
     0.21912
     0.41044
     0.44232
     0.12346
     0.25100
     0.34666
     0.41044
     0.53798
     0.63364
     0.66553
     0.76118
     0.82496
     0.88873
     0.69741
     0.79307
     0.79307
     0.72930
     1.01627
     0.79307
     0.56987
     0.56987
     0.31478
     0.53798
     0.41044
     0.12346
     0.12346
    -0.06786
    -0.00409
    -0.22729
    -0.00409
    -0.19540
    -0.22729
    -0.38672
    -0.09974
    -0.09974
    -0.25917
    -0.09974
    -0.09974
    -0.00409
    -0.00409
    -0.06786
    -0.00409
    -0.06786
     0.09157
     0.12346
     0.09157
    -0.09974
    -0.06786
    -0.38672
    -0.22729
    -0.09974
    -0.29106
    -0.48238
    -0.45049
    -0.54615
    -0.57804
    -0.60992
    -0.51426
    -0.54615
    -0.67370
    -0.67370
    -0.41861
    -0.35483
    -0.19540
    -0.32295
    -0.25917
     0.05969
     0.18723
     0.12346
     0.18723
     0.28289
     0.37855
     0.56987
     0.34666
     0.28289
     0.41044
     0.34666
     0.25100
     0.34666
     0.56987
     0.50609
     0.31478
     0.37855
     0.50609
     0.28289
     0.50609
     0.56987
     0.44232
     0.85684
     1.11193
     1.14382
     0.76118
     0.92062
     0.72930
     0.56987
     0.63364
     0.56987
     0.12346
     0.31478
     0.37855
     0.41044
     0.25100
    -0.16352
    -0.22729
    -0.35483
    -0.48238
    -0.45049
    -0.35483
    -0.41861
    -0.22729
    -0.25917
    -0.22729
    -0.16352
    -0.25917
    -0.03597
     0.09157
    -0.22729
    -0.16352
    -0.19540
    -0.19540
    -0.06786
    -0.19540
    -0.29106
    -0.38672
    -0.48238
    -0.45049
    -0.38672
    -0.45049
    -0.57804
    -0.60992
    -0.76935
    -0.70558
    -0.64181
    -0.89690
    -0.70558
    -0.83313
    -0.73747
    -0.80124
    -0.73747
    -0.76935
    -0.60992
    -0.54615
    -0.67370
    -0.57804
    -0.41861
    -0.32295
    -0.45049
    -0.19540
    -0.00409
    -0.09974
    -0.00409
     0.05969
     0.09157
     0.12346
     0.09157
     0.37855
     0.37855
     0.37855
     0.37855
     0.41044
     0.37855
     0.47421
     0.28289
     0.44232
     0.63364
     0.60175
     0.69741
     0.69741
     0.69741
     0.69741
     0.79307
     0.92062
     0.92062
     1.11193
     1.04816
     1.11193
     1.01627
     1.14382
     1.01627
     1.01627
     0.98439
     1.08005
     1.01627
     1.04816
     0.69741
     0.88873
     0.63364
     0.60175
     0.53798
     0.50609
     0.34666
     0.21912
     0.09157
     0.15535
     0.18723
     0.05969
     0.25100
    -0.03597
    -0.06786
    -0.09974
     0.09157
    -0.03597
    -0.09974
    -0.00409
     0.05969
     0.18723
     0.21912
     0.05969
     0.25100
     0.31478
     0.25100
     0.25100
     0.41044
     0.28289
     0.18723
     0.25100
     0.31478
     0.28289
     0.21912
     0.05969
     0.15535
     0.09157
    -0.03597
    -0.16352
    -0.13163
    -0.13163
    -0.06786
    -0.29106
    -0.22729
    -0.09974
    -0.13163
    -0.32295
    -0.00409
    -0.06786
    -0.03597
    -0.03597
     0.05969
     0.25100
     0.41044
     0.60175
     0.50609
     0.47421
     0.66553
     0.66553
     0.50609
     0.76118
     0.63364
     1.01627
     1.11193
     1.20759
     1.23948
     1.08005
     1.27136
     1.11193
     1.39891
     1.39891
     1.65400
     2.10041
     1.90909
     1.68588
     1.23948
     1.14382
     0.98439
     0.82496
     0.69741
     0.47421
     0.28289
     0.09157
    -0.16352
    -0.03597
    -0.19540
    -0.32295
    -0.80124
    -0.96067
    -0.89690
    -0.80124
    -0.86501
    -0.48238
    -0.13163
    -0.29106
    -0.29106
     0.12346
     0.09157
    -0.06786
    -0.00409
     0.05969
    -0.03597
     0.15535
    -0.03597
    -0.22729
    -0.29106
    -0.19540
    -0.32295
    -0.35483
    -0.35483
    -0.51426
    -0.51426
    -0.48238
    -0.70558
    -0.67370
    -0.80124
    -0.73747
    -0.67370
    -0.70558
    -0.73747
    -0.76935
    -0.92879
    -0.76935
    -0.67370
    -0.80124
    -0.54615
    -0.38672
    -0.48238
    -0.32295
    -0.16352
    -0.06786
    -0.00409
     0.09157
     0.50609
     0.60175
     0.53798
     0.76118
     0.63364
     0.69741
     0.95250
     0.76118
     1.08005
     0.88873
     0.56987
     0.63364
     0.56987
     0.63364
     0.37855
     0.25100
     0.02780
     0.18723
     0.02780
     0.05969
    -0.16352
    -0.25917
    -0.29106
    -0.25917
    -0.38672
    -0.35483
    -0.48238
    -0.64181
    -0.51426
    -0.35483
    -0.32295
    -0.38672
    -0.22729
    -0.03597
     0.05969
     0.18723
     0.41044
     0.34666
     0.41044
     0.53798
     0.69741
     0.63364
     0.66553
     0.66553
     0.79307
     0.72930
     0.60175
     0.37855
     0.18723
     0.02780
    -0.00409
    -0.19540
    -0.16352
    -0.35483
    -0.45049
    -0.64181
    -0.70558
    -0.51426
    -0.48238
    -0.57804
    -0.73747
    -0.67370
    -0.54615
    -0.54615
    -0.54615
    -0.70558
    -0.41861
    -0.19540
    -0.25917
    -0.22729
    -0.35483
    -0.22729
    -0.32295
    -0.19540
    -0.09974
    -0.29106
     0.25100
     0.21912
    -0.03597
    -0.06786
    -0.03597
    -0.06786
    -0.03597
     0.02780
     0.09157
    -0.22729
    -0.32295
    -0.76935
    -0.80124
    -0.57804
    -0.45049
    -0.86501
    -0.92879
    -0.89690
    -0.92879
    -0.67370
    -0.89690
    -0.76935
    -0.64181
    -0.48238
    -0.22729
    -0.25917
    -0.03597
     0.02780
     0.31478
     0.31478
     0.66553
     0.60175
     0.41044
     0.56987
     0.53798
     0.79307
     0.56987
     0.37855
     0.09157
    -0.09974
     0.09157
    -0.00409
    -0.13163
    -0.06786
    -0.13163
    -0.06786
     0.31478
     0.92062
     1.23948
     1.52645
     1.65400
     2.16418
     2.22795
     2.06852
     2.29172
     2.57870
     2.80190
     2.83379
     2.51493
     2.45115
     2.29172
     1.87720
     1.49457
     1.17570
     0.60175
     0.28289
     0.15535
     0.02780
    -0.19540
    -0.29106
    -0.38672
    -0.32295
    -0.41861
    -0.19540
    -0.19540
    -0.00409
    -0.06786
    -0.03597
     0.05969
     0.37855
     0.18723
     0.05969
     0.15535
     0.05969
     0.12346
    -0.06786
    -0.16352
    -0.13163
    -0.13163
    -0.22729
    -0.16352
    -0.16352
    -0.13163
    -0.25917
    -0.16352
     0.05969
     0.09157
    -0.06786
     0.12346
     0.15535
     0.28289
     0.53798
     0.31478
     0.37855
     0.50609
     0.56987
     0.82496
     0.88873
     0.66553
     0.69741
     0.56987
     0.85684
     0.85684
     0.63364
     0.50609
     0.50609
     0.60175
     0.60175
     0.44232
     0.50609
     0.31478
     0.50609
     0.41044
     0.31478
     0.31478
     0.18723
     0.12346
     0.12346
     0.44232
     0.21912
     0.18723
     0.12346
     0.25100
     0.09157
    -0.00409
    -0.03597
    -0.16352
    -0.19540
    -0.32295
    -0.19540
    -0.13163
    -0.35483
    -0.35483
    -0.45049
    -0.13163
    -0.19540
    -0.25917
    -0.19540
    -0.32295
    -0.29106
    -0.29106
    -0.13163
    -0.16352
    -0.09974
    -0.00409
     0.02780
    -0.13163
    -0.06786
    -0.00409
    -0.06786
     0.12346
     0.25100
    -0.00409
     0.12346
     0.12346
     0.12346
     0.02780
     0.15535
     0.12346
     0.02780
     0.21912
     0.12346
     0.12346
    -0.00409
     0.05969
    -0.06786
     0.12346
     0.18723
     0.12346
     0.15535
     0.09157
     0.12346
     0.21912
     0.09157
     0.09157
     0.25100
     0.21912
     0.15535
     0.25100
     0.15535
     0.25100
     0.12346
     0.09157
     0.31478
     0.37855
     0.21912
     0.18723
     0.28289
     0.21912
     0.25100
     0.18723
     0.18723
     0.34666
     0.21912
     0.12346
     0.18723
     0.25100
    -0.06786
    -0.29106
    -0.09974
    -0.22729
    -0.48238
    -0.70558
    -1.40708
    -1.56651
    -1.50274
    -1.47085
    -1.43896
    -1.40708
    -1.50274
    -1.37519
    -1.53462
    -1.31142
    -1.24765
    -0.86501
    -0.13163
     0.60175
     1.01627
     1.36702
     1.68588
     2.03663
     2.10041
     2.29172
     2.67436
     2.77002
     2.86567
     2.45115
     2.54681
     2.41927
     2.16418
     1.49457
     1.20759
     1.01627
     0.44232
     0.05969
    -0.16352
    -0.32295
    -0.45049
    -0.80124
    -0.99256
    -0.99256
    -0.92879
    -1.18388
    -1.40708
    -1.34331
    -1.63028
    -1.66217
    -1.56651
    -1.34331
    -1.18388
    -1.21576
    -0.57804
    -0.45049
    -0.16352
    -0.03597
     0.25100
     0.76118
     1.08005
     1.65400
     1.87720
     1.97286
     2.29172
     2.32361
     2.22795
     2.35549
     2.48304
     2.38738
     2.06852
     2.03663
     1.62211
     1.23948
     0.92062
     0.79307
     0.47421
     0.31478
     0.05969
    -0.00409
    -0.16352
    -0.09974
    -0.41861
    -0.19540
    -0.13163
    -0.25917
    -0.29106
    -0.16352
    -0.06786
    -0.19540
    -0.19540
    -0.09974
    -0.09974
    -0.16352
    -0.03597
    -0.32295
    -0.09974
    -0.29106
    -0.13163
    -0.32295
     0.05969
    -0.25917
    -0.13163
    -0.13163
    -0.22729
    -0.19540
    -0.13163
    -0.16352
    -0.09974
    -0.00409
    -0.00409
     0.09157
    -0.03597
     0.05969
     0.09157
    -0.03597
     0.25100
     0.18723
     0.05969
     0.18723
     0.25100
    -0.00409
     0.09157
     0.15535
     0.02780
     0.21912
     0.21912
     0.18723
    -0.03597
     0.18723
    -0.03597
    -0.06786
     0.09157
     0.05969
    -0.03597
    -0.00409
     0.09157
     0.09157
     0.05969
    -0.00409
     0.12346
     0.12346
     0.12346
     0.25100
     0.15535
     0.28289
     0.25100
     0.18723
     0.25100
     0.47421
     0.34666
     0.28289
     0.25100
     0.25100
     0.12346
     0.05969
    -0.03597
    -0.13163
    -0.09974
    -0.03597
    -0.45049
    -0.45049
    -0.51426
    -0.54615
    -0.76935
    -0.64181
    -0.89690
    -0.86501
    -0.70558
    -0.64181
    -0.76935
    -0.86501
    -0.83313
    -0.76935
    -0.45049
    -0.41861
    -0.67370
    -0.48238
    -0.51426
    -0.32295
    -0.57804
    -0.32295
    -0.54615
    -0.60992
    -0.48238
    -0.48238
    -0.67370
    -0.86501
    -1.37519
    -1.47085
    -1.34331
    -1.31142
    -1.37519
    -1.56651
    -1.63028
    -1.75783
    -1.69405
    -1.24765
    -0.67370
    -0.57804
    -0.16352
     0.31478
     0.41044
     0.72930
     1.01627
     1.27136
     1.71777
     1.87720
     1.97286
     2.25984
     2.54681
     2.64247
     2.35549
     2.16418
     2.25984
     2.00475
     1.55834
     1.43079
     1.23948
     1.04816
     1.01627
     0.72930
     0.63364
     0.56987
     0.41044
    -0.00409
    -0.35483
    -0.67370
    -0.96067
    -1.27953
    -1.21576
    -1.47085
    -1.72594
    -1.78971
    -1.66217
    -1.31142
    -0.80124
    -0.73747
    -0.64181
    -0.29106
     0.18723
     0.37855
     0.72930
     1.23948
     1.59023
     2.00475
     2.29172
     2.41927
     2.16418
     2.25984
     2.48304
     2.03663
     1.84532
     1.49457
     1.30325
     1.14382
     1.01627
     0.88873
     0.53798
     0.28289
    -0.00409
    -0.00409
    -0.16352
     0.05969
    -0.32295
    -0.29106
    -0.16352
    -0.16352
    -0.09974
     0.02780
     0.05969
    -0.06786
    -0.09974
    -0.22729
    -0.09974
    -0.06786
    -0.00409
     0.02780
     0.21912
     0.31478
     0.18723
     0.12346
    -0.06786
     0.25100
     0.31478
     0.12346
    -0.03597
     0.05969
     0.18723
     0.28289
     0.12346
     0.12346
    -0.09974
     0.12346
    -0.00409
     0.37855
     0.25100
     0.12346
     0.12346
     0.09157
     0.37855
     0.15535
     0.15535
     0.15535
     0.31478
     0.37855
     0.37855
     0.21912
     0.09157
     0.21912
    -0.00409
     0.34666
     0.12346
     0.05969
    -0.13163
     0.05969
     0.09157
    -0.09974
    -0.19540
    -0.32295
    -0.19540
    -0.09974
    -0.22729
    -0.25917
    -0.32295
    -0.29106
    -0.35483
    -0.16352
    -0.13163
    -0.03597
    -0.00409
     0.12346
    -0.00409
     0.05969
     0.02780
     0.12346
     0.34666
     0.47421
     0.50609
     0.31478
     0.37855
     0.34666
     0.28289
     0.50609
     0.63364
     0.82496
     0.41044
     0.53798
     0.66553
     0.76118
     0.69741
     0.53798
     0.53798
     0.66553
     0.92062
     0.79307
     0.60175
     0.50609
     0.31478
     0.31478
     0.50609
     0.18723
    -0.22729
    -0.60992
    -0.80124
    -1.21576
    -1.50274
    -1.94914
    -2.01292
    -2.10858
    -1.98103
    -1.78971
    -1.47085
    -1.12010
    -0.70558
    -0.48238
     0.15535
     0.76118
     1.04816
     1.62211
     2.25984
     2.51493
     2.57870
     2.89756
     3.05699
     3.50340
     3.47151
     3.18454
     2.73813
     2.54681
     2.13229
     1.59023
     1.08005
     0.88873
     0.60175
     0.09157
    -0.13163
    -0.19540
    -0.25917
    -0.57804
    -0.60992
    -0.60992
    -0.41861
    -0.25917
    -0.03597
    -0.00409
    -0.19540
    -0.09974
     0.37855
     0.92062
     1.27136
     1.11193
     1.14382
     1.04816
     1.23948
     1.33514
     1.30325
     1.30325
     1.20759
     1.11193
     0.98439
     0.60175
     0.34666
    -0.00409
    -0.25917
     0.12346
    -0.06786
    -0.41861
    -0.57804
    -0.64181
    -0.60992
    -0.48238
    -0.48238
    -0.48238
    -0.76935
    -0.76935
    -0.25917
    -0.35483
    -0.32295
    -0.35483
    -0.48238
    -0.48238
    -0.06786
    -0.29106
    -0.29106
    -0.29106
    -0.29106
    -0.03597
    -0.13163
    -0.19540
    -0.16352
     0.02780
     0.05969
    -0.13163
    -0.03597
     0.05969
    -0.06786
    -0.16352
     0.21912
     0.02780
     0.02780
     0.05969
     0.05969
     0.18723
     0.18723
    -0.03597
     0.05969
     0.12346
     0.05969
     0.05969
    -0.06786
    -0.03597
    -0.09974
    -0.13163
    -0.09974
    -0.06786
    -0.25917
    -0.25917
    -0.41861
    -0.29106
    -0.51426
    -0.48238
    -0.57804
    -0.51426
    -0.45049
    -0.57804
    -0.51426
    -0.48238
    -0.38672
    -0.83313
    -0.32295
    -0.35483
    -0.48238
    -0.48238
    -0.19540
    -0.16352
     0.02780
    -0.13163
     0.05969
    -0.06786
     0.18723
     0.09157
     0.18723
     0.28289
     0.41044
     0.41044
     0.18723
     0.56987
     0.60175
     0.53798
     0.56987
     0.44232
     0.53798
     0.37855
     0.53798
     0.47421
     0.41044
     0.37855
     0.37855
     0.37855
     0.28289
     0.15535
     0.05969
     0.41044
     0.12346
     0.02780
     0.05969
    -0.09974
    -0.13163
    -0.16352
    -0.35483
    -0.16352
    -0.38672
    -0.51426
    -0.67370
    -0.89690
    -0.99256
    -1.02444
    -1.34331
    -1.40708
    -1.40708
    -1.66217
    -1.56651
    -1.56651
    -1.40708
    -1.53462
    -0.99256
    -0.80124
    -0.67370
    -0.48238
    -0.29106
    -0.09974
     0.05969
     0.18723
     0.44232
     1.01627
     1.36702
     1.36702
     1.39891
     1.39891
     1.43079
     1.33514
     1.33514
     1.30325
     1.11193
     1.17570
     1.11193
     0.82496
     0.88873
     0.79307
     0.63364
     0.60175
     0.72930
     0.56987
     0.63364
     0.63364
     0.50609
     0.31478
     0.21912
     0.50609
     0.53798
     0.53798
     0.53798
     0.31478
     0.50609
     0.50609
     0.50609
     0.21912
     0.25100
     0.21912
    -0.03597
    -0.03597
    -0.16352
    -0.13163
    -0.25917
    -0.09974
    -0.35483
    -0.29106
    -0.32295
    -0.45049
    -0.32295
    -0.38672
    -0.32295
    -0.35483
    -0.22729
    -0.22729
    -0.16352
    -0.09974
    -0.13163
    -0.13163
    -0.06786
    -0.13163
     0.02780
     0.05969
     0.12346
    -0.00409
    -0.00409
    -0.00409
    -0.00409
    -0.13163
     0.09157
     0.12346
     0.09157
    -0.06786
     0.12346
     0.09157
    -0.06786
    -0.13163
     0.05969
    -0.00409
     0.12346
     0.05969
    -0.03597
    -0.06786
     0.18723
     0.12346
    -0.06786
     0.21912
     0.12346
    -0.03597
     0.12346
     0.02780
     0.05969
    -0.06786
    -0.25917
    -0.03597
    -0.16352
    -0.25917
    -0.22729
    -0.48238
    -0.45049
    -0.60992
    -0.60992
    -0.60992
    -0.60992
    -0.99256
    -0.76935
    -0.57804
    -0.73747
    -0.54615
    -0.64181
    -0.60992
    -0.48238
    -0.32295
    -0.38672
    -0.35483
    -0.09974
    -0.19540
     0.05969
     0.05969
     0.50609
     0.28289
     0.44232
     0.53798
     0.76118
     0.72930
     0.63364
     0.76118
     0.98439
     0.98439
     1.04816
     0.98439
     0.82496
     0.88873
     0.69741
     0.60175
     0.79307
     0.69741
     0.60175
     0.63364
     0.47421
     0.50609
     0.31478
     0.28289
     0.31478
     0.31478
     0.28289
     0.34666
     0.25100
     0.28289
     0.31478
     0.25100
     0.44232
     0.34666
     0.12346
     0.21912
     0.18723
     0.28289
     0.21912
     0.02780
     0.09157
     0.09157
     0.12346
    -0.06786
    -0.32295
    -0.38672
    -0.64181
    -0.96067
    -0.99256
    -0.96067
    -1.40708
    -1.85349
    -1.88537
    -1.40708
    -1.56651
    -1.05633
     0.21912
     1.74966
     2.99322
     3.69472
     3.94981
     4.26867
     3.75849
     3.98169
     4.36433
     4.68319
     4.58753
     4.68319
     4.14112
     3.47151
     3.24831
     2.41927
     1.71777
     0.82496
    -0.41861
    -1.43896
    -2.17235
    -2.81007
    -3.09705
    -3.00139
    -2.96950
    -2.68253
    -2.77819
    -2.77819
    -2.81007
    -2.65064
    -2.71441
    -2.71441
    -2.96950
    -2.81007
    -2.81007
    -2.90573
    -3.03328
    -3.06516
    -3.06516
    -2.96950
    -2.81007
    -2.58687
    -2.49121
    -2.58687
    -2.52310
    -2.42744
    -2.29989
    -2.23612
    -2.17235
    -2.07669
    -2.04480
    -1.82160
    -1.88537
    -1.82160
    -1.72594
    -1.78971
    -1.69405
    -1.50274
    -1.56651
    -1.75783
    -1.72594
    -1.63028
    -1.50274
    -1.59840
    -1.78971
    -1.47085
    -1.53462
    -1.53462
    -1.47085
    -1.43896
    -1.53462
    -1.47085
    -1.43896
    -1.31142
    -1.12010
    -1.15199
    -1.18388
    -1.02444
    -0.80124
    -0.73747
    -0.73747
    -0.86501
    -0.80124
    -0.54615
    -0.57804
    -0.57804
    -0.54615
    -0.54615
    -0.54615
    -0.54615
    -0.29106
    -0.48238
    -0.60992
    -0.48238
    -0.48238
    -0.45049
    -0.48238
    -0.73747
    -0.76935
    -0.70558
    -0.57804
    -0.73747
    -0.80124
    -0.89690
    -0.54615
    -0.67370
    -0.54615
    -0.48238
    -0.48238
    -0.41861
    -0.16352
    -0.13163
    -0.09974
    -0.09974
     0.05969
     0.18723
     0.50609
     0.63364
     0.47421
     0.56987
     0.66553
     0.76118
     0.98439
     1.01627
     0.95250
     0.66553
     0.88873
     0.98439
     1.01627
     0.82496
     0.72930
     0.82496
     0.98439
     0.98439
     0.88873
     0.63364
     0.53798
     0.37855
     0.56987
     0.60175
     0.56987
     0.53798
     0.50609
     0.56987
     0.63364
     0.56987
     0.37855
     0.34666
     0.41044
     0.50609
     0.47421
     0.56987
     0.47421
     0.34666
     0.37855
     0.69741
     0.53798
     0.47421
     0.31478
     0.44232
     0.63364
     0.41044
     0.47421
     0.37855
     0.50609
     0.50609
     0.50609
     0.41044
     0.34666
     0.12346
     0.12346
    -0.00409
     0.05969
    -0.16352
    -0.38672
    -0.38672
    -0.19540
    -0.03597
    -0.00409
    -0.09974
     0.05969
     0.25100
     0.41044
     0.76118
     1.23948
     1.62211
     2.10041
     2.96133
     3.66283
     4.14112
     4.01358
     3.72660
     3.24831
     2.54681
     2.19606
     1.62211
     0.98439
     0.82496
     0.34666
    -0.29106
    -1.15199
    -2.14046
    -2.84196
    -3.60723
    -3.86232
    -4.14929
    -4.43627
    -4.34061
    -4.18118
    -3.70289
    -3.35214
    -3.25648
    -2.81007
    -2.45932
    -2.26801
    -1.94914
    -1.72594
    -1.40708
    -1.27953
    -1.24765
    -1.02444
    -0.92879
    -1.21576
    -1.21576
    -1.15199
    -1.05633
    -0.80124
    -0.67370
    -0.60992
    -0.60992
    -0.25917
     0.09157
    -0.06786
    -0.06786
    -0.03597
    -0.19540
    -0.00409
     0.31478
     0.37855
     0.25100
     0.34666
     0.44232
     0.41044
     0.47421
     0.47421
     0.37855
     0.37855
     0.50609
     0.53798
     0.63364
     0.47421
     0.53798
     0.41044
     0.82496
     0.66553
     0.56987
     0.66553
     0.63364
     0.53798
     0.53798
     0.47421
     0.53798
     0.28289
     0.44232
     0.25100
     0.12346
     0.12346
    -0.03597
    -0.25917
    -0.09974
    -0.06786
    -0.22729
    -0.29106
    -0.25917
    -0.19540
    -0.00409
    -0.06786
    -0.13163
    -0.09974
    -0.00409
     0.34666
     0.34666
     0.56987
     0.63364
     0.53798
     0.79307
     1.01627
     1.14382
     1.17570
     1.23948
     1.43079
     1.33514
     1.46268
     1.55834
     1.39891
     1.39891
     1.36702
     1.33514
     1.27136
     1.17570
     1.01627
     0.95250
     0.92062
     1.04816
     0.72930
     0.66553
     0.44232
     0.37855
     0.69741
     0.82496
     0.63364
     0.41044
     0.25100
     0.25100
     0.21912
     0.18723
     0.28289
     0.12346
     0.28289
     0.37855
     0.12346
    -0.03597
    -0.09974
    -0.03597
    -0.09974
    -0.13163
    -0.06786
     0.02780
     0.02780
     0.02780
    -0.06786
    -0.06786
     0.12346
     0.12346
     0.18723
     0.28289
     0.28289
     0.41044
     0.50609
     0.41044
     0.66553
     0.63364
     0.50609
     0.56987
     0.31478
     0.44232
     0.47421
     0.41044
     0.21912
     0.05969
     0.05969
     0.09157
    -0.54615
    -0.22729
    -0.32295
    -0.35483
    -0.16352
    -0.22729
     0.21912
     0.56987
     1.08005
     1.20759
     1.36702
     1.78154
     2.48304
     2.96133
     3.63094
     4.30055
     4.14112
     3.85415
     3.72660
     2.80190
     2.19606
     2.25984
     1.94097
     1.65400
     1.08005
     0.05969
    -0.54615
    -1.31142
    -2.20423
    -2.61875
    -2.96950
    -3.06516
    -3.25648
    -3.25648
    -3.09705
    -2.93762
    -2.71441
    -2.36367
    -2.14046
    -1.91726
    -1.27953
    -1.24765
    -1.02444
    -0.80124
    -0.57804
    -0.38672
    -0.45049
    -0.45049
    -0.54615
    -0.86501
    -0.89690
    -1.15199
    -1.18388
    -1.37519
    -1.56651
    -1.40708
    -1.31142
    -1.15199
    -1.18388
    -1.18388
    -0.83313
    -0.51426
    -0.51426
    -0.13163
     0.28289
     0.50609
     0.76118
     0.92062
     1.23948
     1.49457
     1.74966
     1.78154
     1.90909
     1.81343
     1.74966
     1.59023
     1.46268
     1.36702
     1.20759
     1.01627
     1.14382
     0.88873
     0.72930
     0.82496
     0.66553
     0.63364
     0.41044
     0.50609
     0.47421
     0.50609
     0.63364
     0.53798
     0.69741
     0.56987
     0.63364
     0.44232
     0.72930
     0.76118
     0.79307
     0.76118
     0.92062
     0.92062
     0.92062
     0.88873
     0.88873
     1.08005
     0.98439
     1.11193
     0.88873
     0.95250
     0.79307
     0.79307
     0.66553
     0.72930
     0.56987
     0.44232
     0.37855
     0.47421
     0.05969
     0.02780
    -0.19540
    -0.03597
    -0.19540
    -0.03597
    -0.13163
     0.21912
     0.41044
     0.56987
     0.66553
     0.72930
     0.60175
     0.66553
     0.82496
     1.04816
     1.14382
     1.46268
     1.30325
     1.36702
     1.49457
     1.43079
     0.98439
     0.82496
     0.79307
     0.63364
     0.53798
     0.69741
     0.56987
     0.47421
     0.18723
     0.37855
     0.25100
     0.31478
     0.34666
     0.18723
     0.37855
     0.37855
     0.09157
     0.12346
     0.12346
     0.18723
     0.21912
     0.18723
     0.47421
     0.47421
     0.47421
     0.37855
     0.31478
     0.02780
     0.09157
     0.15535
     0.21912
     0.25100
     0.25100
     0.09157
    -0.03597
     0.09157
    -0.22729
    -0.16352
    -0.00409
    -0.06786
    -0.19540
     0.02780
     0.09157
     0.41044
     0.63364
     1.11193
     1.74966
     2.03663
     2.19606
     2.03663
     2.19606
     2.10041
     1.59023
     0.88873
     0.37855
     0.18723
     0.21912
     0.05969
    -0.29106
    -0.76935
    -1.50274
    -2.20423
    -2.52310
    -2.58687
    -2.71441
    -2.81007
    -2.81007
    -2.52310
    -2.29989
    -1.94914
    -1.43896
    -1.15199
    -1.05633
    -0.73747
    -0.45049
    -0.22729
    -0.09974
    -0.32295
    -0.19540
    -0.00409
    -0.16352
    -0.22729
    -0.25917
    -0.54615
    -0.54615
    -0.80124
    -0.54615
    -0.67370
    -0.89690
    -0.83313
    -0.83313
    -0.76935
    -0.76935
    -0.80124
    -0.96067
    -0.80124
    -0.51426
    -0.29106
    -0.45049
    -0.25917
    -0.22729
    -0.09974
     0.05969
     0.34666
     0.15535
     0.12346
     0.37855
     0.50609
     0.34666
     0.41044
     0.25100
     0.18723
     0.31478
     0.41044
     0.66553
     0.47421
     0.50609
     0.41044
     0.44232
     0.56987
     0.56987
     0.69741
     0.82496
     0.66553
     0.88873
     0.92062
     1.01627
     0.76118
     0.88873
     0.98439
     1.04816
     0.79307
     0.63364
     0.53798
     0.41044
     0.69741
     0.60175
     0.28289
     0.21912
     0.31478
     0.37855
     0.18723
     0.02780
    -0.03597
    -0.16352
     0.21912
     0.05969
     0.21912
     0.18723
     0.12346
     0.09157
     0.15535
     0.18723
     0.05969
    -0.00409
     0.18723
     0.15535
     0.12346
     0.12346
    -0.03597
    -0.13163
    -0.03597
     0.05969
     0.09157
     0.05969
    -0.03597
    -0.03597
     0.09157
     0.18723
     0.21912
     0.05969
     0.09157
     0.18723
     0.44232
     0.31478
     0.21912
     0.34666
     0.37855
     0.41044
     0.37855
     0.47421
     0.34666
     0.15535
     0.18723
     0.56987
     0.41044
     0.18723
     0.25100
     0.12346
     0.21912
     0.25100
     0.47421
     0.28289
     0.31478
     0.41044
     0.69741
     0.66553
     0.72930
     0.63364
     0.82496
     1.14382
     1.46268
     1.59023
     1.65400
     1.62211
     1.68588
     1.78154
     2.00475
     2.29172
     2.41927
     2.29172
     2.22795
     2.19606
     2.25984
     1.65400
     1.33514
     1.17570
     0.66553
     0.28289
     0.25100
     0.02780
    -0.19540
    -0.41861
    -0.76935
    -1.08822
    -1.37519
    -1.43896
    -1.50274
    -1.53462
    -1.27953
    -1.34331
    -1.24765
    -1.15199
    -0.80124
    -0.67370
    -0.41861
    -0.38672
    -0.32295
    -0.09974
    -0.09974
    -0.09974
    -0.06786
     0.05969
    -0.00409
    -0.00409
     0.02780
     0.09157
    -0.00409
    -0.22729
    -0.00409
     0.02780
     0.02780
    -0.06786
    -0.03597
    -0.03597
    -0.09974
    -0.16352
    -0.06786
    -0.22729
    -0.19540
    -0.41861
    -0.38672
    -0.41861
    -0.57804
    -0.73747
    -0.57804
    -0.54615
    -0.70558
    -0.80124
    -0.89690
    -0.96067
    -0.80124
    -0.76935
    -0.60992
    -0.57804
    -0.45049
    -0.35483
    -0.32295
    -0.22729
    -0.22729
    -0.16352
     0.28289
     0.50609
     0.56987
     0.37855
     0.47421
     0.50609
     0.56987
     0.41044
     0.63364
     0.50609
     0.56987
     0.50609
     0.50609
     0.47421
     0.47421
     0.31478
     0.05969
     0.41044
     0.47421
     0.18723
     0.15535
     0.21912
     0.18723
     0.12346
     0.18723
     0.15535
     0.21912
     0.12346
     0.15535
     0.18723
     0.21912
     0.05969
    -0.06786
    -0.00409
     0.28289
     0.05969
    -0.03597
     0.09157
    -0.03597
    -0.03597
    -0.00409
     0.05969
    -0.09974
    -0.06786
    -0.00409
    -0.03597
     0.02780
    -0.06786
     0.02780
    -0.03597
     0.21912
     0.05969
     0.05969
     0.12346
     0.21912
     0.28289
     0.18723
     0.18723
     0.25100
     0.31478
     0.28289
     0.28289
     0.28289
     0.34666
     0.28289
     0.18723
     0.34666
     0.37855
     0.37855
     0.25100
     0.31478
     0.34666
     0.31478
     0.34666
     0.37855
     0.18723
     0.47421
     0.18723
     0.18723
     0.21912
     0.28289
     0.12346
     0.18723
    -0.00409
    -0.00409
    -0.06786
    -0.22729
    -0.22729
    -0.35483
    -0.32295
    -0.64181
    -0.38672
    -0.48238
    -0.51426
    -0.64181
    -0.32295
    -0.16352
    -0.35483
    -0.19540
    -0.13163
    -0.03597
     0.12346
     0.12346
     0.28289
     0.50609
     0.50609
     0.66553
     0.85684
     0.79307
     0.76118
     0.76118
     0.56987
     0.76118
     1.01627
     1.17570
     1.46268
     1.59023
     1.65400
     1.52645
     1.46268
     1.71777
     1.90909
     2.10041
     2.38738
     2.22795
     2.13229
     1.90909
     1.36702
     1.11193
     0.72930
     0.37855
     0.72930
     0.47421
     0.09157
    -0.09974
    -0.57804
    -0.64181
    -0.73747
    -0.73747
    -0.89690
    -0.70558
    -0.48238
    -0.48238
    -0.19540
     0.15535
     0.25100
     0.15535
     0.50609
     0.53798
     0.41044
     0.41044
     0.25100
     0.12346
     0.05969
    -0.22729
    -0.38672
    -0.41861
    -0.41861
    -0.38672
    -0.32295
    -0.32295
    -0.67370
    -0.73747
    -0.35483
    -0.16352
    -0.19540
    -0.13163
     0.34666
     0.31478
     0.28289
     0.41044
     0.69741
     0.88873
     0.85684
     0.82496
     0.41044
     0.44232
     0.53798
     0.41044
     0.53798
     0.41044
     0.47421
     0.37855
     0.34666
     0.28289
     0.28289
     0.09157
     0.18723
     0.18723
     0.18723
     0.37855
     0.12346
     0.18723
     0.15535
     0.05969
     0.05969
     0.25100
     0.28289
     0.05969
     0.21912
     0.15535
     0.31478
     0.05969
     0.09157
     0.21912
     0.31478
     0.28289
     0.25100
     0.09157
     0.28289
     0.25100
     0.15535
     0.34666
     0.31478
     0.25100
     0.37855
     0.21912
     0.47421
     0.34666
     0.31478
     0.25100
     0.37855
     0.37855
     0.44232
     0.25100
     0.18723
     0.28289
     0.25100
     0.34666
     0.41044
     0.25100
     0.25100
     0.25100
     0.31478
     0.21912
     0.15535
     0.25100
     0.31478
     0.31478
     0.34666
     0.25100
     0.25100
     0.31478
     0.15535
     0.05969
     0.31478
     0.12346
     0.15535
     0.09157
     0.15535
     0.05969
    -0.03597
    -0.03597
    -0.13163
     0.02780
     0.34666
    -0.09974
    -0.19540
    -0.03597
    -0.03597
    -0.13163
     0.18723
     0.05969
    -0.06786
     0.02780
    -0.00409
     0.21912
     0.09157
    -0.19540
    -0.13163
    -0.19540
    -0.19540
    -0.60992
    -0.64181
    -0.92879
    -0.89690
    -0.86501
    -0.70558
    -0.89690
    -1.02444
    -0.83313
    -1.02444
    -0.89690
    -0.92879
    -0.83313
    -0.64181
    -0.35483
    -0.06786
     0.05969
     0.21912
     0.50609
     0.56987
     0.50609
     0.85684
     1.17570
     1.04816
     1.14382
     1.17570
     1.08005
     1.17570
     1.04816
     0.92062
     1.14382
     1.08005
     1.23948
     1.01627
     0.79307
     0.41044
     0.76118
     0.50609
     0.47421
     0.56987
     0.12346
     0.44232
     0.53798
     0.41044
     0.56987
     1.11193
     1.04816
     0.60175
     0.53798
     0.63364
     0.41044
     0.31478
     0.09157
    -0.06786
     0.37855
     0.21912
    -0.13163
    -0.22729
    -0.35483
    -0.54615
    -0.45049
    -0.86501
    -0.67370
    -0.57804
    -0.16352
     0.02780
     0.05969
     0.12346
     0.41044
     0.47421
     0.56987
     0.85684
     1.04816
     0.82496
     0.98439
     0.92062
     0.76118
     0.76118
     0.50609
     0.05969
     0.25100
     0.18723
     0.18723
     0.05969
     0.05969
    -0.25917
    -0.06786
    -0.03597
    -0.09974
    -0.19540
     0.12346
     0.15535
     0.21912
     0.37855
