# Supplementary material for: Software algorithm and hardware design for real-time implementation of new spectral estimator
Source: Biomed Eng Online. 2014 May 9;13:61. doi: 10.1186/1475-925X-13-61 (PMC4057578; doi:10.1186/1475-925X-13-61)
Supplement: Additional file 2 — txtfiles.zip. [file 1475-925X-13-61-S2.zip › FILE096.TXT]

     0.19587
    -0.07298
    -0.39561
    -0.53900
    -0.53900
    -0.78992
    -0.66446
    -0.66446
    -0.61069
    -0.59277
    -0.66446
    -0.66446
    -0.62861
    -0.75408
    -0.93331
    -0.93331
    -1.05878
    -1.00501
    -0.95124
    -0.95124
    -0.66446
    -0.44938
    -0.53900
    -0.48522
    -0.50315
    -0.55692
    -0.46730
    -0.39561
    -0.23430
    -0.27014
    -0.34184
    -0.28807
    -0.12675
    -0.12675
    -0.12675
    -0.14468
     0.05248
     0.05248
     0.05248
    -0.00129
     0.12417
     0.05248
    -0.01921
     0.14210
     0.26756
     0.30341
     0.08833
     0.05248
    -0.05506
     0.05248
     0.01663
     0.08833
    -0.01921
    -0.21637
    -0.23430
    -0.21637
    -0.23430
    -0.39561
    -0.41353
    -0.19845
    -0.23430
    -0.27014
    -0.37768
    -0.39561
    -0.46730
    -0.35976
    -0.32391
    -0.27014
    -0.34184
    -0.44938
    -0.37768
    -0.30599
    -0.32391
    -0.37768
    -0.44938
    -0.55692
    -0.53900
    -0.46730
    -0.35976
    -0.39561
    -0.44938
    -0.57484
    -0.41353
    -0.43145
    -0.57484
    -0.59277
    -0.59277
    -0.64654
    -0.52107
    -0.53900
    -0.61069
    -0.59277
    -0.37768
    -0.34184
    -0.44938
    -0.48522
    -0.48522
    -0.32391
    -0.21637
    -0.23430
    -0.18052
    -0.14468
    -0.09091
    -0.01921
    -0.05506
     0.07040
    -0.00129
    -0.01921
     0.01663
     0.05248
     0.10625
     0.05248
    -0.07298
    -0.05506
    -0.00129
     0.03456
    -0.00129
    -0.10883
    -0.18052
    -0.16260
    -0.14468
    -0.03714
    -0.05506
    -0.19845
    -0.10883
    -0.18052
    -0.12675
    -0.14468
    -0.12675
    -0.14468
    -0.14468
    -0.07298
    -0.07298
    -0.10883
    -0.07298
    -0.16260
    -0.14468
     0.01663
    -0.01921
    -0.00129
    -0.09091
     0.05248
     0.08833
     0.03456
     0.10625
     0.10625
     0.12417
     0.23172
     0.21379
     0.19587
     0.26756
     0.14210
     0.24964
     0.23172
     0.44680
     0.44680
     0.33926
     0.37510
     0.57226
     0.71565
     0.84112
     0.98450
     1.41467
     2.11368
     2.43631
     2.66931
     2.43631
     1.86276
     1.46844
     1.30713
     1.82691
     2.38254
     2.84855
     2.79478
     2.70516
     2.63347
     2.07784
     1.61183
     1.19959
     1.12789
     1.19959
     1.21751
     1.09204
     1.00243
     0.91281
     0.60811
     0.66188
     0.66188
     0.44680
     0.26756
    -0.09091
    -0.39561
    -0.48522
    -0.62861
    -0.68238
    -0.61069
    -0.52107
    -0.57484
    -0.75408
    -0.84369
    -0.95124
    -1.00501
    -0.89747
    -0.73615
    -0.71823
    -0.77200
    -0.82577
    -0.70031
    -0.66446
    -0.68238
    -0.78992
    -0.68238
    -0.64654
    -0.50315
    -0.52107
    -0.41353
    -0.46730
    -0.35976
    -0.34184
    -0.09091
    -0.09091
    -0.19845
    -0.10883
     0.01663
    -0.16260
    -0.14468
    -0.21637
    -0.18052
    -0.16260
    -0.19845
    -0.18052
    -0.25222
    -0.32391
    -0.37768
    -0.52107
    -0.37768
    -0.37768
    -0.35976
    -0.44938
    -0.53900
    -0.46730
    -0.43145
    -0.30599
    -0.43145
    -0.28807
    -0.23430
    -0.16260
    -0.23430
    -0.25222
    -0.28807
    -0.28807
    -0.23430
    -0.16260
    -0.10883
    -0.14468
    -0.27014
    -0.25222
    -0.27014
    -0.12675
    -0.25222
    -0.28807
    -0.25222
    -0.25222
    -0.27014
    -0.30599
    -0.35976
    -0.39561
    -0.27014
    -0.19845
    -0.27014
    -0.37768
    -0.39561
    -0.35976
    -0.35976
    -0.34184
    -0.32391
    -0.34184
    -0.32391
    -0.32391
    -0.35976
    -0.37768
    -0.37768
    -0.41353
    -0.50315
    -0.32391
    -0.32391
    -0.32391
    -0.34184
    -0.41353
    -0.37768
    -0.37768
    -0.27014
    -0.32391
    -0.32391
    -0.32391
    -0.25222
    -0.30599
    -0.37768
    -0.32391
    -0.32391
    -0.27014
    -0.32391
    -0.43145
    -0.32391
    -0.43145
    -0.39561
    -0.37768
    -0.28807
    -0.35976
    -0.27014
    -0.27014
    -0.23430
    -0.23430
    -0.25222
    -0.23430
    -0.34184
    -0.18052
    -0.12675
    -0.10883
    -0.12675
    -0.10883
    -0.09091
    -0.30599
    -0.18052
    -0.25222
    -0.30599
    -0.19845
    -0.23430
    -0.07298
     0.14210
     0.19587
     0.16002
     0.16002
     0.30341
     0.46472
     0.59019
     0.80527
     1.03827
     1.52221
     1.95237
     2.29292
     2.79478
     3.17117
     3.31456
     3.06363
     2.65139
     2.45423
     2.34669
     2.38254
     2.72308
     3.11740
     2.75893
     2.41838
     1.95237
     1.52221
     1.23543
     0.85904
     0.59019
     0.44680
     0.24964
     0.21379
     0.05248
     0.03456
    -0.01921
    -0.12675
    -0.14468
    -0.07298
    -0.39561
    -0.48522
    -0.62861
    -0.59277
    -0.87954
    -0.93331
    -0.77200
    -0.78992
    -0.89747
    -0.95124
    -0.98708
    -0.98708
    -0.98708
    -1.05878
    -0.95124
    -0.91539
    -0.80785
    -0.93331
    -0.78992
    -0.78992
    -0.73615
    -0.62861
    -0.52107
    -0.39561
    -0.53900
    -0.48522
    -0.30599
    -0.18052
    -0.19845
    -0.12675
    -0.18052
    -0.00129
    -0.05506
    -0.01921
    -0.12675
    -0.23430
    -0.21637
    -0.39561
    -0.25222
    -0.35976
    -0.30599
    -0.35976
    -0.46730
    -0.55692
    -0.52107
    -0.57484
    -0.61069
    -0.52107
    -0.46730
    -0.46730
    -0.30599
    -0.32391
    -0.21637
    -0.25222
    -0.16260
    -0.01921
     0.01663
     0.05248
     0.07040
     0.21379
     0.23172
     0.24964
     0.16002
     0.10625
     0.05248
     0.12417
     0.24964
     0.17795
     0.26756
     0.26756
     0.24964
     0.21379
     0.05248
    -0.05506
    -0.10883
    -0.12675
    -0.05506
    -0.10883
    -0.12675
    -0.34184
    -0.25222
    -0.39561
    -0.35976
    -0.25222
    -0.16260
    -0.32391
    -0.41353
    -0.32391
    -0.34184
    -0.25222
    -0.23430
    -0.25222
    -0.16260
    -0.01921
    -0.01921
    -0.16260
    -0.00129
    -0.12675
    -0.25222
    -0.09091
    -0.09091
    -0.01921
    -0.12675
    -0.16260
    -0.05506
    -0.10883
    -0.07298
    -0.05506
    -0.10883
    -0.14468
    -0.01921
    -0.03714
     0.07040
     0.07040
     0.01663
     0.08833
     0.12417
     0.03456
    -0.10883
    -0.01921
    -0.07298
    -0.03714
    -0.00129
    -0.12675
    -0.09091
    -0.25222
    -0.28807
    -0.43145
    -0.46730
    -0.44938
    -0.52107
    -0.57484
    -0.52107
    -0.46730
    -0.44938
    -0.57484
    -0.43145
    -0.18052
    -0.10883
     0.17795
     0.05248
     0.17795
     0.28549
     0.46472
     0.59019
     0.28549
     0.30341
     0.59019
     0.60811
     0.78734
     0.75150
     0.67980
     0.59019
     0.60811
     0.48265
     0.44680
     0.37510
     0.51849
     0.62603
     0.78734
     0.96658
     1.36090
     1.98822
     2.54385
     3.09948
     3.65511
     3.47587
     3.04571
     3.35041
     3.83434
     4.03150
     3.76265
     3.08155
     2.93817
     3.11740
     2.77685
     2.36461
     1.73729
     0.48265
    -0.62861
    -0.70031
    -0.48522
    -0.70031
    -1.23801
    -1.72195
    -1.81156
    -1.81156
    -1.84741
    -1.95495
    -2.00872
    -1.81156
    -1.56064
    -1.38140
    -1.23801
    -1.11255
    -1.09462
    -1.04085
    -0.91539
    -0.84369
    -0.78992
    -0.84369
    -0.80785
    -0.64654
    -0.48522
    -0.39561
    -0.25222
    -0.34184
    -0.30599
    -0.27014
    -0.23430
    -0.12675
    -0.18052
    -0.25222
    -0.21637
    -0.18052
    -0.18052
    -0.30599
    -0.44938
    -0.53900
    -0.43145
    -0.41353
    -0.52107
    -0.61069
    -0.55692
    -0.50315
    -0.55692
    -0.52107
    -0.57484
    -0.61069
    -0.62861
    -0.44938
    -0.39561
    -0.39561
    -0.39561
    -0.50315
    -0.37768
    -0.21637
    -0.18052
    -0.23430
    -0.32391
    -0.27014
    -0.16260
    -0.07298
    -0.03714
    -0.21637
    -0.27014
    -0.19845
    -0.21637
    -0.07298
    -0.23430
    -0.23430
    -0.28807
    -0.12675
    -0.12675
    -0.09091
    -0.25222
    -0.28807
    -0.32391
    -0.18052
    -0.14468
    -0.28807
    -0.25222
    -0.25222
    -0.16260
    -0.10883
    -0.23430
    -0.25222
    -0.25222
    -0.18052
    -0.16260
    -0.23430
    -0.18052
    -0.19845
    -0.27014
    -0.28807
    -0.12675
    -0.07298
    -0.25222
    -0.23430
    -0.10883
    -0.09091
    -0.07298
    -0.10883
    -0.07298
    -0.01921
    -0.01921
     0.05248
     0.05248
     0.08833
     0.19587
     0.03456
     0.24964
     0.21379
     0.19587
     0.21379
     0.10625
     0.08833
     0.16002
    -0.00129
    -0.07298
    -0.12675
    -0.07298
    -0.12675
    -0.12675
    -0.14468
    -0.32391
    -0.30599
    -0.23430
    -0.23430
    -0.30599
    -0.44938
    -0.37768
    -0.32391
    -0.23430
    -0.32391
    -0.28807
    -0.32391
    -0.34184
    -0.35976
    -0.27014
    -0.19845
    -0.03714
     0.10625
    -0.01921
    -0.09091
    -0.09091
    -0.10883
    -0.09091
    -0.00129
     0.17795
     0.19587
     0.12417
     0.12417
     0.17795
     0.19587
     0.16002
     0.17795
     0.07040
     0.07040
     0.08833
     0.16002
     0.30341
     0.14210
     0.17795
     0.21379
     0.14210
     0.23172
     0.03456
     0.23172
     0.17795
     0.33926
     0.23172
     0.07040
    -0.14468
     0.03456
     0.03456
     0.16002
     0.30341
     0.23172
     0.10625
     0.28549
     0.28549
     0.42887
     0.60811
     0.67980
     0.57226
     0.44680
     0.69773
     0.85904
     0.98450
     0.96658
     1.48636
     1.91653
     2.56177
     3.15325
     3.94188
     5.21445
     5.98516
     5.68046
     4.53336
     2.79478
     1.36090
     1.84483
     3.47587
     3.92396
     3.42210
     2.23915
     0.84112
    -0.37768
    -0.80785
    -1.18424
    -1.99080
    -2.38512
    -2.74359
    -2.76151
    -2.51058
    -2.33135
    -2.02665
    -1.86534
    -1.63233
    -1.43517
    -1.36348
    -1.22009
    -1.11255
    -1.07670
    -0.80785
    -0.70031
    -0.73615
    -0.82577
    -0.75408
    -0.73615
    -0.77200
    -0.86162
    -0.78992
    -0.70031
    -0.61069
    -0.62861
    -0.64654
    -0.68238
    -0.70031
    -0.68238
    -0.61069
    -0.52107
    -0.70031
    -0.73615
    -0.73615
    -0.71823
    -0.64654
    -0.61069
    -0.55692
    -0.46730
    -0.50315
    -0.48522
    -0.35976
    -0.27014
    -0.32391
    -0.43145
    -0.48522
    -0.35976
    -0.27014
    -0.32391
    -0.28807
    -0.37768
    -0.30599
    -0.44938
    -0.27014
    -0.28807
    -0.30599
    -0.27014
    -0.27014
    -0.21637
    -0.14468
    -0.14468
    -0.25222
    -0.05506
    -0.07298
    -0.03714
     0.05248
     0.07040
    -0.05506
     0.05248
    -0.00129
     0.03456
     0.03456
    -0.07298
    -0.05506
    -0.03714
    -0.07298
    -0.09091
    -0.19845
    -0.18052
    -0.10883
    -0.19845
    -0.21637
    -0.21637
    -0.25222
    -0.18052
    -0.23430
    -0.16260
    -0.09091
    -0.07298
    -0.14468
    -0.09091
    -0.09091
    -0.09091
    -0.18052
    -0.16260
    -0.05506
    -0.01921
    -0.18052
    -0.14468
    -0.21637
    -0.27014
    -0.30599
    -0.39561
    -0.46730
    -0.41353
    -0.34184
    -0.43145
    -0.35976
    -0.46730
    -0.50315
    -0.48522
    -0.28807
    -0.37768
    -0.50315
    -0.43145
    -0.46730
    -0.43145
    -0.32391
    -0.27014
    -0.21637
    -0.16260
    -0.19845
    -0.14468
    -0.07298
    -0.03714
    -0.10883
    -0.12675
    -0.01921
     0.03456
     0.10625
     0.19587
     0.14210
     0.23172
     0.17795
     0.19587
     0.24964
     0.23172
     0.16002
     0.08833
     0.03456
     0.01663
     0.05248
    -0.03714
    -0.05506
    -0.05506
    -0.18052
    -0.01921
    -0.07298
    -0.12675
    -0.19845
    -0.27014
    -0.16260
    -0.14468
     0.01663
    -0.07298
    -0.09091
     0.12417
    -0.01921
     0.10625
     0.05248
     0.14210
     0.12417
     0.23172
     0.26756
     0.21379
     0.26756
     0.17795
     0.21379
     0.23172
     0.30341
     0.32133
     0.30341
     0.41095
     0.44680
     0.46472
     0.57226
     0.78734
     0.94866
     1.14582
     1.36090
     1.43259
     1.43259
     1.84483
     2.18538
     2.77685
     3.54757
     4.51544
     5.37576
     6.34363
     6.68418
     5.78801
     4.08527
     3.44003
     3.20702
     3.76265
     4.31828
     3.02778
     1.66560
     1.77314
     2.04199
     0.93073
    -0.64654
    -1.86534
    -2.77943
    -3.13790
    -3.40676
    -3.24545
    -3.42468
    -3.06621
    -2.90490
    -2.70774
    -2.38512
    -1.99080
    -1.97288
    -2.20588
    -2.08042
    -1.91911
    -1.70402
    -1.45309
    -1.32763
    -1.22009
    -1.02293
    -0.96916
    -0.86162
    -0.78992
    -0.66446
    -0.62861
    -0.75408
    -0.57484
    -0.61069
    -0.59277
    -0.61069
    -0.64654
    -0.62861
    -0.53900
    -0.53900
    -0.52107
    -0.59277
    -0.59277
    -0.50315
    -0.53900
    -0.52107
    -0.43145
    -0.46730
    -0.35976
    -0.34184
    -0.25222
    -0.32391
    -0.34184
    -0.27014
    -0.18052
    -0.12675
    -0.18052
    -0.25222
    -0.16260
    -0.16260
    -0.25222
    -0.12675
    -0.10883
    -0.18052
    -0.18052
    -0.09091
    -0.16260
    -0.25222
    -0.35976
    -0.39561
    -0.30599
    -0.30599
    -0.34184
    -0.44938
    -0.55692
    -0.61069
    -0.48522
    -0.50315
    -0.57484
    -0.50315
    -0.57484
    -0.48522
    -0.52107
    -0.64654
    -0.59277
    -0.61069
    -0.53900
    -0.43145
    -0.35976
    -0.48522
    -0.53900
    -0.53900
    -0.57484
    -0.50315
    -0.34184
    -0.34184
    -0.37768
    -0.25222
    -0.32391
    -0.32391
    -0.39561
    -0.35976
    -0.25222
    -0.18052
    -0.07298
    -0.10883
    -0.10883
    -0.10883
    -0.00129
    -0.09091
    -0.03714
    -0.07298
    -0.16260
    -0.01921
    -0.05506
    -0.00129
    -0.05506
    -0.10883
    -0.16260
    -0.14468
    -0.14468
    -0.12675
    -0.23430
    -0.10883
    -0.18052
    -0.16260
    -0.10883
    -0.19845
    -0.28807
    -0.23430
    -0.14468
    -0.05506
    -0.12675
    -0.16260
    -0.14468
    -0.12675
    -0.09091
    -0.09091
    -0.09091
    -0.14468
    -0.14468
    -0.16260
    -0.09091
    -0.07298
    -0.10883
    -0.16260
    -0.18052
    -0.12675
    -0.09091
    -0.07298
    -0.16260
    -0.14468
    -0.14468
     0.01663
    -0.07298
    -0.12675
    -0.18052
    -0.03714
    -0.10883
     0.03456
    -0.05506
    -0.10883
    -0.07298
    -0.10883
    -0.00129
    -0.03714
    -0.05506
    -0.10883
    -0.00129
    -0.00129
     0.01663
    -0.03714
     0.01663
    -0.01921
     0.01663
     0.12417
     0.08833
     0.01663
    -0.05506
     0.01663
     0.05248
     0.07040
     0.17795
     0.05248
     0.01663
     0.08833
     0.12417
     0.07040
     0.14210
     0.07040
     0.01663
     0.17795
     0.16002
     0.16002
     0.16002
     0.19587
     0.24964
     0.24964
     0.28549
     0.37510
     0.37510
     0.44680
     0.60811
     0.78734
     0.76942
     0.93073
     1.07412
     1.32505
     1.86276
     2.32877
     2.88440
     3.58341
     4.85598
     6.18232
     7.06058
     7.38320
     6.79172
     5.37576
     3.47587
     3.24287
     4.21074
     4.90975
     4.98145
     4.35412
     3.00986
     1.12789
    -0.84369
    -2.25965
    -2.83320
    -3.03036
    -3.65769
    -3.81900
    -4.21332
    -4.42840
    -4.33878
    -4.30293
    -4.14162
    -3.92654
    -3.53222
    -3.24545
    -3.06621
    -2.85113
    -2.58228
    -2.43889
    -2.25965
    -2.09834
    -1.97288
    -1.91911
    -1.84741
    -1.70402
    -1.63233
    -1.47102
    -1.39932
    -1.54271
    -1.47102
    -1.50687
    -1.47102
    -1.23801
    -1.27386
    -1.29178
    -1.22009
    -1.20217
    -1.09462
    -1.07670
    -0.98708
    -0.98708
    -0.93331
    -0.82577
    -0.82577
    -0.78992
    -0.73615
    -0.57484
    -0.64654
    -0.44938
    -0.50315
    -0.55692
    -0.52107
    -0.46730
    -0.48522
    -0.44938
    -0.46730
    -0.48522
    -0.61069
    -0.46730
    -0.41353
    -0.46730
    -0.46730
    -0.53900
    -0.57484
    -0.43145
    -0.43145
    -0.35976
    -0.41353
    -0.32391
    -0.34184
    -0.27014
    -0.25222
    -0.30599
    -0.18052
    -0.35976
    -0.27014
    -0.19845
    -0.25222
    -0.23430
    -0.50315
    -0.32391
    -0.34184
    -0.30599
    -0.39561
    -0.43145
    -0.43145
    -0.48522
    -0.41353
    -0.44938
    -0.46730
    -0.48522
    -0.39561
    -0.52107
    -0.44938
    -0.43145
    -0.50315
    -0.50315
    -0.34184
    -0.32391
    -0.37768
    -0.34184
    -0.39561
    -0.39561
    -0.21637
    -0.21637
    -0.12675
    -0.18052
    -0.09091
    -0.00129
     0.01663
    -0.01921
     0.01663
    -0.05506
     0.01663
     0.03456
     0.05248
     0.07040
    -0.01921
    -0.00129
     0.01663
     0.10625
    -0.00129
     0.01663
     0.01663
    -0.00129
     0.10625
     0.10625
     0.12417
     0.01663
     0.23172
     0.26756
     0.23172
     0.24964
     0.41095
     0.30341
     0.35718
     0.35718
     0.35718
     0.32133
     0.33926
     0.32133
     0.30341
     0.37510
     0.24964
     0.23172
     0.23172
     0.30341
     0.24964
     0.17795
     0.05248
    -0.00129
     0.01663
     0.03456
     0.08833
     0.08833
     0.07040
    -0.03714
    -0.01921
    -0.00129
    -0.09091
    -0.18052
    -0.10883
     0.05248
    -0.01921
     0.01663
     0.05248
     0.08833
     0.07040
     0.10625
     0.16002
     0.12417
     0.21379
     0.23172
     0.24964
     0.33926
     0.39303
     0.60811
     0.75150
     1.14582
     1.68352
     2.31084
     3.33248
     4.10320
     4.56921
     4.87391
     4.40790
     4.08527
     4.37205
     4.60505
     4.35412
     3.52964
     3.29664
     3.22494
     3.33248
     3.08155
     2.43631
     1.28920
     0.26756
    -0.78992
    -1.50687
    -1.82949
    -1.95495
    -2.11626
    -2.61812
    -2.47473
    -2.33135
    -2.33135
    -2.13419
    -2.09834
    -2.42096
    -2.45681
    -2.31342
    -2.33135
    -1.95495
    -1.84741
    -1.65025
    -1.45309
    -1.34555
    -1.20217
    -1.04085
    -1.02293
    -0.93331
    -0.84369
    -0.70031
    -0.57484
    -0.66446
    -0.62861
    -0.55692
    -0.64654
    -0.75408
    -0.73615
    -0.62861
    -0.71823
    -0.64654
    -0.64654
    -0.61069
    -0.64654
    -0.53900
    -0.61069
    -0.61069
    -0.61069
    -0.59277
    -0.55692
    -0.53900
    -0.44938
    -0.52107
    -0.55692
    -0.39561
    -0.46730
    -0.48522
    -0.48522
    -0.46730
    -0.37768
    -0.39561
    -0.34184
    -0.34184
    -0.27014
    -0.34184
    -0.32391
     0.30341
     0.19587
    -0.66446
    -0.46730
    -0.34184
    -0.10883
    -0.14468
    -0.09091
    -0.23430
    -0.18052
    -0.27014
    -0.25222
    -0.30599
    -0.32391
    -0.37768
    -0.37768
    -0.37768
    -0.32391
    -0.32391
    -0.37768
    -0.34184
    -0.25222
    -0.30599
    -0.34184
    -0.32391
    -0.32391
    -0.19845
    -0.16260
    -0.30599
    -0.21637
    -0.16260
    -0.18052
    -0.23430
    -0.09091
    -0.01921
    -0.03714
     0.08833
     0.07040
     0.05248
     0.03456
     0.10625
     0.14210
     0.24964
     0.39303
     0.32133
     0.28549
     0.33926
     0.30341
     0.32133
     0.44680
     0.41095
     0.08833
    -0.10883
    -0.03714
    -0.03714
    -0.14468
    -0.28807
    -0.32391
    -0.35976
    -0.32391
    -0.55692
    -0.62861
    -0.70031
    -0.75408
    -0.75408
    -0.55692
    -0.52107
    -0.68238
    -0.70031
    -0.61069
    -0.44938
    -0.46730
    -0.44938
    -0.30599
    -0.09091
    -0.01921
    -0.14468
    -0.25222
    -0.23430
    -0.10883
    -0.07298
    -0.01921
     0.17795
     0.08833
     0.01663
     0.16002
     0.12417
     0.30341
     0.14210
     0.12417
     0.26756
     0.37510
     0.55434
     0.41095
     0.55434
     0.60811
     0.89489
     1.10997
     1.55806
     1.95237
     2.66931
     3.27871
     3.87019
     3.99565
     3.54757
     2.61554
     2.11368
     2.23915
     2.65139
     2.56177
     2.50800
     2.86647
     2.74101
     2.09576
     1.52221
     0.94866
     0.37510
     0.30341
     0.05248
    -0.12675
     0.03456
     0.26756
     0.48265
     0.78734
     0.93073
     0.78734
     0.48265
     0.23172
     0.16002
     0.32133
     0.42887
     0.73357
     0.39303
     0.07040
    -0.09091
    -0.12675
    -0.35976
    -0.62861
    -0.71823
    -0.71823
    -0.78992
    -0.89747
    -1.02293
    -1.20217
    -1.27386
    -1.59648
    -1.45309
    -1.30971
    -1.39932
    -1.52479
    -1.50687
    -1.45309
    -1.36348
    -1.32763
    -1.18424
    -1.13047
    -0.91539
    -0.68238
    -0.84369
    -0.71823
    -0.71823
    -0.71823
    -0.61069
    -0.53900
    -0.64654
    -0.61069
    -0.57484
    -0.52107
    -0.59277
    -0.62861
    -0.64654
    -0.57484
    -0.61069
    -0.53900
    -0.50315
    -0.61069
    -0.53900
    -0.57484
    -0.68238
    -0.57484
    -0.46730
    -0.50315
    -0.52107
    -0.48522
    -0.39561
    -0.32391
    -0.43145
    -0.43145
    -0.41353
    -0.23430
    -0.23430
    -0.25222
    -0.32391
    -0.34184
    -0.35976
    -0.32391
    -0.10883
    -0.28807
    -0.30599
    -0.28807
    -0.25222
    -0.25222
    -0.27014
    -0.39561
    -0.35976
    -0.32391
    -0.25222
    -0.25222
    -0.25222
    -0.39561
    -0.34184
    -0.39561
    -0.27014
    -0.21637
    -0.27014
    -0.30599
    -0.37768
    -0.16260
    -0.12675
    -0.03714
    -0.10883
    -0.14468
     0.10625
     0.12417
     0.35718
     0.41095
     0.60811
     0.67980
     1.00243
     0.87696
     0.48265
     0.33926
     0.26756
     0.23172
     0.28549
     0.19587
     0.01663
    -0.18052
    -0.43145
    -0.52107
    -0.84369
    -0.91539
    -1.23801
    -1.36348
    -1.41725
    -1.32763
    -1.43517
    -1.34555
    -1.45309
    -1.30971
    -1.18424
    -1.13047
    -1.00501
    -0.77200
    -0.52107
    -0.48522
    -0.55692
    -0.41353
    -0.25222
    -0.18052
    -0.12675
     0.28549
     0.48265
     0.53642
     0.64396
     0.62603
     0.78734
     0.91281
     1.03827
     1.23543
     1.61183
     1.86276
     2.23915
     2.72308
     3.27871
     3.49380
     3.31456
     2.74101
     2.27500
     1.70144
     1.84483
     2.22123
     2.65139
     2.61554
     2.09576
     1.66560
     1.34297
     0.98450
     0.67980
     0.26756
    -0.00129
    -0.14468
    -0.23430
    -0.00129
    -0.00129
     0.01663
    -0.01921
    -0.14468
    -0.28807
    -0.21637
    -0.39561
    -0.48522
    -0.57484
    -0.70031
    -0.75408
    -0.80785
    -0.86162
    -0.95124
    -1.04085
    -0.87954
    -0.70031
    -0.78992
    -0.73615
    -0.64654
    -0.64654
    -0.55692
    -0.50315
    -0.43145
    -0.43145
    -0.25222
    -0.25222
    -0.27014
    -0.34184
    -0.18052
    -0.16260
    -0.25222
    -0.19845
    -0.34184
    -0.35976
    -0.39561
    -0.44938
    -0.55692
    -0.55692
    -0.61069
    -0.55692
    -0.57484
    -0.52107
    -0.57484
    -0.55692
    -0.52107
    -0.46730
    -0.53900
    -0.37768
    -0.43145
    -0.43145
    -0.41353
    -0.62861
    -0.52107
    -0.59277
    -0.77200
    -0.77200
    -0.73615
    -0.80785
    -0.96916
    -1.13047
    -1.13047
    -1.11255
    -1.22009
    -1.23801
    -1.22009
    -1.14839
    -1.05878
    -1.04085
    -1.00501
    -0.98708
    -0.93331
    -0.84369
    -0.77200
    -0.75408
    -0.66446
    -0.53900
    -0.55692
    -0.55692
    -0.57484
    -0.62861
    -0.43145
    -0.32391
    -0.43145
    -0.39561
    -0.44938
    -0.39561
    -0.23430
    -0.28807
    -0.25222
    -0.18052
    -0.21637
    -0.09091
    -0.05506
    -0.00129
    -0.01921
    -0.07298
     0.05248
    -0.00129
     0.03456
     0.05248
    -0.01921
    -0.14468
    -0.23430
    -0.21637
    -0.07298
    -0.18052
    -0.18052
    -0.32391
    -0.28807
    -0.32391
    -0.25222
    -0.43145
    -0.27014
    -0.25222
    -0.21637
    -0.23430
    -0.16260
    -0.07298
    -0.09091
     0.10625
     0.16002
     0.28549
     0.30341
     0.26756
     0.24964
    -0.07298
    -0.52107
    -0.35976
    -0.10883
    -0.07298
    -0.16260
    -0.30599
    -0.34184
    -0.61069
    -0.75408
    -0.80785
    -0.75408
    -0.70031
    -0.44938
    -0.19845
     0.30341
     0.78734
     1.21751
     1.75521
     2.36461
     3.09948
     3.38625
     3.56549
     3.20702
     2.66931
     1.91653
     2.25707
     2.29292
     2.79478
     3.06363
     2.74101
     2.20330
     1.62975
     1.02035
     0.73357
     0.44680
    -0.01921
    -0.32391
    -0.09091
     0.14210
     0.23172
     0.28549
     0.23172
     0.14210
     0.19587
    -0.00129
    -0.03714
    -0.03714
    -0.21637
    -0.28807
    -0.50315
    -0.80785
    -1.02293
    -1.07670
    -1.02293
    -0.82577
    -0.71823
    -0.62861
    -0.73615
    -0.75408
    -0.89747
    -0.71823
    -0.84369
    -0.86162
    -0.84369
    -0.64654
    -0.46730
    -0.55692
    -0.50315
    -0.43145
    -0.50315
    -0.61069
    -0.55692
    -0.50315
    -0.61069
    -0.64654
    -0.57484
    -0.62861
    -0.50315
    -0.52107
    -0.34184
    -0.52107
    -0.41353
    -0.44938
    -0.43145
    -0.23430
    -0.23430
    -0.12675
    -0.01921
    -0.05506
    -0.05506
    -0.03714
     0.01663
    -0.00129
     0.07040
    -0.10883
    -0.27014
    -0.43145
    -0.43145
    -0.28807
    -0.25222
    -0.14468
    -0.32391
    -0.44938
    -0.37768
    -0.25222
    -0.16260
    -0.14468
    -0.10883
     0.03456
     0.28549
     0.48265
     0.44680
     0.30341
     0.30341
     0.35718
     0.53642
     0.53642
     0.41095
     0.14210
    -0.05506
    -0.23430
    -0.28807
    -0.35976
    -0.61069
    -0.66446
    -0.59277
    -0.59277
    -0.70031
    -1.00501
    -1.05878
    -1.02293
    -0.89747
    -0.95124
    -0.80785
    -0.70031
    -0.75408
    -0.59277
    -0.46730
    -0.44938
    -0.50315
    -0.41353
    -0.32391
    -0.18052
    -0.16260
    -0.18052
    -0.19845
    -0.18052
    -0.10883
    -0.07298
     0.01663
     0.01663
    -0.03714
    -0.03714
    -0.01921
     0.08833
     0.05248
    -0.10883
     0.03456
     0.07040
     0.08833
     0.07040
     0.07040
    -0.03714
     0.01663
    -0.16260
     0.08833
     0.01663
    -0.07298
    -0.03714
    -0.03714
    -0.07298
    -0.19845
    -0.34184
    -0.34184
    -0.30599
    -0.27014
    -0.39561
    -0.30599
    -0.32391
    -0.34184
    -0.39561
    -0.21637
     0.05248
     0.16002
     0.37510
     0.96658
     1.52221
     2.13161
     3.04571
     3.69095
     3.83434
     3.15325
     1.70144
     0.60811
     0.66188
     1.21751
     1.89860
     2.23915
     1.97030
     1.27128
     0.37510
    -0.10883
    -0.34184
    -0.68238
    -1.05878
    -0.80785
    -0.61069
    -0.44938
    -0.16260
     0.10625
     0.30341
     0.50057
     0.64396
     0.55434
     0.60811
     0.62603
     0.26756
     0.12417
     0.01663
    -0.18052
    -0.44938
    -0.55692
    -0.75408
    -0.70031
    -0.71823
    -0.64654
    -0.77200
    -0.73615
    -0.75408
    -0.75408
    -0.64654
    -0.68238
    -0.87954
    -0.91539
    -0.87954
    -0.64654
    -0.64654
    -0.50315
    -0.75408
    -0.66446
    -0.61069
    -0.59277
    -0.59277
    -0.59277
    -0.52107
    -0.59277
    -0.50315
    -0.39561
    -0.35976
    -0.55692
    -0.50315
    -0.43145
    -0.43145
    -0.43145
    -0.37768
    -0.50315
    -0.52107
    -0.28807
    -0.39561
    -0.39561
    -0.43145
    -0.43145
    -0.32391
    -0.21637
    -0.28807
    -0.32391
    -0.23430
    -0.27014
    -0.21637
    -0.09091
    -0.16260
    -0.16260
    -0.09091
    -0.10883
     0.07040
    -0.00129
     0.01663
    -0.03714
     0.05248
     0.10625
     0.16002
     0.01663
     0.10625
     0.12417
     0.01663
     0.01663
    -0.09091
    -0.12675
    -0.07298
    -0.09091
    -0.07298
    -0.12675
    -0.12675
    -0.23430
    -0.25222
    -0.18052
    -0.12675
    -0.14468
    -0.16260
     0.01663
     0.08833
     0.17795
     0.23172
     0.24964
     0.30341
     0.35718
     0.39303
     0.46472
     0.42887
     0.12417
    -0.10883
    -0.23430
    -0.09091
    -0.28807
    -0.25222
    -0.19845
    -0.32391
    -0.52107
    -0.77200
    -1.11255
    -1.00501
    -0.77200
    -0.93331
    -0.78992
    -0.70031
    -0.62861
    -0.66446
    -0.78992
    -0.66446
    -0.70031
    -0.66446
    -0.50315
    -0.35976
    -0.35976
    -0.46730
    -0.52107
    -0.50315
    -0.59277
    -0.37768
    -0.32391
    -0.37768
    -0.44938
    -0.48522
    -0.44938
    -0.35976
    -0.30599
    -0.37768
    -0.39561
    -0.34184
    -0.27014
    -0.19845
    -0.14468
    -0.28807
    -0.39561
    -0.27014
    -0.21637
    -0.16260
    -0.12675
    -0.25222
    -0.21637
    -0.16260
     0.07040
    -0.01921
     0.07040
     0.05248
     0.10625
     0.17795
     0.26756
     0.32133
     0.53642
     0.76942
     1.09204
     1.37882
     2.11368
     2.86647
     3.88811
     4.71259
     5.26822
     4.92768
     3.36833
     2.52593
     2.81270
     2.92024
     3.20702
     2.63347
     2.59762
     2.29292
     1.34297
     0.71565
     0.01663
    -0.71823
    -1.70402
    -2.20588
    -2.13419
    -2.04457
    -2.02665
    -1.82949
    -1.56064
    -1.39932
    -1.22009
    -1.07670
    -1.04085
    -0.75408
    -0.53900
    -0.55692
    -0.62861
    -0.57484
    -0.66446
    -0.77200
    -0.61069
    -0.52107
    -0.52107
    -0.53900
    -0.59277
    -0.55692
    -0.55692
    -0.61069
    -0.59277
    -0.57484
    -0.61069
    -0.52107
    -0.59277
    -0.46730
    -0.43145
    -0.50315
    -0.53900
    -0.46730
    -0.35976
    -0.37768
    -0.39561
    -0.30599
    -0.37768
    -0.34184
    -0.32391
    -0.30599
    -0.32391
    -0.30599
    -0.30599
    -0.30599
    -0.27014
    -0.25222
    -0.34184
    -0.16260
    -0.18052
    -0.25222
    -0.19845
    -0.21637
    -0.19845
    -0.18052
    -0.12675
    -0.14468
    -0.01921
     0.01663
     0.05248
     0.12417
     0.14210
     0.23172
     0.17795
     0.23172
     0.30341
     0.23172
     0.24964
     0.19587
     0.17795
     0.14210
     0.16002
     0.08833
     0.16002
     0.07040
    -0.01921
    -0.01921
    -0.05506
    -0.00129
    -0.01921
    -0.01921
     0.17795
    -0.01921
    -0.16260
    -0.18052
    -0.19845
    -0.05506
    -0.14468
    -0.09091
    -0.05506
    -0.19845
    -0.23430
    -0.35976
    -0.32391
    -0.30599
    -0.41353
    -0.39561
    -0.34184
    -0.37768
    -0.32391
    -0.28807
    -0.25222
    -0.27014
    -0.27014
    -0.21637
    -0.25222
    -0.21637
    -0.14468
    -0.25222
    -0.25222
    -0.18052
    -0.32391
    -0.44938
    -0.27014
    -0.25222
    -0.32391
    -0.21637
    -0.03714
    -0.12675
    -0.19845
    -0.14468
    -0.01921
     0.16002
     0.28549
     0.41095
     0.51849
     0.71565
     0.46472
     0.35718
     0.57226
     0.33926
    -0.00129
    -0.10883
     0.10625
    -0.14468
     0.01663
    -0.07298
    -0.44938
    -0.64654
    -0.61069
    -0.77200
    -1.00501
    -0.75408
    -0.59277
    -0.43145
    -0.48522
    -0.27014
    -0.28807
    -0.09091
     0.03456
     0.16002
     0.14210
     0.17795
     0.21379
     0.17795
     0.28549
     0.35718
     0.23172
     0.44680
     0.75150
     0.80527
     1.03827
     1.52221
     1.80899
     2.41838
     3.17117
     3.79850
     3.95981
     3.47587
     3.04571
     3.02778
     2.52593
     2.45423
     3.13533
     3.31456
     2.63347
     1.62975
     0.66188
     0.23172
     0.05248
    -0.43145
    -0.89747
    -1.34555
    -1.65025
    -1.84741
    -1.99080
    -1.97288
    -1.72195
    -1.48894
    -1.41725
    -1.29178
    -1.11255
    -1.14839
    -1.29178
    -1.05878
    -0.93331
    -0.95124
    -0.66446
    -0.75408
    -0.70031
    -0.75408
    -0.71823
    -0.64654
    -0.61069
    -0.44938
    -0.50315
    -0.55692
    -0.55692
    -0.44938
    -0.32391
    -0.43145
    -0.35976
    -0.44938
    -0.50315
    -0.46730
    -0.32391
    -0.39561
    -0.50315
    -0.48522
    -0.44938
    -0.34184
    -0.30599
    -0.32391
    -0.52107
    -0.37768
    -0.34184
    -0.35976
    -0.21637
    -0.25222
    -0.32391
    -0.23430
    -0.09091
    -0.18052
    -0.05506
    -0.16260
    -0.01921
     0.16002
     0.23172
     0.21379
     0.17795
     0.16002
     0.19587
     0.16002
     0.23172
     0.12417
     0.05248
    -0.01921
    -0.01921
    -0.00129
    -0.05506
    -0.18052
    -0.18052
    -0.18052
     0.01663
    -0.00129
    -0.07298
    -0.10883
    -0.39561
    -0.61069
    -0.44938
    -0.39561
    -0.35976
    -0.32391
    -0.27014
    -0.44938
    -0.64654
    -0.64654
    -0.87954
    -0.80785
    -0.89747
    -0.78992
    -0.70031
    -0.78992
    -0.93331
    -0.89747
    -0.86162
    -0.61069
    -0.71823
    -0.82577
    -0.66446
    -0.53900
    -0.50315
    -0.53900
    -0.57484
    -0.46730
    -0.39561
    -0.30599
    -0.34184
    -0.35976
    -0.43145
    -0.27014
    -0.19845
    -0.05506
    -0.09091
    -0.10883
    -0.18052
    -0.10883
     0.01663
    -0.10883
    -0.18052
    -0.16260
    -0.03714
     0.07040
     0.10625
    -0.05506
    -0.12675
    -0.16260
    -0.21637
    -0.09091
    -0.01921
    -0.10883
    -0.05506
    -0.01921
     0.01663
     0.10625
     0.07040
    -0.01921
     0.10625
     0.14210
     0.17795
     0.16002
     0.17795
     0.14210
     0.08833
     0.21379
     0.35718
     0.10625
    -0.05506
     0.21379
     0.19587
     0.16002
     0.07040
     0.01663
     0.08833
     0.08833
     0.08833
     0.03456
     0.07040
     0.01663
     0.12417
     0.30341
     0.46472
     0.67980
     0.94866
     1.28920
     1.59390
     2.00614
     2.61554
     3.24287
     3.99565
     4.46167
     4.38997
     3.97773
     3.24287
     3.11740
     3.18910
     2.83063
     2.84855
     2.83063
     2.20330
     1.52221
     1.09204
     0.35718
    -0.19845
    -0.89747
    -1.39932
    -1.70402
    -1.77572
    -1.72195
    -1.61441
    -1.56064
    -1.66818
    -1.61441
    -1.27386
    -1.23801
    -1.07670
    -1.09462
    -1.09462
    -1.05878
    -1.02293
    -1.02293
    -1.13047
    -1.05878
    -0.95124
    -0.82577
    -0.77200
    -0.78992
    -0.78992
    -0.87954
    -0.75408
    -0.62861
    -0.71823
    -0.73615
    -0.77200
    -0.71823
    -0.64654
    -0.62861
    -0.75408
    -0.66446
    -0.71823
    -0.61069
    -0.57484
    -0.59277
    -0.52107
    -0.59277
    -0.50315
    -0.39561
    -0.28807
    -0.27014
    -0.30599
    -0.27014
    -0.16260
    -0.01921
    -0.07298
    -0.09091
    -0.10883
    -0.09091
     0.01663
    -0.05506
    -0.14468
    -0.39561
    -0.44938
    -0.28807
    -0.25222
    -0.37768
    -0.57484
    -0.55692
    -0.57484
    -0.66446
    -0.55692
    -0.68238
    -0.77200
    -0.71823
    -0.64654
    -0.52107
    -0.48522
    -0.46730
    -0.57484
    -0.68238
    -0.64654
    -0.62861
    -0.68238
    -0.66446
    -0.66446
    -0.50315
    -0.57484
    -0.59277
    -0.71823
    -0.71823
    -0.71823
    -0.61069
    -0.71823
    -0.64654
    -0.70031
    -0.59277
    -0.43145
    -0.39561
    -0.43145
    -0.44938
    -0.37768
    -0.43145
    -0.35976
    -0.34184
    -0.32391
    -0.30599
    -0.27014
    -0.14468
    -0.16260
    -0.14468
    -0.25222
    -0.25222
    -0.10883
     0.03456
    -0.12675
    -0.18052
    -0.16260
    -0.03714
     0.07040
     0.16002
     0.12417
     0.01663
    -0.01921
     0.05248
     0.03456
     0.12417
     0.01663
     0.01663
     0.16002
     0.19587
     0.16002
     0.16002
     0.10625
     0.17795
     0.07040
     0.14210
     0.08833
     0.12417
     0.12417
     0.16002
     0.08833
     0.19587
     0.19587
     0.01663
     0.10625
     0.23172
     0.24964
     0.19587
     0.17795
     0.21379
     0.16002
     0.24964
     0.21379
     0.23172
     0.32133
     0.30341
     0.39303
     0.37510
     0.46472
     0.55434
     0.51849
     0.89489
     1.16374
     1.45051
     1.91653
     2.49008
     3.44003
     4.33620
     4.64090
     4.60505
     3.99565
     3.70888
     4.26451
     4.78429
     4.73052
     3.97773
     3.06363
     2.23915
     1.71937
     1.12789
     0.69773
     0.08833
    -0.55692
    -1.22009
    -1.97288
    -2.56435
    -2.79736
    -3.03036
    -2.81528
    -2.60020
    -2.34927
    -1.93703
    -1.68610
    -1.47102
    -1.18424
    -1.00501
    -1.00501
    -0.78992
    -0.39561
    -0.61069
    -0.91539
    -1.29178
    -1.48894
    -1.57856
    -1.45309
    -1.22009
    -0.98708
    -1.07670
    -1.43517
    -1.66818
    -1.65025
    -1.43517
    -1.20217
    -1.14839
    -1.13047
    -0.98708
    -0.80785
    -0.35976
    -0.37768
    -0.27014
    -0.14468
    -0.28807
    -0.19845
    -0.35976
    -0.39561
    -0.41353
    -0.30599
    -0.43145
    -0.50315
    -0.48522
    -0.39561
    -0.52107
    -0.50315
    -0.39561
    -0.34184
    -0.19845
    -0.28807
    -0.32391
    -0.32391
    -0.14468
    -0.14468
    -0.18052
    -0.09091
     0.08833
    -0.07298
     0.07040
    -0.10883
    -0.10883
    -0.25222
    -0.30599
    -0.19845
    -0.21637
    -0.10883
    -0.16260
    -0.18052
    -0.23430
    -0.28807
    -0.39561
    -0.37768
    -0.30599
    -0.34184
    -0.30599
    -0.25222
    -0.28807
    -0.23430
    -0.32391
    -0.23430
    -0.19845
    -0.18052
    -0.16260
    -0.28807
    -0.21637
    -0.16260
    -0.16260
    -0.18052
    -0.18052
    -0.18052
    -0.10883
    -0.05506
    -0.01921
    -0.03714
    -0.14468
    -0.12675
    -0.07298
    -0.07298
     0.03456
     0.01663
     0.05248
     0.05248
    -0.03714
    -0.09091
    -0.00129
    -0.07298
    -0.07298
    -0.01921
    -0.05506
    -0.12675
    -0.07298
    -0.10883
    -0.10883
    -0.09091
    -0.18052
    -0.16260
    -0.18052
    -0.10883
    -0.09091
    -0.10883
    -0.18052
    -0.10883
    -0.14468
    -0.12675
    -0.07298
    -0.12675
    -0.09091
    -0.12675
    -0.09091
    -0.12675
    -0.07298
    -0.05506
    -0.09091
    -0.10883
    -0.03714
    -0.09091
    -0.07298
     0.01663
    -0.05506
    -0.05506
    -0.03714
    -0.01921
    -0.00129
    -0.03714
     0.01663
     0.05248
     0.17795
     0.23172
     0.17795
     0.30341
     0.60811
     0.85904
     1.18166
     1.84483
     2.63347
     3.40418
     3.92396
     4.08527
     3.04571
     2.36461
     2.34669
     2.20330
     2.77685
     2.66931
     2.07784
     1.48636
     1.73729
     1.45051
     0.62603
     0.19587
    -0.28807
    -1.02293
    -1.38140
    -1.45309
    -1.38140
    -1.16632
    -1.07670
    -0.78992
    -0.44938
    -0.12675
    -0.16260
    -0.23430
    -0.23430
    -0.18052
    -0.10883
     0.16002
     0.33926
     0.21379
     0.19587
     0.10625
     0.16002
     0.26756
     0.17795
     0.16002
     0.16002
     0.30341
     0.26756
     0.05248
     0.01663
    -0.12675
    -0.23430
    -0.21637
    -0.23430
    -0.32391
    -0.43145
    -0.41353
    -0.44938
    -0.48522
    -0.37768
    -0.28807
    -0.23430
    -0.09091
    -0.09091
    -0.25222
    -0.19845
    -0.01921
     0.21379
     0.30341
     0.41095
     0.21379
     0.08833
     0.03456
    -0.21637
    -0.18052
    -0.05506
    -0.18052
    -0.18052
    -0.32391
    -0.46730
    -1.07670
    -1.41725
    -1.54271
    -1.48894
    -1.25594
    -1.02293
    -1.07670
    -1.48894
    -1.34555
    -1.34555
    -1.30971
    -1.23801
    -1.20217
    -1.04085
    -0.77200
    -0.66446
    -0.55692
    -0.52107
    -0.46730
    -0.35976
    -0.30599
    -0.27014
    -0.25222
    -0.35976
    -0.43145
    -0.35976
    -0.25222
    -0.32391
    -0.34184
    -0.39561
    -0.30599
    -0.16260
    -0.12675
    -0.25222
    -0.35976
    -0.37768
    -0.35976
    -0.18052
    -0.01921
     0.01663
    -0.12675
    -0.05506
    -0.09091
    -0.05506
    -0.05506
    -0.10883
    -0.21637
    -0.05506
    -0.05506
    -0.07298
    -0.07298
    -0.03714
    -0.09091
    -0.16260
    -0.00129
    -0.05506
    -0.14468
    -0.14468
    -0.07298
    -0.00129
    -0.00129
    -0.03714
    -0.10883
    -0.05506
    -0.10883
    -0.00129
    -0.05506
    -0.03714
    -0.10883
    -0.09091
    -0.10883
    -0.07298
    -0.09091
    -0.12675
    -0.12675
    -0.09091
    -0.12675
    -0.14468
    -0.19845
    -0.12675
    -0.09091
     0.03456
    -0.00129
    -0.07298
    -0.03714
     0.14210
     0.30341
     0.57226
     0.89489
     1.36090
     1.88068
     2.49008
     3.20702
     3.31456
     3.31456
     3.09948
     2.32877
     1.55806
     1.48636
     1.77314
     1.71937
     1.91653
     1.59390
     1.19959
     0.44680
    -0.12675
    -0.66446
    -1.00501
    -0.98708
    -0.95124
    -0.80785
    -0.96916
    -0.93331
    -0.34184
     0.12417
     0.42887
     0.51849
     0.64396
     0.60811
     0.75150
     0.73357
     0.67980
     0.53642
     0.26756
     0.07040
    -0.09091
    -0.19845
    -0.28807
    -0.25222
    -0.34184
    -0.34184
    -0.61069
    -0.89747
    -0.91539
    -0.89747
    -0.84369
    -0.64654
    -0.61069
    -0.66446
    -0.64654
    -0.61069
    -0.55692
    -0.55692
    -0.46730
    -0.35976
    -0.21637
    -0.21637
    -0.30599
    -0.35976
    -0.39561
    -0.50315
    -0.37768
    -0.25222
    -0.28807
    -0.35976
    -0.28807
    -0.41353
    -0.34184
    -0.25222
    -0.32391
    -0.46730
    -0.46730
    -0.46730
    -0.41353
    -0.44938
    -0.34184
    -0.32391
    -0.57484
    -0.43145
    -0.39561
    -0.50315
    -0.57484
    -0.57484
    -0.35976
    -0.10883
    -0.18052
    -0.23430
    -0.30599
    -0.14468
    -0.07298
     0.05248
     0.10625
     0.07040
     0.12417
    -0.00129
     0.10625
     0.07040
    -0.18052
    -0.34184
    -0.32391
    -0.14468
    -0.25222
    -0.28807
    -0.53900
    -0.59277
    -0.57484
    -0.70031
    -0.80785
    -0.77200
    -0.73615
    -0.66446
    -0.61069
    -0.64654
    -0.57484
    -0.53900
    -0.55692
    -0.57484
    -0.50315
    -0.44938
    -0.30599
    -0.19845
    -0.32391
    -0.12675
    -0.05506
    -0.03714
    -0.03714
    -0.14468
    -0.10883
    -0.28807
    -0.10883
    -0.07298
    -0.01921
    -0.09091
    -0.05506
    -0.28807
    -0.14468
    -0.27014
    -0.23430
    -0.35976
    -0.21637
    -0.25222
    -0.34184
    -0.39561
    -0.18052
    -0.18052
    -0.16260
    -0.18052
    -0.19845
    -0.21637
    -0.19845
    -0.12675
    -0.14468
    -0.09091
    -0.07298
    -0.07298
    -0.14468
     0.03456
     0.03456
    -0.00129
     0.10625
     0.14210
     0.17795
     0.28549
     0.37510
     0.51849
     0.89489
     1.18166
     1.75521
     2.43631
     3.17117
     3.70888
     3.90604
     3.27871
     2.34669
     1.50429
     1.57598
     1.95237
     2.14953
     1.77314
     1.64767
     1.64767
     1.28920
     0.76942
     0.01663
    -0.50315
    -1.02293
    -1.09462
    -0.78992
    -0.44938
    -0.14468
     0.05248
     0.05248
     0.42887
     0.51849
     0.51849
     0.44680
     0.42887
     0.19587
     0.17795
     0.14210
     0.03456
    -0.09091
    -0.21637
    -0.28807
    -0.37768
    -0.35976
    -0.44938
    -0.61069
    -0.57484
    -0.48522
    -0.50315
    -0.39561
    -0.35976
    -0.28807
    -0.39561
    -0.32391
    -0.30599
    -0.25222
    -0.28807
    -0.34184
    -0.23430
    -0.23430
    -0.23430
    -0.28807
    -0.16260
    -0.14468
    -0.27014
    -0.30599
    -0.18052
    -0.00129
    -0.27014
    -0.61069
    -1.05878
    -1.00501
    -0.73615
    -0.34184
    -0.43145
    -0.64654
    -0.80785
    -0.82577
    -0.77200
    -0.89747
    -0.82577
    -0.84369
    -0.53900
    -0.46730
    -0.43145
    -0.43145
    -0.32391
    -0.27014
    -0.21637
    -0.09091
    -0.10883
     0.12417
     0.17795
     0.21379
     0.14210
     0.19587
     0.24964
     0.17795
     0.10625
    -0.07298
    -0.09091
    -0.09091
    -0.19845
    -0.12675
    -0.14468
    -0.10883
    -0.03714
    -0.16260
    -0.21637
    -0.28807
    -0.48522
    -0.35976
    -0.14468
    -0.05506
     0.12417
     0.17795
     0.03456
     0.03456
     0.05248
     0.07040
     0.17795
     0.12417
    -0.03714
    -0.19845
    -0.30599
    -0.32391
    -0.25222
    -0.37768
    -0.39561
    -0.55692
    -0.62861
    -0.46730
    -0.52107
    -0.53900
    -0.61069
    -0.52107
    -0.43145
    -0.28807
    -0.32391
    -0.43145
    -0.35976
    -0.27014
    -0.27014
    -0.37768
    -0.05506
    -0.25222
    -0.23430
    -0.27014
    -0.25222
    -0.23430
    -0.46730
    -0.50315
    -0.32391
    -0.28807
    -0.23430
    -0.43145
    -0.34184
    -0.34184
    -0.27014
    -0.37768
    -0.01921
    -0.10883
    -0.23430
     0.05248
     0.10625
     0.16002
     0.23172
     0.30341
     0.30341
     0.24964
     0.12417
     0.21379
     0.33926
     0.46472
     0.48265
     0.46472
     0.75150
     1.00243
     1.23543
     1.55806
     2.05991
     2.43631
     2.63347
     2.56177
     2.59762
     2.61554
     2.83063
     3.26079
     3.52964
     3.88811
     4.10320
     3.94188
     3.60134
     3.09948
     2.05991
     1.37882
     1.28920
     1.18166
     1.14582
     1.00243
     0.80527
     0.17795
    -0.09091
    -0.46730
    -0.84369
    -1.05878
    -1.30971
    -1.32763
    -1.38140
    -1.18424
    -1.16632
    -1.18424
    -1.14839
    -1.09462
    -1.09462
    -1.05878
    -1.20217
    -1.05878
    -0.95124
    -0.96916
    -0.89747
    -0.89747
    -0.86162
    -0.84369
    -0.75408
    -0.61069
    -0.50315
    -0.59277
    -0.39561
    -0.37768
    -0.16260
    -0.16260
    -0.68238
    -0.77200
    -0.57484
    -0.39561
    -0.37768
    -0.52107
    -0.55692
    -0.70031
    -0.78992
    -0.78992
    -0.70031
    -0.82577
    -0.89747
    -1.02293
    -0.95124
    -0.95124
    -0.95124
    -0.91539
    -0.91539
    -0.80785
    -0.77200
    -0.64654
    -0.75408
    -0.75408
    -0.55692
    -0.41353
    -0.41353
    -0.55692
    -0.53900
    -0.41353
    -0.32391
    -0.19845
    -0.14468
    -0.23430
    -0.14468
    -0.00129
     0.05248
    -0.01921
    -0.05506
    -0.09091
    -0.01921
    -0.07298
     0.17795
     0.05248
    -0.03714
    -0.01921
     0.17795
     0.17795
     0.21379
     0.14210
     0.23172
     0.30341
     0.46472
     0.50057
     0.37510
     0.26756
     0.66188
     0.46472
     0.53642
     0.53642
     0.51849
     0.07040
    -0.07298
    -0.01921
     0.08833
    -0.01921
    -0.10883
     0.03456
    -0.14468
    -0.35976
    -0.52107
    -0.70031
    -0.71823
    -0.64654
    -0.71823
    -0.48522
    -0.44938
    -0.50315
    -0.28807
    -0.30599
    -0.18052
    -0.34184
    -0.37768
    -0.34184
    -0.23430
    -0.23430
    -0.27014
    -0.21637
    -0.18052
    -0.19845
    -0.12675
     0.03456
    -0.09091
    -0.25222
    -0.28807
    -0.35976
    -0.35976
    -0.34184
    -0.43145
    -0.43145
    -0.41353
    -0.32391
    -0.37768
    -0.50315
    -0.50315
    -0.44938
    -0.50315
    -0.28807
    -0.25222
    -0.39561
    -0.37768
    -0.19845
    -0.09091
    -0.19845
    -0.10883
    -0.00129
     0.03456
     0.12417
     0.08833
     0.07040
     0.23172
     0.30341
     0.24964
     0.37510
     0.55434
     0.71565
     0.93073
     1.27128
     1.71937
     2.32877
     3.04571
     3.79850
     4.37205
     4.46167
     5.10691
     6.14648
     5.84178
     4.67675
     4.47959
     4.04942
     3.47587
     3.22494
     2.81270
     1.91653
     0.46472
     0.33926
    -0.59277
    -1.36348
    -2.09834
    -2.77943
    -3.19168
    -3.60392
    -3.65769
    -3.53222
    -3.24545
    -2.81528
    -2.17003
    -1.61441
    -1.29178
    -0.96916
    -0.78992
    -0.48522
    -0.48522
    -0.32391
    -0.32391
    -0.18052
    -0.14468
    -0.05506
    -0.14468
    -0.21637
    -0.32391
    -0.43145
    -0.32391
    -0.27014
    -0.32391
    -0.32391
    -0.37768
    -0.39561
    -0.44938
    -0.41353
    -0.32391
    -0.30599
    -0.34184
    -0.39561
    -0.34184
    -0.28807
    -0.35976
    -0.39561
    -0.34184
    -0.25222
    -0.30599
    -0.25222
    -0.39561
    -0.39561
    -0.35976
    -0.30599
    -0.16260
    -0.16260
    -0.05506
    -0.05506
    -0.14468
    -0.05506
    -0.03714
    -0.10883
    -0.01921
     0.17795
     0.16002
     0.19587
     0.17795
     0.12417
     0.10625
     0.08833
     0.12417
     0.16002
     0.07040
     0.03456
    -0.03714
    -0.01921
    -0.01921
     0.05248
    -0.05506
    -0.05506
    -0.01921
    -0.09091
    -0.00129
    -0.05506
    -0.07298
    -0.05506
    -0.05506
    -0.10883
    -0.00129
     0.01663
     0.03456
     0.07040
     0.05248
     0.07040
     0.07040
     0.16002
     0.28549
     0.32133
     0.30341
     0.21379
     0.28549
     0.24964
     0.26756
     0.12417
     0.17795
     0.26756
     0.28549
     0.12417
     0.05248
     0.05248
    -0.16260
    -0.25222
    -0.21637
    -0.41353
    -0.55692
    -0.70031
    -0.68238
    -0.84369
    -0.86162
    -0.80785
    -0.78992
    -0.73615
    -0.82577
    -0.98708
    -0.75408
    -0.70031
    -0.71823
    -0.64654
    -0.44938
    -0.19845
     0.01663
     0.28549
     0.35718
     0.28549
     0.08833
    -0.35976
    -0.75408
    -0.55692
    -0.25222
     0.14210
     0.41095
     0.07040
    -0.35976
    -0.66446
    -0.70031
    -0.68238
    -0.62861
    -0.50315
    -0.44938
    -0.25222
    -0.18052
    -0.01921
     0.05248
     0.19587
     0.08833
     0.17795
     0.26756
     0.37510
     0.28549
     0.37510
     0.62603
     0.80527
     0.76942
     0.78734
     0.67980
     0.94866
     1.10997
     1.61183
     2.04199
     2.36461
     2.84855
     3.33248
     3.65511
     3.95981
     3.61926
     2.81270
     2.05991
     2.25707
     2.50800
     2.81270
     3.00986
     2.61554
     2.29292
     1.80899
     1.25336
     0.73357
     0.33926
     0.01663
    -0.09091
    -0.18052
    -0.19845
    -0.12675
    -0.03714
    -0.12675
    -0.05506
    -0.12675
    -0.18052
    -0.25222
    -0.44938
    -0.75408
    -0.64654
    -0.75408
    -0.78992
    -0.93331
    -0.96916
    -0.89747
    -0.96916
    -1.07670
    -0.98708
    -0.95124
    -1.00501
    -1.05878
    -0.95124
    -0.66446
    -0.64654
    -0.75408
    -0.80785
    -0.61069
    -0.50315
    -0.46730
    -0.48522
    -0.46730
    -0.32391
    -0.32391
    -0.39561
    -0.39561
    -0.39561
    -0.28807
    -0.35976
    -0.21637
    -0.10883
    -0.25222
    -0.39561
    -0.34184
    -0.27014
    -0.19845
    -0.25222
    -0.27014
    -0.18052
    -0.14468
    -0.19845
    -0.21637
    -0.16260
    -0.01921
    -0.09091
    -0.01921
    -0.05506
    -0.12675
    -0.07298
    -0.07298
    -0.03714
    -0.01921
    -0.01921
    -0.07298
     0.01663
     0.01663
    -0.01921
     0.01663
     0.05248
    -0.00129
    -0.05506
     0.08833
     0.12417
     0.10625
     0.01663
     0.05248
     0.07040
     0.12417
     0.10625
     0.14210
     0.07040
    -0.00129
     0.05248
    -0.05506
    -0.16260
    -0.18052
    -0.19845
    -0.27014
    -0.10883
    -0.18052
    -0.25222
    -0.32391
    -0.43145
    -0.35976
    -0.23430
    -0.28807
    -0.32391
    -0.21637
    -0.23430
    -0.16260
    -0.16260
    -0.18052
    -0.19845
    -0.23430
    -0.03714
    -0.07298
    -0.19845
    -0.18052
    -0.16260
    -0.12675
    -0.09091
    -0.10883
    -0.09091
    -0.23430
    -0.35976
    -0.19845
    -0.28807
    -0.21637
    -0.21637
    -0.18052
    -0.14468
    -0.12675
    -0.05506
    -0.09091
    -0.23430
    -0.19845
    -0.07298
    -0.01921
     0.01663
    -0.01921
     0.07040
     0.05248
     0.24964
     0.35718
     0.32133
     0.33926
     0.53642
     0.69773
     0.98450
     1.16374
     1.41467
     1.75521
     2.16746
     2.65139
     3.09948
     3.31456
     3.42210
     3.17117
     2.49008
     2.18538
     1.97030
     2.05991
     2.32877
     2.34669
     2.22123
     1.71937
     1.43259
     0.94866
     0.76942
     0.44680
     0.12417
    -0.21637
    -0.16260
    -0.03714
     0.24964
     0.42887
     0.60811
     0.44680
     0.44680
     0.62603
     0.60811
     0.44680
     0.07040
    -0.50315
    -0.43145
    -0.50315
    -0.37768
    -0.37768
    -0.64654
    -0.91539
    -1.00501
    -1.09462
    -1.22009
    -1.20217
    -1.13047
    -1.29178
    -1.23801
    -1.25594
    -1.36348
    -1.20217
    -1.16632
    -0.93331
    -0.91539
    -1.00501
    -0.91539
    -0.78992
    -0.91539
    -0.89747
    -0.70031
    -0.68238
    -0.70031
    -0.62861
    -0.57484
    -0.53900
    -0.50315
    -0.43145
    -0.52107
    -0.37768
    -0.34184
    -0.18052
    -0.25222
    -0.16260
    -0.27014
    -0.32391
    -0.18052
    -0.12675
    -0.25222
    -0.30599
    -0.28807
    -0.35976
    -0.37768
    -0.27014
    -0.21637
    -0.30599
    -0.28807
    -0.44938
    -0.44938
    -0.30599
    -0.32391
    -0.34184
    -0.23430
    -0.14468
    -0.14468
    -0.12675
    -0.09091
    -0.12675
    -0.14468
    -0.03714
    -0.09091
    -0.05506
     0.05248
     0.05248
     0.01663
    -0.01921
     0.05248
    -0.07298
    -0.09091
     0.07040
    -0.01921
    -0.09091
    -0.03714
    -0.07298
    -0.05506
    -0.01921
    -0.21637
    -0.19845
    -0.19845
    -0.09091
    -0.19845
    -0.18052
    -0.25222
    -0.28807
    -0.32391
    -0.12675
    -0.09091
    -0.23430
    -0.25222
    -0.32391
    -0.23430
    -0.10883
    -0.12675
    -0.14468
    -0.27014
    -0.18052
    -0.12675
    -0.23430
    -0.37768
    -0.28807
    -0.32391
    -0.19845
    -0.16260
    -0.23430
    -0.18052
     0.01663
    -0.30599
    -0.14468
    -0.23430
    -0.16260
    -0.03714
    -0.07298
     0.01663
     0.07040
     0.07040
    -0.01921
    -0.05506
     0.07040
     0.23172
     0.16002
     0.10625
     0.23172
     0.23172
     0.44680
     0.62603
     0.87696
     1.16374
     1.48636
     1.70144
     2.27500
     2.75893
     3.26079
     3.38625
     3.52964
     3.63718
     3.65511
     3.31456
     3.20702
     2.99194
     3.06363
     2.86647
     2.70516
     2.56177
     2.18538
     1.79106
     1.39674
     0.84112
     0.64396
     0.33926
     0.03456
     0.05248
     0.17795
     0.17795
     0.12417
     0.05248
     0.03456
     0.05248
    -0.05506
    -0.09091
    -0.14468
    -0.12675
    -0.28807
    -0.53900
    -0.71823
    -0.77200
    -0.86162
    -0.80785
    -0.78992
    -0.84369
    -0.89747
    -0.78992
    -0.84369
    -1.02293
    -1.18424
    -1.07670
    -0.96916
    -0.93331
    -0.86162
    -0.86162
    -0.84369
    -1.00501
    -0.93331
    -0.95124
    -0.71823
    -0.73615
    -0.75408
    -0.59277
    -0.71823
    -0.70031
    -0.61069
    -0.48522
    -0.37768
    -0.32391
    -0.30599
    -0.34184
    -0.34184
    -0.35976
    -0.34184
    -0.37768
    -0.32391
    -0.30599
    -0.25222
    -0.21637
    -0.34184
    -0.35976
    -0.39561
    -0.46730
    -0.37768
    -0.44938
    -0.32391
    -0.34184
    -0.46730
    -0.30599
    -0.44938
    -0.44938
    -0.27014
    -0.23430
    -0.23430
    -0.27014
    -0.19845
    -0.25222
    -0.21637
    -0.16260
    -0.10883
    -0.12675
    -0.16260
    -0.10883
    -0.05506
    -0.05506
    -0.09091
    -0.12675
    -0.01921
     0.41095
     0.55434
     0.62603
     0.48265
    -0.19845
    -0.77200
    -0.71823
     0.05248
     0.32133
     0.37510
    -0.16260
    -0.53900
    -0.82577
    -0.68238
    -0.98708
    -1.14839
    -0.93331
    -0.75408
    -0.73615
    -0.75408
    -0.82577
    -0.93331
    -0.82577
    -0.62861
    -0.50315
    -0.34184
    -0.37768
    -0.30599
    -0.14468
     0.01663
     0.05248
     0.03456
    -0.03714
    -0.01921
    -0.09091
    -0.03714
    -0.09091
    -0.05506
    -0.09091
    -0.00129
    -0.10883
    -0.09091
    -0.12675
    -0.14468
    -0.12675
    -0.03714
    -0.12675
    -0.14468
    -0.09091
    -0.03714
     0.01663
     0.05248
     0.12417
     0.17795
     0.21379
     0.42887
     0.69773
     1.16374
     1.48636
     1.89860
     2.29292
     2.65139
     3.06363
     3.31456
     3.20702
     3.52964
     3.29664
     2.70516
     2.38254
     2.45423
     2.25707
     2.34669
     2.43631
     2.07784
     1.52221
     0.75150
     0.16002
    -0.16260
    -0.07298
     0.05248
     0.14210
     0.41095
     0.64396
     0.69773
     0.53642
     0.46472
     0.59019
     0.75150
     0.75150
     0.80527
     0.85904
     0.64396
     0.42887
     0.19587
    -0.05506
    -0.12675
    -0.35976
    -0.43145
    -0.50315
    -0.75408
    -0.95124
    -0.89747
    -0.84369
    -0.98708
    -0.96916
    -0.98708
    -1.00501
    -1.00501
    -1.05878
    -1.09462
    -1.14839
    -0.96916
    -1.07670
    -1.05878
    -1.05878
    -1.09462
    -0.95124
    -1.02293
    -0.91539
    -0.93331
    -0.93331
    -0.86162
    -0.82577
    -0.77200
    -0.66446
    -0.62861
    -0.57484
    -0.61069
    -0.53900
    -0.39561
    -0.32391
    -0.39561
    -0.39561
    -0.27014
    -0.19845
    -0.25222
    -0.23430
    -0.18052
    -0.25222
    -0.21637
    -0.21637
    -0.12675
    -0.21637
    -0.18052
    -0.10883
    -0.07298
    -0.18052
    -0.09091
    -0.16260
    -0.16260
    -0.09091
    -0.00129
     0.01663
     0.03456
    -0.05506
     0.07040
     0.01663
     0.05248
    -0.01921
    -0.09091
    -0.01921
    -0.03714
    -0.07298
    -0.12675
    -0.28807
    -0.23430
    -0.30599
    -0.16260
    -0.28807
    -0.39561
    -0.43145
    -0.39561
    -0.35976
    -0.44938
    -0.39561
    -0.43145
    -0.48522
    -0.43145
    -0.35976
    -0.39561
    -0.43145
    -0.39561
    -0.43145
    -0.30599
    -0.39561
    -0.25222
    -0.39561
    -0.37768
    -0.30599
    -0.27014
    -0.32391
    -0.30599
    -0.21637
    -0.23430
    -0.25222
    -0.25222
    -0.18052
    -0.18052
    -0.09091
    -0.18052
    -0.14468
    -0.16260
    -0.25222
    -0.28807
    -0.16260
    -0.12675
    -0.10883
    -0.10883
    -0.07298
    -0.01921
     0.05248
     0.07040
     0.08833
    -0.07298
     0.05248
     0.21379
     0.28549
     0.39303
     0.39303
     0.39303
     0.51849
     0.67980
     0.87696
     0.87696
     1.03827
     1.25336
     1.57598
     1.89860
     2.47216
     2.86647
     3.29664
     3.69095
     3.65511
     3.15325
     2.86647
     2.88440
     3.11740
     3.29664
     3.38625
     3.08155
     2.83063
     2.65139
     2.47216
     1.66560
     1.54013
     0.93073
     0.48265
     0.28549
     0.26756
     0.30341
     0.19587
     0.16002
    -0.00129
    -0.12675
    -0.10883
    -0.32391
    -0.41353
    -0.52107
    -0.61069
    -0.71823
    -0.64654
    -0.61069
    -0.77200
    -0.91539
    -0.82577
    -0.64654
    -0.59277
    -0.57484
    -0.44938
    -0.64654
    -1.11255
    -1.11255
    -0.93331
    -0.84369
    -0.73615
    -0.89747
    -1.00501
    -0.91539
    -1.13047
    -1.23801
    -1.18424
    -1.07670
    -1.11255
    -1.27386
    -1.29178
    -1.30971
    -1.07670
    -0.96916
    -1.00501
    -0.96916
    -1.02293
    -0.95124
    -0.91539
    -0.77200
    -0.73615
    -0.75408
    -0.52107
    -0.46730
    -0.41353
    -0.48522
    -0.50315
    -0.52107
    -0.39561
    -0.30599
    -0.32391
    -0.21637
    -0.10883
    -0.14468
    -0.10883
     0.01663
    -0.05506
    -0.05506
    -0.10883
    -0.07298
    -0.03714
     0.03456
    -0.00129
    -0.03714
     0.01663
     0.03456
     0.08833
    -0.01921
    -0.03714
    -0.14468
    -0.23430
    -0.18052
    -0.12675
    -0.28807
    -0.30599
    -0.35976
    -0.28807
    -0.25222
    -0.32391
    -0.37768
    -0.41353
    -0.35976
    -0.35976
    -0.27014
    -0.28807
    -0.39561
    -0.37768
    -0.28807
    -0.18052
    -0.28807
    -0.30599
    -0.32391
    -0.34184
    -0.25222
    -0.28807
    -0.28807
    -0.30599
    -0.37768
    -0.28807
    -0.30599
    -0.41353
    -0.32391
    -0.43145
    -0.43145
    -0.35976
    -0.35976
    -0.37768
    -0.39561
    -0.34184
    -0.34184
    -0.32391
    -0.28807
    -0.32391
    -0.27014
    -0.25222
    -0.19845
    -0.25222
    -0.25222
    -0.25222
    -0.30599
    -0.12675
    -0.09091
    -0.25222
    -0.21637
    -0.23430
    -0.16260
    -0.14468
    -0.12675
    -0.18052
    -0.14468
    -0.14468
    -0.16260
    -0.01921
    -0.05506
    -0.09091
    -0.12675
     0.05248
     0.10625
     0.01663
     0.01663
     0.07040
     0.17795
     0.35718
     0.30341
     0.46472
     0.46472
     0.51849
     0.69773
     1.02035
     1.09204
     1.32505
     1.59390
     1.88068
     2.40046
     2.65139
     3.02778
     3.26079
     3.15325
     2.90232
     2.57970
     2.61554
     3.04571
     3.22494
     3.18910
     3.17117
     2.99194
     2.29292
     2.00614
     1.68352
     1.57598
     1.46844
     1.23543
     0.94866
     0.73357
     0.73357
     0.55434
     0.60811
     0.35718
     0.26756
     0.30341
     0.07040
     0.05248
     0.05248
    -0.07298
    -0.37768
    -0.23430
    -0.35976
    -0.73615
    -0.77200
    -0.55692
    -0.64654
    -0.73615
    -1.02293
    -0.93331
    -0.89747
    -1.13047
    -1.11255
    -1.13047
    -1.09462
    -0.98708
    -1.11255
    -1.07670
    -1.13047
    -1.13047
    -1.09462
    -0.98708
    -0.86162
    -0.86162
    -0.84369
    -0.77200
    -0.73615
    -0.77200
    -0.77200
    -0.71823
    -0.66446
    -0.61069
    -0.59277
    -0.53900
    -0.44938
    -0.37768
    -0.30599
    -0.30599
    -0.14468
    -0.18052
    -0.12675
    -0.09091
    -0.01921
    -0.01921
     0.01663
     0.10625
     0.10625
     0.14210
     0.07040
     0.01663
     0.12417
     0.05248
     0.07040
    -0.05506
    -0.16260
    -0.14468
    -0.14468
    -0.10883
    -0.14468
    -0.12675
    -0.19845
    -0.19845
    -0.18052
    -0.19845
    -0.25222
    -0.32391
    -0.28807
    -0.19845
    -0.23430
    -0.16260
    -0.12675
    -0.19845
    -0.27014
    -0.25222
    -0.21637
    -0.16260
    -0.35976
    -0.39561
    -0.21637
    -0.18052
    -0.19845
    -0.37768
    -0.25222
    -0.30599
    -0.30599
    -0.32391
    -0.25222
    -0.28807
    -0.34184
    -0.32391
    -0.39561
    -0.30599
    -0.18052
    -0.21637
    -0.27014
    -0.19845
    -0.23430
    -0.28807
    -0.32391
    -0.23430
    -0.25222
    -0.28807
    -0.27014
    -0.19845
    -0.23430
    -0.16260
    -0.21637
    -0.18052
    -0.21637
    -0.18052
    -0.16260
    -0.12675
    -0.09091
    -0.16260
    -0.18052
    -0.03714
    -0.05506
    -0.07298
    -0.01921
    -0.01921
     0.08833
    -0.01921
    -0.01921
     0.07040
     0.19587
     0.17795
     0.26756
     0.26756
     0.26756
     0.32133
     0.35718
     0.41095
     0.53642
     0.59019
     0.57226
     0.67980
     0.55434
     0.66188
     0.78734
     1.05620
     1.30713
     1.55806
     1.98822
     2.34669
     2.93817
     3.22494
     3.17117
     2.54385
     2.20330
     2.13161
     2.59762
     2.97401
     2.93817
     3.00986
     2.77685
     2.65139
     2.20330
     1.68352
     1.25336
     1.02035
     0.84112
     0.73357
     0.57226
     0.53642
     0.48265
     0.21379
    -0.07298
    -0.10883
    -0.07298
    -0.35976
    -0.70031
    -0.91539
    -0.73615
    -0.73615
    -1.04085
    -1.14839
    -1.23801
    -1.20217
    -1.20217
    -1.34555
    -1.20217
    -1.14839
    -1.18424
    -1.22009
    -1.02293
    -1.02293
    -0.80785
    -0.75408
    -0.62861
    -0.59277
    -0.52107
    -0.52107
    -0.50315
    -0.32391
    -0.16260
     0.08833
     0.23172
     0.28549
     0.24964
     0.16002
     0.30341
     0.33926
     0.37510
     0.12417
     0.16002
     0.23172
     0.17795
    -0.10883
    -0.41353
    -0.27014
    -0.34184
    -0.48522
    -0.53900
    -0.46730
    -0.61069
    -0.61069
    -0.71823
    -0.82577
    -0.77200
    -0.46730
    -0.57484
    -0.44938
    -0.44938
    -0.37768
    -0.35976
    -0.43145
    -0.41353
    -0.39561
    -0.32391
    -0.21637
    -0.25222
    -0.48522
    -0.39561
    -0.32391
    -0.21637
    -0.37768
    -0.32391
    -0.34184
    -0.34184
    -0.23430
    -0.28807
    -0.32391
    -0.37768
    -0.34184
    -0.39561
    -0.14468
    -0.10883
    -0.16260
    -0.10883
    -0.14468
    -0.14468
    -0.18052
    -0.18052
    -0.25222
    -0.25222
    -0.09091
    -0.14468
    -0.18052
    -0.25222
    -0.21637
    -0.30599
    -0.21637
    -0.27014
    -0.32391
    -0.34184
    -0.32391
    -0.25222
    -0.27014
    -0.37768
    -0.34184
    -0.32391
    -0.25222
    -0.23430
    -0.27014
    -0.30599
    -0.37768
    -0.37768
    -0.27014
    -0.18052
    -0.18052
    -0.21637
    -0.28807
    -0.21637
    -0.21637
    -0.12675
    -0.21637
    -0.18052
    -0.14468
    -0.00129
    -0.05506
    -0.05506
    -0.07298
     0.01663
    -0.00129
     0.10625
     0.12417
     0.16002
     0.17795
     0.24964
     0.35718
     0.32133
     0.37510
     0.32133
     0.51849
     0.60811
     0.62603
     0.60811
     0.53642
     0.71565
     0.78734
     1.07412
     1.45051
     1.55806
     1.97030
     2.56177
     3.36833
     3.90604
     3.97773
     3.51172
     2.65139
     1.89860
     1.93445
     2.72308
     3.29664
     3.20702
     2.95609
     2.81270
     2.43631
     1.37882
     0.93073
     0.53642
     0.33926
     0.41095
     0.23172
     0.14210
    -0.03714
     0.05248
     0.05248
     0.08833
     0.10625
     0.05248
    -0.07298
    -0.30599
    -0.52107
    -0.71823
    -0.68238
    -0.86162
    -0.84369
    -0.61069
    -0.55692
    -0.80785
    -0.89747
    -0.89747
    -0.91539
    -0.95124
    -0.96916
    -0.84369
    -0.73615
    -0.75408
    -0.62861
    -0.73615
    -0.82577
    -0.82577
    -0.78992
    -0.59277
    -0.44938
    -0.62861
    -0.61069
    -0.59277
    -0.52107
    -0.44938
    -0.48522
    -0.44938
    -0.41353
    -0.46730
    -0.39561
    -0.30599
    -0.44938
    -0.41353
    -0.43145
    -0.30599
    -0.30599
    -0.19845
    -0.25222
    -0.25222
    -0.16260
    -0.07298
    -0.07298
    -0.18052
    -0.16260
    -0.07298
     0.03456
     0.12417
     0.16002
     0.21379
     0.17795
     0.26756
     0.21379
     0.14210
     0.10625
     0.10625
     0.01663
     0.10625
    -0.01921
    -0.05506
    -0.12675
    -0.19845
    -0.14468
    -0.07298
    -0.03714
    -0.19845
    -0.30599
    -0.34184
    -0.18052
    -0.23430
    -0.16260
    -0.21637
    -0.16260
    -0.01921
     0.05248
     0.08833
     0.07040
    -0.07298
    -0.28807
    -0.32391
    -0.21637
    -0.28807
    -0.30599
    -0.39561
    -0.35976
    -0.34184
    -0.32391
    -0.41353
    -0.44938
    -0.43145
    -0.39561
    -0.35976
    -0.30599
    -0.28807
    -0.18052
    -0.00129
     0.17795
     0.03456
    -0.16260
    -0.00129
     0.03456
     0.01663
    -0.05506
    -0.01921
    -0.01921
    -0.07298
    -0.10883
    -0.05506
    -0.09091
    -0.16260
    -0.27014
    -0.21637
    -0.03714
    -0.10883
    -0.10883
    -0.03714
    -0.00129
    -0.01921
     0.19587
     0.12417
     0.05248
     0.16002
     0.26756
     0.30341
     0.37510
     0.32133
     0.30341
     0.19587
     0.33926
     0.35718
     0.26756
     0.16002
     0.12417
     0.12417
     0.21379
     0.14210
     0.08833
     0.07040
     0.03456
    -0.01921
     0.05248
     0.05248
     0.08833
    -0.00129
     0.16002
     0.23172
     0.26756
     0.35718
     0.33926
     0.48265
     0.55434
     0.85904
     1.10997
     1.61183
     2.11368
     2.65139
     3.61926
     4.13904
     4.38997
     4.03150
     2.93817
     1.95237
     1.73729
     2.49008
     3.74472
     3.61926
     2.81270
     2.22123
     1.68352
     0.96658
     0.42887
    -0.12675
    -0.50315
    -0.80785
    -1.00501
    -1.09462
    -1.07670
    -0.73615
    -0.62861
    -0.77200
    -0.84369
    -0.78992
    -0.89747
    -0.73615
    -0.57484
    -0.71823
    -0.57484
    -0.70031
    -0.66446
    -0.75408
    -0.59277
    -0.55692
    -0.46730
    -0.43145
    -0.37768
    -0.50315
    -0.41353
    -0.41353
    -0.44938
    -0.39561
    -0.44938
    -0.32391
    -0.37768
    -0.39561
    -0.57484
    -0.52107
    -0.46730
    -0.44938
    -0.43145
    -0.43145
    -0.35976
    -0.50315
    -0.46730
    -0.50315
    -0.46730
    -0.46730
    -0.39561
    -0.37768
    -0.34184
    -0.32391
    -0.25222
    -0.35976
    -0.32391
    -0.28807
    -0.25222
    -0.28807
    -0.27014
    -0.19845
    -0.25222
    -0.25222
    -0.28807
    -0.30599
    -0.30599
    -0.27014
    -0.28807
    -0.21637
    -0.25222
    -0.30599
    -0.37768
    -0.21637
    -0.32391
    -0.32391
    -0.25222
    -0.19845
    -0.27014
    -0.30599
    -0.25222
    -0.25222
    -0.28807
    -0.21637
    -0.21637
    -0.16260
    -0.19845
    -0.21637
    -0.28807
    -0.19845
    -0.18052
    -0.25222
    -0.18052
    -0.16260
    -0.19845
    -0.12675
    -0.14468
    -0.19845
    -0.27014
    -0.19845
    -0.19845
    -0.12675
    -0.18052
    -0.18052
    -0.21637
    -0.16260
    -0.16260
    -0.19845
    -0.14468
    -0.12675
    -0.10883
    -0.09091
     0.01663
    -0.09091
    -0.12675
    -0.14468
    -0.05506
    -0.01921
     0.07040
     0.07040
     0.12417
     0.03456
     0.01663
     0.17795
     0.17795
     0.19587
     0.07040
    -0.07298
     0.01663
     0.26756
     0.10625
     0.16002
     0.19587
     0.07040
     0.23172
     0.28549
     0.08833
     0.12417
     0.07040
    -0.12675
    -0.18052
     0.10625
     0.07040
     0.05248
     0.16002
     0.12417
    -0.00129
    -0.03714
    -0.09091
     0.05248
     0.12417
     0.07040
    -0.00129
    -0.05506
    -0.00129
    -0.01921
     0.07040
     0.14210
     0.16002
     0.14210
     0.10625
     0.08833
    -0.05506
    -0.14468
    -0.25222
    -0.12675
    -0.05506
     0.05248
     0.07040
     0.14210
     0.23172
     0.23172
     0.35718
     0.35718
     0.53642
     0.55434
     0.85904
     1.30713
     1.50429
     1.68352
     2.00614
     2.43631
     2.68724
     2.75893
     2.40046
     2.14953
     2.57970
     2.95609
     3.22494
     3.04571
     2.57970
     2.14953
     1.89860
     1.91653
     1.70144
     1.50429
     1.09204
     0.82319
     0.57226
     0.50057
     0.32133
     0.07040
    -0.23430
    -0.37768
    -0.52107
    -0.62861
    -0.44938
    -0.48522
    -0.66446
    -0.66446
    -0.70031
    -0.64654
    -0.66446
    -0.77200
    -0.78992
    -0.80785
    -0.68238
    -0.73615
    -0.77200
    -0.59277
    -0.70031
    -0.62861
    -0.64654
    -0.57484
    -0.70031
    -0.61069
    -0.61069
    -0.57484
    -0.52107
    -0.62861
    -0.61069
    -0.50315
    -0.48522
    -0.46730
    -0.55692
    -0.57484
    -0.59277
    -0.50315
    -0.44938
    -0.35976
    -0.53900
    -0.55692
    -0.48522
    -0.55692
    -0.46730
    -0.52107
    -0.50315
    -0.57484
    -0.48522
    -0.43145
    -0.48522
    -0.57484
    -0.55692
    -0.55692
    -0.53900
    -0.41353
    -0.44938
    -0.53900
    -0.50315
    -0.44938
    -0.46730
    -0.39561
    -0.52107
    -0.50315
    -0.41353
    -0.43145
    -0.37768
    -0.39561
    -0.50315
    -0.46730
    -0.43145
    -0.41353
    -0.34184
    -0.44938
    -0.50315
    -0.39561
    -0.41353
    -0.32391
    -0.48522
    -0.39561
    -0.43145
    -0.32391
    -0.25222
    -0.30599
    -0.37768
    -0.32391
    -0.32391
    -0.28807
    -0.16260
    -0.18052
    -0.25222
    -0.18052
    -0.09091
    -0.10883
     0.03456
     0.01663
     0.14210
     0.12417
     0.12417
     0.05248
    -0.01921
     0.03456
     0.01663
     0.03456
     0.10625
     0.03456
    -0.03714
    -0.09091
    -0.09091
    -0.12675
    -0.16260
    -0.23430
    -0.32391
    -0.37768
    -0.16260
    -0.23430
    -0.23430
    -0.28807
    -0.23430
    -0.28807
    -0.10883
    -0.03714
    -0.14468
    -0.25222
    -0.18052
    -0.18052
    -0.37768
    -0.21637
    -0.30599
    -0.37768
    -0.30599
    -0.30599
    -0.48522
    -0.59277
    -0.59277
    -0.64654
    -0.62861
    -0.39561
    -0.53900
    -0.61069
    -0.50315
    -0.35976
    -0.48522
    -0.41353
    -0.48522
    -0.37768
    -0.25222
    -0.03714
    -0.10883
     0.01663
     0.05248
     0.16002
     0.30341
     0.48265
     0.41095
     0.59019
     0.84112
     1.00243
     1.46844
     1.97030
     2.47216
     3.00986
     3.87019
     4.56921
     5.14276
     5.68046
     6.57664
     6.27194
     5.26822
     4.06735
     3.36833
     3.58341
     4.42582
     4.83806
     4.65882
     4.30035
     2.84855
     1.34297
    -0.01921
    -1.04085
    -1.86534
    -2.83320
    -3.10206
    -2.90490
    -1.99080
    -1.75779
    -1.97288
    -2.15211
    -2.65397
    -2.90490
    -2.94075
    -2.65397
    -2.34927
    -1.93703
    -1.59648
    -1.29178
    -1.09462
    -0.77200
    -0.68238
    -0.68238
    -0.66446
    -0.53900
    -0.39561
    -0.50315
    -0.48522
    -0.52107
    -0.50315
    -0.52107
    -0.55692
    -0.55692
    -0.50315
    -0.43145
    -0.50315
    -0.52107
    -0.48522
    -0.50315
    -0.50315
    -0.48522
    -0.35976
    -0.35976
    -0.50315
    -0.44938
    -0.48522
    -0.37768
    -0.39561
    -0.50315
    -0.41353
    -0.44938
    -0.46730
    -0.43145
    -0.41353
    -0.41353
    -0.53900
    -0.57484
    -0.44938
    -0.35976
    -0.53900
    -0.44938
    -0.48522
    -0.43145
    -0.50315
    -0.48522
    -0.50315
    -0.46730
    -0.48522
    -0.41353
    -0.39561
    -0.39561
    -0.46730
    -0.44938
    -0.30599
    -0.28807
    -0.27014
    -0.28807
    -0.27014
    -0.25222
    -0.16260
    -0.16260
    -0.09091
    -0.10883
    -0.09091
    -0.00129
     0.05248
     0.10625
     0.12417
    -0.03714
     0.01663
     0.03456
     0.01663
    -0.09091
    -0.09091
    -0.18052
    -0.14468
    -0.18052
    -0.18052
    -0.30599
    -0.21637
    -0.32391
    -0.37768
    -0.30599
    -0.35976
    -0.34184
    -0.37768
    -0.19845
    -0.18052
    -0.19845
    -0.18052
    -0.25222
    -0.12675
    -0.23430
    -0.12675
    -0.23430
    -0.19845
    -0.21637
    -0.23430
    -0.30599
    -0.23430
    -0.32391
    -0.43145
    -0.43145
    -0.50315
    -0.59277
    -0.52107
    -0.53900
    -0.52107
    -0.43145
    -0.52107
    -0.59277
    -0.55692
    -0.53900
    -0.62861
    -0.55692
    -0.43145
    -0.37768
    -0.44938
    -0.43145
    -0.35976
    -0.32391
    -0.37768
    -0.32391
    -0.23430
    -0.21637
    -0.21637
    -0.18052
    -0.18052
    -0.18052
    -0.12675
    -0.01921
    -0.05506
     0.03456
     0.01663
    -0.05506
    -0.01921
     0.01663
     0.08833
     0.01663
     0.01663
     0.08833
     0.03456
     0.07040
     0.08833
    -0.00129
    -0.05506
     0.03456
    -0.01921
    -0.10883
    -0.01921
    -0.07298
     0.03456
     0.12417
    -0.05506
     0.05248
    -0.00129
    -0.00129
     0.17795
     0.37510
     0.30341
     0.35718
     0.30341
     0.28549
     0.19587
     0.35718
     0.32133
     0.30341
     0.33926
     0.60811
     0.71565
     0.89489
     1.19959
     1.39674
     1.66560
     2.20330
     3.17117
     4.44374
     5.84178
     7.50866
     8.22560
     8.01052
     6.41533
     3.99565
     3.35041
     3.17117
     3.18910
     3.42210
     3.49380
     3.00986
     1.89860
    -0.05506
    -1.59648
    -2.83320
    -3.74730
    -4.14162
    -4.26709
    -4.15954
    -3.83692
    -3.47845
    -3.06621
    -2.67189
    -2.22381
    -1.81156
    -1.77572
    -1.66818
    -1.38140
    -1.32763
    -1.52479
    -1.48894
    -1.30971
    -1.36348
    -1.38140
    -1.43517
    -1.32763
    -1.18424
    -1.07670
    -0.82577
    -0.84369
    -0.71823
    -0.59277
    -0.41353
    -0.46730
    -0.41353
    -0.43145
    -0.30599
    -0.19845
    -0.23430
    -0.23430
    -0.25222
    -0.28807
    -0.25222
    -0.30599
    -0.10883
    -0.10883
    -0.12675
    -0.09091
    -0.00129
     0.08833
     0.03456
     0.05248
     0.14210
     0.23172
     0.21379
     0.26756
     0.12417
     0.08833
     0.16002
    -0.03714
    -0.01921
     0.10625
     0.03456
    -0.14468
    -0.01921
    -0.09091
    -0.21637
    -0.30599
    -0.32391
    -0.23430
    -0.21637
    -0.21637
    -0.30599
    -0.32391
    -0.30599
    -0.37768
    -0.30599
    -0.25222
    -0.25222
    -0.35976
    -0.34184
    -0.30599
    -0.39561
    -0.28807
    -0.44938
    -0.48522
    -0.48522
    -0.48522
    -0.59277
    -0.57484
    -0.53900
    -0.61069
    -0.62861
    -0.53900
    -0.48522
    -0.64654
    -0.62861
    -0.68238
    -0.57484
    -0.59277
    -0.59277
    -0.57484
    -0.48522
    -0.43145
    -0.34184
    -0.37768
    -0.37768
    -0.25222
    -0.25222
    -0.01921
    -0.21637
    -0.30599
    -0.23430
     0.07040
     0.07040
    -0.01921
    -0.00129
    -0.14468
     0.07040
     0.05248
     0.05248
     0.01663
    -0.09091
    -0.03714
     0.03456
     0.01663
     0.05248
    -0.18052
    -0.19845
    -0.07298
    -0.09091
    -0.16260
    -0.12675
    -0.07298
    -0.16260
    -0.05506
    -0.07298
    -0.09091
    -0.10883
    -0.07298
     0.01663
     0.01663
     0.08833
     0.01663
     0.01663
     0.08833
     0.08833
     0.10625
     0.05248
    -0.01921
    -0.00129
     0.07040
     0.12417
    -0.00129
    -0.01921
    -0.16260
    -0.07298
    -0.12675
    -0.05506
    -0.03714
    -0.14468
    -0.14468
    -0.07298
    -0.03714
    -0.00129
    -0.14468
    -0.10883
    -0.07298
    -0.03714
     0.16002
     0.05248
     0.03456
    -0.00129
     0.10625
     0.28549
     0.44680
     0.46472
     0.59019
     0.89489
     1.14582
     1.57598
     1.88068
     2.36461
     2.84855
     3.26079
     3.83434
     4.30035
     4.58713
     4.64090
     4.42582
     3.97773
     3.81642
     3.79850
     3.99565
     4.17489
     3.92396
     2.90232
     1.71937
     1.18166
     1.18166
     0.73357
     0.08833
    -0.44938
    -0.82577
    -1.05878
    -1.05878
    -1.25594
    -1.29178
    -1.25594
    -1.43517
    -1.36348
    -1.23801
    -1.07670
    -1.04085
    -1.05878
    -1.20217
    -1.02293
    -0.91539
    -0.96916
    -1.07670
    -0.96916
    -1.14839
    -1.05878
    -0.82577
    -0.87954
    -1.09462
    -1.00501
    -1.14839
    -1.20217
    -1.25594
    -1.30971
    -1.32763
    -1.27386
    -1.13047
    -1.18424
    -1.07670
    -1.13047
    -1.22009
    -1.23801
    -1.20217
    -1.07670
    -1.09462
    -1.11255
    -1.11255
    -1.00501
    -0.91539
    -0.93331
    -0.84369
    -0.73615
    -0.66446
    -0.64654
    -0.55692
    -0.59277
    -0.84369
    -0.95124
    -0.77200
    -0.66446
    -0.68238
    -0.73615
    -0.77200
    -0.73615
    -0.75408
    -0.73615
    -0.78992
    -0.82577
    -0.86162
    -0.78992
    -0.78992
    -0.86162
    -0.66446
    -0.82577
    -0.73615
    -0.59277
    -0.43145
    -0.59277
    -0.48522
    -0.41353
    -0.41353
    -0.41353
    -0.37768
    -0.46730
    -0.44938
    -0.28807
    -0.21637
    -0.05506
     0.01663
    -0.12675
    -0.19845
    -0.12675
     0.01663
    -0.21637
    -0.18052
    -0.05506
    -0.05506
     0.07040
    -0.14468
    -0.18052
    -0.25222
    -0.16260
    -0.18052
    -0.19845
    -0.19845
    -0.10883
    -0.25222
    -0.25222
    -0.12675
    -0.14468
    -0.18052
    -0.16260
    -0.21637
    -0.16260
    -0.18052
    -0.05506
    -0.12675
    -0.09091
    -0.01921
    -0.01921
    -0.05506
    -0.09091
    -0.03714
    -0.10883
     0.05248
     0.03456
    -0.05506
    -0.07298
     0.01663
    -0.00129
     0.03456
    -0.07298
    -0.00129
     0.03456
    -0.07298
    -0.05506
    -0.01921
    -0.05506
    -0.14468
    -0.09091
    -0.01921
     0.05248
    -0.07298
    -0.01921
    -0.07298
    -0.07298
     0.05248
    -0.01921
     0.05248
     0.10625
     0.16002
     0.26756
     0.41095
     0.53642
     0.66188
     1.10997
     1.68352
     2.29292
     2.75893
     3.42210
     3.47587
     3.04571
     2.34669
     2.04199
     2.27500
     2.99194
     3.49380
     3.44003
     3.11740
     2.77685
     2.36461
     2.20330
     2.14953
     2.07784
     1.71937
     0.89489
     0.17795
    -0.10883
     0.07040
     0.39303
     0.55434
     0.37510
     0.30341
    -0.28807
    -0.71823
    -1.16632
    -1.18424
    -1.27386
    -1.30971
    -1.23801
    -1.18424
    -1.14839
    -1.04085
    -0.84369
    -0.77200
    -0.77200
    -0.73615
    -0.46730
    -0.59277
    -0.52107
    -0.39561
    -0.18052
    -0.03714
    -0.25222
    -0.75408
    -0.80785
    -0.75408
    -0.89747
    -0.78992
    -0.89747
    -0.96916
    -1.11255
    -1.09462
    -0.89747
    -1.00501
    -1.13047
    -1.13047
    -1.14839
    -0.93331
    -0.82577
    -0.80785
    -0.75408
    -0.59277
    -0.62861
    -0.59277
    -0.52107
    -0.52107
    -0.57484
    -0.50315
    -0.55692
    -0.82577
    -0.75408
    -0.66446
    -0.84369
    -1.00501
    -0.86162
    -0.78992
    -0.73615
    -0.70031
    -0.78992
    -0.89747
    -0.87954
    -0.82577
    -0.91539
    -0.73615
    -0.61069
    -0.52107
    -0.57484
    -0.32391
    -0.25222
    -0.05506
    -0.12675
    -0.16260
    -0.41353
    -0.18052
    -0.14468
    -0.07298
    -0.05506
     0.05248
     0.05248
     0.10625
    -0.01921
     0.01663
    -0.09091
    -0.07298
    -0.05506
    -0.10883
    -0.05506
    -0.05506
    -0.14468
    -0.16260
    -0.14468
    -0.19845
    -0.19845
    -0.21637
    -0.25222
    -0.27014
    -0.23430
    -0.27014
    -0.27014
    -0.25222
    -0.32391
    -0.39561
    -0.32391
    -0.25222
    -0.32391
    -0.30599
    -0.21637
    -0.28807
    -0.23430
    -0.23430
    -0.19845
    -0.27014
    -0.32391
    -0.16260
    -0.16260
    -0.05506
    -0.07298
    -0.21637
    -0.16260
    -0.14468
    -0.09091
    -0.12675
    -0.03714
    -0.05506
    -0.16260
    -0.09091
    -0.03714
    -0.07298
    -0.05506
    -0.05506
     0.03456
     0.16002
     0.23172
     0.44680
     0.57226
     0.84112
     1.07412
     1.16374
     1.37882
     1.23543
     1.21751
     1.70144
     2.02407
     2.27500
     2.54385
     2.63347
     2.74101
     2.54385
     2.25707
     1.86276
     1.89860
     1.77314
     1.77314
     1.71937
     1.57598
     1.36090
     1.02035
     0.87696
     0.55434
     0.46472
     0.33926
     0.44680
     0.32133
     0.48265
     0.78734
     0.73357
     0.91281
     1.23543
     1.37882
     1.46844
     1.07412
     0.57226
     0.33926
     0.42887
     0.69773
     1.09204
     0.93073
     0.51849
     0.42887
     0.17795
    -0.28807
    -0.86162
    -1.00501
    -0.77200
    -0.57484
    -0.61069
    -0.87954
    -0.93331
    -1.11255
    -1.27386
    -1.38140
    -1.20217
    -0.84369
    -0.64654
    -0.50315
    -0.59277
    -0.61069
    -0.55692
    -0.55692
    -0.44938
    -0.32391
     0.08833
     0.07040
     0.23172
     0.17795
     0.07040
     0.01663
     0.03456
    -0.10883
    -0.25222
    -0.30599
    -0.35976
    -0.48522
    -0.44938
    -0.57484
    -0.86162
    -0.93331
    -1.22009
    -1.14839
    -0.98708
    -0.89747
    -1.05878
    -1.00501
    -0.98708
    -0.96916
    -0.91539
    -0.91539
    -1.09462
    -0.95124
    -0.93331
    -0.82577
    -0.80785
    -0.91539
    -0.84369
    -0.78992
    -0.68238
    -0.59277
    -0.64654
    -0.57484
    -0.44938
    -0.35976
    -0.48522
    -0.50315
    -0.55692
    -0.44938
    -0.28807
    -0.27014
    -0.18052
    -0.21637
    -0.32391
    -0.34184
    -0.44938
    -0.21637
    -0.21637
    -0.23430
    -0.07298
    -0.16260
    -0.28807
    -0.39561
    -0.35976
    -0.37768
    -0.32391
    -0.32391
    -0.25222
    -0.37768
    -0.32391
    -0.41353
    -0.25222
    -0.28807
    -0.28807
    -0.41353
    -0.32391
    -0.28807
    -0.23430
    -0.16260
    -0.18052
    -0.23430
    -0.30599
    -0.07298
    -0.01921
    -0.00129
     0.01663
     0.01663
    -0.00129
     0.08833
     0.03456
     0.03456
    -0.10883
    -0.07298
     0.07040
     0.05248
     0.05248
    -0.12675
    -0.19845
    -0.09091
    -0.05506
    -0.09091
    -0.18052
    -0.27014
    -0.23430
    -0.19845
    -0.12675
    -0.19845
    -0.21637
    -0.16260
    -0.19845
    -0.10883
    -0.07298
    -0.12675
    -0.10883
    -0.10883
    -0.01921
    -0.10883
    -0.03714
    -0.01921
    -0.05506
    -0.05506
    -0.01921
    -0.01921
    -0.14468
    -0.00129
     0.01663
    -0.01921
     0.03456
    -0.01921
     0.01663
     0.03456
     0.08833
     0.10625
     0.10625
     0.05248
     0.08833
     0.07040
     0.19587
     0.32133
     0.10625
     0.14210
     0.30341
     0.39303
     0.33926
     0.46472
     0.46472
     0.62603
     0.76942
     1.12789
     1.21751
     1.46844
     1.95237
     2.16746
     2.34669
     2.59762
     2.56177
     2.61554
     3.00986
     3.09948
     3.33248
     3.15325
     1.84483
     0.51849
     0.98450
     2.40046
     2.59762
     1.84483
     0.78734
    -0.18052
    -0.68238
    -0.61069
    -0.55692
    -0.44938
    -0.55692
    -0.64654
    -0.77200
    -0.86162
    -0.98708
    -0.89747
    -0.70031
    -0.57484
    -0.50315
    -0.44938
    -0.39561
    -0.66446
    -0.66446
    -0.46730
    -0.18052
    -0.12675
     0.08833
     0.05248
     0.07040
     0.17795
     0.03456
    -0.10883
    -0.16260
    -0.23430
    -0.28807
    -0.52107
    -0.68238
    -0.46730
    -0.50315
    -0.50315
    -0.55692
    -1.20217
    -1.38140
    -1.29178
    -1.20217
    -1.02293
    -1.09462
    -1.07670
    -0.96916
    -0.93331
    -0.73615
    -0.70031
    -0.70031
    -0.62861
    -0.48522
    -0.39561
    -0.23430
    -0.30599
    -0.28807
    -0.32391
    -0.28807
    -0.10883
    -0.14468
    -0.12675
    -0.18052
    -0.12675
    -0.14468
    -0.07298
     0.01663
    -0.14468
    -0.10883
    -0.16260
    -0.01921
    -0.05506
    -0.07298
    -0.03714
    -0.01921
    -0.09091
    -0.01921
    -0.00129
    -0.05506
    -0.07298
    -0.00129
    -0.10883
    -0.10883
    -0.19845
    -0.16260
    -0.34184
    -0.14468
    -0.19845
    -0.25222
    -0.32391
    -0.28807
    -0.37768
    -0.30599
    -0.28807
    -0.37768
    -0.37768
    -0.23430
    -0.35976
    -0.19845
    -0.27014
    -0.35976
    -0.37768
    -0.27014
    -0.10883
    -0.30599
    -0.35976
    -0.23430
    -0.18052
    -0.25222
    -0.19845
    -0.25222
    -0.35976
    -0.35976
    -0.28807
    -0.34184
    -0.19845
    -0.28807
    -0.28807
    -0.37768
    -0.25222
    -0.28807
    -0.37768
    -0.30599
    -0.28807
    -0.32391
    -0.19845
    -0.19845
    -0.27014
    -0.25222
    -0.16260
    -0.12675
    -0.16260
    -0.10883
    -0.14468
    -0.05506
    -0.00129
    -0.00129
    -0.12675
     0.05248
    -0.03714
     0.08833
     0.01663
    -0.00129
     0.05248
    -0.01921
    -0.00129
    -0.01921
    -0.00129
    -0.00129
    -0.00129
    -0.03714
     0.05248
     0.17795
     0.10625
     0.12417
     0.10625
     0.26756
     0.23172
     0.33926
     0.39303
     0.50057
     0.39303
     0.42887
     0.35718
     0.39303
     0.37510
     0.19587
     0.23172
     0.26756
     0.32133
     0.28549
     0.23172
     0.21379
     0.17795
     0.26756
     0.24964
     0.50057
     0.59019
     0.67980
     1.02035
     1.39674
     1.62975
     1.75521
     1.55806
     1.55806
     1.41467
     1.45051
     2.22123
     2.97401
     2.56177
     1.50429
     1.07412
     1.18166
     1.05620
     0.93073
     0.73357
     0.33926
     0.26756
    -0.09091
    -0.07298
     0.16002
     0.28549
     0.10625
    -0.07298
     0.30341
     0.23172
     0.28549
     0.37510
     0.53642
     0.78734
     0.98450
     1.10997
     1.27128
     1.21751
     1.05620
     1.02035
     0.96658
     0.76942
     0.60811
     0.39303
     0.32133
     0.35718
     0.37510
     0.19587
     0.01663
     0.05248
     0.14210
     0.01663
    -0.19845
    -0.16260
    -0.12675
    -0.16260
    -0.28807
    -0.28807
    -0.30599
    -0.37768
    -0.39561
    -0.35976
    -0.32391
    -0.52107
    -0.52107
    -0.55692
    -0.50315
    -0.59277
    -0.55692
    -0.73615
    -0.55692
    -0.57484
    -0.57484
    -0.57484
    -0.52107
    -0.61069
    -0.53900
    -0.52107
    -0.52107
    -0.62861
    -0.59277
    -0.48522
    -0.53900
    -0.57484
    -0.53900
    -0.59277
    -0.57484
    -0.50315
    -0.62861
    -0.48522
    -0.55692
    -0.55692
    -0.55692
    -0.44938
    -0.41353
    -0.50315
    -0.55692
    -0.53900
    -0.46730
    -0.43145
    -0.43145
    -0.48522
    -0.52107
    -0.44938
    -0.46730
    -0.43145
    -0.35976
    -0.53900
    -0.46730
    -0.37768
    -0.43145
    -0.48522
    -0.48522
    -0.50315
    -0.39561
    -0.37768
    -0.41353
    -0.48522
    -0.44938
    -0.48522
    -0.43145
    -0.46730
    -0.41353
    -0.46730
    -0.50315
    -0.46730
    -0.43145
    -0.44938
    -0.39561
    -0.41353
    -0.46730
    -0.39561
    -0.30599
    -0.43145
    -0.43145
    -0.39561
    -0.35976
    -0.35976
    -0.28807
    -0.39561
    -0.35976
    -0.39561
    -0.25222
    -0.35976
    -0.35976
    -0.37768
    -0.34184
    -0.28807
    -0.21637
    -0.10883
    -0.23430
    -0.10883
    -0.00129
    -0.09091
    -0.00129
     0.17795
     0.17795
     0.17795
     0.26756
     0.30341
     0.30341
     0.30341
     0.17795
     0.19587
     0.19587
     0.14210
    -0.07298
    -0.01921
    -0.07298
    -0.07298
    -0.16260
    -0.16260
    -0.32391
    -0.35976
    -0.32391
    -0.32391
    -0.35976
    -0.37768
    -0.50315
    -0.46730
    -0.39561
    -0.37768
    -0.41353
    -0.41353
    -0.39561
    -0.44938
    -0.41353
    -0.46730
    -0.35976
    -0.52107
    -0.66446
    -0.43145
    -0.39561
    -0.43145
    -0.61069
    -0.64654
    -0.44938
    -0.34184
    -0.19845
    -0.09091
     0.07040
     0.12417
     0.17795
     0.51849
     0.89489
     1.18166
     1.68352
     2.13161
     2.22123
     1.62975
     0.84112
     0.91281
     1.86276
     2.81270
     3.26079
     3.15325
     2.57970
     1.84483
     1.45051
     1.77314
     2.07784
     1.80899
     1.28920
     1.16374
     1.23543
     1.28920
     0.84112
     0.78734
     0.67980
     0.30341
     0.41095
     0.51849
     0.19587
    -0.18052
    -0.27014
    -0.43145
    -0.18052
    -0.25222
    -0.39561
    -0.21637
    -0.27014
    -0.35976
    -0.44938
    -0.50315
    -0.50315
    -0.68238
    -0.66446
    -0.55692
    -0.57484
    -0.78992
    -0.75408
    -0.84369
    -0.78992
    -0.70031
    -0.98708
    -1.00501
    -0.71823
    -0.71823
    -0.68238
    -0.75408
    -0.75408
    -0.62861
    -0.62861
    -0.59277
    -0.55692
    -0.55692
    -0.52107
    -0.59277
    -0.43145
    -0.35976
    -0.46730
    -0.44938
    -0.39561
    -0.37768
    -0.41353
    -0.39561
    -0.39561
    -0.41353
    -0.32391
    -0.18052
    -0.34184
    -0.30599
    -0.35976
    -0.35976
    -0.30599
    -0.23430
    -0.25222
    -0.32391
    -0.37768
    -0.18052
    -0.16260
    -0.25222
    -0.27014
    -0.30599
    -0.23430
    -0.25222
    -0.18052
    -0.28807
    -0.23430
    -0.32391
    -0.35976
    -0.10883
    -0.23430
    -0.32391
    -0.25222
    -0.28807
    -0.19845
    -0.25222
    -0.21637
    -0.32391
    -0.25222
    -0.18052
    -0.21637
    -0.28807
    -0.27014
    -0.18052
    -0.28807
    -0.10883
    -0.09091
    -0.21637
    -0.23430
    -0.18052
    -0.09091
     0.05248
    -0.09091
    -0.01921
    -0.01921
     0.07040
     0.14210
     0.21379
     0.23172
     0.23172
     0.14210
     0.23172
     0.24964
     0.23172
     0.10625
    -0.01921
    -0.07298
     0.08833
    -0.00129
    -0.00129
    -0.05506
    -0.14468
    -0.21637
    -0.14468
    -0.18052
    -0.32391
    -0.25222
    -0.23430
    -0.09091
    -0.19845
    -0.27014
    -0.23430
    -0.16260
    -0.23430
    -0.16260
    -0.21637
    -0.28807
    -0.23430
    -0.18052
    -0.18052
    -0.28807
    -0.37768
    -0.46730
    -0.57484
    -0.46730
    -0.43145
    -0.57484
    -0.52107
    -0.41353
    -0.50315
    -0.50315
    -0.50315
    -0.53900
    -0.48522
    -0.59277
    -0.57484
    -0.53900
    -0.43145
    -0.44938
    -0.41353
    -0.28807
    -0.16260
    -0.18052
    -0.18052
    -0.09091
    -0.25222
    -0.03714
    -0.03714
     0.08833
     0.19587
     0.24964
     0.30341
     0.41095
     0.37510
     0.42887
     0.33926
     0.48265
     0.60811
     0.67980
     0.71565
     0.71565
     0.75150
     0.67980
     0.84112
     0.75150
     0.66188
     0.84112
     0.84112
     1.02035
     1.21751
     1.45051
     1.50429
     1.32505
     1.12789
     0.91281
     0.37510
     0.07040
     0.01663
     0.51849
     1.03827
     0.60811
     0.41095
     0.66188
     0.67980
     1.37882
     1.62975
     1.30713
     1.21751
     1.46844
     1.70144
     1.97030
     2.13161
     2.43631
     2.65139
     2.49008
     2.34669
     2.11368
     1.91653
     1.55806
     1.30713
     0.71565
     0.24964
     0.19587
    -0.14468
    -0.44938
    -0.59277
    -0.82577
    -1.00501
    -1.02293
    -1.13047
    -1.07670
    -1.04085
    -1.14839
    -1.29178
    -1.16632
    -1.11255
    -1.09462
    -1.07670
    -0.93331
    -0.98708
    -0.89747
    -0.68238
    -0.50315
    -0.61069
    -0.48522
    -0.48522
    -0.53900
    -0.57484
    -0.52107
    -0.39561
    -0.28807
    -0.19845
    -0.30599
    -0.23430
    -0.23430
    -0.27014
    -0.32391
    -0.30599
    -0.23430
    -0.28807
    -0.27014
    -0.25222
    -0.25222
    -0.25222
    -0.23430
    -0.27014
    -0.28807
    -0.16260
    -0.18052
    -0.14468
    -0.03714
    -0.12675
    -0.05506
    -0.03714
    -0.05506
     0.08833
     0.07040
     0.23172
     0.21379
     0.16002
     0.16002
     0.14210
     0.14210
     0.19587
     0.10625
    -0.12675
    -0.10883
    -0.10883
    -0.00129
    -0.21637
    -0.25222
    -0.18052
    -0.39561
    -0.37768
    -0.28807
    -0.32391
    -0.44938
    -0.37768
    -0.34184
    -0.32391
    -0.30599
    -0.35976
    -0.30599
    -0.21637
    -0.32391
    -0.37768
    -0.39561
    -0.32391
    -0.39561
    -0.30599
    -0.16260
    -0.18052
    -0.52107
    -0.62861
    -0.64654
    -0.52107
    -0.64654
    -0.52107
    -0.57484
    -0.55692
    -0.50315
    -0.59277
    -0.77200
    -0.59277
    -0.59277
    -0.71823
    -0.66446
    -0.66446
    -0.61069
    -0.64654
    -0.62861
    -0.48522
    -0.34184
    -0.23430
    -0.32391
    -0.44938
    -0.46730
    -0.27014
    -0.37768
    -0.18052
    -0.28807
    -0.23430
    -0.07298
    -0.00129
    -0.12675
    -0.10883
    -0.10883
    -0.10883
    -0.01921
     0.08833
     0.01663
    -0.03714
     0.01663
     0.05248
    -0.00129
     0.01663
     0.01663
     0.21379
     0.50057
     0.91281
    -0.05506
     0.12417
     0.10625
     0.44680
     0.59019
     0.64396
     0.60811
     0.53642
     0.33926
     0.19587
    -0.07298
    -0.23430
    -0.25222
    -0.18052
    -0.23430
    -0.28807
    -0.44938
    -0.14468
    -0.16260
    -0.30599
    -0.25222
    -0.03714
     0.23172
     0.69773
     1.05620
     1.54013
     1.71937
     1.84483
     1.89860
     1.61183
     1.97030
     3.15325
     4.44374
     4.44374
     4.21074
     3.94188
     2.93817
     1.84483
     1.52221
     1.93445
     2.52593
     2.41838
     1.86276
     1.39674
     0.62603
     0.14210
    -0.34184
    -0.66446
    -0.96916
    -1.30971
    -1.47102
    -1.48894
    -1.59648
    -1.41725
    -1.27386
    -1.34555
    -1.32763
    -1.20217
    -1.18424
    -1.27386
    -1.14839
    -1.04085
    -1.04085
    -0.96916
    -1.00501
    -0.89747
    -0.86162
    -0.87954
    -0.89747
    -0.93331
    -0.78992
    -0.77200
    -0.75408
    -0.77200
    -0.73615
    -0.80785
    -0.70031
    -0.57484
    -0.57484
    -0.53900
    -0.37768
    -0.30599
    -0.23430
    -0.30599
    -0.28807
    -0.18052
    -0.01921
     0.21379
     0.17795
     0.10625
     0.17795
     0.17795
     0.16002
     0.26756
     0.21379
    -0.01921
    -0.00129
     0.05248
     0.19587
     0.10625
     0.01663
    -0.03714
    -0.18052
    -0.14468
    -0.05506
    -0.01921
    -0.14468
    -0.09091
    -0.01921
     0.05248
     0.07040
    -0.07298
    -0.07298
    -0.07298
    -0.05506
    -0.10883
    -0.12675
    -0.18052
    -0.23430
    -0.16260
    -0.18052
    -0.27014
    -0.39561
    -0.64654
    -0.62861
    -0.64654
    -0.53900
    -0.59277
    -0.64654
    -0.44938
    -0.48522
    -0.44938
    -0.55692
    -0.64654
    -0.68238
    -0.66446
    -0.50315
    -0.43145
    -0.52107
    -0.44938
    -0.43145
    -0.35976
    -0.16260
    -0.14468
    -0.27014
    -0.32391
    -0.27014
    -0.16260
    -0.16260
    -0.14468
    -0.14468
    -0.01921
     0.21379
     0.14210
     0.05248
    -0.05506
     0.05248
    -0.01921
     0.08833
     0.12417
     0.03456
     0.01663
    -0.01921
     0.01663
    -0.18052
    -0.16260
    -0.14468
    -0.10883
    -0.09091
    -0.00129
    -0.12675
    -0.07298
    -0.14468
    -0.23430
    -0.21637
     0.01663
    -0.00129
    -0.07298
    -0.03714
    -0.00129
     0.05248
     0.12417
     0.08833
     0.05248
     0.10625
     0.26756
     0.17795
     0.26756
     0.28549
     0.39303
     0.30341
     0.51849
     0.51849
     0.30341
     0.24964
     0.37510
     0.37510
     0.26756
     0.24964
     0.14210
     0.10625
     0.19587
     0.41095
     0.50057
     0.51849
     0.44680
     0.73357
     1.19959
     1.54013
     1.59390
     1.55806
     1.32505
     1.07412
     0.98450
     1.79106
     2.70516
     2.84855
     2.57970
     2.70516
     2.95609
     2.43631
     2.02407
     2.05991
     1.97030
     2.04199
     1.91653
     1.46844
     1.39674
     1.57598
     1.52221
     0.85904
     0.46472
     0.08833
    -0.07298
    -0.16260
    -0.55692
    -0.82577
    -0.62861
    -0.62861
    -0.84369
    -0.80785
    -0.93331
    -1.04085
    -0.95124
    -0.61069
    -0.61069
    -0.52107
    -0.52107
    -0.57484
    -0.59277
    -0.46730
    -0.32391
    -0.23430
    -0.25222
    -0.30599
    -0.39561
    -0.27014
    -0.18052
    -0.25222
    -0.32391
    -0.23430
    -0.19845
    -0.28807
    -0.27014
    -0.25222
    -0.43145
    -0.55692
    -0.39561
    -0.41353
    -0.35976
    -0.43145
    -0.59277
    -0.44938
    -0.46730
    -0.52107
    -0.52107
    -0.52107
    -0.61069
    -0.62861
    -0.59277
    -0.57484
    -0.70031
    -0.70031
    -0.61069
    -0.46730
    -0.52107
    -0.61069
    -0.61069
    -0.62861
    -0.73615
    -0.77200
    -0.71823
    -0.71823
    -0.77200
    -0.71823
    -0.64654
    -0.71823
    -0.70031
    -0.68238
    -0.55692
    -0.50315
    -0.50315
    -0.55692
    -0.62861
    -0.80785
    -0.53900
    -0.57484
    -0.62861
    -0.35976
    -0.44938
    -0.39561
    -0.43145
    -0.37768
    -0.32391
    -0.39561
    -0.39561
    -0.44938
    -0.37768
    -0.35976
    -0.32391
    -0.30599
    -0.01921
     0.01663
    -0.07298
    -0.14468
    -0.12675
    -0.14468
    -0.05506
    -0.10883
    -0.03714
    -0.14468
    -0.21637
    -0.18052
    -0.23430
    -0.23430
    -0.35976
    -0.41353
    -0.19845
    -0.23430
    -0.27014
    -0.37768
    -0.39561
    -0.39561
    -0.25222
    -0.27014
    -0.34184
    -0.25222
    -0.21637
    -0.23430
    -0.16260
    -0.10883
    -0.16260
    -0.27014
    -0.25222
    -0.21637
    -0.12675
    -0.16260
    -0.16260
    -0.14468
    -0.10883
    -0.16260
    -0.16260
    -0.12675
    -0.10883
    -0.12675
    -0.18052
    -0.07298
    -0.12675
    -0.09091
    -0.10883
     0.07040
     0.10625
     0.03456
     0.12417
     0.23172
     0.30341
     0.62603
     0.87696
     1.12789
     1.39674
     1.43259
     1.36090
     1.45051
     1.86276
     2.27500
     2.47216
     2.63347
     2.70516
     2.68724
     2.50800
     2.18538
     2.02407
     1.84483
     1.59390
     1.43259
     1.19959
     1.02035
     0.98450
     1.19959
     1.09204
     0.75150
     0.67980
     0.71565
     0.37510
     0.46472
     0.89489
     1.19959
     1.18166
     0.98450
     0.59019
     0.10625
    -0.44938
    -0.01921
     0.53642
     0.53642
    -0.18052
    -1.07670
    -1.54271
    -1.99080
    -1.90118
    -1.81156
    -1.81156
    -1.77572
    -1.66818
    -1.81156
    -1.68610
    -1.59648
    -1.45309
    -1.20217
    -1.02293
    -0.80785
    -0.48522
    -0.30599
    -0.28807
    -0.21637
    -0.09091
    -0.14468
    -0.23430
     0.03456
     0.07040
     0.08833
     0.01663
    -0.03714
    -0.09091
    -0.09091
    -0.23430
    -0.28807
    -0.18052
    -0.09091
    -0.27014
    -0.28807
    -0.25222
    -0.18052
    -0.19845
    -0.23430
    -0.28807
    -0.25222
    -0.50315
    -0.50315
    -0.37768
    -0.32391
    -0.32391
    -0.32391
    -0.66446
    -0.80785
    -0.73615
    -0.64654
    -0.68238
    -0.62861
    -0.61069
    -0.68238
    -0.66446
    -0.59277
    -0.70031
    -0.70031
    -0.78992
    -0.68238
    -0.64654
    -0.53900
    -0.48522
    -0.55692
    -0.46730
    -0.41353
    -0.30599
    -0.12675
    -0.28807
    -0.28807
    -0.14468
    -0.18052
    -0.09091
    -0.21637
    -0.28807
    -0.19845
     0.12417
     0.07040
    -0.01921
    -0.07298
    -0.16260
    -0.18052
    -0.23430
    -0.12675
    -0.03714
    -0.25222
    -0.18052
    -0.25222
    -0.32391
    -0.32391
    -0.21637
    -0.19845
    -0.21637
    -0.23430
    -0.18052
    -0.21637
    -0.32391
    -0.30599
    -0.25222
    -0.21637
    -0.18052
    -0.30599
    -0.27014
    -0.14468
    -0.18052
    -0.25222
    -0.39561
    -0.30599
    -0.27014
    -0.19845
    -0.28807
    -0.39561
    -0.37768
    -0.41353
    -0.34184
    -0.27014
    -0.21637
    -0.34184
    -0.34184
    -0.27014
    -0.23430
    -0.30599
    -0.14468
    -0.25222
    -0.09091
     0.07040
     0.28549
     0.28549
     0.51849
     0.57226
     0.76942
     0.80527
     0.87696
     0.96658
     1.27128
     1.48636
     1.62975
     1.62975
     1.57598
     1.46844
     1.45051
     1.50429
     1.57598
     1.64767
     1.62975
     1.57598
     1.48636
     1.54013
     1.43259
     1.52221
     1.37882
     1.28920
     1.27128
     1.23543
     1.25336
     1.07412
     0.98450
     0.89489
     0.80527
     0.84112
     0.51849
     0.53642
     0.33926
     0.39303
     0.23172
     0.30341
     0.30341
     0.26756
     0.46472
     0.51849
     0.57226
     0.67980
     0.53642
     0.44680
     0.30341
     0.12417
     0.30341
     0.53642
     0.78734
     0.87696
     0.57226
     0.30341
    -0.01921
    -0.25222
    -0.44938
    -0.66446
    -0.57484
    -0.71823
    -0.87954
    -0.82577
    -0.95124
    -1.14839
    -1.25594
    -1.50687
    -1.48894
    -1.50687
    -1.43517
    -1.38140
    -1.47102
    -1.47102
    -1.36348
    -1.25594
    -0.91539
    -0.86162
    -0.91539
    -0.87954
    -0.70031
    -0.59277
    -0.62861
    -0.66446
    -0.41353
    -0.43145
    -0.32391
    -0.12675
    -0.18052
    -0.64654
    -0.66446
    -0.61069
    -0.48522
    -0.62861
    -0.64654
    -0.66446
    -0.57484
    -0.52107
    -0.71823
    -0.82577
    -0.86162
    -0.91539
    -1.05878
    -1.09462
    -0.86162
    -0.93331
    -0.91539
    -0.87954
    -0.87954
    -0.75408
    -0.73615
    -0.84369
    -0.87954
    -0.84369
    -0.68238
    -0.62861
    -0.66446
    -0.57484
    -0.61069
    -0.46730
    -0.25222
    -0.23430
    -0.39561
    -0.39561
    -0.28807
    -0.18052
    -0.18052
    -0.23430
    -0.32391
    -0.05506
    -0.03714
    -0.23430
    -0.27014
    -0.30599
    -0.23430
    -0.25222
    -0.10883
    -0.18052
    -0.34184
    -0.32391
    -0.39561
    -0.32391
    -0.34184
    -0.28807
    -0.30599
    -0.39561
    -0.25222
    -0.14468
    -0.19845
    -0.30599
    -0.25222
    -0.32391
    -0.18052
    -0.12675
    -0.32391
    -0.21637
    -0.21637
    -0.12675
    -0.19845
    -0.18052
    -0.34184
    -0.27014
    -0.18052
    -0.12675
    -0.21637
    -0.19845
    -0.23430
    -0.21637
    -0.12675
    -0.00129
    -0.01921
    -0.00129
     0.19587
     0.51849
     0.73357
     0.91281
     1.09204
     1.09204
     1.19959
     1.39674
     1.84483
     2.07784
     1.88068
     1.79106
     1.84483
     2.05991
     2.36461
     2.29292
     2.23915
     2.16746
     2.20330
     1.95237
     1.68352
     1.59390
     1.39674
     1.23543
     1.21751
     1.09204
     1.00243
     0.84112
     0.60811
     0.39303
     0.28549
     0.10625
     0.01663
    -0.01921
    -0.05506
    -0.14468
    -0.28807
    -0.12675
    -0.25222
    -0.18052
    -0.03714
     0.07040
     0.21379
     0.26756
     0.51849
     0.76942
     0.98450
     1.12789
     1.19959
     1.19959
     0.59019
     0.19587
    -0.43145
    -0.61069
    -0.25222
     0.16002
    -0.21637
    -0.95124
    -2.08042
    -2.45681
    -2.20588
    -2.13419
    -2.13419
    -2.25965
    -2.38512
    -2.38512
    -2.33135
    -2.02665
    -1.70402
    -1.34555
    -1.00501
    -0.80785
    -0.70031
    -0.64654
    -0.61069
    -0.59277
    -0.44938
    -0.57484
    -0.52107
    -0.46730
    -0.70031
    -0.70031
    -0.86162
    -0.96916
    -1.11255
    -1.16632
    -1.18424
    -1.18424
    -1.30971
    -1.13047
    -0.96916
    -0.87954
    -0.93331
    -0.96916
    -0.86162
    -0.68238
    -0.66446
    -0.59277
    -0.62861
    -0.46730
    -0.46730
    -0.52107
    -0.52107
    -0.39561
    -0.32391
    -0.23430
    -0.32391
    -0.28807
    -0.32391
    -0.41353
    -0.34184
    -0.23430
    -0.12675
    -0.01921
    -0.09091
    -0.10883
    -0.28807
    -0.21637
    -0.14468
    -0.07298
    -0.12675
    -0.07298
    -0.00129
    -0.10883
    -0.12675
    -0.16260
    -0.18052
    -0.09091
    -0.21637
    -0.21637
    -0.03714
    -0.10883
    -0.00129
    -0.03714
    -0.12675
    -0.21637
    -0.25222
    -0.12675
    -0.05506
    -0.14468
    -0.01921
    -0.09091
    -0.25222
    -0.18052
    -0.16260
    -0.32391
    -0.12675
    -0.32391
    -0.14468
    -0.21637
    -0.21637
    -0.18052
    -0.09091
    -0.03714
    -0.05506
    -0.05506
    -0.10883
    -0.32391
    -0.52107
    -0.34184
    -0.18052
    -0.12675
    -0.07298
    -0.25222
    -0.37768
    -0.27014
    -0.39561
    -0.30599
    -0.21637
    -0.12675
    -0.10883
     0.05248
     0.42887
     0.75150
     0.96658
     1.14582
     1.32505
     1.28920
     1.37882
     1.73729
     2.05991
     2.36461
     2.54385
     2.43631
     2.43631
     2.57970
     2.77685
     2.92024
     2.92024
     2.75893
     2.34669
     2.00614
     1.73729
     1.70144
     1.52221
     1.52221
     1.48636
     1.10997
     0.60811
     0.42887
     0.21379
     0.05248
    -0.23430
    -0.16260
    -0.35976
    -0.32391
    -0.28807
    -0.44938
    -0.39561
    -0.44938
    -0.41353
    -0.35976
    -0.27014
    -0.18052
    -0.14468
    -0.21637
    -0.19845
    -0.10883
    -0.12675
    -0.12675
    -0.14468
    -0.07298
    -0.01921
     0.12417
     0.23172
     0.23172
    -0.25222
    -0.75408
    -0.95124
    -1.23801
    -1.16632
    -1.09462
    -1.07670
    -1.07670
    -1.16632
    -1.43517
    -1.70402
    -1.70402
    -1.73987
    -1.73987
    -1.72195
    -1.47102
    -1.45309
    -1.20217
    -0.98708
    -0.77200
    -0.78992
    -0.78992
    -0.53900
    -0.25222
    -0.21637
    -0.07298
    -0.09091
    -0.10883
    -0.21637
    -0.16260
    -0.16260
     0.01663
     0.28549
    -0.09091
    -0.32391
    -0.43145
    -0.18052
     0.01663
    -0.03714
     0.01663
    -0.12675
    -0.16260
    -0.32391
    -0.44938
    -0.25222
    -0.27014
    -0.39561
    -0.35976
    -0.37768
    -0.35976
    -0.27014
    -0.25222
    -0.16260
    -0.32391
    -0.25222
    -0.21637
    -0.25222
    -0.34184
    -0.35976
    -0.30599
    -0.16260
    -0.14468
    -0.16260
    -0.16260
    -0.05506
    -0.12675
    -0.10883
    -0.09091
    -0.16260
    -0.18052
    -0.27014
    -0.37768
    -0.39561
    -0.44938
    -0.37768
    -0.37768
    -0.34184
    -0.35976
    -0.39561
    -0.35976
    -0.50315
    -0.53900
    -0.50315
    -0.23430
    -0.25222
    -0.27014
    -0.18052
    -0.27014
    -0.30599
    -0.23430
    -0.19845
    -0.14468
    -0.37768
    -0.21637
    -0.21637
    -0.25222
    -0.21637
    -0.18052
    -0.30599
    -0.28807
    -0.28807
    -0.27014
    -0.27014
    -0.43145
    -0.35976
    -0.25222
    -0.32391
    -0.12675
    -0.30599
    -0.28807
    -0.27014
    -0.21637
    -0.19845
    -0.18052
    -0.19845
    -0.12675
    -0.01921
     0.10625
     0.17795
     0.17795
     0.41095
     0.80527
     1.45051
     2.00614
     2.50800
     2.92024
     3.24287
     3.17117
     3.00986
     2.90232
     3.02778
     3.31456
     3.69095
     3.54757
     3.06363
     2.81270
     2.36461
     1.91653
     1.70144
     1.34297
     0.82319
     0.37510
     0.17795
    -0.03714
    -0.00129
     0.05248
    -0.12675
    -0.32391
     0.05248
     0.26756
     0.55434
     0.55434
     0.32133
     0.07040
    -0.14468
    -0.07298
     0.23172
     0.21379
     0.24964
     0.28549
     0.08833
    -0.10883
    -0.27014
    -0.46730
    -0.39561
    -0.55692
    -0.68238
    -0.57484
    -0.46730
    -0.28807
    -0.23430
    -0.59277
    -1.11255
    -1.54271
    -1.79364
    -1.68610
    -1.52479
    -1.30971
    -1.11255
    -1.41725
    -1.77572
    -1.79364
    -1.79364
    -1.73987
    -1.75779
    -1.63233
    -1.39932
    -1.20217
    -1.11255
    -1.04085
    -0.87954
    -0.71823
    -0.80785
    -0.70031
    -0.70031
    -0.68238
    -0.84369
    -1.00501
    -0.95124
    -0.98708
    -0.82577
    -0.86162
    -1.02293
    -1.04085
    -1.02293
    -1.00501
    -0.86162
    -1.05878
    -0.96916
    -0.86162
    -0.64654
    -0.48522
    -0.48522
    -0.50315
    -0.25222
    -0.19845
    -0.28807
    -0.28807
    -0.34184
    -0.21637
     0.01663
     0.08833
     0.10625
     0.01663
     0.05248
    -0.14468
     0.01663
     0.12417
     0.08833
     0.14210
     0.26756
     0.35718
     0.30341
     0.17795
     0.30341
     0.05248
     0.16002
     0.19587
     0.14210
     0.08833
     0.12417
    -0.07298
    -0.28807
    -0.19845
    -0.43145
    -0.59277
    -0.62861
    -0.53900
    -0.46730
    -0.53900
    -0.75408
    -0.70031
    -0.64654
    -0.77200
    -0.64654
    -0.62861
    -0.61069
    -0.55692
    -0.48522
    -0.30599
    -0.43145
    -0.55692
    -0.37768
    -0.44938
    -0.43145
    -0.37768
    -0.39561
    -0.46730
    -0.50315
    -0.32391
    -0.34184
    -0.39561
    -0.48522
    -0.48522
    -0.48522
    -0.39561
    -0.28807
    -0.37768
    -0.39561
    -0.09091
    -0.25222
    -0.30599
    -0.35976
    -0.37768
    -0.32391
    -0.32391
    -0.21637
    -0.18052
    -0.23430
    -0.28807
    -0.37768
    -0.30599
    -0.21637
    -0.23430
    -0.23430
    -0.16260
    -0.12675
    -0.03714
     0.03456
     0.10625
     0.28549
     0.53642
     0.89489
     1.39674
     1.86276
     2.40046
     2.61554
     2.88440
     3.09948
     3.08155
     3.18910
     3.40418
     3.67303
     3.72680
     3.24287
     3.02778
     2.99194
     3.06363
     2.75893
     2.05991
     1.55806
     1.10997
     0.82319
     0.51849
     0.32133
     0.16002
    -0.07298
    -0.12675
    -0.09091
    -0.18052
    -0.21637
    -0.14468
    -0.10883
    -0.03714
    -0.05506
    -0.01921
    -0.09091
    -0.21637
    -0.32391
    -0.44938
    -0.39561
    -0.37768
    -0.32391
    -0.43145
    -0.46730
    -0.61069
    -0.61069
    -0.70031
    -0.93331
    -0.78992
    -0.89747
    -0.93331
    -1.07670
    -1.00501
    -0.98708
    -0.98708
    -0.91539
    -0.82577
    -1.05878
    -1.05878
    -1.02293
    -0.95124
    -1.07670
    -1.07670
    -1.02293
    -1.05878
    -0.93331
    -0.86162
    -0.89747
    -0.80785
    -0.73615
    -0.86162
    -0.86162
    -0.78992
    -0.70031
    -0.84369
    -0.84369
    -0.80785
    -0.71823
    -0.61069
    -0.61069
    -0.50315
    -0.34184
    -0.35976
    -0.46730
    -0.35976
    -0.32391
    -0.25222
    -0.19845
    -0.07298
     0.05248
    -0.01921
     0.10625
     0.17795
     0.17795
     0.28549
     0.14210
     0.24964
     0.08833
     0.03456
    -0.00129
     0.01663
    -0.10883
    -0.18052
    -0.30599
    -0.28807
    -0.19845
    -0.30599
    -0.23430
    -0.57484
    -0.59277
    -0.61069
    -0.55692
    -0.43145
    -0.39561
    -0.34184
    -0.23430
    -0.23430
    -0.03714
    -0.10883
    -0.09091
    -0.01921
     0.23172
     0.10625
     0.16002
     0.12417
     0.08833
     0.07040
     0.16002
     0.12417
     0.12417
     0.07040
     0.12417
    -0.05506
    -0.09091
    -0.25222
    -0.25222
    -0.35976
    -0.32391
    -0.34184
    -0.41353
    -0.50315
    -0.46730
    -0.44938
    -0.59277
    -0.59277
    -0.52107
    -0.46730
    -0.48522
    -0.44938
    -0.41353
    -0.30599
    -0.12675
    -0.18052
    -0.10883
    -0.00129
    -0.12675
    -0.12675
    -0.09091
    -0.09091
    -0.09091
    -0.18052
    -0.19845
    -0.16260
    -0.05506
    -0.25222
    -0.25222
    -0.32391
    -0.41353
    -0.55692
    -0.43145
    -0.39561
    -0.44938
    -0.39561
    -0.44938
    -0.52107
    -0.39561
    -0.44938
    -0.39561
    -0.23430
    -0.14468
    -0.25222
    -0.30599
    -0.23430
    -0.09091
    -0.16260
    -0.16260
    -0.12675
    -0.23430
    -0.12675
    -0.12675
     0.01663
    -0.09091
    -0.05506
     0.01663
     0.16002
     0.07040
     0.17795
     0.16002
     0.26756
     0.30341
     0.46472
     0.41095
     0.69773
     0.55434
     0.71565
     0.85904
     0.93073
     1.07412
     1.23543
     1.82691
     2.49008
     3.18910
     3.85227
     4.44374
     4.65882
     4.35412
     3.52964
     2.70516
     2.75893
     3.65511
     4.51544
     4.40790
     3.74472
     3.35041
     2.79478
     2.18538
     1.27128
     1.07412
     0.73357
     0.71565
     0.51849
     0.03456
    -1.30971
    -2.72566
    -3.33506
    -2.65397
    -1.95495
    -1.75779
    -1.97288
    -2.45681
    -3.03036
    -3.29922
    -3.37091
    -3.26337
    -2.95867
    -2.77943
    -2.49266
    -2.06249
    -1.79364
    -1.38140
    -1.04085
    -0.62861
    -0.43145
    -0.41353
    -0.16260
    -0.09091
    -0.10883
    -0.21637
    -0.21637
    -0.01921
     0.08833
     0.16002
     0.08833
     0.21379
     0.37510
     0.26756
     0.17795
     0.39303
     0.28549
     0.23172
     0.24964
     0.32133
     0.28549
     0.16002
     0.07040
     0.01663
     0.12417
     0.08833
     0.07040
    -0.05506
    -0.00129
    -0.00129
    -0.09091
     0.08833
     0.07040
    -0.05506
     0.01663
     0.14210
     0.21379
     0.16002
     0.17795
     0.01663
     0.10625
     0.23172
     0.30341
     0.17795
     0.16002
     0.32133
     0.05248
    -0.09091
    -0.18052
    -0.21637
    -0.16260
    -0.07298
    -0.09091
    -0.18052
    -0.48522
    -0.52107
    -0.35976
    -0.43145
    -0.43145
    -0.39561
    -0.39561
    -0.52107
    -0.59277
    -0.66446
    -0.70031
    -0.57484
    -0.73615
    -0.80785
    -0.75408
    -0.66446
    -0.70031
    -0.78992
    -0.73615
    -0.87954
    -0.84369
    -1.07670
    -0.98708
    -1.00501
    -0.82577
    -0.84369
    -0.68238
    -0.61069
    -0.84369
    -0.73615
    -0.70031
    -0.66446
    -0.68238
    -0.62861
    -0.62861
    -0.59277
    -0.52107
    -0.46730
    -0.46730
    -0.44938
    -0.41353
    -0.35976
    -0.30599
    -0.25222
    -0.30599
    -0.27014
    -0.16260
    -0.10883
    -0.03714
    -0.09091
    -0.14468
    -0.16260
    -0.16260
     0.14210
     0.03456
    -0.01921
     0.05248
     0.01663
     0.12417
     0.21379
     0.21379
     0.16002
     0.30341
     0.37510
     0.33926
     0.16002
     0.07040
     0.03456
     0.08833
     0.28549
     0.32133
     0.05248
     0.03456
     0.01663
     0.10625
     0.12417
    -0.03714
     0.01663
     0.16002
     0.30341
     0.46472
     0.75150
     1.03827
     1.18166
     1.41467
     1.70144
     1.82691
     2.05991
     2.23915
     2.63347
     3.09948
     3.17117
     2.90232
     2.50800
     2.66931
     2.90232
     2.92024
     3.11740
     2.75893
     2.31084
     1.93445
     1.48636
     1.34297
     1.45051
     1.36090
     1.34297
     1.18166
     0.96658
     0.76942
     0.39303
     0.14210
    -0.12675
    -0.48522
    -0.73615
    -0.44938
    -0.30599
    -0.25222
    -0.59277
    -0.66446
    -0.89747
    -1.04085
    -1.45309
    -1.66818
    -1.68610
    -1.50687
    -1.29178
    -1.22009
    -1.18424
    -1.20217
    -1.07670
    -0.91539
    -0.91539
    -1.04085
    -0.98708
    -0.68238
    -0.61069
    -0.53900
    -0.44938
    -0.32391
    -0.35976
    -0.10883
    -0.18052
    -0.30599
    -0.19845
    -0.21637
    -0.23430
    -0.19845
    -0.25222
    -0.30599
    -0.30599
    -0.34184
    -0.30599
    -0.28807
    -0.43145
    -0.34184
    -0.39561
    -0.25222
    -0.16260
    -0.28807
    -0.23430
    -0.18052
    -0.19845
    -0.18052
    -0.21637
    -0.12675
    -0.12675
    -0.12675
    -0.07298
    -0.12675
    -0.09091
    -0.12675
    -0.14468
    -0.01921
     0.17795
    -0.01921
    -0.03714
    -0.09091
    -0.05506
    -0.05506
     0.01663
    -0.03714
    -0.09091
    -0.01921
    -0.01921
    -0.00129
     0.07040
     0.01663
    -0.10883
    -0.10883
     0.10625
     0.05248
    -0.10883
     0.01663
    -0.00129
     0.05248
    -0.03714
     0.01663
    -0.07298
     0.01663
    -0.03714
     0.05248
    -0.01921
    -0.18052
    -0.23430
    -0.30599
    -0.27014
    -0.21637
    -0.30599
    -0.32391
    -0.39561
    -0.35976
    -0.39561
    -0.35976
    -0.34184
    -0.21637
    -0.23430
    -0.18052
    -0.27014
    -0.16260
    -0.07298
    -0.10883
    -0.00129
     0.05248
    -0.05506
    -0.07298
    -0.03714
    -0.03714
    -0.09091
    -0.16260
    -0.21637
    -0.14468
    -0.12675
    -0.16260
    -0.16260
    -0.28807
    -0.39561
    -0.46730
    -0.41353
    -0.18052
    -0.23430
    -0.23430
    -0.10883
    -0.14468
    -0.10883
    -0.09091
    -0.00129
    -0.01921
     0.08833
     0.08833
     0.24964
     0.30341
     0.23172
     0.23172
     0.26756
     0.44680
     0.28549
     0.03456
     0.01663
    -0.01921
     0.01663
     0.10625
     0.01663
    -0.12675
    -0.30599
    -0.44938
    -0.37768
    -0.34184
    -0.37768
    -0.27014
    -0.30599
     0.03456
     0.39303
     0.62603
     0.75150
     0.85904
     1.03827
     1.19959
     1.21751
     1.32505
     1.66560
     1.89860
     1.95237
     1.98822
     2.07784
     2.02407
     1.80899
     1.64767
     1.57598
     1.43259
     1.46844
     1.34297
     1.23543
     1.09204
     1.12789
     0.93073
     0.64396
     0.53642
     0.50057
     0.50057
     0.85904
     0.94866
     0.48265
    -0.01921
    -0.23430
    -0.23430
    -0.32391
    -0.39561
    -0.41353
    -0.50315
    -0.70031
    -0.78992
    -0.78992
    -0.98708
    -1.20217
    -1.30971
    -1.20217
    -1.14839
    -1.34555
    -1.30971
    -1.07670
    -1.04085
    -1.16632
    -0.91539
    -0.86162
    -0.86162
    -0.82577
    -0.82577
    -0.75408
    -0.62861
    -0.59277
    -0.44938
    -0.46730
    -0.55692
    -0.53900
    -0.66446
    -0.39561
    -0.44938
    -0.43145
    -0.44938
    -0.48522
    -0.52107
    -0.61069
    -0.62861
    -0.70031
    -0.68238
    -0.57484
    -0.57484
    -0.66446
    -0.53900
    -0.62861
    -0.62861
    -0.64654
    -0.61069
    -0.62861
    -0.53900
    -0.39561
    -0.48522
    -0.43145
    -0.41353
    -0.23430
    -0.30599
    -0.27014
    -0.21637
    -0.23430
    -0.25222
    -0.21637
    -0.23430
    -0.32391
    -0.18052
    -0.14468
    -0.27014
    -0.23430
    -0.12675
    -0.23430
    -0.23430
    -0.21637
    -0.19845
    -0.10883
    -0.09091
    -0.14468
    -0.23430
    -0.16260
    -0.12675
    -0.23430
    -0.05506
    -0.00129
     0.08833
     0.07040
     0.01663
     0.05248
     0.12417
     0.10625
     0.07040
     0.08833
     0.26756
     0.10625
    -0.01921
     0.07040
    -0.07298
    -0.14468
    -0.09091
    -0.16260
    -0.23430
    -0.30599
    -0.28807
    -0.35976
    -0.48522
    -0.53900
    -0.46730
    -0.50315
    -0.43145
    -0.39561
    -0.41353
    -0.39561
    -0.34184
    -0.28807
    -0.18052
    -0.09091
    -0.12675
    -0.03714
    -0.00129
    -0.05506
    -0.10883
    -0.05506
    -0.03714
     0.07040
    -0.09091
    -0.28807
    -0.25222
    -0.10883
    -0.19845
    -0.25222
    -0.34184
    -0.35976
    -0.37768
    -0.46730
    -0.41353
    -0.44938
    -0.39561
    -0.35976
    -0.32391
    -0.28807
    -0.41353
    -0.46730
    -0.48522
    -0.32391
    -0.25222
    -0.18052
    -0.23430
    -0.10883
    -0.00129
    -0.00129
     0.23172
     0.35718
     0.59019
     0.73357
     0.71565
     1.00243
     1.19959
     1.32505
     1.41467
     1.45051
     1.62975
     1.82691
     2.04199
     2.32877
     2.40046
     2.20330
     2.13161
     2.16746
     2.13161
     1.97030
     2.00614
     2.05991
     1.91653
     1.86276
     1.62975
     1.64767
     1.54013
     1.73729
     1.73729
     1.54013
     1.46844
     1.09204
     0.85904
     0.76942
     0.91281
     1.05620
     1.03827
     0.59019
     0.30341
     0.37510
     0.28549
     0.12417
    -0.00129
    -0.16260
    -0.28807
    -0.35976
    -0.35976
    -0.46730
    -0.62861
    -0.61069
    -0.53900
    -0.53900
    -0.59277
    -0.62861
    -0.68238
    -0.62861
    -0.57484
    -0.52107
    -0.50315
    -0.57484
    -0.57484
    -0.64654
    -0.62861
    -0.50315
    -0.52107
    -0.70031
    -0.46730
    -0.50315
    -0.57484
    -0.64654
    -0.55692
    -0.43145
    -0.32391
    -0.34184
    -0.30599
    -0.30599
    -0.28807
    -0.14468
    -0.09091
    -0.01921
    -0.09091
    -0.01921
     0.07040
     0.10625
     0.17795
     0.16002
     0.12417
     0.01663
    -0.05506
    -0.03714
    -0.00129
     0.03456
     0.03456
    -0.00129
    -0.09091
    -0.09091
    -0.21637
    -0.14468
    -0.23430
    -0.32391
    -0.23430
    -0.23430
    -0.25222
    -0.25222
    -0.19845
    -0.12675
    -0.09091
    -0.14468
    -0.10883
    -0.18052
    -0.21637
    -0.18052
     0.01663
    -0.09091
    -0.12675
    -0.25222
    -0.18052
    -0.19845
    -0.43145
    -0.59277
    -0.57484
    -0.48522
    -0.52107
    -0.57484
    -0.66446
    -0.78992
    -0.80785
    -0.73615
    -0.59277
    -0.75408
    -0.70031
    -0.71823
    -0.61069
    -0.62861
    -0.64654
    -0.50315
    -0.41353
    -0.34184
    -0.21637
    -0.43145
    -0.59277
    -0.64654
    -0.64654
    -0.48522
    -0.44938
    -0.52107
    -0.52107
    -0.55692
    -0.61069
    -0.66446
    -0.78992
    -0.75408
    -0.61069
    -0.52107
    -0.57484
    -0.53900
    -0.57484
    -0.61069
    -0.61069
    -0.71823
    -0.50315
    -0.46730
    -0.44938
    -0.50315
    -0.52107
    -0.39561
    -0.34184
    -0.37768
    -0.39561
    -0.46730
    -0.28807
    -0.16260
     0.01663
     0.08833
    -0.01921
    -0.05506
     0.14210
     0.33926
     0.39303
     0.64396
     0.91281
     1.09204
     1.52221
     1.66560
     1.80899
     1.93445
     1.91653
     2.22123
     2.40046
     2.61554
     2.66931
     2.83063
     2.92024
     2.88440
     2.74101
     2.47216
     2.32877
     2.23915
     2.13161
     1.91653
     1.82691
     1.59390
     1.30713
     1.19959
     1.19959
     0.98450
     0.96658
     0.89489
     0.71565
     0.87696
     0.84112
     0.73357
     0.76942
     0.82319
     0.93073
     1.09204
     1.03827
     0.84112
     0.53642
     0.08833
    -0.19845
    -0.23430
    -0.01921
    -0.09091
    -0.93331
    -1.02293
    -0.89747
    -0.96916
    -1.20217
    -1.25594
    -1.39932
    -1.39932
    -1.54271
    -1.48894
    -1.43517
    -1.25594
    -1.11255
    -1.05878
    -0.98708
    -1.00501
    -0.91539
    -0.64654
    -0.48522
    -0.61069
    -0.64654
    -0.70031
    -0.62861
    -0.61069
    -0.50315
    -0.50315
    -0.52107
    -0.48522
    -0.37768
    -0.37768
    -0.35976
    -0.39561
    -0.46730
    -0.43145
    -0.37768
    -0.44938
    -0.35976
    -0.44938
    -0.48522
    -0.39561
    -0.39561
    -0.43145
    -0.32391
    -0.39561
    -0.28807
    -0.28807
    -0.35976
    -0.25222
    -0.21637
    -0.18052
    -0.01921
    -0.00129
    -0.03714
    -0.00129
    -0.00129
    -0.01921
     0.17795
     0.05248
     0.17795
     0.21379
     0.19587
     0.17795
     0.08833
     0.14210
     0.03456
    -0.16260
     0.01663
     0.10625
    -0.10883
    -0.10883
    -0.32391
    -0.39561
    -0.27014
    -0.32391
    -0.37768
    -0.44938
    -0.37768
    -0.41353
    -0.48522
    -0.34184
    -0.43145
    -0.44938
    -0.39561
    -0.28807
    -0.32391
    -0.30599
    -0.23430
    -0.14468
    -0.18052
    -0.44938
    -0.55692
    -0.48522
    -0.57484
    -0.50315
    -0.55692
    -0.61069
    -0.68238
    -0.86162
    -0.91539
    -0.93331
    -0.87954
    -1.02293
    -0.98708
    -0.89747
    -0.93331
    -0.98708
    -1.00501
    -0.82577
    -0.77200
    -0.80785
    -0.70031
    -0.68238
    -0.62861
    -0.66446
    -0.62861
    -0.43145
    -0.25222
    -0.25222
    -0.21637
    -0.23430
    -0.18052
    -0.12675
    -0.03714
    -0.01921
     0.08833
     0.21379
     0.16002
     0.37510
     0.59019
     0.89489
     1.09204
     1.32505
     1.59390
     1.91653
     2.04199
     2.09576
     2.16746
     2.18538
     2.32877
     2.57970
     2.74101
     2.90232
     2.72308
     2.59762
     2.47216
     2.11368
     1.88068
     1.88068
     1.70144
     1.37882
     1.25336
     1.05620
     0.84112
     0.69773
     0.53642
     0.37510
     0.26756
     0.23172
     0.12417
    -0.05506
     0.03456
     0.01663
     0.01663
    -0.10883
    -0.12675
    -0.25222
    -0.23430
    -0.05506
    -0.01921
     0.03456
     0.14210
     0.24964
     0.33926
     0.41095
     0.50057
     0.75150
     0.71565
     0.69773
     0.48265
     0.01663
    -0.03714
    -0.14468
     0.17795
     0.28549
     0.28549
    -0.00129
    -0.23430
    -0.57484
    -0.64654
    -0.68238
    -0.78992
    -0.82577
    -0.77200
    -0.78992
    -0.77200
    -0.71823
    -0.59277
    -0.52107
    -0.57484
    -0.57484
    -0.70031
    -0.78992
    -0.75408
    -0.68238
    -0.62861
    -0.61069
    -0.39561
    -0.48522
    -0.59277
    -0.57484
    -0.61069
    -0.57484
    -0.50315
    -0.32391
    -0.28807
    -0.28807
    -0.16260
    -0.18052
    -0.12675
    -0.18052
    -0.07298
     0.05248
     0.21379
     0.24964
     0.05248
     0.14210
     0.16002
     0.12417
     0.10625
     0.21379
     0.14210
    -0.07298
    -0.01921
     0.07040
    -0.01921
    -0.18052
    -0.28807
    -0.21637
    -0.19845
    -0.23430
    -0.25222
    -0.25222
    -0.19845
    -0.25222
    -0.18052
    -0.03714
     0.03456
    -0.01921
     0.08833
     0.16002
     0.21379
     0.16002
     0.21379
     0.21379
     0.33926
     0.19587
     0.21379
     0.12417
     0.08833
     0.03456
    -0.01921
     0.08833
    -0.12675
    -0.50315
    -0.57484
    -0.48522
    -0.50315
    -0.62861
    -0.73615
    -0.71823
    -0.62861
    -0.50315
    -0.57484
    -0.78992
    -0.91539
    -0.84369
    -0.75408
    -0.53900
    -0.48522
    -0.44938
    -0.52107
    -0.39561
    -0.23430
    -0.19845
    -0.07298
    -0.05506
     0.03456
     0.41095
     0.59019
     0.53642
     0.71565
     0.93073
     1.12789
     1.21751
     1.50429
     1.52221
     1.50429
     1.57598
     1.50429
     1.55806
     1.43259
     1.37882
     1.48636
     1.62975
     1.50429
     1.32505
     1.16374
     0.94866
     0.94866
     0.94866
     1.02035
     0.89489
     0.87696
     0.76942
     0.84112
     0.76942
     0.60811
     0.60811
     0.53642
     0.48265
     0.26756
     0.19587
     0.21379
     0.16002
     0.05248
    -0.00129
    -0.01921
    -0.01921
    -0.09091
    -0.12675
    -0.07298
    -0.09091
    -0.01921
    -0.01921
    -0.09091
     0.03456
    -0.01921
     0.05248
     0.17795
     0.21379
     0.24964
     0.10625
     0.05248
     0.30341
     0.30341
     0.19587
     0.10625
    -0.14468
    -0.37768
    -0.46730
    -0.52107
    -0.39561
    -0.21637
    -0.30599
    -0.50315
    -0.68238
    -0.82577
    -0.77200
    -0.86162
    -0.68238
    -0.64654
    -0.70031
    -0.62861
    -0.55692
    -0.50315
    -0.44938
    -0.52107
    -0.41353
    -0.39561
    -0.28807
    -0.27014
    -0.27014
    -0.25222
    -0.34184
    -0.28807
    -0.21637
    -0.28807
    -0.46730
    -0.18052
    -0.21637
    -0.16260
     0.07040
     0.01663
    -0.09091
     0.03456
     0.01663
     0.03456
    -0.03714
     0.01663
    -0.16260
    -0.09091
    -0.07298
     0.03456
    -0.25222
    -0.30599
    -0.35976
    -0.35976
    -0.34184
    -0.55692
    -0.57484
    -0.61069
    -0.53900
    -0.48522
    -0.57484
    -0.59277
    -0.64654
    -0.48522
    -0.44938
    -0.25222
    -0.27014
    -0.34184
    -0.27014
    -0.27014
    -0.32391
    -0.19845
    -0.32391
    -0.18052
    -0.30599
    -0.27014
    -0.21637
    -0.10883
    -0.34184
    -0.44938
    -0.59277
    -0.46730
    -0.55692
    -0.64654
    -0.70031
    -0.59277
    -0.46730
    -0.53900
    -0.52107
    -0.52107
    -0.30599
    -0.19845
    -0.03714
     0.03456
     0.01663
     0.19587
     0.28549
     0.50057
     0.67980
     0.78734
     0.78734
     1.16374
     1.30713
     1.43259
     1.66560
     1.73729
     1.97030
     1.88068
     1.73729
     1.59390
     1.64767
     1.55806
     1.62975
     1.55806
     1.75521
     1.55806
     1.45051
     1.28920
     1.16374
     1.02035
     0.87696
     0.69773
     0.59019
     0.51849
     0.53642
     0.51849
     0.60811
     0.33926
     0.19587
     0.23172
     0.30341
     0.35718
     0.16002
     0.12417
     0.10625
     0.01663
    -0.01921
    -0.10883
    -0.12675
    -0.12675
    -0.28807
    -0.23430
    -0.18052
    -0.18052
    -0.19845
    -0.35976
    -0.32391
    -0.07298
    -0.16260
    -0.27014
    -0.25222
    -0.21637
    -0.19845
    -0.18052
    -0.18052
    -0.21637
    -0.41353
    -0.48522
    -0.37768
    -0.14468
    -0.07298
    -0.07298
     0.12417
     0.03456
    -0.09091
    -0.12675
    -0.57484
    -1.16632
    -1.22009
    -0.70031
    -0.55692
    -0.35976
    -0.46730
    -0.62861
    -1.00501
    -1.13047
    -1.23801
    -1.22009
    -1.14839
    -0.96916
    -0.98708
    -0.78992
    -0.68238
    -0.64654
    -0.53900
    -0.44938
    -0.39561
    -0.39561
    -0.35976
    -0.37768
    -0.35976
    -0.39561
    -0.35976
    -0.44938
    -0.44938
    -0.35976
    -0.37768
    -0.39561
    -0.39561
    -0.44938
    -0.35976
    -0.39561
    -0.44938
    -0.48522
    -0.34184
    -0.27014
    -0.21637
    -0.05506
     0.08833
    -0.00129
    -0.05506
    -0.03714
     0.19587
     0.16002
     0.19587
     0.21379
     0.32133
     0.37510
     0.37510
     0.37510
     0.35718
     0.23172
     0.01663
     0.05248
     0.12417
     0.03456
     0.05248
     0.03456
     0.17795
     0.12417
     0.07040
     0.16002
     0.14210
     0.23172
     0.23172
     0.10625
     0.07040
     0.26756
     0.48265
     0.42887
     0.42887
     0.35718
     0.24964
     0.21379
     0.37510
     0.39303
     0.46472
     0.57226
     0.55434
     0.66188
     1.10997
     1.28920
     1.62975
     1.89860
     1.59390
     0.98450
     1.09204
     1.48636
     1.55806
     1.93445
     1.97030
     1.95237
     1.79106
     1.64767
     1.55806
     1.50429
     1.37882
     1.43259
     1.27128
     1.28920
     1.30713
     0.93073
     0.93073
     1.02035
     1.05620
     1.10997
     1.19959
     1.14582
     1.00243
     0.67980
     0.64396
     0.50057
     0.17795
     0.16002
     0.21379
     0.12417
     0.12417
     0.03456
    -0.10883
    -0.35976
    -0.37768
    -0.44938
    -0.48522
    -0.50315
    -0.64654
    -0.73615
    -0.80785
    -0.73615
    -0.64654
    -0.61069
    -0.50315
    -0.50315
    -0.41353
    -0.35976
    -0.32391
    -0.34184
    -0.19845
    -0.28807
    -0.21637
    -0.14468
    -0.14468
    -0.18052
    -0.07298
    -0.12675
    -0.32391
    -0.46730
    -0.34184
    -0.10883
    -0.09091
    -0.09091
    -0.12675
    -0.16260
    -0.01921
    -0.00129
    -0.05506
    -0.19845
    -0.50315
    -0.77200
    -0.52107
    -0.32391
    -0.19845
    -0.14468
    -0.35976
    -0.48522
    -0.50315
    -0.82577
    -0.87954
    -0.93331
    -0.78992
    -0.75408
    -0.73615
    -0.75408
    -0.62861
    -0.70031
    -0.59277
    -0.64654
    -0.53900
    -0.57484
    -0.70031
    -0.66446
    -0.52107
    -0.50315
    -0.55692
    -0.59277
    -0.44938
    -0.48522
    -0.32391
    -0.44938
    -0.43145
    -0.30599
    -0.35976
    -0.41353
    -0.32391
    -0.30599
    -0.30599
    -0.39561
    -0.35976
    -0.25222
    -0.32391
    -0.32391
    -0.28807
    -0.32391
    -0.32391
    -0.37768
    -0.23430
    -0.21637
    -0.35976
    -0.23430
    -0.19845
    -0.21637
    -0.14468
    -0.07298
    -0.07298
    -0.01921
    -0.03714
     0.16002
     0.10625
     0.17795
     0.30341
     0.26756
     0.32133
     0.30341
     0.21379
     0.16002
     0.28549
     0.08833
     0.03456
     0.08833
     0.12417
     0.17795
     0.17795
     0.10625
     0.01663
     0.07040
    -0.00129
    -0.30599
    -0.46730
    -0.41353
    -0.07298
     0.07040
     0.05248
    -0.09091
    -0.19845
    -0.34184
    -0.14468
     0.01663
    -0.01921
    -0.28807
    -0.61069
    -0.52107
    -0.43145
    -0.37768
    -0.39561
    -0.39561
    -0.44938
    -0.59277
    -0.55692
    -0.55692
    -0.39561
    -0.41353
    -0.53900
    -0.37768
    -0.35976
    -0.12675
    -0.09091
     0.01663
     0.05248
     0.35718
     0.59019
     0.93073
     1.18166
     1.30713
     1.27128
     1.50429
     1.70144
     2.11368
     2.23915
     2.20330
     2.65139
     2.86647
     3.04571
     3.20702
     3.13533
     3.02778
     2.90232
     3.15325
     3.09948
     2.88440
     2.49008
     2.13161
     2.00614
     1.98822
     1.70144
     1.46844
     1.12789
     1.19959
     0.91281
     0.73357
     0.44680
     0.17795
     0.12417
     0.21379
     0.19587
     0.21379
     0.07040
     0.05248
    -0.10883
    -0.12675
    -0.05506
     0.05248
     0.07040
     0.07040
    -0.05506
    -0.09091
    -0.01921
     0.19587
     0.17795
     0.10625
     0.32133
     0.53642
     0.30341
     0.05248
    -0.16260
    -0.66446
    -1.04085
    -1.16632
    -0.75408
    -0.35976
    -0.41353
    -0.78992
    -1.16632
    -1.41725
    -1.56064
    -1.59648
    -1.45309
    -1.29178
    -1.27386
    -1.09462
    -0.80785
    -0.75408
    -0.55692
    -0.53900
    -0.50315
    -0.39561
    -0.35976
    -0.28807
    -0.27014
    -0.28807
    -0.30599
    -0.37768
    -0.25222
    -0.05506
    -0.25222
    -0.32391
    -0.25222
    -0.37768
    -0.25222
    -0.28807
    -0.46730
    -0.39561
    -0.35976
    -0.32391
    -0.41353
    -0.44938
    -0.53900
    -0.53900
    -0.52107
    -0.41353
    -0.50315
    -0.61069
    -0.46730
    -0.50315
    -0.37768
    -0.50315
    -0.48522
    -0.39561
    -0.41353
    -0.28807
    -0.37768
    -0.41353
    -0.27014
    -0.37768
    -0.19845
    -0.10883
    -0.00129
    -0.03714
    -0.05506
    -0.00129
     0.08833
     0.16002
     0.19587
     0.12417
     0.07040
     0.14210
     0.24964
     0.23172
     0.01663
    -0.01921
    -0.18052
    -0.05506
     0.01663
    -0.23430
    -0.23430
    -0.27014
    -0.35976
    -0.28807
    -0.39561
    -0.44938
    -0.34184
    -0.35976
    -0.34184
    -0.30599
    -0.34184
    -0.39561
    -0.37768
    -0.34184
    -0.28807
    -0.39561
    -0.39561
    -0.32391
    -0.39561
    -0.27014
    -0.55692
    -0.82577
    -0.66446
    -0.52107
    -0.28807
    -0.30599
    -0.16260
    -0.18052
    -0.34184
    -0.41353
    -0.12675
    -0.12675
    -0.14468
     0.03456
     0.19587
     0.24964
     0.30341
     0.28549
     0.41095
     0.53642
     0.60811
     0.87696
     1.05620
     1.21751
     1.37882
     1.39674
     1.68352
     1.82691
     1.84483
     1.95237
     2.07784
     2.20330
     2.36461
     2.32877
     2.22123
     2.05991
     2.05991
     2.00614
     1.86276
     1.82691
     1.43259
     1.16374
     1.14582
     1.05620
     0.85904
     0.67980
     0.62603
     0.53642
     0.44680
     0.30341
    -0.00129
     0.01663
     0.17795
     0.14210
     0.07040
    -0.10883
    -0.12675
    -0.14468
    -0.19845
    -0.03714
    -0.09091
    -0.18052
    -0.18052
    -0.21637
    -0.16260
    -0.12675
    -0.18052
    -0.16260
    -0.14468
     0.03456
     0.26756
     0.39303
     0.39303
     0.41095
     0.30341
     0.41095
     0.42887
     0.30341
     0.39303
     0.26756
     0.39303
     0.17795
     0.01663
    -0.14468
    -0.01921
    -0.21637
    -0.39561
    -0.61069
    -0.66446
    -0.75408
    -0.87954
    -0.80785
    -0.78992
    -0.84369
    -0.84369
    -0.78992
    -0.86162
    -0.73615
    -0.66446
    -0.68238
    -0.61069
    -0.64654
    -0.52107
    -0.57484
    -0.37768
    -0.43145
    -0.52107
    -0.59277
    -0.37768
    -0.39561
    -0.50315
    -0.48522
    -0.50315
    -0.52107
    -0.46730
    -0.44938
    -0.43145
    -0.35976
    -0.44938
    -0.46730
    -0.46730
    -0.37768
    -0.44938
    -0.61069
    -0.35976
    -0.39561
    -0.28807
    -0.30599
    -0.18052
    -0.23430
    -0.23430
    -0.18052
    -0.14468
    -0.10883
    -0.01921
    -0.01921
    -0.01921
    -0.01921
     0.01663
    -0.03714
    -0.00129
    -0.00129
    -0.18052
    -0.30599
    -0.28807
    -0.34184
    -0.32391
    -0.32391
    -0.44938
    -0.48522
    -0.55692
    -0.61069
    -0.62861
    -0.66446
    -0.64654
    -0.80785
    -0.64654
    -0.48522
    -0.34184
    -0.18052
    -0.18052
    -0.18052
    -0.18052
    -0.21637
    -0.21637
    -0.27014
    -0.16260
     0.08833
    -0.01921
     0.10625
    -0.03714
    -0.09091
    -0.05506
     0.03456
    -0.07298
     0.08833
     0.07040
     0.32133
     0.50057
     0.66188
     0.85904
     1.32505
     1.68352
     1.89860
     2.13161
     2.05991
     2.09576
     2.22123
     2.32877
     2.77685
     2.97401
     3.00986
     2.77685
     2.63347
     2.45423
     2.07784
     1.64767
     1.39674
     1.36090
     1.21751
     0.87696
     0.60811
     0.60811
     0.57226
     0.19587
     0.05248
    -0.18052
    -0.27014
    -0.19845
    -0.25222
    -0.14468
    -0.25222
    -0.16260
    -0.12675
    -0.09091
    -0.18052
    -0.43145
    -0.28807
    -0.32391
    -0.34184
    -0.37768
    -0.44938
    -0.59277
    -0.59277
    -0.64654
    -0.66446
    -0.70031
    -0.77200
    -0.80785
    -0.78992
    -0.75408
    -0.64654
    -0.66446
    -0.61069
    -0.52107
    -0.44938
    -0.64654
    -0.77200
    -0.82577
    -1.11255
    -1.04085
    -0.91539
    -0.91539
    -1.00501
    -1.13047
    -1.20217
    -1.05878
    -1.18424
    -1.32763
    -1.38140
    -1.13047
    -1.13047
    -1.07670
    -1.00501
    -0.75408
    -0.64654
    -0.43145
    -0.48522
    -0.44938
    -0.28807
    -0.21637
    -0.18052
    -0.01921
     0.07040
    -0.07298
    -0.12675
    -0.19845
    -0.27014
    -0.28807
    -0.12675
    -0.01921
    -0.07298
    -0.10883
    -0.07298
    -0.03714
    -0.16260
    -0.09091
     0.05248
     0.05248
     0.23172
     0.14210
    -0.01921
    -0.25222
    -0.12675
     0.16002
     0.26756
     0.14210
     0.12417
     0.01663
    -0.00129
    -0.18052
    -0.25222
    -0.32391
    -0.14468
    -0.05506
    -0.09091
    -0.05506
    -0.09091
    -0.12675
    -0.09091
    -0.07298
    -0.07298
     0.05248
     0.10625
     0.05248
     0.05248
    -0.01921
    -0.07298
    -0.05506
    -0.14468
    -0.23430
    -0.18052
    -0.14468
    -0.10883
    -0.25222
    -0.27014
    -0.37768
    -0.46730
    -0.39561
    -0.30599
    -0.18052
    -0.27014
    -0.19845
    -0.01921
     0.05248
     0.19587
     0.33926
     0.62603
     0.67980
     0.73357
     0.64396
     0.71565
     0.93073
     1.09204
     1.36090
     1.41467
     1.48636
     1.10997
     0.78734
     0.94866
     0.93073
     0.91281
     0.98450
     0.85904
     0.73357
     0.82319
     0.85904
     0.85904
     0.87696
     0.66188
     0.59019
     0.71565
     0.84112
     0.89489
     0.89489
     0.93073
     0.98450
     0.98450
     0.82319
     0.59019
     0.66188
     0.75150
     0.67980
     0.48265
     0.37510
     0.35718
     0.21379
     0.37510
     0.39303
     0.51849
     0.53642
     0.57226
     0.64396
     0.53642
     0.42887
     0.35718
     0.41095
     0.57226
     0.67980
     0.50057
     0.23172
     0.19587
     0.12417
    -0.00129
     0.05248
    -0.16260
    -0.28807
    -0.37768
    -0.57484
    -0.75408
    -0.82577
    -0.75408
    -0.75408
    -0.73615
    -0.64654
    -0.59277
    -0.64654
    -0.71823
    -0.73615
    -0.73615
    -0.80785
    -0.98708
    -1.23801
    -1.30971
    -1.30971
    -1.04085
    -0.96916
    -1.09462
    -1.23801
    -1.25594
    -1.18424
    -1.27386
    -1.14839
    -1.27386
    -1.14839
    -1.02293
    -0.87954
    -0.64654
    -0.53900
    -0.50315
    -0.43145
    -0.28807
    -0.25222
    -0.14468
    -0.25222
    -0.21637
    -0.21637
    -0.10883
    -0.05506
    -0.12675
    -0.14468
    -0.18052
    -0.25222
    -0.05506
    -0.07298
    -0.28807
    -0.21637
    -0.19845
    -0.12675
    -0.12675
    -0.18052
    -0.18052
    -0.28807
    -0.09091
    -0.14468
    -0.16260
    -0.05506
    -0.14468
    -0.09091
     0.01663
     0.12417
     0.05248
     0.10625
     0.10625
     0.14210
     0.17795
     0.14210
     0.08833
     0.08833
     0.12417
     0.10625
    -0.09091
    -0.01921
    -0.19845
    -0.18052
    -0.09091
    -0.12675
    -0.23430
    -0.30599
    -0.32391
    -0.34184
    -0.27014
    -0.28807
    -0.25222
    -0.23430
    -0.28807
    -0.18052
    -0.16260
    -0.07298
    -0.01921
    -0.09091
    -0.05506
    -0.03714
     0.01663
     0.08833
     0.30341
     0.48265
     0.57226
     0.66188
     0.75150
     0.94866
     1.19959
     1.64767
     1.95237
     2.25707
     2.47216
     2.04199
     1.36090
     1.34297
     1.66560
     1.57598
     1.89860
     2.07784
     1.71937
     1.41467
     1.34297
     1.09204
     0.91281
     0.75150
     0.67980
     0.69773
     0.89489
     1.21751
     1.14582
     1.12789
     0.93073
     0.66188
     0.42887
     0.23172
     0.33926
     0.32133
     0.39303
     0.37510
     0.19587
    -0.05506
    -0.21637
    -0.57484
    -0.61069
    -0.61069
    -0.57484
    -0.50315
    -0.27014
    -0.25222
    -0.28807
    -0.23430
    -0.23430
    -0.21637
    -0.23430
    -0.39561
    -0.25222
    -0.39561
    -0.44938
    -0.48522
    -0.43145
    -0.52107
    -0.59277
    -0.73615
    -0.66446
    -0.75408
    -0.75408
    -0.73615
    -0.87954
    -0.91539
    -0.91539
    -0.86162
    -0.93331
    -0.82577
    -0.71823
    -0.70031
    -0.55692
    -0.39561
    -0.41353
    -0.35976
    -0.16260
    -0.27014
    -0.46730
    -0.66446
    -1.07670
    -1.00501
    -0.77200
    -0.75408
    -0.68238
    -0.71823
    -1.00501
    -1.56064
    -1.70402
    -1.50687
    -1.48894
    -1.38140
    -1.27386
    -1.27386
    -1.20217
    -1.13047
    -1.00501
    -0.78992
    -0.77200
    -0.55692
    -0.52107
    -0.48522
    -0.34184
    -0.25222
    -0.30599
    -0.21637
    -0.18052
    -0.21637
    -0.28807
    -0.09091
    -0.10883
    -0.07298
    -0.14468
    -0.14468
    -0.18052
    -0.00129
    -0.10883
     0.05248
     0.01663
    -0.00129
     0.05248
     0.10625
     0.16002
     0.12417
     0.12417
     0.26756
     0.33926
     0.28549
     0.30341
     0.30341
     0.30341
     0.23172
     0.30341
     0.26756
     0.16002
     0.07040
     0.14210
     0.07040
     0.12417
     0.08833
    -0.01921
    -0.07298
    -0.01921
    -0.03714
    -0.07298
     0.03456
     0.01663
    -0.01921
     0.07040
     0.08833
     0.24964
     0.24964
     0.17795
     0.23172
     0.26756
     0.26756
     0.39303
     0.32133
     0.37510
     0.26756
     0.28549
     0.37510
     0.24964
     0.10625
     0.17795
     0.17795
     0.17795
    -0.00129
    -0.05506
    -0.12675
    -0.12675
    -0.16260
    -0.25222
    -0.39561
    -0.21637
    -0.28807
    -0.32391
    -0.32391
    -0.18052
    -0.18052
     0.05248
     0.39303
     0.91281
     1.73729
     2.14953
     2.14953
     1.45051
     1.02035
     1.62975
     2.04199
     2.47216
     2.66931
     2.81270
     2.79478
     2.63347
     2.43631
     2.29292
     2.09576
     2.04199
     1.93445
     1.82691
     1.95237
     1.80899
     1.82691
     1.46844
     1.14582
     1.10997
     1.25336
     1.21751
     1.27128
     1.03827
     0.75150
     0.50057
     0.39303
     0.42887
     0.39303
     0.50057
     0.37510
     0.59019
     0.50057
     0.46472
     0.24964
     0.26756
     0.48265
     0.51849
     0.59019
     0.53642
     0.64396
     0.48265
     0.21379
     0.10625
    -0.09091
    -0.01921
    -0.18052
    -0.16260
    -0.35976
    -0.44938
    -0.66446
    -1.02293
    -1.04085
    -1.02293
    -1.38140
    -1.56064
    -1.61441
    -1.52479
    -1.54271
    -1.43517
    -1.56064
    -1.68610
    -1.79364
    -1.75779
    -1.63233
    -1.48894
    -1.22009
    -1.23801
    -1.16632
    -1.00501
    -0.95124
    -0.84369
    -0.66446
    -0.61069
    -0.53900
    -0.57484
    -0.52107
    -0.39561
    -0.28807
    -0.41353
    -0.35976
    -0.28807
    -0.30599
    -0.28807
    -0.18052
    -0.19845
    -0.27014
    -0.32391
    -0.32391
    -0.21637
    -0.19845
    -0.32391
    -0.25222
    -0.18052
    -0.10883
    -0.16260
    -0.14468
    -0.12675
    -0.03714
    -0.01921
     0.03456
     0.03456
     0.07040
    -0.05506
     0.01663
     0.10625
    -0.00129
    -0.07298
    -0.19845
    -0.09091
     0.03456
    -0.10883
    -0.18052
    -0.25222
    -0.19845
    -0.30599
    -0.34184
    -0.16260
    -0.21637
    -0.27014
    -0.28807
    -0.10883
    -0.10883
    -0.12675
    -0.18052
    -0.05506
     0.01663
     0.05248
     0.12417
    -0.01921
    -0.00129
     0.12417
    -0.00129
     0.10625
     0.10625
    -0.01921
    -0.05506
     0.01663
     0.07040
    -0.01921
    -0.05506
    -0.18052
    -0.19845
    -0.21637
    -0.19845
    -0.23430
    -0.30599
    -0.39561
    -0.50315
    -0.46730
    -0.43145
    -0.57484
    -0.50315
    -0.50315
    -0.48522
    -0.62861
    -0.70031
    -0.71823
    -0.70031
    -0.73615
    -0.64654
    -0.61069
    -0.50315
    -0.59277
    -0.77200
    -0.61069
    -0.53900
    -0.53900
    -0.57484
    -0.52107
    -0.46730
    -0.43145
    -0.46730
    -0.35976
    -0.28807
    -0.03714
    -0.09091
    -0.16260
    -0.10883
    -0.10883
     0.01663
     0.10625
     0.46472
     0.64396
     0.69773
     0.94866
     1.34297
     1.79106
     2.27500
     2.40046
     2.49008
     2.56177
     2.47216
     2.52593
     2.72308
     2.81270
     2.86647
     2.88440
     2.88440
     2.56177
     2.13161
     1.73729
     1.64767
     1.46844
     1.19959
     0.98450
     0.75150
     0.64396
     0.57226
     0.50057
     0.44680
     0.51849
     0.23172
     0.08833
     0.12417
     0.30341
     0.17795
     0.07040
    -0.21637
    -0.03714
    -0.07298
    -0.16260
    -0.28807
    -0.18052
    -0.12675
    -0.12675
    -0.16260
    -0.19845
    -0.10883
     0.07040
     0.01663
     0.14210
     0.12417
    -0.37768
    -1.13047
    -1.23801
    -0.87954
    -0.64654
    -0.59277
    -0.96916
    -1.02293
    -1.23801
    -1.61441
    -1.66818
    -1.65025
    -1.59648
    -1.47102
    -1.20217
    -0.95124
    -0.91539
    -0.75408
    -0.59277
    -0.28807
    -0.28807
    -0.32391
    -0.25222
    -0.23430
    -0.16260
    -0.10883
    -0.12675
    -0.12675
    -0.25222
    -0.55692
    -0.44938
    -0.37768
    -0.43145
    -0.48522
    -0.53900
    -0.48522
    -0.55692
    -0.61069
    -0.57484
    -0.61069
    -0.55692
    -0.37768
    -0.35976
    -0.32391
    -0.28807
    -0.25222
    -0.23430
    -0.12675
    -0.14468
    -0.16260
    -0.10883
    -0.09091
    -0.09091
     0.01663
     0.01663
    -0.03714
     0.01663
    -0.00129
     0.01663
     0.01663
     0.05248
     0.05248
    -0.03714
     0.10625
    -0.07298
    -0.12675
    -0.01921
    -0.01921
     0.01663
    -0.12675
    -0.16260
    -0.16260
    -0.23430
    -0.14468
    -0.25222
    -0.18052
    -0.28807
    -0.35976
    -0.37768
    -0.16260
    -0.23430
    -0.25222
    -0.41353
    -0.37768
    -0.37768
    -0.44938
    -0.41353
    -0.48522
    -0.55692
    -0.64654
    -0.59277
    -0.52107
    -0.53900
    -0.62861
    -0.62861
    -0.70031
    -0.55692
    -0.57484
    -0.57484
    -0.57484
    -0.57484
    -0.41353
    -0.28807
    -0.14468
    -0.12675
     0.01663
     0.01663
     0.10625
     0.21379
     0.30341
     0.42887
     0.71565
     1.07412
     1.16374
     1.28920
     1.39674
     1.62975
     1.77314
     1.91653
     2.09576
     2.22123
     2.40046
     2.45423
     2.40046
     2.25707
     2.22123
     2.13161
     1.95237
     1.97030
     1.97030
     1.84483
     1.61183
     1.39674
     1.30713
     1.12789
     1.09204
     1.02035
     0.87696
     0.69773
     0.66188
     0.48265
     0.39303
     0.30341
     0.23172
     0.24964
     0.39303
     0.19587
     0.01663
    -0.09091
    -0.16260
    -0.19845
    -0.25222
    -0.28807
    -0.25222
    -0.25222
    -0.25222
    -0.27014
    -0.16260
    -0.09091
    -0.30599
    -0.37768
    -0.35976
    -0.35976
    -0.32391
    -0.30599
    -0.16260
    -0.07298
    -0.05506
     0.01663
    -0.30599
    -0.57484
    -0.50315
    -0.71823
    -0.84369
    -0.87954
    -0.71823
    -0.77200
    -0.61069
    -0.70031
    -0.77200
    -0.87954
    -0.93331
    -0.87954
    -0.84369
    -0.62861
    -0.61069
    -0.43145
    -0.32391
    -0.01921
     0.23172
     0.42887
     0.51849
     0.59019
     0.75150
     0.78734
     0.75150
     0.71565
     0.69773
     0.60811
     0.46472
     0.23172
     0.16002
     0.08833
    -0.05506
    -0.35976
    -0.35976
    -0.44938
    -0.53900
    -0.57484
    -0.82577
    -0.96916
    -1.05878
    -0.75408
    -0.82577
    -0.84369
    -0.68238
    -0.41353
    -0.37768
    -0.35976
    -0.25222
    -0.35976
    -0.25222
    -0.19845
    -0.19845
    -0.09091
     0.16002
     0.10625
    -0.05506
    -0.12675
    -0.03714
    -0.32391
    -0.25222
    -0.10883
    -0.14468
    -0.16260
    -0.28807
    -0.43145
    -0.39561
    -0.53900
    -0.35976
    -0.50315
    -0.62861
    -0.57484
    -0.64654
    -0.66446
    -0.71823
    -0.64654
    -0.61069
    -0.62861
    -0.55692
    -0.59277
    -0.55692
    -0.50315
    -0.48522
    -0.50315
    -0.50315
    -0.44938
    -0.52107
    -0.39561
    -0.30599
    -0.10883
    -0.14468
    -0.12675
    -0.07298
    -0.01921
     0.10625
     0.12417
     0.30341
     0.51849
     0.67980
     0.78734
     1.05620
     1.45051
     2.04199
     2.43631
     2.97401
     3.29664
     3.17117
     3.06363
     2.59762
     2.41838
     2.86647
     3.20702
     3.04571
     2.95609
     2.63347
     2.18538
     1.88068
     1.52221
     1.23543
     0.93073
     0.73357
     0.53642
     0.21379
     0.03456
    -0.03714
    -0.23430
    -0.27014
    -0.12675
    -0.21637
    -0.07298
    -0.19845
    -0.39561
    -0.61069
    -0.66446
    -0.68238
    -0.80785
    -0.71823
    -0.64654
    -0.73615
    -0.70031
    -0.75408
    -0.59277
    -0.64654
    -0.57484
    -0.71823
    -0.75408
    -0.66446
    -0.55692
    -0.50315
    -0.32391
    -0.43145
    -0.53900
    -0.78992
    -0.73615
    -0.68238
    -0.62861
    -0.41353
    -0.44938
    -0.53900
    -0.52107
    -0.44938
    -0.52107
    -0.86162
    -1.22009
    -1.57856
    -1.50687
    -1.18424
    -0.96916
    -0.93331
    -0.89747
    -1.11255
    -1.29178
    -1.22009
    -1.25594
    -1.16632
    -1.20217
    -0.96916
    -0.78992
    -0.48522
    -0.32391
    -0.32391
    -0.23430
    -0.21637
    -0.19845
    -0.12675
    -0.10883
     0.03456
    -0.03714
    -0.05506
    -0.03714
    -0.09091
    -0.05506
    -0.14468
    -0.05506
     0.03456
     0.10625
     0.01663
     0.03456
     0.12417
     0.16002
     0.19587
     0.21379
     0.35718
     0.24964
     0.41095
     0.50057
     0.55434
     0.46472
     0.44680
     0.53642
     0.55434
     0.67980
     0.78734
     0.71565
     0.82319
     0.71565
     0.62603
     0.57226
     0.46472
     0.30341
     0.33926
     0.35718
     0.23172
    -0.09091
    -0.32391
    -0.52107
    -0.66446
    -0.55692
    -0.46730
    -0.37768
    -0.50315
    -0.71823
    -0.91539
    -0.75408
    -0.75408
    -0.89747
    -0.98708
    -0.84369
    -0.75408
    -0.84369
    -0.91539
    -0.91539
    -0.78992
    -0.62861
    -0.57484
    -0.62861
    -0.75408
    -0.59277
    -0.50315
    -0.46730
    -0.21637
    -0.09091
    -0.09091
     0.05248
     0.48265
     0.67980
     0.94866
     1.14582
     1.30713
     1.36090
     1.66560
     2.16746
     2.27500
     2.36461
     2.43631
     2.32877
     2.41838
     2.47216
     2.43631
     2.43631
     2.45423
     2.38254
     2.22123
     2.07784
     1.73729
     1.50429
     1.19959
     0.89489
     0.60811
     0.42887
     0.33926
     0.07040
    -0.00129
    -0.05506
    -0.30599
    -0.41353
    -0.44938
    -0.46730
    -0.44938
    -0.57484
    -0.61069
    -0.64654
    -0.71823
    -0.57484
    -0.66446
    -0.61069
    -0.61069
    -0.57484
    -0.55692
    -0.48522
    -0.52107
    -0.55692
    -0.62861
    -0.50315
    -0.50315
    -0.53900
    -0.46730
    -0.59277
    -0.53900
    -0.48522
    -0.44938
    -0.46730
    -0.44938
    -0.50315
    -0.52107
    -0.44938
    -0.35976
    -0.52107
    -0.46730
    -0.46730
    -0.43145
    -0.43145
    -0.44938
    -0.50315
    -0.48522
    -0.37768
    -0.27014
    -0.23430
    -0.12675
    -0.14468
     0.03456
     0.08833
    -0.12675
    -0.43145
    -0.62861
    -0.73615
    -0.78992
    -0.73615
    -0.64654
    -0.59277
    -0.57484
    -1.11255
    -1.57856
    -1.65025
    -1.68610
    -1.50687
    -1.43517
    -1.16632
    -0.93331
    -1.04085
    -1.13047
    -1.09462
    -0.86162
    -0.78992
    -0.50315
    -0.50315
    -0.28807
    -0.27014
    -0.03714
    -0.07298
    -0.16260
    -0.14468
    -0.19845
    -0.18052
    -0.01921
    -0.01921
    -0.10883
    -0.07298
    -0.12675
    -0.07298
     0.03456
    -0.01921
    -0.14468
    -0.05506
     0.01663
    -0.07298
     0.01663
     0.05248
    -0.00129
    -0.01921
     0.07040
     0.12417
     0.16002
     0.23172
     0.08833
     0.19587
     0.33926
     0.33926
     0.41095
     0.42887
     0.50057
     0.46472
     0.46472
     0.41095
     0.26756
     0.12417
     0.16002
     0.19587
     0.21379
     0.01663
     0.03456
    -0.00129
    -0.05506
    -0.10883
    -0.18052
    -0.27014
    -0.39561
    -0.32391
    -0.50315
    -0.46730
    -0.43145
    -0.30599
    -0.28807
    -0.16260
    -0.05506
    -0.16260
    -0.46730
    -0.73615
    -0.48522
    -0.21637
     0.10625
     0.35718
     0.73357
     1.07412
     1.00243
     0.91281
     1.03827
     1.34297
     1.66560
     1.97030
     2.07784
     2.00614
     2.18538
     2.32877
     2.38254
     2.23915
     2.27500
     2.11368
     2.05991
     1.88068
     1.52221
     1.09204
     0.89489
     0.89489
     0.71565
     0.60811
     0.57226
     0.41095
     0.26756
     0.16002
    -0.07298
    -0.14468
    -0.16260
    -0.19845
    -0.21637
    -0.19845
    -0.14468
    -0.23430
    -0.01921
    -0.01921
    -0.21637
    -0.30599
    -0.23430
    -0.30599
    -0.41353
    -0.39561
    -0.57484
    -0.57484
    -0.64654
    -0.68238
    -0.70031
    -0.77200
    -0.84369
    -0.89747
    -0.93331
    -0.80785
    -0.91539
    -0.93331
    -0.84369
    -0.77200
    -0.78992
    -0.77200
    -0.73615
    -0.78992
    -0.71823
    -0.68238
    -0.61069
    -0.57484
    -0.64654
    -0.59277
    -0.57484
    -0.57484
    -0.61069
    -0.64654
    -0.46730
    -0.39561
    -0.41353
    -0.35976
    -0.35976
    -0.34184
    -0.23430
    -0.23430
    -0.18052
    -0.09091
    -0.25222
    -0.28807
    -0.27014
    -0.43145
    -0.55692
    -0.59277
    -0.53900
    -0.35976
    -0.44938
    -0.50315
    -0.62861
    -0.61069
    -0.77200
    -0.57484
    -0.48522
    -0.55692
    -0.64654
    -0.73615
    -0.57484
    -0.52107
    -0.43145
    -0.35976
    -0.30599
    -0.27014
    -0.32391
    -0.41353
    -0.48522
    -0.50315
    -0.41353
    -0.46730
    -0.39561
    -0.28807
    -0.25222
    -0.27014
    -0.35976
    -0.23430
    -0.28807
    -0.30599
    -0.23430
    -0.18052
    -0.10883
    -0.12675
    -0.16260
    -0.23430
    -0.25222
    -0.19845
    -0.16260
    -0.05506
    -0.10883
    -0.01921
    -0.03714
    -0.05506
    -0.05506
    -0.00129
    -0.09091
    -0.00129
    -0.01921
    -0.03714
     0.07040
     0.05248
    -0.01921
    -0.03714
    -0.03714
    -0.03714
    -0.07298
    -0.09091
    -0.07298
    -0.14468
    -0.12675
    -0.01921
    -0.09091
    -0.10883
    -0.07298
    -0.10883
    -0.03714
    -0.01921
    -0.01921
     0.01663
    -0.09091
    -0.23430
    -0.23430
    -0.28807
    -0.35976
    -0.34184
    -0.41353
    -0.34184
    -0.35976
    -0.44938
    -0.46730
    -0.55692
    -0.64654
    -0.55692
    -0.48522
    -0.30599
    -0.14468
    -0.07298
     0.17795
     0.46472
     0.85904
     1.12789
     1.39674
     1.57598
     1.64767
     1.61183
     1.82691
     2.11368
     2.41838
     2.72308
     2.97401
     3.22494
     3.15325
     3.08155
     2.83063
     2.57970
     2.34669
     2.16746
     2.16746
     2.27500
     2.23915
     2.00614
     1.68352
     1.37882
     1.12789
     1.00243
     0.76942
     0.64396
     0.48265
     0.26756
    -0.07298
    -0.25222
    -0.34184
    -0.19845
    -0.19845
    -0.18052
    -0.27014
    -0.21637
    -0.39561
    -0.41353
    -0.46730
    -0.48522
    -0.44938
    -0.39561
    -0.21637
    -0.28807
    -0.35976
    -0.52107
    -0.37768
    -0.41353
    -0.32391
    -0.32391
    -0.28807
    -0.35976
    -0.37768
    -0.35976
    -0.43145
    -0.59277
    -0.39561
    -0.27014
    -0.23430
    -0.12675
    -0.34184
    -0.32391
    -0.41353
    -0.64654
    -0.73615
    -0.82577
    -0.66446
    -0.66446
    -0.66446
    -0.77200
    -0.93331
    -1.25594
    -1.38140
    -1.41725
    -1.50687
    -1.47102
    -1.34555
    -1.22009
    -0.98708
    -0.91539
    -1.00501
    -1.09462
    -1.09462
    -0.91539
    -1.04085
    -0.80785
    -0.59277
    -0.57484
    -0.57484
    -0.50315
    -0.52107
    -0.46730
    -0.34184
    -0.34184
    -0.23430
    -0.35976
    -0.32391
    -0.23430
    -0.25222
    -0.18052
    -0.14468
    -0.12675
     0.01663
    -0.01921
     0.01663
     0.07040
     0.01663
     0.05248
    -0.01921
    -0.00129
     0.01663
     0.05248
    -0.03714
    -0.05506
    -0.10883
    -0.14468
    -0.16260
    -0.16260
    -0.01921
    -0.12675
    -0.18052
    -0.14468
    -0.16260
    -0.14468
    -0.10883
    -0.28807
    -0.16260
    -0.18052
    -0.03714
    -0.14468
    -0.10883
    -0.14468
    -0.10883
    -0.12675
    -0.09091
     0.01663
    -0.07298
    -0.07298
     0.08833
     0.16002
    -0.03714
    -0.16260
    -0.09091
    -0.09091
    -0.10883
    -0.10883
    -0.18052
    -0.05506
    -0.23430
    -0.32391
    -0.32391
    -0.34184
    -0.55692
    -0.62861
    -0.50315
    -0.46730
    -0.46730
    -0.48522
    -0.61069
    -0.66446
    -0.61069
    -0.61069
    -0.48522
    -0.55692
    -0.61069
    -0.61069
    -0.61069
    -0.50315
    -0.37768
    -0.41353
    -0.43145
    -0.30599
    -0.25222
    -0.27014
    -0.28807
    -0.35976
    -0.25222
    -0.14468
    -0.07298
    -0.21637
    -0.18052
    -0.18052
    -0.14468
    -0.01921
     0.03456
    -0.07298
    -0.16260
    -0.12675
    -0.16260
    -0.12675
    -0.10883
    -0.05506
     0.14210
     0.16002
     0.10625
     0.14210
     0.17795
     0.23172
     0.28549
     0.48265
     0.84112
     1.03827
     1.39674
     1.93445
     2.29292
     2.70516
     2.95609
     3.00986
     3.24287
     2.75893
     2.88440
     3.36833
     3.51172
     3.49380
     3.18910
     2.93817
     3.04571
     2.32877
     1.89860
     1.70144
     1.52221
     0.67980
     0.17795
    -0.03714
    -0.28807
    -0.32391
    -0.50315
    -0.59277
    -0.50315
    -0.66446
    -0.86162
    -1.13047
    -1.11255
    -1.13047
    -1.34555
    -1.00501
    -0.93331
    -0.96916
    -1.20217
    -1.38140
    -1.41725
    -1.05878
    -0.93331
    -0.91539
    -1.07670
    -1.05878
    -0.98708
    -1.07670
    -0.77200
    -0.59277
    -0.59277
    -0.62861
    -0.46730
    -0.37768
    -0.27014
    -0.12675
    -0.10883
     0.08833
     0.26756
     0.35718
     0.42887
     0.32133
     0.30341
     0.26756
     0.35718
     0.37510
     0.35718
     0.24964
     0.28549
     0.17795
     0.17795
     0.21379
     0.12417
     0.05248
    -0.07298
    -0.05506
    -0.01921
    -0.10883
    -0.03714
    -0.18052
    -0.16260
     0.03456
    -0.05506
    -0.10883
    -0.07298
    -0.12675
    -0.00129
    -0.05506
    -0.01921
    -0.09091
    -0.01921
     0.12417
     0.12417
     0.07040
    -0.10883
    -0.21637
    -0.25222
    -0.14468
    -0.27014
    -0.44938
    -0.59277
    -0.39561
    -0.37768
    -0.34184
    -0.52107
    -0.64654
    -0.71823
    -0.73615
    -0.80785
    -0.77200
    -0.75408
    -0.80785
    -0.80785
    -0.71823
    -0.73615
    -0.66446
    -0.55692
    -0.57484
    -0.53900
    -0.57484
    -0.53900
    -0.66446
    -0.71823
    -0.70031
    -0.53900
    -0.61069
    -0.48522
    -0.52107
    -0.64654
    -0.61069
    -0.50315
    -0.50315
    -0.52107
    -0.55692
    -0.52107
    -0.46730
    -0.50315
    -0.46730
    -0.44938
    -0.48522
    -0.32391
    -0.41353
    -0.37768
    -0.39561
    -0.44938
    -0.48522
    -0.34184
    -0.32391
    -0.30599
    -0.21637
    -0.30599
    -0.30599
    -0.23430
    -0.18052
    -0.28807
    -0.18052
    -0.18052
    -0.21637
    -0.25222
    -0.19845
    -0.07298
    -0.07298
    -0.12675
    -0.03714
    -0.12675
    -0.10883
    -0.00129
    -0.16260
    -0.09091
    -0.07298
    -0.00129
    -0.05506
     0.07040
     0.03456
     0.07040
     0.16002
     0.10625
     0.01663
     0.07040
    -0.01921
    -0.18052
    -0.18052
    -0.21637
    -0.43145
    -0.39561
    -0.39561
    -0.44938
    -0.46730
    -0.39561
    -0.52107
    -0.57484
    -0.53900
    -0.62861
    -0.59277
    -0.57484
    -0.41353
    -0.28807
    -0.23430
    -0.09091
     0.12417
    -0.00129
    -0.09091
    -0.28807
    -0.25222
    -0.19845
    -0.07298
    -0.23430
    -0.23430
    -0.30599
    -0.37768
    -0.39561
    -0.41353
    -0.39561
    -0.53900
    -0.50315
    -0.37768
    -0.30599
    -0.18052
     0.05248
     0.17795
     0.55434
     0.84112
     1.12789
     0.87696
     1.10997
     1.54013
     1.71937
     1.93445
     1.88068
     1.64767
     1.97030
     2.31084
     2.52593
     2.63347
     2.93817
     3.35041
     3.22494
     2.90232
     3.02778
     3.00986
     2.97401
     3.17117
     3.27871
     3.36833
     3.26079
     3.18910
     3.11740
     2.86647
     2.31084
     1.52221
     1.03827
     0.59019
     0.37510
     0.33926
     0.30341
    -0.07298
    -0.61069
    -0.96916
    -1.41725
    -1.57856
    -1.57856
    -1.56064
    -1.34555
    -1.23801
    -1.16632
    -1.25594
    -1.02293
    -1.14839
    -1.47102
    -1.20217
    -0.95124
    -0.87954
    -0.77200
    -0.86162
    -0.96916
    -1.13047
    -1.05878
    -1.23801
    -1.32763
    -1.22009
    -1.04085
    -1.07670
    -1.14839
    -1.02293
    -1.05878
    -0.95124
    -0.93331
    -0.86162
    -0.84369
    -0.75408
    -0.73615
    -0.77200
    -0.62861
    -0.55692
    -0.61069
    -0.53900
    -0.52107
    -0.53900
    -0.59277
    -0.62861
    -0.64654
    -0.61069
    -0.55692
    -0.44938
    -0.39561
    -0.32391
    -0.10883
    -0.21637
    -0.32391
    -0.25222
    -0.16260
    -0.03714
    -0.03714
    -0.00129
     0.01663
     0.01663
     0.05248
     0.12417
     0.17795
     0.14210
     0.07040
     0.08833
     0.05248
     0.14210
     0.08833
     0.12417
     0.07040
    -0.05506
    -0.16260
    -0.27014
    -0.43145
    -0.50315
    -0.46730
    -0.44938
    -0.55692
    -0.61069
    -0.71823
    -0.78992
    -0.73615
    -0.78992
    -0.75408
    -0.71823
    -0.73615
    -0.77200
    -0.62861
    -0.52107
    -0.44938
    -0.44938
    -0.37768
    -0.43145
    -0.30599
    -0.27014
    -0.28807
    -0.41353
    -0.43145
    -0.55692
    -0.48522
    -0.39561
    -0.32391
    -0.30599
    -0.28807
    -0.37768
    -0.53900
    -0.55692
    -0.57484
    -0.50315
    -0.30599
    -0.34184
    -0.35976
    -0.43145
    -0.43145
    -0.43145
    -0.37768
    -0.35976
    -0.32391
    -0.37768
    -0.35976
    -0.27014
    -0.30599
    -0.18052
    -0.23430
    -0.23430
    -0.18052
    -0.07298
    -0.01921
    -0.14468
    -0.10883
    -0.07298
    -0.07298
    -0.09091
     0.01663
    -0.05506
    -0.07298
    -0.00129
    -0.01921
     0.07040
     0.01663
    -0.05506
    -0.09091
     0.05248
     0.08833
    -0.01921
     0.07040
     0.10625
     0.17795
     0.21379
     0.35718
     0.46472
     0.41095
     0.51849
     0.46472
     0.67980
     0.73357
     0.89489
     0.82319
     0.94866
     1.14582
     1.19959
     1.21751
     1.14582
     1.27128
     1.19959
     1.19959
     1.23543
     1.09204
     1.14582
     1.19959
     1.25336
     1.23543
     1.30713
     1.32505
     1.36090
     1.43259
     1.59390
     1.79106
     1.82691
     1.86276
     2.02407
     2.23915
     2.77685
     2.92024
     2.31084
     1.66560
     2.07784
     2.38254
     2.14953
     1.77314
     1.97030
     2.05991
     1.88068
     1.28920
     1.02035
     0.78734
     0.69773
     0.48265
     0.48265
     0.26756
    -0.07298
    -0.21637
    -0.34184
    -0.50315
    -0.77200
    -0.70031
    -0.89747
    -1.04085
    -1.18424
    -1.13047
    -1.16632
    -1.41725
    -1.30971
    -1.48894
    -1.36348
    -1.22009
    -1.20217
    -1.22009
    -1.14839
    -0.89747
    -0.77200
    -0.73615
    -0.73615
    -0.75408
    -0.68238
    -0.62861
    -0.71823
    -0.73615
    -0.95124
    -1.09462
    -0.93331
    -0.80785
    -0.62861
    -0.86162
    -0.95124
    -1.00501
    -1.20217
    -1.07670
    -1.04085
    -0.95124
    -0.93331
    -0.84369
    -0.82577
    -0.82577
    -0.78992
    -0.70031
    -0.61069
    -0.53900
    -0.55692
    -0.64654
    -0.55692
    -0.39561
    -0.34184
    -0.34184
    -0.46730
    -0.62861
    -0.57484
    -0.44938
    -0.43145
    -0.34184
    -0.39561
    -0.52107
    -0.53900
    -0.32391
    -0.28807
    -0.44938
    -0.57484
    -0.41353
    -0.44938
    -0.35976
    -0.39561
    -0.43145
    -0.37768
    -0.32391
    -0.28807
    -0.25222
    -0.25222
    -0.27014
    -0.35976
    -0.28807
    -0.19845
    -0.35976
    -0.35976
    -0.18052
    -0.18052
    -0.14468
    -0.23430
    -0.19845
    -0.16260
    -0.16260
    -0.16260
    -0.14468
    -0.18052
    -0.14468
    -0.21637
    -0.18052
    -0.12675
    -0.05506
    -0.14468
    -0.18052
     0.12417
    -0.00129
    -0.10883
    -0.10883
    -0.03714
     0.03456
     0.08833
     0.14210
    -0.03714
     0.10625
     0.05248
     0.07040
     0.24964
     0.26756
     0.21379
     0.24964
     0.23172
     0.19587
     0.30341
     0.37510
     0.39303
     0.42887
     0.51849
     0.53642
     0.50057
     0.51849
     0.41095
     0.30341
     0.30341
     0.35718
     0.28549
     0.30341
     0.33926
     0.28549
     0.33926
     0.30341
     0.37510
     0.21379
     0.24964
     0.35718
     0.51849
     0.60811
     0.60811
     0.67980
     0.76942
     0.89489
     0.85904
     0.85904
     0.71565
     0.75150
     0.84112
     0.94866
     0.75150
     0.71565
     0.75150
     0.73357
     0.73357
     0.50057
     0.46472
     0.60811
     0.62603
     0.75150
     0.67980
     0.66188
     0.53642
     0.44680
     0.46472
     0.51849
     0.23172
     0.16002
     0.03456
    -0.07298
    -0.25222
    -0.09091
     0.07040
    -0.21637
    -0.62861
    -0.70031
    -0.53900
    -0.53900
    -0.30599
    -0.32391
    -0.10883
     0.12417
     0.19587
     0.37510
     0.59019
     0.66188
     0.78734
     0.91281
     0.82319
     0.78734
     0.48265
     0.46472
     0.53642
     0.57226
     0.62603
     0.62603
     0.48265
     0.19587
    -0.01921
    -0.27014
    -0.53900
    -0.87954
    -1.38140
    -1.68610
    -1.73987
    -1.56064
    -1.50687
    -1.36348
    -1.27386
    -1.52479
    -1.47102
    -1.63233
    -1.95495
    -1.91911
    -1.84741
    -1.63233
    -1.23801
    -1.02293
    -0.66446
    -0.50315
    -0.19845
    -0.14468
    -0.35976
    -0.35976
    -0.10883
    -0.00129
    -0.10883
    -0.01921
    -0.07298
    -0.05506
    -0.03714
     0.07040
    -0.01921
    -0.09091
    -0.23430
    -0.37768
    -0.37768
    -0.35976
    -0.18052
    -0.23430
    -0.34184
    -0.19845
    -0.16260
    -0.18052
    -0.12675
    -0.01921
     0.10625
     0.12417
     0.17795
     0.26756
     0.30341
     0.30341
     0.35718
     0.42887
     0.33926
     0.19587
     0.24964
     0.30341
     0.21379
     0.10625
     0.01663
    -0.07298
    -0.05506
    -0.18052
    -0.16260
    -0.14468
    -0.18052
    -0.21637
    -0.28807
    -0.28807
    -0.28807
    -0.30599
    -0.37768
    -0.21637
    -0.19845
    -0.23430
    -0.21637
    -0.14468
    -0.12675
    -0.10883
    -0.05506
     0.07040
     0.14210
     0.08833
    -0.00129
     0.07040
     0.05248
     0.05248
    -0.10883
    -0.05506
    -0.10883
    -0.09091
    -0.14468
    -0.12675
    -0.35976
    -0.34184
    -0.39561
    -0.41353
    -0.32391
    -0.35976
    -0.34184
    -0.41353
    -0.30599
    -0.28807
    -0.21637
    -0.14468
    -0.10883
    -0.05506
    -0.01921
     0.07040
     0.14210
     0.08833
     0.12417
     0.05248
     0.03456
     0.05248
     0.07040
     0.01663
     0.03456
     0.01663
     0.03456
    -0.00129
    -0.18052
    -0.27014
    -0.32391
    -0.25222
    -0.16260
    -0.00129
     0.08833
     0.35718
     0.87696
     1.16374
     1.27128
     1.68352
     2.07784
     1.43259
     1.80899
     2.20330
     2.50800
     2.29292
     2.32877
     2.56177
     2.52593
     2.40046
     2.14953
     1.82691
     1.43259
     1.12789
     0.84112
     0.64396
     0.39303
     0.14210
     0.12417
     0.17795
     0.26756
    -0.03714
    -0.25222
    -0.23430
    -0.23430
    -0.30599
    -0.35976
    -0.23430
    -0.18052
    -0.05506
    -0.07298
    -0.12675
    -0.18052
    -0.19845
    -0.41353
    -0.28807
    -0.16260
    -0.03714
    -0.14468
    -0.10883
    -0.00129
     0.21379
     0.46472
     0.66188
     1.02035
     1.23543
     0.96658
     0.64396
     0.62603
     0.60811
     0.73357
     0.30341
    -0.34184
    -0.75408
    -0.66446
    -0.35976
    -0.35976
    -0.75408
    -1.41725
    -1.91911
    -2.17003
    -2.33135
    -2.18796
    -1.93703
    -1.75779
    -1.48894
    -1.32763
    -1.16632
    -1.23801
    -0.96916
    -0.77200
    -0.62861
    -0.35976
    -0.30599
    -0.25222
    -0.32391
    -0.32391
    -0.28807
    -0.27014
    -0.18052
    -0.07298
    -0.16260
    -0.10883
    -0.03714
    -0.01921
     0.07040
    -0.00129
    -0.12675
    -0.12675
    -0.05506
     0.05248
    -0.12675
    -0.23430
    -0.07298
    -0.19845
    -0.09091
    -0.16260
    -0.30599
    -0.43145
    -0.44938
    -0.48522
    -0.50315
    -0.43145
    -0.50315
    -0.55692
    -0.43145
    -0.41353
    -0.34184
    -0.32391
    -0.23430
    -0.23430
    -0.10883
    -0.03714
     0.03456
     0.05248
     0.26756
     0.17795
     0.33926
     0.33926
     0.30341
     0.21379
     0.26756
     0.23172
    -0.05506
     0.05248
    -0.05506
    -0.09091
    -0.05506
    -0.07298
    -0.25222
    -0.32391
    -0.35976
    -0.39561
    -0.50315
    -0.35976
    -0.39561
    -0.32391
    -0.30599
    -0.16260
    -0.10883
    -0.19845
    -0.28807
    -0.25222
    -0.18052
    -0.18052
    -0.14468
    -0.19845
    -0.19845
    -0.21637
    -0.23430
    -0.16260
    -0.27014
    -0.57484
    -0.70031
    -0.53900
    -0.44938
    -0.43145
    -0.52107
    -0.50315
    -0.43145
    -0.55692
    -0.52107
    -0.64654
    -0.43145
    -0.48522
    -0.55692
    -0.57484
    -0.52107
    -0.44938
    -0.39561
    -0.32391
    -0.23430
    -0.34184
    -0.19845
    -0.23430
     0.01663
     0.30341
     0.59019
     0.94866
     1.23543
     1.36090
     1.52221
     1.73729
     2.38254
     2.84855
     2.99194
     3.17117
     3.20702
     2.93817
     3.08155
     3.08155
     3.00986
     3.09948
     2.93817
     2.70516
     2.25707
     1.91653
     1.61183
     1.37882
     1.28920
     1.21751
     0.93073
     0.42887
     0.19587
     0.12417
     0.12417
     0.23172
     0.17795
     0.19587
    -0.01921
    -0.32391
    -0.55692
    -0.77200
    -0.91539
    -0.93331
    -0.73615
    -0.57484
    -0.80785
    -0.87954
    -0.98708
    -1.04085
    -0.95124
    -0.96916
    -0.78992
    -0.66446
    -0.48522
    -0.64654
    -0.86162
    -1.02293
    -0.96916
    -0.78992
    -0.77200
    -0.52107
    -0.75408
    -0.80785
    -0.95124
    -0.98708
    -0.95124
    -1.04085
    -0.96916
    -1.04085
    -1.02293
    -0.86162
    -0.73615
    -0.73615
    -0.68238
    -0.59277
    -0.50315
    -0.41353
    -0.41353
    -0.53900
    -0.59277
    -0.50315
    -0.61069
    -0.50315
    -0.43145
    -0.44938
    -0.41353
    -0.34184
    -0.32391
    -0.41353
    -0.43145
    -0.41353
    -0.50315
    -0.27014
    -0.10883
    -0.09091
    -0.03714
    -0.01921
    -0.05506
     0.03456
     0.03456
     0.01663
     0.01663
     0.03456
     0.07040
     0.03456
     0.14210
     0.03456
     0.10625
     0.17795
     0.30341
     0.17795
     0.21379
     0.16002
     0.21379
    -0.00129
    -0.16260
    -0.25222
    -0.27014
    -0.18052
     0.03456
     0.14210
    -0.00129
    -0.39561
    -0.55692
    -0.62861
    -0.39561
    -0.50315
    -0.55692
    -0.53900
    -0.39561
    -0.41353
    -0.39561
    -0.41353
    -0.37768
    -0.32391
    -0.32391
    -0.18052
    -0.12675
    -0.21637
    -0.27014
    -0.37768
    -0.23430
    -0.23430
    -0.32391
    -0.25222
    -0.30599
    -0.28807
    -0.32391
    -0.27014
    -0.44938
    -0.61069
    -0.62861
    -0.66446
    -0.64654
    -0.61069
    -0.57484
    -0.61069
    -0.66446
    -0.50315
    -0.61069
    -0.61069
    -0.62861
    -0.66446
    -0.62861
    -0.52107
    -0.50315
    -0.43145
    -0.41353
    -0.35976
    -0.30599
    -0.07298
    -0.03714
    -0.12675
    -0.21637
    -0.09091
    -0.00129
     0.03456
     0.23172
     0.33926
     0.60811
     0.76942
     0.85904
     0.94866
     1.10997
     1.52221
     1.77314
     2.16746
     2.25707
     2.27500
     2.38254
     2.72308
     2.95609
     3.00986
     3.09948
     2.92024
     2.95609
     2.93817
     2.90232
     2.70516
     2.65139
     2.59762
     2.18538
     1.88068
     1.70144
     1.46844
     1.23543
     0.89489
     0.53642
     0.24964
     0.08833
    -0.30599
    -0.37768
    -0.62861
    -0.66446
    -0.78992
    -0.87954
    -0.84369
    -1.13047
    -1.34555
    -1.32763
    -1.45309
    -1.68610
    -1.50687
    -1.27386
    -1.27386
    -1.13047
    -1.07670
    -1.09462
    -0.96916
    -1.05878
    -1.11255
    -1.05878
    -1.00501
    -0.91539
    -1.09462
    -0.68238
    -0.66446
    -0.71823
    -0.70031
    -0.37768
    -0.37768
    -0.37768
    -0.39561
    -0.39561
    -0.46730
    -0.37768
    -0.34184
    -0.16260
    -0.19845
    -0.30599
    -0.34184
    -0.35976
    -0.41353
    -0.50315
    -0.44938
    -0.30599
    -0.30599
    -0.39561
    -0.39561
    -0.39561
    -0.43145
    -0.44938
    -0.46730
    -0.52107
    -0.43145
    -0.34184
    -0.34184
    -0.39561
    -0.44938
    -0.44938
    -0.44938
    -0.28807
    -0.30599
    -0.35976
    -0.34184
    -0.30599
    -0.28807
    -0.28807
    -0.23430
    -0.12675
    -0.09091
    -0.01921
     0.01663
     0.08833
     0.23172
     0.17795
     0.21379
     0.33926
     0.32133
     0.30341
     0.14210
     0.08833
    -0.07298
     0.03456
    -0.05506
    -0.10883
    -0.16260
    -0.09091
    -0.28807
    -0.39561
    -0.52107
    -0.44938
    -0.50315
    -0.50315
    -0.61069
    -0.59277
    -0.55692
    -0.39561
    -0.27014
    -0.30599
    -0.34184
    -0.37768
    -0.41353
    -0.55692
    -0.57484
    -0.64654
    -0.61069
    -0.57484
    -0.62861
    -0.75408
    -0.61069
    -0.53900
    -0.59277
    -0.48522
    -0.50315
    -0.59277
    -0.64654
    -0.59277
    -0.37768
    -0.34184
    -0.23430
    -0.25222
    -0.37768
    -0.34184
    -0.32391
    -0.44938
    -0.19845
    -0.10883
    -0.21637
    -0.30599
    -0.21637
    -0.28807
    -0.23430
    -0.28807
    -0.23430
    -0.21637
    -0.12675
     0.03456
     0.07040
     0.12417
     0.12417
     0.03456
     0.17795
     0.46472
     0.55434
     0.60811
     0.78734
     1.05620
     1.16374
     1.39674
     1.52221
     1.73729
     1.88068
     2.20330
     2.22123
     2.27500
     2.47216
     2.61554
     2.38254
     2.36461
     2.40046
     2.36461
     2.34669
     2.22123
     1.98822
     1.93445
     1.66560
     1.48636
     1.23543
     1.02035
     0.91281
     0.57226
     0.50057
     0.57226
     0.23172
     0.19587
    -0.05506
    -0.27014
    -0.34184
    -0.25222
    -0.23430
    -0.44938
    -0.52107
    -0.61069
    -0.48522
    -0.57484
    -0.98708
    -1.45309
    -1.48894
    -1.41725
    -1.43517
    -1.39932
    -1.23801
    -1.47102
    -1.61441
    -1.65025
    -1.65025
    -1.68610
    -1.65025
    -1.54271
    -1.38140
    -1.05878
    -0.87954
    -0.78992
    -0.68238
    -0.55692
    -0.41353
    -0.28807
    -0.19845
    -0.23430
    -0.25222
    -0.23430
    -0.14468
    -0.16260
    -0.23430
    -0.30599
    -0.32391
    -0.18052
    -0.28807
    -0.35976
    -0.43145
    -0.46730
    -0.43145
    -0.37768
    -0.35976
    -0.28807
    -0.46730
    -0.34184
    -0.30599
    -0.30599
    -0.30599
    -0.35976
    -0.28807
    -0.28807
    -0.18052
    -0.07298
    -0.14468
    -0.18052
    -0.10883
    -0.03714
     0.12417
     0.21379
     0.12417
     0.23172
     0.14210
     0.17795
     0.28549
     0.16002
     0.01663
    -0.03714
    -0.05506
    -0.01921
     0.01663
    -0.05506
    -0.27014
    -0.23430
    -0.25222
    -0.25222
    -0.23430
    -0.43145
    -0.37768
    -0.35976
    -0.23430
    -0.28807
    -0.32391
    -0.23430
    -0.21637
    -0.23430
    -0.28807
    -0.32391
    -0.39561
    -0.57484
    -0.46730
    -0.27014
    -0.43145
    -0.64654
    -0.53900
    -0.57484
    -0.61069
    -0.57484
    -0.64654
    -0.61069
    -0.48522
    -0.32391
    -0.25222
    -0.43145
    -0.52107
    -0.55692
    -0.44938
    -0.23430
    -0.09091
    -0.27014
    -0.23430
    -0.18052
    -0.16260
    -0.21637
    -0.12675
    -0.10883
    -0.09091
    -0.05506
    -0.01921
     0.12417
     0.10625
     0.14210
     0.32133
     0.48265
     0.51849
     0.42887
     0.37510
     0.39303
     0.64396
     0.67980
     0.59019
     0.48265
     0.41095
     0.44680
     0.57226
     0.66188
     0.71565
     1.09204
     1.25336
     1.30713
     1.45051
     1.37882
     1.43259
     1.80899
     2.20330
     2.56177
     2.68724
     2.70516
     2.59762
     2.61554
     2.97401
     3.17117
     3.13533
     2.75893
     2.68724
     2.45423
     2.11368
     1.66560
     1.21751
     0.89489
     1.00243
     0.85904
     0.59019
     0.24964
    -0.18052
    -0.30599
    -0.61069
    -0.80785
    -1.02293
    -0.98708
    -1.09462
    -1.09462
    -0.93331
    -1.07670
    -1.13047
    -1.13047
    -0.93331
    -0.75408
    -0.61069
    -0.50315
    -0.48522
    -0.61069
    -1.09462
    -1.47102
    -1.66818
    -1.36348
    -1.04085
    -0.84369
    -1.16632
    -1.77572
    -2.11626
    -1.91911
    -1.82949
    -1.75779
    -1.90118
    -1.93703
    -1.95495
    -1.81156
    -1.65025
    -1.48894
    -1.27386
    -1.23801
    -1.13047
    -1.04085
    -0.73615
    -0.77200
    -0.78992
    -0.78992
    -0.75408
    -0.48522
    -0.41353
    -0.61069
    -0.62861
    -0.59277
    -0.62861
    -0.57484
    -0.50315
    -0.43145
    -0.43145
    -0.44938
    -0.44938
    -0.23430
    -0.16260
    -0.18052
     0.01663
     0.03456
     0.07040
     0.05248
     0.01663
     0.14210
     0.16002
    -0.05506
    -0.09091
     0.01663
    -0.00129
    -0.01921
    -0.09091
    -0.07298
    -0.14468
    -0.30599
    -0.34184
    -0.28807
    -0.23430
    -0.30599
    -0.27014
    -0.32391
    -0.18052
    -0.27014
    -0.14468
    -0.16260
    -0.10883
    -0.05506
    -0.18052
    -0.18052
    -0.18052
    -0.21637
    -0.28807
    -0.35976
    -0.37768
    -0.30599
    -0.43145
    -0.43145
    -0.53900
    -0.78992
    -0.66446
    -0.61069
    -0.57484
    -0.62861
    -0.66446
    -0.73615
    -0.62861
    -0.59277
    -0.75408
    -0.70031
    -0.66446
    -0.59277
    -0.50315
    -0.61069
    -0.66446
    -0.57484
    -0.52107
    -0.39561
    -0.43145
    -0.37768
    -0.39561
    -0.44938
    -0.30599
    -0.23430
    -0.30599
    -0.27014
    -0.18052
    -0.12675
     0.19587
     0.33926
     0.32133
     0.19587
     0.19587
     0.23172
     0.26756
     0.33926
     0.35718
     0.30341
     0.46472
     0.59019
     0.55434
     0.46472
     0.48265
     0.50057
     0.44680
     0.41095
     0.37510
     0.50057
     0.50057
     0.73357
     0.85904
     1.09204
     1.25336
     1.41467
     1.54013
     1.70144
     2.00614
     2.20330
     2.49008
     2.59762
     2.38254
     2.54385
     2.66931
     2.95609
     2.93817
     2.84855
     2.77685
     2.47216
     2.14953
     1.88068
     1.52221
     1.36090
     1.39674
     1.30713
     1.16374
     0.93073
     0.64396
     0.44680
     0.21379
     0.10625
     0.30341
     0.46472
     0.59019
     0.80527
     0.78734
     0.67980
     0.64396
     0.67980
     0.48265
     0.24964
     0.10625
    -0.18052
    -0.00129
     0.21379
    -0.23430
    -0.70031
    -1.09462
    -1.39932
    -1.66818
    -1.81156
    -2.00872
    -2.20588
    -2.24173
    -2.08042
    -1.99080
    -1.90118
    -1.91911
    -1.63233
    -1.66818
    -1.57856
    -1.48894
    -1.23801
    -0.84369
    -0.62861
    -0.46730
    -0.43145
    -0.23430
    -0.14468
    -0.07298
    -0.18052
    -0.12675
    -0.12675
    -0.07298
     0.16002
     0.35718
     0.26756
     0.19587
     0.17795
     0.03456
     0.01663
    -0.01921
    -0.18052
    -0.34184
    -0.28807
    -0.18052
    -0.39561
    -0.34184
    -0.35976
    -0.53900
    -0.59277
    -0.55692
    -0.62861
    -0.61069
    -0.66446
    -0.55692
    -0.55692
    -0.46730
    -0.41353
    -0.44938
    -0.37768
    -0.27014
    -0.35976
    -0.32391
    -0.23430
    -0.34184
    -0.35976
    -0.39561
    -0.50315
    -0.46730
    -0.50315
    -0.44938
    -0.41353
    -0.59277
    -0.82577
    -0.95124
    -0.77200
    -0.70031
    -0.80785
    -0.77200
    -0.70031
    -0.86162
    -0.87954
    -0.71823
    -0.78992
    -0.86162
    -0.78992
    -0.78992
    -0.73615
    -0.66446
    -0.61069
    -0.53900
    -0.57484
    -0.48522
    -0.62861
    -0.66446
    -0.57484
    -0.53900
    -0.59277
    -0.46730
    -0.43145
    -0.48522
    -0.61069
    -0.55692
    -0.55692
    -0.50315
    -0.39561
    -0.52107
    -0.37768
    -0.35976
    -0.30599
    -0.46730
    -0.32391
    -0.44938
    -0.48522
    -0.23430
    -0.10883
    -0.14468
    -0.21637
    -0.28807
    -0.23430
    -0.12675
    -0.03714
    -0.01921
    -0.21637
    -0.09091
    -0.14468
    -0.14468
    -0.07298
    -0.09091
    -0.19845
    -0.23430
    -0.10883
    -0.16260
    -0.25222
    -0.32391
    -0.39561
    -0.30599
    -0.28807
    -0.28807
    -0.32391
    -0.28807
    -0.41353
    -0.32391
    -0.25222
    -0.25222
    -0.18052
    -0.23430
    -0.12675
    -0.03714
    -0.01921
     0.05248
     0.28549
     0.50057
     0.75150
     1.03827
     1.52221
     1.79106
     2.13161
     2.34669
     2.52593
     2.86647
     3.09948
     3.33248
     3.76265
     3.83434
     3.92396
     3.69095
     3.60134
     3.42210
     3.06363
     2.65139
     2.14953
     1.45051
     1.09204
     1.05620
     0.94866
     0.59019
     0.01663
    -0.62861
    -0.95124
    -1.22009
    -1.32763
    -1.27386
    -1.20217
    -1.13047
    -1.04085
    -1.09462
    -1.07670
    -1.09462
    -1.00501
    -0.89747
    -0.80785
    -0.71823
    -0.70031
    -0.64654
    -0.57484
    -0.48522
    -0.48522
    -0.30599
    -0.30599
    -0.18052
     0.01663
     0.12417
     0.16002
     0.28549
     0.23172
     0.17795
     0.26756
     0.32133
     0.42887
     0.42887
     0.41095
     0.35718
     0.32133
     0.23172
     0.07040
    -0.09091
    -0.09091
    -0.14468
    -0.16260
    -0.21637
    -0.39561
    -0.34184
    -0.52107
    -0.61069
    -0.71823
    -0.73615
    -0.95124
    -1.13047
    -1.05878
    -1.02293
    -0.91539
    -0.98708
    -0.98708
    -1.05878
    -1.23801
    -1.34555
    -1.22009
    -1.07670
    -1.20217
    -1.11255
    -1.02293
    -0.93331
    -0.86162
    -0.95124
    -1.04085
    -0.84369
    -0.78992
    -1.00501
    -0.98708
    -1.05878
    -0.82577
    -0.84369
    -1.00501
    -0.96916
    -0.84369
    -0.84369
    -0.80785
    -0.73615
    -0.62861
    -0.53900
    -0.64654
    -0.55692
    -0.55692
    -0.55692
    -0.44938
    -0.44938
    -0.32391
    -0.28807
    -0.19845
    -0.12675
    -0.00129
    -0.16260
    -0.23430
    -0.05506
    -0.05506
    -0.16260
    -0.14468
    -0.12675
    -0.01921
    -0.10883
    -0.14468
    -0.25222
    -0.18052
    -0.16260
    -0.10883
    -0.23430
    -0.21637
    -0.32391
    -0.37768
    -0.16260
    -0.23430
    -0.30599
    -0.30599
    -0.18052
    -0.18052
    -0.07298
    -0.21637
    -0.25222
    -0.18052
    -0.21637
    -0.07298
    -0.18052
    -0.16260
    -0.19845
    -0.23430
    -0.18052
    -0.10883
    -0.16260
    -0.23430
    -0.23430
    -0.23430
    -0.16260
    -0.18052
    -0.27014
    -0.03714
    -0.19845
    -0.28807
    -0.43145
    -0.32391
    -0.19845
    -0.16260
    -0.32391
    -0.16260
    -0.19845
    -0.21637
    -0.16260
    -0.27014
    -0.14468
    -0.28807
    -0.25222
    -0.18052
    -0.01921
     0.05248
     0.05248
     0.03456
     0.01663
     0.08833
     0.23172
     0.64396
     0.85904
     1.19959
     1.70144
     2.45423
     2.93817
     3.42210
     3.81642
     4.01358
     3.95981
     3.81642
     4.17489
     4.55128
     4.69467
     4.47959
     3.95981
     3.42210
     3.04571
     2.66931
     2.32877
     1.75521
     0.73357
    -0.19845
    -0.61069
    -0.86162
    -0.75408
    -0.68238
    -0.91539
    -1.32763
    -1.34555
    -1.38140
    -1.29178
    -0.86162
    -0.41353
    -0.27014
    -0.21637
    -0.16260
    -0.19845
    -0.16260
    -0.12675
    -0.34184
    -0.16260
    -0.05506
    -0.10883
    -0.25222
    -0.53900
    -0.48522
    -0.57484
    -0.78992
    -0.68238
    -0.70031
    -0.84369
    -0.75408
    -0.71823
    -0.71823
    -0.64654
    -0.73615
    -0.61069
    -0.41353
    -0.39561
    -0.37768
    -0.46730
    -0.71823
    -0.78992
    -0.68238
    -0.64654
    -0.62861
    -0.61069
    -0.70031
    -0.73615
    -0.78992
    -0.89747
    -0.87954
    -0.84369
    -0.59277
    -0.50315
    -0.43145
    -0.48522
    -0.46730
    -0.64654
    -0.61069
    -0.48522
    -0.25222
    -0.21637
    -0.21637
    -0.16260
    -0.25222
    -0.28807
    -0.28807
    -0.21637
    -0.10883
     0.05248
     0.05248
    -0.16260
    -0.14468
    -0.37768
    -0.28807
    -0.01921
     0.14210
     0.05248
    -0.05506
    -0.09091
    -0.14468
    -0.23430
    -0.25222
    -0.34184
    -0.35976
    -0.34184
    -0.52107
    -0.46730
    -0.43145
    -0.37768
    -0.46730
    -0.57484
    -0.55692
    -0.71823
    -0.75408
    -0.71823
    -0.62861
    -0.62861
    -0.62861
    -0.64654
    -0.44938
    -0.48522
    -0.44938
    -0.50315
    -0.46730
    -0.48522
    -0.48522
    -0.53900
    -0.41353
    -0.32391
    -0.44938
    -0.39561
    -0.44938
    -0.52107
    -0.43145
    -0.44938
    -0.30599
    -0.43145
    -0.39561
    -0.46730
    -0.43145
    -0.39561
    -0.41353
    -0.50315
    -0.37768
    -0.41353
    -0.35976
    -0.34184
    -0.39561
    -0.37768
    -0.35976
    -0.37768
    -0.32391
    -0.34184
    -0.27014
    -0.30599
    -0.30599
    -0.32391
    -0.32391
    -0.28807
    -0.25222
    -0.21637
    -0.35976
    -0.18052
    -0.34184
    -0.21637
    -0.28807
    -0.39561
    -0.25222
    -0.18052
    -0.25222
    -0.19845
    -0.23430
    -0.16260
    -0.07298
     0.05248
     0.01663
     0.19587
     0.35718
     0.60811
     0.93073
     1.23543
     1.75521
     2.23915
     2.41838
     3.06363
     3.52964
     3.90604
     3.76265
     3.38625
     3.35041
     3.40418
     3.27871
     3.36833
     3.51172
     3.44003
     3.00986
     2.72308
     2.47216
     1.82691
     1.16374
     0.73357
     0.30341
     0.24964
     0.07040
    -0.18052
    -0.34184
    -0.43145
    -0.48522
    -0.46730
    -0.48522
    -0.68238
    -0.80785
    -0.87954
    -1.00501
    -0.95124
    -0.95124
    -0.77200
    -0.78992
    -0.71823
    -0.75408
    -0.59277
    -0.57484
    -0.46730
    -0.48522
    -0.57484
    -0.55692
    -0.59277
    -0.55692
    -0.44938
    -0.53900
    -0.89747
    -1.00501
    -0.77200
    -0.68238
    -0.86162
    -0.77200
    -0.91539
    -0.93331
    -0.93331
    -0.95124
    -1.13047
    -1.18424
    -1.14839
    -1.23801
    -1.18424
    -1.25594
    -1.27386
    -1.25594
    -1.14839
    -1.11255
    -1.00501
    -0.98708
    -0.98708
    -0.95124
    -1.00501
    -0.78992
    -0.57484
    -0.25222
    -0.12675
    -0.16260
     0.01663
     0.19587
     0.26756
     0.32133
     0.23172
     0.14210
     0.28549
     0.42887
     0.35718
     0.19587
     0.16002
     0.23172
     0.24964
     0.16002
     0.03456
    -0.10883
    -0.27014
    -0.30599
    -0.23430
    -0.14468
    -0.23430
    -0.41353
    -0.44938
    -0.35976
    -0.30599
    -0.46730
    -0.41353
    -0.52107
    -0.50315
    -0.50315
    -0.46730
    -0.48522
    -0.50315
    -0.57484
    -0.48522
    -0.53900
    -0.62861
    -0.39561
    -0.46730
    -0.39561
    -0.41353
    -0.32391
    -0.44938
    -0.37768
    -0.30599
    -0.32391
    -0.12675
    -0.03714
    -0.16260
    -0.19845
    -0.12675
    -0.09091
    -0.23430
    -0.32391
    -0.28807
    -0.32391
    -0.25222
    -0.21637
    -0.37768
    -0.37768
    -0.41353
    -0.57484
    -0.55692
    -0.50315
    -0.61069
    -0.62861
    -0.52107
    -0.46730
    -0.46730
    -0.61069
    -0.50315
    -0.39561
    -0.30599
    -0.39561
    -0.39561
    -0.34184
    -0.28807
    -0.34184
    -0.32391
    -0.10883
    -0.25222
    -0.32391
    -0.18052
    -0.23430
    -0.35976
    -0.21637
    -0.28807
    -0.10883
    -0.18052
    -0.16260
    -0.16260
    -0.21637
    -0.16260
    -0.09091
    -0.07298
     0.01663
    -0.01921
     0.05248
     0.16002
     0.32133
     0.42887
     0.48265
     0.44680
     0.71565
     0.87696
     1.18166
     1.55806
     1.75521
     1.97030
     2.36461
     2.61554
     3.00986
     3.20702
     3.15325
     3.17117
     3.18910
     3.08155
     3.11740
     2.97401
     2.83063
     2.97401
     2.88440
     2.29292
     1.91653
     1.79106
     1.50429
     1.05620
     0.67980
     0.53642
     0.33926
     0.24964
     0.01663
    -0.05506
    -0.05506
    -0.05506
    -0.14468
    -0.14468
    -0.23430
    -0.28807
    -0.43145
    -0.59277
    -0.64654
    -0.59277
    -0.52107
    -0.46730
    -0.66446
    -0.77200
    -0.89747
    -0.86162
    -0.91539
    -0.87954
    -1.02293
    -0.98708
    -1.09462
    -1.00501
    -1.14839
    -1.23801
    -1.30971
    -1.00501
    -0.78992
    -0.59277
    -0.71823
    -0.87954
    -0.84369
    -0.61069
    -0.64654
    -0.55692
    -0.43145
    -0.32391
    -0.18052
    -0.23430
    -0.25222
    -0.12675
    -0.16260
    -0.19845
    -0.27014
    -0.01921
     0.08833
    -0.03714
     0.08833
     0.05248
     0.23172
     0.26756
     0.24964
     0.19587
     0.24964
     0.30341
     0.28549
     0.41095
     0.28549
     0.33926
     0.37510
     0.30341
     0.19587
     0.14210
     0.12417
     0.14210
     0.05248
     0.08833
    -0.05506
    -0.18052
    -0.23430
    -0.21637
    -0.35976
    -0.37768
    -0.43145
    -0.57484
    -0.59277
    -0.70031
    -0.55692
    -0.57484
    -0.73615
    -0.71823
    -0.71823
    -0.64654
    -0.64654
    -0.71823
    -0.62861
    -0.61069
    -0.66446
    -0.55692
    -0.41353
    -0.55692
    -0.43145
    -0.55692
    -0.32391
    -0.37768
    -0.50315
    -0.50315
    -0.44938
    -0.46730
    -0.39561
    -0.44938
    -0.39561
    -0.37768
    -0.46730
    -0.44938
    -0.41353
    -0.48522
    -0.46730
    -0.53900
    -0.46730
    -0.44938
    -0.44938
    -0.50315
    -0.50315
    -0.53900
    -0.41353
    -0.37768
    -0.46730
    -0.53900
    -0.48522
    -0.44938
    -0.34184
    -0.46730
    -0.48522
    -0.44938
    -0.35976
    -0.30599
    -0.25222
    -0.25222
    -0.19845
    -0.28807
    -0.23430
    -0.19845
    -0.09091
    -0.10883
    -0.07298
    -0.01921
     0.07040
     0.14210
     0.12417
     0.10625
     0.03456
     0.05248
     0.12417
    -0.00129
    -0.16260
    -0.27014
    -0.18052
    -0.00129
     0.16002
     0.17795
     0.12417
     0.26756
     0.23172
     0.46472
     0.64396
     1.16374
     1.89860
     2.50800
     2.83063
     3.40418
     3.88811
     4.21074
     3.94188
     2.97401
     2.81270
     3.26079
     3.83434
     3.88811
     3.35041
     2.52593
     2.14953
     2.13161
     1.34297
     0.46472
    -0.07298
    -0.48522
    -0.66446
    -0.80785
    -0.96916
    -1.04085
    -1.09462
    -1.11255
    -1.09462
    -1.07670
    -0.95124
    -0.86162
    -0.89747
    -0.75408
    -0.70031
    -0.71823
    -0.46730
    -0.50315
    -0.50315
    -0.50315
    -0.44938
    -0.37768
    -0.32391
    -0.27014
    -0.39561
    -0.41353
    -0.46730
    -0.50315
    -0.52107
    -0.50315
    -0.48522
    -0.53900
    -0.44938
    -0.43145
    -0.48522
    -0.52107
    -0.50315
    -0.46730
    -0.37768
    -0.39561
    -0.39561
    -0.37768
    -0.37768
    -0.48522
    -0.39561
    -0.34184
    -0.41353
    -0.48522
    -0.30599
    -0.30599
    -0.34184
    -0.30599
    -0.32391
    -0.23430
    -0.23430
    -0.21637
    -0.14468
    -0.10883
    -0.01921
    -0.01921
     0.05248
     0.03456
     0.21379
     0.12417
     0.08833
     0.26756
     0.07040
     0.01663
     0.05248
     0.08833
    -0.01921
    -0.25222
    -0.25222
    -0.44938
    -0.46730
    -0.37768
    -0.48522
    -0.46730
    -0.50315
    -0.43145
    -0.59277
    -0.66446
    -0.68238
    -0.68238
    -0.52107
    -0.46730
    -0.43145
    -0.52107
    -0.43145
    -0.53900
    -0.44938
    -0.55692
    -0.59277
    -0.52107
    -0.46730
    -0.52107
    -0.57484
    -0.52107
    -0.50315
    -0.64654
    -0.50315
    -0.61069
    -0.48522
    -0.53900
    -0.46730
    -0.52107
    -0.44938
    -0.43145
    -0.44938
    -0.44938
    -0.41353
    -0.41353
    -0.48522
    -0.41353
    -0.37768
    -0.34184
    -0.44938
    -0.30599
    -0.35976
    -0.35976
    -0.35976
    -0.34184
    -0.18052
    -0.18052
    -0.19845
    -0.23430
     0.14210
     0.10625
    -0.01921
     0.01663
     0.12417
     0.16002
     0.03456
     0.16002
     0.23172
     0.30341
     0.23172
     0.16002
     0.23172
     0.12417
     0.07040
    -0.07298
    -0.18052
    -0.27014
    -0.27014
    -0.32391
    -0.27014
    -0.25222
    -0.39561
    -0.48522
    -0.43145
    -0.46730
    -0.44938
    -0.59277
    -0.46730
    -0.39561
    -0.39561
    -0.25222
    -0.09091
     0.07040
     0.17795
     0.24964
     0.41095
     0.85904
     1.21751
     1.82691
     2.34669
     2.63347
     2.75893
     2.47216
     2.77685
     3.36833
     3.69095
     3.65511
     3.60134
     3.79850
     3.78057
     3.18910
     2.61554
     2.57970
     2.00614
     1.77314
     1.45051
     1.23543
     0.89489
     0.62603
     0.23172
     0.03456
    -0.10883
    -0.44938
    -0.52107
    -0.61069
    -0.71823
    -0.48522
    -0.37768
    -0.25222
    -0.34184
    -0.39561
    -0.43145
    -0.50315
    -0.44938
    -0.28807
    -0.28807
    -0.16260
    -0.25222
    -0.19845
    -0.39561
    -0.32391
    -0.34184
    -0.25222
    -0.28807
    -0.14468
    -0.23430
    -0.39561
    -0.39561
    -0.37768
    -0.23430
    -0.28807
    -0.39561
    -0.50315
    -0.39561
    -0.37768
    -0.34184
    -0.30599
    -0.23430
    -0.28807
    -0.37768
    -0.35976
    -0.55692
    -0.68238
    -0.66446
    -0.48522
    -0.41353
    -0.32391
    -0.39561
    -0.57484
    -0.50315
    -0.46730
    -0.48522
    -0.50315
    -0.55692
    -0.53900
    -0.55692
    -0.44938
    -0.43145
    -0.44938
    -0.52107
    -0.50315
    -0.32391
    -0.43145
    -0.44938
    -0.61069
    -0.48522
    -0.48522
    -0.39561
    -0.30599
    -0.37768
    -0.32391
    -0.25222
    -0.23430
    -0.16260
    -0.07298
    -0.19845
    -0.05506
    -0.03714
    -0.09091
    -0.12675
    -0.27014
    -0.19845
    -0.25222
    -0.25222
    -0.48522
    -0.59277
    -0.57484
    -0.50315
    -0.62861
    -0.66446
    -0.71823
    -0.82577
    -0.80785
    -0.77200
    -0.68238
    -0.75408
    -0.78992
    -0.84369
    -0.71823
    -0.66446
    -0.53900
    -0.59277
    -0.59277
    -0.57484
    -0.59277
    -0.44938
    -0.28807
    -0.39561
    -0.35976
    -0.28807
    -0.19845
    -0.07298
    -0.12675
    -0.10883
    -0.12675
    -0.01921
     0.05248
     0.01663
    -0.05506
    -0.03714
    -0.18052
    -0.10883
    -0.00129
    -0.10883
    -0.21637
    -0.18052
    -0.16260
    -0.18052
    -0.10883
    -0.14468
    -0.21637
    -0.09091
    -0.09091
    -0.12675
    -0.12675
    -0.07298
    -0.10883
    -0.12675
     0.10625
     0.08833
    -0.03714
    -0.21637
    -0.07298
    -0.14468
    -0.18052
    -0.16260
    -0.16260
    -0.16260
    -0.03714
    -0.03714
    -0.34184
    -0.27014
    -0.39561
    -0.30599
    -0.05506
     0.07040
     0.08833
     0.44680
     0.66188
     0.85904
     1.10997
     1.34297
     1.19959
     1.50429
     2.18538
     2.92024
     3.47587
     3.17117
     2.97401
     3.00986
     3.17117
     3.36833
     3.15325
     2.72308
     2.68724
     2.63347
     2.38254
     2.07784
     1.70144
     1.23543
     0.89489
     0.67980
     0.39303
     0.05248
     0.01663
    -0.18052
    -0.28807
    -0.25222
    -0.35976
    -0.44938
    -0.35976
    -0.30599
    -0.32391
    -0.19845
    -0.35976
    -0.30599
    -0.32391
    -0.18052
    -0.25222
    -0.23430
    -0.32391
    -0.34184
    -0.44938
    -0.30599
    -0.35976
    -0.50315
    -0.48522
    -0.55692
    -0.62861
    -0.61069
    -0.73615
    -0.77200
    -0.78992
    -0.78992
    -0.75408
    -0.71823
    -0.70031
    -0.68238
    -0.87954
    -0.78992
    -0.64654
    -0.73615
    -0.66446
    -0.68238
    -0.70031
    -0.61069
    -0.55692
    -0.53900
    -0.50315
    -0.46730
    -0.41353
    -0.37768
    -0.35976
    -0.28807
    -0.34184
    -0.30599
    -0.21637
    -0.14468
    -0.18052
    -0.01921
    -0.16260
    -0.03714
    -0.01921
    -0.01921
    -0.03714
    -0.12675
    -0.07298
    -0.09091
    -0.16260
    -0.23430
    -0.28807
    -0.37768
    -0.30599
    -0.25222
    -0.25222
    -0.28807
    -0.39561
    -0.37768
    -0.41353
    -0.41353
    -0.37768
    -0.37768
    -0.30599
    -0.25222
    -0.21637
    -0.19845
    -0.14468
    -0.19845
    -0.07298
    -0.03714
    -0.01921
     0.05248
     0.17795
     0.07040
     0.05248
    -0.03714
    -0.09091
    -0.05506
    -0.07298
    -0.05506
    -0.16260
    -0.12675
    -0.27014
    -0.30599
    -0.34184
    -0.35976
    -0.34184
    -0.39561
    -0.48522
    -0.55692
    -0.61069
    -0.50315
    -0.44938
    -0.39561
    -0.39561
    -0.32391
    -0.28807
    -0.35976
    -0.21637
    -0.25222
    -0.28807
    -0.10883
    -0.12675
    -0.01921
     0.01663
    -0.09091
    -0.05506
    -0.07298
    -0.07298
    -0.01921
     0.05248
    -0.10883
    -0.16260
    -0.23430
    -0.28807
    -0.23430
    -0.37768
    -0.25222
    -0.32391
    -0.44938
    -0.41353
    -0.52107
    -0.55692
    -0.64654
    -0.71823
    -0.66446
    -0.64654
    -0.66446
    -0.64654
    -0.73615
    -0.70031
    -0.59277
    -0.66446
    -0.62861
    -0.55692
    -0.59277
    -0.57484
    -0.48522
    -0.32391
    -0.12675
     0.10625
     0.46472
     0.62603
     0.60811
     0.55434
     0.23172
     0.37510
     0.39303
     0.89489
     1.28920
     1.46844
     1.48636
     1.28920
     0.91281
     0.89489
     1.39674
     2.02407
     2.63347
     3.18910
     3.58341
     3.60134
     3.35041
     3.02778
     3.04571
     2.92024
     3.00986
     3.18910
     3.33248
     3.13533
     3.02778
     2.52593
     1.86276
     1.25336
     0.84112
     0.28549
    -0.00129
    -0.18052
    -0.35976
    -0.50315
    -0.48522
    -0.66446
    -0.84369
    -0.80785
    -0.78992
    -0.84369
    -0.78992
    -0.75408
    -0.77200
    -0.84369
    -0.86162
    -0.84369
    -0.82577
    -0.78992
    -0.82577
    -0.84369
    -0.71823
    -0.71823
    -0.93331
    -0.91539
    -0.84369
    -0.84369
    -0.80785
    -0.80785
    -0.82577
    -0.77200
    -0.78992
    -0.77200
    -0.73615
    -0.52107
    -0.61069
    -0.64654
    -0.64654
    -0.53900
    -0.53900
    -0.61069
    -0.41353
    -0.37768
    -0.48522
    -0.53900
    -0.46730
    -0.39561
    -0.43145
    -0.32391
    -0.34184
    -0.18052
    -0.21637
    -0.23430
    -0.14468
    -0.16260
    -0.07298
    -0.00129
     0.14210
     0.08833
     0.21379
     0.21379
     0.12417
     0.17795
     0.08833
    -0.09091
    -0.12675
    -0.10883
    -0.05506
    -0.16260
    -0.16260
    -0.23430
    -0.27014
    -0.43145
    -0.21637
    -0.30599
    -0.35976
    -0.25222
    -0.19845
    -0.10883
    -0.16260
    -0.09091
    -0.12675
    -0.01921
     0.14210
     0.17795
     0.16002
     0.21379
     0.19587
     0.19587
     0.17795
     0.14210
     0.03456
     0.05248
     0.12417
     0.03456
    -0.01921
    -0.10883
    -0.12675
    -0.27014
    -0.25222
    -0.44938
    -0.55692
    -0.59277
    -0.53900
    -0.66446
    -0.84369
    -0.73615
    -0.89747
    -0.98708
    -0.91539
    -0.93331
    -0.96916
    -0.89747
    -0.84369
    -0.84369
    -0.77200
    -0.73615
    -0.86162
    -0.91539
    -0.77200
    -0.73615
    -0.84369
    -0.68238
    -0.66446
    -0.77200
    -0.57484
    -0.43145
    -0.37768
    -0.41353
    -0.64654
    -0.62861
    -0.37768
    -0.28807
    -0.23430
    -0.34184
    -0.39561
    -0.32391
    -0.27014
     0.08833
     0.08833
    -0.09091
    -0.09091
     0.01663
    -0.01921
     0.01663
     0.07040
     0.07040
     0.21379
     0.16002
     0.30341
     0.26756
     0.33926
     0.26756
     0.30341
     0.35718
     0.50057
     0.48265
     0.51849
     0.66188
     0.85904
     0.91281
     0.93073
     0.84112
     0.73357
     0.51849
     0.35718
     0.48265
     0.67980
     0.87696
     1.16374
     0.93073
     0.59019
     0.64396
     0.80527
     1.23543
     1.75521
     2.16746
     2.56177
     2.79478
     3.04571
     3.08155
     2.92024
     2.84855
     3.02778
     3.22494
     3.38625
     3.11740
     3.02778
     2.72308
     2.16746
     1.64767
     1.28920
     0.89489
     0.55434
     0.19587
    -0.14468
    -0.32391
    -0.48522
    -0.70031
    -0.84369
    -0.77200
    -0.84369
    -0.87954
    -0.80785
    -0.73615
    -0.73615
    -0.86162
    -0.98708
    -0.55692
    -0.44938
    -0.41353
    -0.43145
    -0.37768
    -0.28807
    -0.12675
    -0.14468
    -0.09091
    -0.23430
    -0.18052
     0.01663
     0.21379
     0.01663
    -0.07298
    -0.05506
    -0.21637
    -0.25222
    -0.21637
    -0.18052
    -0.23430
    -0.35976
    -0.35976
    -0.43145
    -0.39561
    -0.44938
    -0.43145
    -0.37768
    -0.32391
    -0.25222
    -0.39561
    -0.39561
    -0.30599
    -0.23430
    -0.28807
    -0.19845
    -0.32391
    -0.18052
    -0.12675
    -0.21637
    -0.19845
    -0.21637
    -0.21637
    -0.23430
    -0.23430
    -0.28807
    -0.32391
    -0.21637
    -0.12675
    -0.37768
    -0.50315
    -0.55692
    -0.48522
    -0.46730
    -0.55692
    -0.52107
    -0.62861
    -0.59277
    -0.66446
    -0.77200
    -0.73615
    -0.68238
    -0.59277
    -0.46730
    -0.64654
    -0.57484
    -0.62861
    -0.59277
    -0.68238
    -0.50315
    -0.48522
    -0.39561
    -0.30599
    -0.46730
    -0.39561
    -0.34184
    -0.39561
    -0.28807
    -0.28807
    -0.35976
    -0.27014
    -0.21637
    -0.09091
    -0.18052
    -0.18052
    -0.18052
    -0.18052
    -0.19845
    -0.07298
    -0.18052
    -0.21637
    -0.10883
    -0.25222
    -0.19845
    -0.14468
    -0.23430
    -0.14468
    -0.21637
    -0.19845
    -0.28807
    -0.19845
    -0.16260
    -0.09091
    -0.00129
    -0.18052
    -0.16260
    -0.14468
    -0.12675
    -0.25222
    -0.05506
    -0.10883
    -0.14468
    -0.19845
    -0.18052
    -0.09091
    -0.10883
    -0.10883
    -0.01921
    -0.12675
    -0.01921
    -0.01921
     0.01663
    -0.05506
    -0.16260
    -0.21637
    -0.12675
    -0.00129
    -0.10883
    -0.18052
    -0.18052
    -0.12675
    -0.23430
    -0.14468
    -0.16260
    -0.05506
     0.10625
     0.17795
     0.41095
     0.41095
     0.37510
     0.39303
     0.23172
     0.26756
     0.69773
     1.25336
     1.86276
     2.05991
     2.00614
     2.00614
     2.29292
     2.31084
     2.11368
     2.14953
     1.89860
     2.09576
     2.29292
     2.14953
     2.05991
     2.13161
     1.95237
     1.23543
     1.09204
     0.91281
     0.59019
     0.32133
     0.39303
     0.48265
     0.53642
     0.26756
    -0.00129
    -0.18052
    -0.09091
    -0.09091
    -0.05506
     0.10625
     0.12417
     0.12417
    -0.01921
     0.01663
    -0.01921
    -0.01921
     0.05248
     0.14210
     0.23172
     0.28549
     0.21379
     0.46472
     0.21379
     0.50057
     0.59019
     0.46472
     0.21379
     0.07040
     0.10625
     0.16002
     0.05248
     0.05248
    -0.09091
    -0.23430
    -0.44938
    -0.53900
    -0.46730
    -0.64654
    -0.61069
    -0.73615
    -0.71823
    -0.93331
    -0.75408
    -0.77200
    -0.75408
    -0.70031
    -0.70031
    -0.78992
    -0.77200
    -0.84369
    -0.80785
    -0.89747
    -0.89747
    -0.84369
    -0.91539
    -0.87954
    -0.95124
    -0.91539
    -0.78992
    -0.82577
    -0.93331
    -0.89747
    -0.89747
    -0.93331
    -0.80785
    -0.78992
    -0.80785
    -0.75408
    -0.71823
    -0.62861
    -0.52107
    -0.53900
    -0.55692
    -0.64654
    -0.53900
    -0.48522
    -0.52107
    -0.52107
    -0.52107
    -0.59277
    -0.64654
    -0.61069
    -0.44938
    -0.21637
    -0.32391
    -0.28807
    -0.35976
    -0.28807
    -0.23430
    -0.19845
    -0.16260
    -0.01921
    -0.01921
     0.01663
     0.03456
    -0.05506
     0.08833
    -0.10883
    -0.10883
     0.01663
    -0.21637
    -0.09091
    -0.30599
    -0.23430
    -0.27014
    -0.30599
    -0.28807
    -0.32391
    -0.28807
    -0.25222
    -0.21637
    -0.16260
    -0.14468
    -0.14468
    -0.10883
     0.01663
     0.05248
     0.07040
    -0.00129
    -0.12675
    -0.05506
    -0.10883
    -0.14468
    -0.16260
    -0.19845
    -0.18052
    -0.30599
    -0.30599
    -0.46730
    -0.52107
    -0.50315
    -0.61069
    -0.59277
    -0.59277
    -0.57484
    -0.46730
    -0.30599
    -0.28807
    -0.21637
    -0.18052
    -0.00129
     0.10625
     0.33926
     0.69773
     1.00243
     1.39674
     1.50429
     1.55806
     1.50429
     1.46844
     1.36090
     1.59390
     1.88068
     2.27500
     2.31084
     2.09576
     1.61183
     1.28920
     1.16374
     1.07412
     1.10997
     0.82319
     0.35718
     0.19587
    -0.01921
    -0.14468
    -0.01921
    -0.12675
    -0.25222
    -0.39561
    -0.48522
    -0.59277
    -0.52107
    -0.50315
    -0.39561
    -0.37768
    -0.23430
    -0.23430
    -0.09091
     0.03456
     0.01663
     0.05248
     0.07040
     0.05248
    -0.01921
     0.03456
    -0.03714
    -0.12675
    -0.01921
    -0.12675
    -0.37768
    -0.48522
    -0.44938
    -0.48522
    -0.52107
    -0.61069
    -0.59277
    -0.48522
    -0.48522
    -0.43145
    -0.50315
    -0.37768
    -0.35976
    -0.19845
    -0.23430
     0.03456
    -0.09091
     0.12417
     0.30341
     0.33926
     0.35718
     0.35718
     0.21379
     0.37510
     0.39303
     0.32133
     0.41095
     0.48265
     0.44680
     0.42887
     0.39303
     0.50057
     0.46472
     0.19587
     0.33926
     0.26756
     0.12417
    -0.18052
    -0.32391
    -0.66446
    -0.80785
    -0.71823
    -0.71823
    -0.86162
    -1.11255
    -1.25594
    -1.18424
    -1.09462
    -1.11255
    -1.20217
    -1.25594
    -1.25594
    -1.11255
    -0.71823
    -0.59277
    -0.27014
     0.12417
     0.10625
     0.05248
    -0.01921
    -0.01921
     0.17795
     0.30341
     0.46472
     0.42887
     0.37510
     0.32133
     0.24964
     0.26756
     0.28549
     0.16002
     0.08833
     0.10625
     0.16002
     0.14210
    -0.00129
    -0.12675
    -0.21637
    -0.10883
    -0.19845
    -0.07298
    -0.25222
    -0.25222
    -0.27014
    -0.23430
    -0.25222
    -0.37768
    -0.37768
    -0.28807
    -0.19845
    -0.12675
    -0.18052
    -0.16260
    -0.27014
    -0.25222
    -0.25222
    -0.03714
    -0.03714
    -0.10883
    -0.03714
    -0.01921
    -0.03714
     0.03456
    -0.05506
    -0.05506
    -0.00129
     0.08833
     0.10625
     0.01663
    -0.05506
     0.03456
     0.03456
     0.14210
     0.17795
     0.08833
     0.10625
     0.30341
     0.41095
     0.57226
     0.82319
     1.09204
     1.45051
     1.70144
     2.16746
     2.20330
     2.34669
     2.25707
     1.93445
     2.00614
     2.09576
     2.05991
     2.16746
     2.16746
     2.00614
     1.84483
     1.59390
     1.30713
     1.07412
     0.67980
     0.24964
    -0.00129
    -0.12675
    -0.14468
    -0.18052
    -0.10883
     0.07040
    -0.12675
    -0.32391
    -0.52107
    -0.50315
    -0.52107
    -0.57484
    -0.59277
    -0.57484
    -0.46730
    -0.39561
    -0.34184
    -0.30599
    -0.41353
    -0.25222
    -0.30599
    -0.19845
    -0.28807
    -0.44938
    -0.27014
    -0.16260
    -0.18052
    -0.25222
    -0.43145
    -0.39561
    -0.39561
    -0.48522
    -0.61069
    -0.73615
    -0.68238
    -0.80785
    -0.87954
    -0.73615
    -0.70031
    -0.82577
    -0.86162
    -0.86162
    -0.78992
    -0.86162
    -0.84369
    -0.78992
    -0.78992
    -0.73615
    -0.68238
    -0.77200
    -0.64654
    -0.62861
    -0.57484
    -0.64654
    -0.46730
    -0.50315
    -0.37768
    -0.28807
    -0.23430
    -0.19845
    -0.05506
    -0.25222
    -0.30599
    -0.28807
    -0.01921
    -0.14468
    -0.21637
    -0.32391
    -0.21637
    -0.35976
    -0.34184
    -0.44938
    -0.52107
    -0.62861
    -0.70031
    -0.68238
    -0.75408
    -0.80785
    -0.70031
    -0.64654
    -0.61069
    -0.48522
    -0.35976
    -0.18052
     0.12417
     0.30341
     0.60811
     0.57226
     0.71565
     1.05620
     1.18166
     1.21751
     1.34297
     1.18166
     1.00243
     0.82319
     0.69773
     0.69773
     0.73357
     0.62603
     0.53642
     0.28549
     0.01663
    -0.18052
    -0.44938
    -0.48522
    -0.43145
    -0.53900
    -0.50315
    -0.48522
    -0.39561
    -0.39561
    -0.32391
    -0.23430
    -0.23430
    -0.21637
    -0.27014
    -0.34184
    -0.32391
    -0.25222
    -0.23430
    -0.27014
    -0.14468
    -0.27014
    -0.18052
    -0.28807
    -0.28807
    -0.25222
    -0.21637
    -0.14468
    -0.19845
    -0.10883
    -0.23430
    -0.27014
    -0.34184
    -0.12675
    -0.14468
    -0.16260
    -0.16260
    -0.23430
    -0.10883
    -0.05506
    -0.07298
    -0.12675
    -0.03714
     0.07040
     0.10625
     0.19587
     0.24964
     0.35718
     0.55434
     0.89489
     1.16374
     1.27128
     1.61183
     1.79106
     2.00614
     2.16746
     2.18538
     2.11368
     2.02407
     1.93445
     2.04199
     2.16746
     2.32877
     2.09576
     1.84483
     1.55806
     1.28920
     0.89489
     0.59019
     0.35718
     0.33926
