# Supplementary material for: Software algorithm and hardware design for real-time implementation of new spectral estimator
Source: Biomed Eng Online. 2014 May 9;13:61. doi: 10.1186/1475-925X-13-61 (PMC4057578; doi:10.1186/1475-925X-13-61)
Supplement: Additional file 2 — txtfiles.zip. [file 1475-925X-13-61-S2.zip › FILE097.TXT]

    -1.47202
    -0.50533
    -0.71771
    -0.30027
     0.62248
     2.05788
     2.88543
     2.53390
     1.94803
     1.62579
     2.24829
     2.28490
     2.92937
     2.92937
     2.83416
     2.87810
     2.49728
     2.18970
     1.47933
     1.06921
     0.18308
    -0.24901
    -0.87150
    -1.20838
    -1.24500
    -1.25964
    -1.11317
    -0.82024
    -0.80559
    -0.50533
    -0.36618
    -0.07324
     0.07322
    -0.02930
    -0.04395
     0.05125
     0.07322
     0.00731
     0.13181
     0.07322
     0.13914
     0.05125
     0.10984
    -0.01466
     0.09519
     0.03661
    -0.02198
    -0.00001
     0.10252
     0.08787
     0.20505
     0.43940
     0.24899
     0.03661
     0.30025
     0.04393
     0.20505
     0.22702
     0.16111
     0.28560
     0.21237
     0.15378
     0.11716
     0.05858
     0.17575
     0.08055
     0.07322
     0.02196
    -0.05860
     0.00731
    -0.00733
    -0.15380
    -0.06592
    -0.16113
    -0.02930
     0.05125
    -0.11719
    -0.02930
    -0.20507
    -0.18310
     0.03661
    -0.06592
     0.05125
    -0.10986
    -0.13916
     0.03661
     0.22702
    -0.05860
     0.08055
     0.06590
    -0.13916
     0.08055
     0.04393
     0.15378
    -0.08057
    -0.17577
    -0.05860
     0.10984
    -0.02198
    -0.19042
    -0.14648
    -0.19042
    -0.30759
    -0.16113
    -0.36618
    -0.14648
    -0.41745
    -0.27098
    -0.34421
    -0.28562
    -0.41745
    -0.53462
    -0.56392
    -0.31492
    -0.29295
    -0.42477
    -0.48336
    -0.51997
    -0.43942
    -0.30759
    -0.51997
    -0.32224
    -0.39548
    -0.42477
    -0.38815
    -0.23436
    -0.19042
    -0.37351
    -0.38815
    -0.20507
    -0.10254
    -0.13183
    -0.05127
    -0.09522
    -0.01466
     0.01464
    -0.00001
     0.04393
     0.17575
     0.15378
     0.21237
     0.33687
     0.38813
     0.29293
     0.25631
     0.32954
     0.49798
     0.51263
     0.52728
     0.43940
     0.47601
     0.65178
     0.59319
     0.64445
     0.68107
     0.62248
     0.73966
     0.79092
     0.97401
     0.91542
     0.79092
     0.87148
     1.04724
     0.97401
     0.93007
     0.80557
     0.72501
     0.73966
     0.68107
     0.54192
     0.56389
     0.24166
     0.37349
     0.27096
     0.02928
     0.08787
    -0.15380
    -0.24901
    -0.34421
    -0.41012
    -0.54195
    -0.54927
    -0.82024
    -1.14979
    -1.09853
    -1.01797
    -0.78362
    -1.33288
    -1.74299
    -1.57455
    -1.69173
    -1.91875
    -2.36548
    -2.56322
    -3.19303
    -3.63244
    -2.27028
     0.75430
    -0.00733
     1.85282
     0.47601
    -0.03663
     2.69502
     3.76424
     3.29554
     3.36877
     3.19301
     3.24427
     3.76424
     3.58115
     3.17836
     3.29554
     3.12710
     2.37279
     1.55988
     0.19772
    -0.57124
    -0.99600
    -1.44273
    -1.66243
    -1.93340
    -1.99199
    -1.85284
    -1.37682
    -1.42808
    -1.26697
    -1.01065
    -0.84953
    -0.57856
    -0.46139
    -0.39548
    -0.24901
    -0.25633
    -0.04395
     0.06590
     0.17575
     0.15378
     0.19040
     0.25631
     0.39546
     0.46869
     0.36616
     0.10252
     0.27828
     0.31490
     0.47601
     0.34419
     0.18308
     0.07322
    -0.00001
    -0.11719
     0.18308
     0.10984
     0.05125
     0.05125
     0.21237
     0.48334
     0.40278
     0.27828
     0.35151
     0.32222
     0.33687
     0.30025
     0.46137
     0.52728
     0.59319
     0.57122
     0.71036
     0.98133
     0.54925
     0.14646
     0.13914
     0.32222
     0.32222
     0.16843
     0.16111
    -0.00001
     0.16111
     0.16111
     0.18308
    -0.08057
     0.03661
    -0.10254
     0.05125
     0.18308
     0.07322
    -0.00001
    -0.07324
     0.00731
     0.22702
     0.11716
     0.05858
     0.09519
     0.20505
     0.32222
     0.28560
     0.31490
     0.26363
     0.18308
     0.18308
     0.40278
     0.54925
     0.15378
     0.27096
     0.08055
     0.27828
     0.32222
     0.27096
     0.11716
     0.16111
     0.28560
     0.13914
     0.08055
     0.13181
     0.08787
     0.01464
     0.24899
     0.22702
     0.09519
     0.17575
     0.16843
     0.20505
     0.23434
     0.21237
     0.02928
     0.13914
     0.20505
     0.27096
     0.41743
     0.30025
     0.16843
    -0.00733
     0.29293
     0.42475
     0.27828
     0.25631
     0.22702
     0.19772
     0.33687
     0.25631
     0.17575
     0.23434
     0.35884
     0.22702
     0.20505
     0.32954
     0.08055
     0.19772
     0.14646
     0.11716
     0.19040
     0.10984
     0.12449
     0.12449
     0.24166
     0.12449
     0.17575
     0.08787
     0.14646
     0.19772
     0.24899
     0.30757
     0.33687
     0.05858
    -0.03663
     0.31490
     0.30025
     0.35151
     0.18308
     0.38081
     0.29293
     0.28560
     0.18308
     0.20505
     0.30025
     0.40278
     0.37349
     0.43940
     0.32222
     0.30025
     0.24899
     0.37349
     0.51263
     0.43207
     0.22702
     0.14646
     0.43207
     0.35151
     0.33687
     0.29293
     0.33687
     0.21237
     0.17575
     0.26363
     0.02196
    -0.02930
    -0.28562
    -0.26365
    -0.19774
    -0.10986
    -0.06592
    -0.00001
     0.83486
     0.71769
     2.05055
     3.44933
     2.05055
     1.72100
     1.80888
     2.35081
     3.22963
     3.19301
     2.65840
     2.25561
     2.22632
     1.74297
     1.49397
     1.17906
     0.68107
    -0.02930
    -0.46139
    -0.90812
    -1.48667
    -1.98466
    -2.18240
    -2.27028
    -1.99931
    -2.16043
    -1.92608
    -2.06522
    -1.72834
    -1.53061
    -1.45005
    -1.41343
    -1.40611
    -1.25232
    -1.23767
    -1.08388
    -0.98867
    -1.01797
    -0.93009
    -0.91544
    -0.79094
    -0.64447
    -0.67377
    -0.80559
    -0.65912
    -0.54195
    -0.35154
    -0.40280
    -0.32957
    -0.08057
    -0.16845
    -0.06592
     0.02928
     0.08055
     0.02196
     0.02196
     0.19772
     0.24899
     0.37349
     0.19772
    -0.06592
     0.16843
     0.19772
     0.13914
     0.06590
    -0.06592
    -0.22704
    -0.11719
    -0.07324
    -0.12451
    -0.34421
    -0.40280
    -0.53462
    -0.46139
    -0.45406
    -0.49068
    -0.84953
    -0.65180
    -0.72503
    -0.63715
    -0.68841
    -0.80559
    -0.70306
    -0.88615
    -0.68109
    -0.68109
    -0.76165
    -0.80559
    -0.79827
    -0.71038
    -0.73968
    -0.75432
    -0.76897
    -0.62250
    -0.72503
    -0.63715
    -0.73235
    -0.87882
    -0.75432
    -0.65912
    -0.82756
    -0.71038
    -0.84221
    -0.65912
    -0.84221
    -0.78362
    -0.70306
    -0.79827
    -0.77630
    -1.01797
    -0.77630
    -0.74700
    -0.77630
    -0.61518
    -0.71771
    -0.79827
    -0.77630
    -0.83488
    -0.69574
    -0.84221
    -0.95206
    -0.98135
    -1.04726
    -0.93009
    -0.91544
    -1.05459
    -1.02529
    -1.25964
    -1.40611
    -1.38414
    -1.25964
    -1.41343
    -1.53061
    -1.39879
    -1.21570
    -0.98135
    -1.03994
    -0.87150
    -0.71038
    -0.67377
    -0.60786
    -0.70306
    -0.40280
    -0.13916
    -0.10986
     0.11716
     0.16843
     0.13914
     0.13181
     0.24899
     0.22702
     0.28560
     0.32222
     0.13914
     0.02196
     0.11716
     0.08055
    -0.00733
    -0.02930
     0.05858
     0.05858
     0.05858
     0.01464
     0.09519
     0.05125
    -0.00733
    -0.01466
     0.20505
     0.12449
     0.01464
     0.19772
     0.13914
     0.17575
     0.04393
     0.14646
     0.16843
     0.03661
     0.09519
     0.21969
     0.00731
     0.10252
    -0.16113
    -0.09522
    -0.08057
    -0.19774
    -0.24901
    -0.44674
    -0.77630
    -1.06191
    -1.01065
    -1.33288
    -1.55258
    -1.31823
    -1.13514
    -1.33288
    -1.97002
    -2.04325
    -1.83819
    -1.36949
    -1.22303
    -1.40611
     0.00731
     1.78691
     2.05788
     1.44271
     0.59319
     0.38813
     1.23033
     1.40609
     1.42074
     1.85282
     2.09449
     2.07252
     1.54524
     1.04724
     0.32954
    -0.04395
    -0.35886
    -0.69574
    -0.94473
    -1.09853
    -0.98867
    -1.00332
    -0.80559
    -0.87882
    -1.03262
    -0.82756
    -0.79827
    -0.46871
    -0.45406
    -0.41012
    -0.44674
    -0.08789
     0.05125
     0.10252
     0.20505
     0.08787
     0.10252
     0.34419
     0.33687
     0.31490
     0.24899
     0.17575
     0.35151
     0.49798
     0.44672
     0.11716
    -0.06592
     0.19040
     0.28560
     0.21969
     0.21969
    -0.00733
    -0.00733
     0.04393
    -0.05127
     0.06590
     0.02196
    -0.12451
    -0.03663
    -0.06592
     0.02196
    -0.25633
    -0.27098
    -0.10254
     0.04393
    -0.00001
    -0.14648
    -0.11719
    -0.16845
     0.00731
    -0.16845
    -0.02930
    -0.04395
    -0.17577
    -0.05127
    -0.13183
     0.09519
    -0.05127
    -0.12451
    -0.13183
    -0.02930
     0.12449
     0.31490
     0.08055
     0.05125
     0.11716
     0.10252
     0.22702
     0.41743
     0.15378
     0.16843
     0.48334
     0.45404
     0.41010
     0.29293
     0.24899
     0.36616
     0.49798
     0.46869
     0.45404
     0.32222
     0.35151
     0.49798
     0.48334
     0.66642
     0.56389
     0.37349
     0.44672
     0.50531
     0.62248
     0.41743
     0.35884
     0.29293
     0.56389
     0.54192
     0.49798
     0.21969
     0.30757
     0.14646
     0.20505
     0.24899
     0.24899
    -0.01466
    -0.02198
    -0.05860
    -0.00001
    -0.28562
    -0.35154
    -0.56392
    -0.73235
    -0.87882
    -1.06923
    -1.20105
    -1.15711
    -1.29626
    -1.42076
    -1.31823
    -1.43541
    -1.75031
    -1.75764
    -1.63314
    -1.50864
    -1.58187
    -1.58920
    -1.61849
    -1.38414
    -1.19373
    -1.06191
    -1.08388
    -1.06191
    -1.02529
    -1.01797
    -0.84953
    -0.72503
    -0.66644
    -0.54195
    -0.56392
    -0.46139
    -0.54927
    -0.72503
    -0.87150
    -0.92276
    -0.76165
    -0.83488
    -0.93741
    -1.12782
    -1.24500
    -1.34752
    -1.56723
    -1.37682
    -1.46470
    -1.62581
    -1.87481
    -2.04325
    -2.16775
    -2.87812
    -3.98396
    -5.01657
    -3.99129
     1.34750
     3.16372
    -1.32555
     0.83486
     0.72501
    -2.24098
     1.08386
     8.86868
    14.62490
    13.20416
     7.04514
     2.13843
     3.15639
     5.79283
     7.06711
     7.75552
     7.77016
     6.87670
     4.91402
     2.84149
     0.82754
    -0.62250
    -1.76496
    -2.26295
    -2.68039
    -2.83418
    -2.52660
    -2.38013
    -1.75031
    -1.50864
    -1.06191
    -0.84953
    -0.38083
    -0.28562
    -0.22704
    -0.17577
    -0.27098
    -0.32224
    -0.35886
    -0.01466
    -0.08789
    -0.47603
    -0.54927
    -0.58589
    -0.58589
    -0.61518
    -0.74700
    -0.96670
    -0.80559
    -0.84221
    -1.05459
    -1.14979
    -1.44273
    -1.00332
    -1.06191
    -1.32555
    -1.23035
    -1.01797
    -0.99600
    -1.09120
    -0.95206
    -1.08388
    -1.04726
    -0.98867
    -0.79094
    -0.67377
    -0.49068
    -0.35886
    -0.33689
    -0.31492
    -0.43209
    -0.16845
    -0.16113
    -0.19042
    -0.37351
    -0.27098
    -0.24901
    -0.38083
    -0.32957
    -0.33689
    -0.39548
    -0.27098
    -0.33689
    -0.21239
    -0.32957
    -0.37351
    -0.46871
    -0.16845
    -0.05127
    -0.07324
    -0.09522
    -0.14648
    -0.28562
    -0.05860
     0.06590
     0.16111
    -0.03663
     0.10252
     0.03661
     0.09519
     0.08055
     0.04393
     0.02928
    -0.24168
     0.13914
     0.08787
    -0.02198
    -0.08789
    -0.15380
    -0.23436
    -0.24901
    -0.14648
    -0.21239
     0.02928
    -0.05127
    -0.16113
    -0.04395
    -0.08057
    -0.18310
    -0.09522
     0.05125
     0.21969
     0.17575
     0.16111
     0.19772
     0.20505
     0.25631
    -0.08057
     0.05858
     0.44672
     0.19040
     0.38813
     0.23434
     0.42475
     0.34419
     0.20505
     0.27096
     0.50531
     0.46869
     0.44672
     0.49066
     0.57854
     0.51995
     0.51995
     0.69572
     0.61516
     0.65910
     0.59319
     0.69572
     0.65910
     0.62248
     0.22702
     0.05125
     0.21237
     0.36616
     0.30025
     0.13914
     0.14646
     0.05125
    -0.02930
     0.08787
    -0.05860
    -0.10986
    -0.08789
     0.05858
     0.05125
     0.00731
     0.10984
    -0.00733
     0.27828
     0.31490
     0.24899
     0.34419
     0.21237
     0.11716
     0.25631
     0.31490
     0.32954
     0.29293
     0.24899
     0.29293
     0.27096
     0.29293
     0.47601
     0.27828
     0.29293
     0.10984
    -0.18310
    -0.38815
    -0.49800
    -0.93009
    -1.75031
    -1.88946
    -1.20105
     1.99929
     4.07182
     3.60312
     1.91141
    -0.93009
    -1.28894
    -1.38414
    -0.37351
     1.23765
     2.32152
     2.27026
     3.93268
     5.48525
     3.24427
     1.67706
     0.05125
    -0.32224
     0.15378
     0.97401
     1.73565
     2.10914
     1.83085
     1.42074
     0.84219
     0.79092
     0.32222
    -0.08057
    -0.24168
    -0.38083
    -0.51997
    -0.80559
    -0.81291
    -0.82756
    -0.71771
    -0.95938
    -0.91544
    -0.85685
    -0.83488
    -0.72503
    -0.84953
    -0.61518
    -0.44674
    -0.38815
    -0.38815
    -0.30027
    -0.11719
    -0.27098
    -0.25633
    -0.08057
    -0.08789
    -0.05860
    -0.23436
    -0.14648
    -0.09522
    -0.10254
    -0.19042
    -0.10986
    -0.17577
    -0.32957
    -0.08057
     0.00731
    -0.00733
    -0.13183
    -0.32224
    -0.32224
    -0.16113
    -0.38815
    -0.32957
    -0.32224
    -0.41745
    -0.30759
    -0.31492
    -0.49800
    -0.53462
    -0.62983
    -0.53462
    -0.38083
    -0.40280
    -0.62250
    -0.49800
    -0.30027
    -0.21239
    -0.20507
    -0.17577
    -0.19774
    -0.20507
    -0.08057
     0.10252
     0.06590
     0.04393
     0.10252
    -0.07324
     0.10252
     0.18308
     0.02196
    -0.09522
    -0.08057
     0.08055
    -0.04395
     0.06590
    -0.00733
    -0.08057
     0.08787
     0.14646
     0.10984
     0.16111
     0.27828
     0.20505
     0.35151
     0.35884
     0.51995
     0.51995
     0.38813
     0.49798
     0.79092
     0.71036
     0.58587
     0.71769
     0.58587
     0.76895
     0.68839
     0.71769
     0.80557
     0.70304
     0.67375
     0.75430
     0.77627
     0.61516
     0.60784
     0.63713
     0.60784
     0.73233
     0.65178
     0.60051
     0.44672
     0.59319
     0.56389
     0.58587
     0.50531
     0.46137
     0.50531
     0.43207
     0.50531
     0.43207
     0.21969
     0.25631
     0.42475
     0.49066
     0.25631
     0.06590
     0.11716
     0.19040
     0.15378
    -0.05127
     0.19772
     0.23434
     0.07322
     0.10252
     0.08787
     0.19040
    -0.04395
     0.04393
     0.16111
     0.35151
     0.27828
     0.32222
     0.27096
     0.37349
     0.41743
     0.49066
     0.48334
     0.62248
     0.55657
     0.68839
     0.73966
     0.71036
     0.24166
     0.17575
     0.02928
     0.22702
    -0.22704
    -0.73235
    -1.31823
    -0.95938
     0.02196
    -0.45406
    -1.55990
    -0.13916
    -1.14979
    -2.22634
     0.51263
     0.43207
    -2.11649
    -2.85615
     0.24899
     2.02858
     1.75029
     1.93338
     1.88944
     1.53791
     1.20836
     0.95204
     1.12780
     1.84550
     2.35081
     2.32152
     2.33617
     2.16041
     1.96267
     1.45735
     1.23033
     1.41341
     1.23765
     1.17906
     1.17174
     0.98133
     0.89345
     1.02527
     1.01795
     1.07654
     1.12780
     0.72501
     0.92274
     0.84219
     0.89345
     0.87880
     0.70304
     0.39546
     0.43940
     0.43940
     0.40278
     0.41010
     0.22702
     0.11716
     0.14646
     0.10984
     0.10252
    -0.07324
    -0.30759
    -0.32224
    -0.21239
    -0.48336
    -0.66644
    -0.79827
    -0.73968
    -0.76165
    -0.78362
    -0.70306
    -1.11317
    -1.06191
    -1.07656
    -0.99600
    -0.52730
    -0.49800
    -0.31492
    -0.18310
     0.12449
     0.19772
     0.27828
     0.20505
     0.39546
     0.64445
     0.73966
     0.98865
     0.74698
     0.60051
     0.65910
     0.65910
     0.73966
     0.49066
     0.24899
     0.19772
     0.27096
     0.34419
     0.06590
     0.07322
    -0.10986
     0.07322
     0.00731
     0.02196
    -0.00733
    -0.04395
    -0.20507
    -0.02198
     0.08055
     0.08787
    -0.27830
    -0.14648
     0.02928
     0.04393
     0.07322
    -0.06592
    -0.19042
     0.03661
     0.17575
     0.02928
     0.02928
    -0.01466
     0.08055
    -0.06592
     0.00731
     0.24166
    -0.10254
    -0.25633
    -0.16113
    -0.07324
    -0.07324
    -0.28562
    -0.35886
    -0.40280
    -0.40280
    -0.13916
    -0.24901
    -0.28562
    -0.16845
    -0.37351
    -0.08789
     0.20505
     0.15378
     0.00731
     0.20505
     0.21969
     0.43207
     0.20505
     0.39546
     0.37349
     0.54925
     0.32222
     0.47601
     0.36616
     0.08055
     0.16111
     0.16111
     0.20505
     0.10984
    -0.10986
    -0.19774
    -0.17577
     0.17575
    -0.13183
    -0.09522
    -0.16113
    -0.08057
     0.08787
    -0.00733
     0.08055
     0.01464
    -0.02930
    -0.11719
     0.28560
     1.30356
     2.21167
    -0.38083
    -0.74700
    -0.22704
     0.34419
     0.46869
     0.49798
     0.32954
     0.30757
     0.16111
     0.04393
    -0.16845
    -0.29295
    -0.52730
    -0.45406
    -0.52730
    -0.74700
    -1.03994
    -1.20105
    -1.52329
    -1.84552
    -2.55589
    -2.50463
    -1.28894
    -1.09853
    -2.98797
    -1.81622
    -1.13514
    -2.22634
    -0.86418
     0.64445
     4.65038
     6.43730
     6.26886
     2.68037
     0.59319
     1.69170
     2.70966
     4.21097
     4.90670
     5.19963
     4.67235
     3.55918
     2.25561
     0.87880
    -0.32957
    -1.12782
    -1.40611
    -1.72102
    -2.12381
    -2.03593
    -1.91143
    -1.60384
    -1.58920
    -1.33288
    -1.08388
    -1.05459
    -0.87882
    -0.69574
    -0.30759
    -0.37351
    -0.25633
    -0.10986
    -0.02198
     0.18308
     0.19040
     0.33687
     0.31490
     0.17575
     0.40278
     0.39546
     0.46869
     0.31490
     0.38081
     0.48334
     0.49798
     0.49066
     0.36616
     0.48334
     0.39546
     0.57854
     0.36616
     0.49066
     0.40278
     0.35151
     0.43940
     0.47601
     0.40278
     0.35884
     0.37349
     0.31490
     0.33687
     0.25631
     0.27096
     0.16843
     0.08787
     0.35151
     0.35884
     0.21237
     0.16111
     0.24166
     0.21237
     0.22702
     0.20505
     0.13914
     0.22702
     0.11716
     0.27828
     0.11716
     0.26363
     0.24899
     0.02928
     0.12449
     0.24166
     0.15378
     0.16843
     0.08787
    -0.00733
    -0.01466
     0.13914
     0.26363
     0.10984
     0.00731
     0.07322
     0.10984
     0.24166
     0.06590
    -0.08789
    -0.05860
     0.21237
     0.13914
     0.27096
     0.05125
    -0.00001
    -0.05127
     0.05858
     0.13181
     0.09519
     0.17575
     0.09519
     0.15378
     0.10252
     0.10984
     0.12449
    -0.08057
     0.20505
    -0.01466
     0.06590
     0.08787
    -0.06592
     0.00731
    -0.10986
    -0.04395
     0.01464
    -0.01466
     0.01464
     0.03661
     0.13914
     0.24899
     0.18308
     0.08055
     0.28560
     0.43207
     0.33687
     0.40278
     0.34419
     0.34419
     0.27828
     0.37349
     0.41010
     0.42475
     0.24166
     0.11716
     0.05125
    -0.00733
    -0.09522
    -0.12451
    -0.20507
    -0.17577
    -0.05860
    -0.14648
    -0.19774
    -0.26365
    -0.27830
    -0.13183
    -0.06592
     0.03661
    -0.05127
    -0.14648
    -0.01466
     0.21237
     0.12449
    -0.02198
     0.13181
     0.17575
    -0.02198
     0.25631
     0.15378
     0.23434
     0.14646
     0.30025
     0.28560
     0.32954
     0.42475
     0.31490
     0.16111
     0.19040
    -0.04395
    -0.15380
    -0.28562
    -0.22704
    -0.93741
    -1.69905
    -2.89277
    -3.98396
    -4.92136
    -4.97263
    -2.96600
     0.17575
     2.03591
     1.70635
     0.15378
    -0.62983
    -0.61518
    -0.00733
     1.00330
     2.87078
     3.61777
     3.78621
     3.87409
     4.04253
     3.54454
     2.98795
     2.37279
     1.60382
     1.03992
     0.30757
    -0.30027
    -0.74700
    -0.95938
    -1.03994
    -1.01065
    -0.93009
    -0.81291
    -0.60053
    -0.32957
    -0.16113
    -0.05860
     0.04393
     0.08787
     0.29293
     0.69572
     0.83486
     0.57854
     0.65910
     0.53460
     0.76163
     0.64445
     0.62981
     0.82022
     0.54192
     0.78360
     0.78360
     0.67375
     0.60784
     0.65910
     0.49798
     0.57122
     0.57122
     0.52728
     0.46137
     0.30025
     0.30757
     0.49798
     0.19772
     0.36616
     0.20505
     0.13181
     0.32954
     0.26363
     0.23434
     0.01464
     0.12449
     0.20505
     0.24899
     0.20505
     0.12449
     0.17575
     0.11716
     0.21237
     0.02928
     0.10984
     0.05858
    -0.05127
     0.05125
     0.27096
    -0.00733
    -0.13183
    -0.21239
    -0.10986
     0.00731
     0.05125
    -0.16113
    -0.30759
    -0.22704
    -0.02930
    -0.23436
    -0.08057
    -0.04395
    -0.32224
    -0.32224
    -0.08789
    -0.13916
    -0.24901
    -0.46871
    -0.37351
    -0.20507
    -0.26365
    -0.16113
    -0.50533
    -0.48336
    -0.48336
    -0.33689
    -0.43209
    -0.26365
    -0.50533
    -0.60053
    -0.41745
    -0.30027
    -0.50533
    -0.58589
    -0.46871
    -0.54195
    -0.62250
    -0.54927
    -0.90812
    -1.09120
    -0.93741
    -0.93741
    -1.00332
    -0.92276
    -1.03994
    -1.31091
    -1.28894
    -1.12050
    -1.30358
    -1.85284
    -1.33288
    -1.21570
    -1.09853
    -0.91544
    -1.12050
    -1.16444
    -1.31091
    -0.93741
    -0.93741
    -0.73968
    -0.84221
    -0.77630
    -0.73968
    -0.58589
    -0.55659
    -0.64447
    -0.73235
    -0.79094
    -0.50533
    -0.57856
    -0.49068
    -0.63715
    -0.76897
    -0.81291
    -0.76897
    -0.72503
    -0.65180
    -0.84221
    -0.88615
    -0.97403
    -0.90812
    -0.75432
    -1.06923
    -0.84221
    -1.07656
    -0.90812
    -0.94473
    -0.86418
    -1.18641
    -1.12050
    -1.15711
    -1.04726
    -0.93741
    -1.14247
    -1.21570
    -0.98135
    -1.14247
    -1.09120
    -1.34020
    -1.36949
    -1.44273
    -1.91143
    -2.70236
    -4.36478
    -7.14769
   -10.06974
    -7.44063
     5.15569
     8.46589
     1.66241
    -2.88545
    -4.20367
     0.82754
     5.69763
     6.95726
     5.77086
     3.63974
     4.25491
     3.88141
     4.29885
     4.95064
     5.08978
     4.39405
     2.76825
     1.41341
    -0.48336
    -2.11649
    -3.19303
    -3.94735
    -4.07917
    -4.10114
    -4.17437
    -3.71300
    -3.44203
    -3.04656
    -2.81954
    -2.35084
    -1.92608
    -1.90411
    -1.47935
    -1.34020
    -0.99600
    -0.90812
    -0.75432
    -0.65180
    -0.54927
    -0.21971
    -0.06592
    -0.17577
     0.13181
     0.49798
     0.62248
     0.71036
     0.68107
     0.71036
     0.84219
     0.76163
     1.14245
     1.14977
     0.95204
     1.02527
     1.06921
     1.12048
     1.13512
     0.90077
     0.77627
     0.65910
     0.74698
     0.74698
     0.62248
     0.42475
     0.38081
     0.23434
     0.43940
     0.31490
     0.15378
     0.14646
     0.17575
     0.16843
     0.12449
     0.10984
     0.05125
     0.15378
     0.15378
     0.08055
     0.22702
     0.05858
    -0.00733
    -0.04395
     0.02196
     0.10984
    -0.12451
    -0.05860
    -0.07324
    -0.03663
    -0.19042
    -0.13916
    -0.07324
    -0.10986
    -0.17577
     0.10252
     0.01464
    -0.05127
    -0.02198
    -0.13916
    -0.08789
     0.27828
     0.21237
     0.24899
     0.07322
     0.23434
     0.15378
     0.20505
     0.38081
     0.15378
     0.10252
     0.16843
     0.34419
     0.23434
     0.16843
     0.14646
    -0.01466
     0.25631
     0.35884
     0.10252
     0.14646
     0.01464
     0.04393
     0.02196
     0.08055
    -0.01466
     0.10984
     0.18308
     0.10252
     0.10984
     0.04393
    -0.08789
    -0.18310
    -0.10986
    -0.23436
    -0.73235
    -0.84221
    -0.79827
    -0.66644
    -0.29295
    -0.19042
    -0.16845
    -0.11719
    -0.30759
    -0.37351
    -0.50533
    -0.23436
    -0.18310
     0.00731
     0.15378
     0.63713
     0.61516
     0.55657
     0.50531
     0.36616
     0.54192
     0.40278
     0.38813
     0.35884
     0.24899
     0.32222
     0.31490
     0.33687
     0.41010
     0.24899
     0.27096
     0.35884
     0.49066
     0.47601
     0.56389
     0.46137
     0.40278
     0.62981
     0.73233
     0.68107
     0.73233
     0.76163
     0.80557
     0.87880
     0.92274
     0.94471
     0.75430
     1.07654
     1.06189
     0.98865
     1.20836
     0.89345
     1.06921
     1.02527
     0.98865
     1.12780
     0.74698
     0.76163
     0.41743
     0.21969
     0.10252
    -0.27830
    -0.93009
    -1.23035
    -1.08388
    -1.83087
    -2.07254
    -2.16775
    -2.80489
     1.57453
    10.17225
     7.16232
     2.15308
    -2.73165
    -3.11980
     0.87880
     1.90408
     1.12048
     5.08978
    10.39196
     8.35604
     3.36145
     0.89345
    -0.98135
    -1.76496
    -2.12381
    -1.06191
    -0.13916
    -0.24901
    -0.96670
    -1.62581
    -2.24098
    -2.57786
    -2.81221
    -2.94403
    -3.00995
    -2.49730
    -2.27028
    -2.08719
    -1.85284
    -1.46470
    -1.43541
    -1.11317
    -0.87150
    -0.62983
    -0.52730
    -0.35154
    -0.25633
    -0.21971
    -0.02930
    -0.06592
    -0.10986
    -0.00733
     0.11716
     0.09519
     0.10252
     0.16843
    -0.16113
    -0.03663
    -0.02930
     0.08787
     0.06590
    -0.10254
    -0.10254
     0.00731
     0.02928
     0.02928
    -0.21239
    -0.34421
    -0.10254
    -0.24901
    -0.08789
    -0.08057
    -0.20507
    -0.35154
    -0.42477
    -0.28562
    -0.26365
    -0.28562
    -0.21239
    -0.22704
    -0.16113
    -0.00001
    -0.09522
    -0.16845
     0.01464
     0.03661
     0.19772
     0.24166
     0.30757
     0.19772
     0.19772
     0.33687
     0.45404
     0.46137
     0.58587
     0.47601
     0.49066
     0.43207
     0.48334
     0.44672
     0.51263
     0.40278
     0.42475
     0.50531
     0.55657
     0.40278
     0.30025
     0.30757
     0.54925
     0.35884
     0.34419
     0.23434
     0.22702
     0.19040
     0.26363
     0.01464
     0.16111
     0.08787
    -0.09522
    -0.06592
    -0.16113
    -0.20507
    -0.22704
    -0.43209
    -0.46139
    -0.43942
    -0.40280
    -0.55659
    -0.61518
    -0.61518
    -0.38815
    -0.56392
    -0.63715
    -0.32224
    -0.57856
    -0.16845
    -0.13916
    -0.24168
    -0.27098
    -0.32957
    -0.20507
     0.14646
     0.06590
    -0.02930
    -0.13183
    -0.05127
    -0.00733
     0.02928
    -0.16113
     0.01464
    -0.25633
    -0.27830
    -0.02930
     0.05125
    -0.07324
    -0.41012
    -0.29295
    -0.10986
    -0.08057
    -0.20507
    -0.40280
    -0.32957
    -0.37351
    -0.30027
    -0.31492
    -0.25633
    -0.34421
    -0.42477
    -0.34421
    -0.28562
    -0.36618
    -0.30759
    -0.44674
    -0.19774
    -0.18310
    -0.02198
    -0.19774
    -0.17577
    -0.22704
    -0.10254
     0.05125
     0.02928
     0.03661
    -0.06592
    -0.02930
     0.10984
     0.02196
    -0.02198
     0.02928
    -0.06592
    -0.05127
     0.17575
    -0.00733
    -0.11719
    -0.15380
    -0.10986
    -0.11719
    -0.14648
    -0.19042
    -0.28562
    -0.32224
    -0.07324
    -0.03663
    -0.25633
    -0.45406
    -0.40280
    -0.31492
    -0.41012
    -0.46139
    -0.58589
    -0.77630
    -0.71771
    -0.32224
    -0.79827
    -1.31823
    -1.18641
    -0.03663
    -0.24901
     0.81289
     2.63643
     1.77959
     1.42806
     1.25230
     1.21568
     2.13111
     2.48264
     2.40940
     2.47531
     2.54122
     2.35081
     2.49728
     2.16773
     1.63312
     1.19371
     0.68839
     0.64445
    -0.06592
    -0.49068
    -0.73968
    -0.76165
    -0.46871
    -0.54927
    -0.71771
    -0.73235
    -0.76897
    -0.64447
    -0.51997
    -0.45406
    -0.51265
    -0.49800
    -0.26365
    -0.27830
    -0.11719
    -0.29295
    -0.31492
    -0.21971
    -0.16113
    -0.21971
    -0.08057
    -0.22704
    -0.17577
    -0.16113
    -0.09522
     0.00731
    -0.24168
    -0.43942
    -0.41745
    -0.37351
    -0.26365
    -0.44674
    -0.57124
    -0.55659
    -0.53462
    -0.60053
    -0.84221
    -0.96670
    -1.02529
    -1.19373
    -1.28894
    -1.37682
    -1.47935
    -1.75031
    -1.80158
    -1.96269
    -1.99931
    -2.17507
    -2.51195
    -2.72433
    -2.71701
    -2.86348
    -3.01727
    -3.25894
    -3.39076
    -3.50794
    -3.76426
    -3.72032
    -3.71300
    -4.04987
    -4.13776
    -4.10114
    -4.02058
    -4.20367
    -4.24761
    -4.26225
    -4.23296
    -4.04987
    -3.96932
    -4.12311
    -4.09381
    -4.06452
    -4.01326
    -3.94735
    -3.60314
    -3.72764
    -3.72032
    -3.54456
    -3.39076
    -3.10515
    -3.13444
    -3.27359
    -3.07586
    -2.92939
    -2.76095
    -2.70968
    -2.68039
    -2.79024
    -2.54857
    -2.51195
    -2.27028
    -2.38013
    -2.43872
    -2.46069
    -2.29957
    -2.18240
    -2.15310
    -2.31422
    -2.25563
    -2.27028
    -2.03593
    -1.99199
    -2.06522
    -2.07254
    -2.05057
    -2.08719
    -1.83819
    -1.78693
    -1.78693
    -1.90411
    -1.75764
    -1.75031
    -1.69173
    -1.70637
    -1.61849
    -1.64046
    -1.47202
    -1.44273
    -1.41343
    -1.53061
    -1.53061
    -1.54526
    -1.38414
    -1.28894
    -1.45005
    -1.33288
    -1.37682
    -1.26697
    -1.31823
    -1.24500
    -1.16444
    -1.23767
    -1.25964
    -1.15711
    -1.12782
    -1.14979
    -1.14979
    -1.27429
    -1.01065
    -0.93009
    -0.90812
    -1.14979
    -1.22303
    -0.91544
    -0.90079
    -1.01065
    -1.00332
    -1.14247
    -1.01065
    -0.84221
    -1.01797
    -1.12782
    -1.37682
    -1.40611
    -1.17908
    -0.61518
    -0.89347
    -0.79094
    -0.46871
    -0.07324
    -0.13916
    -0.02198
    -0.32224
    -0.39548
    -0.65912
    -0.80559
    -0.00733
     0.19772
    -0.00733
    -0.09522
    -0.38083
     0.15378
     0.42475
    -0.30759
    -0.52730
    -0.41745
    -0.27098
    -0.11719
     0.08787
    -0.08057
     0.13914
     0.36616
     0.65178
     0.74698
     0.61516
     0.47601
     0.32954
     0.26363
     0.47601
     0.20505
     0.33687
     0.08787
    -0.12451
    -0.18310
    -0.21971
    -0.43209
    -0.55659
    -0.55659
    -0.73968
    -0.70306
    -0.86418
    -1.21570
    -1.15711
    -1.25232
    -1.23767
    -1.25964
    -1.25232
    -1.12050
    -1.31091
    -1.39879
    -1.22303
    -1.36949
    -1.23035
    -1.24500
    -1.26697
    -1.06191
    -1.14247
    -0.82756
    -0.92276
    -1.09853
    -0.87150
    -0.69574
    -0.66644
    -0.63715
    -0.56392
    -0.60786
    -0.63715
    -0.68109
    -0.51997
    -0.42477
    -0.41012
    -0.55659
    -0.34421
    -0.43209
    -0.41012
    -0.56392
    -0.55659
    -0.36618
    -0.56392
    -0.41012
    -0.41745
    -0.50533
    -0.49068
    -0.49800
    -0.39548
    -0.32224
    -0.30759
    -0.39548
    -0.20507
    -0.37351
    -0.17577
    -0.35154
    -0.30027
    -0.03663
    -0.05860
    -0.14648
    -0.05860
    -0.02198
    -0.00733
    -0.05860
    -0.00733
    -0.05127
     0.07322
     0.00731
     0.10252
     0.08787
     0.00731
    -0.04395
    -0.06592
     0.13181
     0.21237
     0.13914
     0.11716
    -0.06592
    -0.00733
    -0.06592
    -0.13916
    -0.09522
     0.08055
    -0.02198
    -0.07324
    -0.13183
    -0.06592
    -0.09522
    -0.17577
    -0.19042
    -0.18310
    -0.24901
    -0.00001
    -0.10254
    -0.02930
    -0.05127
    -0.05127
     0.29293
     0.24166
    -0.00733
    -0.07324
    -0.05127
     0.10252
     0.20505
     0.08055
     0.11716
     0.13181
     0.13181
     0.13181
     0.16843
     0.04393
    -0.10986
    -0.19774
    -0.05127
     0.00731
     0.04393
     0.02196
    -0.22704
    -0.04395
    -0.13916
    -0.18310
    -0.19774
    -0.09522
    -0.10986
    -0.14648
    -0.19774
    -0.28562
    -0.19774
    -0.21971
    -0.35886
    -0.24901
    -0.27830
    -0.24168
    -0.37351
    -0.27098
    -0.33689
    -0.43209
    -0.54195
    -0.40280
    -0.35886
    -0.53462
    -0.78362
    -1.03262
    -1.13514
    -1.31091
    -0.93009
    -0.87882
    -1.21570
    -0.89347
    -0.08789
     0.72501
     1.41341
     0.99598
     0.25631
     0.77627
     1.38412
     1.04724
     1.53059
     1.64776
     1.68438
     1.60382
     1.55256
     1.12048
     1.20103
     0.87148
     0.39546
    -0.11719
    -0.24901
    -0.53462
    -0.75432
    -0.89347
    -0.82024
    -0.84953
    -0.62983
    -0.38815
    -0.41745
    -0.38083
    -0.43209
    -0.10986
    -0.04395
     0.11716
    -0.06592
     0.02928
    -0.02930
     0.13181
     0.12449
     0.03661
     0.05858
     0.02196
     0.00731
     0.02196
     0.08055
    -0.03663
    -0.19774
    -0.07324
    -0.04395
     0.01464
    -0.05860
    -0.16113
    -0.18310
    -0.19774
    -0.02198
    -0.02198
    -0.08057
    -0.09522
    -0.19042
    -0.01466
    -0.00001
    -0.05127
    -0.25633
    -0.30759
    -0.08057
     0.10252
    -0.05860
    -0.12451
    -0.15380
    -0.08057
     0.01464
    -0.17577
    -0.08057
    -0.10986
    -0.20507
    -0.08057
    -0.06592
     0.06590
    -0.08789
    -0.30027
    -0.23436
    -0.10254
    -0.01466
    -0.22704
    -0.29295
    -0.16845
    -0.20507
    -0.24901
    -0.17577
    -0.23436
    -0.30027
    -0.30759
    -0.13183
    -0.15380
    -0.16113
    -0.27098
    -0.35154
    -0.15380
    -0.13183
    -0.02930
    -0.10254
    -0.09522
    -0.16113
     0.02928
    -0.07324
     0.08787
    -0.00001
    -0.11719
     0.04393
     0.16111
    -0.01466
     0.00731
    -0.18310
     0.02928
     0.18308
     0.05125
     0.08787
    -0.07324
    -0.00733
    -0.07324
     0.12449
     0.03661
    -0.02930
    -0.10254
    -0.05860
     0.12449
     0.13181
    -0.05127
    -0.09522
     0.08787
     0.10252
     0.08787
     0.05125
     0.02196
    -0.08057
     0.02196
     0.05125
     0.14646
     0.13914
    -0.12451
    -0.06592
     0.13181
     0.09519
    -0.01466
    -0.11719
    -0.08057
     0.08055
     0.08787
     0.07322
    -0.05127
    -0.05860
    -0.10254
     0.00731
    -0.01466
     0.16843
    -0.04395
    -0.14648
     0.02928
     0.21237
     0.13181
    -0.04395
    -0.03663
    -0.00001
     0.21969
     0.08787
     0.12449
     0.12449
    -0.13916
     0.12449
    -0.01466
     0.18308
     0.14646
     0.05858
     0.02928
     0.10252
     0.09519
     0.16111
    -0.08057
    -0.00001
     0.10984
     0.13914
     0.14646
     0.05858
     0.08055
     0.01464
     0.04393
     0.27828
     0.23434
     0.09519
     0.13914
     0.19772
     0.27096
     0.19040
     0.12449
     0.12449
     0.19772
     0.41743
     0.32954
     0.44672
     0.27096
     0.23434
     0.38081
     0.42475
     0.63713
     0.57122
     0.54925
     0.71036
     0.93007
     0.84951
     0.79824
     0.80557
     0.81289
     0.89345
     0.79824
     1.01062
     0.74698
     0.75430
     0.59319
     0.53460
     0.59319
     0.38813
     0.16111
     0.05858
    -0.00733
     0.12449
    -0.24168
    -0.57124
    -0.54927
    -0.76165
    -1.01797
    -0.88615
    -1.12782
    -1.54526
    -1.66243
    -1.99199
    -1.60384
    -1.45005
    -1.72102
    -1.73567
    -1.37682
    -0.92276
    -0.68841
     0.13914
     0.90077
     1.25230
     1.48665
     1.50862
     1.56721
     1.47933
     1.51594
     1.55256
     2.19702
     2.07252
     1.73565
     1.45003
     0.91542
     0.49798
     0.01464
    -0.38815
    -0.79094
    -1.32555
    -1.52329
    -1.64778
    -1.49399
    -1.52329
    -1.53793
    -1.37682
    -1.08388
    -0.68841
    -0.76165
    -0.62983
    -0.51265
    -0.09522
     0.07322
     0.17575
     0.13181
     0.22702
     0.27096
     0.36616
     0.42475
     0.27828
     0.28560
     0.30757
    -0.00733
     0.31490
     0.21237
     0.05858
     0.07322
     0.06590
     0.05125
    -0.05127
     0.13914
    -0.05860
    -0.02198
     0.11716
     0.31490
     0.15378
     0.12449
     0.17575
    -0.00001
     0.25631
     0.26363
     0.14646
     0.15378
     0.02928
     0.16843
     0.20505
     0.21237
     0.16843
     0.05125
     0.10984
     0.21969
     0.20505
     0.20505
     0.17575
     0.08787
     0.22702
     0.27828
     0.19772
     0.25631
     0.05858
     0.11716
     0.12449
     0.26363
     0.18308
     0.15378
     0.04393
     0.22702
     0.15378
     0.21969
     0.06590
    -0.06592
     0.03661
     0.16843
     0.13181
     0.08787
     0.15378
    -0.06592
     0.06590
     0.08787
     0.10252
     0.08787
     0.15378
     0.20505
     0.16843
     0.15378
     0.27096
     0.08055
    -0.03663
     0.26363
     0.31490
     0.28560
     0.30757
     0.25631
     0.20505
     0.26363
     0.30025
     0.20505
     0.29293
     0.44672
     0.31490
     0.49066
     0.32222
     0.46137
     0.15378
     0.44672
     0.38813
     0.31490
     0.42475
     0.32222
     0.40278
     0.32954
     0.45404
     0.47601
     0.31490
     0.21969
     0.41010
     0.42475
     0.38081
     0.35884
     0.30025
     0.22702
     0.57122
     0.41743
     0.34419
     0.36616
     0.34419
     0.28560
     0.32222
     0.40278
     0.42475
     0.30025
     0.28560
     0.38813
     0.34419
     0.35884
     0.43940
     0.21237
     0.40278
     0.34419
     0.41010
     0.20505
     0.38813
     0.28560
     0.27096
     0.32954
     0.45404
     0.23434
     0.34419
     0.38813
     0.31490
     0.49066
     0.32954
     0.24899
     0.34419
     0.38813
     0.32222
     0.40278
     0.41010
     0.43940
     0.38081
     0.37349
     0.41743
     0.38081
     0.32222
     0.37349
     0.33687
     0.38081
     0.42475
     0.24899
     0.15378
     0.33687
     0.35151
     0.45404
     0.28560
     0.21237
     0.10984
    -0.07324
     0.16111
     0.05858
    -0.02930
    -0.19774
    -0.32957
    -0.33689
    -0.29295
    -0.47603
    -0.57856
    -0.69574
    -0.68841
    -0.65912
    -0.72503
    -0.93009
    -0.84953
    -0.79094
    -0.89347
    -0.84953
    -0.60786
    -0.58589
    -0.26365
     1.01062
     1.04724
     0.49798
     0.11716
     1.18639
     1.30356
     1.77959
     2.23364
     1.80156
     1.75762
     1.80156
     1.88944
     1.97000
     1.92606
     1.56721
     1.33286
     1.39144
     1.08386
     0.96668
     0.55657
     0.49798
     0.34419
     0.30757
     0.20505
     0.06590
    -0.15380
    -0.35154
    -0.18310
    -0.07324
    -0.05127
    -0.12451
    -0.14648
    -0.29295
    -0.20507
    -0.00001
    -0.21971
    -0.14648
     0.10984
    -0.04395
     0.15378
     0.10984
     0.02928
     0.11716
     0.33687
     0.20505
     0.42475
     0.38081
     0.11716
     0.32222
     0.13914
     0.38081
     0.25631
     0.24166
     0.20505
     0.16843
     0.24899
     0.36616
     0.30025
     0.21237
     0.00731
     0.18308
     0.21969
     0.44672
     0.23434
     0.19772
     0.22702
     0.26363
     0.46869
     0.15378
     0.35151
     0.31490
     0.34419
     0.26363
     0.40278
     0.35884
     0.32954
     0.22702
     0.22702
     0.37349
     0.47601
     0.30757
     0.38813
     0.30025
     0.27096
     0.13914
     0.40278
     0.26363
     0.22702
     0.30025
     0.28560
     0.32222
     0.28560
     0.24899
     0.18308
     0.28560
     0.33687
     0.16111
     0.22702
     0.21969
     0.26363
     0.13181
     0.19772
     0.35151
     0.14646
     0.23434
     0.31490
     0.29293
     0.07322
     0.08055
     0.10252
     0.32222
     0.34419
     0.29293
     0.20505
     0.14646
     0.20505
     0.32954
     0.27828
     0.41010
     0.27096
     0.24899
     0.34419
     0.43207
     0.32954
     0.30757
     0.38813
     0.45404
     0.37349
     0.47601
     0.35151
     0.30025
     0.32954
     0.19772
    -0.02930
     0.50531
     0.30757
     0.30025
     0.28560
     0.45404
     0.27096
     0.21237
     0.16843
     0.17575
     0.42475
     0.49798
     0.33687
     0.36616
     0.30025
     0.33687
     0.40278
     0.51263
     0.46869
     0.17575
     0.35151
     0.31490
     0.43940
     0.34419
     0.21969
     0.17575
     0.38081
     0.52728
     0.60784
     0.38081
     0.30025
     0.32222
     0.44672
     0.42475
     0.49066
     0.30757
     0.10252
     0.19040
     0.33687
     0.27096
    -0.00001
    -0.05860
     0.02928
     0.21969
     0.19772
    -0.10986
    -0.00733
    -0.10986
    -0.09522
    -0.13916
     0.21237
     0.35151
     0.07322
     0.27096
     0.22702
     0.30025
     1.13512
     1.59650
     1.36947
     1.18639
     1.76494
     1.57453
     1.81620
     2.43137
     2.29955
     3.17104
     2.85613
     1.75029
     1.94070
     2.12379
     2.08717
     1.93338
     1.45735
     1.32553
     0.80557
     0.25631
     0.13914
    -0.07324
    -0.66644
    -1.01065
    -1.37682
    -1.39879
    -1.27429
    -1.54526
    -1.88946
    -2.04325
    -1.88213
    -1.74299
    -1.81622
    -1.94072
    -1.98466
    -1.86016
    -1.66976
    -1.55990
    -1.28894
    -1.41343
    -1.52329
    -1.37682
    -1.20105
    -0.87150
    -0.97403
    -1.05459
    -0.87882
    -0.92276
    -0.65180
    -0.88615
    -0.90812
    -0.94473
    -0.76897
    -0.62250
    -0.54927
    -0.77630
    -0.79094
    -0.80559
    -0.74700
    -0.56392
    -0.54927
    -0.64447
    -0.46871
    -0.58589
    -0.37351
    -0.41745
    -0.87150
    -0.41012
    -0.05860
    -0.13916
    -0.21971
    -0.16113
    -0.24168
    -0.21239
    -0.17577
    -0.13183
     0.16111
    -0.00733
     0.08787
     0.07322
     0.16111
     0.10252
     0.08055
    -0.01466
    -0.05127
     0.08787
    -0.12451
    -0.20507
    -0.18310
    -0.19042
    -0.24901
    -0.22704
    -0.21971
    -0.30759
    -0.36618
    -0.49800
    -0.30759
    -0.19042
    -0.41012
    -0.51265
    -0.36618
    -0.32957
    -0.21239
    -0.18310
    -0.41745
    -0.41745
    -0.42477
    -0.48336
    -0.07324
    -0.23436
    -0.48336
    -0.49800
    -0.34421
    -0.08057
    -0.32224
    -0.33689
    -0.48336
    -0.11719
    -0.16113
    -0.15380
    -0.04395
    -0.13916
    -0.27830
    -0.33689
    -0.08057
     0.13181
    -0.06592
    -0.19042
    -0.08057
    -0.10254
    -0.10986
    -0.13916
    -0.03663
    -0.08789
    -0.25633
    -0.05127
     0.02928
    -0.01466
    -0.11719
    -0.31492
    -0.12451
     0.06590
    -0.01466
    -0.07324
    -0.10986
    -0.08057
    -0.16113
     0.02928
     0.02928
     0.00731
    -0.33689
    -0.22704
     0.05125
    -0.11719
    -0.11719
    -0.27098
    -0.43942
    -0.14648
    -0.08789
    -0.16845
    -0.23436
    -0.34421
    -0.30027
    -0.13183
    -0.21971
    -0.19042
    -0.26365
    -0.12451
    -0.12451
    -0.24901
    -0.21239
    -0.15380
    -0.21971
    -0.00001
    -0.02198
    -0.21239
    -0.13916
    -0.16845
    -0.02198
    -0.03663
    -0.02198
    -0.23436
     0.02196
     0.02196
    -0.03663
     0.01464
    -0.01466
    -0.06592
    -0.11719
    -0.02930
     0.09519
     0.05125
    -0.04395
    -0.14648
    -0.13183
    -0.08057
    -0.08789
    -0.14648
    -0.21971
    -0.41012
    -0.24901
    -0.26365
    -0.23436
    -0.54195
    -0.80559
    -0.67377
    -0.48336
    -0.39548
    -0.61518
    -1.11317
    -0.65180
    -0.23436
     0.73233
     2.25561
     2.31420
     1.30356
     1.23033
     0.98133
     1.36947
     2.07985
     2.10914
     2.32884
     2.27758
     2.03591
     1.65509
     1.36215
     1.20103
     0.64445
     0.32954
    -0.00001
    -0.32957
    -0.61518
    -0.92276
    -1.03994
    -1.01065
    -1.05459
    -1.03262
    -1.21570
    -0.99600
    -1.03262
    -0.96670
    -0.60053
    -0.83488
    -0.75432
    -0.75432
    -0.70306
    -0.61518
    -0.57856
    -0.54195
    -0.38083
    -0.35154
    -0.38083
    -0.25633
    -0.25633
    -0.26365
    -0.13916
    -0.16113
     0.02928
    -0.13183
    -0.09522
    -0.17577
    -0.03663
    -0.21239
    -0.00001
     0.16843
    -0.08057
    -0.08057
     0.02196
     0.00731
    -0.27098
    -0.07324
     0.11716
     0.04393
     0.03661
    -0.01466
    -0.03663
    -0.02930
    -0.04395
     0.06590
     0.13181
    -0.02198
    -0.02198
    -0.02930
    -0.04395
     0.10984
    -0.05860
    -0.09522
     0.00731
     0.11716
     0.04393
    -0.02930
    -0.02198
    -0.17577
     0.02928
     0.00731
     0.08055
     0.05858
    -0.02930
    -0.09522
     0.05858
     0.21969
     0.12449
    -0.10986
     0.02196
     0.08055
     0.05125
     0.05125
     0.27828
    -0.03663
    -0.04395
    -0.06592
     0.18308
     0.03661
     0.04393
    -0.10986
    -0.18310
    -0.05127
     0.08055
    -0.05127
    -0.03663
    -0.04395
    -0.16113
     0.02196
     0.02928
    -0.06592
    -0.01466
    -0.24168
    -0.04395
     0.20505
     0.17575
     0.05125
     0.03661
     0.02196
     0.18308
     0.21969
     0.15378
     0.24899
     0.24166
     0.19040
     0.38813
     0.34419
     0.33687
     0.24166
     0.27828
     0.44672
     0.49798
     0.61516
     0.52728
     0.42475
     0.54925
     0.56389
     0.44672
     0.70304
     0.66642
     0.62981
     0.87148
     0.79824
     0.98133
     0.87148
     0.98865
     1.06189
     1.20103
     1.15709
     1.01062
     0.96668
     1.06921
     1.09118
     0.93007
     1.06189
     1.13512
     0.92274
     0.80557
     0.73233
     0.56389
     0.43207
     0.19772
     0.28560
     0.24899
     0.03661
    -0.35154
    -0.30759
    -0.32224
    -0.25633
    -0.60053
    -0.71771
    -0.76165
    -0.73235
    -0.65180
    -0.88615
    -0.68109
    -0.67377
    -0.69574
    -0.57856
    -0.35886
    -0.24901
    -0.24901
    -0.55659
    -0.44674
    -0.11719
     0.13914
     0.09519
     0.14646
     0.16111
     0.65910
     0.84219
     1.82353
     2.46799
     1.83817
     1.24497
     1.95535
     2.48264
     2.53390
     2.76093
     2.83416
     2.46067
     2.15308
     1.84550
     1.91141
     1.81620
     1.28892
     1.03992
     0.64445
     0.21237
    -0.19042
    -0.50533
    -0.68841
    -0.73968
    -0.69574
    -0.79827
    -0.89347
    -0.96670
    -0.90812
    -0.71038
    -0.49068
    -0.36618
    -0.59321
    -0.30027
    -0.22704
    -0.07324
    -0.14648
    -0.05127
     0.02928
     0.16843
     0.25631
     0.22702
     0.27096
     0.14646
     0.29293
     0.49798
     0.37349
     0.38813
     0.30757
     0.39546
     0.54925
     0.47601
     0.32222
     0.22702
     0.37349
     0.22702
     0.42475
     0.30757
     0.34419
     0.27828
     0.35151
     0.28560
     0.26363
     0.39546
     0.25631
     0.00731
     0.26363
     0.36616
     0.34419
     0.31490
     0.08787
     0.25631
     0.38813
     0.35151
     0.32954
     0.10984
     0.24166
     0.32222
     0.13181
     0.34419
     0.23434
     0.02928
     0.11716
     0.16111
     0.25631
     0.19040
     0.02928
    -0.08057
     0.10252
     0.28560
     0.12449
     0.22702
     0.04393
     0.27096
     0.16843
     0.43940
     0.43207
     0.33687
     0.21237
     0.40278
     0.60784
     0.49066
     0.39546
     0.35884
     0.43207
     0.55657
     0.66642
     0.54192
     0.51995
     0.36616
     0.40278
     0.41010
     0.45404
     0.32954
     0.43940
     0.31490
     0.35884
     0.43207
     0.30757
     0.20505
     0.39546
     0.32222
     0.36616
     0.34419
     0.33687
     0.14646
     0.43940
     0.27828
     0.43940
     0.35884
     0.24899
     0.35151
     0.45404
     0.35151
     0.45404
     0.35884
     0.22702
     0.34419
     0.41010
     0.39546
     0.32222
     0.21969
     0.30757
     0.30757
     0.35884
     0.37349
     0.13914
     0.32222
     0.21237
     0.41010
     0.39546
     0.18308
     0.10984
     0.27096
     0.28560
     0.35151
     0.37349
     0.05858
     0.11716
     0.13914
     0.17575
     0.28560
     0.10984
     0.03661
     0.07322
     0.27828
     0.32222
     0.05125
    -0.02930
    -0.08057
    -0.05127
     0.08787
     0.32222
     0.17575
     0.17575
     0.16843
     0.44672
     0.64445
     0.71769
     0.59319
     0.38081
     0.60784
     0.57122
     0.49066
     0.41010
     0.24166
    -0.04395
     0.01464
    -0.45406
    -1.14247
    -1.84552
    -1.91143
    -1.36217
    -0.22704
     0.77627
     3.32483
     5.46328
     4.40870
     1.58185
     0.35884
     0.77627
     2.05055
     2.73896
     3.86677
     4.31350
     3.96197
     3.20766
     2.29223
     1.11315
     0.50531
    -0.27098
    -1.08388
    -1.51596
    -1.86749
    -1.92608
    -1.91143
    -1.72834
    -1.69173
    -1.33288
    -1.18641
    -0.90812
    -0.55659
    -0.42477
    -0.33689
    -0.20507
     0.01464
     0.29293
     0.27828
     0.19040
     0.39546
     0.52728
     0.46137
     0.46137
     0.41743
     0.48334
     0.60784
     0.57122
     0.63713
     0.46869
     0.53460
     0.40278
     0.35884
     0.52728
     0.49798
     0.47601
     0.19772
     0.29293
     0.43940
     0.30025
     0.30757
     0.10252
     0.06590
     0.19040
     0.16843
     0.10252
     0.25631
    -0.05860
    -0.02930
     0.17575
     0.28560
     0.16111
     0.14646
    -0.11719
     0.05125
     0.14646
     0.10252
     0.15378
     0.08055
    -0.03663
    -0.10254
    -0.06592
     0.07322
    -0.05127
    -0.27098
    -0.25633
    -0.08057
    -0.24168
    -0.22704
    -0.38083
    -0.28562
    -0.25633
    -0.14648
    -0.06592
    -0.10254
     0.06590
    -0.06592
    -0.03663
     0.08055
     0.13914
     0.06590
     0.20505
     0.24166
     0.25631
     0.39546
     0.33687
     0.27828
     0.21969
     0.16843
     0.22702
     0.38813
     0.16111
     0.18308
     0.30757
     0.27096
     0.30757
     0.18308
     0.16843
     0.34419
     0.32222
     0.24899
     0.23434
     0.21237
     0.20505
     0.27096
     0.40278
     0.42475
     0.25631
     0.28560
     0.44672
     0.38081
     0.48334
     0.35151
     0.15378
     0.35884
     0.50531
     0.31490
     0.38813
     0.27096
     0.30757
     0.32222
     0.23434
     0.13914
     0.32954
     0.17575
     0.18308
     0.19040
     0.32954
     0.28560
    -0.00733
     0.18308
     0.25631
     0.19772
     0.28560
     0.21237
     0.16111
     0.08787
     0.17575
     0.26363
     0.16843
     0.14646
    -0.04395
     0.03661
     0.04393
     0.07322
     0.15378
    -0.27830
    -0.21971
    -0.13916
    -0.02930
     0.04393
     0.00731
    -0.08057
    -0.10254
    -0.05860
     0.10984
     0.25631
     0.23434
     0.13181
     0.14646
     0.46137
     0.40278
     0.23434
     0.37349
     0.28560
     0.35884
     0.44672
     0.61516
     0.52728
     0.33687
     0.28560
     0.43207
     0.62248
     0.38813
     0.49066
     0.39546
     0.45404
     0.49798
     0.43940
     0.51995
     0.24899
    -0.19774
    -0.08789
    -0.08057
    -0.10986
    -0.10254
    -0.13183
    -0.51997
    -0.91544
    -2.27028
    -1.34752
     6.18097
     8.32674
     5.17034
     2.44602
     1.13512
     3.39807
     5.42666
     5.40469
     5.33878
     5.19963
     3.23695
     2.73896
     3.58848
     3.48595
     2.09449
     0.41010
    -0.76165
    -1.85284
    -2.63645
    -2.86348
    -3.61779
    -3.35415
    -3.24430
    -2.80489
    -2.60716
    -2.45336
    -2.29225
    -2.07987
    -1.64778
    -1.13514
    -0.91544
    -0.71771
    -0.60786
    -0.53462
    -0.33689
     0.05125
    -0.31492
    -0.08057
    -0.08057
    -0.19042
     0.09519
    -0.00733
     0.01464
    -0.21239
    -0.23436
    -0.16845
     0.21969
     0.18308
    -0.00733
    -0.17577
    -0.18310
    -0.11719
    -0.11719
    -0.10986
    -0.01466
    -0.17577
    -0.07324
     0.08055
    -0.00733
     0.13914
    -0.02930
    -0.08789
     0.15378
     0.27828
     0.23434
     0.14646
     0.30757
     0.32954
     0.38081
     0.36616
     0.49066
     0.19772
     0.19772
     0.30757
     0.28560
     0.33687
     0.00731
    -0.00733
    -0.02930
     0.05125
    -0.16845
     0.04393
    -0.06592
    -0.24168
    -0.16113
    -0.22704
    -0.12451
    -0.14648
    -0.31492
    -0.30759
    -0.24901
    -0.46871
    -0.45406
    -0.40280
    -0.24901
    -0.35886
    -0.40280
    -0.51265
    -0.59321
    -0.47603
    -0.34421
    -0.44674
    -0.45406
    -0.38815
    -0.22704
    -0.26365
    -0.38083
    -0.19774
    -0.20507
    -0.13916
    -0.13916
    -0.00001
     0.13181
     0.16111
     0.01464
     0.02928
     0.17575
     0.18308
     0.28560
     0.13181
     0.05125
     0.09519
     0.23434
     0.18308
     0.32222
     0.02928
    -0.03663
     0.16843
     0.30757
     0.40278
     0.02928
    -0.00733
    -0.13183
     0.06590
     0.00731
     0.07322
    -0.01466
    -0.18310
    -0.05127
     0.02196
     0.26363
    -0.19774
    -0.20507
    -0.13183
     0.03661
    -0.00001
    -0.05860
    -0.05860
    -0.18310
    -0.13916
    -0.10254
     0.16843
     0.12449
    -0.12451
    -0.04395
    -0.13916
     0.18308
    -0.06592
    -0.02198
    -0.02930
     0.07322
     0.28560
     0.27096
     0.21969
    -0.12451
     0.05125
    -0.00001
     0.16843
     0.37349
     0.13914
     0.04393
     0.18308
     0.35151
     0.23434
     0.20505
     0.12449
     0.23434
     0.30757
     0.20505
     0.27096
     0.18308
     0.22702
     0.12449
     0.22702
     0.35884
     0.29293
     0.23434
     0.22702
     0.29293
     0.21237
     0.07322
     0.00731
     0.05125
     0.20505
     0.19040
     0.08787
     0.07322
    -0.01466
     0.06590
     0.05125
     0.20505
    -0.16113
    -0.13916
    -0.19042
    -0.11719
    -0.10254
    -0.35886
    -0.73235
    -1.07656
    -1.25964
    -1.43541
    -2.32154
    -1.94805
    -0.71038
    -0.05860
     0.36616
     2.59981
     2.69502
     1.26695
     0.85683
    -0.05127
     0.43940
     2.69502
     4.41603
     4.62841
     4.16703
     3.12710
     2.24096
     1.72100
     1.44271
     1.18639
     0.73233
     0.54925
     0.08787
    -0.62250
    -1.06923
    -1.58920
    -1.55990
    -1.72102
    -1.70637
    -1.83087
    -1.69905
    -1.52329
    -1.21570
    -1.13514
    -1.04726
    -1.02529
    -1.00332
    -0.84953
    -0.43942
    -0.40280
    -0.44674
    -0.45406
    -0.32224
    -0.32957
    -0.14648
     0.05858
    -0.11719
     0.05125
    -0.11719
     0.03661
    -0.08789
     0.00731
    -0.08789
    -0.01466
     0.18308
     0.17575
     0.16843
     0.07322
     0.23434
     0.38081
     0.10984
     0.25631
     0.21969
     0.52728
     0.51263
     0.56389
     0.54925
     0.52728
     0.51995
     0.52728
     0.78360
     0.73966
     0.53460
     0.43940
     0.49066
     0.54925
     0.62248
     0.37349
     0.30757
     0.25631
     0.39546
     0.32222
     0.18308
     0.10252
    -0.14648
    -0.21239
    -0.08789
     0.19772
    -0.15380
    -0.36618
    -0.52730
    -0.38083
    -0.15380
    -0.28562
    -0.40280
    -0.51265
    -0.49068
    -0.48336
    -0.25633
    -0.20507
    -0.39548
    -0.46871
    -0.42477
    -0.34421
    -0.16113
    -0.22704
    -0.41745
    -0.53462
    -0.27098
    -0.26365
    -0.35154
    -0.38083
    -0.35886
    -0.30027
    -0.35154
    -0.15380
    -0.28562
    -0.17577
    -0.35154
    -0.23436
    -0.02198
    -0.08789
     0.03661
    -0.00001
     0.02928
     0.13181
     0.29293
     0.22702
     0.08055
     0.15378
     0.22702
     0.30025
     0.30025
     0.37349
     0.20505
     0.30025
     0.40278
     0.27828
     0.39546
     0.34419
     0.38081
     0.45404
     0.35884
     0.33687
     0.35151
     0.37349
     0.42475
     0.56389
     0.42475
     0.39546
     0.27096
     0.38081
     0.54192
     0.50531
     0.38813
     0.36616
     0.27096
     0.30757
     0.38813
     0.33687
     0.26363
     0.43207
     0.26363
     0.27828
     0.41743
     0.22702
     0.18308
     0.11716
     0.33687
     0.24899
     0.20505
     0.21969
     0.10984
     0.20505
     0.32222
     0.26363
     0.08055
     0.19040
     0.05125
     0.11716
     0.24899
     0.26363
     0.00731
     0.12449
     0.01464
     0.27096
     0.24166
     0.21237
     0.08055
     0.12449
     0.09519
     0.18308
     0.08055
     0.24899
     0.09519
     0.05858
     0.18308
     0.16111
     0.17575
     0.00731
     0.09519
     0.24166
     0.17575
    -0.02930
     0.02928
     0.09519
    -0.03663
    -0.02198
    -0.02198
     0.02928
     0.03661
    -0.06592
    -0.16113
    -0.24168
    -0.31492
    -0.31492
    -0.32957
    -0.35886
    -0.41012
    -0.52730
    -0.47603
    -0.84953
    -1.40611
    -2.10916
    -2.29225
    -1.87481
    -2.25563
    -3.00995
    -0.88615
     1.44271
     2.05788
     2.54855
     1.00330
     0.28560
     2.38743
     8.04113
     7.82875
     4.84079
     2.44602
     1.99929
     2.95866
     4.42335
     4.81881
     4.44532
     3.57383
     2.05788
     0.62248
    -0.86418
    -2.25563
    -2.75362
    -3.07586
    -3.00995
    -2.96600
    -2.82686
    -2.59251
    -2.42407
    -2.16775
    -1.75031
    -1.39146
    -1.28161
    -1.22303
    -0.96670
    -0.62250
    -0.56392
    -0.43942
    -0.35154
    -0.13916
    -0.14648
     0.18308
     0.22702
     0.12449
     0.13181
     0.25631
     0.33687
     0.53460
     0.54925
     0.44672
     0.43940
     0.36616
     0.51263
     0.55657
     0.30025
     0.24166
     0.23434
     0.13181
     0.36616
     0.19772
    -0.04395
     0.01464
    -0.16113
     0.01464
    -0.08789
    -0.20507
    -0.10986
    -0.27830
    -0.28562
    -0.28562
    -0.43942
    -0.23436
    -0.38815
    -0.56392
    -0.71771
    -0.80559
    -0.90812
    -1.03994
    -1.12782
    -1.14247
    -1.14247
    -1.09853
    -1.45005
    -1.53793
    -1.72102
    -1.64778
    -1.80158
    -1.67708
    -1.61117
    -1.58920
    -1.44273
    -1.37682
    -1.34752
    -1.18641
    -1.02529
    -0.72503
    -0.58589
    -0.77630
    -0.83488
    -0.54195
    -0.35886
    -0.24168
    -0.24168
    -0.32224
    -0.39548
    -0.51997
    -0.29295
    -0.44674
    -0.40280
    -0.62983
    -0.76165
    -0.84221
    -0.97403
    -0.97403
    -1.10585
    -1.30358
    -1.45738
    -1.63314
    -1.51596
    -1.73567
    -1.68440
    -1.91143
    -2.07254
    -1.90411
    -1.91143
    -2.09451
    -2.37281
    -2.29225
    -2.31422
    -2.12381
    -2.12381
    -2.23366
    -2.42407
    -2.35084
    -2.25563
    -2.20437
    -2.27760
    -2.21169
    -2.31422
    -2.27760
    -2.00663
    -2.19704
    -2.16775
    -2.30689
    -2.13846
    -1.95537
    -1.90411
    -1.93340
    -2.02860
    -1.96269
    -1.86749
    -1.85284
    -1.75031
    -1.72834
    -1.80890
    -1.73567
    -1.60384
    -1.47202
    -1.47202
    -1.65511
    -1.61117
    -1.45738
    -1.28894
    -1.30358
    -1.35485
    -1.46470
    -1.36217
    -1.25232
    -1.31091
    -1.19373
    -1.11317
    -1.27429
    -1.25964
    -1.12782
    -1.06923
    -1.14247
    -1.31823
    -1.09120
    -0.98867
    -1.01065
    -1.03994
    -1.01065
    -0.89347
    -0.95206
    -0.98867
    -0.87150
    -0.87882
    -0.88615
    -0.71771
    -0.64447
    -0.69574
    -0.80559
    -0.62250
    -0.69574
    -0.50533
    -0.49800
    -0.57856
    -0.64447
    -0.60053
    -0.46871
    -0.49800
    -0.49800
    -0.46871
    -0.57124
    -0.46139
    -0.36618
    -0.27098
    -0.42477
    -0.60786
    -0.49068
    -0.46871
    -0.27098
    -0.31492
    -0.54195
    -0.63715
    -0.56392
    -0.63715
    -0.60786
    -0.53462
    -0.68109
    -0.70306
    -0.86418
    -0.84953
    -0.93741
    -1.53061
    -2.25563
    -3.18571
    -4.47463
    -5.53653
    -6.77419
    -9.08108
    -3.69835
     5.98324
    -3.34682
    -3.53723
     2.51925
     7.26484
    13.41654
     9.78411
     2.18970
    -0.02930
     1.85282
     5.55116
     8.37068
     9.35935
     9.22020
     7.69693
     5.33146
     2.36546
     0.20505
    -1.67708
    -3.52259
    -4.41605
    -4.87010
    -4.71631
    -4.32084
    -3.72032
    -3.42738
    -2.81954
    -2.03593
    -1.45005
    -0.89347
    -0.62983
    -0.43942
    -0.23436
    -0.15380
     0.08055
     0.13914
     0.13914
    -0.03663
     0.19040
     0.35151
     0.35151
     0.29293
     0.32954
     0.31490
     0.54925
     0.62248
     0.78360
     0.66642
     0.73233
     0.80557
     0.91542
     1.17174
     1.09851
     1.20103
     1.28892
     1.46468
     1.58918
     1.62579
     1.50862
     1.53059
     1.75029
     1.64044
     1.65509
     1.63312
     1.43538
     1.50130
     1.26695
     1.15709
     0.99598
     0.55657
     0.65178
     0.60051
     0.57122
     0.16111
    -0.19042
    -0.64447
    -0.82756
    -0.80559
    -0.73968
    -1.03994
    -1.42808
    -1.83819
    -2.04325
    -2.13113
    -1.87481
    -1.86016
    -2.11649
    -2.43139
    -1.99931
    -1.70637
    -1.88946
    -1.72834
    -1.68440
    -1.39879
    -1.19373
    -1.10585
    -0.84953
    -0.65180
    -0.71771
    -0.44674
    -0.09522
    -0.02198
    -0.13183
    -0.24168
    -0.13916
    -0.19774
    -0.15380
    -0.27098
    -0.20507
    -0.20507
    -0.21971
    -0.27830
    -0.24168
    -0.28562
    -0.32224
    -0.37351
    -0.04395
    -0.21239
    -0.29295
    -0.26365
    -0.18310
    -0.05127
    -0.08789
    -0.19774
    -0.15380
    -0.01466
    -0.13916
    -0.06592
     0.02928
     0.00731
    -0.08789
    -0.19042
     0.07322
     0.07322
    -0.02930
    -0.05860
     0.04393
     0.08787
     0.10984
    -0.12451
    -0.05860
    -0.08057
    -0.11719
    -0.07324
     0.02196
    -0.14648
    -0.16113
    -0.34421
    -0.00733
     0.01464
    -0.15380
    -0.26365
    -0.23436
    -0.12451
    -0.09522
    -0.08057
    -0.13916
    -0.17577
     0.03661
     0.18308
     0.24899
     0.29293
     0.06590
     0.15378
     0.22702
     0.63713
     0.51995
     0.54925
     0.46869
     0.54925
     0.73966
     0.82022
     0.74698
     0.84951
     0.75430
     0.76895
     0.90810
     0.87148
     0.95936
     0.68839
     0.76895
     0.85683
     0.95936
     0.84951
     0.81289
     0.57854
     0.96668
     0.60784
     0.69572
     0.68107
     0.75430
     0.68107
     0.64445
     0.65910
     0.71036
     0.53460
     0.47601
     0.39546
     0.57122
     0.42475
     0.41743
     0.24899
     0.18308
     0.21237
     0.08055
    -0.12451
    -0.24901
    -0.57124
    -0.99600
    -1.14247
    -1.31823
    -1.88213
    -2.84883
    -1.50132
     2.70234
     5.05316
     5.43398
     2.04323
     0.94471
     3.56651
     5.21428
     5.60242
     4.84811
     3.91071
     4.09379
     4.73093
     4.98725
     4.53320
     3.89606
     2.76093
     1.77226
     0.38081
    -0.69574
    -1.51596
    -2.20437
    -2.52660
    -2.65110
    -2.50463
    -2.45336
    -2.38745
    -2.21169
    -2.07254
    -1.67708
    -1.69173
    -1.67708
    -1.68440
    -1.51596
    -1.24500
    -1.06191
    -0.92276
    -0.87882
    -0.73968
    -0.64447
    -0.50533
    -0.35154
    -0.27830
    -0.37351
    -0.44674
    -0.46871
    -0.29295
    -0.15380
    -0.42477
    -0.37351
    -0.28562
    -0.38815
    -0.41745
    -0.30027
    -0.46871
    -0.55659
    -0.39548
    -0.27098
    -0.08057
    -0.25633
    -0.05860
    -0.11719
     0.02928
     0.08787
     0.02928
     0.14646
     0.24899
     0.21237
     0.40278
     0.44672
     0.18308
     0.39546
     0.19040
     0.29293
     0.26363
     0.27828
     0.08055
    -0.08057
    -0.41745
    -0.52730
    -0.75432
    -1.06923
    -0.94473
    -1.29626
    -1.47202
    -1.64778
    -1.88946
    -1.99931
    -1.99931
    -1.91143
    -2.03593
    -1.88946
    -1.85284
    -1.71370
    -1.53061
    -1.35485
    -1.01797
    -0.90079
    -0.65180
    -0.50533
    -0.47603
    -0.23436
    -0.10254
    -0.26365
    -0.23436
    -0.20507
    -0.19042
    -0.23436
    -0.27098
    -0.46139
    -0.61518
    -0.46871
    -0.72503
    -0.76897
    -0.90812
    -0.97403
    -0.89347
    -0.94473
    -0.96670
    -1.01065
    -1.02529
    -1.09120
    -1.03262
    -0.82024
    -1.07656
    -1.10585
    -1.12782
    -1.17176
    -0.97403
    -0.99600
    -1.04726
    -1.03262
    -1.06191
    -0.97403
    -0.77630
    -0.82756
    -1.06923
    -1.09853
    -0.93009
    -0.71771
    -0.76897
    -0.75432
    -0.96670
    -0.85685
    -0.78362
    -0.77630
    -0.71038
    -0.69574
    -1.01797
    -0.71038
    -0.73968
    -0.66644
    -0.71771
    -0.78362
    -0.84953
    -0.65180
    -0.57124
    -0.45406
    -0.77630
    -0.64447
    -0.67377
    -0.67377
    -0.57856
    -0.51265
    -0.60053
    -0.81291
    -0.47603
    -0.50533
    -0.59321
    -0.49800
    -0.71038
    -0.65912
    -0.41745
    -0.51265
    -0.51265
    -0.51265
    -0.52730
    -0.54927
    -0.59321
    -0.44674
    -0.33689
    -0.61518
    -0.42477
    -0.41012
    -0.49800
    -0.55659
    -0.65180
    -0.57856
    -0.38083
    -0.35154
    -0.46139
    -0.41745
    -0.52730
    -0.65180
    -0.83488
    -0.95206
    -0.86418
    -1.28894
    -1.61117
    -1.97734
    -2.51195
    -2.78292
    -2.24831
    -2.21901
    -2.03593
     0.93007
     0.07322
    -0.39548
     2.43870
    -1.46470
    -3.39809
     0.94471
     7.15499
     7.35273
     5.32413
     2.76825
     1.95535
     1.77959
     2.51193
     3.34680
     3.53721
     3.13442
     2.32884
     1.23765
    -0.00001
    -0.86418
    -1.30358
    -1.98466
    -1.94805
    -2.24831
    -2.24831
    -2.32154
    -2.07987
    -1.72834
    -1.74299
    -1.79425
    -1.50864
    -1.28161
    -0.96670
    -0.87150
    -0.93009
    -0.95206
    -0.78362
    -0.67377
    -0.52730
    -0.38815
    -0.50533
    -0.49068
    -0.32957
    -0.27098
    -0.24901
    -0.34421
    -0.30027
    -0.17577
    -0.08057
    -0.06592
    -0.13916
    -0.18310
    -0.21239
    -0.06592
    -0.02198
     0.08787
    -0.00733
    -0.06592
     0.02196
     0.13181
     0.19040
    -0.08789
    -0.10986
    -0.16113
    -0.00733
     0.08787
     0.10252
    -0.08057
    -0.08057
    -0.29295
    -0.32957
    -0.21239
    -0.23436
    -0.31492
    -0.49068
    -0.29295
    -0.37351
    -0.52730
    -0.72503
    -0.72503
    -0.61518
    -0.76165
    -0.88615
    -1.01065
    -1.17176
    -0.96670
    -0.82024
    -0.76897
    -0.62983
    -0.73968
    -0.71038
    -0.35886
    -0.21971
    -0.20507
    -0.21239
    -0.09522
     0.10252
     0.47601
     0.52728
     0.53460
     0.51263
     0.44672
     0.52728
     0.55657
     0.80557
     0.58587
     0.30025
     0.24899
     0.39546
     0.21969
     0.16843
     0.03661
     0.24166
     0.10984
     0.27828
     0.22702
     0.05125
    -0.05127
    -0.02930
     0.02196
     0.11716
     0.19040
    -0.08789
     0.00731
     0.05125
     0.13181
    -0.10254
    -0.02198
    -0.25633
    -0.14648
    -0.03663
    -0.05127
    -0.04395
    -0.22704
    -0.22704
    -0.22704
    -0.05860
     0.07322
    -0.11719
    -0.08789
    -0.08789
     0.10984
    -0.05860
     0.00731
    -0.02930
    -0.05127
     0.24166
     0.20505
     0.13181
     0.15378
     0.13181
     0.16111
     0.32222
     0.29293
     0.21237
     0.18308
     0.24899
     0.30757
     0.30757
     0.28560
     0.26363
     0.27096
     0.35884
     0.19772
     0.30025
     0.19040
     0.10252
     0.05125
     0.19772
     0.43207
     0.29293
     0.04393
     0.06590
     0.06590
     0.21969
     0.16111
     0.21237
     0.02196
     0.22702
     0.37349
     0.43207
     0.32954
     0.19040
     0.12449
     0.24166
     0.32222
     0.38081
     0.21237
     0.25631
     0.33687
     0.46137
     0.33687
     0.24166
    -0.13183
    -0.25633
    -0.59321
    -0.93741
    -1.01065
    -1.20838
    -2.14578
    -3.03192
    -1.03994
     8.81741
    12.42787
     8.36336
    -0.90812
     0.20505
     6.33477
    15.20346
    13.91453
     7.84340
     4.67235
     5.08246
     6.17365
     6.75220
     6.59109
     5.16302
     3.44933
     1.47200
    -1.02529
    -2.97333
    -4.37211
    -5.08248
    -5.56583
    -5.50724
    -5.71962
    -5.52921
    -5.28754
    -4.77489
    -3.93270
    -3.91805
    -3.71300
    -3.04656
    -2.69504
    -2.29225
    -2.16043
    -1.96269
    -1.92608
    -1.54526
    -1.39879
    -1.39146
    -0.95206
    -0.59321
    -0.39548
    -0.30027
    -0.24901
    -0.24168
    -0.30759
    -0.36618
    -0.51265
    -0.10254
    -0.21239
    -0.05127
    -0.15380
    -0.27098
    -0.13916
    -0.22704
    -0.09522
    -0.15380
    -0.14648
    -0.16113
    -0.26365
    -0.05127
    -0.02930
    -0.08057
    -0.35886
    -0.18310
    -0.09522
    -0.12451
    -0.03663
    -0.16113
    -0.14648
    -0.13916
    -0.16845
     0.00731
    -0.00001
    -0.18310
    -0.16845
    -0.00733
    -0.01466
     0.00731
    -0.16113
    -0.24168
     0.06590
    -0.05860
     0.05125
    -0.12451
    -0.05127
    -0.07324
    -0.05127
    -0.00001
     0.10252
    -0.00001
     0.00731
    -0.04395
     0.18308
     0.13914
     0.04393
     0.11716
     0.27096
     0.19772
     0.28560
     0.21237
     0.19040
     0.13181
     0.13914
     0.20505
     0.46869
     0.43940
     0.32222
     0.19040
     0.08055
     0.02928
    -0.27830
    -0.60053
    -0.48336
    -0.56392
    -0.61518
    -0.68841
    -0.72503
    -0.98867
    -1.01797
    -0.84953
    -0.68109
    -0.43942
    -0.35154
    -0.41012
    -0.35154
     0.02928
     0.16111
     0.14646
     0.45404
     0.64445
     0.84951
     0.83486
     0.82022
     0.79092
     0.65178
     0.68107
     0.56389
     0.60784
     0.30757
     0.31490
     0.14646
     0.16111
     0.32222
    -0.07324
     0.07322
     0.19040
     0.30757
     0.32222
     0.32222
     0.35151
     0.38813
     0.32954
     0.44672
     0.72501
     0.60051
     0.62981
     0.60051
     0.62248
     0.81289
     0.51263
     0.41743
     0.52728
     0.54192
     0.42475
     0.41010
     0.36616
     0.28560
     0.14646
     0.20505
     0.12449
     0.25631
     0.06590
     0.03661
    -0.05860
     0.17575
     0.10252
     0.08055
    -0.02930
     0.05125
    -0.12451
     0.08787
     0.06590
     0.01464
     0.02196
    -0.08057
    -0.07324
     0.05125
     0.19040
    -0.10986
     0.02928
     0.02928
     0.09519
     0.02928
     0.10984
     0.02928
     0.14646
     0.06590
     0.10252
     0.17575
     0.06590
    -0.03663
     0.13181
     0.16111
     0.17575
     0.10984
    -0.08057
    -0.11719
    -0.08789
    -0.18310
    -0.39548
    -0.12451
     0.00731
    -0.29295
     0.67375
     0.33687
     0.67375
     2.28490
     2.49728
     2.21167
     1.64044
     0.89345
     2.10914
     3.11245
     3.19301
     3.33948
     2.95134
     2.61446
     2.51925
     2.03591
     2.21167
     1.97732
     1.55256
     0.93007
     0.33687
     0.26363
     0.22702
    -0.21239
    -0.34421
    -0.50533
    -0.75432
    -0.64447
    -0.66644
    -0.60786
    -0.79094
    -0.77630
    -0.61518
    -0.49068
    -0.39548
    -0.54927
    -0.54927
    -0.47603
    -0.10254
     0.00731
    -0.16113
    -0.15380
    -0.05127
    -0.02198
     0.16111
     0.22702
     0.13914
     0.22702
     0.25631
     0.44672
     0.41743
     0.53460
     0.33687
     0.34419
     0.61516
     0.74698
     0.49798
     0.58587
     0.52728
     0.52728
     0.65910
     0.62248
     0.70304
     0.59319
     0.51995
     0.55657
     0.60784
     0.62981
     0.40278
     0.29293
     0.43207
     0.51995
     0.43207
     0.27828
     0.18308
     0.30757
     0.24166
     0.16843
     0.25631
     0.07322
     0.04393
     0.15378
     0.19772
     0.06590
     0.13914
    -0.09522
     0.04393
     0.11716
     0.19040
     0.09519
     0.07322
    -0.01466
     0.13914
     0.23434
     0.20505
     0.31490
     0.19040
     0.25631
     0.26363
     0.36616
     0.39546
     0.30025
     0.13181
     0.28560
     0.45404
     0.32954
     0.28560
     0.24166
     0.31490
     0.35151
     0.24166
     0.32222
     0.28560
     0.08055
     0.13181
     0.16843
     0.13914
     0.08787
    -0.01466
     0.05858
     0.19772
     0.09519
     0.01464
    -0.05127
    -0.10254
     0.09519
    -0.11719
     0.06590
    -0.11719
     0.08055
    -0.05127
     0.03661
     0.16111
    -0.00733
    -0.12451
    -0.10986
    -0.03663
     0.04393
    -0.10986
    -0.19774
    -0.25633
    -0.14648
    -0.38815
    -0.30759
    -0.34421
    -0.56392
    -0.50533
    -0.59321
    -0.49800
    -0.53462
    -0.51997
    -0.61518
    -0.46871
    -0.35154
    -0.49068
    -0.55659
    -0.60786
    -0.57856
    -0.43942
    -0.21239
    -0.08789
    -0.10986
    -0.12451
    -0.00733
     0.05858
     0.23434
     0.05858
     0.05858
     0.16111
     0.39546
     0.53460
     0.39546
     0.36616
     0.24166
     0.48334
     0.40278
     0.62248
     0.23434
     0.33687
     0.20505
     0.38081
     0.39546
     0.28560
     0.12449
     0.13181
     0.23434
     0.33687
     0.18308
     0.16111
     0.13914
     0.09519
    -0.01466
     0.23434
     0.30757
    -0.10986
    -0.28562
    -0.32224
    -0.43942
    -1.07656
    -1.29626
    -0.97403
    -0.32957
    -0.00001
     1.19371
     2.22632
     1.76494
     1.15709
     1.22300
     1.56721
     1.58185
     2.02126
     2.18970
     2.57052
     2.69502
     2.54855
     2.36546
     1.80888
     1.33286
     0.91542
     0.43940
     0.01464
    -0.43942
    -0.82756
    -1.03262
    -0.92276
    -0.77630
    -0.98867
    -1.03262
    -0.97403
    -0.79094
    -0.63715
    -0.44674
    -0.40280
    -0.27098
    -0.22704
     0.07322
     0.22702
     0.22702
     0.27828
     0.25631
     0.27828
     0.62981
     0.71036
     0.67375
     0.59319
     0.78360
     1.11315
     1.05457
     1.08386
     1.17906
     1.15709
     1.29624
     1.21568
     1.22300
     1.34018
     1.12780
     0.99598
     1.17174
     1.18639
     0.91542
     0.81289
     0.73966
     0.71769
     0.49066
     0.39546
     0.34419
     0.10252
     0.10984
     0.08787
     0.08787
    -0.13916
    -0.28562
    -0.44674
    -0.54195
    -0.43209
    -0.39548
    -0.48336
    -0.60786
    -0.47603
    -0.35886
    -0.38815
    -0.42477
    -0.51997
    -0.46871
    -0.43209
    -0.32224
    -0.26365
    -0.23436
    -0.27830
    -0.12451
     0.00731
     0.08787
    -0.08057
    -0.02930
    -0.05860
    -0.02198
     0.01464
     0.02928
    -0.02930
    -0.08057
    -0.12451
     0.02928
     0.02196
    -0.08057
    -0.10986
    -0.09522
    -0.00001
     0.15378
    -0.02930
    -0.04395
    -0.07324
    -0.00733
     0.07322
     0.06590
     0.05858
    -0.01466
     0.15378
     0.13914
     0.18308
     0.22702
     0.16111
     0.08787
     0.24166
     0.29293
     0.21969
     0.42475
     0.32954
     0.28560
     0.24899
     0.35884
     0.40278
     0.38813
     0.42475
     0.27096
     0.40278
     0.32222
     0.49798
     0.27096
     0.27828
     0.35151
     0.21237
     0.28560
     0.17575
     0.24899
     0.07322
     0.03661
    -0.02930
     0.03661
     0.16111
    -0.05127
     0.22702
     0.17575
     0.27828
     0.03661
    -0.05127
     0.15378
     0.05858
     0.05858
     0.07322
     0.03661
     0.03661
     0.15378
     0.08055
     0.00731
     0.07322
    -0.10254
    -0.12451
     0.03661
    -0.08789
    -0.14648
    -0.19774
    -0.13916
     0.11716
     0.07322
     0.19772
     0.24899
     0.16111
     0.08787
     0.28560
     0.30757
     0.46137
     0.37349
     0.15378
     0.21969
     0.31490
     0.38813
     0.15378
     0.24899
     0.23434
     0.22702
     0.36616
     0.20505
     0.30025
     0.10984
     0.28560
     0.29293
     0.60784
     0.27096
    -0.12451
    -0.75432
    -1.39879
    -1.50132
    -0.89347
     1.06189
     1.53059
     1.45003
     3.29554
     3.58115
     2.28490
     1.80156
     1.66973
     1.91141
     2.79754
     3.10513
     3.18569
     3.04654
     3.10513
     2.68769
     2.19702
     1.12780
     0.53460
    -0.41745
    -0.84953
    -1.23035
    -1.44273
    -1.52329
    -1.74299
    -1.63314
    -1.47202
    -1.36217
    -1.02529
    -1.16444
    -0.84221
    -0.64447
    -0.30027
    -0.35154
    -0.10254
     0.04393
     0.10984
     0.32954
     0.41010
     0.34419
     0.19772
     0.35151
     0.57122
     0.48334
     0.59319
     0.36616
     0.45404
     0.41010
     0.56389
     0.49066
     0.43940
     0.46869
     0.34419
     0.53460
     0.44672
     0.44672
     0.42475
     0.45404
     0.35884
     0.46869
     0.35884
     0.39546
     0.21969
     0.41743
     0.42475
     0.33687
     0.41743
     0.37349
     0.27828
     0.28560
     0.41743
     0.32954
     0.08787
     0.14646
     0.19772
     0.22702
     0.21969
     0.27096
     0.24166
     0.04393
     0.16843
     0.14646
     0.13181
     0.02928
     0.03661
     0.09519
     0.19040
     0.05858
    -0.00733
    -0.05860
    -0.10986
    -0.06592
     0.10252
     0.11716
    -0.08057
    -0.09522
    -0.02198
    -0.05127
    -0.05127
    -0.04395
    -0.02198
    -0.16113
     0.05125
     0.09519
     0.13914
    -0.10986
    -0.14648
    -0.00001
     0.03661
     0.19040
     0.13914
     0.02196
    -0.02930
     0.05858
     0.16843
     0.21969
     0.19772
    -0.05860
     0.16843
     0.02928
     0.18308
     0.16111
     0.01464
    -0.08789
     0.10984
     0.10252
     0.12449
     0.08055
     0.05858
    -0.07324
     0.01464
     0.15378
    -0.00733
     0.02196
    -0.05860
    -0.00001
     0.21237
     0.06590
    -0.01466
    -0.02198
    -0.12451
     0.08055
     0.08787
     0.10252
     0.05125
    -0.05860
     0.06590
     0.05858
     0.10252
     0.16111
     0.00731
     0.16111
     0.19040
     0.32954
    -0.00733
     0.12449
     0.00731
     0.20505
     0.37349
     0.33687
     0.23434
     0.16843
     0.19772
     0.16111
     0.24899
     0.30025
     0.08787
     0.23434
     0.31490
     0.47601
     0.50531
     0.35151
     0.43940
     0.55657
     0.68839
     0.73233
     0.69572
     0.55657
     0.68107
     0.76895
     0.94471
     0.89345
     0.69572
     0.73966
     0.95936
     0.91542
     0.87148
     0.54192
     0.60051
     0.57122
     0.69572
     0.63713
     0.59319
     0.41010
     0.35884
     0.38081
     0.25631
     0.46869
     0.27828
     0.07322
     0.13914
     0.26363
     0.32954
     0.09519
     0.14646
     0.05125
     0.13914
     0.17575
     0.13914
     0.10252
    -0.19774
    -0.15380
    -0.41012
    -0.30027
    -0.78362
    -0.98867
    -0.67377
    -0.18310
    -0.06592
     0.43207
     1.28892
     1.84550
     2.27758
     2.12379
     1.77959
     1.88211
     2.31420
     2.11646
     2.34349
     2.60714
     2.87810
     2.57784
     2.41673
     1.86747
     1.62579
     0.84951
     0.11716
    -0.26365
    -0.69574
    -0.85685
    -1.07656
    -1.14979
    -1.13514
    -1.23767
    -1.03262
    -1.03262
    -0.81291
    -0.89347
    -0.80559
    -0.68109
    -0.43942
    -0.37351
    -0.32224
    -0.30027
    -0.24901
    -0.14648
    -0.01466
     0.10252
     0.02196
    -0.13183
     0.08787
     0.18308
     0.16843
     0.18308
     0.05125
     0.05125
     0.05858
     0.31490
     0.16111
     0.16111
     0.03661
     0.24166
     0.26363
     0.46137
     0.47601
     0.31490
     0.25631
     0.34419
     0.67375
     0.66642
     0.37349
     0.56389
     0.57122
     0.73966
     0.68107
     0.62248
     0.74698
     0.77627
     0.95204
     0.85683
     0.95204
     0.89345
     0.83486
     0.93007
     0.91542
     1.20836
     1.07654
     0.99598
     0.95204
     0.90077
     1.04724
     0.85683
     0.72501
     0.57122
     0.49798
     0.32222
     0.02928
    -0.19042
    -0.44674
    -0.48336
    -0.65912
    -0.76165
    -1.09853
    -1.22303
    -1.36217
    -1.58920
    -1.68440
    -1.88213
    -1.99199
    -2.02860
    -2.30689
    -2.23366
    -2.37281
    -2.23366
    -2.24098
    -2.33619
    -2.57786
    -2.04325
    -2.04325
    -1.99199
    -2.16775
    -2.07987
    -1.90411
    -1.85284
    -1.73567
    -1.60384
    -1.46470
    -1.27429
    -1.32555
    -1.14979
    -1.13514
    -1.28161
    -1.44273
    -1.27429
    -1.28894
    -1.40611
    -1.43541
    -1.47935
    -1.55990
    -1.64046
    -1.66243
    -1.82355
    -1.74299
    -1.96269
    -2.05057
    -1.75764
    -1.67708
    -1.95537
    -1.76496
    -1.82355
    -1.66976
    -1.68440
    -1.55990
    -1.60384
    -1.47935
    -1.30358
    -1.26697
    -1.13514
    -1.08388
    -1.17908
    -0.93741
    -1.00332
    -0.90079
    -0.90812
    -1.02529
    -0.94473
    -0.83488
    -0.82024
    -0.96670
    -0.95938
    -0.93741
    -1.01065
    -0.94473
    -0.95206
    -0.89347
    -1.00332
    -1.09120
    -1.04726
    -1.02529
    -1.06923
    -1.28894
    -1.39879
    -0.86418
    -0.91544
    -1.01797
    -0.87150
    -1.08388
    -0.95206
    -1.00332
    -0.86418
    -0.87882
    -0.76897
    -0.75432
    -0.83488
    -0.68109
    -0.54927
    -0.65912
    -0.75432
    -0.90079
    -0.84953
    -1.02529
    -1.07656
    -1.04726
    -1.23767
    -1.35485
    -1.50132
    -1.43541
    -0.24168
    -0.54927
    -0.19042
     0.39546
     0.58587
     0.98865
     0.54925
     0.24166
     1.12048
     2.23364
     2.70234
     2.35814
     2.05055
     2.12379
     1.84550
     1.53791
     1.33286
     1.19371
     0.83486
     0.74698
     0.42475
     0.02928
    -0.47603
    -0.90812
    -0.79094
    -1.00332
    -1.06191
    -1.04726
    -0.98867
    -1.00332
    -1.12050
    -1.07656
    -0.77630
    -0.82024
    -0.73235
    -0.68109
    -0.55659
    -0.38815
    -0.40280
    -0.55659
    -0.50533
    -0.24168
    -0.30027
    -0.19042
    -0.27098
    -0.16845
    -0.27830
    -0.22704
    -0.13183
    -0.10254
    -0.16845
    -0.19774
    -0.15380
    -0.07324
    -0.11719
    -0.19774
    -0.13183
     0.13914
    -0.00733
     0.07322
    -0.00733
     0.12449
     0.07322
     0.08787
     0.16111
     0.16111
     0.15378
     0.27096
     0.16843
     0.21969
     0.26363
     0.19040
     0.08787
     0.15378
     0.13914
     0.22702
     0.23434
     0.04393
     0.02928
     0.10252
    -0.00001
     0.24166
     0.10984
    -0.01466
     0.05858
     0.14646
     0.16843
     0.11716
    -0.06592
     0.11716
     0.16111
     0.13181
     0.15378
     0.17575
     0.11716
     0.04393
    -0.00001
     0.21237
     0.16843
     0.19040
     0.07322
     0.13914
     0.19772
     0.16843
     0.01464
    -0.00001
     0.17575
     0.05858
     0.16843
     0.05125
     0.08055
    -0.09522
    -0.04395
     0.07322
     0.13181
     0.08787
     0.07322
    -0.06592
     0.01464
     0.12449
     0.08055
     0.02196
     0.00731
     0.03661
    -0.00001
     0.08055
    -0.02198
    -0.02930
    -0.06592
    -0.02930
     0.03661
     0.08787
     0.05858
    -0.02198
    -0.12451
     0.02928
     0.04393
     0.02196
     0.07322
    -0.05860
     0.00731
     0.09519
     0.19040
     0.11716
    -0.02930
     0.03661
    -0.00001
     0.18308
     0.16843
     0.07322
     0.07322
     0.16111
     0.13181
    -0.00001
     0.27828
     0.11716
     0.09519
     0.21237
     0.23434
     0.14646
     0.14646
     0.07322
     0.23434
     0.25631
     0.24166
     0.22702
     0.06590
     0.08055
     0.13181
     0.05858
     0.10984
     0.08787
    -0.08789
    -0.10254
     0.07322
     0.03661
    -0.14648
    -0.25633
    -0.19774
     0.00731
    -0.10986
    -0.25633
    -0.51997
    -0.41745
    -0.65180
    -1.12782
    -1.50864
    -1.08388
    -0.86418
    -1.03262
     0.29293
     1.30356
     0.84951
     0.22702
     0.27096
     0.47601
     1.01062
     1.60382
     1.63312
     1.80156
     2.27758
     2.19702
     2.05788
     1.77959
     1.45735
     1.39877
     1.18639
     0.92274
     0.65910
     0.06590
    -0.19042
    -0.35886
    -0.42477
    -0.38083
    -0.55659
    -0.57124
    -0.64447
    -0.62983
    -0.41012
    -0.43209
    -0.35154
    -0.52730
    -0.21239
    -0.11719
     0.05125
    -0.13916
    -0.12451
    -0.00733
     0.06590
     0.14646
     0.25631
     0.23434
     0.31490
     0.19772
     0.26363
     0.27828
     0.50531
     0.32222
     0.16843
     0.39546
     0.50531
     0.47601
     0.29293
     0.29293
     0.31490
     0.51995
     0.53460
     0.38081
     0.34419
     0.33687
     0.51263
     0.41010
     0.60051
     0.43207
     0.41743
     0.47601
     0.52728
     0.61516
     0.48334
     0.39546
     0.42475
     0.62981
     0.56389
     0.52728
     0.51263
     0.42475
     0.35884
     0.41743
     0.48334
     0.55657
     0.33687
     0.33687
     0.38081
     0.50531
     0.27096
     0.30757
     0.38081
     0.44672
     0.46869
     0.64445
     0.38081
     0.40278
     0.49798
     0.44672
     0.71036
     0.70304
     0.49798
     0.62248
     0.57122
     0.65910
     0.66642
     0.59319
     0.59319
     0.62248
     0.87880
     0.81289
     0.80557
     0.62248
     0.79092
     0.87880
     0.95936
     1.03260
     0.91542
     1.02527
     1.09118
     1.27427
     1.20836
     1.12780
     0.94471
     1.09851
     1.22300
     1.31089
     1.13512
     1.05457
     0.83486
     0.86416
     0.91542
     0.95204
     0.75430
     0.51263
     0.49798
     0.59319
     0.46869
     0.28560
     0.21969
     0.13914
     0.21237
     0.27828
     0.06590
    -0.03663
    -0.25633
    -0.35154
    -0.30027
     0.01464
    -0.13916
    -0.26365
    -0.27098
    -0.27098
    -0.26365
    -0.38083
    -0.34421
    -0.29295
    -0.26365
    -0.24901
    -0.13183
     0.01464
    -0.13916
    -0.08789
    -0.20507
    -0.05127
     0.29293
     0.08055
    -0.00733
    -0.05860
     0.08055
     0.16843
    -0.01466
    -0.06592
    -0.03663
     0.03661
     0.05858
     0.04393
    -0.19774
    -0.08057
    -0.12451
     0.00731
     0.24166
    -0.03663
     0.05125
     0.15378
     0.15378
     0.10252
    -0.20507
    -0.63715
    -0.76897
    -1.17908
    -0.30027
     0.71036
     0.24166
    -0.11719
     0.65910
     1.54524
     1.80156
     1.73565
     1.54524
     1.33286
     1.67706
     1.83817
     1.71368
     2.10914
     1.89676
     1.61847
     1.58918
     1.14245
     1.02527
     0.51263
    -0.07324
    -0.41012
    -0.78362
    -0.82024
    -1.16444
    -1.15711
    -1.22303
    -1.13514
    -1.19373
    -1.09120
    -1.02529
    -1.14979
    -1.06191
    -0.87150
    -0.64447
    -0.76897
    -0.74700
    -1.04726
    -0.91544
    -0.62983
    -0.66644
    -0.54927
    -0.58589
    -0.54195
    -0.32224
    -0.26365
    -0.12451
     0.20505
     0.14646
     0.27828
     0.36616
     0.53460
     0.34419
     0.38813
     0.38081
     0.67375
     0.60051
     0.59319
     0.30757
     0.38081
     0.30025
     0.24899
     0.05858
     0.13181
    -0.01466
     0.06590
    -0.08057
     0.09519
     0.01464
    -0.11719
    -0.14648
    -0.06592
    -0.03663
    -0.08789
     0.09519
    -0.00001
     0.20505
     0.12449
     0.26363
     0.12449
     0.27828
     0.13181
     0.32954
     0.34419
     0.24899
     0.24166
     0.13181
     0.27828
     0.43207
     0.25631
     0.21237
     0.13181
     0.16843
     0.22702
     0.31490
     0.19772
     0.19772
     0.24166
     0.21969
     0.22702
     0.38081
     0.19772
     0.03661
     0.09519
     0.35884
     0.44672
     0.19772
     0.22702
     0.29293
     0.27096
     0.21969
     0.23434
     0.21969
     0.24166
     0.25631
     0.14646
     0.31490
     0.30025
     0.25631
    -0.00001
     0.17575
     0.29293
     0.33687
     0.10252
     0.24166
     0.26363
     0.27096
     0.33687
     0.43940
     0.43940
     0.43940
     0.37349
     0.44672
     0.57122
     0.46869
     0.46869
     0.62981
     0.55657
     0.58587
     0.50531
     0.54925
     0.49798
     0.36616
     0.41743
     0.49798
     0.43940
     0.33687
     0.35884
     0.26363
     0.47601
     0.42475
     0.27096
     0.16843
     0.42475
     0.34419
     0.51263
     0.26363
     0.40278
     0.32222
     0.35884
     0.31490
     0.43940
     0.43940
     0.25631
     0.44672
     0.35884
     0.41743
     0.27096
     0.29293
     0.46869
     0.42475
     0.29293
     0.37349
     0.32954
     0.43940
     0.40278
     0.79824
     0.42475
     0.40278
     0.32954
     0.33687
     0.36616
     0.46137
     0.41010
     0.31490
     0.38081
     0.50531
     0.27828
     0.22702
     0.21237
     0.24166
     0.06590
     0.08787
     0.13181
     0.24166
     0.24899
     0.08055
    -0.16845
    -0.49068
    -0.75432
    -0.78362
    -0.57856
     0.66642
     0.32222
     0.28560
     1.23033
     1.53059
     1.45003
     1.28159
     1.31089
     1.66241
     1.91141
     1.74297
     1.77959
     2.09449
     1.94070
     1.78691
     1.37680
     1.17906
     0.77627
     0.57854
     0.28560
    -0.15380
    -0.44674
    -0.54927
    -0.89347
    -0.68109
    -0.64447
    -0.69574
    -0.57124
    -0.38815
    -0.24901
    -0.12451
    -0.16113
     0.12449
     0.08787
     0.03661
     0.11716
     0.16843
     0.18308
    -0.00001
     0.12449
     0.20505
     0.44672
     0.20505
     0.19772
     0.10252
     0.21237
     0.21237
     0.23434
     0.35151
     0.24899
     0.26363
     0.32222
     0.35151
     0.38081
     0.27828
     0.16843
     0.30025
     0.41010
     0.34419
     0.16843
     0.13914
     0.21237
     0.32222
     0.27096
     0.34419
     0.24166
     0.05858
     0.32954
     0.20505
     0.37349
     0.09519
     0.13181
    -0.00001
     0.24899
     0.33687
     0.12449
     0.17575
     0.08787
     0.13914
     0.16111
     0.11716
     0.28560
     0.08055
     0.10252
     0.16111
     0.17575
     0.17575
     0.07322
     0.02196
     0.23434
     0.32954
     0.20505
     0.20505
     0.14646
     0.26363
     0.32222
     0.24899
     0.33687
     0.23434
     0.27828
     0.32954
     0.48334
     0.43940
     0.24899
     0.16843
     0.42475
     0.45404
     0.51263
     0.32954
     0.38081
     0.35151
     0.46869
     0.28560
     0.55657
     0.39546
     0.24899
     0.38813
     0.43940
     0.46137
     0.36616
     0.28560
     0.37349
     0.31490
     0.50531
     0.24166
     0.29293
     0.24166
     0.41743
     0.30757
     0.35151
     0.32222
     0.20505
     0.26363
     0.38813
     0.32954
     0.30025
     0.16111
     0.05858
     0.28560
     0.46137
     0.39546
     0.32954
     0.24899
     0.21969
     0.34419
     0.38081
     0.60784
     0.39546
     0.26363
     0.42475
     0.60784
     0.69572
     0.34419
     0.35884
     0.44672
     0.57122
     0.76895
     0.47601
     0.40278
     0.51263
     0.61516
     0.52728
     0.65178
     0.55657
     0.54925
     0.54192
     0.68107
     0.79092
     0.62981
     0.80557
     0.74698
     0.81289
     0.90810
     0.80557
     0.81289
     0.68839
     0.79824
     0.79824
     1.02527
     0.60784
     0.53460
     0.56389
     0.68839
     0.44672
     0.32222
    -0.08057
    -0.14648
    -0.16113
    -0.24168
    -0.40280
    -0.74700
    -1.43541
    -2.06522
    -1.56723
    -0.71771
    -0.74700
    -0.32224
    -0.22704
    -0.16113
    -0.46139
    -0.38815
    -0.43942
    -0.04395
     0.74698
     1.55988
     2.42405
     1.83817
     0.94471
     0.95204
     0.77627
     0.98133
     1.25230
     1.12048
     0.66642
     0.47601
     0.20505
    -0.03663
    -0.33689
    -0.76165
    -0.84221
    -0.82756
    -0.76897
    -0.86418
    -0.67377
    -0.85685
    -0.78362
    -0.73235
    -0.43209
    -0.42477
    -0.65912
    -0.53462
    -0.47603
    -0.13183
    -0.12451
    -0.21971
    -0.12451
    -0.14648
     0.21969
     0.10984
     0.11716
     0.05125
     0.16843
     0.15378
     0.34419
     0.55657
     0.28560
     0.21969
     0.43207
     0.51995
     0.46869
     0.29293
     0.46137
     0.36616
     0.61516
     0.63713
     0.54192
     0.54192
     0.57122
     0.46137
     0.47601
     0.77627
     0.50531
     0.40278
     0.32954
     0.43940
     0.45404
     0.64445
     0.46869
     0.28560
     0.43207
     0.37349
     0.39546
     0.37349
     0.20505
     0.26363
     0.23434
     0.56389
     0.40278
     0.21237
     0.24166
     0.32954
     0.30757
     0.28560
     0.26363
     0.19040
     0.19040
     0.27828
     0.26363
     0.47601
     0.08787
     0.13914
     0.07322
     0.29293
     0.29293
     0.05125
     0.02928
     0.01464
     0.16843
     0.29293
     2.13111
     2.07985
    -1.51596
    -0.66644
    -0.28562
     0.43940
     0.54192
     0.43940
     0.36616
     0.25631
     0.32954
    -0.12451
    -0.33689
    -0.51265
    -0.46139
    -0.46871
    -0.53462
    -0.54195
    -0.32957
    -0.29295
    -0.10254
     0.05858
    -0.19042
    -0.21239
    -0.14648
     0.01464
     0.13914
     0.28560
     0.21237
     0.17575
     0.29293
     0.49066
     0.33687
     0.38081
     0.38813
     0.35884
     0.29293
     0.41010
     0.35884
     0.21969
     0.12449
     0.09519
     0.26363
     0.21969
     0.14646
     0.01464
    -0.08789
     0.04393
    -0.02198
    -0.17577
    -0.18310
    -0.25633
    -0.34421
    -0.24168
    -0.30027
    -0.35886
    -0.44674
    -0.65180
    -0.40280
    -0.33689
    -0.39548
    -0.55659
    -0.64447
    -0.53462
    -0.51265
    -0.48336
    -0.60053
    -0.49800
    -0.41745
    -0.29295
    -0.47603
     0.05858
    -0.02930
    -0.02930
    -0.31492
    -0.11719
    -0.19042
    -0.00001
     0.06590
     0.23434
     0.72501
     1.27427
     1.51594
     1.14245
     0.81289
     0.51995
     0.56389
     0.79824
     0.66642
     0.35151
     0.60051
     0.79824
     0.58587
     0.16111
    -0.16113
    -0.42477
    -0.62250
    -0.53462
    -0.59321
    -0.72503
    -0.76897
    -0.60786
    -0.52730
    -0.54927
    -0.38083
    -0.46871
    -0.45406
    -0.20507
     0.05125
     0.04393
     0.04393
    -0.01466
     0.12449
     0.06590
     0.18308
     0.13914
     0.13914
     0.07322
     0.13914
     0.13914
     0.16843
     0.01464
    -0.04395
     0.05125
     0.21237
     0.05125
     0.10252
     0.02196
     0.13914
     0.10984
     0.13181
     0.07322
     0.17575
     0.20505
     0.14646
     0.17575
     0.35151
     0.28560
     0.27828
     0.17575
     0.43207
     0.35151
     0.29293
     0.37349
     0.41743
     0.27828
     0.25631
     0.39546
     0.47601
     0.27828
     0.29293
     0.27096
     0.26363
     0.23434
     0.28560
     0.18308
     0.10252
     0.30025
     0.26363
     0.23434
     0.10252
     0.21237
     0.08055
     0.11716
     0.33687
     0.20505
     0.20505
     0.14646
     0.32222
     0.19772
     0.22702
    -0.05860
     0.21237
     0.29293
     0.09519
     0.27828
     0.26363
     0.12449
     0.16111
     0.13914
     0.21237
     0.30025
     0.25631
     0.16843
     0.21969
     0.21969
     0.24899
     0.08787
    -0.02930
     0.19040
     0.00731
     0.24166
     0.05858
     0.11716
     0.00731
     0.08787
    -0.00001
     0.13914
     0.24166
    -0.02930
    -0.05127
     0.04393
     0.19772
     0.14646
     0.05858
     0.17575
    -0.00733
     0.16111
     0.20505
     0.18308
     0.06590
    -0.00733
    -0.12451
     0.18308
    -0.05127
    -0.00001
     0.08787
    -0.07324
    -0.16113
    -0.05860
    -0.03663
     0.29293
     0.58587
     0.62981
     0.50531
     0.21237
    -0.05127
     0.07322
     0.12449
     0.61516
     0.69572
     0.59319
     0.51995
     0.43940
     0.41010
     0.76163
     1.14977
     0.20505
    -0.30759
    -0.12451
     0.07322
     0.02196
    -0.34421
    -0.72503
    -0.57856
    -0.48336
    -0.44674
    -0.55659
    -0.65912
    -1.09853
    -0.98135
    -0.93741
    -0.86418
    -0.87150
    -0.70306
    -0.67377
    -0.27830
    -0.28562
    -0.09522
    -0.11719
    -0.17577
    -0.00001
     0.02928
     0.34419
     0.32954
     0.17575
     0.33687
     0.22702
     0.40278
     0.32222
     0.33687
     0.30757
     0.29293
     0.47601
     0.49798
     0.57122
     0.42475
     0.35151
     0.57854
     0.57122
     0.60051
     0.38813
     0.49066
     0.40278
     0.51995
     0.38081
     0.60784
     0.62248
     0.32222
     0.41010
     0.64445
     0.49798
     0.34419
     0.28560
     0.39546
     0.50531
     0.50531
     0.48334
     0.27096
     0.33687
     0.50531
     0.38081
     0.58587
     0.37349
     0.34419
     0.32222
     0.46137
     0.49798
     0.42475
     0.13181
     0.28560
     0.42475
     0.56389
     0.35151
     0.30757
     0.21969
    -0.11719
     0.25631
     0.38813
     0.50531
     0.14646
     0.20505
     0.35884
     0.26363
     0.32954
     0.24166
     0.19040
     0.24899
     0.43207
     0.27096
     0.29293
     0.21969
     0.29293
     0.38081
     0.36616
     0.50531
     0.38813
     0.29293
     0.51995
     0.45404
     0.43207
     0.32222
     0.28560
     0.46137
     0.65910
     0.79092
     0.53460
     0.54925
     0.57122
     0.54925
     0.54925
     0.68839
     0.69572
     0.56389
     0.62248
     0.82022
     0.79092
     0.71036
     0.54925
     0.69572
     0.70304
     0.86416
     0.79824
     0.74698
     0.46869
     0.65910
     0.65178
     0.79092
     0.82022
     0.79824
     0.66642
     0.63713
     0.72501
     0.71769
     0.41010
     0.31490
     0.27828
     0.41010
     0.13914
     0.03661
    -0.35154
    -0.48336
    -0.40280
    -0.51265
    -0.56392
    -1.07656
    -1.14247
    -1.17908
    -1.29626
    -1.28161
    -1.58920
    -1.83087
    -1.81622
    -1.97734
    -2.03593
    -2.19704
    -2.42407
    -2.25563
    -2.37281
    -2.60716
    -2.29957
    -2.43872
    -2.76827
    -2.61448
    -2.76827
    -2.79757
    -2.92206
    -3.00995
    -3.17838
    -3.11980
    -3.15641
    -3.24430
    -3.21500
    -3.44203
    -3.35415
    -3.48597
    -3.28824
    -3.36879
    -3.47865
    -3.64708
    -3.61779
    -3.44935
    -3.22232
    -3.38344
    -3.61047
    -3.54456
    -3.61779
    -3.79355
    -3.80820
    -3.15641
    -2.29225
    -2.40942
    -2.29957
    -1.58187
    -1.08388
    -1.01065
    -0.48336
     0.13181
    -0.46139
    -0.73968
    -0.54195
    -0.44674
    -0.17577
     0.64445
     0.49066
     0.00731
    -0.79094
    -1.06191
    -1.58920
    -1.76496
    -2.19704
    -2.35816
    -2.50463
    -2.52660
    -2.56322
    -2.59983
    -2.57786
    -2.73898
    -2.32887
    -2.29957
    -2.22634
    -2.03593
    -2.04325
    -2.07987
    -2.07254
    -1.55258
    -1.65511
    -1.57455
    -1.49399
    -1.43541
    -1.19373
    -1.23767
    -1.20838
    -1.06191
    -1.03262
    -0.79827
    -0.69574
    -0.54927
    -0.51997
    -0.65912
    -0.70306
    -0.58589
    -0.54195
    -0.54195
    -0.60786
    -0.65912
    -0.53462
    -0.49800
    -0.65180
    -0.68841
    -0.68109
    -0.71771
    -0.60786
    -0.74700
    -0.59321
    -0.69574
    -0.95938
    -0.84221
    -0.62250
    -0.67377
    -0.84953
    -0.73235
    -0.71771
    -0.71038
    -0.68841
    -0.64447
    -0.61518
    -0.71771
    -0.62983
    -0.52730
    -0.47603
    -0.60053
    -0.69574
    -0.43209
    -0.46139
    -0.49068
    -0.53462
    -0.54927
    -0.54195
    -0.46871
    -0.46871
    -0.45406
    -0.54927
    -0.71038
    -0.52730
    -0.54195
    -0.46139
    -0.68841
    -0.60053
    -0.76165
    -0.52730
    -0.47603
    -0.61518
    -0.54195
    -0.56392
    -0.58589
    -0.53462
    -0.55659
    -0.60053
    -0.51265
    -0.51997
    -0.46871
    -0.42477
    -0.35154
    -0.50533
    -0.61518
    -0.49800
    -0.32224
    -0.35886
    -0.43942
    -0.53462
    -0.42477
    -0.46871
    -0.32957
    -0.31492
    -0.23436
    -0.44674
    -0.26365
    -0.20507
    -0.25633
    -0.20507
    -0.29295
    -0.41745
    -0.13183
    -0.06592
    -0.25633
    -0.19774
    -0.27830
    -0.18310
    -0.21971
    -0.12451
    -0.16845
    -0.22704
    -0.24168
    -0.16845
    -0.16845
    -0.06592
    -0.16845
    -0.26365
    -0.05127
     0.06590
     0.14646
    -0.11719
    -0.19042
     0.05125
    -0.06592
     0.06590
    -0.05127
    -0.00001
    -0.15380
     0.08055
     0.20505
     0.08055
    -0.07324
    -0.26365
    -0.30759
     0.00731
    -0.12451
    -0.10254
    -0.10986
    -0.33689
    -0.36618
    -0.41745
    -0.32224
    -0.32224
    -0.43942
    -0.41012
    -0.24901
    -0.27830
    -0.22704
    -0.30027
    -0.36618
    -0.19042
    -0.06592
    -0.00733
    -0.00001
    -0.10254
    -0.21239
    -0.11719
    -0.13916
    -0.20507
    -0.45406
    -0.18310
     0.21237
     0.34419
     0.10252
    -0.16845
    -0.64447
    -0.54195
    -0.29295
    -0.19042
    -0.25633
    -0.20507
    -0.24901
    -0.29295
    -0.32957
    -0.32957
    -0.09522
    -0.05860
    -0.24168
    -0.28562
    -0.05127
    -0.02198
    -0.16845
    -0.18310
    -0.12451
    -0.54927
    -0.56392
    -0.38815
    -0.22704
    -0.35886
    -0.51265
    -0.53462
    -0.57124
    -1.03262
    -0.95206
    -0.95206
    -0.98867
    -0.84221
    -0.93741
    -0.92276
    -0.82756
    -0.71771
    -0.60053
    -0.46139
    -0.57124
    -0.63715
    -0.62983
    -0.32957
    -0.37351
    -0.24168
    -0.20507
    -0.50533
    -0.27830
    -0.21239
    -0.15380
    -0.31492
     0.04393
    -0.20507
    -0.15380
    -0.02198
    -0.00001
    -0.02930
    -0.12451
    -0.08057
     0.00731
     0.11716
     0.09519
    -0.02930
    -0.04395
     0.03661
     0.02928
     0.08787
     0.07322
    -0.00733
     0.00731
     0.19772
     0.16111
     0.07322
    -0.08057
     0.11716
     0.08055
     0.14646
     0.19040
     0.13914
     0.02196
     0.19772
     0.21969
     0.14646
     0.14646
     0.22702
     0.12449
     0.11716
     0.24899
     0.25631
     0.13181
     0.04393
     0.26363
     0.27828
     0.25631
     0.28560
     0.19772
     0.19040
     0.30757
     0.36616
     0.33687
     0.42475
     0.13914
     0.35884
     0.33687
     0.41743
     0.33687
     0.35151
     0.43207
     0.55657
     0.36616
     0.38813
     0.23434
     0.21237
     0.37349
     0.29293
     0.35884
     0.53460
     0.55657
     0.54192
     0.73966
     0.79092
     0.52728
     0.57854
     0.85683
     0.90810
     0.95204
     1.17906
     1.08386
     1.10583
     1.25230
     1.31821
     1.13512
     1.27427
     1.30356
     1.18639
     1.26695
     1.29624
     1.10583
     1.08386
     0.98865
     1.11315
     1.18639
     1.12780
     0.82022
     0.61516
     0.67375
     0.77627
     0.51263
     0.62981
     0.52728
     0.38081
     0.38813
     0.35151
     0.30757
     0.09519
    -0.01466
    -0.08057
     0.08055
     0.00731
    -0.24168
    -0.39548
    -0.37351
    -0.08057
    -0.30759
    -0.32957
    -0.20507
    -0.26365
    -0.41745
    -0.41012
    -0.26365
    -0.38815
    -0.43209
    -0.31492
    -0.05860
     0.12449
     0.21237
    -0.26365
    -0.19042
     0.09519
     0.65910
     0.49066
     0.60784
     1.04724
     1.63312
     1.66973
     1.58185
     1.78691
     1.31821
     1.37680
     1.68438
     1.42806
     1.38412
     1.60382
     1.35483
     0.72501
     0.51263
     0.19040
    -0.01466
    -0.22704
    -0.68841
    -1.06923
    -1.02529
    -1.09853
    -1.17908
    -1.33288
    -1.24500
    -1.04726
    -0.82024
    -0.82024
    -0.60786
    -0.91544
    -0.43209
    -0.22704
    -0.05860
     0.10252
    -0.08789
     0.03661
     0.22702
     0.20505
     0.41010
     0.24166
     0.32222
     0.43207
     0.43940
     0.50531
     0.30757
     0.11716
     0.31490
     0.20505
     0.26363
     0.34419
     0.16111
     0.12449
     0.02928
     0.24899
     0.17575
     0.02196
     0.02196
    -0.00001
     0.26363
     0.10984
     0.05858
     0.08787
     0.11716
     0.21969
     0.02928
     0.37349
     0.22702
     0.16111
     0.21969
     0.30757
     0.35884
     0.25631
     0.16111
     0.24899
     0.39546
     0.42475
     0.35151
     0.43940
     0.38081
     0.32954
     0.25631
     0.38813
     0.49066
     0.35884
     0.35151
     0.32954
     0.37349
     0.49066
     0.35884
     0.39546
     0.35151
     0.41010
     0.42475
     0.30757
     0.24899
     0.30025
     0.05858
     0.33687
     0.39546
     0.15378
     0.27096
     0.19040
     0.25631
     0.18308
     0.26363
     0.07322
     0.07322
     0.35884
     0.35151
     0.35151
     0.33687
     0.23434
     0.24899
     0.27828
     0.49798
     0.41743
     0.29293
     0.41743
     0.30757
     0.41010
     0.32222
     0.33687
     0.36616
     0.37349
     0.32954
     0.43207
     0.32954
     0.27828
     0.32954
     0.20505
     0.30757
     0.62248
     0.35884
     0.30025
     0.30025
     0.30025
     0.44672
     0.35151
     0.08787
     0.28560
     0.30757
     0.13181
     0.10984
     0.09519
     0.06590
    -0.02930
     0.19040
     0.21237
    -0.00733
     0.06590
    -0.05860
     0.04393
     0.19040
     0.11716
     0.14646
     0.19772
     0.32222
     0.48334
     0.54192
     0.35151
     0.24166
     0.31490
     0.25631
     0.51995
     0.59319
     0.32954
     0.26363
     0.21237
     0.34419
     0.22702
     0.14646
     0.07322
    -0.00001
     0.14646
     0.07322
     0.05858
    -0.02930
    -0.07324
    -0.02198
     0.16843
     0.22702
     0.17575
     0.07322
     0.08055
     0.18308
     0.22702
     0.35151
     0.33687
     0.27096
     0.40278
     0.41743
     0.41743
     0.35151
     0.35151
     0.17575
     0.51995
     0.35151
     0.30025
     0.28560
     0.24899
     0.24899
     0.39546
     0.35151
     0.30025
     0.27828
     0.29293
     0.39546
     0.40278
     0.34419
     0.11716
    -0.35154
    -0.68841
    -0.98867
    -1.34752
    -1.42808
    -0.07324
     0.42475
     0.45404
     1.73565
     2.27026
     1.85282
     1.46468
     1.31089
     1.26695
     1.57453
     1.99929
     2.01394
     2.58516
     2.83416
     2.56319
     2.00661
     1.23033
     0.51263
     0.25631
    -0.30759
    -0.59321
    -0.97403
    -1.05459
    -1.29626
    -0.95938
    -1.09120
    -0.82756
    -0.92276
    -0.76165
    -0.41012
    -0.16845
    -0.16113
    -0.04395
    -0.11719
     0.14646
     0.26363
     0.34419
     0.35884
     0.29293
     0.30025
     0.38081
     0.45404
     0.29293
     0.53460
     0.07322
     0.35884
     0.51263
     0.37349
     0.46869
     0.35151
     0.38081
     0.30757
     0.43940
     0.45404
     0.30025
     0.34419
     0.35884
     0.40278
     0.44672
     0.27096
     0.34419
     0.30757
     0.32954
     0.46869
     0.45404
     0.24899
     0.19772
     0.35151
     0.31490
     0.31490
     0.44672
     0.45404
     0.21969
     0.30025
     0.35151
     0.43207
     0.41010
     0.20505
     0.30757
     0.44672
     0.41743
     0.30025
     0.31490
     0.27096
     0.27828
     0.22702
     0.38813
     0.19040
     0.35151
     0.23434
     0.21969
     0.28560
     0.24899
    -0.02930
     0.10252
     0.37349
     0.28560
     0.23434
     0.23434
     0.15378
     0.10984
     0.19040
     0.16111
     0.16843
     0.14646
     0.13181
     0.28560
     0.21237
     0.13181
     0.01464
     0.05858
     0.19772
     0.03661
    -0.02930
    -0.05127
    -0.10254
    -0.09522
    -0.08789
    -0.08057
     0.02928
    -0.04395
    -0.23436
    -0.18310
    -0.26365
    -0.12451
    -0.22704
    -0.34421
    -0.20507
    -0.10986
    -0.13916
    -0.12451
    -0.10986
    -0.16113
    -0.21971
    -0.00001
     0.08055
     0.01464
     0.00731
     0.10984
     0.21237
     0.16111
     0.32222
     0.27096
     0.43940
     0.24166
     0.49066
     0.57122
     0.51263
     0.46869
     0.38081
     0.32222
     0.67375
     0.49798
     0.48334
     0.46869
     0.32954
     0.57122
     0.62981
     0.38813
     0.49798
     0.63713
     0.44672
     0.44672
     0.33687
     0.39546
     0.42475
     0.27096
     0.31490
     0.10252
     0.02196
    -0.04395
     0.00731
    -0.24901
    -0.13183
    -0.35886
    -0.66644
    -0.60053
    -0.57124
    -0.87150
    -0.78362
    -0.65180
    -1.01065
    -1.14979
    -1.54526
    -1.80890
    -0.58589
    -0.09522
    -0.91544
    -1.36949
    -1.06191
    -0.58589
    -0.38815
    -0.10986
    -0.38083
    -0.38083
    -0.20507
    -0.43942
    -0.31492
    -0.14648
     0.28560
     0.79092
     0.64445
     0.19040
     0.11716
     0.32222
     0.44672
     0.30025
    -0.91544
    -1.02529
    -0.76897
    -0.85685
    -0.93009
    -1.25964
    -1.58187
    -1.85284
    -2.29225
    -2.27028
    -2.32887
    -2.32154
    -2.33619
    -2.38745
    -2.35816
    -2.13113
    -1.92608
    -1.63314
    -1.47202
    -1.33288
    -0.95206
    -0.56392
    -0.51997
    -0.57856
    -0.49800
    -0.24168
    -0.15380
    -0.10986
    -0.29295
    -0.35154
    -0.35886
    -0.42477
    -0.37351
    -0.56392
    -0.62250
    -0.73235
    -0.69574
    -0.97403
    -0.96670
    -1.03994
    -1.07656
    -1.01065
    -0.75432
    -0.72503
    -0.76165
    -0.81291
    -0.68841
    -0.54195
    -0.42477
    -0.43209
    -0.28562
    -0.32957
    -0.35886
     0.04393
    -0.04395
    -0.00733
    -0.11719
    -0.14648
    -0.08789
    -0.04395
    -0.01466
    -0.27830
    -0.35154
    -0.33689
    -0.30027
    -0.38083
    -0.23436
    -0.41012
    -0.49800
    -0.29295
    -0.24901
    -0.21239
    -0.43209
    -0.42477
    -0.40280
    -0.19774
    -0.21239
    -0.23436
    -0.37351
    -0.31492
    -0.29295
    -0.30027
    -0.23436
    -0.25633
    -0.36618
    -0.41745
    -0.27098
    -0.25633
    -0.27098
    -0.40280
    -0.35154
    -0.32957
    -0.06592
    -0.23436
    -0.30759
    -0.42477
    -0.41745
    -0.51997
    -0.47603
    -0.41012
    -0.65180
    -0.73968
    -0.70306
    -0.66644
    -0.62983
    -0.81291
    -0.95206
    -1.04726
    -0.71038
    -0.75432
    -0.71771
    -0.69574
    -0.79827
    -0.68841
    -0.65912
    -0.32224
    -0.35154
    -0.43209
    -0.30759
    -0.21971
     0.08055
    -0.20507
    -0.26365
    -0.21971
    -0.02930
     0.07322
     0.05858
    -0.06592
    -0.15380
    -0.11719
    -0.08057
    -0.12451
     0.09519
    -0.28562
    -0.24901
    -0.12451
    -0.10254
    -0.21239
    -0.33689
    -0.43209
    -0.23436
    -0.24901
    -0.12451
    -0.30027
    -0.30759
    -0.29295
    -0.35886
    -0.16845
    -0.05860
    -0.21971
    -0.19774
    -0.13916
    -0.00001
    -0.05127
    -0.08789
    -0.23436
    -0.05127
    -0.00733
     0.03661
    -0.08789
    -0.13183
    -0.27830
    -0.21239
    -0.21971
    -0.08057
    -0.35154
    -0.36618
    -0.52730
    -0.26365
    -0.25633
    -0.34421
    -0.35154
    -0.43942
    -0.10254
    -0.25633
    -0.11719
    -0.19042
    -0.29295
    -0.18310
    -0.13916
     0.26363
    -0.00733
    -0.05127
    -0.15380
    -0.16845
     0.05125
    -0.12451
    -0.40280
    -0.56392
    -0.68841
    -0.92276
    -1.37682
    -1.13514
    -1.03262
    -0.02198
     0.23434
     1.26695
     2.19702
     2.48996
     1.86747
     1.97732
     1.57453
     1.57453
     2.15308
     1.94803
     2.26293
     2.85613
     2.73163
     2.18238
     1.47200
     0.64445
    -0.11719
    -0.56392
    -0.98867
    -1.55990
    -1.78693
    -1.90411
    -1.93340
    -1.89678
    -1.80158
    -1.75031
    -1.71370
    -1.53793
    -1.35485
    -0.98867
    -0.98867
    -0.94473
    -0.84221
    -0.78362
    -0.24168
    -0.27098
    -0.43209
    -0.30759
    -0.10986
    -0.06592
     0.06590
    -0.09522
     0.04393
    -0.03663
     0.08055
    -0.01466
     0.08787
    -0.03663
    -0.02930
    -0.13916
     0.21237
     0.22702
     0.06590
     0.03661
    -0.10986
     0.05858
     0.03661
     0.06590
    -0.00733
     0.03661
     0.09519
     0.06590
     0.20505
     0.05858
    -0.02198
    -0.13916
     0.10984
     0.21969
     0.08787
    -0.02198
     0.04393
    -0.00733
    -0.00733
     0.02196
    -0.10986
    -0.03663
    -0.07324
     0.02928
    -0.19774
     0.06590
    -0.14648
    -0.15380
    -0.15380
    -0.12451
    -0.10254
     0.00731
    -0.20507
    -0.03663
    -0.07324
    -0.17577
    -0.13183
    -0.05860
    -0.06592
    -0.07324
    -0.21239
     0.08787
    -0.04395
    -0.09522
    -0.15380
    -0.06592
    -0.00001
    -0.07324
    -0.10986
    -0.13916
    -0.05127
    -0.13916
    -0.00001
     0.02928
     0.10252
    -0.00733
    -0.05127
     0.03661
     0.10252
     0.02196
    -0.06592
     0.19040
     0.18308
     0.08787
     0.18308
     0.10252
     0.25631
     0.06590
     0.27096
     0.14646
     0.14646
     0.13914
     0.28560
     0.36616
     0.24899
     0.16843
     0.05125
     0.16843
     0.30025
     0.15378
     0.17575
     0.13914
     0.02928
     0.08055
     0.13914
     0.24899
     0.24166
     0.13181
     0.10984
     0.31490
     0.43940
     0.39546
     0.30025
     0.24166
     0.46137
     0.43940
     0.59319
     0.66642
     0.56389
     0.60784
     0.65178
     0.60051
     0.77627
     0.76895
     0.69572
     0.76163
     0.87880
     0.86416
     0.93739
     0.76163
     0.84951
     0.96668
     0.79824
     0.99598
     0.84219
     0.87148
     0.58587
     0.59319
     0.44672
     0.46869
     0.27828
     0.32222
     0.01464
     0.17575
    -0.14648
    -0.27830
    -0.31492
    -0.39548
    -0.61518
    -0.62250
    -0.93741
    -1.00332
    -1.40611
    -1.53793
    -2.13113
    -1.91143
    -0.78362
    -0.12451
    -0.47603
    -0.38083
    -0.09522
    -0.52730
    -0.48336
    -0.73235
    -0.48336
    -0.38083
    -0.06592
     0.10252
     0.46137
     0.43940
     0.38081
    -0.07324
    -0.32224
    -0.59321
    -0.68109
    -1.03262
    -0.24168
    -0.30759
    -0.82024
    -0.30027
    -1.72102
    -2.11649
    -0.98867
    -0.62983
    -0.58589
    -0.81291
    -0.62250
    -0.58589
    -0.35154
    -0.46139
    -0.28562
    -0.10254
     0.20505
     0.67375
     0.78360
     0.86416
     0.98865
     0.87880
     1.25962
     1.26695
     1.21568
     1.16442
     1.24497
     1.22300
     1.08386
     0.87880
     0.51263
     0.43207
     0.24899
     0.38081
     0.06590
     0.06590
     0.02196
     0.13181
     0.20505
     0.26363
     0.25631
     0.15378
    -0.00733
     0.30025
     0.38813
     0.49798
     0.47601
     0.27828
     0.29293
     0.51263
     0.62981
     0.49066
     0.53460
     0.46137
     0.53460
     0.68107
     0.49798
     0.32222
     0.27828
     0.31490
     0.32222
     0.47601
     0.31490
     0.14646
     0.12449
     0.19040
     0.10984
    -0.02198
     0.12449
    -0.01466
    -0.04395
    -0.05127
     0.10984
     0.05858
     0.06590
    -0.02930
     0.04393
     0.05858
     0.16843
    -0.08057
    -0.01466
     0.00731
     0.10984
    -0.11719
    -0.03663
     0.14646
    -0.04395
     0.01464
     0.05858
     0.01464
    -0.06592
    -0.05860
    -0.19774
     0.08787
     0.13181
    -0.06592
    -0.01466
    -0.04395
     0.21969
    -0.06592
     0.05125
     0.05858
    -0.16113
    -0.00733
     0.06590
     0.14646
     0.00731
    -0.09522
    -0.03663
     0.08787
     0.12449
     0.00731
     0.03661
    -0.03663
     0.07322
     0.05858
     0.05125
     0.09519
    -0.01466
    -0.10254
     0.11716
     0.21969
     0.09519
     0.02196
    -0.02198
     0.02928
     0.08787
     0.13914
     0.01464
     0.02928
     0.15378
     0.04393
     0.07322
     0.27828
    -0.08789
    -0.02198
     0.01464
     0.11716
     0.15378
    -0.10986
    -0.24901
    -0.07324
    -0.05127
     0.08055
    -0.06592
    -0.18310
    -0.18310
    -0.10986
    -0.31492
    -0.18310
    -0.08057
    -0.30027
    -0.19774
     0.01464
     0.02928
     0.10984
     0.08055
    -0.16845
    -0.12451
     0.05858
    -0.07324
    -0.46871
    -0.46871
    -0.40280
    -0.69574
    -0.78362
    -0.83488
    -0.91544
    -0.87882
    -0.94473
     0.52728
     2.74628
     3.60312
     2.84881
     0.95204
     0.62248
     1.36947
     1.28159
     0.90077
     2.54855
     3.31751
     2.46799
     2.09449
     1.35483
     0.71769
     0.14646
    -0.31492
    -0.66644
    -1.13514
    -1.43541
    -1.61849
    -1.37682
    -1.40611
    -1.30358
    -1.28161
    -1.29626
    -1.15711
    -1.06923
    -0.80559
    -0.73235
    -0.88615
    -0.74700
    -0.43942
    -0.47603
    -0.52730
    -0.46139
    -0.51997
    -0.19042
    -0.09522
    -0.10254
    -0.01466
    -0.09522
    -0.00001
    -0.05127
     0.35884
     0.38081
     0.16843
     0.08055
     0.24166
     0.35151
     0.34419
     0.14646
     0.26363
     0.28560
     0.30757
     0.27096
     0.45404
     0.24899
     0.21237
     0.53460
     0.43207
     0.23434
     0.11716
     0.13914
     0.26363
     0.24899
     0.21237
     0.37349
     0.26363
     0.21969
     0.13181
     0.22702
     0.15378
     0.13914
    -0.01466
     0.04393
     0.13914
     0.30757
     0.10984
     0.08787
     0.19772
     0.08787
     0.12449
     0.24899
     0.15378
     0.07322
     0.10984
     0.33687
     0.23434
    -0.00001
     0.03661
     0.32222
     0.16843
     0.35884
     0.17575
     0.07322
     0.18308
     0.07322
     0.24899
     0.27096
     0.16111
     0.00731
     0.03661
     0.19772
     0.32222
     0.27828
    -0.06592
     0.03661
     0.08055
     0.17575
     0.22702
     0.20505
     0.00731
    -0.08789
     0.17575
     0.25631
     0.19040
     0.05125
     0.03661
     0.17575
     0.33687
     0.16111
     0.24899
     0.12449
    -0.09522
    -0.20507
     0.49066
     0.40278
     0.18308
     0.10252
     0.10252
     0.07322
     0.21969
     0.10252
     0.20505
     0.10984
     0.17575
     0.19040
     0.35151
     0.30757
     0.30025
     0.17575
     0.27828
     0.35884
     0.25631
     0.30757
     0.24166
     0.27828
     0.05125
     0.26363
     0.17575
     0.16843
     0.18308
     0.15378
     0.19772
    -0.05860
    -0.13183
    -0.19042
     0.09519
    -0.15380
    -0.21971
    -0.16845
     0.01464
    -0.01466
    -0.13183
    -0.19042
    -0.20507
    -0.10254
    -0.24168
     0.06590
     0.21969
     0.10252
     0.04393
     0.19040
     0.43207
     0.58587
     0.57854
     0.70304
     0.60784
     0.60051
     0.62981
     0.57854
     0.48334
     0.18308
    -0.31492
    -0.10986
    -0.48336
    -0.79827
    -1.59652
    -3.59582
    -2.40210
     1.18639
     3.03189
     3.78621
     3.02457
     2.40940
     1.34750
     0.90077
     1.36215
     2.34349
     3.38342
     4.21097
     4.37941
     4.11576
     3.77156
     2.79022
     1.47933
     0.93739
     0.15378
    -0.49800
    -1.15711
    -1.72102
    -1.95537
    -2.08719
    -2.15310
    -1.95537
    -2.18972
    -2.12381
    -1.82355
    -1.72102
    -1.49399
    -1.43541
    -1.52329
    -1.29626
    -1.01797
    -0.90079
    -0.62250
    -0.71771
    -0.49068
    -0.46871
    -0.30027
    -0.20507
    -0.00733
    -0.05860
    -0.18310
    -0.19774
    -0.12451
    -0.08057
    -0.20507
    -0.24168
    -0.07324
    -0.09522
    -0.08057
    -0.10254
     0.02928
    -0.10254
    -0.18310
    -0.03663
    -0.01466
    -0.00001
    -0.03663
    -0.00733
     0.04393
     0.20505
     0.06590
     0.05125
     0.32954
     0.24899
     0.17575
     0.22702
     0.29293
     0.19040
     0.13181
     0.27096
     0.28560
     0.22702
     0.27828
     0.29293
     0.27828
     0.25631
     0.24899
     0.08787
     0.27096
     0.41010
     0.40278
     0.46869
     0.25631
     0.22702
     0.32954
     0.57854
     0.45404
     0.35884
     0.49798
     0.42475
     0.42475
     0.66642
     0.65910
     0.35151
     0.49066
     0.59319
     0.57122
     0.68107
     0.56389
     0.42475
     0.49066
     0.43940
     0.53460
     0.55657
     0.55657
     0.29293
     0.40278
     0.61516
     0.61516
     0.46137
     0.30757
     0.35884
     0.24166
     0.42475
     0.44672
     0.46137
     0.38813
     0.26363
     0.23434
     0.39546
     0.51995
     0.42475
     0.26363
     0.23434
     0.40278
     0.43940
     0.21237
     0.33687
     0.35151
     0.35884
     0.30757
     0.43940
     0.33687
     0.16111
     0.22702
     0.24899
     0.32954
     0.21237
     0.25631
     0.31490
     0.32954
     0.38813
     0.18308
     0.38081
     0.38081
     0.32222
     0.46869
     0.12449
     0.06590
    -0.02198
     0.08787
     0.10984
    -0.08057
    -0.05127
    -0.05127
    -0.16113
    -0.24168
    -0.25633
    -0.60786
    -0.62983
    -0.60053
    -0.58589
    -0.50533
    -0.52730
    -0.54195
    -0.76897
    -0.68109
    -0.79094
    -1.17908
    -2.11649
    -2.80489
    -3.44203
    -2.93671
    -0.19774
     1.94803
     5.20696
     5.90268
     3.52989
     2.95866
     1.86747
     0.73233
     2.49728
     4.47461
     4.14506
     5.03119
     4.59179
     3.67636
     2.69502
     1.48665
     0.25631
    -0.69574
    -1.79425
    -2.68039
    -3.13444
    -3.43470
    -3.36147
    -3.36879
    -3.03924
    -3.00262
    -2.56322
    -2.40942
    -1.77228
    -1.48667
    -1.27429
    -1.20105
    -0.86418
    -0.53462
    -0.44674
    -0.22704
    -0.01466
    -0.12451
     0.16111
     0.20505
     0.54925
     0.32222
     0.32954
     0.34419
     0.60784
     0.54925
     0.59319
     0.55657
     0.54192
     0.59319
     0.67375
     0.51263
     0.85683
     0.59319
     0.57122
     0.55657
     0.62248
     0.53460
     0.45404
     0.48334
     0.44672
     0.39546
     0.43940
     0.41010
     0.30757
     0.52728
     0.38081
     0.21969
     0.38081
     0.26363
     0.14646
     0.42475
     0.18308
     0.22702
     0.11716
     0.19772
     0.40278
     0.35151
     0.23434
     0.02928
     0.15378
     0.19772
     0.26363
     0.28560
     0.27828
     0.19040
     0.14646
     0.35151
     0.28560
     0.37349
     0.13914
     0.03661
     0.21237
     0.33687
     0.34419
     0.21237
     0.22702
     0.07322
     0.30757
     0.24899
     0.43940
     0.30757
     0.08787
     0.24166
     0.19772
     0.32222
     0.26363
     0.13914
     0.16843
     0.17575
     0.42475
     0.35884
     0.27828
     0.11716
     0.10984
     0.15378
     0.25631
     0.32222
     0.27828
     0.17575
     0.10252
     0.28560
     0.33687
     0.27096
     0.12449
     0.13914
     0.21237
     0.28560
     0.31490
     0.08787
     0.05858
     0.07322
     0.03661
     0.25631
     0.30757
     0.16111
     0.12449
     0.10252
     0.16843
     0.11716
     0.06590
     0.10984
     0.29293
     0.26363
     0.26363
     0.37349
     0.18308
     0.32954
     0.27828
     0.30757
     0.34419
     0.21237
     0.38813
     0.48334
     0.36616
     0.24899
     0.41010
     0.41010
     0.39546
     0.46869
     0.16843
     0.29293
     0.20505
     0.28560
     0.32954
     0.22702
     0.35884
     0.13914
     0.20505
     0.38081
     0.19772
     0.16111
     0.08055
    -0.08057
     0.10984
     0.26363
     0.27828
     0.28560
    -0.08057
    -0.13183
    -0.08789
     0.02196
     0.00731
    -0.14648
    -0.49068
    -0.78362
    -1.06923
    -1.28161
    -1.37682
    -2.49730
    -3.25162
    -1.99931
     1.13512
     2.59981
     3.31019
     1.73565
     1.01062
     1.82353
     1.88211
     1.63312
     2.77557
     3.43468
     3.66171
     4.41603
     4.43067
     3.63974
     2.82684
     1.80888
     1.38412
     0.84219
     0.31490
    -0.30759
    -0.73968
    -0.86418
    -0.76165
    -0.80559
    -1.06923
    -0.89347
    -0.79827
    -0.54195
    -0.26365
    -0.06592
     0.21969
     0.28560
     0.36616
     0.62248
     0.95204
     1.06189
     1.01795
     1.06189
     1.20103
     1.40609
     1.50130
     1.54524
     1.33286
     1.40609
     1.38412
     1.31821
     1.06189
     1.15709
     1.09118
     0.81289
     0.90810
     0.67375
     0.43940
     0.35151
     0.38081
     0.49066
     0.22702
    -0.22704
    -0.16845
    -0.27098
    -0.31492
    -0.37351
    -0.54195
    -0.48336
    -0.70306
    -0.54195
    -0.27098
    -0.41745
    -0.56392
    -0.60053
    -0.71038
    -0.26365
    -0.21239
    -0.37351
    -0.27830
    -0.19774
    -0.03663
    -0.01466
     0.21969
     0.06590
    -0.00001
     0.15378
     0.38813
     0.20505
     0.06590
    -0.08057
    -0.08057
     0.12449
     0.19772
     0.03661
     0.13181
    -0.10254
    -0.05127
     0.13914
     0.10252
     0.05858
     0.02196
    -0.00001
    -0.06592
    -0.01466
    -0.02198
    -0.10254
    -0.13183
    -0.24901
     0.05858
    -0.02198
     0.00731
    -0.17577
    -0.27098
    -0.13183
    -0.07324
    -0.10254
    -0.17577
    -0.13916
    -0.16113
    -0.03663
     0.08055
    -0.00733
    -0.00001
    -0.13183
     0.18308
     0.07322
     0.21237
     0.10984
     0.11716
     0.14646
     0.19040
     0.17575
     0.07322
     0.28560
     0.12449
     0.20505
     0.29293
     0.25631
     0.19040
    -0.00733
     0.27096
     0.38813
     0.10252
    -0.02198
     0.21237
    -0.14648
    -0.04395
     0.14646
     0.08055
     0.06590
     0.10984
    -0.02930
    -0.06592
     0.02928
    -0.17577
    -0.12451
     0.07322
     0.15378
     0.16111
    -0.05860
    -0.02198
    -0.05127
     0.07322
     0.10984
    -0.01466
    -0.00001
    -0.03663
    -0.10254
    -0.08057
     0.09519
    -0.02930
    -0.32224
    -0.37351
    -0.24168
    -0.27830
    -0.17577
    -0.46871
    -0.70306
    -0.79094
    -0.86418
    -0.73968
    -0.72503
    -0.74700
    -0.88615
    -0.87882
    -0.97403
    -1.00332
    -1.03262
    -1.39879
    -1.03994
    -0.77630
    -0.60786
    -0.47603
    -0.71771
    -1.03994
    -1.27429
    -1.37682
     0.67375
     2.28490
     4.07915
     3.82283
     3.04654
     2.63643
    -0.04395
    -0.27098
     1.67706
     3.06851
     2.70966
     3.52257
     3.30286
     1.55256
     0.24899
    -0.27830
    -0.55659
    -0.83488
    -1.21570
    -1.38414
    -1.66976
    -1.58920
    -1.66243
    -1.63314
    -1.62581
    -1.45005
    -1.45005
    -1.42076
    -1.17176
    -0.96670
    -0.92276
    -0.64447
    -0.59321
    -0.40280
    -0.32957
    -0.38083
    -0.16113
     0.15378
     0.23434
     0.35151
     0.40278
     0.70304
     0.80557
     0.84219
     0.95204
     0.84219
     0.98865
     0.90810
     1.09118
     1.09118
     0.95936
     0.91542
     0.91542
     0.78360
     0.82754
     0.61516
     0.47601
     0.51995
     0.53460
     0.46137
     0.40278
     0.32222
     0.27096
     0.04393
     0.26363
     0.37349
     0.45404
     0.27096
     0.10984
     0.18308
     0.30757
     0.40278
     0.08787
     0.18308
     0.11716
     0.16111
     0.28560
     0.35884
     0.17575
     0.06590
     0.19772
     0.10984
     0.22702
     0.35884
     0.10252
     0.08055
     0.09519
     0.32954
     0.17575
     0.10252
     0.15378
    -0.02198
     0.14646
     0.35151
     0.21237
     0.05125
     0.02196
    -0.04395
     0.17575
     0.23434
     0.21969
     0.13914
    -0.00001
     0.10984
     0.16111
     0.09519
     0.20505
     0.15378
     0.23434
     0.09519
     0.34419
     0.26363
     0.13914
     0.19772
     0.34419
     0.32222
     0.46869
     0.19772
     0.16843
     0.38081
     0.42475
     0.32954
     0.41010
     0.44672
     0.41743
     0.42475
     0.32954
     0.33687
     0.27096
     0.14646
     0.37349
     0.38081
     0.38813
     0.09519
     0.15378
     0.39546
     0.27828
     0.11716
     0.01464
     0.18308
     0.11716
     0.21969
     0.27828
     0.18308
     0.08055
    -0.02198
     0.10252
     0.30025
     0.24899
     0.05858
    -0.02198
    -0.00733
     0.18308
     0.08055
     0.20505
     0.04393
    -0.05127
     0.01464
     0.24899
     0.32222
    -0.04395
    -0.09522
    -0.02198
     0.06590
     0.27096
     0.13181
    -0.05127
    -0.13183
    -0.11719
     0.14646
     0.04393
     0.03661
    -0.02930
    -0.10986
    -0.20507
     0.05125
    -0.02930
     0.02928
    -0.26365
    -0.20507
    -0.05127
     0.10252
    -0.00733
     0.03661
    -0.23436
    -0.00001
    -0.10986
     0.27828
     0.09519
    -0.16113
    -0.10986
    -0.20507
    -0.12451
    -0.02198
    -0.25633
    -0.27830
    -0.32224
    -0.12451
    -0.17577
    -0.49800
    -0.43942
    -0.53462
    -0.76165
    -0.93741
    -0.77630
    -0.74700
     0.51263
     2.12379
     4.06450
     3.36145
     1.56721
    -0.43209
     0.03661
     1.28159
     2.29223
     2.92937
     3.76424
     3.81550
     2.24096
     0.98133
     0.58587
     0.25631
     0.09519
     0.05125
    -0.16845
    -0.48336
    -0.84953
    -1.06191
    -1.02529
    -0.77630
    -0.84953
    -0.89347
    -0.81291
    -0.82756
    -0.43942
    -0.46139
    -0.08057
    -0.00733
     0.04393
     0.28560
     0.65178
     0.65910
     0.56389
     0.62981
     0.67375
     0.96668
     1.05457
     1.10583
     1.03260
     0.91542
     1.13512
     1.36947
     1.34750
     1.51594
     1.31089
     1.24497
     1.31089
     1.49397
     1.40609
     1.35483
     1.16442
     1.17906
     1.25962
     1.34750
     1.09118
     0.73966
     0.77627
     0.53460
     0.60784
     0.64445
     0.30025
     0.05858
     0.03661
     0.10984
    -0.01466
     0.01464
    -0.32224
    -0.54927
    -0.61518
    -0.70306
    -0.76897
    -0.76897
    -0.60786
    -0.86418
    -0.92276
    -0.53462
    -0.54927
    -0.74700
    -0.73235
    -0.71038
    -0.54927
    -0.49800
    -0.51997
    -0.34421
    -0.32957
    -0.07324
    -0.13916
    -0.13916
    -0.08057
     0.03661
    -0.19774
    -0.02930
    -0.23436
    -0.10986
    -0.35886
    -0.20507
    -0.13183
    -0.10986
    -0.40280
    -0.32957
    -0.32957
    -0.06592
    -0.20507
    -0.31492
    -0.46139
    -0.33689
    -0.38083
    -0.12451
    -0.13916
    -0.27098
    -0.38815
    -0.10986
    -0.03663
     0.10984
    -0.13916
    -0.16113
    -0.13183
     0.03661
     0.10984
     0.21237
     0.07322
    -0.01466
     0.15378
     0.05125
     0.39546
     0.24166
     0.19772
     0.13181
     0.43207
     0.32954
     0.34419
     0.31490
     0.25631
     0.30757
     0.41010
     0.38081
     0.13181
     0.21237
     0.07322
    -0.12451
     0.10252
     0.24166
     0.10252
     0.05125
    -0.08789
     0.08055
    -0.03663
    -0.00733
     0.08787
     0.05125
     0.04393
     0.08787
     0.30025
     0.19040
     0.16111
     0.01464
     0.25631
     0.31490
     0.33687
     0.31490
     0.19772
     0.05125
    -0.01466
    -0.08789
    -0.10254
    -0.21971
    -0.20507
    -0.13916
    -0.10254
    -0.19042
    -0.25633
    -0.46139
    -0.36618
    -0.20507
    -0.32957
    -0.43209
    -0.47603
    -0.29295
    -0.40280
    -0.43942
    -0.52730
    -0.44674
    -0.81291
    -1.21570
    -1.37682
    -1.75031
    -2.33619
    -3.04656
    -2.64377
    -1.17908
    -0.26365
    -0.13916
     0.55657
     1.65509
     1.64776
     1.02527
     0.21237
     0.72501
     1.83817
     2.30687
     2.16773
     2.29223
     2.35081
     2.61446
     2.23364
     1.94070
     1.06921
     0.24899
    -0.32224
    -0.76165
    -0.77630
    -0.82024
    -0.55659
    -0.60053
    -0.43209
    -0.41745
     0.02196
     0.14646
     0.35884
     0.21969
     0.04393
     0.37349
     0.41743
     0.38813
     0.33687
     0.13914
     0.08055
    -0.04395
     0.04393
    -0.00001
    -0.19042
    -0.38083
    -0.46871
    -0.21239
    -0.30027
    -0.26365
    -0.34421
    -0.49800
    -0.26365
    -0.24168
     0.10984
     0.11716
     0.15378
     0.07322
     0.19772
     0.28560
     0.54925
     0.43207
     0.43207
     0.38081
     0.54192
     0.46137
     0.65910
     0.44672
     0.61516
     0.48334
     0.56389
     0.43207
     0.30025
     0.21237
     0.10252
     0.19772
     0.24166
     0.29293
     0.34419
    -0.13183
     0.08055
    -0.07324
     0.13914
    -0.11719
    -0.05860
    -0.00001
     0.02196
     0.06590
    -0.05860
    -0.08789
    -0.04395
    -0.02198
    -0.15380
    -0.11719
    -0.17577
    -0.24168
    -0.19042
     0.06590
    -0.20507
    -0.24168
    -0.24168
     0.02928
    -0.09522
    -0.05127
    -0.16113
    -0.24168
    -0.24168
    -0.19774
    -0.04395
    -0.03663
    -0.03663
    -0.13916
    -0.15380
     0.02928
    -0.01466
    -0.08057
    -0.18310
    -0.19042
    -0.03663
    -0.00733
     0.06590
    -0.13916
    -0.04395
    -0.15380
    -0.06592
     0.22702
     0.00731
    -0.16845
    -0.10986
    -0.04395
    -0.05860
     0.13181
    -0.08057
    -0.05127
     0.03661
     0.01464
     0.07322
     0.18308
    -0.00733
    -0.03663
    -0.10986
     0.02928
     0.15378
     0.06590
     0.07322
     0.02928
     0.14646
     0.37349
     0.22702
     0.17575
     0.13181
     0.05858
     0.26363
     0.25631
     0.16111
     0.35884
     0.26363
     0.26363
     0.24166
     0.30757
     0.11716
     0.23434
     0.33687
     0.30757
     0.18308
     0.08787
     0.28560
     0.26363
     0.05858
     0.08055
     0.21969
     0.25631
     0.08787
     0.00731
     0.01464
    -0.12451
    -0.53462
    -0.30759
    -0.46871
    -0.68109
    -0.93009
    -0.71038
    -0.21971
    -0.32224
    -0.18310
    -0.06592
    -0.05860
     0.10984
    -0.10986
     0.10984
     0.30025
     0.51263
     0.63713
     0.70304
     0.93007
     1.09118
     0.98865
     0.90077
     0.77627
     0.83486
     0.52728
     0.59319
     0.46869
     0.34419
     0.07322
     0.11716
     0.32954
     0.29293
     0.27096
     0.14646
     0.08055
    -0.00733
     0.14646
     0.18308
     0.10252
     0.33687
     0.02928
     0.26363
     0.34419
     0.28560
     0.10984
    -0.01466
     0.08055
     0.29293
     0.32222
     0.16843
     0.05858
     0.04393
     0.13914
     0.41010
     0.37349
     0.27828
     0.24166
     0.16843
     0.24899
     0.37349
     0.27096
     0.21237
     0.09519
     0.31490
     0.27828
     0.37349
     0.16111
     0.05125
    -0.08057
    -0.12451
    -0.01466
     0.12449
    -0.12451
    -0.33689
    -0.13183
    -0.18310
    -0.19774
    -0.21971
    -0.35886
    -0.32224
    -0.22704
    -0.26365
    -0.37351
    -0.30027
    -0.40280
    -0.22704
    -0.39548
    -0.22704
    -0.23436
    -0.31492
    -0.15380
    -0.21239
    -0.21239
    -0.24168
    -0.36618
    -0.07324
     0.04393
     0.15378
     0.20505
     0.05125
     0.01464
     0.24899
     0.34419
     0.38081
     0.34419
     0.24166
     0.51995
     0.40278
     0.62248
     0.43940
     0.55657
     0.54192
     0.68839
     1.08386
     0.93739
     0.77627
     0.63713
     0.82754
     0.93007
     0.90810
     1.01062
     1.03260
     0.93007
     1.19371
     1.17174
     1.07654
     0.89345
     0.78360
     0.79824
     1.09118
     0.95936
     0.79824
     0.67375
     0.59319
     0.83486
     0.66642
     0.83486
     0.70304
     0.44672
     0.48334
     0.61516
     0.57854
     0.52728
     0.34419
     0.25631
     0.52728
     0.52728
     0.62248
     0.30757
     0.25631
     0.25631
     0.30757
     0.30757
     0.46137
     0.17575
     0.27096
     0.21969
     0.28560
     0.26363
     0.19040
     0.19040
     0.26363
     0.21969
     0.08055
     0.16111
     0.14646
     0.03661
     0.02196
    -0.03663
     0.08055
     0.14646
     0.20505
    -0.08789
    -0.01466
     0.07322
    -0.18310
    -0.29295
    -0.19774
     0.49798
     0.03661
    -0.55659
    -0.49068
    -0.31492
    -0.32957
    -0.27830
    -0.16113
    -0.41745
    -0.62983
    -0.49800
    -0.49800
    -0.54195
    -0.63715
    -0.79094
    -0.77630
    -0.64447
    -0.57856
    -0.61518
    -0.85685
    -0.88615
    -0.95206
    -0.88615
    -0.76897
    -0.74700
    -0.92276
    -1.01065
    -0.84953
    -0.76897
    -0.85685
    -1.01797
    -1.12782
    -1.01065
    -0.88615
    -0.84221
    -0.85685
    -1.06191
    -0.95938
    -0.93009
    -0.73235
    -0.62250
    -0.72503
    -0.84953
    -0.87882
    -0.57124
    -0.57124
    -0.56392
    -0.63715
    -0.65180
    -0.47603
    -0.43942
    -0.39548
    -0.62250
    -0.71771
    -0.83488
    -0.84953
    -0.38083
    -0.47603
    -0.42477
    -0.26365
    -0.09522
    -0.05860
    -0.33689
    -0.18310
    -0.18310
    -0.08789
     0.15378
     0.42475
     0.41743
    -0.15380
     0.16843
     1.08386
     1.93338
     3.30286
     4.12309
     3.67636
     2.91472
     1.25962
     0.93007
     0.57854
     1.07654
     1.63312
     1.94803
     1.61847
     1.02527
     0.19772
    -0.72503
    -1.47202
    -2.05057
    -2.40942
    -2.79024
    -2.99530
    -2.89277
    -2.85615
    -2.83418
    -2.48266
    -2.24098
    -2.18972
    -1.92608
    -1.45738
    -1.28161
    -1.50132
    -1.29626
    -1.22303
    -0.80559
    -0.71038
    -0.76165
    -0.59321
    -0.43942
    -0.35154
    -0.02930
    -0.13916
    -0.11719
    -0.24901
    -0.12451
    -0.02930
     0.07322
     0.01464
     0.03661
    -0.06592
    -0.02930
     0.13181
     0.18308
     0.00731
     0.02196
    -0.08057
     0.10252
     0.08787
     0.16843
    -0.00001
     0.01464
     0.03661
     0.12449
     0.11716
     0.08787
    -0.05127
    -0.17577
     0.11716
     0.09519
    -0.14648
    -0.05860
    -0.12451
    -0.19042
    -0.04395
    -0.10986
    -0.01466
    -0.05860
    -0.35886
    -0.22704
    -0.11719
     0.00731
    -0.17577
    -0.14648
    -0.13183
     0.05858
     0.02196
    -0.02930
     0.13914
     0.17575
     0.25631
     0.24899
     0.35884
     0.38813
     0.41010
     0.49066
     0.54192
     0.58587
     0.69572
     0.65910
     0.55657
     0.85683
     0.62248
     0.58587
     0.62981
     0.41743
     0.57854
     0.53460
     0.45404
     0.42475
     0.36616
     0.24166
     0.32954
     0.23434
     0.09519
     0.06590
     0.02196
     0.21237
     0.24166
     0.05858
     0.05858
     0.01464
     0.02928
     0.10252
     0.07322
     0.05125
    -0.02198
     0.03661
    -0.10254
     0.08055
    -0.05860
    -0.06592
    -0.23436
    -0.21239
     0.16843
    -0.14648
    -0.07324
    -0.33689
    -0.34421
    -0.15380
    -0.24168
    -0.26365
    -0.20507
    -0.32224
    -0.41745
    -0.41012
    -0.21971
    -0.24901
    -0.52730
    -0.49800
    -0.38083
    -0.41745
    -0.41012
    -0.56392
    -0.44674
    -0.54195
    -0.46871
    -0.38815
    -0.30027
    -0.41745
    -0.49800
    -0.45406
    -0.51265
    -0.22704
    -0.44674
    -0.50533
    -0.45406
    -0.41012
    -0.32224
    -0.32224
    -0.41745
    -0.49068
    -0.54927
    -0.57124
    -0.31492
    -0.38815
    -0.43942
    -0.57856
    -0.46139
    -0.52730
    -0.51997
    -0.57856
    -0.41745
    -0.46871
    -0.51265
    -0.43942
    -0.43209
    -0.54195
    -0.48336
    -0.33689
    -0.40280
    -0.29295
    -0.37351
    -0.21971
    -0.16113
    -0.17577
    -0.19042
    -0.22704
     0.02196
     0.02196
    -0.01466
     0.14646
     0.05125
     0.00731
     0.07322
     0.10984
     0.19772
     0.27096
     0.10252
    -0.02198
     0.19040
     0.08787
     0.15378
     0.05858
    -0.00733
     0.06590
    -0.01466
     0.11716
     0.13181
    -0.01466
    -0.08789
    -0.10254
     0.08787
     0.10984
     0.05858
    -0.06592
    -0.06592
     0.09519
     0.08055
    -0.06592
    -0.08789
    -0.05860
    -0.23436
     0.05125
    -0.05860
    -0.05860
    -0.08057
    -0.19774
    -0.14648
     0.00731
     0.14646
     0.06590
     0.24899
     0.39546
     0.70304
     0.93007
     0.84219
     1.06189
     1.10583
     1.45003
     1.64044
     1.70635
     1.75762
     1.49397
     1.39144
     1.33286
     1.30356
     1.10583
     0.93007
     0.57854
     0.61516
     0.41010
     0.01464
    -0.19774
    -0.46139
    -0.82756
    -0.71038
    -0.95206
    -0.90812
    -1.04726
    -0.96670
    -0.94473
    -0.78362
    -0.88615
    -0.77630
    -0.72503
    -0.59321
    -0.66644
    -0.56392
    -0.55659
    -0.44674
    -0.42477
    -0.20507
    -0.20507
    -0.20507
    -0.13183
    -0.31492
    -0.21239
    -0.00733
    -0.03663
    -0.10254
    -0.15380
    -0.10986
    -0.07324
    -0.16845
    -0.21239
    -0.08057
    -0.20507
    -0.12451
    -0.08789
    -0.27830
    -0.32224
    -0.37351
    -0.39548
    -0.30027
    -0.31492
    -0.34421
    -0.53462
    -0.44674
    -0.36618
    -0.35154
    -0.65180
    -0.36618
    -0.50533
    -0.60786
    -0.49800
    -0.38815
    -0.43942
    -0.57124
    -0.79827
    -0.51265
    -0.30759
    -0.40280
    -0.35886
    -0.52730
    -0.55659
    -0.44674
    -0.61518
    -0.13916
    -0.36618
    -0.44674
    -0.30027
    -0.17577
    -0.01466
    -0.10254
    -0.31492
    -0.35886
    -0.27830
    -0.08789
    -0.04395
    -0.20507
    -0.41012
    -0.27830
    -0.45406
    -0.35154
    -0.24901
    -0.43942
    -0.54195
    -0.43942
    -0.44674
    -0.51997
    -0.62983
    -0.67377
    -0.51997
    -0.52730
    -0.38083
    -0.46139
    -0.68841
    -0.62250
    -0.52730
    -0.70306
    -0.41745
    -0.62983
    -0.62983
    -0.70306
    -0.66644
    -0.54195
    -0.70306
    -0.82756
    -0.65912
    -0.67377
    -0.70306
    -0.71038
    -0.82756
    -0.70306
    -0.82024
    -0.87150
    -0.54195
    -0.78362
    -0.79094
    -0.78362
    -0.77630
    -0.74700
    -0.90812
    -0.88615
    -0.93741
    -0.74700
    -0.76165
    -0.74700
    -0.85685
    -0.79094
    -0.92276
    -0.77630
    -0.78362
    -0.64447
    -0.79827
    -0.93009
    -0.74700
    -0.57124
    -0.71038
    -0.79094
    -0.93741
    -0.69574
    -0.61518
    -0.57124
    -0.65180
    -0.79094
    -0.95206
    -0.73968
    -0.73968
    -0.55659
    -0.67377
    -0.97403
    -0.84953
    -0.68841
    -0.73968
    -0.85685
    -0.93741
    -0.91544
    -0.78362
    -0.68109
    -0.65912
    -1.10585
    -1.28161
    -1.18641
    -0.74700
    -0.46871
    -0.35886
    -0.17577
    -0.20507
    -0.13916
    -0.24168
    -0.35154
    -0.10986
     0.35151
     0.33687
     0.42475
     0.64445
     0.60784
     0.32954
     0.27096
    -0.00001
     0.35884
     0.32222
    -0.06592
    -0.18310
    -0.28562
    -0.16845
    -0.31492
    -0.63715
    -0.57124
    -0.53462
    -0.46871
    -0.74700
    -0.67377
    -0.85685
    -0.72503
    -0.86418
    -0.76165
    -0.74700
    -0.73235
    -0.78362
    -0.81291
    -0.68109
    -0.78362
    -0.77630
    -0.89347
    -0.86418
    -0.79827
    -0.65912
    -0.71038
    -0.67377
    -0.73968
    -0.73968
    -0.71038
    -0.49800
    -0.46139
    -0.65180
    -0.52730
    -0.36618
    -0.27098
    -0.19042
    -0.31492
    -0.29295
    -0.10986
     0.10984
     0.14646
    -0.05127
     0.01464
    -0.05860
     0.03661
     0.13914
     0.31490
     0.13181
     0.12449
    -0.04395
     0.10252
     0.13181
     0.12449
    -0.02198
     0.02928
     0.24166
     0.21969
     0.30757
     0.31490
     0.32222
     0.13181
     0.34419
     0.62981
     0.49798
     0.44672
     0.20505
     0.35151
     0.41743
     0.22702
     0.02928
     0.05125
     0.07322
     0.09519
    -0.10986
    -0.20507
    -0.22704
    -0.52730
    -0.67377
    -0.43209
    -0.59321
    -0.68841
    -0.84221
    -1.06191
    -0.96670
    -1.05459
    -1.17176
    -0.87882
    -1.03994
    -1.11317
    -0.90079
    -1.03262
    -1.17176
    -1.19373
    -1.29626
    -0.98867
    -0.93009
    -1.00332
    -0.84953
    -0.93009
    -0.86418
    -0.81291
    -0.85685
    -0.95206
    -0.84953
    -0.93741
    -0.88615
    -0.82756
    -0.87150
    -0.76165
    -1.03262
    -0.82756
    -0.71771
    -0.82756
    -0.85685
    -0.82756
    -0.79827
    -0.75432
    -0.81291
    -0.86418
    -0.83488
    -0.76897
    -0.76165
    -0.47603
    -0.65180
    -0.81291
    -0.86418
    -0.75432
    -0.39548
    -0.49800
    -0.50533
    -0.48336
    -0.43209
    -0.23436
    -0.23436
    -0.13916
    -0.16845
    -0.19042
     0.15378
     0.21237
     0.03661
     0.08787
     0.08787
     0.05125
     0.27828
     0.33687
     0.21969
     0.02928
     0.04393
     0.11716
     0.01464
     0.10252
    -0.05860
    -0.19042
    -0.13183
    -0.06592
    -0.04395
    -0.02198
    -0.23436
    -0.29295
    -0.08057
    -0.13916
    -0.19042
    -0.24168
    -0.30027
    -0.13183
    -0.13183
    -0.10986
    -0.16845
    -0.06592
    -0.37351
    -0.17577
    -0.40280
    -0.27098
    -0.30759
    -0.66644
    -0.73968
    -0.55659
    -0.87150
    -0.86418
    -1.06923
    -1.25232
    -1.48667
    -1.36949
    -1.66243
    -1.66976
    -1.39879
    -0.44674
     0.40278
     0.44672
     1.22300
     1.77226
     2.02858
     2.31420
     2.18238
     2.60714
     2.81219
     2.71699
     2.77557
     2.65840
     2.79754
     2.70966
     2.09449
     1.47933
     0.72501
     0.12449
    -0.49800
    -0.99600
    -1.43541
    -1.51596
    -1.70637
    -1.65511
    -1.67708
    -1.75031
    -1.57455
    -1.48667
    -1.25232
    -1.09120
    -0.87882
    -0.86418
    -0.71771
    -0.52730
    -0.49068
    -0.38083
    -0.51265
    -0.38083
    -0.21239
    -0.01466
    -0.15380
    -0.19042
    -0.19042
     0.13181
    -0.00733
    -0.05860
    -0.16113
    -0.07324
    -0.06592
     0.05858
     0.08787
     0.10252
     0.04393
     0.05125
     0.00731
    -0.10986
     0.09519
     0.07322
     0.00731
    -0.17577
    -0.19042
     0.08055
     0.07322
     0.07322
    -0.01466
    -0.16845
     0.02928
     0.20505
     0.00731
    -0.02930
     0.14646
    -0.00001
     0.05125
     0.22702
     0.21237
    -0.01466
     0.00731
    -0.01466
     0.11716
     0.10252
     0.10984
    -0.10986
    -0.10986
     0.03661
     0.04393
    -0.13916
    -0.07324
     0.01464
    -0.21239
    -0.00733
    -0.00733
    -0.13916
    -0.24168
    -0.14648
    -0.23436
     0.07322
     0.06590
    -0.12451
    -0.08057
     0.05125
    -0.04395
    -0.06592
    -0.05860
    -0.05127
    -0.05860
     0.08055
     0.06590
     0.02196
    -0.05127
    -0.09522
     0.10984
     0.02196
     0.17575
    -0.05860
    -0.02198
     0.02928
     0.04393
    -0.04395
    -0.00733
     0.10984
    -0.03663
     0.09519
     0.19772
     0.11716
    -0.14648
     0.05858
     0.01464
     0.11716
     0.14646
     0.07322
     0.08787
    -0.02930
     0.12449
     0.13181
     0.07322
     0.05858
    -0.03663
     0.12449
     0.08055
     0.08055
     0.05125
    -0.05127
    -0.10986
     0.02928
     0.17575
    -0.04395
     0.05125
    -0.00001
    -0.05127
     0.10984
    -0.16113
    -0.00733
     0.05125
    -0.08789
     0.00731
     0.05125
     0.17575
    -0.05127
    -0.13183
    -0.01466
     0.08055
    -0.01466
     0.05858
    -0.16845
    -0.00733
    -0.08057
    -0.09522
     0.02928
     0.04393
    -0.02930
    -0.00001
    -0.04395
    -0.00001
    -0.04395
    -0.06592
    -0.13183
     0.26363
     0.14646
     0.14646
     0.07322
     0.01464
     0.16843
     0.12449
     0.10252
     0.23434
    -0.03663
     0.05125
     0.10984
     0.09519
     0.05125
    -0.24168
    -0.21971
    -0.27098
    -0.05127
    -0.26365
    -0.35886
    -0.47603
    -0.84221
    -0.52730
    -0.71038
    -0.63715
    -0.56392
    -0.52730
    -0.15380
     0.13181
     0.21969
     0.21237
     0.49066
     0.68107
     0.91542
     1.01062
     1.06921
     1.10583
     0.90077
     0.85683
     1.01795
     1.19371
     0.95204
     0.90810
     0.93739
     0.51263
     0.35884
    -0.00001
    -0.32957
    -0.19774
    -0.16845
     0.06590
    -0.05860
    -0.15380
    -0.28562
    -0.10254
    -0.14648
     0.06590
     0.03661
     0.01464
     0.13914
     0.28560
     0.25631
     0.25631
     0.02928
     0.11716
     0.21237
     0.41010
     0.38081
     0.28560
     0.08055
     0.21237
     0.16843
     0.33687
     0.43207
     0.21237
     0.11716
     0.21969
     0.42475
     0.25631
     0.29293
     0.15378
     0.26363
     0.27828
     0.50531
     0.36616
     0.28560
     0.23434
     0.17575
     0.30757
     0.49066
     0.38081
     0.20505
     0.26363
     0.36616
     0.51263
     0.32222
     0.28560
     0.20505
     0.32954
     0.38081
     0.41010
     0.24899
     0.27828
     0.24166
     0.19040
     0.29293
     0.43207
     0.19040
     0.10984
     0.24899
     0.28560
     0.24899
     0.08055
     0.14646
     0.13181
     0.25631
     0.32222
     0.09519
     0.00731
     0.17575
     0.17575
     0.20505
     0.25631
     0.06590
     0.07322
    -0.00001
     0.21969
     0.16843
     0.13181
     0.11716
     0.00731
     0.27096
     0.25631
     0.16111
     0.08055
     0.07322
     0.10252
     0.05125
     0.41743
     0.20505
     0.13181
     0.19772
     0.28560
     0.35151
     0.22702
     0.12449
     0.20505
     0.30025
     0.30757
     0.43207
     0.21969
     0.33687
     0.22702
     0.11716
     0.38081
     0.43940
     0.18308
     0.18308
     0.19040
     0.25631
     0.34419
     0.16111
     0.15378
     0.16843
     0.29293
     0.10252
     0.19772
     0.28560
     0.17575
    -0.05127
     0.19040
     0.10252
     0.16843
     0.05125
     0.05858
     0.04393
     0.11716
     0.10252
     0.13181
    -0.03663
     0.10984
    -0.02930
     0.07322
     0.09519
    -0.01466
    -0.08057
     0.08787
     0.19040
    -0.02198
    -0.04395
    -0.01466
    -0.03663
    -0.13183
     0.09519
    -0.26365
    -0.08057
    -0.12451
    -0.15380
    -0.10986
    -0.11719
    -0.22704
    -0.28562
    -0.22704
    -0.08789
    -0.08789
    -0.02198
    -0.46871
    -0.46139
    -0.34421
    -0.38083
    -0.05127
    -0.60053
    -0.07324
     1.09851
     1.47200
     1.53059
     0.94471
     0.86416
     0.84951
     1.33286
     1.50862
     1.31089
     1.44271
     1.54524
     1.42806
     1.24497
     0.95936
     0.68107
     0.70304
     0.54192
     0.19772
    -0.04395
    -0.16113
    -0.20507
    -0.51997
    -0.18310
     0.02196
     0.02196
     0.09519
     0.06590
     0.25631
     0.45404
     0.40278
     0.59319
     0.51995
     0.65910
     0.56389
     0.76895
     0.75430
     0.72501
     0.60784
     0.68107
     0.77627
     0.79092
     0.70304
     0.76163
     0.46869
     0.56389
     0.58587
     0.48334
     0.62981
     0.51995
     0.42475
     0.29293
     0.48334
     0.35151
     0.06590
    -0.13183
     0.16111
     0.24899
     0.00731
    -0.04395
    -0.21239
    -0.14648
    -0.08789
    -0.16845
    -0.05860
    -0.24901
    -0.12451
    -0.18310
     0.04393
    -0.03663
    -0.13183
    -0.30027
     0.04393
     0.01464
     0.00731
     0.00731
    -0.12451
    -0.00733
    -0.10254
    -0.03663
     0.05858
    -0.05127
    -0.16845
    -0.03663
    -0.10254
     0.02928
    -0.08789
    -0.21239
    -0.12451
    -0.02930
    -0.09522
    -0.05127
    -0.08789
    -0.00733
     0.00731
    -0.01466
     0.20505
     0.13181
     0.08055
     0.13914
     0.27828
     0.43207
     0.41010
     0.41743
     0.22702
     0.57854
     0.69572
     0.70304
     0.75430
     0.63713
     0.68839
     0.74698
     0.89345
     0.90077
     0.82022
     0.82022
     0.70304
     0.95204
     1.01795
     0.93007
     0.93007
     1.01062
     0.96668
     1.06921
     0.90077
     0.78360
     0.63713
     0.77627
     0.71769
     0.56389
     0.57122
     0.40278
     0.39546
     0.35884
     0.08787
     0.13181
    -0.17577
    -0.09522
    -0.00001
    -0.32224
    -0.35154
    -0.38083
    -0.37351
    -0.69574
    -0.64447
    -0.85685
    -0.66644
    -0.54195
    -0.63715
    -0.76897
    -0.74700
    -0.62983
    -0.71038
    -0.67377
    -0.65912
    -0.65912
    -0.54195
    -0.47603
    -0.35886
    -0.46139
    -0.37351
    -0.32224
    -0.12451
    -0.07324
    -0.10254
    -0.10986
    -0.03663
    -0.02198
    -0.11719
    -0.10986
    -0.02930
     0.05125
    -0.09522
     0.16843
     0.16111
    -0.16845
    -0.10986
    -0.16845
    -0.03663
    -0.18310
    -0.13916
    -0.21239
    -0.44674
    -0.65180
    -0.82756
    -0.93009
    -0.96670
    -0.75432
    -0.74700
    -0.30759
    -0.30759
     0.36616
     0.19040
     0.79824
     1.85282
     1.83085
     1.39877
     1.36215
     1.02527
     2.35814
     3.03922
     2.43870
     2.27026
     2.21167
     1.84550
     1.57453
     1.10583
     0.95936
     0.65178
     0.22702
    -0.03663
    -0.16113
    -0.52730
    -0.81291
    -0.96670
    -1.08388
    -1.03994
    -0.82024
    -0.86418
    -0.70306
    -0.77630
    -0.49068
    -0.54195
    -0.32957
    -0.32957
    -0.37351
    -0.27098
    -0.11719
     0.04393
     0.07322
     0.10984
     0.18308
     0.38813
     0.33687
     0.30757
     0.47601
     0.43940
     0.35151
     0.53460
     0.43207
     0.49798
     0.36616
     0.30025
     0.26363
     0.43940
     0.36616
     0.38813
     0.27096
     0.28560
     0.23434
     0.27828
     0.28560
     0.21969
     0.18308
     0.21969
     0.24899
     0.38081
     0.19772
     0.04393
     0.29293
     0.35151
     0.27096
     0.33687
     0.20505
     0.12449
     0.33687
     0.18308
     0.29293
     0.27828
     0.21237
     0.36616
     0.39546
     0.38081
     0.38081
     0.16111
     0.10252
     0.40278
     0.33687
     0.34419
     0.23434
     0.21237
     0.15378
     0.28560
     0.23434
     0.18308
     0.08787
     0.04393
     0.07322
     0.15378
     0.16111
     0.02196
    -0.16113
    -0.10254
    -0.02930
     0.19772
    -0.16845
    -0.33689
    -0.49068
    -0.10254
    -0.05127
     0.08787
    -0.10986
    -0.30027
    -0.02930
    -0.02198
     0.00731
     0.02196
    -0.07324
    -0.02198
     0.15378
     0.22702
     0.29293
     0.15378
     0.36616
     0.31490
     0.37349
     0.31490
     0.49066
     0.32954
     0.31490
     0.33687
     0.46869
     0.31490
     0.27096
     0.24899
     0.27828
     0.45404
     0.36616
     0.27096
     0.18308
     0.32222
     0.19772
     0.35884
     0.27828
     0.30757
     0.18308
     0.30757
     0.41010
     0.27828
     0.34419
     0.30757
     0.30757
     0.43940
     0.43940
     0.40278
     0.22702
     0.25631
     0.46137
     0.49066
     0.45404
     0.35884
     0.02196
     0.27096
     0.19772
     0.19772
     0.07322
    -0.00733
    -0.07324
     0.08787
     0.01464
    -0.04395
    -0.11719
    -0.35886
    -0.11719
    -0.13183
    -0.06592
    -0.06592
    -0.22704
    -0.11719
     0.02928
    -0.02930
    -0.10986
    -0.17577
    -0.26365
    -0.22704
    -0.21239
     0.08055
     0.02196
    -0.16845
     0.11716
     0.36616
     0.68107
     0.73233
     0.16843
     0.24899
     0.34419
     0.71036
     0.62981
     0.61516
     0.75430
     0.63713
     0.62981
     0.68839
     0.32222
     0.26363
     0.10252
    -0.10986
     0.02196
    -0.03663
    -0.13916
    -0.47603
    -0.48336
    -0.43209
    -0.31492
    -0.37351
    -0.57856
    -0.47603
    -0.51997
    -0.48336
    -0.24168
    -0.33689
    -0.30759
    -0.35886
    -0.31492
    -0.05127
     0.01464
    -0.22704
    -0.06592
    -0.03663
     0.10984
     0.12449
     0.19040
     0.19040
     0.22702
     0.35151
     0.30025
     0.34419
     0.32222
     0.24899
     0.24166
     0.51263
     0.53460
     0.45404
     0.25631
     0.20505
     0.36616
     0.48334
     0.40278
     0.27828
     0.24166
     0.27828
     0.52728
     0.40278
     0.28560
     0.21237
     0.16111
     0.21969
     0.49798
     0.27828
     0.14646
     0.26363
     0.13181
     0.35151
     0.19040
     0.18308
     0.08055
     0.31490
     0.21969
     0.32954
     0.17575
     0.04393
     0.05858
     0.14646
     0.38813
     0.29293
     0.02196
     0.11716
     0.05125
     0.08787
     0.19040
     0.09519
     0.02196
     0.13181
    -0.05860
     0.13914
     0.18308
     0.05125
    -0.11719
    -0.19042
     0.04393
     0.21969
     0.10984
    -0.02198
    -0.02198
     0.05858
     0.04393
    -0.04395
    -0.02930
    -0.08057
    -0.03663
     0.03661
     0.05858
     0.00731
    -0.01466
    -0.12451
    -0.10254
     0.04393
     0.02196
    -0.13183
    -0.00001
    -0.10986
    -0.03663
    -0.06592
     0.05125
    -0.11719
    -0.02930
    -0.08057
    -0.06592
    -0.01466
    -0.02198
    -0.10986
    -0.10986
     0.04393
     0.01464
    -0.03663
    -0.10986
     0.02928
     0.00731
    -0.02930
    -0.05860
    -0.02930
    -0.08057
     0.06590
     0.08055
     0.16111
     0.08055
     0.15378
     0.19772
     0.39546
     0.24899
     0.33687
     0.35884
     0.27096
     0.35884
     0.32954
     0.57854
     0.50531
     0.53460
     0.54925
     0.53460
     0.47601
     0.47601
     0.57854
     0.41743
     0.52728
     0.56389
     0.42475
     0.40278
     0.21969
     0.28560
     0.27828
     0.27828
     0.12449
     0.14646
     0.39546
     0.60051
     0.45404
     0.87148
     1.24497
     1.01062
     1.06921
     0.97401
     1.45735
     1.44271
     1.69170
     1.45003
     1.20836
     1.38412
     1.59650
     1.40609
     0.91542
     0.60051
     0.57854
     0.46137
     0.12449
    -0.30027
    -0.49800
    -0.40280
    -0.58589
    -0.30759
    -0.59321
    -0.51265
    -0.62983
    -0.48336
    -0.36618
    -0.24168
    -0.11719
    -0.17577
     0.01464
     0.30025
     0.18308
     0.21969
     0.19772
     0.38813
     0.38081
     0.51995
     0.51263
     0.59319
     0.49066
     0.37349
     0.57854
     0.49066
     0.53460
     0.49066
     0.55657
     0.50531
     0.49798
     0.54925
     0.34419
     0.41010
     0.53460
     0.43940
     0.43207
     0.50531
     0.31490
     0.25631
     0.32222
     0.36616
     0.35151
     0.28560
     0.23434
     0.19772
     0.27096
     0.41010
     0.10252
     0.16111
     0.23434
     0.36616
     0.25631
     0.33687
     0.29293
     0.27096
     0.26363
     0.36616
     0.54192
     0.55657
     0.35151
     0.36616
     0.49798
     0.59319
     0.62981
     0.51263
     0.62981
     0.59319
     0.71036
     0.82022
     0.66642
     0.68107
     0.49798
     0.65178
     0.75430
     0.93739
     0.76163
     0.67375
     0.86416
     1.02527
     1.06921
     0.92274
     1.05457
     1.11315
     1.03992
     1.15709
     1.03992
     1.25230
     0.93007
     0.96668
     0.91542
     0.95204
     0.88613
     0.73233
     0.51263
     0.47601
     0.57854
     0.31490
     0.19772
     0.15378
     0.05858
     0.08055
     0.10252
    -0.27830
    -0.56392
    -0.60786
    -0.63715
    -0.36618
    -0.45406
    -0.58589
    -0.74700
    -0.65912
    -0.65912
    -0.76165
    -0.88615
    -0.73968
    -0.85685
    -0.68109
    -0.66644
    -0.54927
    -0.52730
    -0.77630
    -0.58589
    -0.46871
    -0.41745
    -0.43942
    -0.38815
    -0.42477
    -0.41745
    -0.30759
    -0.51265
    -0.37351
    -0.37351
    -0.29295
    -0.20507
    -0.11719
    -0.28562
    -0.41012
    -0.39548
    -0.49800
    -0.47603
    -0.31492
    -0.42477
    -0.50533
    -0.54927
    -0.50533
    -0.54195
    -0.59321
    -0.48336
    -0.64447
    -0.46139
    -0.08789
    -0.08789
    -0.16113
    -0.12451
     0.02196
     0.21237
     0.36616
     0.17575
     0.24166
     0.24166
     0.95204
     1.65509
     1.63312
     1.61847
     2.03591
     2.42405
     2.17505
     2.00661
     1.77226
     2.16773
     2.55587
     2.16041
     1.88944
     1.54524
     1.54524
     1.34750
     0.97401
     0.73966
     0.02928
    -0.27098
    -0.62983
    -0.80559
    -1.07656
    -1.09853
    -1.12050
    -1.55990
    -1.34752
    -1.45005
    -1.27429
    -1.06923
    -1.07656
    -1.24500
    -0.98135
    -0.93741
    -0.79094
    -0.54195
    -0.62983
    -0.58589
    -0.30759
    -0.18310
    -0.27098
    -0.12451
    -0.28562
    -0.02930
     0.05125
     0.10984
     0.04393
    -0.02930
    -0.00733
     0.11716
    -0.14648
    -0.03663
    -0.02930
    -0.15380
    -0.05860
    -0.16845
     0.05858
    -0.19042
    -0.21971
    -0.15380
    -0.17577
     0.05858
    -0.17577
    -0.09522
    -0.11719
    -0.23436
    -0.04395
     0.12449
     0.01464
    -0.03663
     0.02196
    -0.05127
     0.14646
     0.04393
    -0.03663
    -0.16113
    -0.08789
     0.02928
     0.01464
    -0.05860
    -0.07324
    -0.13183
    -0.14648
    -0.03663
     0.00731
    -0.16845
    -0.08789
    -0.18310
    -0.16113
     0.02196
    -0.04395
    -0.13183
    -0.27830
     0.00731
     0.11716
    -0.04395
    -0.17577
    -0.15380
    -0.10254
    -0.16113
     0.05125
    -0.08057
    -0.18310
    -0.13183
    -0.03663
    -0.09522
    -0.13183
    -0.13916
    -0.21971
    -0.13916
    -0.05127
    -0.05127
    -0.15380
    -0.17577
    -0.18310
    -0.23436
     0.05858
    -0.02198
    -0.14648
    -0.19774
    -0.10254
     0.00731
    -0.09522
     0.01464
    -0.11719
    -0.09522
    -0.01466
     0.05858
     0.04393
    -0.10254
    -0.00001
    -0.03663
     0.15378
     0.12449
     0.01464
    -0.05127
    -0.02198
     0.19040
     0.07322
     0.08055
    -0.04395
     0.07322
     0.06590
     0.12449
     0.15378
     0.07322
    -0.16113
    -0.12451
     0.14646
     0.16843
     0.21969
     0.04393
    -0.02198
     0.23434
     0.27096
     0.09519
     0.23434
     0.07322
     0.19040
     0.22702
     0.30757
     0.21237
    -0.00001
     0.08787
    -0.06592
     0.21237
     0.31490
     0.12449
     0.01464
    -0.04395
     0.02196
    -0.04395
     0.03661
     0.18308
     0.21237
     0.24899
     0.24166
     0.33687
     0.27828
     0.21237
     0.08787
     0.49798
     0.54192
     0.37349
     0.45404
     0.32222
     0.51263
     0.55657
     0.33687
     0.19040
     0.24166
     0.18308
     0.27096
    -0.05860
    -0.27830
    -0.15380
    -0.27098
    -0.10254
    -0.05127
    -0.14648
    -0.32224
    -0.45406
    -0.46871
    -0.25633
    -0.18310
    -0.24901
    -0.36618
    -0.27098
    -0.19042
    -0.11719
    -0.25633
    -0.28562
    -0.33689
    -0.65180
    -0.27098
    -0.41745
    -0.62983
    -0.62983
    -0.82024
    -0.72503
    -0.60786
    -0.60786
    -0.64447
    -0.52730
    -0.63715
    -0.40280
    -0.32957
    -0.30027
    -0.31492
    -0.37351
     0.09519
     0.16111
     0.20505
     0.17575
     0.18308
     0.38081
     0.29293
     0.34419
     0.22702
     0.24166
     0.34419
     0.29293
     0.26363
     0.25631
     0.18308
     0.08787
     0.00731
     0.28560
     0.12449
     0.05858
     0.06590
    -0.03663
    -0.07324
     0.02928
    -0.10254
    -0.00733
     0.03661
    -0.10986
    -0.08057
     0.02928
    -0.00001
    -0.06592
    -0.18310
     0.14646
     0.06590
    -0.02930
     0.01464
    -0.06592
     0.00731
     0.05125
     0.05858
     0.00731
     0.05858
     0.02928
     0.16843
     0.10252
    -0.02930
     0.05858
    -0.05127
     0.17575
     0.24166
     0.06590
     0.08055
     0.12449
     0.05858
     0.05125
     0.11716
     0.08055
     0.04393
     0.09519
     0.10252
     0.04393
     0.23434
    -0.00733
    -0.03663
     0.08787
     0.21237
     0.07322
     0.10984
     0.12449
     0.02928
     0.09519
     0.05125
     0.11716
     0.09519
     0.15378
     0.13914
     0.16111
     0.10984
     0.05858
     0.10252
     0.09519
     0.28560
     0.17575
     0.31490
     0.14646
     0.09519
     0.21969
     0.13181
     0.12449
     0.05858
     0.35884
     0.27828
    -0.04395
     0.16111
    -0.01466
     0.09519
    -0.00733
     0.21237
     0.17575
     0.13181
     0.13181
     0.07322
     0.10252
     0.13914
     0.17575
     0.16111
     0.26363
     0.16843
     0.13181
     0.24166
     0.30757
     0.32222
     0.10984
     0.16843
     0.43940
     0.25631
     0.17575
    -0.24168
    -0.41745
    -0.45406
    -0.05127
     0.27096
     0.37349
     0.36616
     0.54925
     0.97401
     0.74698
     0.61516
     0.41743
     0.49798
     0.85683
     0.54192
     1.10583
     1.20103
     1.25962
     1.28892
     1.20103
     0.84951
     1.01795
     0.62981
     0.21237
     0.35151
     0.59319
     0.57122
     0.76895
     0.55657
     0.68107
     0.57122
     0.73966
     0.61516
     0.67375
     0.63713
     0.58587
     0.61516
     0.51995
     0.35884
     0.41743
     0.21969
     0.24166
     0.19772
     0.13914
    -0.11719
    -0.19042
    -0.27098
    -0.21239
    -0.23436
    -0.43209
    -0.38083
    -0.57124
    -0.61518
    -0.60786
    -0.59321
    -0.56392
    -0.65180
    -0.63715
    -0.55659
    -0.46139
    -0.56392
    -0.50533
    -0.57124
    -0.62250
    -0.47603
    -0.32957
    -0.44674
    -0.32224
    -0.51997
    -0.24168
    -0.24168
    -0.10254
    -0.22704
    -0.13916
    -0.24168
    -0.12451
    -0.14648
    -0.15380
    -0.14648
    -0.21239
    -0.13183
    -0.02198
    -0.19042
    -0.20507
    -0.12451
    -0.30027
    -0.06592
    -0.13183
    -0.11719
    -0.40280
    -0.35886
    -0.24901
    -0.21239
    -0.30759
    -0.37351
    -0.32957
    -0.24901
    -0.24168
    -0.21239
    -0.31492
    -0.44674
    -0.34421
    -0.24168
    -0.06592
    -0.12451
    -0.30027
    -0.21971
    -0.07324
     0.11716
    -0.02930
     0.14646
    -0.00733
     0.11716
     0.23434
     0.21237
     0.19772
     0.21237
     0.02196
     0.21969
     0.33687
     0.26363
     0.07322
     0.11716
    -0.05127
     0.16843
    -0.10986
    -0.05860
     0.00731
    -0.08789
     0.10984
     0.08055
    -0.00733
    -0.02198
    -0.12451
    -0.08057
     0.06590
     0.10984
     0.13181
     0.17575
     0.10984
     0.21969
     0.31490
     0.31490
     0.46137
     0.29293
     0.41743
     0.55657
     0.57122
     0.42475
     0.31490
     0.50531
     0.42475
     0.59319
     0.56389
     0.43207
     0.39546
     0.38081
     0.35884
     0.25631
     0.30025
     0.22702
     0.17575
     0.19772
     0.23434
     0.06590
    -0.04395
    -0.02930
     0.01464
     0.01464
     0.18308
     0.02196
    -0.01466
    -0.08057
     0.11716
    -0.06592
     0.07322
     0.09519
     0.02928
     0.08787
     0.24166
     0.24899
     0.10984
     0.05858
     0.18308
     0.27828
     0.46137
     0.31490
     0.22702
     0.22702
     0.41010
     0.13181
     0.41010
     0.27828
     0.14646
     0.08055
     0.18308
     0.27828
     0.30025
     0.12449
     0.05125
     0.21969
     0.28560
     0.16111
     0.04393
     0.13914
     0.18308
     0.24166
     0.31490
     0.40278
     0.15378
     0.14646
    -0.04395
    -0.32224
    -0.15380
    -0.66644
    -0.82024
    -0.29295
    -0.24168
    -0.57124
    -0.69574
     0.03661
    -0.05127
    -0.02198
     0.20505
     0.51995
     0.32222
     0.10252
     0.40278
     0.85683
     1.17906
     1.19371
     1.08386
     1.18639
     1.11315
     1.25230
     1.13512
     0.83486
     0.61516
     0.53460
     0.40278
     0.49066
     0.41743
     0.19040
     0.24899
     0.13181
     0.29293
     0.15378
     0.17575
     0.05858
     0.12449
     0.15378
     0.21969
     0.18308
     0.06590
    -0.03663
    -0.00733
     0.19040
     0.33687
     0.08055
     0.00731
     0.06590
     0.18308
     0.13181
     0.08055
     0.00731
    -0.02198
     0.12449
     0.22702
     0.10984
    -0.04395
    -0.05860
    -0.11719
    -0.10986
     0.19772
    -0.00001
    -0.15380
    -0.11719
    -0.07324
    -0.08789
    -0.08057
    -0.24168
    -0.18310
    -0.24168
    -0.06592
    -0.06592
    -0.19042
    -0.23436
    -0.16113
    -0.26365
    -0.09522
    -0.02198
    -0.09522
    -0.13183
    -0.03663
     0.00731
     0.01464
    -0.12451
    -0.00001
     0.05858
     0.04393
     0.12449
     0.09519
     0.13181
     0.02196
     0.06590
     0.02196
     0.23434
     0.13181
    -0.00001
     0.03661
    -0.00733
     0.12449
     0.15378
    -0.00733
     0.03661
     0.02928
     0.16111
     0.16111
     0.05858
    -0.06592
    -0.00001
     0.07322
     0.15378
     0.09519
    -0.00001
    -0.05127
     0.05858
    -0.00001
    -0.02930
    -0.00733
     0.05125
    -0.02198
     0.07322
    -0.05127
     0.07322
    -0.00001
    -0.00001
    -0.05127
     0.19040
     0.12449
     0.03661
     0.09519
     0.06590
     0.18308
     0.15378
     0.14646
    -0.02198
    -0.00733
     0.20505
     0.11716
     0.13914
     0.13181
     0.13914
    -0.12451
     0.21969
     0.15378
     0.06590
     0.03661
     0.04393
     0.10252
     0.17575
    -0.05127
     0.10252
     0.10252
     0.08055
     0.18308
     0.11716
     0.19772
    -0.01466
     0.04393
     0.10252
     0.35151
     0.12449
     0.20505
     0.13914
     0.14646
     0.14646
     0.24166
     0.21237
     0.22702
     0.18308
     0.16843
     0.27096
     0.17575
     0.13914
    -0.00001
     1.65509
     3.06119
    -1.31823
    -0.51265
    -0.21971
     0.30025
     0.68839
     0.77627
     0.67375
     0.50531
     0.40278
     0.38813
     0.36616
     0.50531
     0.31490
     0.43207
     0.48334
     0.62248
     0.87148
     0.74698
     0.71036
     0.66642
     0.83486
     0.83486
     0.73966
     0.52728
     0.30025
     0.30025
     0.26363
     0.22702
     0.01464
    -0.16845
    -0.53462
    -0.35154
    -0.48336
    -0.67377
    -0.76897
    -0.96670
    -1.31823
    -1.50132
    -1.35485
    -0.82756
    -0.62983
     0.35884
     0.54925
     0.23434
     0.27096
     0.08055
    -0.32957
     0.16111
     0.52728
     0.48334
     0.79824
     0.49066
     0.22702
    -0.00733
     0.05125
    -0.10986
    -0.30027
    -0.75432
    -0.97403
    -1.15711
    -1.22303
    -1.20838
    -1.23035
    -1.25964
    -0.98867
    -0.81291
    -0.76897
    -0.62250
    -0.51997
    -0.44674
    -0.31492
    -0.19042
    -0.11719
    -0.08789
    -0.06592
    -0.01466
     0.08055
     0.00731
     0.02196
    -0.07324
     0.07322
     0.02928
     0.03661
     0.05125
     0.06590
     0.08787
     0.02928
     0.00731
     0.08787
     0.13181
     0.14646
     0.00731
     0.11716
     0.16111
     0.10984
     0.01464
    -0.07324
     0.13181
     0.02196
     0.21237
     0.06590
    -0.02198
    -0.00733
    -0.05860
    -0.07324
     0.09519
     0.05858
    -0.16113
    -0.09522
    -0.08057
     0.02928
    -0.15380
    -0.14648
    -0.13916
    -0.07324
    -0.00001
    -0.13916
    -0.08789
    -0.21239
    -0.27098
    -0.16845
    -0.00001
    -0.01466
    -0.16113
    -0.17577
    -0.02930
    -0.10986
    -0.00733
    -0.21971
    -0.13183
    -0.13183
    -0.14648
    -0.08789
    -0.18310
    -0.04395
    -0.08057
    -0.10986
    -0.08057
     0.00731
    -0.05860
    -0.15380
    -0.08057
    -0.21239
     0.06590
    -0.08057
    -0.02198
     0.09519
    -0.04395
     0.05858
     0.14646
     0.16111
    -0.06592
     0.00731
    -0.02930
     0.24899
     0.11716
     0.17575
     0.15378
     0.23434
     0.17575
    -0.01466
     0.05858
     0.13914
     0.10252
     0.11716
     0.15378
     0.05125
    -0.15380
    -0.05127
    -0.16113
     0.05125
    -0.01466
    -0.10986
    -0.26365
    -0.13183
    -0.16845
    -0.21239
    -0.21239
    -0.06592
     0.04393
     0.05125
     0.05858
     0.21969
     0.16843
     0.16111
     0.14646
     0.12449
     0.20505
     0.14646
     0.11716
     0.19040
     0.15378
     0.21969
     0.08055
     0.07322
    -0.01466
    -0.21971
    -0.05127
    -0.11719
    -0.17577
    -0.27098
    -0.30759
    -0.16113
    -0.07324
    -0.08789
    -0.12451
    -0.09522
    -0.05127
    -0.03663
    -0.11719
    -0.00733
    -0.07324
    -0.08057
    -0.00001
     0.06590
    -0.06592
    -0.03663
    -0.05860
     0.05858
     0.03661
     0.15378
    -0.02930
    -0.12451
    -0.02930
     0.08787
     0.01464
     0.02196
     0.07322
    -0.21239
     0.08055
     0.04393
     0.04393
     0.06590
    -0.03663
    -0.17577
    -0.02930
     0.05858
    -0.05860
    -0.15380
    -0.13916
    -0.21239
    -0.07324
    -0.38815
    -0.27098
    -0.49068
    -0.46139
    -0.45406
    -0.49068
    -0.87150
    -1.03262
    -1.01065
    -0.68841
    -0.51997
     0.05125
     0.45404
     0.44672
     0.51263
     0.57122
     0.68107
     1.14977
     1.26695
     0.79092
     1.36947
     1.58918
     1.62579
     1.42806
     1.27427
     1.19371
     1.04724
     0.73966
     0.35884
    -0.00733
    -0.41745
    -0.43209
    -0.54927
    -0.57124
    -0.68109
    -0.87150
    -0.87882
    -0.82024
    -0.92276
    -0.85685
    -0.93741
    -0.83488
    -0.64447
    -0.40280
    -0.57124
    -0.49800
    -0.52730
    -0.57856
    -0.43942
    -0.27098
    -0.19774
    -0.38815
    -0.35886
    -0.20507
    -0.10986
    -0.21239
    -0.26365
    -0.27098
    -0.16845
    -0.02198
    -0.16845
    -0.13183
    -0.19042
    -0.38815
    -0.32957
    -0.30027
    -0.08789
    -0.17577
    -0.35886
    -0.30759
    -0.27098
    -0.19042
    -0.23436
    -0.30759
    -0.24168
    -0.18310
    -0.14648
    -0.13183
    -0.31492
    -0.10986
    -0.07324
    -0.19042
     0.10984
     0.00731
    -0.16845
    -0.10986
    -0.10986
     0.17575
    -0.00733
    -0.17577
    -0.14648
     0.03661
     0.16111
     0.13181
    -0.02198
    -0.05127
    -0.02198
    -0.07324
     0.16111
     0.18308
     0.08055
    -0.08057
     0.10252
     0.10984
     0.10984
     0.04393
    -0.09522
     0.15378
     0.17575
     0.10984
     0.05858
     0.00731
    -0.08057
    -0.04395
     0.04393
     0.19772
    -0.06592
     0.02196
    -0.00001
     0.06590
     0.08787
    -0.00001
    -0.11719
    -0.10254
    -0.03663
     0.22702
     0.09519
     0.04393
     0.36616
     0.21237
     0.09519
     0.18308
     0.08787
    -0.12451
     0.00731
     0.27828
     0.16843
     0.05858
    -0.03663
    -0.05127
    -0.02930
     0.03661
    -0.07324
    -0.15380
    -0.24901
    -0.23436
    -0.36618
    -0.25633
    -0.20507
    -0.29295
    -0.27098
    -0.19774
    -0.24168
    -0.16845
    -0.17577
    -0.35154
    -0.19042
    -0.27830
    -0.19042
    -0.07324
    -0.21239
    -0.12451
    -0.27098
    -0.10986
     0.10984
    -0.09522
    -0.08789
    -0.12451
    -0.13183
    -0.08789
    -0.15380
    -0.18310
    -0.08789
    -0.08057
    -0.08057
    -0.06592
    -0.08789
    -0.24901
    -0.36618
    -0.35154
    -0.09522
    -0.06592
    -0.35154
    -0.26365
    -0.35154
    -0.22704
    -0.25633
    -0.18310
    -0.43209
    -0.32224
    -0.31492
    -0.21971
    -0.35886
    -0.19774
    -0.30759
    -0.39548
    -0.25633
    -0.08789
    -0.27098
    -0.27098
    -0.35154
    -0.10986
    -0.14648
    -0.46139
    -0.54195
    -0.34421
    -0.38083
    -0.35154
    -0.40280
    -0.50533
    -0.73968
    -0.89347
    -0.85685
    -0.71038
    -0.58589
    -0.11719
    -0.36618
    -0.28562
     0.13181
     0.88613
     0.56389
     0.61516
     0.54192
     0.98865
     1.58918
     1.35483
     1.05457
     0.82022
     0.88613
     1.06189
     0.73966
     0.46869
     0.57122
     0.18308
    -0.10254
    -0.50533
    -0.73968
    -0.73968
    -0.91544
    -1.01065
    -0.98135
    -1.09120
    -1.13514
    -1.26697
    -1.09853
    -0.96670
    -0.78362
    -0.89347
    -0.92276
    -1.00332
    -0.95206
    -0.99600
    -0.95938
    -0.91544
    -0.91544
    -0.87150
    -0.92276
    -0.73968
    -0.82756
    -0.84221
    -0.93009
    -0.71038
    -0.42477
    -0.49068
    -0.46139
    -0.43942
    -0.41745
    -0.08789
    -0.25633
    -0.10254
    -0.13183
     0.05125
     0.03661
     0.11716
     0.21237
     0.08787
    -0.00001
     0.12449
     0.36616
     0.26363
     0.22702
     0.22702
     0.23434
     0.25631
     0.21237
     0.25631
     0.10252
     0.25631
     0.24166
     0.40278
     0.30025
     0.19772
     0.12449
    -0.02198
     0.30025
     0.20505
     0.14646
     0.19772
     0.01464
     0.05125
     0.07322
    -0.00733
     0.11716
     0.12449
    -0.03663
    -0.04395
     0.09519
     0.02196
    -0.03663
    -0.13183
     0.01464
     0.14646
     0.05858
     0.02196
    -0.00001
    -0.02198
    -0.00001
    -0.06592
    -0.02198
    -0.01466
    -0.05860
    -0.34421
    -0.10254
    -0.21239
    -0.15380
    -0.40280
    -0.37351
    -0.48336
    -0.46871
    -0.35886
    -0.45406
    -0.73235
    -0.60786
    -0.63715
    -0.50533
    -0.68109
    -0.57124
    -0.65912
    -0.51265
    -0.47603
    -0.55659
    -0.61518
    -0.50533
    -0.51997
    -0.60053
    -0.61518
    -0.54195
    -0.52730
    -0.57856
    -0.62250
    -0.57124
    -0.69574
    -0.62250
    -0.80559
    -0.85685
    -0.68109
    -0.89347
    -0.81291
    -1.04726
    -0.73235
    -0.80559
    -0.86418
    -0.75432
    -0.82024
    -0.81291
    -0.81291
    -0.81291
    -0.79094
    -0.72503
    -0.68841
    -0.82756
    -0.87150
    -0.61518
    -0.65912
    -0.79094
    -0.87150
    -0.76897
    -0.72503
    -0.73968
    -0.90812
    -0.95206
    -0.99600
    -0.99600
    -0.73968
    -0.91544
    -1.07656
    -1.07656
    -1.17176
    -1.20105
    -1.20838
    -1.49399
    -1.55990
    -1.42076
    -1.53793
    -1.36949
    -1.16444
    -1.51596
    -1.68440
    -1.06923
    -0.92276
    -0.98867
    -1.36217
    -1.01797
    -0.90079
     0.02196
     0.41743
    -0.07324
     0.32222
     0.41010
     0.18308
     0.21969
     0.45404
     0.38813
     0.26363
    -0.07324
     0.02928
     0.13181
    -0.06592
    -0.35154
    -0.65180
    -0.82024
    -0.90079
    -1.12050
    -1.36217
    -1.27429
    -1.35485
    -1.55258
    -1.47202
    -1.31823
    -1.51596
    -1.62581
    -1.56723
    -1.32555
    -1.23767
    -1.28894
    -1.39879
    -1.18641
    -1.12050
    -1.05459
    -1.03994
    -0.98135
    -0.86418
    -0.79827
    -0.81291
    -0.68841
    -0.62250
    -0.77630
    -0.68109
    -0.73235
    -0.59321
    -0.56392
    -0.59321
    -0.65912
    -0.65180
    -0.60786
    -0.72503
    -0.43942
    -0.44674
    -0.42477
    -0.27830
    -0.21239
    -0.23436
    -0.22704
    -0.15380
    -0.27098
     0.18308
     0.21969
     0.12449
     0.11716
    -0.00001
     0.22702
     0.27096
     0.32222
     0.26363
     0.23434
     0.34419
     0.59319
     0.38081
     0.27096
     0.26363
     0.40278
     0.57854
     0.77627
     0.64445
     0.50531
     0.38081
     0.49066
     0.48334
     0.32222
     0.30757
    -0.35886
     0.19040
     0.18308
     0.05125
    -0.19774
    -0.40280
    -0.53462
    -0.54927
    -0.32957
    -0.53462
    -0.62250
    -0.73235
    -0.64447
    -0.81291
    -0.87882
    -0.84221
    -0.84953
    -0.75432
    -0.82756
    -0.76897
    -0.55659
    -0.75432
    -0.62983
    -0.83488
    -0.72503
    -0.63715
    -0.62250
    -0.71038
    -0.70306
    -0.51997
    -0.46871
    -0.40280
    -0.35154
    -0.48336
    -0.34421
    -0.44674
    -0.25633
    -0.43209
    -0.35154
    -0.35154
    -0.28562
    -0.24168
    -0.16113
    -0.22704
    -0.19774
    -0.08789
     0.05125
     0.02928
     0.05858
     0.08055
    -0.14648
     0.05125
     0.16843
     0.13914
    -0.02198
    -0.05127
    -0.05860
     0.14646
     0.14646
     0.07322
    -0.17577
    -0.22704
    -0.08789
    -0.10254
    -0.08057
    -0.19042
    -0.16845
    -0.19042
    -0.10254
     0.16111
    -0.06592
    -0.08789
     0.00731
     0.03661
     0.16843
     0.21969
     0.02928
     0.02928
    -0.05127
    -0.06592
     0.07322
    -0.03663
    -0.22704
    -0.26365
    -0.45406
    -0.52730
    -0.67377
    -1.06191
    -1.25964
    -1.11317
    -0.43209
    -0.14648
     0.07322
     0.43940
     0.22702
     0.41743
     0.62248
     0.83486
     0.68107
     0.76895
     0.60051
     0.84951
     1.36215
     1.05457
     0.97401
     0.84219
     0.55657
     0.21969
    -0.08789
    -0.36618
    -0.57856
    -0.73235
    -0.85685
    -0.78362
    -0.74700
    -0.80559
    -0.72503
    -0.59321
    -0.27098
    -0.41745
    -0.33689
    -0.28562
    -0.06592
     0.00731
     0.02196
     0.02196
    -0.05127
     0.04393
    -0.03663
     0.10252
     0.16111
    -0.06592
     0.01464
    -0.00733
     0.08787
    -0.05860
    -0.10254
    -0.23436
    -0.00001
    -0.00733
     0.00731
    -0.05127
    -0.30027
    -0.28562
    -0.24168
    -0.18310
    -0.00001
    -0.34421
    -0.23436
    -0.35154
    -0.19042
    -0.19774
    -0.28562
    -0.27830
    -0.18310
    -0.25633
    -0.29295
    -0.05127
    -0.33689
    -0.30027
    -0.28562
    -0.35154
     0.10984
    -0.15380
    -0.42477
    -0.20507
    -0.15380
    -0.07324
    -0.10254
    -0.10986
    -0.25633
    -0.09522
     0.01464
    -0.07324
    -0.02198
    -0.03663
     0.01464
    -0.09522
     0.27096
     0.16111
     0.06590
    -0.05860
     0.13181
     0.18308
     0.23434
     0.25631
     0.18308
     0.19772
     0.24166
     0.36616
     0.24166
     0.31490
     0.20505
     0.05125
     0.36616
     0.33687
     0.25631
     0.25631
     0.19772
     0.21237
     0.24166
     0.30757
     0.09519
     0.18308
     0.10252
     0.18308
     0.11716
     0.10252
     0.02928
    -0.06592
     0.10984
     0.16111
     0.08787
     0.13181
    -0.00001
     0.03661
     0.02928
     0.08787
     0.06590
     0.01464
     0.07322
    -0.01466
     0.14646
     0.05858
     0.16843
    -0.01466
    -0.03663
     0.14646
     0.13181
     0.02196
    -0.08789
     0.05125
     0.02928
     0.05858
     0.02928
    -0.00001
     0.07322
     0.02928
     0.03661
     0.03661
    -0.03663
    -0.02930
    -0.14648
     0.17575
     0.35151
     0.06590
     0.05125
     0.01464
     0.11716
    -0.00001
     0.10252
     0.17575
     0.07322
     0.10252
     0.07322
     0.24166
     0.05125
     0.12449
     0.05858
     0.02196
     0.21237
     0.05125
     0.01464
    -0.00733
     0.02928
     0.05125
    -0.13183
     0.01464
    -0.10986
    -0.09522
    -0.19042
    -0.19042
    -0.05127
    -0.33689
    -0.56392
    -0.64447
    -0.51997
    -0.66644
    -0.62250
    -0.57856
    -0.52730
    -0.27830
    -0.24168
    -0.08057
     0.46869
     0.98133
     1.16442
     1.40609
     1.53059
     1.31089
     1.39877
     1.57453
     1.85282
     1.92606
     1.94070
     1.73565
     1.71368
     1.44271
     1.20103
     0.78360
     0.67375
     0.19772
     0.06590
    -0.06592
    -0.13183
    -0.30759
    -0.32224
    -0.35886
    -0.23436
    -0.16113
    -0.22704
    -0.15380
    -0.05127
    -0.08789
    -0.00001
     0.02928
     0.11716
     0.16111
     0.14646
     0.11716
     0.16111
     0.10252
     0.21237
    -0.09522
     0.02196
     0.00731
     0.13181
     0.09519
    -0.02198
    -0.08057
    -0.13183
    -0.04395
     0.08787
    -0.04395
    -0.06592
    -0.09522
    -0.16845
     0.07322
    -0.00733
    -0.13183
    -0.07324
     0.08055
    -0.02930
     0.05125
     0.07322
     0.04393
     0.02928
     0.01464
     0.14646
     0.23434
     0.15378
     0.33687
     0.27096
     0.24166
     0.27096
     0.29293
     0.30025
     0.41010
     0.21237
     0.37349
     0.49798
     0.32954
     0.24899
     0.13914
     0.25631
     0.34419
     0.38081
     0.17575
     0.10984
     0.14646
     0.10252
     0.09519
     0.10252
     0.05125
     0.01464
     0.10252
    -0.02930
    -0.02930
    -0.04395
    -0.09522
    -0.16845
    -0.13183
    -0.08789
    -0.13183
    -0.10254
    -0.21971
    -0.05127
    -0.16113
    -0.21971
    -0.21971
    -0.23436
    -0.24168
    -0.16113
    -0.16845
    -0.22704
    -0.27098
    -0.24168
    -0.28562
    -0.08057
    -0.21971
    -0.27098
    -0.24901
    -0.38815
    -0.15380
    -0.27098
    -0.27098
    -0.12451
    -0.32957
    -0.28562
    -0.19042
    -0.29295
    -0.32224
    -0.33689
    -0.42477
    -0.24168
    -0.42477
    -0.30759
    -0.45406
    -0.49068
    -0.27830
    -0.41745
    -0.48336
    -0.53462
    -0.40280
    -0.51997
    -0.32224
    -0.42477
    -0.52730
    -0.60786
    -0.50533
    -0.34421
    -0.37351
    -0.38083
    -0.43942
    -0.47603
    -0.38815
    -0.32957
    -0.47603
    -0.46871
    -0.27830
    -0.46871
    -0.32957
    -0.29295
    -0.30027
    -0.34421
    -0.49068
    -0.45406
    -0.21971
    -0.24901
    -0.38083
    -0.44674
    -0.35886
    -0.32224
    -0.44674
    -0.27830
    -0.23436
    -0.35886
    -0.49068
    -0.32957
    -0.40280
    -0.30759
    -0.46139
    -0.48336
    -0.40280
    -0.30027
    -0.45406
    -0.43209
    -0.41745
    -0.43942
    -0.39548
    -0.36618
    -0.35886
    -0.45406
    -0.46871
    -0.40280
    -0.18310
    -0.30027
    -0.41745
    -0.45406
    -0.30759
    -0.17577
    -0.24901
    -0.20507
    -0.35886
    -0.41012
    -0.48336
    -0.46871
    -0.51997
    -0.62250
    -0.57124
    -0.66644
    -0.71771
    -0.70306
    -1.06191
    -1.23767
    -1.17908
    -1.19373
    -0.90812
    -0.90079
    -1.13514
    -1.35485
    -0.65180
    -0.69574
    -0.18310
     0.46869
     0.44672
     0.68839
     0.93007
     0.62248
     0.71769
     0.05125
    -0.04395
     0.27096
     0.43940
     0.68839
     0.30757
    -0.13916
    -0.50533
    -1.06191
    -1.39879
    -1.80890
    -2.26295
    -2.39478
    -2.44604
    -2.54124
    -2.59251
    -2.85615
    -2.84151
    -2.70236
    -2.54124
    -2.73165
    -2.80489
    -2.92939
    -2.86348
    -2.67307
    -2.87080
    -2.71701
    -2.93671
    -2.79757
    -2.79757
    -2.77559
    -2.75362
    -3.10515
    -3.20768
    -3.20768
    -3.07586
    -3.28091
    -3.39076
    -3.52259
    -3.46400
    -3.31021
    -3.48597
    -3.13444
    -3.31021
    -3.51526
    -3.33950
    -3.52259
    -3.11247
    -3.19303
    -3.17838
    -3.29556
    -2.99530
    -2.78292
    -2.78292
    -2.91474
    -2.92206
    -2.85615
    -2.84151
    -2.83418
    -2.69504
    -2.74630
    -2.79757
    -2.76095
    -2.73165
    -2.60716
    -2.65842
    -2.72433
    -2.62913
    -2.56322
    -2.49730
    -2.36548
    -2.40942
    -2.54124
    -2.54857
    -2.28492
    -2.16775
    -2.16043
    -2.27028
    -2.37281
    -2.07987
    -2.10916
    -2.16775
    -1.97002
    -2.19704
    -2.04325
    -1.90411
    -1.96269
    -1.93340
    -1.95537
    -2.03593
    -1.84552
    -1.71370
    -1.68440
    -1.79425
    -1.77228
    -1.82355
    -1.67708
    -1.64778
    -1.72834
    -1.70637
    -1.62581
    -1.52329
    -1.59652
    -1.51596
    -1.60384
    -1.76496
    -1.49399
    -1.45005
    -1.25232
    -1.50132
    -1.57455
    -1.44273
    -1.47202
    -1.42808
    -1.45005
    -1.28894
    -1.44273
    -1.27429
    -1.21570
    -1.27429
    -1.34752
    -1.34020
    -1.28894
    -1.34020
    -1.11317
    -1.17908
    -1.25964
    -1.29626
    -1.14979
    -1.16444
    -1.21570
    -1.34752
    -1.28894
    -1.30358
    -1.13514
    -1.21570
    -1.18641
    -1.29626
    -1.19373
    -1.31823
    -0.93741
    -1.06923
    -1.32555
    -1.18641
    -1.17908
    -1.01065
    -1.04726
    -1.12050
    -1.14979
    -1.00332
    -0.92276
    -0.93741
    -0.92276
    -0.94473
    -1.09120
    -1.01065
    -0.92276
    -0.73235
    -0.85685
    -1.02529
    -0.85685
    -0.90079
    -0.80559
    -0.89347
    -0.85685
    -0.94473
    -0.80559
    -0.81291
    -0.76897
    -0.76897
    -0.85685
    -1.01065
    -0.76165
    -0.63715
    -0.73968
    -0.89347
    -0.79094
    -0.91544
    -0.67377
    -0.80559
    -0.83488
    -0.90812
    -0.76165
    -0.70306
    -0.68841
    -0.59321
    -0.67377
    -0.79827
    -0.65180
    -0.43209
    -0.48336
    -0.32224
    -0.26365
    -0.15380
    -0.05127
    -0.15380
    -0.22704
    -0.29295
    -0.13916
    -0.03663
     0.11716
     0.17575
     0.35151
     0.61516
     0.73966
     0.94471
     0.58587
     0.30757
     0.36616
     0.59319
     0.56389
     0.41743
     0.43207
     0.78360
     0.49798
     0.19040
     0.00731
     0.06590
    -0.09522
    -0.25633
    -0.49068
    -0.41012
    -0.40280
    -0.61518
    -0.58589
    -0.67377
    -0.64447
    -0.68109
    -0.46871
    -0.60786
    -0.67377
    -0.65912
    -0.59321
    -0.71771
    -0.73968
    -0.79827
    -0.88615
    -0.76165
    -0.60053
    -0.68841
    -0.79094
    -0.84953
    -0.83488
    -0.72503
    -0.60053
    -0.71038
    -0.54927
    -0.70306
    -0.46139
    -0.47603
    -0.29295
    -0.32224
    -0.41745
    -0.45406
    -0.34421
    -0.13183
    -0.17577
    -0.17577
    -0.21239
    -0.19042
    -0.13183
    -0.12451
     0.02928
     0.01464
     0.02928
     0.02928
     0.20505
     0.17575
     0.04393
    -0.01466
     0.24899
     0.24166
     0.21237
     0.27828
     0.10984
     0.16843
     0.06590
     0.18308
     0.10984
     0.21969
     0.08055
     0.07322
    -0.07324
     0.08787
    -0.00001
    -0.16845
    -0.02930
     0.09519
    -0.08057
    -0.14648
    -0.05127
    -0.07324
    -0.09522
    -0.06592
    -0.04395
    -0.08057
    -0.00001
    -0.13916
    -0.10986
    -0.08057
     0.02196
    -0.02930
    -0.05127
    -0.00001
     0.04393
     0.02928
    -0.00733
    -0.18310
     0.03661
    -0.16113
    -0.01466
     0.02928
     0.05125
    -0.01466
    -0.03663
    -0.00001
    -0.06592
    -0.02930
    -0.20507
    -0.03663
    -0.08057
    -0.02930
     0.05858
    -0.10254
    -0.13183
    -0.15380
    -0.07324
    -0.07324
    -0.00733
    -0.07324
    -0.22704
    -0.04395
    -0.11719
     0.00731
    -0.19042
    -0.19774
     0.04393
    -0.05860
    -0.09522
    -0.01466
     0.08055
    -0.17577
    -0.18310
     0.04393
     0.07322
     0.08055
    -0.21239
    -0.04395
     0.07322
     0.13181
    -0.14648
     0.05125
    -0.11719
    -0.08057
    -0.08789
    -0.04395
    -0.05860
    -0.21971
    -0.30759
    -0.24168
     0.02196
    -0.02198
    -0.15380
     0.02928
    -0.02198
     0.07322
     0.03661
    -0.13183
     0.10984
    -0.02198
    -0.02930
     0.19040
     0.11716
     0.16843
     0.00731
     0.11716
     0.21237
     0.32954
     0.19772
     0.08055
    -0.04395
    -0.02930
     0.02196
     0.05125
     0.09519
    -0.19042
    -0.32224
     0.04393
     0.53460
     0.24899
     0.51263
     1.05457
     1.11315
     1.26695
     1.17906
     1.08386
     1.36215
     1.68438
     1.67706
     1.52327
     1.86747
     1.85282
     1.51594
     1.41341
     1.20103
     1.11315
     0.81289
     0.54192
     0.32954
     0.22702
    -0.04395
    -0.00001
    -0.17577
    -0.31492
    -0.25633
    -0.29295
    -0.51265
    -0.41745
    -0.57856
    -0.32224
    -0.32224
    -0.45406
    -0.54195
    -0.71771
    -0.69574
    -0.61518
    -0.64447
    -0.73968
    -0.75432
    -0.66644
    -0.62983
    -0.39548
    -0.55659
    -0.46871
    -0.50533
    -0.60053
    -0.29295
    -0.14648
    -0.16113
    -0.21239
    -0.05127
     0.11716
     0.27096
     0.14646
     0.13914
    -0.05127
     0.24166
     0.09519
     0.09519
     0.09519
     0.19772
     0.01464
     0.05858
     0.21969
     0.14646
     0.08055
    -0.10254
     0.03661
     0.00731
     0.24166
     0.01464
    -0.08057
     0.02196
    -0.02198
    -0.04395
     0.13181
     0.05858
    -0.02930
    -0.13183
     0.08055
     0.10984
    -0.04395
    -0.06592
     0.03661
     0.22702
     0.15378
     0.03661
     0.20505
     0.13181
     0.24166
     0.16843
     0.23434
     0.35884
     0.21237
     0.08787
     0.39546
     0.38813
     0.43207
     0.21237
     0.33687
     0.36616
     0.49066
     0.39546
     0.50531
     0.35884
     0.28560
     0.49066
     0.51995
     0.51995
     0.55657
     0.26363
     0.57854
     0.49066
     0.58587
     0.51995
     0.30757
     0.42475
     0.37349
     0.56389
     0.61516
     0.25631
     0.19772
     0.40278
     0.43940
     0.43940
     0.41743
     0.20505
     0.38081
     0.41743
     0.35884
     0.35884
     0.27828
     0.21237
     0.32954
     0.50531
     0.37349
     0.32954
     0.39546
     0.27828
     0.27096
     0.34419
     0.46137
     0.32954
     0.23434
     0.10984
     0.44672
     0.41010
     0.27096
     0.11716
     0.19772
     0.22702
     0.21237
     0.27828
     0.10984
     0.08787
     0.08787
     0.08787
     0.28560
     0.24899
    -0.03663
     0.17575
     0.20505
     0.24166
     0.21969
     0.26363
     0.34419
     0.41010
     0.32954
     0.41010
     0.60784
     0.47601
     0.46869
     0.28560
     0.70304
     0.58587
     0.46137
     0.43940
     0.65910
     0.47601
     0.51995
     0.46137
     0.51995
     0.71036
     0.32954
     0.15378
     0.06590
     0.24899
     0.99598
     0.94471
     1.01795
     1.80156
     1.63312
     1.50862
     1.66241
     1.34018
     1.23033
     1.61115
     1.20103
     1.04724
     1.53791
     1.53059
     1.28892
     0.60051
     0.24166
     0.05858
     0.16843
    -0.16845
    -0.49800
    -0.78362
    -0.95938
    -0.84953
    -0.83488
    -0.73968
    -0.82756
    -1.03994
    -0.85685
    -0.49800
    -0.31492
    -0.53462
    -0.59321
    -0.39548
    -0.23436
     0.02196
    -0.06592
    -0.02198
    -0.02930
     0.05858
     0.20505
     0.36616
     0.34419
     0.35151
     0.31490
     0.35884
     0.43207
     0.45404
     0.36616
     0.31490
     0.29293
     0.42475
     0.46137
     0.31490
     0.36616
     0.38813
     0.20505
     0.32954
     0.29293
     0.12449
     0.28560
     0.39546
     0.28560
     0.25631
     0.29293
     0.22702
     0.24166
     0.26363
     0.15378
     0.26363
     0.24899
     0.13914
     0.27096
     0.24899
     0.02196
    -0.05860
     0.09519
     0.27096
     0.24166
    -0.05860
     0.09519
    -0.05860
     0.01464
    -0.00733
     0.29293
     0.10252
     0.01464
     0.00731
     0.10984
     0.22702
     0.10984
    -0.02930
     0.18308
     0.24166
     0.19772
     0.26363
     0.27828
     0.24166
     0.08787
     0.22702
     0.65178
     0.51263
     0.35884
     0.16843
     0.30757
     0.35151
     0.44672
     0.43940
     0.36616
     0.33687
     0.24899
     0.41010
     0.54925
     0.53460
     0.25631
     0.14646
     0.40278
     0.55657
     0.41743
     0.31490
     0.32954
     0.24899
     0.36616
     0.62981
     0.45404
     0.45404
     0.27096
     0.27828
     0.54192
     0.46869
     0.54192
     0.41010
     0.36616
     0.43207
     0.55657
     0.57854
     0.51263
     0.45404
     0.37349
     0.44672
     0.48334
     0.47601
     0.46869
     0.36616
     0.35151
     0.41010
     0.26363
     0.29293
     0.31490
     0.33687
     0.26363
     0.19772
     0.20505
     0.10252
     0.24166
     0.08787
     0.03661
     0.05125
     0.17575
     0.12449
     0.00731
     0.10984
     0.17575
     0.16843
     0.03661
     0.08787
     0.12449
     0.07322
    -0.09522
    -0.00001
     0.19772
     0.29293
     0.42475
     0.32954
     0.31490
     0.19040
     0.32222
     0.33687
     0.42475
     0.30025
     0.38813
     0.46869
     0.66642
     0.44672
     0.43940
     0.30025
     0.14646
     0.08787
     0.12449
     0.59319
     0.69572
     0.36616
     0.72501
     1.39144
     1.23765
     0.93007
     0.76163
     1.03260
     1.14977
     1.33286
     1.34750
     1.82353
     1.65509
     1.26695
     0.98133
     0.90810
     0.82754
     0.54192
     0.28560
     0.26363
     0.38813
    -0.00001
    -0.19042
    -0.32224
    -0.41012
    -0.35154
    -0.13916
    -0.08057
    -0.25633
    -0.32957
    -0.18310
    -0.02198
     0.23434
     0.10984
     0.24166
     0.29293
     0.40278
     0.51995
     0.64445
     0.55657
     0.74698
     0.72501
     0.80557
     0.90810
     0.90077
     1.04724
     0.84951
     0.81289
     0.92274
     0.95204
     1.03260
     1.01795
     0.90077
     0.66642
     0.70304
     0.50531
     0.39546
     0.49798
     0.46869
     0.10252
     0.07322
     0.05125
    -0.02198
     0.00731
    -0.35886
    -0.33689
    -0.49800
    -0.44674
    -0.54927
    -0.52730
    -0.71771
    -0.60786
    -0.62250
    -0.53462
    -0.37351
    -0.37351
    -0.50533
    -0.45406
    -0.51265
    -0.42477
    -0.27830
    -0.18310
    -0.21971
    -0.10986
    -0.18310
     0.07322
    -0.03663
     0.08055
    -0.10986
     0.05858
     0.02196
     0.02928
     0.13181
     0.01464
    -0.02930
    -0.16113
    -0.00001
     0.08787
     0.28560
     0.16843
    -0.10254
    -0.02930
     0.04393
     0.27096
     0.08055
     0.21969
     0.06590
     0.00731
     0.27096
     0.32222
     0.19772
     0.06590
     0.05125
     0.13181
     0.32954
     0.30025
     0.29293
     0.29293
     0.12449
     0.32954
     0.42475
     0.57854
     0.24899
     0.32222
     0.28560
     0.57854
     0.49798
     0.31490
     0.38081
     0.26363
     0.52728
     0.43940
     0.43940
     0.39546
     0.10252
     0.18308
     0.18308
     0.23434
     0.13914
     0.09519
     0.08055
    -0.05860
    -0.05860
     0.04393
    -0.00733
    -0.07324
    -0.24901
    -0.11719
    -0.20507
    -0.05860
    -0.20507
    -0.21971
    -0.02930
    -0.18310
     0.04393
     0.02196
     0.02928
     0.02196
     0.08055
     0.11716
     0.10984
     0.09519
     0.31490
     0.34419
     0.35884
     0.19040
     0.17575
     0.31490
     0.35151
     0.32222
     0.23434
     0.46137
     0.13181
     0.22702
     0.32954
     0.37349
     0.07322
     0.01464
     0.04393
     0.24899
     0.35884
     0.13181
    -0.02930
    -0.08789
    -0.15380
    -0.18310
    -0.10986
    -0.21239
    -0.55659
    -0.34421
    -0.26365
    -0.15380
    -0.27098
    -0.83488
    -0.60786
    -0.02930
     0.11716
     0.32222
     0.87148
     1.27427
     1.33286
     1.54524
     1.42806
     1.75029
     1.94803
     1.69903
     1.81620
     2.08717
     1.96267
     1.76494
     1.42806
     1.26695
     1.07654
     0.90077
     0.59319
     0.08787
    -0.30759
    -0.43942
    -0.55659
    -0.52730
    -0.79827
    -0.76165
    -0.75432
    -0.56392
    -0.46871
    -0.44674
    -0.42477
    -0.39548
    -0.32957
    -0.08789
    -0.10986
    -0.10986
    -0.00733
     0.18308
     0.17575
     0.38813
     0.55657
     0.32954
     0.48334
     0.58587
     0.65910
     0.59319
     0.50531
     0.65910
     0.62981
     0.81289
     0.69572
     0.65910
     0.68107
     0.57122
     0.63713
     0.60784
     0.66642
     0.50531
     0.40278
     0.60051
     0.70304
     0.57854
     0.30025
     0.38081
     0.44672
     0.55657
     0.54925
     0.42475
     0.27096
     0.31490
     0.35884
     0.47601
     0.47601
     0.43207
     0.05125
     0.41010
     0.57122
     0.35151
     0.35884
     0.13914
     0.20505
     0.31490
     0.54192
     0.40278
     0.41743
     0.28560
     0.18308
     0.23434
     0.53460
     0.46137
     0.19040
     0.29293
     0.24899
     0.28560
     0.35884
     0.29293
     0.27828
     0.17575
     0.36616
     0.32954
     0.48334
     0.27096
     0.20505
     0.20505
     0.27828
     0.34419
     0.37349
     0.30757
     0.11716
     0.21969
     0.34419
     0.40278
     0.11716
     0.21237
     0.18308
     0.24899
     0.30757
     0.25631
     0.21969
     0.22702
     0.08787
     0.41010
     0.24899
     0.27096
     0.24899
     0.25631
     0.39546
     0.14646
     0.24899
     0.28560
     0.31490
     0.30757
     0.24899
     0.33687
     0.24899
     0.42475
     0.27096
     0.41743
     0.28560
     0.32222
     0.26363
     0.40278
     0.53460
     0.36616
     0.30025
     0.27096
     0.43940
     0.53460
     0.35884
     0.57854
     0.38081
     0.30025
     0.38813
     0.52728
     0.53460
     0.28560
     0.38813
     0.29293
     0.51995
     0.52728
     0.34419
     0.06590
     0.01464
     0.19040
     0.38081
     0.18308
     0.19040
     0.04393
    -0.15380
    -0.00001
     0.17575
    -0.20507
    -0.21971
    -0.07324
     0.13914
     0.10984
     0.12449
     0.32222
     0.54925
     0.58587
     0.55657
     0.90810
     0.77627
     0.50531
     0.69572
     0.86416
     1.05457
     1.01795
     1.12780
     1.58185
     1.48665
     1.15709
     0.95204
     0.80557
     0.81289
     0.63713
     0.64445
     0.59319
     0.73966
     0.60784
     0.54192
     0.38081
     0.43940
     0.33687
     0.27828
     0.13914
     0.24166
     0.02196
     0.01464
     0.12449
     0.12449
     0.06590
     0.23434
     0.31490
     0.30757
     0.14646
     0.30757
     0.32954
     0.33687
     0.39546
     0.24166
     0.44672
     0.43940
     0.43940
     0.53460
     0.46869
     0.51263
     0.54192
     0.70304
     0.79092
     1.01795
     0.91542
     0.76895
     0.91542
     1.09118
     1.42074
     1.35483
     1.13512
     1.17174
     1.27427
     1.31821
     1.26695
     1.15709
     1.17174
     1.03992
     1.11315
     1.07654
     0.74698
     0.82022
     0.43207
     0.33687
     0.50531
     0.51995
     0.22702
     0.05125
    -0.08057
    -0.18310
    -0.08057
    -0.18310
    -0.27098
    -0.49068
    -0.53462
    -0.54927
    -0.37351
    -0.19774
    -0.26365
    -0.56392
    -0.50533
    -0.23436
    -0.34421
    -0.35886
    -0.25633
    -0.25633
    -0.04395
     0.02928
     0.08055
     0.16843
    -0.04395
    -0.03663
     0.04393
     0.14646
     0.11716
    -0.08789
     0.06590
     0.01464
     0.14646
     0.03661
     0.10984
     0.19040
    -0.05127
     0.15378
     0.05125
     0.30025
     0.19040
     0.30757
     0.16111
     0.19772
     0.22702
     0.29293
     0.24899
     0.47601
     0.18308
     0.28560
     0.32222
     0.14646
     0.16111
     0.12449
     0.16843
     0.19772
     0.12449
     0.26363
     0.13914
     0.12449
     0.07322
    -0.00001
    -0.04395
     0.07322
    -0.00733
    -0.02198
    -0.10986
     0.00731
    -0.08789
    -0.12451
    -0.07324
    -0.17577
    -0.19042
    -0.19042
    -0.22704
    -0.02198
    -0.18310
    -0.30027
    -0.57856
    -0.50533
    -0.59321
    -0.57124
    -0.41012
    -0.46139
    -0.39548
    -0.38815
    -0.43942
    -0.24168
     0.26363
     0.21237
     0.10252
     0.16111
     0.22702
     0.34419
     0.51263
     0.51263
     0.48334
     0.39546
     0.51263
     0.41743
     0.38081
     0.18308
     0.24899
     0.12449
    -0.06592
    -0.36618
    -0.46139
    -0.43942
    -0.36618
    -0.19774
    -0.08789
     0.02196
     0.04393
    -0.06592
    -0.01466
     0.17575
     0.16843
     0.08787
     0.02196
     0.02928
     0.05858
     0.36616
     0.24899
     0.27828
     0.05858
     0.04393
     0.16111
     0.09519
     0.13181
     0.15378
     0.02928
     0.24166
     0.30025
     0.24899
     0.32222
     0.29293
     0.32954
     0.38081
     0.59319
     0.46869
     0.50531
     0.58587
     0.52728
     0.35151
     0.53460
     0.51995
     0.64445
     0.60784
     0.55657
     0.51995
     0.41010
     0.57122
     0.51995
     0.59319
     0.54192
     0.45404
     0.54192
     0.41743
     0.68107
     0.40278
     0.41743
     0.38081
     0.49066
     0.59319
     0.54925
     0.38081
     0.30757
     0.38081
     0.28560
     0.51995
     0.54192
     0.45404
     0.19772
     0.35884
     0.45404
     0.57854
     0.35151
     0.35884
     0.35151
     0.32954
     0.46137
     0.52728
     0.43940
     0.21969
     0.20505
     0.43940
     0.55657
     0.46869
     0.43207
     0.19040
     0.17575
     0.24899
     0.41743
     0.38081
     0.25631
     0.09519
     0.36616
     0.43940
     0.45404
     0.37349
     0.19040
     0.32954
     0.61516
     0.84219
     0.90810
     0.72501
     0.98865
     0.98133
     1.09118
     1.17174
     1.34018
     1.27427
     1.20836
     1.26695
     1.19371
     1.24497
     0.97401
     1.00330
     0.90810
     0.91542
     0.79824
     0.67375
     0.53460
     0.37349
     0.38813
     0.22702
     0.36616
     0.10984
     0.11716
     0.09519
     0.16843
     0.10984
     0.19040
     0.03661
     0.15378
     0.04393
     0.12449
     0.02928
     0.08055
     0.01464
     0.04393
    -0.00733
     0.19040
     0.06590
    -0.05127
     0.03661
     0.02196
     0.05125
     0.03661
    -0.06592
    -0.16845
     0.01464
     0.01464
    -0.00001
    -0.16113
    -0.26365
    -0.18310
    -0.39548
    -0.60786
    -0.64447
    -0.20507
     0.40278
     0.39546
     0.94471
     0.94471
     0.44672
     0.35884
     0.23434
     0.47601
     0.65178
     0.90077
     0.98865
     1.33286
     1.70635
     1.51594
     1.26695
     1.02527
     0.38081
     0.24899
     0.44672
     0.52728
     0.45404
     0.18308
     0.29293
     0.16111
     0.09519
     0.00731
    -0.10986
    -0.19774
    -0.28562
    -0.19042
     0.03661
    -0.30027
    -0.28562
    -0.21971
    -0.24901
    -0.04395
    -0.22704
    -0.34421
    -0.18310
    -0.12451
    -0.05127
     0.08055
     0.02196
    -0.19774
    -0.19042
    -0.26365
     0.05125
     0.08055
    -0.08789
     0.00731
     0.02196
     0.17575
     0.07322
    -0.02930
     0.23434
     0.16843
     0.17575
     0.14646
     0.19772
     0.03661
     0.13914
     0.19040
     0.23434
     0.26363
     0.19040
     0.23434
     0.32954
     0.19040
     0.22702
     0.02928
     0.24166
     0.28560
     0.43207
     0.34419
     0.24166
     0.28560
     0.16111
     0.34419
     0.28560
     0.48334
     0.25631
     0.09519
     0.31490
     0.24166
     0.28560
     0.13181
     0.04393
     0.17575
     0.34419
     0.34419
     0.31490
     0.19040
     0.14646
    -0.00001
     0.15378
     0.43940
     0.35151
     0.13914
     0.13181
     0.27096
     0.56389
     0.14646
     0.23434
     0.10984
     0.23434
     0.35884
     0.45404
     0.29293
     0.29293
     0.13914
     0.07322
     0.32222
     0.55657
     0.39546
     0.08055
     0.21237
     0.27096
     0.24899
     0.27828
     0.30757
     0.21969
     0.24166
     0.42475
     0.37349
     0.40278
     0.21969
     0.08055
     0.38813
     0.32954
     0.32954
     0.32222
     0.26363
     0.26363
     0.32222
     0.33687
     0.30757
     0.27828
     0.41010
     0.26363
     0.19040
     0.25631
     0.30025
     0.24899
     0.27096
     0.33687
     0.32222
     0.24899
     0.29293
     0.16843
     0.16111
     0.19772
     0.18308
     0.22702
     0.25631
     0.21237
     0.37349
     0.23434
     0.15378
     0.30025
     0.22702
     0.47601
     0.30025
     0.21237
     0.24899
     0.30025
     0.37349
     0.35884
     0.21969
     0.20505
     0.13914
     0.24899
     0.24166
     0.24899
    -0.02930
    -0.00001
    -0.05127
    -0.00733
     0.11716
    -0.05127
    -0.26365
    -0.08057
    -0.11719
     0.01464
     0.07322
    -0.00001
    -0.09522
    -0.06592
     0.16843
     0.19772
     0.31490
     0.01464
    -0.04395
     0.13181
     0.30757
     0.30025
     0.22702
     0.09519
     0.02196
     0.19040
     0.10984
     0.22702
     0.14646
     0.05125
     0.02196
     0.10252
     0.13914
     0.16111
    -0.00001
    -0.07324
     0.08787
    -0.00733
    -0.08057
    -0.07324
    -0.14648
    -0.16113
    -0.28562
     0.01464
    -0.12451
    -0.25633
    -0.35886
    -0.49800
    -0.47603
    -0.60053
    -0.68841
    -1.09853
    -1.32555
    -1.57455
    -2.32154
    -2.85615
    -3.56653
    -3.77158
    -3.33218
    -3.83017
    -2.15310
     1.75029
     5.47060
     7.44793
     4.17435
     0.55657
    -0.29295
     0.52728
     2.25561
     4.18168
     5.18499
     5.85142
     5.20696
     4.10844
     2.70234
     1.16442
    -0.00733
    -1.18641
    -1.99199
    -2.48998
    -2.51195
    -2.67307
    -2.59251
    -2.54124
    -2.24098
    -1.76496
    -1.62581
    -1.38414
    -1.12050
    -0.95206
    -0.97403
    -0.71038
    -0.73968
    -0.82024
    -0.75432
    -0.66644
    -0.67377
    -0.71771
    -0.75432
    -0.89347
    -1.02529
    -0.94473
    -0.86418
    -1.04726
    -1.11317
    -1.22303
    -1.45005
    -1.72102
    -1.59652
    -1.04726
    -1.45005
    -1.58920
    -1.39146
    -1.22303
    -1.19373
    -1.17176
    -1.36949
    -1.20838
    -1.00332
    -0.85685
    -0.61518
    -0.46871
    -0.47603
    -0.41012
    -0.27830
    -0.03663
     0.09519
    -0.05860
    -0.25633
    -0.25633
     0.03661
    -0.10254
    -0.24168
    -0.19774
    -0.02198
    -0.24168
    -0.18310
    -0.02930
    -0.19042
    -0.21971
    -0.21239
    -0.30027
    -0.14648
    -0.20507
    -0.16113
    -0.20507
    -0.14648
    -0.19774
    -0.27098
    -0.08789
    -0.12451
    -0.17577
    -0.20507
    -0.13183
    -0.21239
    -0.07324
    -0.21239
    -0.07324
    -0.08789
    -0.05860
    -0.05860
    -0.16113
    -0.07324
    -0.04395
    -0.28562
    -0.34421
    -0.14648
    -0.13916
    -0.34421
    -0.30027
    -0.27098
    -0.29295
    -0.55659
    -0.37351
    -0.41012
    -0.33689
    -0.49800
    -0.59321
    -0.43942
    -0.46139
    -0.36618
    -0.47603
    -0.39548
    -0.31492
    -0.34421
    -0.22704
    -0.12451
    -0.24168
    -0.19774
    -0.19042
    -0.05860
     0.16111
     0.13914
     0.03661
    -0.12451
     0.16843
     0.24899
     0.30757
     0.12449
     0.10252
    -0.03663
     0.24899
     0.34419
     0.38081
     0.15378
     0.08787
     0.07322
     0.46869
     0.46137
     0.27828
     0.16111
     0.07322
     0.24899
     0.18308
     0.18308
     0.24166
     0.11716
     0.18308
     0.24899
     0.25631
     0.16111
     0.03661
     0.02196
    -0.03663
     0.19040
     0.08055
     0.15378
     0.05858
    -0.02198
     0.10984
     0.14646
     0.18308
     0.14646
     0.09519
    -0.03663
    -0.05860
     0.15378
     0.01464
    -0.01466
     0.19772
     0.06590
     0.16843
     0.16843
    -0.05860
     0.15378
     0.14646
     0.01464
     0.08787
     0.17575
    -0.06592
     0.23434
     0.14646
     0.20505
     0.03661
    -0.02930
     0.08055
     0.23434
     0.24166
     0.07322
     0.01464
     0.14646
     0.10984
     0.24899
     0.12449
     0.13914
     0.05125
     0.20505
     0.36616
     0.29293
     0.13914
    -0.11719
     0.13914
     0.05125
     0.24899
     0.30757
     0.08055
     0.01464
     0.13181
    -0.00733
    -0.02930
    -0.05860
    -0.16113
    -0.18310
    -0.08057
    -0.03663
    -0.28562
    -0.88615
    -1.33288
    -1.16444
    -0.56392
    -0.13916
    -0.72503
    -0.33689
     0.02196
     1.09118
     1.27427
     0.89345
     0.94471
     0.64445
     0.90077
     1.28159
     1.90408
     1.92606
     1.79423
     1.61847
     1.55988
     1.25230
     0.82754
     0.09519
    -0.01466
    -0.29295
    -0.56392
    -0.60053
    -0.97403
    -1.22303
    -1.25232
    -1.31823
    -1.05459
    -1.21570
    -1.13514
    -0.84221
    -0.78362
    -0.53462
    -0.34421
    -0.19774
    -0.28562
    -0.06592
    -0.11719
    -0.04395
     0.25631
     0.27096
     0.38081
     0.49066
     0.57122
     0.49798
     0.50531
     0.33687
     0.55657
     0.56389
     0.68839
     0.46869
     0.51995
     0.52728
     0.48334
     0.54192
     0.67375
     0.46137
     0.43207
     0.49066
     0.79824
     0.83486
     0.60784
     0.30757
     0.51263
     0.57122
     0.86416
     0.56389
     0.71036
     0.47601
     0.66642
     0.65178
     0.80557
     0.57122
     0.50531
     0.23434
     0.58587
     0.56389
     0.60784
     0.31490
     0.23434
     0.54925
     0.56389
     0.57122
     0.52728
     0.16843
     0.27096
     0.32222
     0.42475
     0.57854
     0.19040
     0.19040
     0.21237
     0.35151
     0.41743
     0.20505
     0.04393
    -0.05860
     0.07322
     0.17575
     0.06590
     0.01464
    -0.16845
    -0.03663
    -0.11719
     0.16843
    -0.11719
    -0.22704
    -0.17577
    -0.18310
    -0.23436
    -0.19774
    -0.32957
    -0.32957
    -0.28562
    -0.32224
    -0.26365
    -0.19042
    -0.28562
    -0.36618
    -0.42477
    -0.29295
    -0.13916
    -0.41745
    -0.32957
    -0.24168
    -0.27098
    -0.13183
    -0.29295
    -0.30027
    -0.18310
    -0.21971
    -0.19042
    -0.21971
    -0.27098
    -0.39548
    -0.27830
    -0.15380
    -0.28562
    -0.31492
    -0.30027
    -0.32957
    -0.21239
    -0.19774
    -0.36618
    -0.54927
    -0.35886
    -0.30027
    -0.20507
    -0.32224
    -0.40280
    -0.55659
    -0.43942
    -0.24168
    -0.24901
    -0.33689
    -0.54195
    -0.50533
    -0.38083
    -0.25633
    -0.48336
    -0.51997
    -0.62983
    -0.49068
    -0.57124
    -0.46139
    -0.53462
    -0.68841
    -0.67377
    -0.68109
    -0.52730
    -0.62983
    -0.72503
    -0.79827
    -0.87882
    -0.71771
