# Supplementary material for: Software algorithm and hardware design for real-time implementation of new spectral estimator
Source: Biomed Eng Online. 2014 May 9;13:61. doi: 10.1186/1475-925X-13-61 (PMC4057578; doi:10.1186/1475-925X-13-61)
Supplement: Additional file 2 — txtfiles.zip. [file 1475-925X-13-61-S2.zip › FILE098.TXT]

     0.32753
     0.36751
     0.34252
     0.42246
     0.36751
     0.21762
     0.29256
     0.23760
     0.23760
     0.14767
     0.23260
     0.12269
     0.14767
     0.14767
     0.16765
     0.15766
    -0.01721
    -0.00222
     0.03775
     0.16266
     0.09770
     0.06273
    -0.02221
     0.04774
    -0.00222
    -0.00222
     0.05274
    -0.03720
    -0.05718
    -0.03220
     0.09770
    -0.01221
    -0.10215
    -0.19708
    -0.03220
    -0.02720
     0.02776
    -0.13213
    -0.10714
    -0.21207
    -0.10215
    -0.19708
    -0.18709
    -0.10714
    -0.25703
    -0.14212
    -0.17210
    -0.11214
    -0.20707
    -0.31699
    -0.29700
    -0.13712
    -0.10714
    -0.20207
    -0.29201
    -0.25703
    -0.33698
    -0.28202
    -0.22206
    -0.18209
    -0.42691
    -0.35196
    -0.28701
    -0.31699
    -0.26703
    -0.41692
    -0.47687
    -0.34697
    -0.24205
    -0.34197
    -0.35196
    -0.43690
    -0.34197
    -0.34697
    -0.29201
    -0.11714
    -0.30700
    -0.31199
    -0.12213
    -0.10215
    -0.01221
    -0.18209
    -0.05219
    -0.01221
     0.15266
     0.18764
     0.24759
     0.18264
     0.17265
     0.19763
     0.17265
     0.31255
     0.20762
     0.08771
     0.05274
     0.12768
     0.07772
    -0.00222
    -0.25703
    -0.36196
    -0.36196
    -0.37695
    -0.33698
    -0.34197
    -0.51185
    -0.52684
    -0.54182
    -0.45189
    -0.25204
    -0.43690
    -0.48686
    -0.49186
    -0.37195
    -0.33198
    -0.22206
    -0.36196
    -0.47687
    -0.29201
    -0.26203
    -0.25204
    -0.11214
    -0.05718
     0.05773
     0.14267
     0.39748
     0.54238
     0.46244
     0.50740
     0.83216
     0.92210
     0.93209
     0.95207
     1.03701
     1.12195
     1.11196
     0.95207
     0.82717
     0.59234
     0.53238
     0.53738
     0.58235
     0.40748
     0.28257
     0.31255
     0.22261
     0.25259
     0.06773
     0.12269
     0.01776
     0.19263
     0.34752
     0.29256
     0.15266
     0.23260
     0.37750
     0.32254
     0.41747
     0.41247
     0.28257
     0.17765
     0.33753
     0.66229
     0.84715
     1.00703
     0.90711
     1.00204
     0.85215
     0.92210
     1.25185
     1.33679
     0.85714
     0.40248
     0.71225
     0.82717
     0.17765
     1.62158
     6.70283
     3.78498
     1.31181
     2.62084
     0.95707
     0.32753
     2.40101
     2.82569
     2.54590
     4.28961
     6.56294
     7.19747
     3.71004
     1.34678
     0.62731
     1.04700
     1.70652
     2.11122
     2.21614
     1.86640
     1.18690
     0.53738
     0.03775
    -0.35696
    -0.68672
    -1.03146
    -1.29627
    -1.56107
    -1.26129
    -0.97151
    -1.11140
    -1.24630
    -1.09642
    -0.96651
    -1.02147
    -1.06644
    -1.09642
    -1.17636
    -1.13639
    -0.91655
    -0.91655
    -0.89656
    -1.07143
    -1.05644
    -1.03646
    -0.85160
    -0.80663
    -0.88657
    -0.91155
    -0.89656
    -0.69171
    -0.61677
    -0.61677
    -0.51684
    -0.50185
    -0.33698
    -0.40193
    -0.24704
    -0.39193
    -0.32199
    -0.53683
    -0.44190
    -0.29201
    -0.30200
    -0.50185
    -0.43191
    -0.30700
    -0.26203
    -0.24704
    -0.31199
    -0.30200
    -0.25703
    -0.17709
    -0.25703
    -0.17709
    -0.18209
    -0.19208
    -0.25204
     0.06273
    -0.04719
    -0.06218
    -0.08216
     0.00277
     0.02276
     0.05274
     0.03775
     0.04274
     0.14267
     0.10270
     0.12768
     0.14267
     0.17765
    -0.02221
    -0.12713
     0.08771
     0.10770
     0.03275
     0.03775
    -0.01721
    -0.04719
    -0.02720
    -0.06717
    -0.06218
    -0.09216
    -0.06218
    -0.07217
    -0.08216
    -0.02221
    -0.12213
    -0.17210
    -0.11214
    -0.00222
     0.01776
    -0.09216
    -0.18209
    -0.15211
    -0.08716
    -0.08716
    -0.17709
    -0.19208
    -0.12213
    -0.14212
    -0.08216
    -0.18209
    -0.12713
    -0.04719
    -0.20707
     0.01776
     0.01277
    -0.07717
    -0.01721
     0.00277
    -0.06717
     0.10770
     0.06773
     0.14267
     0.04274
     0.08272
     0.11269
     0.17265
     0.11769
     0.19763
     0.00277
     0.19263
     0.28257
     0.18264
     0.10270
     0.08771
     0.11269
     0.01776
    -0.00222
    -0.01721
    -0.03720
    -0.23205
    -0.27702
    -0.18709
    -0.30700
    -0.29201
    -0.40692
    -0.48686
    -0.43191
    -0.44689
    -0.38694
    -0.51185
    -0.47188
    -0.50685
    -0.33698
    -0.40193
    -0.23205
    -0.21207
    -0.24205
    -0.15711
    -0.10215
    -0.06218
    -0.09715
    -0.03220
    -0.01721
    -0.04719
    -0.05219
    -0.12213
    -0.25703
    -0.39693
    -0.64675
    -1.01148
    -1.49112
    -2.21059
    -3.13491
    -2.97503
    -1.97577
    -0.54682
    -0.63176
    -2.39546
     1.80145
     7.17748
     3.51518
     1.98631
    -0.04219
    -0.13213
     1.83642
     4.24964
     5.42378
     5.69358
     5.32885
     4.41452
     3.65508
     2.72077
     1.82643
     1.00204
     0.52739
     0.08272
    -0.17709
    -0.36695
    -0.62177
    -0.78664
    -0.76166
    -0.76666
    -0.68172
    -0.67173
    -0.56681
    -0.58679
    -0.59678
    -0.45689
    -0.36196
    -0.42191
    -0.35196
    -0.12213
    -0.13712
    -0.08716
     0.05773
    -0.02221
    -0.14212
    -0.00222
     0.01776
     0.07772
     0.15766
     0.02276
     0.12768
     0.07772
     0.02776
    -0.10215
    -0.18709
    -0.15711
    -0.14712
    -0.11214
    -0.22206
    -0.26203
    -0.50185
    -0.57180
    -0.62676
    -0.61177
    -0.77165
    -0.77665
    -0.87158
    -0.97650
    -0.91655
    -0.86658
    -0.97650
    -1.05145
    -0.99649
    -1.08642
    -0.87658
    -0.88657
    -0.73668
    -0.81662
    -0.71670
    -0.41692
    -0.42691
    -0.39693
    -0.51185
    -0.41692
    -0.38694
    -0.25204
    -0.38694
    -0.28202
    -0.33698
    -0.40692
    -0.35196
    -0.31199
    -0.34697
    -0.41692
    -0.35696
    -0.23705
    -0.01221
     0.09770
     0.11269
     0.02276
     0.20762
     0.33253
     0.30255
     0.38749
     0.43745
     0.52739
     0.43745
     0.62232
     0.51739
     0.36751
     0.27258
     0.34752
     0.31754
     0.25759
     0.13268
     0.01776
    -0.01721
    -0.15211
    -0.05718
    -0.26203
    -0.24704
    -0.32698
    -0.35196
    -0.23705
    -0.30700
    -0.27702
    -0.34697
    -0.38694
    -0.37695
    -0.35196
    -0.32698
    -0.40193
    -0.42691
    -0.33198
    -0.38694
    -0.50185
    -0.34197
    -0.45189
    -0.45689
    -0.45689
    -0.39193
    -0.40692
    -0.53683
    -0.54682
    -0.58179
    -0.43191
    -0.45189
    -0.45189
    -0.51684
    -0.59179
    -0.40193
    -0.44190
    -0.41692
    -0.42691
    -0.49686
    -0.38694
    -0.34697
    -0.25204
    -0.32199
    -0.26703
    -0.37195
    -0.27202
    -0.21706
    -0.19208
    -0.22706
    -0.30200
    -0.39193
    -0.36695
    -0.40193
    -0.35696
    -0.58179
    -0.67173
    -0.62676
    -0.58179
    -0.28202
     0.31255
     0.92709
     1.58661
     3.44524
     1.93135
     0.03775
     0.41247
     1.39175
     2.19116
     2.07125
     1.96633
     1.48668
     1.14693
     1.09197
     0.57735
     0.33753
    -0.11214
    -0.80663
    -1.11140
    -1.55108
    -1.62602
    -1.92580
    -2.22059
    -2.31552
    -2.34549
    -2.24057
    -1.88084
    -1.78091
    -1.58106
    -1.47614
    -1.54109
    -1.48113
    -1.79590
    -1.63102
    -1.51111
    -1.06644
    -0.27702
     0.68727
     1.63157
     1.29182
     0.99204
     0.81218
     1.00703
     1.29182
     1.62158
     1.97632
     2.14120
     2.43098
     2.36103
     2.11122
     1.93635
     1.81644
     1.70152
     1.51166
     1.48668
     1.22188
     1.16192
     1.19689
     1.18690
     1.24186
     1.13694
     1.19689
     1.19689
     1.10696
     1.21688
     1.23187
     0.93209
     0.94708
     0.83216
     0.80218
     0.81218
     0.70725
     0.49241
     0.39748
     0.35252
     0.37750
     0.33753
     0.15266
     0.13268
     0.04274
     0.09770
     0.02776
    -0.08716
    -0.09216
    -0.25204
    -0.23205
    -0.20207
    -0.29700
    -0.34697
    -0.40692
    -0.53183
    -0.47188
    -0.48686
    -0.67672
    -0.59678
    -0.63176
    -0.54682
    -0.63675
    -0.64175
    -0.67672
    -0.66673
    -0.48187
    -0.44190
    -0.56181
    -0.47687
    -0.37695
    -0.49686
    -0.35696
    -0.22206
    -0.29201
    -0.34697
    -0.24704
    -0.29201
    -0.15711
    -0.15711
    -0.21207
    -0.23705
    -0.15711
    -0.14212
    -0.15711
    -0.13213
    -0.25204
    -0.22206
    -0.25703
    -0.12213
    -0.17210
    -0.27202
    -0.24205
    -0.12213
    -0.31199
    -0.19208
    -0.30200
    -0.31699
    -0.41192
    -0.36196
    -0.25703
    -0.29201
    -0.40193
    -0.38694
    -0.42191
    -0.35696
    -0.25703
    -0.36196
    -0.39193
    -0.41692
    -0.25204
    -0.25703
    -0.34197
    -0.38694
    -0.33198
    -0.16210
    -0.01721
     0.04274
    -0.15211
    -0.28701
    -0.28202
    -0.11214
    -0.11714
    -0.30700
    -0.23705
    -0.17709
     0.08272
     0.05773
    -0.08716
    -0.35696
    -0.44190
    -0.45689
    -0.40692
    -0.41692
    -0.15711
    -0.03720
     0.12269
     0.28756
     0.57235
     0.46244
     0.38249
     0.28257
     0.41247
     0.45244
     0.60733
     0.70725
     0.84216
     0.90211
     0.75722
     0.56236
     0.30255
    -0.12213
    -0.42691
    -0.91155
    -1.50611
    -3.12492
    -3.33976
     1.16192
     8.62641
    10.40510
     4.74927
    -0.94653
    -1.98076
    -1.46115
     0.78720
     3.02554
     4.35456
     4.57940
     3.75501
     2.57588
     1.35678
     0.07272
    -1.23631
    -2.04572
    -2.47540
    -2.57033
    -2.55534
    -2.59031
    -2.52036
    -2.20560
    -2.00075
    -1.66100
    -1.23631
    -1.03646
    -0.89157
    -0.74667
    -0.47188
    -0.23205
    -0.12213
    -0.14212
    -0.03220
     0.19263
     0.31255
     0.38749
     0.40748
     0.25259
     0.13767
     0.16765
     0.30255
     0.81717
     1.01203
     0.51240
     0.23260
     0.31754
     0.34752
     0.36751
     0.40748
     0.42246
     0.46743
     0.50740
     0.60233
     0.44745
     0.41747
     0.21262
     0.21762
     0.19263
     0.14767
     0.13767
    -0.10714
     0.00777
     0.17265
     0.10770
     0.00777
     0.08272
    -0.01721
    -0.10215
    -0.12713
    -0.04219
    -0.03220
    -0.09715
    -0.08716
    -0.08216
    -0.04719
    -0.07717
    -0.24205
    -0.17210
    -0.06717
    -0.07717
    -0.07217
    -0.08716
    -0.11714
    -0.13712
    -0.11214
    -0.03220
    -0.02221
     0.00777
    -0.13213
    -0.03220
     0.00777
    -0.02221
    -0.12213
    -0.08716
     0.03775
    -0.07717
    -0.01221
    -0.09216
    -0.00722
    -0.13712
    -0.10215
    -0.11714
    -0.09715
    -0.07217
    -0.10215
    -0.14712
    -0.09715
    -0.10215
    -0.20707
    -0.15711
    -0.18209
    -0.10215
    -0.12213
    -0.07217
    -0.22206
    -0.21706
    -0.25204
    -0.16710
    -0.11214
    -0.05718
    -0.16710
    -0.13712
    -0.17709
    -0.11214
    -0.14212
    -0.26203
    -0.15211
    -0.12713
    -0.08716
    -0.10215
    -0.17709
    -0.11214
    -0.15211
    -0.12713
    -0.12713
    -0.14212
    -0.10714
    -0.09715
    -0.11214
    -0.13213
    -0.04219
    -0.19208
    -0.16710
    -0.03720
    -0.09715
    -0.09216
    -0.03720
    -0.09216
    -0.13213
    -0.11714
    -0.06218
    -0.08716
    -0.06218
    -0.04719
    -0.13712
    -0.01721
    -0.05219
    -0.02221
    -0.11214
    -0.03720
    -0.05718
    -0.00222
    -0.04219
     0.03275
    -0.06717
    -0.05718
    -0.01721
    -0.05219
     0.00777
    -0.06218
    -0.05718
    -0.12713
    -0.05219
    -0.04719
    -0.18709
    -0.13213
    -0.05718
    -0.16210
    -0.09216
    -0.08716
    -0.08716
    -0.19708
    -0.13213
    -0.19708
    -0.07217
    -0.15711
    -0.20207
    -0.20707
    -0.18709
    -0.21207
    -0.26703
    -0.25204
    -0.30200
    -0.39193
    -0.43690
    -0.39193
    -0.46188
    -0.63675
    -0.72669
    -1.02647
    -0.96151
    -1.26629
    -1.96577
    -2.62029
    -2.48039
     0.92709
     7.13252
     5.28388
    -1.13639
    -2.04572
     0.54238
     2.49094
     3.59013
     3.51019
     2.69079
     1.95134
     1.80644
     1.81644
     1.79146
     1.36677
     1.01703
     0.07772
    -0.66673
    -1.37121
    -1.54109
    -1.54109
    -1.51611
    -1.61104
    -1.51611
    -1.39619
    -1.36122
    -1.15137
    -0.95652
    -0.60678
    -0.49186
    -0.31199
    -0.03720
     0.17265
     0.31255
     0.21262
     0.19763
     0.16266
     0.26758
     0.47742
     0.50241
     0.51739
     0.42246
     0.38249
     0.42246
     0.54238
     0.41747
     0.38749
     0.26258
     0.17265
     0.13268
     0.03775
     0.06273
     0.12269
    -0.00222
     0.06773
    -0.02720
    -0.06218
    -0.02221
    -0.08216
    -0.05219
     0.02776
     0.01277
    -0.02221
    -0.00722
    -0.03220
     0.05274
     0.06273
     0.12269
     0.15266
     0.00777
     0.14267
     0.21262
     0.21262
     0.20762
     0.29756
     0.27757
     0.32254
     0.39249
     0.35252
     0.32254
     0.26258
     0.16765
     0.10270
    -0.06218
    -0.00222
    -0.07717
    -0.15211
    -0.15711
    -0.24704
    -0.30200
    -0.50185
    -0.64675
    -0.48686
    -0.58179
    -0.51684
    -0.59179
    -0.48686
    -0.59678
    -0.37195
    -0.50685
    -0.37695
    -0.32698
    -0.44190
    -0.33198
    -0.17709
    -0.21207
    -0.33698
    -0.27202
    -0.26703
    -0.28202
    -0.22206
    -0.23705
    -0.36695
    -0.43191
    -0.25204
    -0.27702
    -0.28202
    -0.22706
    -0.30200
    -0.38694
    -0.22706
    -0.33698
    -0.20707
    -0.14212
    -0.17210
    -0.15211
     0.03275
     0.05773
     0.03275
    -0.10215
     0.02776
     0.09770
     0.19263
     0.27757
     0.27757
     0.20762
     0.28257
     0.38249
     0.34752
     0.37250
     0.30755
     0.30255
     0.39249
     0.41747
     0.33253
     0.24759
     0.28756
     0.27258
     0.17765
     0.35751
     0.24260
     0.08771
     0.26258
     0.21762
     0.27258
     0.23760
     0.13268
     0.20263
     0.29756
     0.38749
     0.38749
     0.49241
     0.40748
     0.51240
     0.63731
     0.74723
     0.87713
     0.76721
     0.94208
     1.06199
     1.22687
     1.26684
     1.29682
     1.44671
     1.57661
     1.67154
     1.74649
     1.77147
     1.74649
     1.82143
     1.67654
     1.83143
     1.84142
     1.56662
     1.57162
     1.45670
     1.31681
     1.20689
     0.93209
     0.78220
     0.64730
     0.64730
     0.47243
     0.26758
     0.03775
    -0.12713
    -0.24205
    -0.37695
    -0.28202
    -0.42691
    -0.47188
    -0.65174
    -0.88157
    -0.87158
    -0.84660
    -0.90656
    -1.09642
    -1.12639
    -1.21133
    -1.32625
    -1.38620
    -1.52610
    -1.57107
    -1.80589
    -1.76093
    -1.98576
    -2.40545
    -2.47540
    -2.41045
    -2.50538
    -3.04498
    -3.26981
    -2.18062
     0.42746
     2.28609
     7.65213
     3.81496
     0.59234
    -1.47614
    -1.18135
     1.55663
     3.60012
     3.86992
     3.95486
     3.62011
     2.90563
     1.78146
     0.56736
    -0.36695
    -0.93154
    -1.23132
    -1.61603
    -1.94579
    -2.06570
    -1.85086
    -1.71096
    -1.74094
    -1.55108
    -1.61603
    -1.46614
    -1.27628
    -1.12140
    -0.88157
    -0.68172
    -0.49686
    -0.57680
    -0.45189
    -0.19208
    -0.08216
     0.19763
     0.37250
     0.44745
     0.57735
     0.82717
     0.86214
     0.77221
     0.79219
     0.87713
     0.81717
     0.92709
     0.87713
     0.68227
     0.65230
     0.57735
     0.48742
     0.27757
     0.13268
     0.02276
    -0.10714
     0.02776
     0.17765
    -0.00222
    -0.03220
    -0.00222
     0.11269
     0.09271
     0.08272
     0.07272
     0.03775
     0.12269
     0.08272
     0.11269
     0.06273
     0.00777
    -0.14212
    -0.06218
    -0.02720
    -0.09216
    -0.15211
    -0.21706
    -0.21706
    -0.17709
    -0.22206
    -0.21207
    -0.24205
    -0.17709
    -0.15211
    -0.14212
    -0.10215
    -0.13712
    -0.23705
    -0.09216
     0.01277
     0.02276
    -0.06717
    -0.09216
    -0.04719
    -0.00222
    -0.00722
    -0.04719
    -0.03220
    -0.10215
    -0.11214
    -0.00222
    -0.10714
    -0.06717
    -0.10714
    -0.11714
    -0.04719
    -0.14212
    -0.02720
    -0.09216
    -0.11214
    -0.11714
    -0.13213
     0.01277
    -0.02720
    -0.06218
    -0.01721
    -0.09715
    -0.01721
     0.04274
     0.03775
    -0.14212
     0.05274
     0.16266
     0.03275
     0.04774
     0.04274
     0.76221
     1.54664
    -0.75667
    -0.50185
    -0.32199
     0.00277
    -0.01721
     0.11769
     0.04274
    -0.09715
    -0.23705
    -0.38194
    -0.27702
    -0.38694
    -0.31199
    -0.47687
    -0.50685
    -0.52684
    -0.30200
    -0.26203
    -0.14712
    -0.10714
    -0.16210
    -0.07717
     0.10270
     0.03775
    -0.02221
    -0.09216
     0.09271
    -0.00222
     0.07272
     0.02776
     0.00777
    -0.00222
    -0.04719
    -0.03720
     0.03775
     0.00777
    -0.00722
    -0.05219
    -0.06218
    -0.01721
    -0.13712
    -0.26203
    -0.08216
    -0.11714
     0.00277
    -0.13712
    -0.20707
    -0.08716
    -0.07717
    -0.15211
    -0.01221
     0.00277
     0.02276
    -0.02221
    -0.02221
     0.10770
     0.11269
     0.01277
     0.06773
    -0.04219
    -0.08216
     0.00777
     0.04274
    -0.15211
    -0.28202
    -0.48187
    -0.45689
    -0.19708
    -0.26703
    -0.81163
    -1.18135
    -1.37621
    -1.61603
    -1.49612
    -2.31052
    -1.48113
     1.15692
     0.95207
     0.42746
    -0.30700
    -0.98650
    -1.22132
    -1.50611
    -1.12140
    -0.83161
    -0.34197
     0.63731
     0.26758
    -0.38694
    -0.37695
    -0.93154
    -1.29627
    -1.81089
    -2.33550
    -1.87584
    -0.99149
     0.36751
     1.33679
     0.92709
    -0.18209
    -0.42691
    -0.18209
     0.46743
     1.08697
     1.70652
     1.86640
     1.44171
     1.47669
     1.30182
     1.27683
     1.08198
     0.87213
     0.75222
     0.54238
     0.45744
     0.36751
     0.30255
     0.13268
     0.13268
     0.03775
     0.03275
     0.05274
    -0.10215
    -0.23705
    -0.11214
    -0.20207
    -0.04719
    -0.16210
     0.11769
     0.07772
    -0.15211
    -0.15211
     0.08771
     0.18264
     0.16765
     0.22261
     0.29756
     0.36751
     0.30755
     0.29256
     0.42246
     0.36251
     0.43745
     0.53738
     0.49741
     0.33253
     0.27757
     0.38749
     0.49241
     0.44745
     0.38249
     0.29256
     0.10770
     0.16765
     0.19763
     0.20263
     0.24759
     0.13268
     0.08771
     0.09271
     0.10770
     0.02776
    -0.03720
    -0.10714
    -0.13712
     0.04274
     0.05274
    -0.10215
    -0.10714
    -0.01721
    -0.00222
    -0.13712
    -0.21706
    -0.17210
    -0.25204
    -0.03720
     0.10270
     0.30755
     0.32753
     0.28756
     0.25259
     0.39249
     0.35751
     0.35751
     0.37750
     0.39249
     0.43246
     0.36751
     0.36251
     0.64230
     0.43246
     0.47742
     0.50740
     0.52239
     0.47742
     0.38749
     0.40248
     0.55737
     0.63731
     0.74723
     0.90211
     1.09197
     1.17691
     1.28683
     1.29182
     1.32680
     1.44171
     1.48168
     1.47169
     1.45670
     1.34179
     1.29182
     1.19190
     1.13694
     1.22687
     0.93709
     0.89711
     0.74723
     0.62731
     0.53238
     0.33253
     0.36751
     0.25259
     0.14267
     0.20762
     0.16266
     0.06773
    -0.07717
    -0.22206
    -0.21706
    -0.23705
    -0.27202
    -0.26703
    -0.38194
    -0.37195
    -0.39193
    -0.48187
    -0.50185
    -0.44689
    -0.62676
    -0.79164
    -0.87158
    -0.33198
    -0.28701
     0.02276
     0.04774
    -1.05644
    -1.82088
    -1.11640
    -1.09642
    -2.45541
    -3.15989
    -2.25056
    -1.36122
    -1.46614
    -2.39046
    -1.15637
    -1.35123
    -1.92580
    -1.80090
    -1.69098
    -1.57606
    -0.98150
    -0.51684
     0.01776
     0.28257
     0.39249
     0.23260
     0.17265
     0.11269
     0.37250
     0.54737
     0.68727
     0.48742
     0.06773
    -0.11714
    -0.35196
    -0.27202
    -0.10714
     0.05274
     0.07772
     0.10770
    -0.03220
     0.07272
     0.15266
    -0.19208
    -0.08216
    -0.05718
    -0.10215
     0.26258
     0.06273
    -0.05718
    -0.35196
    -0.39693
    -0.20207
     0.00277
     0.02776
    -0.11214
    -0.06218
    -0.10714
    -0.04219
    -0.07217
    -0.16210
     0.08272
    -0.20707
    -0.10215
     0.02776
    -0.00722
    -0.01221
    -0.07717
    -0.11714
    -0.07717
     0.11769
     0.20263
     0.10770
    -0.03720
    -0.03220
    -0.06218
     0.10270
     0.11769
    -0.02221
    -0.17709
     0.09770
     0.37750
     0.46743
     0.29256
     0.12269
     0.07772
     0.32753
     0.39748
     0.39249
     0.31754
     0.37750
     0.45244
     0.27757
     0.43246
     0.30755
     0.17265
     0.15266
     0.08272
     0.22261
     0.07772
    -0.12213
    -0.05219
    -0.00722
     0.03275
     0.01776
     0.09271
     0.02276
     0.02776
     0.02776
     0.18264
     0.38749
     0.23260
     0.16765
     0.23260
     0.36251
     0.27258
     0.27757
     0.26758
     0.24260
     0.34752
     0.24759
     0.12768
     0.18264
     0.17265
     0.06773
     0.07272
     0.18264
     0.05773
     0.02776
     0.03275
    -0.06218
     0.06773
     0.07272
     0.03275
     0.03775
    -0.00222
     0.12768
     0.13268
     0.13767
     0.14267
     0.10270
     0.09271
     0.17265
     0.23260
     0.13268
     0.10770
     0.21262
     0.25759
     0.24260
     0.16765
     0.11769
     0.29756
     0.31255
     0.28756
     0.22261
     0.17265
     0.26758
     0.11269
     0.26258
     0.36251
     0.16765
     0.11769
     0.15766
     0.16765
     0.24260
     0.23260
     0.29756
     0.08272
     0.25259
     0.12269
     0.29256
     0.16266
     0.23760
     0.05773
     0.06273
     0.23260
     0.22761
    -0.12213
    -0.10714
    -0.04719
    -0.03220
    -0.15711
    -0.30200
    -0.34697
    -0.36196
    -0.28701
    -0.31199
    -0.34697
    -0.22206
    -0.27202
    -0.39193
    -0.11714
     0.45744
     0.71225
     1.57162
     2.03627
     1.69153
     1.45670
     1.95134
     3.36030
     2.39101
    -0.86159
    -3.46467
    -1.04645
     3.13047
     2.14120
     0.08771
    -1.43616
    -2.10567
    -2.66026
    -2.95504
    -2.75020
    -2.74520
    -2.66026
    -2.72521
    -2.56533
    -2.28054
    -2.01574
    -1.63602
    -1.37621
    -1.01148
    -0.90156
    -0.72169
    -0.47687
    -0.19708
    -0.04719
     0.11269
     0.08771
     0.15766
     0.18764
     0.04274
     0.00777
     0.25259
     0.24759
     0.34252
     0.35751
     0.22761
     0.13268
     0.00777
     0.07772
     0.12269
     0.13268
     0.12269
    -0.06218
    -0.05718
    -0.04719
     0.10270
    -0.07217
    -0.19208
    -0.32698
    -0.20707
    -0.13712
    -0.06717
    -0.13712
    -0.26203
    -0.24205
    -0.19708
    -0.11714
    -0.24704
    -0.16710
    -0.14212
     0.02276
     0.00277
     0.04774
     0.07272
     0.14767
     0.13767
     0.20762
     0.25259
     0.19763
     0.21762
     0.14267
     0.20263
     0.24260
     0.27258
     0.19263
     0.21762
     0.15266
     0.14767
     0.11269
     0.05773
     0.16765
     0.13268
     0.03275
     0.00277
     0.05773
     0.11769
    -0.06717
    -0.03220
     0.05773
     0.04774
     0.08272
     0.09271
     0.00277
    -0.08216
    -0.06218
     0.01277
     0.07272
    -0.02221
     0.03275
     0.02276
     0.05274
     0.04274
    -0.02720
     0.03275
     0.10770
     0.05773
     0.06773
     0.11769
     0.13268
     0.13767
     0.16266
     0.28756
     0.32254
     0.36751
     0.39249
     0.43246
     0.54737
     0.58734
     0.67728
     0.76221
     0.98705
     1.05700
     1.16192
     1.33679
     1.41673
     1.37676
     1.37676
     1.31181
     1.09697
     0.79219
     0.62232
     0.73224
     0.81717
     0.89212
     0.65729
     0.45244
     0.33253
     0.13767
    -0.03220
    -0.06717
    -0.18709
    -0.16210
    -0.11714
    -0.13213
    -0.03220
     0.10770
     0.12768
    -0.05718
     0.02776
    -0.00222
    -0.06717
    -0.27702
    -0.28701
    -0.26203
    -0.36695
    -0.33698
    -0.43191
    -0.40193
    -0.67173
    -0.74168
    -0.69171
    -0.70171
    -0.70171
    -0.62177
    -0.61677
    -0.41692
    -0.53683
    -0.61677
    -0.57680
    -0.38194
    -0.28202
    -0.10215
     0.05274
    -0.09715
    -0.15211
    -0.43191
    -0.62177
    -0.65174
    -0.58679
    -0.50185
    -0.36695
    -0.13712
    -0.02221
     0.18264
    -0.37195
     0.07772
     0.78720
     1.44171
     2.67081
     3.50519
     2.50593
     0.89212
    -2.39046
    -6.38252
    -3.92933
    -0.04219
     2.36103
     1.24686
    -0.69671
    -2.48039
    -3.84939
    -4.38399
    -4.43895
    -4.13417
    -3.49964
    -2.81515
    -2.20060
    -1.67599
    -1.29127
    -0.84660
    -0.49186
    -0.39693
    -0.30700
    -0.22706
    -0.02221
    -0.01721
    -0.05718
     0.04774
     0.16266
     0.15266
     0.08272
     0.28257
     0.14267
     0.13268
     0.04274
     0.16266
     0.32254
     0.39748
     0.42746
     0.35252
     0.32753
     0.40748
     0.45244
     0.54737
     0.53238
     0.54737
     0.52239
     0.53238
     0.75222
     0.66229
     0.58235
     0.57235
     0.73723
     0.66728
     0.47243
     0.14267
    -0.01721
    -0.26203
    -0.37695
    -0.28202
    -0.32698
    -0.30700
    -0.42691
    -0.44689
    -0.51684
    -0.59179
    -0.66673
    -0.68672
    -0.59179
    -0.25204
    -0.22206
    -0.09715
    -0.02720
     0.05773
     0.24260
     0.19263
     0.28257
     0.45744
     0.19763
     0.24759
     0.39748
     0.39249
     0.22261
     0.16266
     0.12768
     0.11769
     0.21262
     0.04274
     0.15766
    -0.10714
     0.10770
    -0.01221
     0.06273
     0.11269
     0.04774
    -0.01721
     0.09271
     0.12768
     0.08272
     0.05773
     0.01277
     0.08272
     0.11769
     0.07272
     0.12768
     0.08272
     0.13268
     0.18264
     0.10770
     0.26758
     0.29256
     0.07772
     0.25259
     0.28257
     0.31754
     0.25759
     0.20762
     0.24260
     0.33753
     0.30755
     0.35751
     0.17765
     0.23760
     0.23760
     0.27757
     0.40748
     0.26758
     0.20263
     0.19263
     0.30255
     0.35252
     0.30755
     0.32254
     0.35252
     0.42246
     0.62232
     0.68727
     0.56236
     0.81717
     0.80718
     0.92709
     1.20689
     1.17191
     1.06199
     1.04201
     1.04700
     0.97706
     0.89711
     0.82717
     0.77720
     0.75222
     0.81717
     0.87213
     0.82717
     0.60233
     0.24759
     0.19763
     0.31255
     0.59734
    -0.03720
    -1.31126
    -1.31126
    -2.14564
    -3.89435
    -3.43469
    -1.40619
    -0.49686
    -1.02647
    -2.17562
    -2.14564
    -2.29553
    -2.40545
    -2.21059
    -1.87084
    -1.02147
    -0.41692
     0.14767
     0.53738
     0.89711
     1.07199
     1.22188
     1.15193
     1.25185
     1.16692
     1.17191
     1.03202
     0.96706
     0.95207
     0.79719
     0.78220
     0.84715
     0.76221
     0.75722
     0.68227
     0.82217
     0.99204
     1.23686
     1.30182
     1.33179
     1.18190
     0.50241
    -0.02221
     0.15266
     0.63231
     0.95707
     0.73224
     0.69726
     0.42246
     0.17265
     0.06773
     0.00777
    -0.01721
    -0.12213
    -0.00222
     0.03275
     0.15766
     0.24260
     0.30755
     0.46244
     0.50740
     0.41747
     0.43246
     0.48742
     0.65729
     0.58235
     0.52239
     0.61732
     0.48742
     0.58734
     0.53238
     0.44745
     0.24260
     0.10270
     0.11769
     0.19263
     0.19263
     0.16765
     0.09770
     0.12768
     0.20762
     0.13268
     0.00777
    -0.13712
    -0.14712
    -0.04719
     0.07272
     0.22261
     0.27258
     0.22261
     0.25259
     0.28756
     0.34752
     0.20762
     0.00777
     0.00777
     0.17765
     0.25259
     0.19763
     0.00777
    -0.22206
    -0.41192
    -0.66673
    -0.74168
    -0.62177
    -0.56681
    -0.53683
    -0.56181
    -0.59179
    -0.73168
    -0.76166
    -0.83661
    -0.61677
    -0.57680
    -0.45689
    -0.42191
    -0.18709
    -0.08716
    -0.11214
    -0.04719
     0.11269
     0.13767
     0.15266
     0.23260
     0.19263
     0.32254
     0.20263
     0.16266
     0.18764
     0.28756
     0.33753
     0.25759
     0.23760
     0.29756
     0.25259
     0.20762
     0.30755
     0.19763
     0.27757
     0.21762
     0.13767
     0.19263
     0.05773
     0.05773
    -0.17709
    -0.04219
    -0.06218
    -0.20207
    -0.24205
    -0.41692
    -0.51684
    -0.36196
    -0.36196
    -0.39693
    -0.38694
    -0.47687
    -0.47188
    -0.41192
    -0.39693
    -0.34197
    -0.42691
    -0.23705
    -0.07717
    -0.17210
    -0.17210
    -0.15211
    -0.13712
    -0.17709
    -0.14212
    -0.00222
     0.19763
     0.49241
     0.55737
     0.98705
     1.54164
     2.11122
     2.95060
     3.13546
     3.38528
     2.56588
    -1.19634
    -5.48818
    -6.57737
    -5.14343
    -2.76019
    -3.41471
    -3.28980
    -3.24983
    -5.37326
    -6.47745
    -7.12697
    -7.07201
    -6.69728
    -6.12271
    -4.54387
    -3.30978
    -1.95079
    -0.50185
     0.47243
     1.24686
     1.65655
     1.96633
     2.11122
     2.12121
     1.92136
     1.83143
     1.66155
     1.34179
     1.23686
     0.96207
     0.86714
     0.95207
     0.96706
     0.82717
     0.74723
     0.67228
     0.53738
     0.60733
     0.80718
     0.67728
     0.74223
     0.70725
     0.72724
     0.75722
     0.70226
     0.57735
     0.71225
     0.82217
     0.95207
     0.99204
     1.00204
     0.98705
     1.04201
     1.10196
     1.22687
     1.35178
     1.41673
     1.43672
     1.52165
     1.75648
     1.80145
     1.89638
     1.78646
     1.96133
     1.87140
     2.05126
     2.06126
     1.93635
     1.80644
     1.86640
     1.79146
     1.78146
     1.66155
     1.50167
     1.30681
     1.23686
     1.12195
     1.05200
     0.82217
     0.65729
     0.56236
     0.61732
     0.35252
     0.26258
     0.15266
    -0.00722
    -0.01721
    -0.08216
    -0.28202
    -0.34697
    -0.49186
    -0.47188
    -0.49686
    -0.61677
    -0.89157
    -0.83161
    -0.95152
    -1.09142
    -1.06144
    -1.14138
    -1.14638
    -1.17136
    -1.21133
    -1.15137
    -1.14638
    -1.11140
    -1.13639
    -1.12639
    -0.95652
    -0.86658
    -0.84160
    -0.84160
    -0.73668
    -0.70171
    -0.71670
    -0.50185
    -0.54182
    -0.46188
    -0.42691
    -0.37695
    -0.28701
    -0.26703
    -0.23205
    -0.32199
    -0.31199
    -0.29201
    -0.36196
    -0.50185
    -0.57680
    -0.70670
    -0.00222
     0.67228
     0.81717
     0.49241
    -0.06218
    -0.29700
    -0.09715
     0.06773
     0.29756
     0.44745
     0.48242
     0.43246
     0.50241
     0.38749
     0.31754
     0.22761
     0.08272
    -0.04719
    -0.09715
    -0.11714
    -0.14212
    -0.01721
    -0.15211
     0.12768
     0.03275
     0.01277
    -0.04219
    -0.12713
    -0.18209
    -0.22206
    -0.39193
    -0.29201
    -0.16210
     0.22261
     0.46244
     0.50740
     0.31754
     0.05773
     0.39748
     0.88213
     0.96207
     1.04201
     0.97206
     1.16192
     1.29682
     1.38675
     1.37176
     1.55663
     1.56162
     1.52165
     1.55163
     1.31181
     1.20689
     1.19190
     0.97706
     0.54238
     0.34252
    -0.63675
    -1.61104
    -1.34123
    -0.38694
    -0.20707
    -0.81163
    -1.02647
    -2.08069
    -4.40398
    -7.19692
    -4.88862
    -3.12992
    -3.00001
    -2.61030
    -2.83014
    -3.81441
    -3.90434
    -3.26482
    -2.48039
    -1.52110
    -0.89656
    -0.97151
    -0.44689
     0.31754
     0.56736
     1.01703
     1.37176
     1.59160
     1.55163
     1.29682
     1.07199
     1.18690
     1.08697
     0.92210
     0.74223
     0.54737
     0.49741
     0.38249
     0.24759
     0.42746
     0.23260
     0.29256
     0.48242
     0.54737
     0.57235
     0.35252
     0.27258
     0.21762
     0.32753
     0.44245
     0.57735
     0.32753
     0.23760
     0.08771
     0.16765
     0.12269
     0.01277
     0.09271
     0.09271
     0.16266
     0.28257
     0.21262
     0.23260
     0.30255
     0.39249
     0.42746
     0.34252
     0.31255
     0.24260
     0.21762
     0.25259
     0.32753
     0.32254
     0.10270
     0.14767
     0.20263
     0.14767
     0.11769
    -0.01721
     0.04774
     0.06773
     0.09271
     0.09271
    -0.09715
    -0.14212
    -0.07717
    -0.09216
     0.01277
     0.11269
    -0.16710
    -0.14712
    -0.11714
     0.03275
     0.00277
    -0.07217
    -0.06717
    -0.03220
     0.03775
     0.04274
     0.05274
     0.04274
     0.02276
     0.01277
    -0.00222
    -0.09216
    -0.19708
    -0.28701
    -0.15211
    -0.01221
    -0.01221
    -0.12213
    -0.25204
    -0.23705
    -0.22706
    -0.15711
    -0.16710
    -0.23705
    -0.21706
    -0.17709
    -0.07217
    -0.00722
    -0.06218
    -0.07217
    -0.05219
     0.08272
     0.11269
     0.02776
    -0.02221
    -0.07217
     0.00777
     0.06773
     0.12269
     0.03775
    -0.08216
    -0.02720
    -0.21207
    -0.08216
     0.05274
     0.17265
    -0.07717
    -0.07217
    -0.09715
    -0.01721
    -0.02720
     0.19263
     0.32254
     0.29756
     0.25259
     0.26258
     0.28756
     0.28257
     0.28257
     0.46743
     0.46743
     0.47243
     0.35751
     0.30255
     0.42746
     0.36251
     0.21762
     0.18264
     0.18764
     0.19263
     0.25259
     0.11269
     0.10270
     0.10270
     0.11269
    -0.02221
     0.17265
     0.09770
     0.05773
     0.01776
     0.14767
     0.05274
     0.06273
    -0.01221
     0.04774
    -0.03220
     0.08771
     0.07272
    -0.02720
     0.04274
    -0.07717
    -0.01221
     0.08771
     0.06773
     0.05773
     0.04274
     0.06773
     0.16266
     0.14767
     0.19763
     0.19263
     0.22261
     0.29256
     0.47742
     0.23760
     0.17265
     0.22761
    -0.01221
     0.08771
     0.15766
     0.09770
     0.20762
     0.11769
     0.26258
     0.32753
     0.65729
     0.64230
     0.92210
     1.47669
     1.93635
     2.45596
     3.55515
     4.45949
     5.28388
     4.76926
    -1.13139
    -7.59163
    -6.82219
    -3.24483
    -0.05219
     1.10196
     0.10270
    -2.44042
    -4.39398
    -5.56812
    -5.76297
    -5.37326
    -4.59384
    -3.80442
    -2.92507
    -1.77591
    -0.56181
     0.62731
     1.37176
     1.76647
     2.07125
     2.16118
     2.05626
     1.91137
     1.70152
     1.65156
     1.47169
     1.51666
     1.13694
     1.15193
     1.03202
     0.89212
     1.32680
     1.38176
     1.20189
     1.09697
     1.15692
     1.19190
     1.25685
     1.23187
     1.20189
     1.21688
     1.21188
     1.17191
     1.13694
     0.91710
     0.86214
     0.64730
     0.58235
     0.56236
     0.41247
     0.19763
     0.01277
    -0.05219
    -0.08216
    -0.22206
    -0.27702
    -0.36695
    -0.48686
    -0.54682
    -0.57680
    -0.61177
    -0.78664
    -0.59678
    -0.72169
    -0.57680
    -0.72169
    -0.81163
    -0.83161
    -0.76166
    -0.89157
    -0.76666
    -0.76166
    -0.68672
    -0.74667
    -0.77165
    -0.60178
    -0.61177
    -0.62676
    -0.55681
    -0.67672
    -0.37695
    -0.34697
    -0.34697
    -0.35696
    -0.27202
    -0.24704
    -0.23205
    -0.17709
    -0.11214
    -0.04219
    -0.04219
    -0.03720
     0.03775
     0.06773
    -0.06218
    -0.06218
     0.05773
     0.14267
     0.05274
     0.10770
     0.08272
    -0.00222
     0.05274
    -0.02221
    -0.05219
     0.14767
     0.03775
     0.07772
     0.08272
     0.13268
     0.13767
    -0.02221
     0.16765
     0.23760
     0.12269
     0.13767
     0.23260
     0.33253
     0.12269
     0.27757
     0.26758
     0.19763
     0.18264
     0.11269
     0.13767
    -0.05219
     0.03775
    -0.07217
    -0.13213
    -0.09216
    -0.16710
    -0.24205
    -0.31699
    -0.39193
    -0.38694
    -0.36695
    -0.37695
    -0.27702
    -0.43191
    -0.51185
    -0.39193
    -0.42191
    -0.31699
    -0.34197
    -0.37195
    -0.23205
    -0.17709
    -0.29700
    -0.28202
    -0.24205
    -0.31699
    -0.26203
    -0.23705
    -0.04219
    -0.04219
    -0.13712
    -0.16710
    -0.16210
    -0.06218
    -0.05219
    -0.08716
    -0.12213
    -0.03220
    -0.01221
    -0.03720
     0.03275
     0.00277
    -0.03220
     0.00777
    -0.04719
     0.09271
     0.04274
     0.00777
     0.01277
     0.04774
     0.07772
    -0.00722
     0.02276
     0.05773
     0.05773
     0.12269
     0.08272
     0.13268
     0.09770
    -0.02720
     0.04774
     0.16765
     0.16266
     0.17765
     0.14267
     0.15266
     0.19763
     0.16266
     0.13268
     0.25259
     0.29256
     0.33753
     0.31255
     0.43246
     0.45744
     0.39249
     0.41747
     0.63731
     0.62731
     0.56736
     0.56736
     0.65729
     0.70725
     0.77221
     0.75222
     0.79719
     0.65729
     0.58734
     0.76221
     1.49168
     1.63657
     1.80644
     1.17691
    -2.34050
    -2.05571
    -0.63675
    -1.22132
    -1.66100
    -1.10141
    -0.49686
    -0.19708
    -1.00648
    -1.71596
    -0.85160
    -0.89656
    -0.94653
    -0.81163
    -1.07143
    -1.11140
    -0.88657
    -0.03720
     1.19190
     1.50167
     1.07698
     0.59234
     0.50740
     0.42746
     0.30255
     0.21262
     0.07772
     0.00777
     0.30755
     0.54737
     0.52239
     0.53238
     0.62731
     0.86714
     0.96706
     1.01203
     0.91710
     0.75722
     0.54737
     0.47742
     0.47742
     0.54737
     0.60733
     0.49741
     0.50241
     0.42746
     0.30255
     0.13268
     0.13268
     0.01776
     0.09271
     0.00777
    -0.01221
    -0.16210
    -0.13712
    -0.11214
    -0.11714
    -0.21706
    -0.21207
    -0.33698
    -0.32199
    -0.20707
    -0.07217
    -0.19708
    -0.34697
    -0.30700
    -0.22706
    -0.17210
    -0.10215
    -0.15211
    -0.11714
    -0.00222
     0.01277
     0.07272
     0.09271
     0.10770
     0.07772
     0.09770
     0.42246
     0.11769
     0.01776
     0.06773
     0.16765
     0.20263
     0.17265
     0.08272
     0.08272
     0.01776
     0.09271
     0.13767
     0.02776
     0.08771
    -0.14212
    -0.00222
    -0.00222
    -0.03720
     0.00277
    -0.02720
    -0.04719
    -0.01721
     0.12269
     0.06273
    -0.04219
    -0.04719
    -0.01721
     0.02776
     0.03775
     0.01277
    -0.05219
     0.05773
     0.03275
    -0.04219
     0.01776
    -0.14212
    -0.10215
    -0.06218
     0.04774
     0.02776
    -0.07717
    -0.12713
    -0.11214
    -0.18709
    -0.06717
    -0.11714
    -0.11714
    -0.02720
    -0.11714
     0.01277
    -0.13213
    -0.16210
    -0.23205
    -0.17709
    -0.07217
     0.06273
     0.01776
    -0.11714
    -0.11214
    -0.06218
    -0.04219
     0.02776
    -0.13213
    -0.02221
    -0.05718
    -0.05718
    -0.00222
    -0.17210
    -0.03220
    -0.10215
     0.00277
     0.01277
    -0.11214
    -0.09715
    -0.12713
    -0.12213
    -0.08216
     0.04274
    -0.02720
    -0.11214
    -0.16710
    -0.13213
    -0.05219
    -0.10714
    -0.22706
    -0.11214
    -0.08716
    -0.04719
    -0.04219
    -0.14712
    -0.14212
    -0.09216
    -0.16210
     0.06273
    -0.01721
    -0.05219
    -0.05219
    -0.07217
     0.00277
    -0.04719
     0.04774
     0.01277
     0.19263
     0.16266
     0.17765
     0.08771
     0.23260
     0.31255
     0.26758
     0.41247
     0.51739
     0.39748
     0.57235
     0.57235
     0.77221
     0.81218
     0.80718
     0.87713
     0.96207
     1.09697
     1.15692
     1.14693
     1.17191
     1.12195
     1.15692
     1.31181
     1.39175
     1.31681
     1.17191
     1.19689
     1.14693
     1.11695
     1.07199
     1.10696
     1.10196
     0.95207
     0.95207
     0.68727
     0.88213
     1.26684
     1.45670
     1.32680
     2.26610
     3.17543
     3.86992
     0.97706
    -2.23058
    -2.45042
    -2.19560
    -0.73168
    -0.31199
    -0.61677
    -1.43616
    -2.18561
    -3.02000
    -3.67451
    -3.90934
    -4.23410
    -4.10420
    -3.39472
    -3.12992
    -3.04997
    -3.06996
    -2.51537
    -1.77092
    -0.74168
     0.08272
     0.20762
     0.03775
    -0.14212
    -0.05718
     0.04274
     0.29756
     0.48242
     0.79219
     0.94208
     0.89711
     0.64730
     0.66728
     0.60733
     0.57735
     0.49241
     0.29256
     0.33253
     0.35751
     0.12768
     0.09770
     0.01277
    -0.07217
    -0.17210
    -0.18709
    -0.14212
    -0.05718
    -0.27702
    -0.38694
    -0.16210
    -0.13712
    -0.05219
    -0.08216
    -0.09216
     0.04274
     0.02276
    -0.06717
     0.00277
     0.09770
     0.05274
     0.09770
     0.44245
     0.34252
     0.22761
     0.21262
     0.26258
     0.24260
     0.24260
     0.25259
     0.27258
     0.25259
     0.22261
     0.30255
     0.35252
     0.35751
     0.29756
     0.20263
     0.09271
     0.20762
     0.06273
     0.15766
    -0.06218
    -0.11714
    -0.15711
    -0.09715
    -0.25204
    -0.28701
    -0.47687
    -0.57680
    -0.54182
    -0.60178
    -0.55182
    -0.56181
    -0.57180
    -0.48686
    -0.59678
    -0.47188
    -0.36196
    -0.37695
    -0.35196
    -0.33198
    -0.30200
    -0.24205
    -0.27202
    -0.38194
    -0.26703
    -0.26203
    -0.34697
    -0.29700
    -0.22706
     0.11769
     0.16266
     0.16765
     0.23760
     0.04774
    -0.08216
     0.09271
     0.33753
     0.43745
     0.60733
     0.62731
     0.59734
     0.59734
     0.57735
     0.56736
     0.34252
     0.35751
     0.46244
     0.34252
     0.26258
     0.09271
     0.23760
     0.38249
     0.20263
     0.12269
     0.01776
     0.07272
     0.02276
     0.11769
     0.08272
     0.09271
    -0.09715
    -0.07217
     0.17765
     0.01776
    -0.00222
    -0.07217
    -0.07717
    -0.04219
    -0.18709
    -0.14212
    -0.12213
    -0.22706
    -0.24205
    -0.10215
    -0.14712
    -0.08216
    -0.27702
    -0.28202
    -0.20707
    -0.15211
    -0.22206
    -0.14712
    -0.11214
    -0.21706
    -0.20207
    -0.17709
    -0.02221
    -0.10714
    -0.12213
    -0.18709
    -0.08716
    -0.07217
    -0.08216
    -0.13213
    -0.12213
    -0.10215
    -0.10215
     0.04774
     0.01277
    -0.06717
    -0.10215
    -0.10215
     0.03775
    -0.02221
    -0.06218
     0.03275
     0.05773
     0.05274
     0.11269
     0.01277
     0.14767
     0.13268
     0.11769
     0.24260
     0.25759
     0.19763
     0.21762
     0.23260
     0.34252
     0.28257
     0.34252
     0.19763
     0.32753
     0.26758
     0.26758
     0.13767
     0.06273
     0.14767
     0.22761
     0.22761
    -0.19208
    -0.87658
    -0.75167
    -0.98150
    -1.23631
    -2.20560
    -1.01647
     1.79645
     1.59160
     0.88213
     0.02276
    -1.47114
    -2.44542
    -2.11067
     0.18764
     1.73650
     1.17691
     0.96706
     0.90211
     1.36177
     1.28683
     0.55737
    -0.41692
    -0.99649
    -0.49686
     0.08771
     0.28756
     0.13268
     0.08771
     0.30755
     0.71725
     0.71225
     0.40248
     0.18264
    -0.15211
    -0.30700
    -0.09715
     0.41247
     0.70226
     0.75722
     0.68727
     0.58235
     0.48242
     0.43246
     0.12269
     0.15266
     0.08272
    -0.20707
    -0.09216
    -0.23205
    -0.21706
    -0.39693
    -0.41192
    -0.31199
    -0.34197
    -0.30200
    -0.35196
    -0.33698
    -0.36695
    -0.36196
    -0.30200
    -0.23705
    -0.24205
    -0.27702
    -0.36695
    -0.22206
    -0.26203
    -0.30700
    -0.21706
    -0.28701
    -0.19208
    -0.13712
    -0.01721
    -0.16210
    -0.10215
    -0.14712
    -0.00222
    -0.08216
    -0.07217
     0.04774
     0.05773
     0.07772
    -0.00222
     0.05773
     0.04274
     0.09271
     0.07772
     0.02776
    -0.05718
    -0.05718
    -0.10215
    -0.10215
    -0.11714
    -0.20707
    -0.07717
    -0.11214
    -0.20707
    -0.10215
    -0.20707
    -0.30200
    -0.38694
    -0.29700
    -0.24205
    -0.17210
    -0.10215
    -0.21706
    -0.24704
    -0.21207
    -0.14212
    -0.28202
    -0.22206
    -0.18209
    -0.16210
    -0.24704
    -0.05219
     0.07272
     0.19263
     0.04774
     0.34752
     0.33753
     0.53738
     0.28756
     0.27258
     0.30755
     0.42746
     0.54238
     0.50241
     0.66229
     0.41247
     0.28756
     0.45244
     0.39249
     0.33753
     0.18264
     0.02776
     0.06773
     0.08771
     0.13268
    -0.00222
    -0.05219
    -0.13213
     0.01776
    -0.06218
     0.03775
    -0.08216
    -0.18709
    -0.09715
    -0.07217
    -0.13712
    -0.12213
    -0.18709
    -0.18709
    -0.17210
    -0.09216
    -0.11214
    -0.10215
    -0.34197
    -0.16210
    -0.31199
    -0.19208
    -0.18709
    -0.25204
    -0.28202
    -0.29201
    -0.21706
    -0.26203
    -0.35696
    -0.27702
    -0.19708
    -0.20707
    -0.04219
    -0.17709
     0.00277
     0.02776
     0.00277
     0.04274
     0.21762
     0.31754
     0.43745
     0.42746
     0.58235
     0.56236
     0.56736
     0.51240
     0.60233
     0.64230
     0.73723
     0.48242
     0.45244
     0.47742
     0.49741
     0.45744
     0.38749
     0.12269
     0.02776
     0.00277
    -0.03720
    -0.23705
    -0.43191
    -0.51684
    -0.60178
    -0.74168
    -0.94153
    -1.20633
    -1.64101
    -2.11566
    -2.33051
    -0.15211
     2.61085
     5.31386
     4.21966
     1.14193
    -0.55182
     2.65082
     5.40879
     3.94487
     1.86140
     2.41599
     3.35031
     3.91489
     3.53017
     2.55089
     1.53165
     0.66229
     0.02276
    -0.49686
    -1.31625
    -1.86085
    -2.11067
    -1.99076
    -1.68598
    -1.50112
    -1.46614
    -1.38121
    -1.12140
    -0.93653
    -0.73168
    -0.51684
    -0.40193
    -0.55182
    -0.39193
    -0.23705
    -0.14712
    -0.12213
    -0.06218
     0.12768
     0.12768
     0.19263
     0.08771
     0.20263
     0.18264
     0.17265
     0.33753
     0.23760
     0.32753
     0.26258
     0.23260
     0.24759
     0.18764
     0.15266
     0.16765
     0.18264
     0.22761
     0.10770
     0.07272
     0.02776
     0.10770
     0.14267
     0.11769
     0.07772
    -0.01221
     0.13268
     0.07272
     0.17265
     0.10770
     0.08771
    -0.02720
    -0.07217
    -0.06218
     0.00277
    -0.13213
    -0.20207
    -0.18709
    -0.11714
    -0.30700
    -0.38694
    -0.21706
    -0.31199
    -0.29700
    -0.27702
    -0.20707
    -0.27202
    -0.38694
    -0.41192
    -0.29201
    -0.19208
    -0.22706
    -0.27702
    -0.30200
    -0.28701
    -0.16210
    -0.15211
    -0.15211
    -0.29700
    -0.31699
    -0.32199
    -0.07717
    -0.19708
    -0.24704
    -0.38694
    -0.26703
    -0.19708
    -0.29201
    -0.28202
    -0.32199
    -0.30700
    -0.26203
    -0.28701
    -0.23705
    -0.34697
    -0.35696
    -0.53683
    -0.32199
    -0.24704
    -0.35696
    -0.38694
    -0.30700
    -0.29201
    -0.25204
    -0.23705
    -0.16210
    -0.18709
    -0.17210
    -0.19208
    -0.12713
    -0.12713
    -0.12713
    -0.14212
    -0.16210
    -0.01221
    -0.02720
    -0.03720
    -0.05718
    -0.04719
    -0.14712
    -0.16710
    -0.12713
    -0.13712
    -0.15211
    -0.06218
    -0.03720
    -0.11714
    -0.10215
    -0.20207
    -0.17709
    -0.02720
    -0.16710
    -0.04719
    -0.07717
    -0.11214
    -0.00222
     0.00277
    -0.01221
    -0.06218
     0.02276
     0.08771
     0.06273
     0.06273
    -0.03720
    -0.06717
    -0.12713
    -0.15211
     0.06273
    -0.11214
    -0.15211
    -0.21706
    -0.11714
    -0.04219
     0.04274
     0.01277
     0.09770
     0.16765
     0.30755
     0.38249
     0.55737
     0.58235
     0.62232
     0.82717
     1.17691
     1.27683
     1.23686
     1.26684
     1.41174
     1.46170
     1.49168
     1.42672
     1.47169
     1.35178
     1.32180
     1.35678
     1.30182
     1.18190
     0.81717
     0.71725
     0.80218
     0.68727
     0.58734
     0.53738
     0.58734
     0.56236
     0.43246
     0.53238
     0.23760
     0.00777
    -0.00722
    -0.12213
    -0.31199
    -0.41692
    -0.51185
    -0.81163
    -0.98150
    -1.26129
    -1.78091
    -1.71096
    -1.61603
    -1.21133
    -0.54182
     0.44745
     1.44671
     2.21614
     0.64230
    -1.21633
    -0.24704
     1.33179
     1.90137
     1.21188
     3.33032
     3.43524
     1.54164
    -0.16210
    -0.84160
    -0.89656
    -0.56681
    -0.60178
    -1.03146
    -1.55108
    -1.86085
    -2.11067
    -2.24557
    -1.94079
    -1.63602
    -1.28628
    -1.15637
    -0.84160
    -0.68172
    -0.43191
    -0.26203
     0.16765
     0.50241
     0.75722
     0.74723
     0.72224
     0.60233
     0.59734
     0.49741
     0.41747
     0.36251
     0.31754
     0.29256
     0.33253
     0.30255
     0.37750
     0.26258
     0.27258
     0.18764
     0.22761
     0.23260
     0.27258
     0.18264
     0.19763
     0.11769
     0.08771
     0.20263
     0.10270
    -0.03220
     0.08272
    -0.03720
     0.00777
    -0.00222
    -0.07217
    -0.05718
    -0.12713
    -0.08716
    -0.01221
    -0.03220
    -0.11714
    -0.18709
    -0.18209
    -0.12713
    -0.11214
    -0.21207
    -0.20207
    -0.24704
    -0.29700
    -0.11714
    -0.22206
    -0.19208
    -0.31199
    -0.46688
    -0.27202
    -0.30700
    -0.29700
    -0.32199
    -0.30700
    -0.37695
    -0.34697
    -0.36196
    -0.30200
    -0.15711
    -0.31699
    -0.15211
    -0.09216
    -0.30200
    -0.25703
    -0.21207
    -0.08216
    -0.10215
    -0.07217
    -0.06717
     0.01776
    -0.04219
    -0.01221
    -0.06717
    -0.03720
     0.06773
     0.05773
     0.04274
     0.14267
     0.04274
     0.08771
     0.07272
     0.09770
     0.10770
     0.10270
     0.08272
     0.01776
     0.05274
     0.06273
     0.11269
    -0.06717
     0.07272
     0.02776
    -0.00222
     0.07272
     0.09770
     0.04274
    -0.08216
    -0.01221
    -0.05718
     0.12269
     0.04774
     0.01277
    -0.10215
     0.09770
     0.09271
    -0.01221
     0.04774
    -0.01221
     0.01277
     0.03775
     0.02776
     0.10770
     0.08771
    -0.07717
     0.06273
     0.11269
     0.17265
     0.14767
    -0.03220
     0.05773
     0.05773
     0.05773
     0.09770
     0.17765
    -0.00222
    -0.04719
     0.07772
     0.05274
     0.03275
    -0.05219
    -0.03720
     0.00277
    -0.03220
    -0.04719
    -0.10215
    -0.06717
    -0.15211
    -0.00722
    -0.03720
     0.03275
    -0.09715
    -0.08216
    -0.05219
     0.05773
     0.04774
     0.04274
     0.06773
     0.07272
     0.21762
     0.21262
     0.21762
     0.22761
     0.17765
     0.15266
     0.16266
     0.27757
     0.17265
     0.19263
     0.12768
     0.17265
     0.05773
    -0.00222
    -0.07717
    -0.00222
    -0.09216
    -0.03220
    -0.13213
    -0.20707
    -0.19208
    -0.17210
    -0.14212
    -0.18209
    -0.16210
    -0.25703
    -0.33698
    -0.33698
    -0.31199
    -0.38194
    -0.47687
    -0.48686
    -0.52184
    -0.66673
    -0.94653
    -0.76166
    -0.88157
    -1.31126
    -2.21559
     0.12768
     3.38528
     1.35678
     1.77647
     2.10123
     1.23686
     0.69227
     1.03202
     2.21614
     2.28109
     2.53591
     2.43598
     2.04627
     1.49168
     0.94708
     0.53238
     0.12768
    -0.31699
    -0.81163
    -1.30626
    -1.64601
    -1.69597
    -1.81089
    -1.95578
    -1.92081
    -1.83087
    -1.66100
    -1.24131
    -1.11640
    -0.84160
    -0.51185
    -0.36196
    -0.22206
    -0.02720
     0.00277
     0.03775
     0.11269
     0.18264
     0.41247
     0.55237
     0.59734
     0.55737
     0.48242
     0.48242
     0.41247
     0.31255
     0.19763
     0.12768
    -0.00722
     0.02776
     0.12269
     0.00777
     0.07772
     0.19263
     0.33753
     0.35252
     0.40748
     0.38749
     0.51739
     0.43246
     0.47742
     0.43745
     0.26758
     0.29256
     0.23260
     0.10770
     0.19763
     0.12768
    -0.02720
    -0.09715
    -0.11714
    -0.44190
    -0.47687
    -0.65174
    -0.44689
    -0.41692
    -0.42191
    -0.41192
    -0.56181
    -0.49186
    -0.30200
    -0.27702
    -0.01221
    -0.17709
    -0.18209
    -0.13213
    -0.01221
     0.10770
    -0.02720
    -0.02720
    -0.07717
     0.00777
     0.05773
     0.12768
     0.06273
     0.03775
     0.02276
     0.00777
     0.02776
     0.00777
     0.03275
     0.04774
     0.14267
     0.23760
     0.05773
     0.00277
    -0.04719
     0.00277
    -0.02720
     0.13268
     0.00277
     0.05274
    -0.07717
    -0.11714
    -0.00722
     0.06273
    -0.00722
    -0.02221
    -0.15211
    -0.10714
    -0.04719
    -0.00722
    -0.09216
    -0.04719
    -0.07217
    -0.03720
     0.02776
    -0.00222
     0.02276
    -0.13712
     0.04274
     0.04774
    -0.05718
    -0.07217
    -0.04219
     0.00277
     0.07272
    -0.00222
    -0.00222
     0.01776
     0.06773
     0.13268
     0.02276
    -0.00222
    -0.05718
    -0.02221
     0.02276
     0.10270
     0.01776
     0.01776
    -0.01721
     0.09271
     0.00777
     0.02776
    -0.01221
    -0.01721
     0.01277
     0.06773
     0.11269
     0.11269
     0.06773
     0.09271
     0.11769
     0.28257
     0.38749
     0.31754
     0.20762
     0.32753
     0.42746
     0.56236
     0.60733
     0.58734
     0.62232
     0.83716
     0.92709
     0.96706
     0.99204
     0.92210
     0.99204
     1.00703
     1.28183
     1.11695
     1.09197
     1.01203
     1.13194
     1.07199
     0.98205
     0.84216
     0.62232
     0.56736
     0.50241
     0.48242
     0.33253
     0.13268
     0.07772
    -0.10215
    -0.00722
    -0.13213
    -0.17709
    -0.33198
    -0.53183
    -0.48686
    -0.45689
    -0.44689
    -0.47188
    -0.66673
    -0.74168
    -0.78664
    -0.72169
    -0.67173
    -0.82162
    -1.06144
    -0.97650
    -1.00648
    -0.92154
    -1.15137
    -1.26629
    -1.20134
    -0.91655
    -0.03720
     0.80718
     0.30755
    -1.12140
    -1.60604
     1.23686
     1.86640
     2.13120
     1.94634
     1.90137
     0.55237
    -1.07643
     0.19763
     0.73224
     1.39675
     1.21188
     0.90211
     0.29756
    -0.20707
    -0.67173
    -0.92654
    -1.08143
    -1.10141
    -1.01647
    -0.92654
    -1.19634
    -1.10641
    -0.91655
    -0.93653
    -0.84160
    -0.78165
    -0.70670
    -0.69171
    -0.57180
    -0.55681
    -0.63176
    -0.51185
    -0.60678
    -0.72669
    -0.85659
    -0.93653
    -0.94653
    -0.65174
    -0.74168
    -0.55182
    -0.13712
     0.41247
     0.64730
     0.29256
    -0.19208
    -0.22206
    -0.00222
     0.22261
     0.38749
     0.64230
     0.81717
     0.96706
     0.79719
     0.84715
     0.81218
     0.69227
     0.63731
     0.35751
     0.42746
     0.46244
     0.44745
     0.44245
     0.41247
     0.24759
     0.26258
     0.27258
     0.37250
     0.43246
     0.24260
     0.14267
     0.18764
     0.02776
     0.01277
    -0.01221
    -0.05718
    -0.13712
    -0.18209
    -0.16710
    -0.01721
    -0.13213
    -0.13712
    -0.18709
    -0.18709
    -0.14212
    -0.23205
    -0.28701
    -0.21207
    -0.29700
    -0.18709
    -0.23705
    -0.21706
    -0.05219
    -0.34697
    -0.32698
    -0.33698
    -0.27202
    -0.30200
    -0.19208
    -0.18709
    -0.10215
    -0.08216
    -0.10714
     0.02276
     0.05773
     0.14767
     0.17265
     0.22261
     0.19763
     0.19263
     0.32254
     0.38749
     0.29756
     0.33253
     0.40748
     0.41747
     0.40748
     0.24260
     0.18264
     0.09770
     0.27757
     0.14267
     0.07272
     0.11769
     0.10770
     0.09770
     0.13767
     0.06773
     0.02276
    -0.14712
    -0.21706
    -0.09715
     0.00277
     0.07272
     0.00277
    -0.06218
    -0.19708
    -0.12213
    -0.06717
    -0.16710
    -0.21706
    -0.37195
    -0.31199
    -0.34697
    -0.28202
    -0.29201
    -0.33198
    -0.40692
    -0.46688
    -0.34697
    -0.30200
    -0.42191
    -0.39693
    -0.48686
    -0.37195
    -0.25703
    -0.22706
    -0.24205
    -0.29201
    -0.23205
    -0.16210
    -0.02720
     0.01277
    -0.08716
    -0.01221
    -0.03220
     0.07772
    -0.02221
    -0.01221
     0.01776
    -0.09715
     0.00777
    -0.03720
    -0.02221
    -0.05219
    -0.17210
    -0.20207
    -0.14712
    -0.08716
    -0.23705
    -0.29201
    -0.20707
    -0.19208
    -0.32698
    -0.27202
    -0.11714
    -0.24205
    -0.19708
    -0.20707
    -0.17210
    -0.25703
    -0.25703
    -0.20207
    -0.08716
    -0.09216
    -0.25204
    -0.01721
    -0.06218
    -0.09216
    -0.13712
    -0.11214
    -0.08716
     0.05773
    -0.03720
     0.04274
     0.06773
    -0.02221
    -0.05219
    -0.07217
     0.12269
     0.13268
     0.08272
     0.08272
    -0.07717
     0.01277
     0.01776
     0.05274
    -0.01221
     0.02776
     0.01776
     0.02276
     0.01776
    -0.16210
    -0.28701
    -0.38194
    -0.58679
    -0.35196
     0.51240
     1.09697
     0.16765
     0.62731
     1.34179
     1.63157
     0.86714
     0.17765
    -1.56607
    -1.26629
     0.92709
     1.21688
     0.61232
    -0.10714
     0.03775
    -0.37195
    -0.74168
    -0.97650
    -1.15637
    -1.26129
    -1.16137
    -1.22132
    -1.11640
    -0.86658
    -0.51185
     0.08272
     0.24759
     0.13767
    -0.09715
    -0.37195
    -0.12713
     0.20263
     0.35252
     0.58734
     0.48242
     0.40748
     0.54238
     0.34752
     0.33253
     0.50241
     0.30255
     0.28257
     0.18764
     0.15266
     0.17765
     0.13767
    -0.01221
    -0.00722
     0.04274
    -0.08716
    -0.17709
    -0.17210
    -0.17709
    -0.02720
    -0.02221
     0.16266
     0.01776
    -0.01221
    -0.09715
     0.06273
     0.10270
     0.11769
     0.09271
     0.25759
     0.30255
     0.34252
     0.27258
     0.24260
     0.24260
     0.25759
     0.12768
     0.18264
     0.14767
     0.07772
     0.18264
     0.10770
     0.06773
     0.03775
    -0.09216
    -0.04719
    -0.08216
    -0.02221
    -0.08216
    -0.14212
    -0.34697
    -0.21207
    -0.20707
    -0.12713
    -0.06218
    -0.14212
    -0.28701
    -0.33698
    -0.26203
    -0.12713
    -0.17210
    -0.08216
     0.16765
     0.00777
     0.14767
     0.04274
     0.11769
     0.07272
     0.10770
     0.14267
     0.32753
     0.29756
     0.22261
     0.21762
     0.29256
     0.38249
     0.24759
     0.12269
     0.00277
    -0.00722
     0.01277
     0.06773
    -0.02221
    -0.07717
    -0.13712
    -0.14712
    -0.13712
    -0.03220
    -0.23205
    -0.17210
    -0.18709
    -0.09715
    -0.10215
    -0.22706
    -0.14712
     0.00277
     0.08272
     0.08771
     0.02276
     0.01277
    -0.05718
    -0.08716
     0.04274
     0.07272
    -0.01221
    -0.04719
     0.00777
     0.01776
     0.01277
    -0.00222
    -0.05219
    -0.00722
     0.00277
    -0.04219
     0.04274
    -0.02720
    -0.09216
    -0.01721
    -0.12713
     0.02276
    -0.10714
    -0.09715
    -0.12213
    -0.07717
    -0.16210
    -0.20207
    -0.23705
    -0.18709
    -0.00722
     0.15266
     0.25759
     0.24260
     0.05274
     0.06773
    -0.06717
     0.17265
     0.28257
     0.21262
    -0.07217
     0.01277
    -0.08216
    -0.14212
    -0.32199
    -0.50185
    -0.64675
    -0.45189
    -0.38194
    -0.27702
    -0.04219
    -0.18209
    -0.37195
    -0.02221
     0.22761
     0.49241
     0.76721
     0.78720
     0.40248
     0.79719
     1.65655
     1.64157
     2.09123
     2.03627
     2.20115
     1.88139
     0.48742
     0.23760
     0.08771
     0.53238
     1.76647
     1.73650
     1.67154
     1.66155
     1.16192
     0.27258
    -0.02221
    -0.03220
     0.04274
     0.34252
     0.58734
     0.81717
     0.59734
     0.40248
     0.17765
     0.00277
    -0.09715
    -0.31199
    -0.53183
    -0.79664
    -0.96151
    -1.01647
    -1.05644
    -1.22632
    -1.30126
    -1.43616
    -1.37121
    -1.49612
    -1.77092
    -2.08069
    -2.08569
    -2.09068
    -1.93580
    -1.89083
    -2.16563
    -2.28054
    -2.38047
    -2.21059
    -2.35549
    -2.31052
    -2.39046
    -2.24057
    -2.21559
    -2.19061
    -2.20560
    -2.17562
    -2.18062
    -2.16563
    -1.99076
    -1.84586
    -1.72095
    -1.67599
    -1.30126
    -1.08642
    -1.08143
    -1.18635
    -1.11640
    -1.12639
    -0.94153
    -0.61677
    -0.48686
    -0.46688
    -0.55681
    -0.63176
    -0.59678
    -0.43191
    -0.32199
    -0.44689
    -0.62676
    -0.63176
    -0.51185
    -0.47687
    -0.46188
    -0.48686
    -0.42191
    -0.33698
    -0.25204
    -0.21207
    -0.31199
    -0.38694
    -0.36695
    -0.18209
    -0.17709
    -0.20707
    -0.09216
    -0.20207
    -0.12213
    -0.07217
    -0.14212
    -0.15211
    -0.11214
    -0.06218
    -0.22706
    -0.02221
    -0.12213
    -0.01221
    -0.07717
    -0.03220
    -0.04219
    -0.08716
    -0.12713
    -0.07717
    -0.06218
    -0.10714
    -0.16710
    -0.10215
    -0.07217
     0.00277
    -0.05219
    -0.01721
    -0.08216
    -0.07717
    -0.05718
     0.02276
     0.08272
     0.02776
     0.14267
     0.04774
     0.10770
     0.02776
     0.02276
     0.02276
     0.16765
     0.03775
     0.09271
     0.10270
     0.09770
    -0.02221
     0.05773
     0.02276
     0.09770
     0.12768
     0.03275
    -0.02221
     0.00277
    -0.02720
    -0.01721
     0.04774
     0.07272
     0.01776
     0.00777
     0.03275
     0.16765
     0.10270
     0.02276
    -0.03220
     0.13268
     0.10270
     0.08272
     0.09770
     0.10270
     0.06773
     0.02776
     0.10770
     0.18264
     0.11769
     0.07772
    -0.07217
    -0.01721
    -0.04219
    -0.20207
    -0.35196
    -0.23205
    -0.04719
     0.08771
     0.25259
     0.33753
     0.20762
    -0.09216
    -0.05219
     0.09770
     0.19763
     0.38249
     0.38249
     0.32753
     0.30755
     0.27258
     0.37250
     0.34252
     0.29756
     0.31754
     0.56236
     0.41247
     0.08771
    -0.02720
    -0.00722
    -0.04219
     0.01277
    -0.04219
     0.25259
     0.28756
     0.10770
     0.10770
     0.06773
     0.14267
     0.17765
     0.17265
     0.09770
     0.22261
     0.31754
     0.79219
     1.62158
     0.85714
     0.49241
     0.72224
     0.67228
     0.74223
     0.79719
     0.88213
     1.49667
     1.69653
     0.92210
    -0.03220
     1.38176
     1.22687
     0.50241
    -2.22059
    -2.93506
     1.19190
     2.69079
     3.60512
     1.03202
    -2.94505
    -3.86437
    -1.48113
    -0.22706
     0.09271
    -0.05718
    -0.19208
    -0.59678
    -0.74667
    -0.83661
    -0.92654
    -0.99149
    -0.89157
    -0.68672
    -0.39193
    -0.32698
    -0.21207
    -0.26203
    -0.08716
    -0.00722
     0.02776
     0.02276
     0.11769
     0.10770
     0.19263
     0.20263
     0.23260
     0.03275
    -0.05219
    -0.05219
     0.06773
     0.09271
     0.10270
    -0.01221
    -0.07217
    -0.06717
     0.04274
    -0.05718
     0.06773
    -0.08716
    -0.09715
     0.00277
    -0.00222
    -0.01221
    -0.10215
    -0.15711
    -0.00222
    -0.06218
     0.04274
     0.00777
    -0.07717
    -0.05718
    -0.02720
    -0.08716
     0.06273
    -0.02720
    -0.01721
     0.00277
     0.02776
     0.08771
     0.02276
     0.04774
    -0.02221
     0.10270
     0.09271
     0.07772
     0.03275
     0.02776
     0.01277
     0.03275
     0.04274
     0.11769
    -0.04219
     0.03275
     0.11769
     0.09770
     0.05773
    -0.05219
    -0.06218
     0.19763
     0.16266
     0.20762
     0.15766
     0.19763
     0.12269
     0.07772
     0.13767
     0.11269
    -0.04219
    -0.00222
     0.01776
     0.20263
     0.28756
     0.29256
     0.11269
     0.25759
     0.12768
     0.18764
     0.18764
     0.34252
     0.39748
     0.68227
     0.57735
     0.34252
     0.27757
     0.16266
     0.33753
     0.37250
     0.39249
     0.24260
     0.11769
    -0.05219
     0.06773
     0.01277
    -0.09216
    -0.14712
    -0.18209
    -0.19208
    -0.18209
    -0.08216
    -0.11214
    -0.28701
    -0.15211
    -0.17709
    -0.06717
    -0.10215
    -0.16210
    -0.19208
    -0.06717
     0.04774
     0.09271
    -0.06218
    -0.17709
    -0.15211
    -0.13712
    -0.09216
     0.00777
    -0.19708
    -0.27702
    -0.19208
    -0.20707
    -0.29201
    -0.48686
    -0.36695
    -0.36695
    -0.37195
    -0.40692
    -0.35696
    -0.40193
    -0.44190
    -0.35196
    -0.31699
    -0.23705
    -0.20207
    -0.30200
    -0.29700
    -0.11714
    -0.08216
    -0.16710
    -0.16710
    -0.09715
    -0.19208
    -0.00722
    -0.08716
    -0.07217
    -0.18709
    -0.04719
    -0.11714
     0.03775
     0.03275
    -0.11714
    -0.15211
    -0.08716
    -0.00222
     0.00277
     0.00777
    -0.07717
     0.00277
     0.02776
     0.08771
     0.06273
     0.00277
    -0.03720
     0.01277
     0.09271
     0.14267
     0.00277
     0.11769
     0.14767
     0.14767
     0.18764
     0.09770
     0.12269
     0.22761
     0.29256
     0.36251
     0.27258
     0.25759
     0.24260
     0.27757
     0.61232
     0.67228
     0.67728
     0.47742
     0.49241
     0.65729
     0.64730
     0.76221
     1.06699
     1.09697
     0.95207
     0.92210
     1.04700
     0.89212
     1.29682
     1.48168
     1.60160
     1.19689
    -2.32551
    -3.01500
    -1.76093
    -2.37547
    -2.30552
    -1.81588
    -1.21633
    -0.93653
    -1.81588
    -3.13491
    -3.27481
    -2.02073
    -1.98076
    -1.44616
    -0.90656
    -0.07217
     0.68227
     0.51739
    -0.21706
     0.22261
     1.54664
     2.75075
     2.87066
     2.35604
     1.87140
     1.56662
     1.55163
     1.55163
     1.61658
     1.86140
     2.00630
     2.16618
     2.27110
     2.14619
     1.91137
     1.79645
     1.72151
     1.58161
     1.39675
     1.28683
     1.26185
     1.06699
     0.87213
     0.87713
     0.76221
     0.56236
     0.56736
     0.41747
     0.44745
     0.28257
     0.02776
    -0.11714
    -0.18709
    -0.40193
    -0.56181
    -0.69171
    -0.84660
    -0.94153
    -1.00648
    -1.11640
    -1.18635
    -1.35123
    -1.33624
    -1.50112
    -1.42118
    -1.27628
    -1.44616
    -1.34123
    -1.36122
    -1.24131
    -1.28128
    -1.12140
    -1.18135
    -1.08642
    -1.00149
    -0.95652
    -0.87658
    -0.81163
    -0.86658
    -0.88157
    -0.73668
    -0.58679
    -0.61677
    -0.59678
    -0.53683
    -0.50685
    -0.47687
    -0.29201
    -0.29201
    -0.27702
    -0.29201
    -0.17709
     0.05274
     0.14267
    -0.13712
    -0.20207
    -0.09216
    -0.02720
     0.05274
    -0.06717
     0.05773
     0.04274
     0.01277
    -0.02720
    -0.01721
    -0.16710
    -0.00722
    -0.14212
    -0.00722
    -0.03220
    -0.04719
    -0.08216
    -0.12213
    -0.00222
    -0.03220
    -0.05219
    -0.02720
    -0.00722
     0.03775
    -0.08216
     0.04274
     0.03775
     0.09770
     0.13268
     0.12768
     0.15766
     0.09271
     0.15766
     0.01277
     0.07772
     0.22761
     0.07272
     0.13268
     0.00777
     0.03275
     0.07272
    -0.09715
    -0.09216
     0.00777
    -0.07217
    -0.14712
    -0.12713
    -0.11214
    -0.05219
    -0.33198
    -0.22706
    -0.08716
    -0.03720
    -0.08716
    -0.16710
    -0.21706
    -0.25204
    -0.06218
    -0.10215
    -0.04219
    -0.01221
    -0.09715
    -0.09715
    -0.04219
    -0.12713
    -0.18709
    -0.15211
     0.06773
     0.02276
    -0.11214
    -0.09715
    -0.15711
    -0.05718
    -0.13213
     0.00277
     0.16266
     0.07272
     0.00777
     0.05773
     0.08272
     0.32753
     0.30255
     0.24759
     0.33253
     0.56236
     0.76721
     0.90211
     0.89212
     0.74723
     1.03701
     1.20189
     1.48668
     2.01129
     2.81070
     3.75001
     4.12973
     3.84494
     3.57014
     0.07272
    -7.04203
    -6.21764
    -0.64175
     0.98205
     0.99204
    -0.64175
    -2.59531
    -3.95431
    -4.95357
    -5.10346
    -4.99854
    -4.53888
    -3.91434
    -2.74020
    -1.92580
    -1.33624
    -0.72169
    -0.07717
     0.27258
     0.63731
     0.67728
     0.72724
     0.83716
     0.82717
     0.61232
     0.32254
     0.08272
     0.18264
     0.29256
     0.33753
     0.20263
    -0.14212
    -0.32698
    -0.43191
    -0.49686
    -0.52684
    -0.49186
    -0.48187
    -0.33698
    -0.32698
    -0.15211
    -0.36196
    -0.26703
    -0.20707
    -0.27702
     0.06273
     0.14267
     0.24759
     0.20263
     0.21262
     0.26758
     0.18764
     0.28756
     0.38249
     0.33753
     0.31754
     0.30255
     0.30255
     0.28257
     0.22261
     0.11269
     0.21262
     0.15266
     0.03275
    -0.03720
     0.02276
     0.02776
    -0.12213
    -0.17210
    -0.02221
    -0.13213
    -0.16210
    -0.24205
    -0.10714
     0.07272
     0.15266
     0.10770
    -0.03720
    -0.02221
     0.10270
     0.19263
     0.17765
     0.22761
     0.21762
     0.24759
     0.39748
     0.33253
     0.23760
     0.14767
     0.14767
     0.16765
     0.18764
     0.07772
     0.01776
    -0.00722
     0.06773
     0.01776
    -0.03720
     0.08272
     0.02276
     0.06773
     0.11269
     0.02276
     0.11269
    -0.08716
    -0.04219
     0.08771
     0.08272
     0.08771
     0.21262
     0.07272
    -0.00722
     0.11769
    -0.06218
     0.04274
     0.03275
    -0.01221
     0.04774
     0.13767
     0.03275
    -0.07717
    -0.03720
    -0.06218
     0.09271
     0.04774
    -0.00722
    -0.17210
    -0.09216
     0.13268
     0.02776
     0.11269
     0.06273
    -0.00222
     0.06273
     0.09271
     0.15266
     0.01776
     0.06773
     0.20762
     0.19263
     0.37750
     0.26258
     0.24759
     0.09271
     0.13268
     0.18764
     0.15266
     0.21762
     0.16266
     0.06273
     0.20762
     0.17265
     0.06773
    -0.02221
     0.03275
     0.06773
     0.07272
     0.12269
     0.06273
     0.00777
     0.02776
     0.04274
     0.16765
     0.17765
     0.14267
     0.04774
    -0.00222
     0.05274
     0.17765
     0.06773
     0.02276
    -0.06218
     0.12269
     0.19763
     0.17265
     0.12269
     0.03775
     0.08272
     0.04274
     0.10270
     0.18264
     0.11269
     0.16765
     0.27258
     0.22761
     0.31754
     0.21262
     0.25759
     0.32254
     0.41247
     0.41247
     0.38749
     0.33753
     0.40248
     0.36251
     0.46244
     0.34752
     0.29756
     0.42746
     0.37250
     0.35751
     0.22261
     0.26758
     0.30755
     0.38749
     0.44245
     0.59234
     0.64230
     0.37750
     1.04201
     2.24112
     2.59087
     3.13047
     1.86640
    -1.09642
     0.17765
     3.61511
     5.51871
     6.84773
     4.81922
    -0.94653
    -3.11992
    -2.25056
    -1.13639
     0.38749
    -0.30200
    -1.46614
    -2.77518
    -3.28980
    -3.82440
    -4.33403
    -4.71874
    -4.58384
    -4.16915
    -3.61955
    -3.24983
    -2.66026
    -2.03073
    -1.44116
    -0.79664
    -0.38694
    -0.03220
     0.41247
     0.57735
     0.86214
     0.95207
     0.77720
     0.74723
     0.80718
     0.74223
     0.54737
     0.40248
     0.31754
     0.45744
     0.43745
     0.42746
     0.40248
     0.30755
     0.20263
     0.20762
    -0.01721
     0.15766
     0.02776
     0.07772
     0.11269
     0.09770
     0.10770
     0.08272
    -0.06218
    -0.01721
    -0.00222
    -0.03720
    -0.10714
    -0.10714
    -0.21706
    -0.20707
    -0.20207
    -0.02221
    -0.23705
    -0.38194
    -0.30700
    -0.29201
    -0.19708
    -0.34697
    -0.16210
    -0.09715
    -0.04719
    -0.18709
    -0.04219
    -0.04219
    -0.02720
     0.08272
     0.15266
     0.26758
     0.28756
     0.06773
     0.19263
     0.20263
     0.21262
     0.26758
     0.21262
     0.02776
     0.07772
     0.03775
     0.14767
     0.00777
     0.06773
    -0.03220
    -0.10714
     0.00777
     0.14267
    -0.05718
    -0.14712
    -0.14712
    -0.01721
     0.00277
    -0.02720
     0.15266
     0.27258
     0.48242
     0.20263
     0.21262
     0.05274
     0.10770
     0.14767
     0.24260
     0.39249
     0.34252
     0.22261
     0.23760
     0.20263
     0.20762
     0.15766
     0.04774
    -0.09216
    -0.09216
    -0.07717
    -0.02221
    -0.13213
    -0.25204
    -0.27202
    -0.36196
    -0.18209
    -0.23705
    -0.36196
    -0.29700
    -0.29700
    -0.21207
    -0.30700
    -0.23205
    -0.31699
    -0.21207
    -0.28202
    -0.31199
    -0.26203
    -0.27702
    -0.28202
    -0.37695
    -0.17709
    -0.04219
    -0.21706
    -0.09715
    -0.12213
    -0.13213
    -0.00222
     0.03275
     0.04774
     0.12269
     0.24260
     0.40748
     0.51240
     0.57735
     0.55237
     0.68727
     0.76721
     1.06699
     1.07698
     1.10196
     1.27184
     1.34179
     1.46170
     1.51166
     1.59660
     1.62658
     1.68653
     1.66655
     1.65156
     1.53165
     1.40174
     1.21688
     1.13694
     1.16192
     0.92210
     0.71725
     0.66229
     0.59234
     0.36251
     0.33753
     0.26758
     0.07272
    -0.13712
    -0.28202
    -0.37195
    -0.37695
    -0.78664
    -1.41118
    -1.55108
    -1.27129
    -1.10641
    -1.34123
    -1.39120
    -1.77092
    -1.65600
    -1.64601
    -1.74594
    -1.72095
    -1.76093
    -1.27628
     1.33179
     3.31533
     3.78998
    -0.09715
     1.15692
     2.93561
     4.87918
     4.30460
     0.55737
    -2.39546
    -2.93006
    -2.90508
    -2.77018
    -2.47540
    -2.05571
    -2.63028
    -4.30405
    -5.94284
    -6.71227
    -6.88714
    -6.64232
    -5.73300
    -4.62381
    -3.59957
    -2.42544
    -1.03646
     0.07272
     0.87713
     1.37176
     1.89638
     2.03128
     2.26111
     2.29608
     2.10123
     1.81644
     1.37676
     1.40674
     2.10123
     2.18117
     1.64157
     1.14193
     1.00703
     0.93709
     0.81717
     0.95207
     1.22687
     1.05700
     0.87213
     0.88712
     0.86214
     0.73723
     0.64730
     0.58235
     0.31255
     0.31754
     0.23260
     0.13268
    -0.02221
     0.00777
    -0.07217
    -0.20207
    -0.29201
    -0.26703
    -0.19208
    -0.07717
     0.13268
     0.15266
     0.03275
    -0.10215
    -0.16710
    -0.00722
     0.14767
     0.20263
     0.20762
     0.15766
     0.10270
     0.12768
     0.01277
     0.06773
     0.12269
     0.13767
     0.05773
     0.03775
     0.05773
     0.04274
     0.13268
     0.03275
     0.11769
     0.03275
     0.00777
     0.05773
    -0.00222
    -0.07717
    -0.06717
     0.01776
     0.04774
     0.05274
     0.08771
     0.02276
     0.13268
     0.10770
     0.25259
     0.24260
     0.48742
     0.28257
     0.44745
     0.42746
     0.47742
     0.47243
     0.48242
     0.44745
     0.60733
     0.58734
     0.53238
     0.47742
     0.50241
     0.43745
     0.42746
     0.28756
     0.30755
     0.28756
     0.28257
     0.02276
     0.22761
     0.22761
     0.08272
     0.09770
     0.14267
     0.07272
     0.05274
     0.08272
     0.00277
     0.00777
    -0.00222
    -0.03720
    -0.05219
     0.01277
    -0.05718
    -0.03720
    -0.01221
    -0.11714
    -0.13712
    -0.18209
    -0.19208
    -0.09715
    -0.05718
    -0.16210
    -0.06218
    -0.24704
    -0.21706
    -0.16710
    -0.27202
    -0.21207
    -0.26703
    -0.40692
    -0.36695
    -0.33698
    -0.38194
    -0.54682
    -0.51185
    -0.51684
    -0.61677
    -0.62177
    -0.72169
    -0.69671
    -0.55681
    -0.45189
    -0.56681
    -0.44689
    -0.24704
    -0.15711
     0.12269
     0.15766
     0.27757
     0.39249
     0.61232
     0.87713
     1.30681
     1.14693
     1.03701
     1.01703
     1.13194
     1.43172
     1.84641
     1.94634
     1.85141
     1.73150
     1.95633
     2.15119
     0.84216
    -0.02720
     1.06199
     1.02202
     0.21262
     1.36677
     2.14619
    -0.62676
    -1.15137
     0.33753
    -0.36695
    -1.23631
    -0.41692
    -1.40119
    -1.35123
    -1.09642
    -1.41618
    -1.43616
    -1.57107
    -1.52110
    -1.40619
    -1.25130
    -1.22632
    -1.20134
    -1.23631
    -1.09642
    -0.92654
    -0.76666
    -0.52184
    -0.44689
    -0.43690
    -0.22206
    -0.22706
    -0.32698
    -0.37195
    -0.35196
    -0.33198
    -0.27702
    -0.29201
    -0.29700
    -0.42191
    -0.45689
    -0.48187
    -0.46688
    -0.34197
    -0.21706
    -0.34197
    -0.37695
    -0.27702
    -0.15211
    -0.22706
    -0.17709
     0.04774
     0.34252
     0.50740
     0.60733
     0.68227
     0.84216
     0.66728
     0.57235
     0.51739
     0.58734
     0.59234
     0.84216
     0.74223
     0.67728
     0.51739
     0.64730
     0.89711
     0.88213
     0.55237
     0.47243
     0.01277
     0.04774
     0.15766
     0.07772
     0.07272
     0.11769
     0.12269
     0.03275
    -0.03720
    -0.22706
    -0.42691
    -0.42191
    -0.40692
    -0.31699
    -0.23205
    -0.30700
    -0.27702
    -0.33698
    -0.22206
    -0.17709
    -0.09216
    -0.08716
    -0.03720
    -0.16710
     0.01776
     0.07772
     0.15766
     0.11269
     0.18764
     0.21762
     0.28756
     0.27757
     0.11769
     0.05773
     0.04774
     0.09271
     0.23260
     0.29756
     0.18764
    -0.01721
     0.11269
     0.25759
     0.45244
     0.24260
     0.20762
     0.38749
     0.40248
     0.36751
     0.35751
     0.35252
     0.35751
     0.32254
     0.42746
     0.44245
     0.52739
     0.32753
     0.19263
     0.07272
     0.05773
     0.14767
     0.06273
     0.02776
    -0.10714
    -0.07217
    -0.08216
    -0.03220
    -0.17709
    -0.26203
    -0.25703
    -0.36196
    -0.25204
    -0.28202
    -0.25703
    -0.28202
     0.05274
    -0.03220
    -0.13213
    -0.24205
    -0.15711
    -0.09216
    -0.06717
     0.00277
    -0.02221
    -0.05219
     0.00277
    -0.09715
     0.12269
     0.11269
    -0.13213
    -0.00222
    -0.07717
     0.13767
    -0.04719
    -0.06717
    -0.16210
    -0.16710
    -0.01721
    -0.11714
    -0.10215
    -0.27702
    -0.12213
    -0.23705
    -0.16210
    -0.07217
    -0.18709
    -0.20207
    -0.17709
    -0.12713
    -0.14212
    -0.09715
    -0.20207
    -0.18209
    -0.07217
    -0.01221
     0.03275
    -0.05219
    -0.04219
    -0.09216
    -0.13712
     0.03275
     0.12768
     0.06273
     0.02776
     0.14767
     0.24759
     0.33753
     0.32254
     0.38249
     0.38749
     0.51739
     0.49241
     0.62232
     0.76721
     0.93709
     1.26185
     1.39175
     0.93709
     1.20689
     1.08198
     1.60659
     2.46096
     2.01629
     1.48668
    -3.48965
    -2.60031
     1.16192
     0.59234
     1.27683
     0.59734
    -0.94153
    -1.17636
    -0.94653
    -0.58179
    -0.48686
    -0.34697
     0.03775
     0.47243
     0.93209
     1.30182
     1.40174
     1.03701
     1.06699
     1.41673
     1.67654
     1.81144
     1.74649
     1.44171
     1.14193
     1.13194
     0.90211
     0.78220
     0.48742
     0.62232
     0.40748
     0.34752
     0.22761
     0.26258
     0.28756
     0.20762
     0.21262
    -0.09216
    -0.18709
    -0.27202
    -0.31199
    -0.26203
    -0.39693
    -0.60678
    -0.63176
    -0.73668
    -0.82162
    -0.77165
    -0.87158
    -0.87658
    -0.82661
    -0.95152
    -0.89656
    -0.91655
    -1.02147
    -0.98150
    -1.01647
    -0.88657
    -0.83161
    -0.76666
    -0.58179
    -0.43191
    -0.13712
    -0.18709
    -0.09216
    -0.27202
    -0.11714
     0.02776
     0.06273
     0.08771
     0.19763
     0.13268
     0.04774
     0.01776
     0.06773
    -0.00722
    -0.09216
    -0.19708
    -0.38694
    -0.32199
    -0.33198
    -0.41692
    -0.50185
    -0.55681
    -0.51684
    -0.54682
    -0.52184
    -0.52184
    -0.59179
    -0.56181
    -0.46688
    -0.45189
    -0.53183
    -0.46188
    -0.45189
    -0.35696
    -0.39693
    -0.35696
    -0.25703
    -0.19708
    -0.10714
    -0.05219
     0.03775
     0.00277
     0.05773
     0.03275
     0.16765
     0.22761
     0.21762
     0.25259
     0.27757
     0.14267
     0.12269
     0.20263
     0.12269
     0.07772
     0.05773
     0.15266
     0.30755
     0.17765
     0.12269
     0.05773
     0.07772
     0.21262
     0.13268
     0.17765
     0.08771
     0.13268
     0.11269
     0.11769
     0.13767
     0.06273
     0.06773
    -0.03720
     0.03775
     0.06273
    -0.02720
    -0.11714
    -0.16710
    -0.01721
    -0.08216
     0.07272
    -0.05718
    -0.05219
    -0.08716
    -0.02720
     0.02276
     0.02776
     0.09271
     0.01776
    -0.02221
     0.01776
     0.03775
    -0.09216
    -0.08216
    -0.02720
     0.03775
     0.04274
    -0.06717
    -0.02720
    -0.02720
    -0.00222
     0.06773
    -0.01221
     0.13767
     0.00777
     0.10770
     0.00777
     0.04274
     0.19263
     0.07772
     0.24260
     0.22761
     0.10270
     0.21262
     0.13268
     0.06273
     0.18764
     0.12269
     0.13767
     0.18264
     0.20263
     0.15766
     0.28257
     0.31255
     0.46244
     0.41247
     0.34752
     0.48742
     0.56736
     0.55237
     0.49741
     0.34752
     0.55237
     0.65230
     0.69726
     1.17191
     1.11695
     0.60233
     0.45244
    -0.47687
     0.12269
     2.21115
     1.46170
    -2.10067
    -5.24336
     1.04201
     1.60659
    -0.54182
    -1.72595
    -2.16563
    -1.73594
    -1.74094
    -1.87584
    -2.18561
    -1.87584
    -0.39693
     0.76221
    -0.19208
    -0.70171
    -0.64675
    -0.27702
     0.09770
     0.46743
     0.68227
     0.75222
     0.61732
     0.47742
     0.32254
     0.21762
    -0.02720
    -0.22706
    -0.30200
    -0.13712
     0.00277
     0.26258
     0.21262
     0.19263
    -0.06717
    -0.15711
     0.05274
     0.30755
     0.38249
     0.61232
     0.71725
     0.71225
     0.70226
     0.36751
     0.27757
     0.01776
     0.01776
    -0.05219
    -0.12213
    -0.21706
    -0.30200
    -0.35696
    -0.37195
    -0.34197
    -0.31699
    -0.37195
    -0.28202
    -0.16210
    -0.20707
    -0.26203
    -0.25703
    -0.23705
    -0.23205
    -0.16710
    -0.09715
    -0.12713
    -0.14212
    -0.10714
    -0.03220
    -0.06717
    -0.05718
    -0.12213
    -0.15211
    -0.02720
    -0.00722
    -0.09216
    -0.01721
    -0.08716
    -0.12713
    -0.05718
    -0.06717
    -0.13213
    -0.01221
    -0.18209
    -0.02720
    -0.09216
    -0.09216
    -0.11214
    -0.15711
    -0.03220
    -0.04219
     0.00277
    -0.11214
    -0.08716
    -0.03720
     0.03275
    -0.10215
     0.04774
     0.01776
    -0.04719
     0.08771
     0.09271
     0.10270
     0.09770
    -0.00222
     0.16266
     0.16266
     0.29756
     0.18264
     0.09271
     0.04274
     0.16765
     0.13268
     0.07772
     0.11769
     0.14767
     0.20762
     0.13268
     0.11769
     0.04274
    -0.12713
    -0.08216
    -0.07217
     0.00777
     0.12269
     0.01277
    -0.14212
    -0.05718
    -0.03720
    -0.07217
     0.06273
    -0.09715
    -0.10714
    -0.04719
    -0.01721
     0.01277
    -0.15211
    -0.14712
    -0.06717
     0.00277
     0.00777
     0.02776
    -0.04219
    -0.14212
    -0.07217
     0.00277
    -0.00722
    -0.03220
    -0.13213
    -0.06218
     0.01277
     0.09271
    -0.09715
    -0.13712
    -0.09216
    -0.02221
     0.04774
     0.03275
    -0.10714
    -0.15711
    -0.12213
    -0.04719
     0.07272
    -0.01221
    -0.11214
    -0.11214
    -0.01221
     0.02776
     0.02276
    -0.20707
    -0.17709
    -0.05718
     0.07272
    -0.08716
     0.02776
    -0.02720
    -0.11214
    -0.06218
    -0.00222
     0.09271
    -0.03220
     0.02776
     0.15766
     0.18764
     0.33253
     0.18764
     0.16765
     0.20762
     0.24759
     0.47243
     0.62731
     0.59234
     0.44245
     0.11769
    -0.28701
     0.23760
     0.70226
     1.62658
     3.00556
     0.93709
    -1.41618
    -0.53683
    -1.86085
    -1.58106
    -0.75167
    -0.07717
    -0.25204
    -0.75667
    -1.03646
    -1.28128
    -1.32625
    -1.42617
    -1.60104
    -1.53109
    -1.09142
    -0.74168
    -0.35196
    -0.19708
     0.14767
     0.27757
     0.60733
     0.67728
     0.75722
     0.76721
     0.65729
     0.44745
     0.51240
     0.43745
     0.26758
     0.18264
     0.76221
     1.52165
     2.05126
     1.74649
     0.77221
     0.24260
     0.41247
     0.94708
     1.24186
     1.72151
     1.63657
     1.31681
     1.04700
     0.97706
     1.02202
     0.64730
     0.49241
     0.34252
     0.18764
     0.14767
     0.08771
    -0.09715
    -0.11714
    -0.26203
    -0.31699
    -0.35196
    -0.39193
    -0.51684
    -0.41192
    -0.50685
    -0.40692
    -0.48686
    -0.40193
    -0.47687
    -0.44689
    -0.32199
    -0.23205
    -0.31199
    -0.26703
    -0.21706
    -0.14212
    -0.15711
     0.00277
    -0.05718
    -0.07717
    -0.14212
     0.08272
     0.18264
     0.13767
    -0.02221
     0.05773
     0.16765
     0.13268
     0.21262
     0.17265
     0.20263
     0.28257
     0.28257
     0.29756
     0.32753
     0.40248
     0.32753
     0.53238
     0.61732
     0.72224
     0.67228
     0.79219
     0.84216
     1.03701
     1.16692
     1.21188
     1.21188
     1.34179
     1.53664
     1.55163
     1.62658
     1.54664
     1.48168
     1.42672
     1.56662
     1.35678
     1.20189
     1.08697
     0.87713
     0.80218
     0.60233
     0.47243
     0.39249
     0.14767
    -0.00222
    -0.09715
    -0.15711
    -0.42691
    -0.63675
    -0.72169
    -0.60678
    -0.52184
    -0.77665
    -0.95152
    -1.07643
    -1.05145
    -0.99149
    -1.03146
    -1.25630
    -1.36622
    -1.41118
    -1.36622
    -1.44616
    -1.51611
    -1.52610
    -1.64601
    -1.44616
    -1.42118
    -1.49112
    -1.42617
    -1.50112
    -1.42118
    -1.30626
    -1.24630
    -1.31126
    -1.15637
    -1.14638
    -1.11640
    -0.96151
    -0.88657
    -0.83661
    -0.85160
    -0.78165
    -0.69671
    -0.61677
    -0.77165
    -0.67672
    -0.71170
    -0.61177
    -0.57180
    -0.56181
    -0.53683
    -0.57180
    -0.62676
    -0.37695
    -0.18709
    -0.05718
     0.17765
     0.42246
     0.52239
     0.62232
     0.61732
     0.60233
     0.72724
     0.84216
     1.02202
     1.17691
     1.15193
     1.24686
     1.10696
     1.12195
     1.09697
     0.99204
     0.85215
     0.55237
     0.66728
     0.69726
     0.57235
     0.66728
     0.55737
     0.48242
     0.45244
     0.36251
     0.03275
    -0.55182
    -0.78664
    -1.04645
    -0.45689
     0.43745
     0.80218
     0.32753
     1.42173
     5.53370
     3.17044
     0.39249
    -0.59678
    -0.41192
     0.21262
     0.47742
     2.02129
     5.24891
     5.67359
     2.09123
    -0.89656
    -1.20633
    -0.81163
     0.06273
     0.62232
     0.49741
    -0.18209
    -0.65174
    -0.70670
    -1.00648
    -1.23132
    -1.14138
    -0.88657
    -0.57180
    -0.20707
    -0.09715
     0.00277
     0.19763
    -0.34697
    -0.46188
    -0.27702
     0.12269
     0.38249
     0.63231
     0.69726
     0.70226
     0.69726
     0.95207
     0.72724
     0.83216
     0.76221
     0.72724
     0.56236
     0.45244
     0.31255
     0.32753
     0.10270
    -0.00222
     0.03775
     0.04774
    -0.03220
    -0.14212
    -0.14212
    -0.19208
    -0.17709
    -0.17210
    -0.17210
    -0.24205
    -0.27202
    -0.25703
    -0.15211
    -0.18709
    -0.33198
    -0.25703
    -0.20207
    -0.25703
    -0.25703
    -0.28202
    -0.38694
    -0.46188
    -0.57680
    -0.49186
    -0.51684
    -0.50185
    -0.57180
    -0.53183
    -0.40692
    -0.40692
    -0.37195
    -0.37695
    -0.26703
    -0.36196
    -0.31699
    -0.20707
    -0.11714
    -0.17210
    -0.00222
    -0.00222
     0.00277
    -0.02221
    -0.02720
    -0.10714
    -0.14712
    -0.15711
    -0.01721
    -0.22706
    -0.20207
    -0.27202
    -0.28202
    -0.30700
    -0.24704
    -0.32199
    -0.49686
    -0.40193
    -0.32698
    -0.19208
    -0.23205
    -0.31199
    -0.40692
    -0.31199
    -0.22206
    -0.37195
    -0.26203
    -0.25204
    -0.28701
    -0.24205
    -0.13712
    -0.36196
    -0.26203
    -0.38694
    -0.31699
    -0.21706
    -0.22206
    -0.38194
    -0.33198
    -0.37695
    -0.33698
    -0.41192
    -0.47188
    -0.35196
    -0.43191
    -0.32199
    -0.22206
    -0.23705
    -0.35696
    -0.34197
    -0.35196
    -0.26203
    -0.20207
    -0.22706
    -0.30200
    -0.31199
    -0.17709
    -0.18209
    -0.27702
    -0.23205
    -0.29700
    -0.23205
    -0.21706
    -0.26203
    -0.26203
    -0.30200
    -0.39193
    -0.29700
    -0.19208
    -0.27702
    -0.32698
    -0.39693
    -0.37195
    -0.30700
    -0.40692
    -0.37195
    -0.34197
    -0.52684
    -0.42191
    -0.26703
    -0.37695
    -0.40692
    -0.74168
    -0.63675
    -0.57180
    -0.53683
    -0.79664
    -0.70670
    -0.74168
    -0.83661
    -0.83161
    -0.86658
    -0.87658
    -0.95152
    -0.93154
    -0.91655
    -0.85659
    -0.97650
    -1.03146
    -0.91155
    -0.89656
    -0.80163
    -0.75167
    -0.78165
    -0.73168
    -0.57180
    -0.67173
    -0.68172
    -0.51185
    -0.59678
    -0.50685
    -0.42691
    -0.38194
    -0.26203
    -0.37195
    -0.34197
    -0.08216
    -0.05219
    -0.04219
    -0.09715
    -0.16710
    -0.10714
     0.02276
    -0.21207
    -0.30200
    -0.35696
    -0.38194
    -0.28202
    -0.31199
    -0.25703
    -1.08143
    -1.86085
    -1.88583
    -1.78591
    -1.75093
    -3.19986
    -3.35475
     1.38675
     1.64656
     0.43745
    -1.36122
    -2.94505
    -2.59531
     0.93709
     3.36030
     1.71651
     0.39249
     1.05200
     1.87140
     1.93135
     2.27110
     2.29109
     1.88638
     1.43172
     1.43172
     1.56662
     2.06126
     2.23613
     1.37676
     0.84715
     0.68727
     0.89711
     1.04201
     1.04201
     0.96706
     0.98205
     0.88213
     0.84216
     0.60233
     0.41747
     0.28756
     0.29256
     0.22261
     0.39748
     0.20263
     0.13268
     0.22761
     0.28257
     0.27757
     0.25259
     0.22261
     0.29756
     0.37250
     0.39249
     0.45244
     0.39249
     0.23260
     0.28257
     0.34252
     0.36751
     0.28756
     0.21262
     0.18264
     0.12768
     0.30755
     0.15266
     0.12269
     0.13268
     0.20762
     0.24759
     0.17765
     0.04274
     0.05773
     0.06773
     0.12768
     0.25759
     0.25759
     0.09770
     0.32753
     0.33753
     0.40248
     0.24260
     0.24759
     0.14267
     0.23260
     0.23260
     0.25259
     0.25759
     0.31754
     0.14767
     0.03275
     0.04774
    -0.01721
    -0.26703
    -0.37195
    -0.44190
    -0.32199
    -0.33698
    -0.49686
    -0.57680
    -0.58179
    -0.49686
    -0.36695
    -0.50185
    -0.33698
    -0.35196
    -0.32698
    -0.10714
    -0.11214
    -0.03220
    -0.01221
     0.08771
     0.05274
     0.31754
     0.24260
     0.20762
     0.13767
     0.10270
     0.14767
     0.09770
     0.04774
    -0.10215
    -0.11214
    -0.27702
    -0.18209
    -0.27702
    -0.38194
    -0.47687
    -0.50185
    -0.42191
    -0.43690
    -0.33698
    -0.28202
    -0.20707
    -0.10714
    -0.05219
    -0.18709
    -0.23705
    -0.10215
    -0.05219
     0.04774
     0.15766
     0.17265
     0.11769
     0.07272
     0.07272
     0.09770
     0.10770
     0.15266
     0.16765
     0.02776
    -0.11714
    -0.02221
    -0.06218
    -0.06717
    -0.05219
    -0.01221
     0.11769
     0.08272
     0.04774
    -0.01721
    -0.02221
     0.06273
     0.07272
    -0.01721
    -0.01221
    -0.00722
     0.08771
     0.11269
     0.07272
     0.06773
     0.06773
     0.15266
     0.22261
     0.14767
     0.18764
     0.13767
     0.13767
     0.20263
     0.11269
     0.18264
     0.11769
     0.19263
     0.26258
     0.29756
     0.34252
     0.38249
     0.46244
     0.45744
     0.61232
     0.79219
     0.84216
     0.95707
     1.08697
     1.26185
     1.46669
     1.61159
     1.78646
     2.01129
     1.98132
     2.12621
     2.13620
     2.08624
     1.94634
     1.65655
     1.14693
     0.25259
    -0.10215
    -0.07717
     1.44671
     4.17470
     1.49168
    -0.14212
     2.28109
     4.06478
     3.84494
     1.94634
    -1.15137
    -0.02720
     1.50666
     1.95134
     3.22540
     3.69005
     3.03054
     0.93709
    -0.51684
    -1.10641
    -1.43616
    -1.51611
    -0.58179
     0.16266
    -3.19487
    -3.15989
    -2.51537
    -1.89583
    -1.60104
    -1.17136
    -0.96151
    -0.72169
    -0.63176
    -0.66673
    -0.52684
    -0.32698
     0.07272
     0.48242
     0.86714
     1.10696
     1.21688
     1.19689
     1.22687
     1.13194
     1.08198
     0.99204
     0.71725
     0.68727
     0.67728
     0.63731
     0.64730
     0.50241
     0.43745
     0.25259
     0.25759
     0.26758
     0.17265
     0.09271
     0.00777
     0.03275
     0.05773
     0.02776
    -0.12213
    -0.07217
     0.00777
    -0.00722
    -0.02221
    -0.08716
    -0.03720
    -0.14212
    -0.09216
    -0.17210
    -0.10215
    -0.10714
    -0.33698
    -0.30700
    -0.24205
    -0.29700
    -0.28202
    -0.53683
    -0.32698
    -0.38194
    -0.38194
    -0.33698
    -0.36196
    -0.22706
    -0.37695
    -0.26703
    -0.17210
    -0.13712
    -0.07217
    -0.11714
     0.02776
     0.17265
     0.11769
     0.13767
     0.22261
     0.39748
     0.39748
     0.50241
     0.49741
     0.41747
     0.40248
     0.44745
     0.39249
     0.28257
     0.08272
    -0.02221
    -0.23205
    -0.36196
    -0.61177
    -0.82661
    -0.93653
    -1.04645
    -1.14638
    -1.25630
    -1.41618
    -1.52110
    -1.59605
    -1.68598
    -1.69597
    -1.58106
    -1.71596
    -1.52110
    -1.44116
    -1.12639
    -1.00648
    -0.97151
    -0.92154
    -0.84160
    -0.70670
    -0.51185
    -0.52684
    -0.44689
    -0.42191
    -0.36196
    -0.30700
    -0.20207
    -0.15711
    -0.24704
    -0.24704
    -0.23205
    -0.25703
    -0.11214
    -0.37695
    -0.18709
    -0.18709
    -0.27702
    -0.16210
    -0.19208
    -0.21207
    -0.30700
    -0.24704
    -0.15211
     0.03775
    -0.06218
    -0.08216
    -0.14212
    -0.17210
    -0.10714
    -0.16210
    -0.10215
     0.00277
    -0.04719
    -0.11714
    -0.26203
    -0.23705
    -0.26203
    -0.18209
    -0.24704
    -0.24704
    -0.17709
    -0.35196
    -0.36196
    -0.36695
    -0.35196
    -0.46188
    -0.43191
    -0.42191
    -0.51185
    -0.45689
    -0.44689
    -0.50185
    -0.38694
    -0.43191
    -0.48686
    -0.38694
    -0.34697
    -0.32698
    -0.35196
    -0.38694
    -0.46688
    -0.48187
    -0.42691
    -0.17210
    -0.14212
    -0.18209
    -0.20707
    -0.23205
    -0.10714
    -0.54682
    -0.63176
    -0.44689
    -0.23705
    -0.36196
    -1.76093
    -1.38620
     2.09123
     2.37602
     1.90137
     1.09697
     0.45244
     0.04274
    -0.37195
    -0.39193
     0.34252
     1.76647
     1.83143
     1.58161
     1.45171
     0.82217
     0.17265
    -0.46188
    -0.61177
    -0.53683
    -0.45689
    -0.10215
     0.14767
     0.25759
     0.13767
     0.24260
    -0.03720
    -0.14212
    -0.15211
     0.05773
     0.17765
     0.25759
     0.19263
    -0.03720
    -0.15211
    -0.33198
    -0.43690
    -0.57180
    -0.54682
    -0.51185
    -0.12213
     0.34752
     0.56236
     0.55237
     0.34752
     0.22761
     0.25759
     0.50740
     0.58734
     0.86214
     0.82217
     1.08198
     1.06699
     0.96706
     0.81717
     0.64230
     0.32753
     0.20762
     0.02776
    -0.07717
    -0.18709
    -0.40692
    -0.40692
    -0.38694
    -0.47687
    -0.45689
    -0.57180
    -0.57180
    -0.59179
    -0.60678
    -0.61177
    -0.54682
    -0.62676
    -0.59678
    -0.56681
    -0.53183
    -0.59678
    -0.54182
    -0.57680
    -0.43191
    -0.39193
    -0.47188
    -0.40193
    -0.43690
    -0.45189
    -0.39693
    -0.27702
    -0.26703
    -0.32698
    -0.28701
    -0.11214
    -0.14712
    -0.15711
    -0.06218
    -0.10714
    -0.05219
     0.12768
     0.14767
     0.08771
     0.14267
     0.05274
     0.17265
     0.19763
     0.30755
     0.28257
     0.16765
     0.33253
     0.33253
     0.30755
     0.26258
     0.14767
     0.21762
     0.28257
     0.36251
     0.30255
     0.21762
     0.20263
     0.23760
     0.17765
     0.30255
     0.19763
     0.16266
     0.10770
     0.23260
     0.22261
     0.18264
     0.09770
     0.12768
     0.14267
     0.23760
     0.12768
     0.16266
     0.08771
     0.13767
     0.04274
     0.12269
     0.17265
     0.05773
     0.06273
     0.05274
     0.16765
     0.09770
     0.02276
     0.03275
     0.05773
     0.13767
     0.15766
     0.04774
     0.07272
     0.10270
     0.05773
     0.18764
     0.45244
     0.10770
     0.21262
     0.36251
     0.38249
     0.41747
     0.26258
     0.22761
     0.30255
     0.39249
     0.28756
     0.27757
     0.18264
     0.30255
     0.27757
     0.14767
     0.21762
     0.05274
    -0.34697
    -0.20207
    -0.04719
     0.02776
     0.13268
    -0.39693
    -1.35123
    -0.51684
    -0.31199
    -0.35696
    -0.83661
    -1.21133
    -1.17136
    -1.03646
    -1.21633
    -1.19634
    -1.60104
    -1.99076
    -1.10141
    -0.96651
    -0.09216
     1.12195
     0.83716
    -0.47687
    -1.68598
    -1.02647
     0.01776
     0.42746
     0.91710
     0.81717
     0.69227
     0.73224
     0.54238
     0.47742
    -0.02221
     0.07272
    -0.03720
     0.02776
    -0.08716
     0.01277
     0.12269
     0.14767
     0.15266
     0.20263
     0.21762
     0.14767
     0.25759
     0.66728
     0.68227
     0.83216
     0.73224
     0.74723
     0.76721
     0.83716
     0.88213
     0.95207
     1.02202
     1.05700
     1.16192
     1.00204
     0.95707
     0.89212
     0.57235
     0.89711
     0.88213
     1.15692
     1.03202
     0.73224
     0.36251
     0.21762
     0.05773
     0.12768
     0.35751
     0.48742
     0.56736
     0.29256
     0.12768
    -0.10215
    -0.39693
    -0.08716
     0.31255
     0.43745
     0.16266
    -0.16210
    -0.08716
    -0.06717
    -0.07717
    -0.00222
     0.04774
    -0.05718
    -0.06218
    -0.14212
    -0.24704
    -0.37195
    -0.27702
    -0.46688
    -0.34197
    -0.32698
    -0.49186
    -0.47687
    -0.61677
    -0.54182
    -0.54682
    -0.57680
    -0.65174
    -0.57180
    -0.52684
    -0.47188
    -0.51684
    -0.50685
    -0.50185
    -0.58679
    -0.32199
    -0.46688
    -0.44689
    -0.46188
    -0.40193
    -0.27202
    -0.29700
    -0.30200
    -0.21207
    -0.15711
    -0.18709
    -0.09715
    -0.10714
    -0.15711
    -0.10714
    -0.13213
    -0.04719
    -0.01721
    -0.02221
    -0.05718
    -0.13213
    -0.05718
     0.04774
    -0.06218
    -0.07717
    -0.05219
    -0.02221
    -0.05219
    -0.16210
    -0.16710
    -0.08716
    -0.19708
    -0.16210
    -0.14212
    -0.11714
    -0.13712
    -0.18209
    -0.21706
    -0.17210
    -0.10714
    -0.19208
    -0.15211
    -0.18709
    -0.10714
    -0.03220
    -0.03720
    -0.09216
    -0.15211
    -0.14712
     0.11269
    -0.05718
     0.08771
     0.03275
     0.06773
     0.09770
     0.18764
     0.36251
     0.23260
     0.35751
     0.21262
     0.37250
     0.41747
     0.46743
     0.33753
     0.32254
     0.36751
     0.37250
     0.35751
     0.46244
     0.43745
     0.20263
     0.15266
     0.38249
     0.14267
    -0.11714
     0.29756
     0.46743
     0.74723
     0.93209
     0.37250
    -0.34197
    -0.54682
     0.20263
     0.36251
     0.70725
     1.06699
    -0.28202
    -1.46115
    -0.60178
    -0.27202
    -0.62177
    -0.58679
    -0.84160
    -1.07643
    -1.33624
    -1.56107
    -1.83587
    -1.72095
    -1.51611
    -1.24131
    -1.06144
    -1.07643
    -1.08143
    -1.10141
    -0.90656
    -0.71670
    -0.51684
    -0.29201
    -0.07217
    -0.00222
     0.20263
     0.43246
     0.47742
     0.54238
     0.63731
     0.51739
     0.60733
     0.62731
     0.52239
     0.60233
     0.38249
     0.45744
     0.42746
     0.45744
     0.18764
     0.33253
     0.39748
     0.33753
     0.38249
     0.12269
     0.43745
     0.23260
     0.12768
     0.19263
    -0.10714
    -0.24704
    -0.19208
    -0.01221
     0.01277
    -0.04219
     0.08771
     0.22261
     0.33753
     0.18764
    -0.09216
    -0.29201
    -0.18209
    -0.03220
     0.09271
     0.35751
     0.29756
     0.25259
     0.21262
     0.27258
     0.28257
     0.21762
     0.10270
     0.10270
    -0.09216
     0.00777
     0.12269
     0.06773
     0.05274
     0.11769
     0.05274
     0.17265
     0.11269
     0.14267
     0.16266
     0.19263
     0.09770
     0.19263
     0.13767
     0.12269
     0.06773
     0.10770
     0.04774
     0.13268
    -0.05718
     0.09770
    -0.12213
    -0.07717
     0.01776
    -0.06717
    -0.13712
    -0.14212
    -0.14212
    -0.04219
    -0.02221
    -0.07217
    -0.08216
    -0.14712
    -0.06218
    -0.12713
    -0.15211
    -0.06717
    -0.00722
     0.00777
    -0.00222
    -0.09715
    -0.17709
    -0.16210
    -0.14712
    -0.08216
    -0.03720
    -0.03220
    -0.11714
    -0.15711
    -0.26203
    -0.01721
    -0.06218
     0.04274
    -0.02720
    -0.11714
    -0.04719
     0.01277
     0.02776
    -0.00222
    -0.03220
     0.06273
     0.09271
     0.19763
     0.04774
     0.10270
     0.00277
    -0.01721
     0.03775
     0.05773
     0.11269
     0.05274
     0.08771
     0.10270
     0.18264
     0.02276
    -0.04219
     0.07272
     0.05773
     0.07772
     0.23260
     0.04774
     0.14767
     0.08272
     0.14767
     0.09770
     0.13268
     0.04274
     0.20762
     0.27757
     0.23260
     0.27757
     0.20263
     0.26758
     0.32753
     0.54238
     0.57235
     0.56236
    -0.01221
    -0.52684
    -0.60678
    -0.51185
    -0.21706
    -0.11214
    -0.21706
    -0.35196
    -0.78664
    -1.18635
    -1.38620
    -1.29127
    -1.55608
    -1.46614
    -0.90656
    -0.59179
    -0.66174
    -0.78165
    -0.01721
     0.60733
     0.87713
     0.35252
    -0.17709
    -1.07643
    -3.55960
    -1.40619
     0.60233
     0.29756
     0.05773
    -0.87658
    -1.19634
    -0.30200
    -0.36695
    -0.68172
    -1.25130
    -1.42617
    -1.16636
    -0.45689
     0.00777
     0.34252
     0.65729
     0.75222
     0.82717
     0.63731
     0.49241
     0.49241
     0.66229
     0.52239
     0.41247
     0.38249
     0.43246
     0.36251
     0.36251
     0.46244
     0.43745
     0.31255
     0.50740
     0.50241
     0.57235
     0.39249
     0.33753
     0.36251
     0.45744
     0.46743
     0.39748
     0.27757
     0.32753
     0.34752
     0.22261
     0.38249
     0.32254
     0.21762
     0.24260
     0.22761
     0.20762
     0.28257
     0.06273
     0.11269
     0.16266
     0.19763
     0.16765
     0.15766
     0.08272
     0.04274
    -0.03220
     0.18764
     0.16765
    -0.05718
    -0.00722
    -0.00722
     0.07772
     0.10270
    -0.11714
    -0.06218
    -0.01221
     0.01776
    -0.04219
    -0.04719
    -0.12213
    -0.17709
    -0.19208
    -0.16210
    -0.03220
    -0.15711
    -0.22206
    -0.31199
    -0.21706
    -0.16710
    -0.29700
    -0.34697
    -0.30200
    -0.35196
    -0.18709
    -0.29201
    -0.21706
    -0.30200
    -0.26203
    -0.31699
    -0.07717
    -0.03720
    -0.14712
    -0.16210
    -0.10215
     0.07272
     0.04774
     0.05773
     0.07772
     0.21762
     0.04774
     0.08272
     0.29756
     0.37750
     0.38749
     0.31754
     0.45244
     0.44245
     0.31754
     0.38249
     0.37750
     0.50740
     0.34252
     0.29256
     0.62232
     1.48168
     1.97632
     1.61658
     0.76221
     0.19763
    -0.13213
     0.10270
     0.30755
     0.38749
     0.18764
    -0.05219
    -0.51185
    -0.89157
    -1.26129
    -1.58106
    -1.72095
    -1.82088
    -2.00075
    -2.13565
    -2.27555
    -2.42544
    -2.49039
    -2.62029
    -2.86511
    -2.61030
    -2.51537
    -2.72521
    -2.74020
    -2.88010
    -2.97003
    -3.07496
    -3.17988
    -3.32477
    -3.36474
    -3.34476
    -3.42969
    -3.32977
    -3.31478
    -3.31478
    -3.28480
    -3.07496
    -3.01000
    -3.04498
    -2.93506
    -2.79017
    -2.62529
    -2.44042
    -2.35049
    -2.33550
    -2.18561
    -2.08569
    -1.98576
    -1.76592
    -1.68598
    -1.66100
    -1.53609
    -1.45615
    -1.51111
    -1.47114
    -1.41618
    -1.40119
    -1.28628
    -1.18635
    -1.27129
    -1.27628
    -1.28128
    -1.18135
    -1.17136
    -0.93653
    -0.59678
    -0.79664
    -1.10641
    -1.75093
    -1.88084
    -1.91081
    -1.77092
    -1.58605
    -1.62602
    -1.77591
    -1.64101
    -1.48113
    -2.30053
    -2.56034
    -2.60031
    -3.17988
    -3.05997
    -3.83939
    -3.39472
    -4.10919
    -3.11493
    -2.39546
    -1.73095
    -1.06644
    -2.14065
    -1.79090
    -1.67099
    -1.54109
    -1.71096
    -1.48113
    -1.02147
    -0.46188
    -0.05718
     0.01277
    -0.04219
    -0.46688
    -0.46188
    -0.62676
    -0.97650
    -1.20633
    -1.45115
    -1.68098
    -1.68098
    -1.68598
    -1.59605
    -1.56607
    -1.51611
    -1.45115
    -1.30126
    -1.20134
    -1.28628
    -1.39120
    -1.32625
    -1.02647
    -0.98650
    -0.95652
    -0.80163
    -0.82162
    -0.80663
    -0.88657
    -0.84660
    -0.81662
    -1.00149
    -0.98650
    -0.95652
    -0.94653
    -0.84660
    -0.80663
    -0.94153
    -0.90156
    -0.83161
    -0.81163
    -0.88657
    -0.86658
    -0.84660
    -0.76166
    -0.69671
    -0.70171
    -0.70171
    -0.64675
    -0.67672
    -0.60178
    -0.57180
    -0.56181
    -0.66673
    -0.58679
    -0.45689
    -0.54182
    -0.41692
    -0.46688
    -0.53183
    -0.51185
    -0.49186
    -0.38694
    -0.42691
    -0.38694
    -0.43690
    -0.40692
    -0.36196
    -0.38194
    -0.56681
    -0.37695
    -0.30200
    -0.40692
    -0.40193
    -0.49686
    -0.44689
    -0.35696
    -0.41192
    -0.52184
    -0.49686
    -0.41692
    -0.39693
    -0.36196
    -0.37695
    -0.40193
    -0.45189
    -0.51684
    -0.40692
    -0.33698
    -0.40692
    -0.37695
    -0.42691
    -0.47687
    -0.38194
    -0.38194
    -0.38194
    -0.38194
    -0.44190
    -0.33198
    -0.40692
    -0.35696
    -0.41692
    -0.38694
    -0.37195
    -0.23205
    -0.26703
    -0.15711
    -0.24205
    -0.26703
    -0.25204
    -0.29201
    -0.15211
    -0.24704
    -0.21706
    -0.27202
    -0.32698
    -0.24704
    -0.27702
    -0.40193
    -0.36695
    -0.40692
    -0.36196
    -0.39193
    -0.36196
    -0.37695
    -0.53683
    -0.56681
    -0.42691
    -0.47687
    -0.42191
    -0.47687
    -0.49686
    -0.47188
    -0.39693
    -0.63675
    -0.47687
    -0.58179
    -0.55681
    -0.52184
    -0.47687
    -0.51684
    -0.58679
    -0.61677
    -0.52184
    -0.51684
    -0.47188
    -0.42191
    -0.46188
    -0.39193
    -0.34197
    -0.36196
    -0.26703
    -0.27702
    -0.28202
    -0.17709
    -0.17709
    -0.13213
    -0.15211
    -0.20707
    -0.19208
    -0.19208
     0.00777
     0.06273
     0.05773
    -0.10714
    -0.19708
    -0.20207
    -0.37695
    -0.19208
    -0.19208
    -0.08216
     0.20762
     0.52239
     0.61732
     0.02776
    -0.14712
    -0.19708
    -0.12713
     0.18264
     0.19763
     0.18764
     0.40248
     0.46244
     0.37750
     0.24260
     0.23760
     0.07772
     0.23260
     0.40248
     0.53738
     0.48242
     0.51739
     0.79219
     1.60659
     1.58161
     1.23686
     1.31681
     1.08198
     1.86140
     3.03054
     2.45596
     0.50241
    -3.98429
     0.70725
     3.42025
     2.37103
     1.47669
    -0.96651
    -3.28980
    -3.67451
    -1.95578
    -1.20134
    -1.31126
    -1.75593
    -2.09068
    -2.37547
    -2.41544
    -2.32051
    -2.15563
    -1.95578
    -1.61104
    -1.17136
    -0.85160
    -0.59678
    -0.47687
    -0.07717
     0.06773
     0.13268
     0.34252
     0.34252
     0.30755
     0.37250
     0.36251
     0.45744
     0.42246
     0.27258
     0.39249
     0.32753
     0.32254
     0.15266
     0.18764
     0.04774
     0.18264
     0.11769
     0.04774
    -0.03220
    -0.07217
    -0.03220
    -0.09715
     0.01277
    -0.01221
    -0.25703
    -0.11714
    -0.12213
    -0.14212
    -0.19708
    -0.24205
    -0.18209
    -0.11714
    -0.03720
    -0.01721
    -0.16710
    -0.13213
    -0.08216
    -0.12213
    -0.05718
     0.08272
    -0.10215
    -0.10215
    -0.05718
     0.13268
     0.01277
    -0.05718
    -0.08216
     0.05773
     0.03775
     0.06273
     0.03775
     0.02276
    -0.01721
     0.05773
     0.06773
     0.12768
     0.14267
     0.00277
     0.11769
     0.10770
     0.13767
     0.12768
     0.02276
     0.12269
     0.12269
     0.22261
     0.09271
     0.10270
     0.09770
     0.13767
     0.08272
     0.30755
     0.18764
     0.03775
     0.09271
     0.19263
     0.22261
     0.26258
     0.17765
     0.21762
     0.24260
     0.34752
     0.23760
     0.28257
     0.26758
     0.24759
     0.14767
     0.29756
     0.33253
     0.26258
     0.26258
     0.24260
     0.34252
     0.44745
     0.25259
     0.23760
     0.25259
     0.37750
     0.36751
     0.39249
     0.28257
     0.34252
     0.39748
     0.41247
     0.57235
     0.34252
     0.41247
     0.61232
     0.61732
     0.65230
     0.57735
     0.60233
     0.70725
     0.96207
     1.17191
     1.02202
     1.23686
     1.12695
     1.13194
     1.07199
     1.24686
     1.07698
     0.94708
     0.83716
     0.93709
     0.98205
     1.09697
     0.69227
     0.44745
     0.37250
     0.20263
     0.02276
     0.00777
     0.01776
     0.13268
    -0.00722
    -0.02720
    -0.05718
    -0.28202
    -0.22706
    -0.21706
    -0.01721
    -0.07217
    -0.29700
    -0.41192
    -0.44689
    -0.31199
    -0.36196
    -0.42691
    -0.65174
    -0.81163
    -0.87658
    -0.90656
    -0.81163
    -0.86658
    -1.04146
    -1.05145
    -0.91155
    -0.72669
    -0.74667
    -0.76666
    -0.68172
    -0.62177
    -0.17709
     0.44245
     1.03202
     1.14693
     0.06273
    -1.49112
     0.33753
     2.16618
     0.34752
    -4.33902
    -5.79295
    -0.39193
     1.30681
    -0.68672
    -2.17062
    -3.75446
    -4.29406
    -3.72448
    -2.96004
    -2.90508
    -3.30479
    -3.31978
    -1.93080
    -1.33624
    -1.23132
    -0.93653
    -0.48187
    -0.06218
     0.25759
     0.51240
     0.78720
     0.73224
     0.94708
     0.80218
     0.63731
     0.16266
     0.17265
     0.57235
     0.78220
     0.64230
     0.34752
     0.00777
     0.22761
     0.17265
    -0.23705
    -0.44190
    -0.30200
    -0.09715
     0.15266
     0.26758
     0.30755
     0.39249
     0.26258
     0.27757
     0.23760
     0.38249
     0.22261
     0.15266
     0.17265
     0.21762
     0.25759
     0.20263
     0.24759
     0.21262
     0.19263
     0.22261
     0.17765
     0.18764
     0.12269
     0.14267
     0.02276
     0.17765
     0.20762
     0.08771
     0.01277
     0.04274
     0.07272
    -0.00722
    -0.03720
    -0.14712
    -0.03220
    -0.02720
    -0.00222
    -0.08216
     0.08272
     0.11269
     0.22261
     0.35751
     0.30255
     0.16765
     0.20762
     0.33753
     0.41247
     0.50740
     0.63231
     0.61732
     0.73224
     0.66229
     0.64730
     0.73723
     0.74223
     0.68227
     0.40748
     0.55237
     0.79719
     0.61232
     0.65729
     0.66229
     0.49241
     0.60733
     0.55237
     0.50740
     0.51240
     0.54238
     0.54238
     0.57235
     0.57735
     0.60233
     0.45244
     0.41747
     0.52239
     0.54737
     0.44245
     0.52239
     0.49241
     0.44245
     0.39748
     0.46743
     0.41747
     0.30755
     0.34752
     0.34752
     0.36751
     0.28257
     0.21262
     0.21762
     0.29756
     0.22761
     0.17265
     0.11769
     0.17765
     0.12768
     0.08272
     0.07772
     0.16266
     0.02776
     0.12269
     0.08771
     0.05274
     0.09271
     0.19763
     0.09770
     0.12768
     0.16266
     0.14767
     0.21262
     0.16765
     0.18764
     0.13767
     0.11269
     0.10270
     0.18764
     0.26758
     0.13268
     0.19263
     0.20762
     0.22761
     0.10770
     0.16765
     0.26258
     0.17765
     0.30755
     0.26258
     0.30755
     0.37250
     0.24260
     0.26758
     0.26758
     0.36751
     0.37750
     0.40748
     0.44245
     0.55737
     0.23260
     0.02776
     0.12768
    -0.11214
    -0.01721
     0.13268
     0.33253
     0.80218
     0.09271
    -1.04645
    -0.97650
    -0.04219
     0.17765
    -1.18135
    -1.21633
    -1.37121
    -0.45189
    -0.22706
    -0.23705
    -0.64175
    -0.90156
    -0.68172
    -0.77165
    -0.56681
    -0.41692
    -0.34197
    -0.29201
    -0.17210
    -0.10215
     0.31255
     0.49741
     0.30755
     0.30255
     0.28257
     0.24260
     0.29756
     0.36251
     0.44245
     0.46244
     0.52739
     0.53738
     0.44745
     0.69726
     0.63231
     0.67728
     0.60233
     0.52739
     0.50740
     0.64230
     0.62731
     0.57235
     0.62232
     0.60733
     0.60233
     0.68727
     0.55237
     0.61232
     0.52239
     0.51240
     0.58235
     0.64230
     0.41747
     0.32753
     0.35751
     0.41247
     0.28756
     0.17265
     0.23260
     0.14767
     0.17765
     0.14767
     0.21762
     0.16765
     0.13268
     0.12269
    -0.04219
     0.12269
     0.07772
     0.16765
     0.12768
     0.07772
     0.23260
     0.02776
     0.13268
     0.15766
     0.16765
     0.08771
    -0.02221
     0.03275
    -0.02221
    -0.14712
     0.00777
     0.12269
     0.12269
     0.00777
    -0.03720
    -0.01721
     0.14767
    -0.02720
     0.11769
     0.19263
     0.13767
     0.19763
     0.21762
     0.29256
     0.23260
     0.18764
     0.15766
     0.35751
     0.30255
     0.17265
     0.19263
     0.13767
     0.19763
     0.17765
    -0.05718
     0.04774
     0.04774
     0.00277
    -0.03220
     0.07772
    -0.09216
    -0.12213
    -0.01721
    -0.05718
    -0.07217
     0.00277
    -0.06218
    -0.11714
    -0.05718
     0.04274
     0.04274
     0.13268
     0.14267
     0.07272
     0.10770
     0.31754
     0.21262
     0.08771
     0.12768
     0.08771
     0.21262
     0.27258
     0.16765
     0.18264
     0.04274
     0.05274
     0.14267
     0.24260
     0.12269
     0.01277
     0.06273
     0.07772
    -0.00222
    -0.01721
    -0.14212
    -0.16710
    -0.17709
    -0.15711
    -0.18709
    -0.32698
    -0.23205
    -0.31699
    -0.42691
    -0.41692
    -0.32199
    -0.38694
    -0.44190
    -0.36196
    -0.25204
    -0.35196
    -0.27702
    -0.22706
    -0.14212
    -0.05718
    -0.00222
    -0.05718
    -0.04219
     0.09271
     0.12269
     0.00277
     0.06273
     0.10770
     0.15766
     0.20762
     0.32254
     0.28257
     0.17265
     0.04774
     0.10770
     0.24759
     0.26258
     0.20263
     0.09770
     0.03275
     0.12269
     0.04774
     0.03775
    -0.01221
    -0.10714
     0.05773
    -0.04219
     0.01277
    -0.10215
    -0.27202
    -0.30700
    -0.21706
    -0.15211
    -0.21706
    -0.25703
    -0.19208
    -0.18709
    -0.06717
    -0.15711
    -0.09715
     0.35751
     0.66728
     0.70725
     0.86714
     0.44245
     0.29756
     1.44671
     0.41747
    -3.82440
    -6.17767
     0.23760
     2.76574
     1.26684
     0.14267
    -0.79664
    -1.41118
    -1.62602
    -1.79590
    -1.60104
    -1.11640
     0.39748
     1.48668
     1.11695
     1.34678
     1.49168
     2.54590
     3.37529
     3.27536
     2.85067
     2.97059
     3.16045
     3.15545
     3.21041
     3.25038
     3.46522
     3.36529
     3.25538
     3.05552
     2.80571
     2.41599
     2.10622
     2.05626
     1.68154
     1.46170
     1.15193
     0.99204
     0.87213
     1.01203
     0.60233
     0.34752
     0.23260
     0.10770
     0.17265
    -0.02720
    -0.32698
    -0.54182
    -0.68172
    -0.73168
    -0.77165
    -1.04146
    -1.20134
    -1.18135
    -1.32625
    -1.21133
    -1.21633
    -1.29627
    -1.33624
    -1.24630
    -1.14638
    -0.96651
    -1.05145
    -0.98150
    -0.88157
    -0.73168
    -0.65174
    -0.55681
    -0.61677
    -0.57680
    -0.51185
    -0.47687
    -0.31199
    -0.35196
    -0.47687
    -0.47687
    -0.24704
    -0.33698
    -0.35696
    -0.40692
    -0.45689
    -0.39193
    -0.43690
    -0.38194
    -0.45689
    -0.48187
    -0.51185
    -0.48686
    -0.30700
    -0.30700
    -0.36196
    -0.40692
    -0.43191
    -0.31699
    -0.34697
    -0.16210
    -0.30700
    -0.23705
    -0.17709
    -0.12713
    -0.05718
    -0.05219
    -0.04719
    -0.22206
    -0.05718
     0.10770
     0.01776
    -0.04219
     0.03275
     0.09271
     0.04274
     0.18764
     0.13767
     0.08771
     0.21762
     0.22761
     0.17265
     0.09271
     0.13268
     0.06773
    -0.01221
     0.02776
    -0.06717
     0.04274
     0.22261
     0.33253
     0.24260
     0.25759
     0.18764
     0.13268
     0.10770
     0.50241
     0.68727
     0.62731
     0.38249
     0.31754
     0.51240
     0.64230
     0.64230
     0.53738
     0.49741
     0.44745
     0.35751
     0.47243
     0.29756
     0.27757
     0.17265
     0.18764
     0.31754
     0.29256
     0.21762
     0.14267
     0.08771
     0.22261
     0.23760
     0.24260
     0.13268
     0.11769
     0.28756
     0.36251
     0.31255
     0.20263
     0.13767
     0.24759
     0.33253
     0.30255
     0.31255
     0.27757
     0.12768
     0.26258
     0.32254
     0.38749
     0.42246
     0.24759
     0.34252
     0.37750
     0.33753
     0.38749
     0.33753
     0.29256
     0.33253
     0.42746
     0.40248
     0.37250
     0.30255
     0.28257
     0.34752
     0.42246
     0.40248
     0.27258
     0.36251
     0.38749
     0.36251
     0.25759
     0.27258
     0.28756
     0.24759
     0.11769
     0.09770
     0.22261
     0.21262
     0.09271
     0.16266
    -0.29201
    -0.63675
    -0.68172
    -1.47614
    -1.07643
     0.77720
     1.74649
     2.75075
     2.32106
     2.66081
     1.71651
    -0.08716
    -2.18561
    -1.71596
    -1.08143
     0.99204
     1.97632
     0.68227
    -0.27702
    -0.96651
    -1.57606
    -2.20060
    -2.36548
    -2.58032
    -2.61030
    -2.34549
    -1.82588
    -1.47614
    -1.07643
    -0.87158
    -0.54182
     0.10770
     0.29256
     0.08272
     0.14767
     0.10270
     0.20263
     0.38249
     0.68227
     0.78720
     0.78220
     0.65729
     0.68727
     0.63731
     0.63731
     0.62731
     0.53738
     0.48242
     0.57735
     0.67228
     0.66229
     0.59734
     0.44745
     0.31255
     0.30755
     0.21262
     0.24260
     0.14267
     0.06773
    -0.05718
     0.06273
     0.11269
     0.06273
    -0.05718
     0.01277
     0.03775
     0.04274
     0.16765
     0.06773
     0.13767
    -0.04719
    -0.02221
     0.09271
     0.13268
     0.08272
     0.07272
     0.02776
     0.11269
     0.05274
     0.04774
     0.01776
     0.10270
    -0.04719
     0.07772
     0.05274
     0.03775
     0.04274
    -0.01221
    -0.00222
    -0.03720
    -0.03220
    -0.00722
     0.03275
    -0.03220
    -0.11214
    -0.16210
    -0.11714
    -0.07217
    -0.08216
    -0.14212
    -0.17709
    -0.05219
    -0.16210
    -0.11714
    -0.04719
    -0.04719
    -0.04219
    -0.03720
     0.09271
     0.09271
     0.13767
     0.12768
     0.15266
     0.28257
     0.17765
     0.25759
     0.26758
     0.39249
     0.48242
     0.66728
     0.70226
     0.61732
     0.56736
     0.52739
     0.42746
     0.40248
     0.59734
     0.58734
     0.47243
     0.53738
     0.38249
     0.32753
     0.48242
     0.32254
     0.10770
     0.07772
     0.14767
     0.08272
     0.08272
     0.17765
     0.08272
     0.08771
     0.14267
     0.31754
     0.12768
     0.22761
     0.28257
     0.14767
     0.25259
     0.32753
     0.29756
     0.31754
     0.11269
     0.22261
     0.35252
     0.36751
     0.42246
     0.24759
     0.22261
     0.21262
     0.30755
     0.29756
     0.42246
     0.29256
     0.21762
     0.34252
     0.46244
     0.42746
     0.32254
     0.22761
     0.44745
     0.46743
     0.51240
     0.47742
     0.27258
     0.19263
     0.15266
     0.16765
     0.33753
     0.16266
     0.03275
    -0.01721
    -0.00222
     0.01776
    -0.11714
    -0.23205
    -0.07217
    -0.06717
    -0.14212
    -0.10714
     0.07272
     0.22761
     0.35751
     0.64730
     1.43172
     1.79645
     2.22613
     2.95060
     1.15193
    -1.52610
    -0.27202
     0.71225
     1.10696
     1.99131
     2.25112
     0.78220
    -3.58958
    -5.24835
    -2.69524
     0.01776
    -0.39693
    -1.33624
    -2.70023
    -2.98003
    -2.44042
    -2.16563
    -1.50611
    -0.78664
    -0.41192
    -0.86658
    -0.45189
     0.56236
     0.79719
     0.56736
     0.59734
     0.66728
     0.49241
     0.73224
     0.90711
     0.87213
     0.96207
     0.80218
     0.69726
     0.55737
     0.58235
     0.83716
     0.91710
     1.07698
     1.00204
     1.03202
     1.02702
     1.13694
     1.15193
     1.12695
     1.11695
     0.81218
     0.68727
     0.67728
     0.63731
     0.41247
     0.28257
     0.23760
     0.09770
     0.15766
     0.12768
    -0.07717
    -0.10714
    -0.26703
    -0.19708
    -0.15211
    -0.04219
    -0.21706
    -0.29201
    -0.19208
    -0.19208
    -0.16710
    -0.35696
    -0.32698
    -0.26203
    -0.45189
    -0.27202
    -0.42691
    -0.46688
    -0.49186
    -0.52184
    -0.55182
    -0.46688
    -0.57180
    -0.57680
    -0.65174
    -0.57180
    -0.56181
    -0.63675
    -0.67173
    -0.52684
    -0.49186
    -0.47687
    -0.42191
    -0.42691
    -0.39193
    -0.11214
     0.06773
     0.16266
     0.02776
    -0.00222
     0.10770
     0.28257
     0.31255
     0.33753
     0.38749
     0.35751
     0.50740
     0.49241
     0.33753
     0.41247
     0.29256
     0.35751
     0.34752
     0.45744
     0.38249
     0.23760
     0.26258
     0.23760
     0.21762
     0.15766
    -0.04219
    -0.06717
    -0.06717
     0.05274
    -0.11714
    -0.23205
    -0.35196
    -0.47687
    -0.52184
    -0.42691
    -0.34197
    -0.43690
    -0.42191
    -0.34697
    -0.26203
    -0.11714
    -0.04719
     0.07772
    -0.02221
     0.13268
     0.28257
     0.34252
     0.42746
     0.42246
     0.33753
     0.48242
     0.65230
     0.64730
     0.44245
     0.49241
     0.50241
     0.39748
     0.32753
     0.24759
     0.25259
     0.30755
     0.37250
     0.38249
     0.32753
     0.26258
     0.23760
     0.32753
     0.64230
     0.69726
     0.70226
     0.81218
     1.03202
     1.20189
     1.35678
     1.76647
     2.21115
     2.48095
     2.54090
     2.67081
     2.92562
     3.15545
     2.27610
     0.74723
     1.22188
     0.32254
    -1.54109
    -2.81015
    -2.54035
    -1.42617
    -1.19634
    -2.01074
    -2.97503
    -3.67951
    -3.79443
    -3.74446
    -3.40971
    -3.01000
    -2.28554
    -1.70097
    -0.76166
     0.05274
     0.46743
     0.96207
     1.19190
     1.53165
     1.60659
     1.75648
     1.67654
     1.63157
     1.45670
     1.52665
     1.47169
     1.36677
     1.06699
     0.68227
     0.46244
     0.25259
     0.03775
    -0.13712
    -0.20707
     0.17265
     0.23260
     0.34252
     0.22761
    -0.05219
    -0.39693
    -0.63675
    -0.90156
    -0.81163
     0.31255
     0.51739
     0.44245
     0.32753
     0.06273
    -0.05718
     0.24260
     0.40748
     0.32254
     0.51739
     0.61732
     0.53738
     0.36751
     0.40748
     0.80718
     1.08198
     0.85215
     0.80218
     0.52239
     0.71225
     0.78220
     0.78220
     0.73224
     0.59234
     0.63731
     0.67728
     0.63231
     0.59234
     0.47243
     0.43246
     0.34252
     0.29256
     0.23760
     0.16266
     0.08771
     0.08771
     0.26758
     0.23760
     0.14267
     0.26258
     0.22261
     0.33253
     0.13268
     0.16266
     0.20263
     0.14267
     0.23760
     0.27258
     0.30255
     0.15766
     0.22761
     0.18764
     0.35751
     0.36751
     0.26758
     0.22761
     0.13268
     0.27757
     0.25759
     0.17765
     0.15266
     0.17765
     0.12768
     0.20762
     0.23260
     0.15266
     0.03275
     0.03775
     0.07772
     0.20263
     0.09271
     0.16266
     0.04774
     0.02276
     0.08771
     0.13767
     0.13767
     0.05773
     0.09770
     0.06273
     0.09271
     0.10270
     0.09770
     0.06773
    -0.02221
     0.13767
     0.06273
     0.14267
     0.07772
     0.10270
    -0.05219
    -0.02720
     0.10270
     0.11269
     0.09770
     0.02776
     0.06273
    -0.01721
     0.08272
     0.12269
    -0.04719
     0.04774
     0.03275
     0.04274
     0.05773
     0.02276
     0.06273
    -0.03220
    -0.06218
     0.02776
     0.05274
     0.03775
    -0.01721
    -0.13213
    -0.04719
    -0.02221
    -0.16210
    -0.03720
    -0.00722
    -0.10215
    -0.06717
    -0.05219
     0.01776
    -0.06218
    -0.07217
    -0.01221
    -0.04219
    -0.03720
    -0.02221
     0.02776
    -0.03220
    -0.01221
    -0.07217
     0.03775
     0.07272
    -0.00722
     0.02776
    -0.05219
     0.03775
     0.00277
    -0.06717
     0.06773
     0.03775
     0.07772
     0.02776
     0.09770
     0.22261
    -0.00222
    -0.03220
    -0.07217
     0.18764
     0.02276
     0.13767
     0.08771
     0.06273
    -0.00722
     0.02276
     0.02276
     0.20263
     0.05274
     0.00277
     0.10270
     0.15266
     0.26258
     0.20762
     0.10270
     0.21762
     0.27757
     0.38249
     0.50740
     0.57735
     0.60233
     0.66229
     0.65230
     0.72224
     0.80218
     0.73224
     0.64730
     0.77720
     1.29182
     1.51666
     1.43172
     1.43672
     1.76148
     1.92136
     2.40101
     2.79571
     2.97558
     3.57514
     0.74723
    -1.17136
    -0.72669
    -3.70449
    -4.57885
    -2.00574
     0.53238
     0.26758
    -0.86658
    -2.44542
    -4.23410
    -5.07848
    -4.72374
    -3.86937
    -3.01500
    -2.02073
    -1.35622
    -0.64175
    -0.07717
     0.37250
     0.53738
     0.54238
     0.60233
     0.50241
     0.74723
     0.70725
     0.86714
     0.68227
     0.64230
     0.54737
     0.52239
     0.44245
     0.32254
     0.37250
     0.37250
     0.35751
     0.29256
     0.17265
     0.17265
     0.24759
     0.18264
     0.10270
     0.21762
     0.19263
     0.02276
     0.17265
     0.24260
     0.08771
     0.04774
     0.15266
     0.19263
     0.26258
     0.20762
     0.20762
     0.10270
     0.26758
     0.32254
     0.28257
     0.24759
     0.27258
     0.17765
     0.43745
     0.38249
     0.39249
     0.31255
     0.15766
     0.32254
     0.33753
     0.43745
     0.29256
     0.29256
     0.17265
     0.26758
     0.24260
     0.25259
     0.30755
    -0.00222
     0.09271
     0.01776
     0.05773
    -0.01221
    -0.09216
    -0.19708
    -0.13213
     0.04774
     0.00777
    -0.13712
    -0.08216
    -0.03220
    -0.03720
    -0.03220
     0.06773
    -0.03720
     0.11269
     0.00277
     0.31754
     0.29756
     0.27757
     0.22761
     0.31754
     0.30755
     0.38249
     0.38249
     0.31255
     0.38249
     0.32753
     0.39249
     0.49241
     0.49741
     0.39249
     0.40748
     0.42246
     0.41247
     0.35751
     0.35252
     0.33753
     0.36751
     0.30255
     0.27258
     0.27757
     0.22761
     0.22761
     0.17265
     0.19763
     0.29256
     0.19263
     0.21262
     0.34252
     0.39249
     0.31754
     0.23260
     0.36751
     0.56236
     0.69726
     0.69227
     0.71725
     0.85714
     0.83216
     1.06699
     1.21688
     1.34179
     1.32180
     1.48168
     1.57661
     1.87140
     1.85641
     1.93635
     1.90637
     2.14120
     2.04127
     2.18616
     2.18616
     1.91137
     1.90637
     1.90137
     1.77647
     1.67154
     1.51666
     1.14193
     1.09697
     1.03202
     0.89711
     0.59734
     0.35252
     0.21762
     0.12269
     0.00277
    -0.06218
    -0.41692
    -0.42191
    -0.38694
    -0.57680
    -0.77665
    -0.88657
    -0.84160
    -0.90656
    -1.03146
    -1.03646
    -1.22632
    -1.28628
    -1.34623
    -1.40619
    -1.42617
    -1.36122
    -1.31126
    -1.38121
    -1.38121
    -1.39120
    -1.29127
    -1.14138
    -1.13139
    -1.14138
    -1.00648
    -0.80663
    -0.84660
    -0.82661
    -0.82162
    -0.61177
    -0.47188
    -0.55681
    -0.45689
    -0.45189
    -0.28202
    -0.33698
    -0.26703
    -0.26203
    -0.18209
    -0.32199
    -0.26703
    -0.09216
    -0.12713
    -0.21706
    -0.13213
    -0.19708
    -0.09715
    -0.17210
    -0.39193
    -0.83161
    -0.91655
    -0.66174
    -0.91155
    -1.37621
    -1.96577
    -2.18062
    -3.18987
    -2.83513
     0.85215
     2.34105
     2.50093
     2.56089
    -0.45689
    -3.67951
    -3.23484
    -0.80163
    -0.87158
    -0.65174
     0.19763
     0.48742
    -0.02720
    -1.64601
    -1.89083
    -0.00222
    -0.39693
    -2.12066
    -2.37048
    -2.05571
    -1.94579
    -1.72095
    -0.05219
     1.87140
     2.93061
     2.43598
     1.66155
     1.63657
     2.06625
     2.39101
     2.65582
     2.73076
     2.71577
     2.56089
     2.25112
     2.09623
     1.92636
     1.81144
     1.61658
     1.46669
     1.09197
     0.90211
     0.58734
     0.43745
     0.31754
     0.25759
     0.09770
     0.09770
    -0.09715
    -0.05219
    -0.17210
    -0.13213
    -0.19208
    -0.07217
    -0.08716
    -0.06717
    -0.00722
     0.15266
     0.09770
     0.19763
     0.29256
     0.25759
     0.22261
     0.16765
     0.34752
     0.48242
     0.39748
     0.41247
     0.39748
     0.47243
     0.48742
     0.53238
     0.49741
     0.39748
     0.29256
     0.31754
     0.46244
     0.58734
     0.37250
     0.47742
     0.43246
     0.46743
     0.57235
     0.44245
     0.36751
     0.46743
     0.48242
     0.54238
     0.43745
     0.40248
     0.40748
     0.26258
     0.36751
     0.49741
     0.38749
     0.25759
     0.14267
     0.13767
     0.13767
     0.14267
     0.09271
     0.08272
     0.08272
     0.00277
     0.04274
     0.08272
    -0.05718
    -0.23205
    -0.17210
    -0.06717
    -0.05718
    -0.04719
    -0.09216
    -0.15711
    -0.12713
    -0.09216
    -0.00222
     0.03275
     0.06273
    -0.01721
     0.01277
     0.07272
     0.04274
     0.10770
     0.02776
     0.11269
     0.18764
     0.11769
     0.16266
     0.07772
     0.05274
     0.05773
     0.10770
     0.10770
     0.05773
     0.04774
    -0.03720
     0.02776
     0.11769
     0.01277
    -0.07217
     0.07772
     0.07772
     0.01277
     0.02776
     0.00277
     0.04774
     0.05274
     0.03775
    -0.06218
     0.00777
     0.03775
     0.00277
    -0.01221
    -0.02221
    -0.08716
    -0.15211
    -0.09715
    -0.06218
    -0.07217
    -0.02720
    -0.14212
    -0.02720
    -0.01221
    -0.01221
    -0.09216
     0.03775
     0.05773
    -0.00222
     0.02276
     0.07772
     0.06773
     0.01277
    -0.11214
     0.16266
     0.02776
     0.07772
     0.00277
    -0.04219
    -0.15711
    -0.08716
    -0.03720
    -0.11214
    -0.08716
    -0.09715
    -0.19208
    -0.15711
    -0.19708
    -0.04219
    -0.31699
    -0.17210
    -0.11214
    -0.04219
    -0.02221
    -0.16210
    -0.13712
    -0.09216
    -0.07217
    -0.03220
     0.06773
     0.02276
    -0.13213
     0.03775
    -0.02720
     0.02776
    -0.00722
    -0.07717
     0.12768
    -0.07217
     0.04274
     0.03775
    -0.01221
    -0.01721
    -0.04719
     0.10270
     0.17765
     0.13268
     0.11269
     0.11769
    -0.10714
    -0.03220
    -0.31199
    -0.10215
     0.15766
    -0.44689
    -1.19135
    -1.09642
    -0.61177
     0.55237
     0.80218
     1.11196
    -0.17210
    -2.72521
    -1.88084
     0.18264
     3.59512
     4.07477
     0.90711
    -0.50185
     0.30755
     0.67228
     0.48242
     0.63231
     0.81717
     0.65729
     0.28756
    -0.01221
    -0.28202
    -0.73168
    -1.13139
    -1.50611
    -1.79090
    -1.81089
    -1.98576
    -2.08569
    -1.84087
    -1.63102
    -1.08143
    -0.45689
    -0.04219
     0.07772
     0.00277
    -0.01221
    -0.06218
     0.19763
     0.45244
     0.62232
     0.84715
     1.00204
     0.98705
     0.88712
     0.69227
     0.52739
     0.36751
     0.28257
     0.12768
     0.05773
     0.12269
     0.07772
     0.21262
     0.13268
     0.16266
     0.18764
     0.23760
     0.17765
     0.26258
     0.15266
     0.20762
     0.26258
     0.17265
     0.33753
     0.35252
     0.34252
     0.20762
     0.02776
    -0.02221
     0.16765
     0.21762
     0.14767
     0.04274
     0.07772
     0.08771
     0.20762
     0.05773
     0.15266
     0.00277
    -0.06218
    -0.06218
    -0.10215
    -0.12713
    -0.31699
    -0.36695
    -0.36196
    -0.31199
    -0.32199
    -0.37195
    -0.22706
    -0.13712
    -0.16210
    -0.25703
    -0.15211
    -0.08216
    -0.13712
     0.03275
     0.18264
     0.14767
     0.15266
     0.16765
     0.22761
     0.17265
     0.19763
     0.10770
     0.07272
    -0.02221
     0.13767
     0.04774
    -0.01221
    -0.00222
     0.05274
    -0.06218
    -0.01721
     0.01277
    -0.08216
    -0.06717
    -0.05718
    -0.03220
     0.05773
     0.15266
     0.08272
     0.12269
     0.14267
     0.14267
     0.07772
     0.12269
     0.06773
     0.16765
     0.16266
     0.27757
     0.22761
     0.10770
     0.10770
     0.10770
     0.25759
     0.22761
     0.05773
     0.04274
    -0.02221
     0.15766
    -0.03720
     0.14767
     0.07772
    -0.10714
     0.00277
    -0.00722
     0.06273
    -0.07717
     0.01277
    -0.07217
     0.06773
     0.09271
     0.09271
     0.03775
     0.03775
    -0.00722
     0.06773
     0.17765
     0.34252
     0.17765
     0.21262
     0.31255
     0.42746
     0.47742
     0.32254
     0.36751
     0.54737
     0.55737
     0.63731
     0.59234
     0.54238
     0.46743
     0.64230
     0.59734
     0.77221
     0.61232
     0.64730
     0.72224
     0.80718
     0.92709
     0.82717
     0.78220
     0.88213
     0.93709
     0.86214
     0.80718
     0.79719
     0.65230
     0.56736
     0.08771
     0.09770
     0.02776
     0.15266
     0.27757
     1.20189
     0.34252
    -2.49039
    -2.84513
    -2.23558
    -0.15711
     1.78146
     6.47800
     3.94487
    -1.81089
    -1.30626
    -0.94653
     0.29256
     1.75648
     2.11122
     2.03128
     1.57661
     1.19190
     1.33179
     2.38602
     1.09697
    -0.10215
    -0.31699
    -0.29700
    -0.36695
    -0.24704
     0.20263
     0.52239
     0.58235
     0.65729
     0.48242
     0.66728
     0.59734
     0.76221
     0.83716
     0.74723
     0.42246
     0.31754
     0.47742
     0.67228
     0.49241
     0.67728
     0.38249
     0.75222
     1.12195
     1.55663
     1.51666
     1.45171
     1.58661
     1.81644
     2.05126
     2.30608
     2.52591
     2.82070
     2.86566
     3.08550
     3.09549
     2.87566
     2.76574
     2.68580
     2.42099
     2.31607
     2.08124
     1.69153
     1.49168
     1.22687
     1.08697
     0.85215
     0.66229
     0.48242
     0.26258
     0.09271
    -0.07717
    -0.19208
    -0.49686
    -0.62177
    -0.73168
    -0.78664
    -0.63675
    -0.85160
    -1.05644
    -1.28128
    -1.05644
    -1.22132
    -1.20633
    -1.32625
    -1.44116
    -1.32125
    -1.38620
    -1.48613
    -1.56107
    -1.63102
    -1.60104
    -1.67099
    -1.56107
    -1.79090
    -1.87084
    -1.85586
    -1.79090
    -1.83087
    -1.76592
    -1.62103
    -1.46614
    -1.28628
    -1.02147
    -0.91155
    -0.81163
    -0.93154
    -0.80663
    -0.61177
    -0.23205
    -0.04719
    -0.02221
    -0.05718
     0.11269
     0.15266
     0.08771
     0.07772
    -0.02221
    -0.09216
     0.01776
    -0.05718
    -0.09715
    -0.06218
    -0.22706
    -0.24205
    -0.19708
    -0.05718
    -0.21706
    -0.15711
    -0.25703
    -0.24205
    -0.19208
    -0.11714
    -0.18709
    -0.10215
    -0.14712
    -0.05219
     0.02776
     0.09271
    -0.17210
    -0.18209
    -0.14712
     0.13268
    -0.02221
     0.05274
     0.02776
     0.11269
     0.00777
     0.05274
     0.12269
    -0.01721
     0.06773
     0.03275
     0.08272
     0.05274
    -0.05718
    -0.09715
    -0.11714
     0.09770
     0.09271
    -0.01721
     0.00277
     0.04274
     0.11269
     0.02276
     0.05773
     0.10270
     0.10770
     0.08272
     0.23760
     0.02776
    -0.02221
     0.03275
     0.00777
    -0.07717
    -0.28701
    -0.42191
    -0.29700
    -0.15211
    -0.42191
    -0.12213
    -0.34197
    -1.81089
    -0.50185
     0.75722
     1.96133
     0.58235
     0.54238
     0.92210
     0.48742
     0.95707
     0.39748
    -0.90156
    -0.75667
     0.53738
     2.34105
     1.01203
     0.16266
    -0.42691
    -0.79164
    -1.21633
    -1.29627
    -1.10641
    -1.26629
    -1.25630
    -1.19634
    -1.18135
    -1.04645
    -0.87158
    -0.85659
    -0.71670
    -0.73168
    -0.42691
    -0.45189
    -0.29201
    -0.21706
    -0.18209
    -0.07217
     0.03275
     0.17265
     0.22261
     0.20762
     0.20263
     0.27757
     0.34252
     0.33253
     0.33753
     0.19763
     0.09770
     0.11769
     0.20263
     0.16266
     0.14767
     0.08771
     0.15266
     0.07272
     0.05274
     0.09271
    -0.10714
     0.03775
     0.11269
     0.10770
     0.06773
     0.17765
     0.10770
     0.04274
     0.08272
     0.11269
     0.16765
     0.22761
     0.25259
     0.17765
     0.25259
     0.31255
     0.16266
     0.13767
     0.32753
     0.34752
     0.38249
     0.60733
     0.65729
     0.62232
     0.54238
     0.88712
     0.95707
     0.87713
     0.73723
     0.70226
     0.67228
     0.75722
     0.79219
     0.82217
     0.76221
     0.64730
     0.44245
     0.36251
     0.31255
     0.31754
     0.40748
     0.48242
     0.39249
     0.22261
     0.06273
     0.13767
     0.19263
     0.17265
     0.18764
    -0.02221
     0.08771
     0.15766
     0.00777
     0.04274
    -0.20207
    -0.33198
    -0.35196
    -0.38194
    -0.39193
    -0.33198
    -0.40193
    -0.32199
    -0.37695
    -0.37195
    -0.30200
    -0.51185
    -0.34197
    -0.28701
    -0.33198
    -0.20707
    -0.19208
    -0.26203
    -0.29700
    -0.17210
    -0.18209
    -0.18709
    -0.19708
    -0.23705
    -0.33698
    -0.14212
    -0.21207
    -0.23205
    -0.13213
    -0.26703
    -0.23705
    -0.23205
    -0.08216
    -0.22706
    -0.25703
    -0.30700
    -0.32199
    -0.21706
    -0.09715
    -0.19208
    -0.27202
    -0.35196
    -0.26703
    -0.22706
    -0.28202
    -0.19208
    -0.31199
    -0.28701
    -0.17210
    -0.30700
    -0.24205
    -0.32698
    -0.28202
    -0.21207
    -0.05718
    -0.17709
    -0.21207
    -0.22206
    -0.23705
    -0.16710
    -0.45189
    -0.25204
    -0.22706
    -0.05219
     0.01776
    -0.07217
    -0.32199
    -1.03146
    -1.23631
    -1.05644
    -1.18635
    -1.81588
    -2.83513
     0.58235
     1.69153
     0.06273
    -0.77165
    -1.33624
    -0.94653
    -0.71670
    -0.73168
    -0.64675
    -0.17709
     1.15193
     0.75222
     1.10196
     1.08198
     0.50740
     0.20762
    -0.22206
    -0.07217
     0.36251
     0.59734
     0.15266
     0.06773
     0.03775
     0.04774
     0.05274
    -0.10215
    -0.19208
    -0.40692
    -0.43191
    -0.40193
    -0.09216
     0.10770
     0.01277
    -0.07717
    -0.09715
    -0.00722
    -0.06717
     0.00277
     0.17265
     0.06773
     0.21762
     0.21262
     0.27757
     0.21762
     0.22261
     0.29256
     0.24260
     0.40248
     0.21762
     0.08272
     0.06773
     0.14767
     0.15266
     0.30755
     0.13268
     0.07272
     0.28756
     0.42246
     0.39748
     0.37750
     0.23260
     0.22261
     0.25259
     0.31754
     0.21262
     0.27757
     0.21262
     0.22261
     0.21762
     0.24759
     0.19263
     0.07272
     0.17765
     0.14767
     0.25259
     0.20263
     0.17765
     0.09271
     0.11769
     0.25759
     0.19263
     0.15766
     0.24759
     0.10770
     0.20762
     0.18764
     0.33253
     0.24759
     0.17265
     0.25259
     0.23760
     0.23760
     0.23260
     0.18264
     0.16266
     0.34252
     0.26258
     0.18764
    -0.01221
    -0.00222
     0.02776
    -0.02720
     0.41247
     0.70226
     0.75222
     0.79719
     0.54238
     0.35252
     0.12269
     0.24759
     0.49741
     0.81717
     0.76721
     0.65230
     0.52739
     0.60733
     0.78720
     0.64230
     0.11269
    -0.00722
     0.26758
     0.39748
     0.46244
     0.47243
     0.39748
    -0.01721
     0.00277
     0.11769
     0.21262
     0.18264
     0.13767
     0.14767
     0.08771
    -0.03220
    -0.01721
     0.21762
     0.18764
    -0.02221
     0.05773
     0.15266
     0.20263
     0.24260
     0.23760
     0.35252
     0.29256
     0.31255
     0.33253
     0.36751
     0.39249
     0.32254
     0.44745
     0.63231
     0.44245
     0.40248
     0.77221
     1.00703
     1.25185
     1.52665
     1.60659
     1.59160
     2.06625
     1.15193
    -2.08069
    -2.22059
     0.40748
     0.49241
     0.13268
    -0.06218
    -0.27702
    -0.73668
    -1.33124
    -2.07070
    -2.51537
    -2.54035
    -2.02073
    -0.39193
     0.19763
    -0.47687
    -0.42691
    -0.37195
    -0.16210
    -0.11214
     0.21262
     0.41247
     0.68727
     0.55737
     0.58235
     0.52239
     0.46244
     0.36751
     0.23260
     0.10770
     0.23260
     0.30755
     0.34252
     0.31255
     0.20762
     0.30755
     0.28257
     0.53738
     0.62232
     0.61732
     0.65230
     0.79719
     0.83216
     0.93209
     1.03701
     1.00204
     1.09697
     1.27683
     1.38675
     1.39675
     1.45171
     1.30182
     1.42173
     1.35178
     1.39675
     1.40674
     1.11695
     1.10196
     0.96207
     0.85714
     0.60733
     0.44245
     0.34252
     0.20762
     0.01776
    -0.17210
    -0.25204
    -0.39693
    -0.55681
    -0.94153
    -0.79664
    -0.91155
    -0.92154
    -1.05145
    -1.30126
    -1.43117
    -1.40619
    -1.36122
    -1.44116
    -1.47114
    -1.59605
    -1.62602
    -1.75093
    -1.77591
    -1.82588
    -1.76093
    -1.79590
    -1.55108
    -1.67599
    -1.55608
    -1.57107
    -1.50112
    -1.36622
    -1.23132
    -1.17636
    -1.07143
    -1.01647
    -0.92154
    -0.85659
    -0.77165
    -0.68172
    -0.68172
    -0.58179
    -0.46188
    -0.59678
    -0.50685
    -0.27702
    -0.10714
     0.16765
     0.43246
     0.62731
     0.79219
     0.85714
     0.79219
     0.65230
     0.85215
     0.86714
     0.74723
     1.03701
     1.16192
     1.13694
     0.96207
     0.76721
     0.47742
     0.24260
     0.12768
    -0.05219
     0.11769
     0.89212
     1.74649
     2.47095
     1.53664
     0.20263
     0.22761
     0.61232
     1.15193
     1.88638
     2.03627
     1.93635
     1.68154
     1.45670
     1.39675
     1.20189
     0.95707
     1.00703
     0.93709
     0.96207
     0.43246
     0.22761
     0.13767
     0.23760
     0.29256
     0.08272
     0.25759
     0.64730
    -0.19708
    -0.61177
    -1.23132
    -2.72521
    -3.50964
    -3.84939
    -2.04072
    -1.47614
    -1.38121
    -1.68098
    -2.81015
    -3.20986
    -2.97003
    -2.28054
    -1.79090
    -1.29627
    -0.87658
    -0.46188
    -0.13213
     0.22261
     0.50241
     0.73224
     0.94708
     1.13694
     1.18190
     1.17691
     1.05700
     0.82717
     0.74223
     0.87213
     0.89212
     0.72224
     0.71725
     0.58235
     0.46244
     0.41247
     0.52739
     0.44245
     0.43246
     0.44245
     0.51240
     0.62731
     0.60733
     0.61232
     0.44245
     0.47742
     0.66229
     0.72724
     0.72224
     0.74723
     0.75222
     0.80218
     0.79219
     0.93709
     0.87713
     0.85714
     0.79719
     0.89711
     0.78720
     0.89212
     0.65729
     0.65729
     0.67728
     0.64730
     0.70226
     0.45744
     0.39249
     0.27258
     0.19263
     0.29256
     0.27757
     0.22761
     0.06273
     0.05274
    -0.04719
    -0.07717
    -0.23205
    -0.31199
    -0.32698
    -0.34197
    -0.43690
    -0.35196
    -0.37695
    -0.46188
    -0.31699
    -0.22706
    -0.25703
    -0.15711
    -0.27702
    -0.13712
    -0.25204
    -0.12213
    -0.03720
    -0.08216
     0.01776
     0.11269
     0.07272
     0.10770
     0.09770
     0.13767
     0.02276
    -0.06717
    -0.04719
    -0.12713
    -0.17709
    -0.22706
    -0.17709
    -0.19208
    -0.22206
    -0.35696
    -0.27702
    -0.34697
    -0.30200
    -0.32199
    -0.24205
    -0.37195
    -0.32199
    -0.32698
    -0.37195
    -0.25204
    -0.24704
    -0.30200
    -0.37695
    -0.35696
    -0.32698
    -0.45689
    -0.47687
    -0.48686
    -0.40692
    -0.51684
    -0.40193
    -0.46188
    -0.61677
    -0.59678
    -0.55681
    -0.50185
    -0.43690
    -0.38194
    -0.56681
    -0.48686
    -0.42191
    -0.24205
    -0.36196
    -0.36695
    -0.21706
    -0.27202
    -0.11214
    -0.20207
    -0.17210
    -0.21706
    -0.15711
    -0.15711
    -0.10215
    -0.02221
    -0.18709
    -0.20207
    -0.10215
    -0.13213
    -0.08216
    -0.11714
    -0.12213
    -0.28202
    -0.07217
    -0.14212
    -0.20207
    -0.13712
    -0.03720
    -0.12713
    -0.02221
    -0.23205
    -0.30700
     0.42746
     1.90637
     3.63010
     3.41526
     1.64157
     0.35252
    -0.50185
    -2.65527
    -1.29127
     1.58161
     1.71651
     1.24686
     0.19263
    -0.71670
    -1.19634
    -1.79590
    -1.85586
    -1.77092
    -1.45115
    -1.40119
    -1.33624
    -0.94153
    -0.79664
    -0.61177
    -0.17709
     0.28257
     0.51240
     0.40748
     0.32753
     0.11769
     0.24759
     0.34752
     0.28257
     0.17765
     0.46244
     0.40748
     0.18264
     0.24260
     0.23260
    -0.05219
     0.02776
     0.06773
     0.30255
     0.62232
     0.91710
     0.64230
     0.31754
     0.31754
     0.27757
     0.23760
     0.30255
     0.38749
     0.46743
     0.51739
     0.29756
     0.22261
     0.18764
     0.05773
    -0.08216
    -0.03720
     0.09271
     0.10270
     0.09770
    -0.07717
     0.02276
     0.00277
     0.11769
     0.23260
     0.15266
     0.22261
     0.33753
     0.16266
     0.22761
     0.39249
     0.40748
     0.24260
     0.15266
     0.10770
     0.24759
     0.22261
     0.21262
     0.30255
     0.18764
     0.15266
     0.12269
     0.16765
     0.24260
     0.23760
     0.05773
     0.12269
     0.22261
     0.29256
     0.17765
     0.11769
     0.20263
     0.25759
     0.22761
     0.17265
     0.16266
     0.20762
     0.19263
     0.19263
     0.15266
     0.29256
     0.13767
     0.13767
     0.09770
     0.17765
    -0.01221
    -0.03720
    -0.12213
    -0.10714
    -0.02720
     0.00777
    -0.13712
    -0.16710
    -0.03720
    -0.08716
     0.05274
     0.05773
     0.05274
     0.13767
     0.12269
     0.19263
     0.25259
     0.12269
     0.22761
     0.28257
     0.46244
     0.27757
     0.30255
     0.28257
     0.38749
     0.35252
     0.40748
     0.57735
     0.48242
     0.33253
     0.38749
     0.64230
     0.65729
     0.68227
     0.63231
     0.85215
     0.91210
     0.94208
     1.07199
     1.09697
     0.93709
     1.19190
     1.12195
     1.33679
     1.22188
     1.10196
     1.19190
     1.14693
     1.16692
     1.10196
     0.86214
     0.79719
     0.71725
     0.83216
     0.60733
     0.51739
     0.31255
     0.29256
     0.11769
     0.23760
     0.20263
    -0.01221
    -0.17210
    -0.23205
    -0.26703
    -0.28202
    -0.31699
    -0.34197
    -0.49186
    -0.51185
    -0.51185
    -0.48187
    -0.68172
    -0.70670
    -0.81163
    -0.76666
    -0.74667
    -0.83661
    -0.90156
    -0.90156
    -0.84160
    -0.90656
    -0.83161
    -0.92154
    -0.97650
    -0.88657
    -0.87158
    -0.77665
    -0.77165
    -0.84660
    -0.79164
    -0.64175
    -0.44689
    -0.46188
    -0.48686
    -0.42191
    -0.37195
    -0.34197
    -0.26703
    -0.18709
    -0.18709
    -0.16710
    -0.14712
    -0.10714
    -0.09216
    -0.27202
    -0.17709
    -0.29700
    -0.21706
    -0.18209
    -0.34697
    -0.39693
    -0.38194
    -0.31199
    -0.33698
    -0.35696
    -0.39193
    -0.38694
    -0.37695
    -0.27702
    -0.29700
    -0.33198
    -0.36695
    -0.39693
    -0.25204
    -0.10215
    -0.25204
    -0.25703
    -0.25703
    -0.10714
    -0.18209
    -0.12213
    -0.16710
    -0.16210
    -0.10714
    -0.07717
    -0.07717
    -0.05718
    -0.12213
    -0.14212
    -0.10714
    -0.00722
    -0.01221
     0.02276
    -0.09715
    -0.08716
     0.00277
    -0.09216
    -0.02221
    -0.10215
    -0.12213
    -0.06218
    -0.02221
     0.01776
    -0.06717
    -0.13213
    -0.14712
     0.11769
     0.07272
     0.13767
     0.10770
     0.06273
     0.27757
     0.40748
     0.41247
     0.49741
     0.71725
     0.86214
     0.96706
     0.96706
     0.86214
     1.06699
     1.03701
     1.10696
     1.30182
     1.15692
     1.41673
     1.93635
     2.06126
     1.89638
     2.13120
     2.92062
     4.36456
     6.11826
     1.59160
    -8.68082
   -10.05481
    -7.82146
    -1.40619
     1.93635
     1.71151
    -0.76666
    -3.64953
    -5.85291
    -6.59736
    -6.06275
    -5.15842
    -3.79942
    -2.21559
    -0.81662
     0.28257
     1.11695
     1.59160
     1.76647
     1.74149
     1.58661
     1.52165
     1.30681
     1.14693
     0.88712
     0.75722
     0.65729
     0.63231
     0.53738
     0.52239
     0.44245
     0.53738
     0.47243
     0.50740
     0.45744
     0.38749
     0.28257
     0.34252
     0.40748
     0.40248
     0.36251
     0.22261
     0.19763
     0.18764
     0.12269
     0.05773
     0.01776
     0.04274
     0.12269
     0.09271
     0.05274
    -0.00722
    -0.10714
    -0.00222
     0.04274
     0.12269
     0.02776
     0.00777
     0.17765
     0.04274
     0.13767
     0.11769
     0.35751
     0.41247
     0.24260
     0.21762
     0.17765
     0.14267
     0.14767
     0.13767
     0.32753
     0.23260
     0.16765
     0.12269
     0.00777
     0.05274
    -0.10714
    -0.05718
    -0.03220
    -0.06717
    -0.13213
    -0.19708
    -0.11714
    -0.29201
    -0.25703
    -0.18209
    -0.07717
    -0.02720
     0.01776
    -0.05718
     0.02276
    -0.01721
     0.02276
     0.11769
     0.08272
     0.12768
     0.17265
     0.15766
     0.25759
     0.24759
     0.30255
     0.14767
     0.14767
     0.17265
     0.12768
     0.13767
     0.11269
     0.09271
     0.02776
     0.09770
     0.08272
     0.09271
     0.05274
     0.01277
     0.03275
     0.08272
     0.05773
     0.02276
    -0.04719
     0.04774
     0.00777
     0.01277
     0.00777
    -0.06717
    -0.08716
    -0.04219
    -0.07717
    -0.03220
    -0.12213
    -0.05718
    -0.09715
    -0.09216
    -0.04719
    -0.09715
    -0.18709
    -0.07717
    -0.08216
    -0.07717
    -0.02221
    -0.08716
    -0.08716
    -0.08216
    -0.01221
    -0.01221
    -0.04219
     0.01277
    -0.04719
    -0.06717
     0.04774
     0.01277
    -0.10215
     0.04274
    -0.01221
    -0.07217
     0.06773
     0.12768
     0.04774
    -0.00722
    -0.01221
     0.11269
     0.12768
     0.08272
     0.10770
     0.07772
     0.14767
     0.13767
     0.15766
     0.14767
     0.10270
     0.09271
     0.16266
     0.15266
     0.14767
     0.11269
     0.03775
     0.14767
     0.06773
     0.20263
    -0.03220
    -0.06218
    -0.01221
    -0.02221
    -0.16210
    -0.11714
    -0.11214
    -0.13213
    -0.14712
    -0.12713
    -0.14212
    -0.15211
    -0.30200
    -0.18209
    -0.17210
    -0.14212
    -0.12713
    -0.07217
    -0.17709
    -0.06218
    -0.13213
    -0.05718
    -0.04719
    -0.04719
    -0.04219
     0.02776
     0.12269
     0.09770
     0.12269
     0.20263
     0.35751
     0.36751
     0.51739
     0.39249
     0.24260
     0.13268
    -0.02221
    -0.27202
    -0.43690
    -0.40692
    -0.25703
     0.13767
    -0.06218
    -0.51684
    -0.66673
    -0.75667
    -0.82661
    -0.98650
    -0.72669
    -0.29201
     0.27757
     1.35678
     1.56662
    -0.81163
    -1.28128
    -1.11640
    -0.76166
     0.29756
     1.44671
     2.77573
     3.01555
     1.85141
     0.35252
    -0.79664
    -1.07643
    -0.14212
    -1.22632
    -1.83087
    -0.69671
     0.85714
     0.97706
    -0.00222
    -0.84160
    -1.28128
    -1.58605
    -1.52110
    -1.22632
    -0.85659
    -0.44689
     0.04774
     0.53238
     0.98205
     1.24686
     1.38176
     1.28683
     1.37676
     1.38176
     1.52165
     1.47169
     1.35678
     1.34678
     1.32680
     1.31681
     1.06699
     1.07698
     0.99704
     0.94208
     0.88213
     0.56736
     0.34252
     0.29256
     0.28756
     0.22761
     0.34252
     0.31255
    -0.12213
    -0.15211
    -0.11714
    -0.24704
    -0.28202
    -0.41692
    -0.56681
    -0.63675
    -0.56181
    -0.64675
    -0.72669
    -0.76166
    -0.77665
    -0.65174
    -0.56181
    -0.53183
    -0.65674
    -0.54682
    -0.53683
    -0.39693
    -0.40193
    -0.54682
    -0.47687
    -0.37195
    -0.34197
    -0.32698
    -0.43690
    -0.45189
    -0.48686
    -0.45689
    -0.45189
    -0.48187
    -0.60178
    -0.68672
    -0.55681
    -0.58179
    -0.61177
    -0.71170
    -0.71170
    -0.56681
    -0.47687
    -0.44190
    -0.50185
    -0.48686
    -0.40692
    -0.33698
    -0.28202
    -0.08716
    -0.18209
    -0.13213
    -0.04219
     0.01776
     0.17265
     0.13767
     0.15766
     0.13767
     0.26258
     0.28257
     0.29756
     0.23760
     0.15766
     0.17765
     0.23260
     0.36251
     0.38249
     0.25759
     0.30255
     0.30755
     0.40748
     0.19763
     0.18764
     0.22761
     0.17765
     0.29256
     0.32753
     0.23760
     0.17265
     0.15766
     0.05274
     0.12269
     0.20762
     0.19263
     0.06773
     0.07772
     0.01776
     0.04274
     0.05274
     0.00277
     0.21262
     0.13268
     0.03775
    -0.00222
    -0.07717
    -0.01721
     0.09271
     0.13268
     0.24759
     0.15266
     0.12768
     0.02276
     0.18764
     0.28756
     0.15766
     0.15266
     0.14267
     0.24759
     0.29256
     0.29256
     0.33253
     0.29256
     0.43246
     0.55237
     0.51739
     0.34752
     0.23760
     0.32753
     0.31255
     0.41747
     0.46743
     0.35252
     0.25759
     0.27757
     0.42246
     0.42246
     0.19263
     0.09770
     0.11269
     0.08272
    -0.03220
     0.30755
     0.51240
     0.78220
     1.67654
     1.25685
    -0.44689
    -1.49612
    -1.60104
    -1.26629
    -1.05145
    -0.66673
    -0.30200
     0.00777
    -0.12213
    -0.14212
    -1.82088
    -2.83513
    -2.18561
    -1.21633
    -1.27628
    -0.46188
    -0.03720
    -0.16210
    -0.63675
    -1.67099
    -2.31552
    -2.14564
    -1.11640
    -0.15211
    -0.42691
    -0.96651
    -1.29627
    -1.23631
    -1.10141
    -1.08642
    -0.96151
    -0.67672
    -0.46188
    -0.07217
     0.07272
     0.25759
     0.46743
     0.60233
     0.64230
     0.60233
     0.58235
     0.45744
     0.31255
     0.40248
     0.37250
     0.08272
     0.08771
     0.00777
    -0.00222
     0.06273
    -0.03220
    -0.19708
    -0.23205
    -0.21706
    -0.09715
    -0.03720
     0.05773
    -0.05219
    -0.16710
    -0.05718
     0.12768
     0.00777
     0.07272
     0.11769
     0.07772
     0.26258
     0.19263
     0.25259
     0.20263
     0.37750
     0.28756
     0.23260
     0.22261
     0.17265
     0.10270
     0.09271
     0.27757
     0.22761
     0.15266
     0.04774
     0.01277
     0.14767
     0.13268
     0.17265
     0.02276
     0.06273
     0.18264
     0.11769
     0.25259
     0.20762
     0.19263
     0.07272
     0.20263
     0.34752
     0.19263
     0.24759
     0.19263
     0.20263
     0.23260
     0.17265
     0.27757
     0.26258
     0.17265
     0.25759
     0.28257
     0.24260
     0.26758
     0.25759
     0.39748
     0.36751
     0.42746
     0.43745
     0.39748
     0.34252
     0.46743
     0.50241
     0.38249
     0.22261
     0.11269
     0.01277
     0.11269
     0.05274
     0.05773
     0.06273
     0.13268
     0.05274
    -0.00222
    -0.08716
    -0.02221
    -0.10215
     0.01776
     0.13268
     0.04774
     0.25759
     0.16765
     0.10270
     0.15266
     0.20762
     0.18764
    -0.01221
    -0.07217
    -0.00722
    -0.11214
    -0.25703
    -0.27202
    -0.36695
    -0.34197
    -0.45189
    -0.36196
    -0.29201
    -0.36196
    -0.37195
    -0.28701
    -0.17709
    -0.37195
    -0.25703
    -0.27702
    -0.16710
     0.00277
    -0.06717
    -0.08716
    -0.10714
    -0.10714
    -0.04219
    -0.10714
     0.04274
     0.04774
     0.00277
    -0.00222
     0.09770
     0.11769
     0.04274
     0.05274
     0.03775
     0.08272
    -0.03220
     0.08272
     0.19763
     0.09271
     0.06273
     0.27757
     0.47243
     0.31754
     0.77720
     1.19689
     1.77147
     2.42599
     0.77720
    -0.77165
     0.27258
     1.84641
     2.94560
     2.37103
    -0.11714
    -2.29053
    -0.53183
     2.51092
     1.41174
    -0.10714
    -1.26129
    -2.14065
    -1.98576
    -2.08569
    -2.07569
    -2.19560
    -2.00574
    -1.79090
    -1.90582
    -1.93580
    -1.99575
    -1.93580
    -1.75593
    -1.66100
    -1.53109
    -1.32125
    -0.80163
    -0.33698
    -0.18209
    -0.28701
    -0.12213
     0.09770
     0.09271
     0.52739
     0.63731
     0.55237
     0.69726
     0.67728
     0.55737
     0.72224
     0.94208
     0.82217
     0.61232
     0.51240
     0.40248
     0.54737
     0.51739
     0.18264
     0.12768
     0.30755
     0.25259
     0.17765
     0.17765
     0.23260
     0.15266
     0.02276
     0.04774
     0.14767
     0.30255
     0.27258
     0.25259
     0.37250
     0.36751
     0.55737
     0.47243
     0.32753
     0.37750
     0.34252
     0.38749
     0.45244
     0.43246
     0.33253
     0.33753
     0.36251
     0.43745
     0.38249
     0.37250
     0.39249
     0.35252
     0.50740
     0.50241
     0.48742
     0.50241
     0.50740
     0.48742
     0.48742
     0.55737
     0.56736
     0.51240
     0.39748
     0.42746
     0.48242
     0.57235
     0.44245
     0.46244
     0.43246
     0.32753
     0.28257
     0.33253
     0.24759
     0.10770
     0.24759
     0.11269
     0.18764
     0.05773
     0.03775
    -0.01721
     0.11769
     0.11269
    -0.00222
    -0.07717
    -0.05219
    -0.03220
     0.02276
    -0.05219
     0.08771
    -0.04719
    -0.03720
     0.01277
     0.04774
    -0.05219
    -0.10714
     0.02776
     0.03775
    -0.00722
     0.05773
    -0.06218
    -0.04219
    -0.03720
     0.03275
    -0.01721
     0.13268
    -0.02720
     0.08771
     0.12269
     0.26258
     0.36251
     0.43745
     0.48242
     0.64230
     0.74223
     0.69227
     0.49241
     0.58734
     0.48242
     0.46244
     0.25259
     0.36251
     0.00777
    -0.19208
    -0.21207
    -0.18709
    -0.27202
    -0.45689
    -0.77165
    -0.80663
    -0.82162
    -0.89656
    -0.83161
    -0.99149
    -1.01148
    -0.89157
    -0.97151
    -0.98650
    -0.86159
    -1.05145
    -0.94653
    -0.73668
    -0.27202
     0.14767
     0.28756
     0.23260
     0.21762
     0.11769
     0.27757
     0.28257
     0.48742
     0.74223
     0.88712
     1.00703
     1.06699
     0.93209
     0.66229
     0.49241
     0.41247
     0.10770
    -0.00222
    -0.24704
    -0.37195
    -0.30200
    -0.55182
    -0.60678
    -0.65174
    -0.64675
    -0.62177
    -0.66174
    -0.76166
    -0.79164
    -0.91655
    -0.95152
    -1.07643
    -1.07143
    -0.79664
    -0.68172
    -0.51185
    -0.54682
    -0.63675
    -0.87658
    -1.82088
    -0.91155
     0.99204
     1.31681
     1.74649
     2.76074
     2.79571
    -1.20633
    -4.75372
    -0.04719
     0.78220
     0.00277
     2.33106
     1.17191
     0.22261
    -1.58605
    -3.06496
    -2.37048
    -1.72095
    -1.64601
    -1.61603
    -1.60604
    -1.55608
    -1.50611
    -1.17636
    -0.74667
    -0.52184
    -0.20207
     0.10770
     0.38249
     0.61732
     0.83716
     0.79219
     0.91210
     0.94208
     1.05200
     1.04700
     1.12695
     0.94708
     0.80218
     0.88213
     0.81717
     0.73723
     0.69227
     0.53238
     0.55737
     0.64230
     0.26258
     0.51739
     0.35751
     0.36751
     0.48242
     0.39249
     0.49741
     0.47243
     0.34752
     0.26758
     0.45744
     0.52239
     0.66229
     0.52239
     0.68727
     0.31255
     0.17765
     0.39748
     0.59234
     0.59234
     0.59734
     0.40248
     0.53238
     0.43246
     0.18764
     0.30755
     0.43745
     0.48742
     0.39249
     0.15266
     0.12269
     0.12768
     0.22761
     0.28257
     0.40748
     0.35252
     0.29756
     0.21762
     0.35252
     0.39249
     0.29756
     0.16765
     0.17765
     0.16765
     0.17265
     0.13767
     0.12768
     0.11769
     0.08272
     0.24260
     0.12269
     0.06273
    -0.06717
    -0.00222
    -0.01721
     0.11769
     0.05274
    -0.02221
    -0.03720
    -0.07717
     0.04774
    -0.07717
    -0.06717
    -0.09216
    -0.13712
    -0.06218
    -0.08216
    -0.00722
    -0.15711
    -0.14712
    -0.27702
     0.03775
    -0.10215
    -0.19208
    -0.33698
    -0.37195
    -0.43191
    -0.39693
    -0.35696
    -0.41192
    -0.31699
    -0.45689
    -0.43690
    -0.33198
    -0.39193
    -0.43690
    -0.53183
    -0.40193
    -0.30200
    -0.29700
    -0.30700
    -0.29700
    -0.23205
    -0.25703
    -0.24704
    -0.34197
    -0.41192
    -0.51185
    -0.34197
    -0.60678
    -0.51185
    -0.35196
    -0.35696
    -0.04219
     0.38249
     0.21262
     0.09271
    -0.04219
    -0.12213
     0.04774
     0.25759
     0.23760
     0.44245
     0.45244
     0.34252
     0.32254
     0.33253
     0.19763
     0.03775
    -0.12713
    -0.04219
     0.04274
    -0.04219
    -0.03220
    -0.01221
    -0.11214
    -0.15211
    -0.31199
    -0.16710
    -0.00722
     0.11269
     0.15266
     0.09271
     0.14267
     0.08771
     0.07272
     0.25759
     0.37250
     0.42246
     0.51240
     0.67228
     0.72224
     1.04201
     1.17691
     1.27184
     1.42672
     1.59660
     1.82143
     2.04627
     2.26610
     2.57088
     3.01056
     3.51019
     3.85993
     3.20042
    -0.14712
    -2.02573
    -2.40545
    -5.70302
    -8.39104
    -4.03925
    -2.00574
    -1.03646
    -2.55534
    -4.72374
    -6.54240
    -6.90713
    -6.05276
    -4.51390
    -3.00001
    -1.75593
    -0.61677
     0.79719
     1.46170
     1.96633
     2.63084
     3.20042
     3.28535
     3.18543
     2.72077
     2.22613
     1.90637
     1.50167
     1.04700
     0.46244
     0.29756
     0.11769
    -0.03720
    -0.28701
    -0.55182
    -0.66174
    -0.83161
    -0.81662
    -0.76166
    -0.71170
    -0.75667
    -0.79164
    -0.85659
    -0.73168
    -0.70171
    -0.81163
    -0.74667
    -0.80663
    -1.05644
    -1.35622
    -1.32125
    -1.24630
    -1.60104
    -2.17562
    -2.87011
    -1.81588
    -1.40119
    -2.06070
    -2.15563
    -2.03073
    -1.52110
    -0.67173
     0.62232
     1.12195
     0.90711
     0.24260
    -0.26203
     0.26258
     1.23686
     1.75148
     1.96133
     2.04627
     2.14120
     2.18616
     1.91636
     1.19689
     0.57235
     0.41747
     0.43246
     0.44745
     0.25259
     0.18264
     0.17765
     0.12269
     0.11769
     0.08272
     0.02276
     0.14267
     0.14267
     0.03775
     0.10770
    -0.00722
     0.10270
     0.03275
    -0.18709
     0.04274
     0.08771
     0.16266
     0.26758
     0.26258
     0.19263
     0.09770
     0.21262
     0.33753
     0.35751
     0.31255
     0.25759
     0.39748
     0.30755
     0.38749
     0.23760
     0.20762
     0.22761
     0.26758
     0.19263
     0.21262
     0.04274
     0.03275
     0.04274
     0.04274
     0.15766
     0.16765
     0.11769
     0.08272
     0.11269
     0.12768
     0.19763
     0.18264
     0.24759
     0.21262
     0.28756
     0.31255
     0.29756
     0.38249
     0.28756
     0.31754
     0.42246
     0.47243
     0.38749
     0.44745
     0.42246
     0.34752
     0.49741
     0.41247
     0.49241
     0.39249
     0.48742
     0.54737
     0.36251
     0.46743
     0.26258
     0.38749
     0.29756
     0.35751
     0.28756
     0.15766
     0.19763
     0.26758
     0.25759
     0.15766
     0.10770
     0.05274
     0.04274
     0.10270
    -0.01221
    -0.02221
    -0.20207
    -0.35696
    -0.41192
    -0.23705
    -0.13712
     0.11269
     0.38749
     0.69726
     1.25685
     1.66655
     2.93061
     1.97632
     1.92636
     1.82643
     0.69227
     1.90137
     2.01129
     1.01703
     0.26758
     0.12768
     0.02776
     0.78720
     0.32254
     0.03775
    -0.61677
    -1.55108
    -2.21559
    -2.36548
    -2.43043
    -2.07569
    -1.72095
    -1.34623
    -1.16636
    -1.04146
    -0.85160
    -0.78664
    -0.77165
    -0.80663
    -0.95652
    -0.96151
    -0.79164
    -0.79664
    -0.83661
    -0.66174
    -0.59179
    -0.60178
    -0.41692
    -0.42191
    -0.36196
    -0.39193
    -0.43191
    -0.32199
    -0.23705
    -0.18209
    -0.17709
    -0.24704
    -0.24205
    -0.18209
    -0.10215
    -0.10215
     0.02276
    -0.21706
    -0.12713
    -0.11214
    -0.10714
    -0.12713
    -0.17709
    -0.27202
    -0.15711
    -0.15211
    -0.14212
    -0.26203
    -0.19208
    -0.20707
    -0.19708
    -0.15211
    -0.19708
    -0.21706
    -0.25703
    -0.13213
    -0.17210
    -0.18709
    -0.20207
    -0.16210
    -0.15711
    -0.08716
     0.06773
     0.04274
    -0.03220
    -0.14712
    -0.04219
     0.11269
     0.10770
     0.10270
    -0.01721
     0.19763
     0.24260
     0.29756
     0.21262
     0.20263
     0.25259
     0.33753
     0.31255
     0.34752
     0.20263
     0.05274
     0.15766
     0.35751
     0.28756
     0.16266
     0.01776
     0.09770
     0.21762
     0.17765
    -0.01221
    -0.08216
    -0.05718
     0.08272
     0.10270
     0.09770
    -0.03720
    -0.08716
     0.03275
     0.09271
     0.00277
     0.20762
     0.04274
     0.06773
     0.04774
     0.23760
     0.21762
     0.17265
     0.14767
     0.20263
     0.31255
     0.39249
     0.40748
     0.39748
     0.34752
     0.32254
     0.32254
     0.33253
     0.39249
     0.38749
     0.15766
     0.05773
     0.08771
    -0.14212
    -0.24704
    -0.17709
    -0.24704
    -0.35196
    -0.34197
    -0.45189
    -0.57680
    -0.65674
    -0.59179
    -0.29700
    -0.18709
     0.02276
     0.41247
     0.74723
     1.02702
     0.68727
     0.17765
    -0.65174
    -1.43117
    -1.75093
    -1.23631
    -0.31199
    -0.29700
    -0.68172
    -1.63102
    -2.10067
    -2.82514
    -3.75446
    -4.58384
    -4.51390
    -3.11493
    -1.72595
    -2.27555
    -2.24557
    -2.11067
    -1.99575
    -1.72595
    -1.40119
    -1.11640
    -0.71170
    -0.30700
     0.03775
     0.28756
     0.41247
     0.51240
     0.58235
     0.34252
     0.40748
     0.20762
     0.21762
     0.17765
     0.29256
     0.35252
     0.00277
    -0.03220
    -0.07717
    -0.03720
    -0.01721
     0.10770
    -0.06218
    -0.06717
    -0.02720
     0.09271
     0.08272
     0.12768
     0.05274
     0.26258
     0.20762
     0.24260
     0.05773
     0.06773
     0.30255
     0.28257
     0.38749
     0.53238
     0.57235
     0.49241
     0.51240
     0.56236
     0.67728
     0.75722
     0.82717
     0.74723
     0.79719
     0.92210
     1.02702
     1.15692
     1.14693
     1.21188
     1.32680
     1.38675
     1.63157
     1.65655
     1.75148
     1.81644
     1.94134
     1.98631
     2.04627
     1.92636
     1.90637
     1.91636
     1.96633
     1.91636
     1.71651
     1.58161
     1.52665
     1.37676
     1.42672
     1.22687
     1.00703
     0.78220
     0.66728
     0.67728
     0.69726
     0.61232
     0.49241
     0.92210
     1.83642
     0.33253
    -0.31199
    -0.00722
     0.29756
     0.40748
     0.43745
     0.39748
     0.10270
     0.09271
    -0.06717
    -0.03220
    -0.18709
    -0.27202
    -0.31699
    -0.27702
    -0.25703
    -0.26203
    -0.24704
    -0.22706
    -0.22206
    -0.23705
    -0.02221
    -0.00222
     0.01776
    -0.12213
    -0.09715
     0.01776
     0.01776
    -0.04219
    -0.09715
    -0.15711
    -0.22206
    -0.23705
    -0.19708
    -0.27702
    -0.34197
    -0.34697
    -0.41192
    -0.28202
    -0.40193
    -0.47188
    -0.45689
    -0.35196
    -0.38194
    -0.33198
    -0.22206
    -0.11714
    -0.03720
     0.12269
     0.15766
     0.43745
     0.45244
     0.56236
     0.58235
     0.97206
     0.97206
     1.16192
     1.24686
     1.34678
     1.48668
     1.55663
     1.62658
     1.66155
     1.53664
     1.52165
     1.52665
     1.45670
     1.33179
     1.07698
     0.92210
     0.80718
     0.75722
     0.45744
     0.44745
     0.15766
     0.03275
    -0.15211
    -0.33698
    -0.46688
    -0.68172
    -0.75167
    -0.86159
    -0.72169
    -0.96151
    -1.21133
    -1.47614
    -1.37621
    -1.35622
    -1.43117
    -1.44616
    -1.62602
    -1.85086
    -1.88084
    -1.97077
    -1.89583
    -1.82088
    -1.83587
    -1.81089
    -1.75093
    -1.67099
    -1.51611
    -1.53609
    -1.29127
    -1.07643
    -0.81662
    -0.53183
    -0.33198
    -0.25204
    -0.34197
    -0.18209
     0.03275
     0.21762
     0.50241
     0.59234
     0.80718
     0.82217
     1.05200
     0.94208
     0.88712
     0.84715
     0.82217
     0.52739
     0.45244
     0.25259
     0.25759
    -0.15211
    -0.42191
    -0.10215
    -0.09216
     0.38749
     0.17765
    -0.81662
    -1.43616
    -0.83161
    -0.87658
    -0.64675
    -0.33698
     0.11769
     0.91210
     1.10196
     1.91636
     2.17118
     1.52165
     1.05700
    -0.89656
    -2.69524
     1.44671
     0.98705
    -4.04424
    -0.41692
    -0.22206
    -0.91655
    -1.76592
    -2.77518
    -3.25482
    -3.36474
    -3.25482
    -2.93006
    -2.44542
    -2.02573
    -1.43616
    -0.95152
    -0.57680
    -0.22206
     0.10770
     0.57735
     0.73723
     0.72224
     0.76221
     0.80218
     0.76221
     0.82717
     0.57735
     0.49741
     0.47742
     0.39249
     0.44245
     0.51739
     0.85714
     0.73224
     0.35751
     0.31255
     0.30755
     0.25759
     0.46743
     0.71725
     0.93709
     0.93209
     0.90711
     0.68227
     0.73723
     0.47742
     0.51240
     0.48742
     0.38249
     0.26258
     0.10270
     0.12768
     0.13767
    -0.03220
     0.06273
     0.02776
    -0.08716
    -0.01721
    -0.02720
    -0.09216
    -0.15711
    -0.35696
    -0.23205
    -0.02720
    -0.01221
    -0.09216
    -0.14212
    -0.17709
    -0.05219
    -0.13213
    -0.17709
    -0.11214
    -0.10714
    -0.07217
    -0.06717
    -0.10714
    -0.28202
    -0.03220
    -0.13712
    -0.00722
    -0.00722
    -0.02221
    -0.05219
    -0.17709
     0.03775
     0.04274
    -0.12713
     0.02276
     0.08272
     0.00777
     0.10770
     0.15766
     0.00777
    -0.00722
    -0.02221
     0.14267
     0.07272
     0.01277
    -0.15211
    -0.05718
     0.02276
     0.08272
    -0.00222
     0.06273
     0.00277
    -0.04219
    -0.00722
     0.09271
     0.01277
    -0.12213
    -0.09216
    -0.04719
     0.15266
     0.09770
    -0.04219
     0.00277
    -0.01721
     0.06273
    -0.02221
     0.08771
     0.01776
    -0.07717
    -0.06218
    -0.00222
     0.06773
     0.04774
    -0.05219
    -0.06717
     0.12269
     0.08272
    -0.03720
    -0.05718
    -0.08216
     0.03275
    -0.04219
    -0.11214
     0.03275
    -0.04719
    -0.05219
    -0.00722
     0.07772
    -0.08716
    -0.19208
    -0.30700
    -0.07717
     0.15766
     0.39748
     0.65729
     0.57735
     0.31255
     0.26758
     0.24759
     0.46244
     0.50241
     0.50241
     0.77221
     0.68227
     0.56736
     0.52739
     0.41247
     0.41747
     0.34752
     0.29256
     0.28257
     0.24759
     0.17765
     0.14267
     0.04774
     0.12269
     0.01776
     0.05274
     0.09770
     0.24260
     0.15766
     0.18764
     0.06773
     0.08272
     0.10270
     0.03275
     0.07772
     0.20263
     0.29756
     0.51240
     0.45244
     0.25759
     0.23760
     0.16765
     0.39748
     0.35252
     0.53738
     0.30755
     0.30755
     0.27258
     0.24759
     0.27258
     0.26258
     0.35252
     0.24260
     0.22761
     0.06773
    -0.01721
     0.17765
    -0.11714
    -0.19208
     0.16266
     0.06773
     0.40748
     0.65230
     0.45744
     0.58734
     0.77221
     0.68727
    -0.04219
     1.41673
     2.91063
     3.51518
     1.69153
    -3.87936
    -0.91655
     0.52239
    -1.78591
    -1.47614
    -0.55681
    -0.59179
    -1.33624
    -2.13065
    -2.63028
    -2.97503
    -3.11493
    -2.97003
    -2.48039
    -1.94579
    -1.50611
    -1.03646
    -0.58179
    -0.63675
    -0.15711
     0.10770
     0.36751
     0.57735
     0.77221
     0.77720
     0.83216
     0.75722
     0.74723
     0.71225
     0.56236
     0.46743
     0.42746
     0.47742
     0.54737
     0.36751
     0.27258
     0.34252
     0.39249
     0.34252
     0.16765
     0.06273
     0.03775
     0.08272
     0.10770
     0.11769
    -0.11214
    -0.02221
    -0.05718
    -0.02221
     0.05773
    -0.12213
    -0.16710
    -0.13712
    -0.05718
     0.04774
    -0.06717
    -0.07217
     0.00277
     0.08272
     0.14267
     0.12269
     0.00277
     0.02776
     0.01776
     0.03775
     0.19763
     0.26758
     0.15266
     0.08771
     0.03275
     0.05773
     0.18264
     0.18264
     0.28257
     0.11269
     0.20762
     0.29256
     0.27258
     0.24759
     0.31754
     0.20263
     0.39249
     0.54238
     0.35751
     0.37750
     0.31255
     0.41247
     0.40248
     0.36751
     0.33753
     0.24260
     0.16266
     0.11269
     0.13767
     0.09271
     0.04274
    -0.16710
    -0.07217
    -0.05219
    -0.33198
    -0.33698
    -0.32199
    -0.28701
    -0.33698
    -0.41192
    -0.46688
    -0.48187
    -0.33198
    -0.29201
    -0.29700
    -0.36196
    -0.25703
    -0.40692
    -0.33198
    -0.15211
    -0.05219
    -0.21207
    -0.16210
    -0.07217
    -0.07217
     0.04774
    -0.02221
     0.06773
     0.03275
     0.04774
     0.04774
     0.04274
    -0.01721
    -0.02221
    -0.11214
     0.09770
     0.08771
    -0.06218
    -0.14212
    -0.14712
    -0.27202
    -0.22706
    -0.21207
    -0.24205
    -0.35696
    -0.47188
    -0.51684
    -0.39193
    -0.49686
    -0.54182
    -0.65174
    -0.50185
    -0.42191
    -0.41692
    -0.43191
    -0.33698
    -0.32698
    -0.10714
    -0.18209
    -0.08216
     0.08272
     0.29756
     0.48242
     0.91710
     1.58661
     1.92636
     2.21115
     3.16544
     0.97706
    -3.98928
    -1.16137
     2.36103
     1.21188
    -0.50685
    -1.20633
    -2.03073
    -2.60031
    -3.03998
    -2.66026
    -1.84087
    -1.46614
    -1.83087
    -2.41544
    -2.53535
    -2.16563
    -1.61603
    -1.15637
    -0.44689
     0.42246
     0.97206
     1.23187
     1.26684
     1.42672
     1.23686
     1.24686
     1.48668
     1.68653
     1.24186
     0.88712
     0.80718
     0.79719
     0.68727
     0.87713
     0.46244
     0.55237
     0.78220
     0.20263
    -0.28701
    -0.48686
    -0.50685
     0.80218
     2.14120
     2.81570
     2.25112
     1.63157
     1.40174
     1.51666
     2.16618
     2.37602
     2.59586
     2.96559
     3.01555
     3.14046
     3.20541
     3.05552
     2.66081
     2.37103
     2.06126
     1.96633
     1.77647
     1.70652
     1.50167
     1.29182
     1.33179
     1.09197
     0.88213
     0.78220
     0.56236
     0.44745
     0.20263
     0.13268
    -0.05219
    -0.18209
    -0.45689
    -0.67672
    -0.81662
    -0.84660
    -1.15637
    -1.24131
    -1.12639
    -1.20633
    -1.46614
    -1.59605
    -1.91581
    -1.82088
    -1.57606
    -1.77092
    -1.87084
    -2.15563
    -2.14564
    -2.15563
    -2.24057
    -2.08569
    -2.09068
    -2.12566
    -2.22558
    -2.03572
    -1.99076
    -1.97077
    -1.92081
    -1.74594
    -1.83587
    -1.63602
    -1.62103
    -1.46614
    -1.30626
    -1.15137
    -1.12140
    -0.99149
    -0.98150
    -0.90156
    -0.93653
    -0.71670
    -0.73668
    -0.48686
    -0.67173
    -0.45189
    -0.48187
    -0.49686
    -0.45189
    -0.30700
    -0.39693
    -0.46188
    -0.60178
    -0.67672
    -0.83661
    -0.88657
    -1.13639
    -1.16137
    -1.07143
    -1.04146
    -0.86658
    -0.80163
    -1.14138
    -1.53609
    -1.82088
    -1.74094
    -2.03073
    -2.42544
    -0.63176
     1.84142
     1.37676
     1.96133
     1.40674
    -1.20134
    -2.99502
    -1.40119
     1.18690
     2.46096
     1.40174
     0.60233
     0.26758
     0.28257
    -0.05219
    -0.08216
    -0.67672
    -1.55608
    -1.84087
    -1.19634
     0.95707
     1.74649
     0.13268
    -0.06717
    -0.05219
     0.25759
     0.52739
     0.91710
     1.06199
     1.11695
     1.33679
     1.46170
     1.31181
     1.05200
     0.89711
     0.71225
     0.71225
     0.51739
     0.36251
     0.27258
     0.24260
     0.16765
     0.27757
     0.04274
     0.01277
     0.04774
     0.22261
     0.07272
     0.24759
     0.08272
     0.03775
     0.11769
     0.16266
     0.03775
     0.12768
    -0.00222
    -0.18209
    -0.04719
    -0.14212
    -0.20707
    -0.25703
    -0.27202
    -0.16710
    -0.18709
    -0.22206
    -0.32199
    -0.51684
    -0.41692
    -0.41192
    -0.50185
    -0.34197
    -0.29700
    -0.30700
    -0.30200
    -0.30700
    -0.19208
    -0.37195
    -0.32698
    -0.36196
    -0.35196
    -0.33198
    -0.34197
    -0.35196
    -0.27702
    -0.35196
    -0.39693
    -0.57180
    -0.65674
    -1.04645
    -1.05145
    -1.02147
    -0.79664
    -0.64175
    -0.15211
     0.23260
     0.04274
    -0.13712
    -0.10714
     0.00777
     0.02776
    -0.00222
     0.25259
     0.44245
     0.68727
     0.56736
     0.63731
     0.52239
     0.52239
     0.29756
     0.07772
     0.06773
     0.01776
    -0.06717
    -0.12213
    -0.24205
    -0.29201
    -0.21706
    -0.14212
    -0.12213
    -0.09715
    -0.21207
    -0.29201
    -0.28202
    -0.33698
    -0.24704
    -0.39693
    -0.46188
    -0.35696
    -0.29700
    -0.25703
    -0.27702
    -0.35196
    -0.42191
    -0.34197
    -0.25703
    -0.25204
    -0.16710
    -0.25703
    -0.21706
    -0.09715
     0.02776
     0.09271
     0.28257
     0.20263
     0.23260
     0.03775
    -0.10714
     0.00777
     0.05274
     0.30755
     1.10696
     0.67728
     1.23187
     0.92210
     0.79719
     0.83716
     1.11695
     0.81218
     0.36251
     0.88213
     1.46669
     0.88712
     0.31255
    -0.44689
    -0.40692
     1.82643
     1.74149
     0.13268
    -0.11214
    -0.18209
    -0.30700
    -0.04719
     0.28257
     0.40748
     0.29756
     0.37250
     0.43246
     0.57735
     0.57235
     0.49241
     0.49741
     0.31255
     0.30255
     0.29256
     0.31754
     0.26758
     0.14767
     0.15766
     0.15266
     0.16765
     0.16765
     0.00777
    -0.03220
     0.14267
     0.08771
    -0.04719
    -0.00722
    -0.13213
    -0.05718
    -0.11214
    -0.03720
     0.05773
    -0.07717
    -0.15711
    -0.10215
    -0.12213
    -0.17210
    -0.16710
    -0.28202
    -0.19708
    -0.14712
    -0.21207
    -0.24205
    -0.34197
    -0.35196
    -0.33698
    -0.37695
    -0.23705
    -0.31199
    -0.48686
    -0.40193
    -0.42691
    -0.45189
    -0.34697
    -0.51684
    -0.45689
    -0.38194
    -0.35696
    -0.35696
    -0.31699
    -0.40692
    -0.36695
    -0.48187
    -0.29700
    -0.30200
    -0.38194
    -0.44190
    -0.27702
    -0.33698
    -0.37695
    -0.42691
    -0.47687
    -0.36196
    -0.43690
    -0.40692
    -0.46188
    -0.52184
    -0.55681
    -0.53183
    -0.44190
    -0.36695
    -0.48187
    -0.51185
    -0.52184
    -0.42191
    -0.42691
    -0.41192
    -0.34197
    -0.34197
    -0.29201
    -0.20207
    -0.20207
    -0.23205
    -0.23705
    -0.39193
    -0.27202
    -0.16710
    -0.09715
    -0.02221
     0.04774
     0.16266
     0.22261
     0.29256
     0.15766
     0.07772
     0.21262
     0.06773
    -0.05718
    -0.15711
    -0.31199
    -0.05718
     0.72224
     0.91710
     0.77720
     0.57235
     0.41247
     1.06699
     2.27610
     2.50093
     2.24612
     1.11196
     0.03275
    -0.43690
     1.08198
     1.70152
     1.61658
     1.15193
     0.92709
     0.64230
     0.26258
     0.20263
     0.10770
    -0.27202
    -0.92654
    -1.09642
    -0.98650
    -0.56681
    -0.17210
    -0.15711
     0.00777
     0.15766
     0.04274
     0.06773
    -0.02720
     0.17765
     0.25759
     0.34252
     0.60233
     0.69227
     0.87713
     0.95707
     1.18690
     1.22188
     1.35678
     1.32680
     1.43672
     1.54164
     1.61159
     1.52665
     1.49667
     1.75148
     1.90137
     1.60659
     1.26684
     1.07698
     0.93709
     0.82717
     0.84715
     0.73723
     0.71725
     0.63731
     0.52239
     0.38749
     0.25759
     0.05274
    -0.28202
    -0.48686
    -0.33198
    -0.41192
    -0.52184
    -0.54182
    -0.59678
    -0.53183
    -0.61677
    -0.49186
    -0.62676
    -0.59179
    -0.66174
    -0.64175
    -0.68172
    -0.59678
    -0.66174
    -0.81662
    -0.67173
    -0.57180
    -0.61677
    -0.59179
    -0.66673
    -0.60678
    -0.54682
    -0.65674
    -0.48187
    -0.52684
    -0.34197
    -0.37195
    -0.36196
    -0.30200
    -0.40692
    -0.54182
    -0.45189
    -0.18209
    -0.19708
    -0.14712
    -0.20207
    -0.25204
    -0.25204
    -0.24704
    -0.25204
    -0.25703
    -0.20207
    -0.22706
    -0.27702
    -0.17210
    -0.16210
    -0.18709
    -0.27702
    -0.19208
    -0.09216
    -0.19708
    -0.07217
    -0.17210
    -0.15711
    -0.17210
    -0.04219
    -0.09715
    -0.02720
    -0.09216
    -0.01221
    -0.00222
    -0.02221
     0.03275
    -0.09216
     0.03775
     0.17265
     0.08272
     0.12269
     0.04774
     0.07772
     0.10770
     0.10770
     0.08771
     0.18264
     0.12269
     0.04274
     0.11769
     0.17265
     0.20263
     0.05773
     0.33753
     0.44245
     0.31754
     0.26258
     0.05773
    -0.35696
    -0.13213
     0.16266
     0.10770
     0.44245
     0.00277
    -1.66100
    -1.59605
    -0.62676
    -0.58679
    -0.97151
    -1.49112
    -1.58106
    -1.83587
    -1.46614
    -1.80090
    -1.92081
    -2.19560
    -1.73594
    -0.67672
    -0.94153
    -0.43690
    -0.56681
    -0.53183
    -0.30700
    -0.07217
     0.13767
     0.24759
     0.49241
     0.53738
     0.63231
     0.63231
     0.67728
     0.64230
     0.47243
     0.29256
     0.44745
     0.55237
     0.58734
     0.72724
     0.52239
     0.33253
     0.16765
     0.27757
     0.68727
     0.74223
     0.61232
     0.56236
     0.53738
     0.48742
     0.44245
     0.53238
     0.46743
     0.45744
     0.47742
     0.30255
     0.02776
     0.31754
     0.38749
     0.27757
     0.11269
     0.05773
     0.07772
     0.14267
     0.27757
     0.41247
     0.12768
     0.01776
    -0.11214
    -0.02221
    -0.06717
    -0.23205
    -0.54182
    -0.66174
    -0.36196
     0.12768
     0.60733
     0.77221
     0.23260
    -0.15711
    -0.19708
    -0.11714
    -0.03720
     0.16266
     0.31255
     0.47243
     0.48742
     0.52239
     0.39748
     0.26758
     0.04274
     0.01776
    -0.16210
     0.04774
     0.08272
     0.06773
     0.01277
    -0.07717
    -0.11714
    -0.27202
    -0.19708
    -0.04219
     0.04774
     0.01277
     0.12269
     0.02776
    -0.11714
    -0.00222
    -0.07217
     0.23260
     0.17265
     0.09770
     0.32254
     0.28257
     0.26758
     0.15766
     0.16765
     0.11769
     0.09770
     0.26758
     0.05274
     0.04274
    -0.04719
     0.03775
    -0.07217
     0.11269
     0.19763
    -0.07217
    -0.03220
     0.09271
     0.15766
     0.17265
     0.05274
     0.17765
     0.33753
     0.29256
     0.31255
     0.22261
     0.14767
     0.14767
     0.20762
     0.08771
    -0.11214
    -0.25204
    -0.26703
    -0.22706
    -0.18709
    -0.22706
    -0.50685
    -0.52184
    -0.57180
    -0.38694
    -0.43191
    -0.53183
    -0.64175
    -0.60678
    -0.50185
    -0.35696
    -0.14712
    -0.01221
    -0.13213
     0.01277
     0.10770
     0.10270
     0.16765
     0.33753
     0.81717
     1.19190
     1.71151
     1.89638
     1.39175
     0.34252
    -0.74168
     0.11769
     1.84641
     2.16618
     1.43172
     0.57235
    -0.43191
    -0.99149
    -1.07643
    -0.94153
    -0.74667
    -0.66673
    -0.83161
    -1.05145
    -1.30626
    -1.51111
    -1.43117
    -1.32125
    -1.20633
    -0.91655
    -0.88157
    -0.74168
    -0.42691
    -0.23705
    -0.11214
    -0.01721
    -0.03220
     0.19263
     0.21762
     0.31255
     0.21262
     0.27258
     0.26758
     0.31754
     0.18264
     0.06273
    -0.12713
    -0.27702
    -0.01221
     0.24260
     0.13767
     0.03775
    -0.08716
    -0.20707
    -0.10215
    -0.08216
     0.00277
    -0.02720
     0.16266
     0.25259
     0.09770
     0.29256
     0.27258
     0.20762
     0.20263
     0.38749
     0.37250
     0.37750
     0.31754
     0.21262
     0.29756
     0.26758
     0.22261
     0.20263
     0.09770
     0.14267
     0.05274
     0.17265
     0.10770
     0.03275
     0.02276
     0.09271
     0.02276
     0.09770
     0.00277
    -0.10714
     0.00777
     0.05274
     0.14767
     0.04274
    -0.05718
    -0.04219
     0.07772
     0.04274
     0.15266
     0.07272
    -0.06218
     0.10270
     0.07772
     0.14767
     0.04774
     0.02776
     0.06773
     0.02276
     0.20263
     0.12269
     0.06273
    -0.05219
    -0.05219
    -0.03720
    -0.01221
    -0.23705
    -0.51684
    -0.84160
    -0.83161
    -0.46188
     0.97706
     2.06625
     1.11695
     0.12768
    -0.04219
     0.19763
     0.62232
     0.82217
     0.85215
     1.10696
     1.02202
     1.09197
     1.64656
     1.81644
     1.39675
     0.82217
     0.28756
     0.18764
     0.21762
     0.44745
     0.65230
     0.44245
     0.38749
     0.23260
     0.23260
     0.10770
     0.06273
     0.14267
    -0.05718
    -0.12713
    -0.18209
    -0.28701
    -0.57180
    -1.13639
    -1.80090
    -3.24983
    -4.32903
    -4.21412
    -2.70023
    -1.28628
    -0.61677
    -1.35123
    -2.60031
    -2.17562
    -2.22059
    -1.79590
    -1.38121
    -0.83661
    -0.02221
     0.77720
     2.01129
     2.37602
     1.52665
     1.04700
     1.47169
     1.62658
     1.63157
     1.07698
     0.68227
     0.52239
     0.87713
     1.50167
     0.69227
     0.30255
     0.17765
     0.04774
    -0.29201
    -0.17210
    -0.01221
     0.01277
     0.13268
    -0.02221
    -0.15711
    -0.43690
    -0.71670
    -0.80163
    -0.85659
    -0.95652
    -1.14138
    -1.21633
    -1.24131
    -1.22632
    -1.27129
    -1.22132
    -1.38620
    -1.39619
    -1.32125
    -1.31625
    -1.17136
    -1.39619
    -1.36622
    -1.37621
    -1.12140
    -1.29127
    -1.29627
    -1.34623
    -1.34123
    -1.35622
    -1.42617
    -1.48113
    -1.56607
    -1.53109
    -1.56607
    -1.45615
    -1.44616
    -1.55108
    -1.69098
    -1.66100
    -1.37621
    -1.07143
    -0.82162
    -0.35196
    -0.48686
    -0.57180
    -0.75667
    -0.57680
    -0.34197
    -0.05219
     0.17265
     0.13767
     0.02776
    -0.07217
    -0.12213
    -0.37695
    -0.25703
    -0.10714
    -0.40692
    -0.62676
    -0.93154
    -0.93154
    -0.98650
    -0.88157
    -0.84660
    -0.75667
    -0.63176
    -0.61677
    -0.57180
    -0.53683
    -0.46688
    -0.35196
    -0.33198
    -0.02221
    -0.07217
     0.03275
    -0.07717
     0.05274
     0.05274
     0.15266
     0.11269
    -0.00222
    -0.01721
    -0.15211
    -0.17210
    -0.25703
    -0.29201
    -0.41692
    -0.39193
    -0.32698
    -0.39693
    -0.39693
    -0.44190
    -0.52184
    -0.42691
    -0.44190
    -0.43690
    -0.44689
    -0.42691
    -0.44689
    -0.54682
    -0.37695
    -0.36695
    -0.34697
    -0.47188
    -0.37695
    -0.42191
    -0.44190
    -0.48686
    -0.36196
    -0.49686
    -0.76166
    -0.91155
    -1.08642
    -1.25630
    -1.45615
    -1.71596
    -1.52110
    -1.66600
    -1.90082
    -2.11067
    -2.13065
    -2.38047
    -2.36548
    -2.08569
    -1.93080
    -1.96577
    -1.82088
    -1.83587
    -1.57606
    -1.59605
    -1.92580
    -0.90656
     1.63157
     5.57866
     7.94692
     8.54148
     2.93561
    -2.83014
    -0.86159
     1.95134
     3.89490
     3.89990
     3.76000
     3.08550
     1.85641
     0.46244
    -0.84160
    -1.73095
    -2.48039
    -2.94505
    -3.06496
    -3.13991
    -3.19986
    -2.91507
    -2.72521
    -2.40545
    -2.03073
    -1.91581
    -1.61104
    -1.34123
    -1.22632
    -1.30626
    -1.15637
    -1.01647
    -0.93653
    -0.77665
    -0.60178
    -0.41692
    -0.51185
    -0.36196
    -0.18209
    -0.13712
     0.05773
     0.23760
     0.30255
     0.39249
     0.52739
     0.51240
     0.76221
     0.72224
     0.63231
     0.71225
     0.84216
     0.87713
     0.80218
     0.97206
     1.15193
     1.05200
     1.19689
     1.20189
     1.19689
     1.17191
     1.22687
     1.29182
     1.35178
     1.24686
     1.18690
     1.06199
     0.98205
     1.02702
     0.85714
     0.64230
     0.76721
     0.52739
     0.47742
     0.31754
     0.16266
     0.06773
    -0.16710
    -0.15711
    -0.17709
    -0.33198
    -0.31699
    -0.31699
    -0.55681
    -0.71170
    -0.74168
    -0.81163
    -0.76166
    -0.87658
    -1.01148
    -1.06144
    -0.98150
    -1.02647
    -1.23631
    -1.29627
    -1.21633
    -1.08143
    -1.18635
    -1.08143
    -1.20633
    -1.12140
    -1.04645
    -1.04146
    -0.83161
    -0.94153
    -0.85160
    -0.78165
    -0.68672
    -0.62177
    -0.63675
    -0.64675
    -0.55182
    -0.46188
    -0.40692
    -0.41192
    -0.36695
    -0.35196
    -0.37695
    -0.34697
    -0.33198
    -0.30700
    -0.25703
    -0.24704
    -0.19708
    -0.27202
    -0.28701
    -0.28701
    -0.33198
    -0.25703
    -0.23205
    -0.40193
    -0.39693
    -0.43690
    -0.41692
    -0.37695
    -0.41192
    -0.34197
    -0.44689
    -0.42691
    -0.37195
    -0.38194
    -0.34697
    -0.44190
    -0.45689
    -0.29700
    -0.16710
    -0.18709
    -0.23205
    -0.26703
    -0.15211
    -0.03720
    -0.10215
    -0.03220
    -0.05718
    -0.19208
    -0.10215
    -0.01221
    -0.06218
    -0.08216
    -0.10714
    -0.10714
    -0.09216
    -0.06218
    -0.08216
    -0.12713
    -0.20707
    -0.22706
    -0.14712
    -0.23205
    -0.13213
    -0.30200
    -0.29201
    -0.34697
    -0.21207
    -0.29700
    -0.31199
    -0.42691
    -0.45189
    -0.53683
    -0.66673
    -0.47188
    -0.65174
    -0.58179
    -0.58679
    -0.60178
    -0.61677
    -0.88157
    -0.90156
    -0.79164
    -0.65674
    -0.85659
    -0.89157
    -0.86658
    -0.70670
    -0.74667
    -0.74168
    -0.62676
    -0.61677
    -0.58179
    -0.42691
    -0.48187
    -0.13712
    -0.16210
    -0.16710
    -0.08216
     0.09770
     0.54238
     1.20189
     1.74149
     1.60160
     1.05200
     1.24186
     3.16544
     5.13399
     6.04332
     4.24964
     2.77073
     1.18190
     2.26111
     1.81144
     0.53238
     3.76000
     5.37881
     3.38528
     0.51240
    -0.45689
    -1.02147
    -1.24630
    -1.50611
    -1.62103
    -1.63602
    -1.53609
    -1.51611
    -1.53609
    -1.40119
    -1.29127
    -1.24131
    -1.00149
    -0.90656
    -0.76166
    -0.70670
    -0.48187
    -0.29700
     0.05274
     0.11769
     0.17765
     0.11769
     0.23260
     0.28257
     0.29756
     0.32254
     0.28257
     0.15766
     0.23260
     0.31754
     0.34752
     0.15766
     0.20762
     0.22261
     0.30255
     0.27757
     0.24759
     0.30255
     0.21262
     0.21762
     0.24260
     0.36251
     0.30255
     0.10770
     0.01776
     0.00777
    -0.00722
    -0.19708
    -0.28701
    -0.32199
    -0.29201
    -0.44689
    -0.54682
    -0.55681
    -0.76666
    -0.89157
    -1.08642
    -0.87158
    -0.74667
    -0.86159
    -0.76166
    -0.79664
    -0.80163
    -0.89157
    -0.88657
    -0.91655
    -0.88157
    -0.67672
    -0.79164
    -0.77665
    -0.89656
    -0.84660
    -0.78664
    -0.71170
    -0.65174
    -0.82162
    -0.87158
    -0.65174
    -0.58179
    -0.61177
    -0.62177
    -0.58179
    -0.41692
    -0.40692
    -0.27702
    -0.13213
    -0.19708
    -0.40193
    -0.28701
    -0.14212
    -0.05718
    -0.21207
    -0.17709
    -0.20707
    -0.14212
    -0.18209
    -0.13213
    -0.17709
    -0.28202
    -0.26703
    -0.07717
    -0.12713
    -0.08716
    -0.30200
    -0.19708
    -0.23205
    -0.09715
    -0.14712
    -0.13712
    -0.17709
    -0.25204
    -0.24704
    -0.05219
    -0.01221
    -0.13213
    -0.19708
    -0.06218
    -0.05718
    -0.16710
    -0.12213
    -0.09216
    -0.12713
    -0.07217
    -0.03220
    -0.04719
    -0.03220
    -0.04219
    -0.05219
    -0.03720
    -0.12213
     0.01776
     0.04774
     0.06273
    -0.07717
     0.02276
     0.06273
     0.09271
    -0.01221
    -0.00222
     0.14767
    -0.05718
     0.11269
    -0.04719
     0.04274
     0.04274
     0.03775
    -0.09715
    -0.01221
    -0.00222
     0.06273
     0.01277
     0.06773
     0.00277
     0.02276
    -0.03720
     0.22261
     0.30755
     0.18264
     0.26258
     0.31754
     0.41247
     0.46743
     0.47243
     0.39249
     0.33753
     0.37750
     0.30255
     0.10270
    -0.00222
    -0.09715
    -0.31699
     0.04774
     0.09271
    -0.17210
    -0.16710
    -0.33698
    -0.31199
    -0.42191
    -0.20207
    -0.16210
    -0.17709
    -0.07717
     0.13767
     0.21762
     0.27757
     0.31754
     0.27258
     0.24260
     0.42246
     0.38749
     0.47243
     0.39249
     0.33753
     0.34752
     0.41247
     0.51739
     0.50241
     0.44745
     0.50241
     0.67728
     0.85215
     0.97206
     0.92709
     0.86214
     0.83216
     0.80718
     1.15193
     1.60659
     1.02702
     0.71225
     1.64656
     1.70652
     1.55163
     0.04274
     0.23760
    -0.78165
    -1.35123
    -0.45189
    -0.93653
    -0.49186
    -0.59678
    -0.90656
    -1.17136
    -1.34123
    -1.51611
    -1.35123
    -1.27129
    -1.18135
    -0.88657
    -0.41192
    -0.15211
     0.12768
     0.33753
     0.46743
     0.66728
     0.70725
     0.85215
     0.89711
     0.80718
     0.84715
     0.72724
     0.81218
     0.74723
     0.72724
     0.76221
     0.85714
     0.72724
     0.68727
     0.79719
     0.68227
     0.66728
     0.55237
     0.60233
     0.70226
     0.53738
     0.54238
     0.46743
     0.47243
     0.37250
     0.34252
     0.42246
     0.37250
     0.35252
     0.27258
     0.27258
     0.33753
     0.27757
     0.28756
     0.25759
     0.34752
     0.33753
     0.31255
     0.47742
     0.39249
     0.32254
     0.34252
     0.39748
     0.48242
     0.37750
     0.29256
     0.29256
     0.26758
     0.30755
     0.26758
     0.19263
     0.18764
     0.12269
     0.23760
     0.23260
     0.21762
     0.03275
     0.03775
     0.10770
     0.20263
     0.20762
     0.16765
     0.12768
     0.11769
     0.20263
     0.30255
     0.25759
     0.17265
     0.23760
     0.12768
     0.12269
     0.25259
     0.23760
     0.27757
     0.20263
     0.24260
     0.26258
     0.28257
     0.17765
     0.24260
     0.19263
     0.24260
     0.16765
     0.13767
     0.18264
     0.24260
     0.18764
     0.16266
     0.26258
     0.14267
     0.10770
     0.05773
     0.08272
     0.00777
    -0.04219
     0.02276
     0.02776
     0.02276
    -0.07717
    -0.16710
    -0.13213
    -0.12713
    -0.12213
    -0.17709
    -0.27702
    -0.32698
    -0.31699
    -0.13213
    -0.07217
     0.04774
    -0.10714
    -0.12213
     0.06773
     0.22761
     0.35751
     0.24759
     0.46244
     0.62731
     0.79219
     0.96207
     1.07199
     1.12695
     1.21188
     1.36677
     1.64656
     1.68154
     1.65655
     1.63657
     1.56162
     1.60160
     1.54164
     1.44671
     1.42173
     1.26684
     1.00204
     0.88712
     0.88213
     0.79219
     0.47243
     0.27258
     0.16765
     0.19763
     0.13767
    -0.12713
    -0.28701
    -0.49186
    -0.57680
    -0.43690
    -0.41192
    -0.53683
    -0.90156
    -1.00648
    -0.92654
    -0.89656
    -0.90656
    -1.15637
    -1.38121
    -1.30126
    -1.36122
    -1.30626
    -1.39619
    -1.46614
    -1.51611
    -1.36622
    -1.41118
    -1.30126
    -1.35622
    -1.26629
    -1.31126
    -1.13639
    -1.06644
    -1.06644
    -1.02647
    -0.92154
    -0.83161
    -0.63176
    -0.67173
    -0.65174
    -0.68172
    -0.42191
    -0.51684
    -0.35196
    -0.28202
    -0.40692
    -0.42191
    -0.63176
    -0.82162
    -0.74168
    -0.58179
    -0.51684
    -0.21207
     0.13268
    -0.30200
    -0.27702
     0.25259
     0.54737
     0.55737
     1.14693
     1.83143
     2.54090
     2.90563
     1.30681
    -2.76518
    -8.12123
    -7.09199
    -2.54035
    -1.95079
    -4.89362
    -1.97077
    -1.34123
    -1.96577
    -3.23484
    -4.94358
    -4.66378
    -3.11493
    -2.19560
    -0.79164
     0.95707
     2.23613
     3.28036
     3.74501
     3.99483
     3.93987
     3.79997
     3.41526
     3.04053
     2.62584
     2.07125
     1.74149
     1.47169
     1.38675
     1.10696
     0.78720
     0.64730
     0.64730
     0.70226
     0.66229
     0.59234
     0.58734
     0.75722
     0.85714
     0.81717
     0.79219
     0.64230
     0.57735
     0.51739
     0.61232
     0.61732
     0.53738
     0.48242
     0.54238
     0.57235
     0.41247
     0.40248
     0.22261
     0.24759
     0.25759
     0.11269
     0.06773
     0.06273
    -0.04719
     0.05274
     0.00777
     0.15266
     0.03775
     0.08272
     0.12269
     0.20762
     0.20762
     0.28257
     0.12269
     0.30255
     0.44745
     0.42246
     0.47243
     0.41747
     0.56736
     0.85215
     0.94708
     0.84216
     0.68727
     0.57235
     0.62232
     0.73723
     0.77221
     0.59734
     0.58734
     0.53238
     0.71225
     0.59734
     0.58734
     0.39249
     0.33253
     0.30755
     0.24260
     0.29256
     0.21762
    -0.08216
    -0.10714
     0.16765
     0.12269
     0.09770
    -0.05718
    -0.12213
    -0.02221
    -0.13213
    -0.03720
    -0.14212
    -0.26203
    -0.30200
    -0.23205
    -0.00722
     0.10770
    -0.17210
    -0.09715
    -0.11214
    -0.05219
    -0.02221
    -0.01221
     0.02776
     0.05274
     0.05274
     0.11769
     0.11769
     0.04274
     0.00777
    -0.08216
    -0.01221
     0.15266
     0.08272
    -0.05219
     0.04274
    -0.09715
    -0.05718
     0.03775
    -0.01221
    -0.12713
    -0.13712
    -0.12213
     0.00777
    -0.16710
    -0.14212
    -0.14712
    -0.17210
    -0.14212
    -0.08716
    -0.16210
    -0.19708
    -0.19208
    -0.21706
    -0.30700
    -0.18709
    -0.29700
    -0.26203
    -0.20707
    -0.19208
    -0.19208
    -0.14712
    -0.22706
    -0.22706
    -0.23205
    -0.14212
    -0.22706
    -0.24704
    -0.16710
    -0.14212
    -0.13213
    -0.22706
    -0.34197
    -0.23205
    -0.17210
    -0.16710
    -0.22706
    -0.28202
    -0.29201
    -0.35196
    -0.39193
    -0.21706
    -0.36695
    -0.32199
    -0.38194
    -0.27702
    -0.18209
    -0.11714
    -0.25703
    -0.24205
    -0.19708
    -0.16210
    -0.08216
    -0.08216
    -0.06218
    -0.05718
    -0.08216
     0.16765
     0.29756
     0.10770
     0.10270
     0.29756
     0.69227
     0.80718
     0.94708
     0.90711
     0.60233
     0.30255
    -0.03220
     0.16765
     0.44745
     0.40748
     0.41747
     0.64230
     0.59234
    -0.04719
     0.14267
     0.57235
     0.47243
    -1.91081
    -1.60604
     0.12269
     0.00777
    -0.56181
     0.67228
    -0.64675
    -2.20560
    -2.12066
    -1.86585
    -1.49612
    -0.66673
    -0.45689
    -0.94653
    -1.26629
    -1.11140
    -1.04645
    -0.84660
    -0.48686
    -0.38194
    -0.24205
     0.08272
     0.14267
     0.51240
     0.71225
     0.69726
     0.74723
     0.78220
     0.68727
     0.69227
     0.60733
     0.42246
     0.45244
     0.29756
     0.34752
     0.45744
     0.48242
     0.66229
     0.68727
     0.50241
     0.40748
     0.20263
     0.37750
     0.48242
     0.62731
     0.64230
     0.50241
     0.44245
     0.35751
     0.29256
     0.25759
     0.27258
     0.26758
     0.24759
     0.11769
     0.15266
     0.05274
     0.05773
     0.00777
     0.04274
     0.16266
     0.08272
     0.17265
    -0.01721
    -0.05219
     0.05773
     0.07272
     0.07772
     0.04274
     0.05274
     0.02776
     0.12269
     0.07772
     0.11269
     0.05274
    -0.01221
     0.05773
     0.00277
     0.07772
     0.07772
     0.01277
     0.04774
     0.09770
     0.15766
     0.23760
     0.08272
     0.06773
     0.05274
     0.22761
     0.11769
     0.16266
     0.11769
     0.21762
     0.25759
     0.19763
     0.26758
     0.14767
     0.17765
     0.10270
     0.10770
     0.16765
     0.20263
     0.11769
     0.19763
     0.17765
     0.04774
     0.10270
     0.12768
     0.28756
     0.16266
     0.12768
     0.08771
     0.14267
     0.15766
     0.18764
     0.40748
     0.22261
     0.20263
     0.18264
     0.12269
     0.12768
     0.04274
     0.15266
     0.09770
     0.04274
    -0.04219
    -0.01221
     0.00777
    -0.16210
    -0.16210
    -0.20207
    -0.13712
    -0.17210
    -0.19708
    -0.20207
    -0.26203
    -0.36196
    -0.21207
    -0.27702
    -0.28202
    -0.21706
    -0.02221
    -0.10215
    -0.14212
    -0.24704
    -0.25703
    -0.26203
    -0.08216
    -0.09216
     0.01277
    -0.06717
    -0.10714
     0.00777
     0.13767
     0.15766
     0.23760
     0.04774
     0.09770
     0.07272
     0.24260
     0.14767
     0.13767
     0.07272
     0.10770
     0.11269
     0.20762
     0.19763
     0.20263
     0.00777
    -0.04719
     0.07272
     0.05274
    -0.04719
     0.03775
     0.03775
    -0.07217
     0.00777
     0.02776
     0.02776
    -0.14212
    -0.01221
    -0.07217
     0.05274
     0.03275
     0.01277
    -0.06717
    -0.05718
    -0.02221
     0.02776
     0.03775
     0.07272
    -0.13712
    -0.14712
    -0.05219
    -0.10215
    -0.10714
    -0.13712
    -0.08716
    -0.06717
     0.03275
     0.03775
    -0.05219
     0.01776
     0.05773
     0.10270
     0.01277
     0.14267
     0.03775
     0.16765
     0.30755
     0.41247
     0.39249
     0.47742
     0.59734
     0.64730
     0.71225
     0.64230
     0.92210
     1.06199
     1.38675
     1.42173
     1.27683
     2.25112
     6.36808
     9.72560
     8.88622
     1.05700
    -0.91155
     3.25538
     1.69153
    -2.58032
    -1.08143
     4.91915
     7.30739
     4.82921
     0.70226
    -1.83087
    -2.66526
    -2.60031
    -2.14065
    -1.59605
    -0.95652
    -0.56681
     0.11269
     0.22761
     0.33753
     0.29256
     0.46244
     0.50740
     0.18264
    -0.02221
    -0.31199
    -0.40692
    -0.61677
    -0.75167
    -0.87158
    -1.13139
    -1.23132
    -1.30126
    -1.33124
    -1.49112
    -1.65600
    -1.71096
    -1.60104
    -1.56107
    -1.54109
    -1.52110
    -1.56107
    -1.58106
    -1.46614
    -1.31126
    -1.18635
    -1.15137
    -1.13139
    -0.98150
    -0.93653
    -0.92154
    -0.98150
    -0.96651
    -0.93653
    -0.90656
    -0.76666
    -0.72169
    -0.60178
    -0.56681
    -0.68672
    -0.57680
    -0.63675
    -0.55681
    -0.51684
    -0.45689
    -0.34197
    -0.28701
    -0.27702
    -0.33198
    -0.18209
    -0.01221
    -0.02221
    -0.05219
     0.02776
     0.04274
     0.21762
     0.11269
     0.28257
     0.32753
     0.23760
     0.28756
     0.26258
     0.37750
     0.17265
     0.19263
     0.22261
     0.34252
     0.44745
     0.30755
     0.22261
     0.33753
     0.34252
     0.35252
     0.18764
     0.23260
    -0.00722
     0.21262
     0.17765
     0.28257
     0.37750
     0.13268
     0.04274
     0.05274
     0.21262
     0.16266
     0.03775
    -0.03220
    -0.04219
    -0.07717
    -0.24704
    -0.08716
    -0.21207
    -0.19708
    -0.26203
     0.00777
     0.21262
     0.18764
     0.10270
     0.17765
     0.20263
     0.16765
     0.27258
     0.16266
     0.11769
     0.17765
     0.26258
     0.33753
     0.28756
     0.11769
     0.01776
    -0.06218
    -0.05219
    -0.14212
    -0.33198
    -0.29700
    -0.31699
    -0.40193
    -0.31699
    -0.29700
    -0.30700
    -0.26203
    -0.22706
    -0.05219
    -0.07217
    -0.13712
    -0.10714
    -0.06717
     0.07772
     0.15266
     0.11769
     0.21262
     0.25759
     0.23760
     0.23760
     0.31754
     0.32254
     0.29256
     0.33253
     0.31255
     0.50241
     0.27757
     0.36751
     0.24260
     0.38749
     0.28756
     0.26258
     0.11769
     0.03275
     0.21262
     0.14767
     0.08272
     0.02776
    -0.01721
    -0.00722
    -0.10714
     0.23760
     0.16765
     0.16266
     0.21762
     0.60733
     0.58734
     0.29256
     0.74223
     1.64656
     2.30108
     2.22613
    -3.00001
    -3.04997
     1.64157
     2.15119
     1.45670
     0.01277
    -1.18635
    -1.73594
    -1.88583
    -1.43117
    -1.05145
    -0.95652
    -1.54109
    -1.99575
    -2.16563
    -1.83087
    -1.58106
    -1.20134
    -0.85659
    -0.45689
    -0.13213
     0.36251
     0.59734
     0.89212
     1.02202
     1.07698
     1.05200
     1.17191
     1.25185
     1.47669
     1.66155
     1.66155
     1.51666
     1.30681
     0.81218
     0.39249
     0.03275
    -0.12713
    -0.12213
    -0.12213
    -0.37695
    -0.55182
    -0.47687
    -0.38194
    -0.36196
    -0.22206
    -0.22206
    -0.17210
    -0.16710
    -0.17709
    -0.03220
     0.06773
     0.53238
     0.54737
     0.44745
     0.45744
     0.36251
     0.44745
     0.50740
     0.57735
     0.54238
     0.54737
     0.43745
     0.40248
     0.37250
     0.31754
     0.46244
     0.27258
     0.34252
     0.14767
     0.22261
     0.35252
     0.23260
     0.28257
     0.09770
     0.24759
     0.25259
     0.21762
     0.18264
     0.24759
     0.24260
     0.32753
     0.37750
     0.31754
     0.22761
     0.22761
     0.15266
     0.39249
     0.20762
     0.26258
     0.23260
     0.14767
     0.15766
     0.24260
     0.13268
     0.16266
     0.13268
     0.03775
     0.06273
     0.01776
     0.11769
    -0.11214
    -0.09216
     0.17765
     0.11269
     0.09271
     0.00777
    -0.04219
    -0.03220
     0.00777
     0.00777
     0.07272
     0.03775
     0.04274
     0.07272
     0.10770
     0.08771
    -0.05718
    -0.03220
     0.02776
    -0.00722
     0.01277
    -0.05219
     0.01277
    -0.07217
     0.08771
     0.22761
     0.29256
     0.27258
     0.08272
     0.00777
     0.15266
     0.14767
     0.14767
     0.14267
     0.18764
     0.21762
     0.20762
     0.18764
     0.05274
     0.06773
     0.12269
    -0.12713
     0.02776
    -0.04219
    -0.10714
    -0.05219
    -0.04219
    -0.10714
    -0.02221
    -0.14712
     0.00277
     0.13268
     0.11769
     0.11769
     0.11269
     0.05773
     0.03275
     0.16266
    -0.00222
     0.07272
     0.16765
     0.17765
     0.22261
     0.15266
     0.04774
     0.29756
     0.19263
     0.48242
     0.68227
     1.12695
     0.77221
     1.82643
     3.52018
     3.99983
     4.52944
     1.67154
     0.73224
     4.39953
     7.16249
     3.62510
    -5.07848
    -5.58311
    -0.22206
     1.23686
     0.59734
    -1.20633
    -2.95005
    -4.37899
    -5.47319
    -5.92785
    -5.78296
    -5.48818
    -5.16841
    -4.51889
    -3.83939
    -3.07496
    -2.22558
    -1.65600
    -1.17136
    -0.78664
    -0.42691
    -0.15211
     0.25759
     0.46244
     0.63731
     0.76221
     0.95207
     0.90211
     0.96706
     0.59734
     0.52739
     0.49741
     0.48742
     0.45744
     0.44745
     0.30255
     0.34752
     0.12768
     0.02776
    -0.01721
     0.00277
    -0.04219
    -0.08716
    -0.10215
     0.01776
     0.16266
     0.03775
    -0.00722
    -0.02720
    -0.04719
    -0.09715
    -0.01221
     0.30755
     0.24759
     0.04274
     0.02276
    -0.03720
    -0.13712
    -0.06717
     0.10270
     0.30255
     0.15266
     0.26758
     0.12768
     0.26258
     0.20762
     0.47742
     0.35252
     0.30255
     0.27258
     0.29256
     0.36751
     0.27258
     0.33253
     0.19263
     0.15266
     0.10770
     0.08272
     0.03775
     0.07272
    -0.06218
     0.04774
     0.07272
     0.11269
    -0.01221
     0.03275
     0.00277
     0.12768
     0.07772
     0.08771
     0.08771
     0.00777
     0.11269
     0.24260
     0.27757
     0.18264
     0.09770
     0.11269
     0.18764
     0.21762
     0.16266
     0.25259
     0.18264
     0.22761
     0.39249
     0.14267
     0.11769
    -0.00722
    -0.01221
     0.03275
     0.07272
     0.00277
    -0.06717
    -0.23705
    -0.25703
    -0.33698
    -0.43690
    -0.43191
    -0.46688
    -0.66174
    -0.64675
    -0.59179
    -0.55182
    -0.62177
    -0.53683
    -0.51684
    -0.41192
    -0.20207
    -0.24205
    -0.11714
    -0.19708
    -0.16210
    -0.15211
    -0.05219
     0.01277
    -0.03720
    -0.03720
    -0.02221
    -0.13213
    -0.23705
    -0.32199
    -0.46188
    -0.58679
    -0.61177
    -0.78165
    -0.90156
    -1.09142
    -1.03646
    -0.89157
    -0.38694
     0.11769
     0.37250
     0.54737
     0.44245
     0.50241
     0.27757
     0.25259
     0.68727
     1.00204
     1.20189
     1.42173
     1.40674
     1.24686
     1.19190
     1.15692
     1.06699
     1.35678
     1.27184
     1.01203
     1.02702
     1.26684
     1.46669
     1.58661
     1.71651
     1.88139
     2.08124
     2.33106
     2.49094
     2.67580
     2.82569
     2.71078
     2.67081
     3.20541
     2.81570
     4.65434
     7.10254
     6.39806
     0.68227
    -1.88084
    -0.42691
     0.83216
    -1.19634
    -2.55534
    -1.94079
    -0.88157
     0.20762
    -0.32199
    -5.44821
    -8.55591
    -6.56238
    -3.62955
    -2.60031
    -2.34050
    -2.12566
    -1.96577
    -1.98076
    -1.17136
    -0.28701
     0.49741
     0.75222
     0.93209
     0.83216
     0.68727
     0.52739
     0.60233
     0.61232
     0.44245
    -0.11214
    -0.49686
    -0.64675
    -0.98650
    -0.89157
    -0.84660
    -0.61677
    -0.43191
    -0.48187
    -0.24205
    -0.08716
    -0.18209
     0.10770
     0.20263
     0.37250
     0.30255
     0.27757
     0.44245
     0.65729
     0.72224
     0.58734
     0.35751
     0.23760
     0.32753
     0.25259
     0.40748
     0.44245
     0.32254
     0.04774
     0.04274
     0.19763
     0.35751
     0.18264
     0.43246
     0.53738
     0.32254
     0.26258
     0.19263
     0.40748
     0.56236
     0.78220
     0.49741
     0.25259
     0.36751
     0.32254
     0.30755
     0.22261
     0.23760
     0.04774
    -0.10215
    -0.08716
    -0.14712
    -0.22706
    -0.51185
    -0.55681
    -0.62676
    -0.64175
    -0.77665
    -0.90656
    -1.19135
    -1.27628
    -1.28128
    -1.19135
    -1.03646
    -1.03646
    -0.87158
    -0.97151
    -0.86159
    -0.80163
    -0.59678
    -0.50185
    -0.37195
    -0.13712
    -0.03220
     0.01277
     0.03775
     0.11769
     0.23760
     0.68227
     0.87213
     0.70226
     0.46743
     0.32254
     0.40748
     0.50241
     0.53238
     0.47742
     0.51739
     0.48242
     0.52239
     0.39249
     0.35751
     0.31754
     0.20263
     0.14267
     0.30755
     0.27258
     0.12768
     0.10770
     0.25259
     0.25759
     0.32753
     0.39249
     0.35252
     0.40748
     0.33753
     0.18264
     0.10270
     0.18764
     0.22261
     0.45244
     0.56236
     0.63231
     0.41247
     0.45744
     0.57735
     0.44745
     0.47243
     0.38249
     0.41747
     0.49741
     0.44245
     0.70226
     0.55237
     0.66728
     0.35751
     0.19763
     0.02776
     0.24759
     0.09770
     0.00777
    -0.04219
    -0.11714
    -0.13712
    -0.10215
    -0.17210
    -0.34197
    -0.28701
    -0.39193
    -0.28701
    -0.31699
    -0.31199
    -0.44689
    -0.35696
    -0.26703
    -0.24704
    -0.37695
    -0.46188
    -0.56681
    -0.47188
    -0.55182
    -0.43191
    -0.40193
    -0.44689
    -0.36196
    -0.56181
    -0.38194
     1.18690
     3.79997
     6.18322
     4.26963
    -0.84160
    -2.08569
    -0.41192
     1.00703
     1.56162
     2.15619
     2.13620
     1.58661
     0.60233
    -0.22706
    -0.83161
    -1.43117
    -1.73095
    -2.02573
    -2.09568
    -1.88583
    -1.71596
    -1.74094
