# Supplementary material for: Software algorithm and hardware design for real-time implementation of new spectral estimator
Source: Biomed Eng Online. 2014 May 9;13:61. doi: 10.1186/1475-925X-13-61 (PMC4057578; doi:10.1186/1475-925X-13-61)
Supplement: Additional file 2 — txtfiles.zip. [file 1475-925X-13-61-S2.zip › FILE099.TXT]

    -0.37311
    -0.44419
    -0.42256
    -0.43183
    -0.50290
    -0.45964
    -0.47818
    -0.48745
    -0.50290
    -0.53999
    -0.48745
    -0.57398
    -0.48127
    -0.45655
    -0.45964
    -0.44728
    -0.46273
    -0.42256
    -0.44728
    -0.41947
    -0.42565
    -0.37929
    -0.37311
    -0.36075
    -0.35766
    -0.29585
    -0.32676
    -0.34839
    -0.40401
    -0.26495
    -0.30822
    -0.24332
    -0.31131
    -0.20315
    -0.24950
    -0.20624
    -0.20315
    -0.20933
    -0.18770
    -0.17224
    -0.12898
    -0.09808
    -0.09499
    -0.15061
    -0.08881
    -0.03627
    -0.09190
    -0.11353
    -0.13516
    -0.05790
    -0.10117
    -0.05790
    -0.14443
    -0.12898
    -0.11353
    -0.19079
    -0.09808
    -0.09190
    -0.09808
    -0.18151
    -0.22478
    -0.12589
    -0.11971
    -0.10735
    -0.16915
    -0.10426
    -0.05481
    -0.04554
    -0.05790
    -0.06408
    -0.03009
    -0.06717
    -0.01773
    -0.03009
     0.04407
    -0.04554
    -0.06717
    -0.10735
    -0.03936
    -0.17842
    -0.16297
    -0.28040
    -0.39783
    -0.53072
    -0.65742
    -0.81193
    -0.92009
    -1.03134
    -1.05915
    -0.58325
     0.23258
     0.82282
     1.17511
     1.00515
     0.65286
    -0.08572
    -0.06099
     0.85991
     3.35066
     4.44771
     4.01507
     1.00206
    -6.21372
    -6.09011
     1.02987
     3.21160
     1.88588
    -0.37929
    -1.53196
    -2.34470
    -2.44668
    -2.47140
    -2.20564
    -1.67102
    -1.17040
    -0.55235
    -0.08263
     0.23258
     0.64050
     0.94334
     1.12876
     1.20293
     1.29872
     1.30490
     1.24928
     1.21838
     1.08241
     1.03605
     0.93716
     0.96497
     0.86300
     0.92171
     0.83209
     0.70539
     0.67758
     0.66213
     0.51380
     0.45508
     0.37473
     0.28203
     0.21404
     0.12442
     0.08116
     0.09043
     0.05953
     0.02862
     0.05644
     0.08734
     0.03789
     0.05335
     0.09352
     0.15841
     0.08425
     0.04407
     0.07498
     0.08734
     0.14914
     0.09352
     0.01626
     0.15841
     0.03480
     0.08425
    -0.00228
    -0.01773
    -0.09499
    -0.12589
    -0.12589
    -0.06099
    -0.17533
    -0.19697
    -0.19079
    -0.27113
    -0.29585
    -0.38238
    -0.45964
    -0.48745
    -0.52762
    -0.57398
    -0.57398
    -0.62033
    -0.62342
    -0.66978
    -0.64815
    -0.65124
    -0.59870
    -0.61106
    -0.57707
    -0.60179
    -0.50908
    -0.45037
    -0.35457
    -0.31440
    -0.11971
    -0.14134
    -0.03318
     0.02244
     0.02553
     0.07807
     0.08734
     0.18314
     0.21713
     0.30675
     0.33765
     0.31911
     0.30057
     0.33456
     0.29130
     0.29130
     0.34074
     0.22640
     0.31293
     0.34074
     0.30366
     0.28512
     0.26348
     0.24494
     0.33147
     0.32838
     0.26348
     0.24494
     0.20786
     0.25112
     0.23567
     0.16769
     0.31293
     0.23258
     0.17387
     0.24803
     0.16769
     0.19859
     0.15223
     0.16151
     0.16769
     0.24494
     0.25112
     0.18932
     0.20168
     0.13369
     0.25112
     0.10279
     0.23876
     0.17696
     0.12133
     0.19550
     0.20477
     0.25112
     0.12751
     0.06880
     0.13678
     0.23567
     0.18314
     0.20786
     0.15532
     0.19550
     0.25730
     0.19859
     0.25421
     0.21404
     0.18932
     0.23876
     0.22640
     0.30057
     0.27275
     0.19241
     0.20786
     0.22949
     0.25730
     0.21713
     0.07807
     0.12751
     0.11206
     0.13987
     0.13369
     0.11206
     0.08425
     0.08116
     0.10588
     0.09661
     0.05953
    -0.00537
     0.09352
     0.06571
     0.16460
     0.16460
     0.15223
     0.09352
     0.09352
     0.14914
     0.17696
     0.18623
     0.18005
     0.10588
     0.13369
     0.20786
     0.20786
     0.22640
     0.15841
     0.15841
     0.19859
     0.18623
     0.19550
     0.14914
     0.13060
     0.13369
     0.09970
     0.17696
     0.17696
     0.06571
     0.10279
     0.09043
     0.06262
     0.06262
    -0.02391
    -0.02391
    -0.04554
    -0.09190
    -0.17533
    -0.45346
    -0.58016
    -0.69450
    -0.66051
    -0.60179
    -0.14134
     0.28203
     1.07313
     1.79008
     2.34633
     3.01073
     2.20108
     1.39143
     1.37907
     1.74681
     2.54410
     3.25177
     2.86240
     2.91184
     5.44587
     6.44093
     6.44093
     4.38899
     2.92112
    -1.60922
    -3.71678
    -2.82679
     1.04532
     2.17018
     1.65101
     0.32529
    -1.10860
    -2.49922
    -3.39848
    -3.78477
    -3.78786
    -3.47883
    -3.00602
    -2.52394
    -2.10984
    -1.62776
    -1.21057
    -0.79957
    -0.53690
    -0.34221
    -0.15988
     0.03789
     0.10279
     0.22640
     0.24803
     0.26348
     0.29130
     0.25421
     0.34074
     0.38091
     0.28203
     0.21404
     0.26657
     0.27894
     0.27894
     0.15223
     0.21404
     0.19859
     0.21404
     0.24185
     0.18314
     0.14914
     0.06262
     0.15841
     0.11824
     0.22022
     0.08425
     0.05026
     0.04098
     0.06262
     0.01626
     0.04098
    -0.00846
    -0.03009
     0.01626
    -0.00846
    -0.01773
    -0.05790
    -0.08881
    -0.12898
    -0.13516
    -0.09190
    -0.13207
    -0.15679
    -0.18461
    -0.20624
    -0.17224
    -0.24023
    -0.27113
    -0.35457
    -0.27422
    -0.28658
    -0.32676
    -0.33912
    -0.39165
    -0.45037
    -0.45037
    -0.44419
    -0.39783
    -0.43183
    -0.46273
    -0.46273
    -0.43183
    -0.49981
    -0.50599
    -0.46891
    -0.49363
    -0.43801
    -0.42874
    -0.46273
    -0.45346
    -0.44419
    -0.44419
    -0.41947
    -0.33294
    -0.40092
    -0.37311
    -0.32985
    -0.35766
    -0.34839
    -0.36384
    -0.35148
    -0.35457
    -0.34839
    -0.28967
    -0.33294
    -0.30513
    -0.31749
    -0.39474
    -0.37002
    -0.24023
    -0.37002
    -0.40401
    -0.30822
    -0.31440
    -0.33294
    -0.29895
    -0.30204
    -0.33294
    -0.35766
    -0.28040
    -0.26804
    -0.25568
    -0.26495
    -0.20624
    -0.25568
    -0.15679
    -0.11353
    -0.17224
    -0.15061
    -0.07336
    -0.08263
    -0.04554
    -0.04245
    -0.03318
    -0.02391
     0.03480
     0.08116
     0.08116
     0.05026
     0.06262
    -0.00537
     0.07807
     0.13060
     0.08116
     0.01935
     0.01935
     0.05953
     0.08116
     0.06571
     0.01008
     0.09970
     0.26966
     0.50762
     0.24494
     0.04717
     0.04098
     0.04098
     0.01317
     0.16769
     0.21095
     0.17387
     0.09043
     0.03789
     0.08734
    -0.10735
    -0.11353
    -0.13825
    -0.13825
    -0.12280
    -0.19388
    -0.15679
    -0.15061
    -0.10426
    -0.18770
    -0.05172
     0.01008
    -0.09499
    -0.05481
    -0.05481
     0.04098
     0.02553
     0.07189
     0.05026
     0.08734
     0.05026
     0.10897
     0.06880
    -0.00228
     0.03789
    -0.00228
     0.01935
     0.02244
    -0.07954
    -0.13516
    -0.17533
    -0.18461
    -0.18770
    -0.24023
    -0.23096
    -0.26804
    -0.28658
    -0.27731
    -0.25877
    -0.22787
    -0.27422
    -0.36693
    -0.31440
    -0.24332
    -0.25259
    -0.24950
    -0.29895
    -0.25259
    -0.24023
    -0.27422
    -0.22787
    -0.31440
    -0.36075
    -0.42565
    -0.46891
    -0.43492
    -0.34221
    -0.32985
    -0.15061
     0.02553
     0.05644
     0.02553
     0.02244
     0.09970
     0.21404
     0.38709
     0.42418
     0.40873
     0.46744
     0.39637
     0.48907
     0.64050
     0.22949
     0.33147
     0.61268
     0.45199
    -0.92627
    -2.44359
    -0.77794
     2.46994
     2.63990
     3.80493
     5.10903
     0.25730
    -1.90588
    -1.78536
     0.06880
     2.49775
     2.67080
     2.27525
     1.49341
     0.35619
    -0.98189
    -2.42505
    -1.87807
    -1.07460
    -1.13950
    -1.51033
    -2.05731
    -2.45595
    -2.49922
    -2.37252
    -1.96769
    -1.63394
    -1.30637
    -0.96026
    -0.75630
    -0.57707
    -0.39783
    -0.24641
    -0.09808
    -0.07954
    -0.13825
    -0.06408
     0.02244
    -0.02700
    -0.05172
     0.00081
    -0.04863
    -0.02391
     0.05644
     0.08116
    -0.04245
    -0.07954
     0.00390
    -0.00228
    -0.02082
    -0.02700
    -0.01155
    -0.06099
    -0.00846
     0.03171
     0.05335
     0.05644
     0.00081
    -0.04554
    -0.01464
    -0.03627
    -0.02391
    -0.07645
    -0.04863
    -0.07645
    -0.07336
    -0.11662
    -0.07336
    -0.18461
    -0.24023
    -0.21242
    -0.16606
    -0.18770
    -0.26804
    -0.34839
    -0.35457
    -0.24950
    -0.29585
    -0.39474
    -0.35766
    -0.32058
    -0.38547
    -0.37311
    -0.37002
    -0.36075
    -0.44110
    -0.47200
    -0.41638
    -0.39474
    -0.40092
    -0.37929
    -0.42565
    -0.37620
    -0.36075
    -0.36693
    -0.38856
    -0.34530
    -0.35148
    -0.29895
    -0.31440
    -0.28040
    -0.29276
    -0.32367
    -0.28967
    -0.23405
    -0.21242
    -0.21860
    -0.29895
    -0.29276
    -0.22169
    -0.20624
    -0.26804
    -0.15370
    -0.25259
    -0.22169
    -0.21860
    -0.16297
    -0.25877
    -0.22478
    -0.20933
    -0.19697
    -0.17842
    -0.20624
    -0.25259
    -0.22478
    -0.19697
    -0.19079
    -0.22478
    -0.21860
    -0.20624
    -0.27422
    -0.24332
    -0.18461
    -0.27422
    -0.31749
    -0.28658
    -0.29585
    -0.21242
    -0.25877
    -0.26804
    -0.33294
    -0.26495
    -0.32367
    -0.33294
    -0.32058
    -0.26186
    -0.33294
    -0.27731
    -0.27422
    -0.24641
    -0.28349
    -0.25877
    -0.32985
    -0.18151
    -0.18461
    -0.11353
    -0.16606
    -0.15679
    -0.15370
    -0.11971
    -0.15370
    -0.03318
    -0.05790
    -0.06099
    -0.07027
    -0.15370
    -0.20933
    -0.16915
    -0.12898
    -0.06408
    -0.06717
    -0.10735
    -0.17224
    -0.15988
    -0.13516
    -0.09499
    -0.15679
    -0.10735
    -0.10117
    -0.12589
    -0.01773
    -0.09499
    -0.00228
    -0.13516
    -0.11353
    -0.05790
    -0.06717
    -0.06408
    -0.04245
    -0.11044
    -0.11971
    -0.09190
    -0.06099
    -0.04245
    -0.00537
    -0.12280
    -0.10426
    -0.10117
    -0.05172
    -0.08263
    -0.13825
    -0.14134
    -0.02391
    -0.03936
    -0.04554
    -0.02391
    -0.01464
     0.03789
     0.03789
     0.06880
     0.16460
     0.18005
     0.16151
     0.22640
     0.24185
     0.28821
     0.22949
     0.23876
     0.29130
     0.32838
     0.30057
     0.22640
     0.22022
     0.16769
     0.13678
     0.15532
     0.14605
     0.15841
     0.00390
     0.01626
     0.04717
     0.07189
    -0.06408
    -0.03009
    -0.05172
    -0.00537
     0.01935
    -0.01773
    -0.12280
    -0.08263
    -0.07027
    -0.13825
    -0.09808
    -0.11353
    -0.22169
    -0.20933
    -0.30822
    -0.34221
    -0.21242
    -0.15061
     0.02244
     0.05026
     0.26966
     0.20168
     0.04098
    -0.31440
    -0.56471
    -0.77485
    -0.84901
    -1.08696
    -0.97262
    -0.47818
     0.78265
     3.48663
     4.58059
     3.34139
     2.86858
     3.60406
     3.59788
     2.70789
     6.41003
     6.44093
     3.17452
    -3.21307
    -3.49737
     2.15782
     4.85562
     3.27650
     0.82591
    -1.63703
    -3.43866
    -4.44609
    -4.87254
    -4.69022
    -4.22977
    -3.61480
    -3.03383
    -2.47449
    -1.93988
    -1.43925
    -1.06224
    -0.68832
    -0.49981
    -0.39783
    -0.25568
    -0.10426
    -0.15061
    -0.11044
    -0.07645
    -0.11662
    -0.04863
    -0.04863
    -0.04554
    -0.08881
    -0.09190
    -0.13825
    -0.15061
    -0.06717
    -0.05172
    -0.08572
    -0.13516
    -0.11044
    -0.03318
    -0.11353
    -0.14752
    -0.11971
    -0.10735
    -0.07027
    -0.11353
    -0.15679
    -0.18461
    -0.17224
    -0.19388
    -0.10735
    -0.11044
    -0.20315
    -0.21551
    -0.18151
    -0.17842
    -0.17533
    -0.22169
    -0.24950
    -0.22787
    -0.24023
    -0.15679
    -0.19697
    -0.19697
    -0.28658
    -0.28349
    -0.25568
    -0.16915
    -0.26495
    -0.27422
    -0.32367
    -0.32676
    -0.24023
    -0.30513
    -0.32676
    -0.35766
    -0.34839
    -0.29585
    -0.33912
    -0.29276
    -0.42256
    -0.40092
    -0.46273
    -0.35457
    -0.34530
    -0.38547
    -0.40092
    -0.45655
    -0.38547
    -0.35457
    -0.48436
    -0.45964
    -0.45964
    -0.38238
    -0.38547
    -0.42874
    -0.41019
    -0.44728
    -0.48127
    -0.50599
    -0.27113
    -0.39165
    -0.43492
    -0.47200
    -0.42256
    -0.44110
    -0.41329
    -0.43801
    -0.38238
    -0.36693
    -0.32367
    -0.37620
    -0.36075
    -0.40401
    -0.40092
    -0.38856
    -0.38238
    -0.39474
    -0.39474
    -0.40401
    -0.43492
    -0.39474
    -0.41019
    -0.44419
    -0.43492
    -0.47200
    -0.47818
    -0.44728
    -0.55853
    -0.46582
    -0.45964
    -0.49981
    -0.36693
    -0.31131
    -0.40401
    -0.38856
    -0.32676
    -0.29276
    -0.25877
    -0.21242
    -0.23714
    -0.22478
    -0.17842
    -0.18461
    -0.12280
    -0.12589
    -0.13825
    -0.14443
    -0.06717
     0.02553
    -0.07645
    -0.08572
    -0.07645
    -0.06717
    -0.00846
    -0.05790
    -0.01773
    -0.04245
    -0.00537
     0.05644
     0.00390
     0.02553
    -0.02082
    -0.12280
    -0.09808
    -0.00537
     0.00699
    -0.03627
    -0.09808
    -0.06408
    -0.06717
    -0.10735
    -0.10426
    -0.08263
    -0.10117
    -0.08572
    -0.12280
    -0.08572
    -0.08263
    -0.12280
    -0.12898
    -0.11353
    -0.12280
    -0.06717
    -0.11662
    -0.13516
    -0.17224
    -0.16915
    -0.14443
    -0.16606
    -0.14134
    -0.16915
    -0.17533
    -0.14134
    -0.13207
    -0.17224
    -0.14752
    -0.11044
    -0.00846
     0.00699
     0.12442
     0.11515
     0.11515
     0.19241
     0.16151
     0.13678
     0.22949
     0.25421
     0.23258
     0.24494
     0.26039
     0.23258
     0.11515
     0.14605
     0.18314
     0.08116
     0.03171
     0.05644
    -0.04245
    -0.07954
    -0.07027
    -0.06408
    -0.10735
    -0.15061
    -0.15679
    -0.24332
    -0.27731
    -0.33294
    -0.41638
    -0.51217
    -0.51217
    -0.45346
    -0.33603
    -0.14443
     0.16460
     0.48598
     0.93098
     1.59848
     1.88278
     1.96313
     2.34942
     2.13619
     0.74248
     0.40564
     1.09168
     2.05584
     5.30371
     3.80802
     1.77463
     0.62505
     3.77403
     3.73386
     0.90008
    -2.38179
    -4.03199
    -1.61849
     0.53852
     1.37907
     0.54161
    -0.91391
    -1.90898
    -2.41269
    -2.53321
    -2.29217
    -2.23654
    -2.02022
    -1.79155
    -1.56287
    -1.38672
    -1.20748
    -0.92318
    -0.80884
    -0.70995
    -0.69450
    -0.63578
    -0.53072
    -0.47509
    -0.47200
    -0.43801
    -0.38547
    -0.33912
    -0.26804
    -0.30513
    -0.23714
    -0.17224
    -0.21242
    -0.12589
    -0.09190
    -0.03318
    -0.03009
    -0.03009
     0.04717
     0.02244
     0.05026
     0.07807
     0.13678
     0.13987
     0.18005
     0.22949
     0.11515
     0.19550
     0.14296
     0.20786
     0.21404
     0.22949
     0.22949
     0.18623
     0.18623
     0.23876
     0.17696
     0.07189
     0.16460
     0.12133
     0.11515
     0.09352
     0.07189
     0.08425
     0.00081
    -0.01773
    -0.01773
    -0.04863
    -0.06717
    -0.14134
    -0.14134
    -0.13207
    -0.17533
    -0.27422
    -0.28040
    -0.20006
    -0.33294
    -0.26804
    -0.32985
    -0.34221
    -0.39783
    -0.39783
    -0.37620
    -0.38856
    -0.37929
    -0.38547
    -0.41329
    -0.37002
    -0.35766
    -0.38547
    -0.35148
    -0.28040
    -0.28658
    -0.29895
    -0.32676
    -0.25877
    -0.30513
    -0.32367
    -0.35766
    -0.29585
    -0.17842
    -0.20933
    -0.21551
    -0.24950
    -0.25259
    -0.24023
    -0.21551
    -0.17842
    -0.23096
    -0.20006
    -0.19388
    -0.14752
    -0.16915
    -0.23096
    -0.24332
    -0.16915
    -0.11971
    -0.21551
    -0.21551
    -0.26804
    -0.26186
    -0.23096
    -0.28967
    -0.27731
    -0.25568
    -0.23096
    -0.25568
    -0.24332
    -0.24332
    -0.26804
    -0.31440
    -0.25568
    -0.24641
    -0.23405
    -0.27113
    -0.23096
    -0.26495
    -0.23405
    -0.22787
    -0.14752
    -0.18151
    -0.20315
    -0.23405
    -0.19388
    -0.20624
    -0.17842
    -0.24023
    -0.22478
    -0.13516
    -0.14443
    -0.15679
    -0.13516
    -0.21860
    -0.15988
    -0.13207
    -0.16297
    -0.09808
    -0.17842
    -0.12898
    -0.13516
    -0.04554
    -0.19697
    -0.10117
    -0.17842
    -0.16297
    -0.10735
    -0.06717
    -0.11662
    -0.10426
    -0.13825
    -0.07027
    -0.07954
    -0.02700
    -0.05172
    -0.11662
     0.04098
     0.05026
     0.04717
    -0.01464
    -0.04863
    -0.01773
     0.01626
     0.06880
     0.02244
     0.00699
    -0.07954
     0.00699
    -0.07336
    -0.02700
    -0.04245
    -0.06717
    -0.07954
    -0.10735
    -0.02391
    -0.04863
    -0.08572
    -0.12589
    -0.04245
     0.02244
     0.04407
    -0.03936
    -0.04863
    -0.03318
    -0.04863
    -0.00537
     0.09352
     0.00699
     0.09352
     0.15532
     0.18005
     0.08425
     0.09661
     0.04717
     0.09043
     0.09352
     0.18314
     0.12133
     0.08734
     0.06571
     0.10897
     0.00699
     0.17387
    -0.00846
    -0.01155
    -0.02082
     0.01935
     0.05953
    -0.03627
    -0.02391
    -0.03009
     0.04717
     0.00390
     0.05644
    -0.08263
    -0.03936
    -0.00537
    -0.00846
    -0.00537
    -0.02391
    -0.08263
    -0.08572
    -0.15370
    -0.14752
    -0.31440
    -0.41638
    -0.57089
    -0.67905
    -0.94172
    -1.19821
    -1.53814
    -1.73283
    -1.69884
    -1.24457
     0.40873
     2.82223
     4.73819
     4.44462
     4.83399
     6.44093
     6.44093
     4.34882
    -5.76254
    -6.21372
     1.90751
     6.44093
     6.44093
     5.08739
     1.87042
    -0.55544
    -2.20873
    -3.13581
    -3.69824
    -3.77550
    -3.45411
    -2.98439
    -2.46213
    -1.96769
    -1.51651
    -1.12714
    -0.71922
    -0.49672
    -0.30513
    -0.18770
    -0.20933
    -0.19079
    -0.09190
     0.05644
    -0.00228
    -0.01773
    -0.04863
    -0.02700
     0.03480
    -0.03627
    -0.10426
    -0.09808
    -0.07954
     0.01008
    -0.01464
    -0.04863
    -0.11044
     0.00390
    -0.09499
    -0.00537
     0.07189
    -0.07027
    -0.06717
    -0.01773
     0.00699
    -0.03936
    -0.06408
    -0.06408
    -0.02391
    -0.00846
    -0.00228
    -0.04245
    -0.05172
    -0.07027
    -0.11044
    -0.07027
     0.01008
    -0.11044
    -0.11662
    -0.11971
    -0.11044
    -0.10735
    -0.13207
    -0.14752
    -0.16915
    -0.09190
    -0.07027
    -0.16297
    -0.15988
    -0.16915
    -0.19697
    -0.14752
    -0.03627
    -0.12898
    -0.13825
    -0.16915
    -0.15988
    -0.12898
    -0.21860
    -0.15679
    -0.17224
    -0.18151
    -0.15061
    -0.13207
    -0.13825
    -0.23096
    -0.23405
    -0.28040
    -0.14752
    -0.14134
    -0.22478
    -0.27422
    -0.25568
    -0.22169
    -0.21551
    -0.18461
    -0.19697
    -0.21860
    -0.14443
    -0.23714
    -0.21242
    -0.23714
    -0.31440
    -0.29585
    -0.22169
    -0.20315
    -0.23405
    -0.26186
    -0.21242
    -0.26804
    -0.21860
    -0.26804
    -0.28967
    -0.26804
    -0.25259
    -0.27113
    -0.22478
    -0.22169
    -0.24332
    -0.23405
    -0.24950
    -0.15988
    -0.18770
    -0.24641
    -0.15370
    -0.20006
    -0.16297
    -0.16606
    -0.11662
    -0.15988
    -0.11044
    -0.12898
    -0.11662
    -0.10426
    -0.10426
    -0.08263
    -0.15061
    -0.03936
    -0.06717
    -0.11044
    -0.08263
    -0.12280
    -0.06099
    -0.03936
    -0.12898
    -0.03936
    -0.13207
    -0.08881
    -0.08263
    -0.09190
    -0.13207
    -0.13516
    -0.18151
    -0.13516
    -0.05790
    -0.03009
    -0.09190
    -0.15061
    -0.14134
    -0.20624
    -0.14134
    -0.08263
    -0.11971
    -0.10426
    -0.09190
    -0.03936
    -0.11353
    -0.08572
    -0.17842
    -0.06099
    -0.01155
    -0.01464
    -0.03009
    -0.01464
    -0.06099
     0.00390
    -0.03627
     0.08116
     0.01008
     0.04407
     0.03480
     0.05026
     0.03789
     0.01626
     0.01626
     0.03480
     0.08425
     0.08116
     0.03171
     0.01317
     0.03789
     0.03789
    -0.01464
     0.03171
     0.07807
     0.00699
     0.02244
     0.00699
     0.03171
    -0.01464
    -0.00228
    -0.11044
     0.01317
    -0.02700
    -0.09499
    -0.10735
    -0.10426
    -0.10117
    -0.05790
     0.00699
     0.08734
     0.18314
     0.18314
     0.23876
     0.31293
     0.29130
     0.30366
     0.26348
     0.36237
     0.40564
     0.40255
     0.32529
     0.29130
     0.22331
     0.08734
    -0.03009
    -0.08572
    -0.19697
    -0.35148
    -0.42565
    -0.45655
    -0.37620
    -0.60797
    -0.95717
    -1.35582
    -1.50415
    -1.09314
     0.27584
     2.17327
     3.29504
     2.57191
     2.99219
     2.34014
     2.01876
     4.82781
     2.88094
    -3.50355
    -1.85953
     3.45264
     4.79073
     3.79875
     1.81789
     0.26966
    -0.78103
    -1.41453
    -1.70193
    -1.85644
    -1.66175
    -1.47016
    -1.19821
    -0.89228
    -0.64815
    -0.51526
    -0.30204
    -0.15370
    -0.03627
    -0.11662
     0.00699
     0.06880
     0.05026
     0.03789
    -0.03627
    -0.04245
    -0.11662
    -0.15061
    -0.12898
    -0.11353
    -0.15679
    -0.16606
    -0.16915
    -0.11662
    -0.07645
    -0.17533
    -0.08881
    -0.07027
    -0.06099
    -0.02391
    -0.03936
    -0.05172
    -0.03936
    -0.05481
     0.01626
     0.02553
     0.04407
    -0.00846
     0.04717
     0.00699
     0.03789
    -0.00537
     0.04717
     0.05644
     0.01935
     0.08734
     0.06262
     0.04407
     0.03480
     0.06262
     0.06262
     0.10279
     0.13369
     0.07807
     0.09970
     0.09352
     0.06880
    -0.03936
    -0.00846
     0.00081
     0.04407
     0.04407
    -0.00228
    -0.02082
    -0.05481
    -0.16915
    -0.15679
    -0.14752
    -0.14134
    -0.19388
    -0.28349
    -0.28967
    -0.28349
    -0.25568
    -0.37311
    -0.30822
    -0.35766
    -0.46273
    -0.39165
    -0.45346
    -0.49981
    -0.59252
    -0.53381
    -0.58634
    -0.43801
    -0.39165
    -0.48436
    -0.53381
    -0.58325
    -0.50290
    -0.50908
    -0.49054
    -0.42256
    -0.42874
    -0.49981
    -0.45964
    -0.50908
    -0.58943
    -0.57398
    -0.63269
    -0.60488
    -0.58634
    -0.60797
    -0.69450
    -0.75630
    -0.76249
    -0.76249
    -0.72849
    -0.67905
    -0.72849
    -0.76558
    -0.67905
    -0.66669
    -0.61106
    -0.63269
    -0.71304
    -0.63269
    -0.53072
    -0.48127
    -0.49363
    -0.53072
    -0.52762
    -0.44419
    -0.50908
    -0.41638
    -0.42256
    -0.44419
    -0.45964
    -0.34839
    -0.33603
    -0.37002
    -0.40092
    -0.31749
    -0.35457
    -0.26186
    -0.32676
    -0.36384
    -0.36075
    -0.35766
    -0.35766
    -0.32058
    -0.29895
    -0.39783
    -0.38238
    -0.37311
    -0.40092
    -0.39783
    -0.44419
    -0.50290
    -0.49363
    -0.40401
    -0.44110
    -0.49054
    -0.48745
    -0.45964
    -0.46273
    -0.48436
    -0.38547
    -0.42565
    -0.42874
    -0.37620
    -0.33912
    -0.32985
    -0.26186
    -0.24023
    -0.13207
    -0.03936
    -0.02391
    -0.00228
     0.04098
     0.11515
     0.09661
     0.19241
     0.30057
     0.28821
     0.23876
     0.34383
     0.38091
     0.34074
     0.29748
     0.30366
     0.25112
     0.26039
     0.30057
     0.27894
     0.17078
     0.17696
     0.16151
     0.11515
     0.17696
     0.15841
     0.11515
     0.10588
     0.11824
     0.19241
     0.18314
     0.17387
     0.17696
     0.23876
     0.26039
     0.33765
     0.30675
     0.30366
     0.35928
     0.36855
     0.47671
     0.51689
     0.29748
     0.31911
     0.60032
     0.87536
     0.95879
     1.01133
     0.79810
     0.71775
     0.75484
     0.82900
     0.77956
     0.98352
     1.63865
     2.05584
     1.65720
     1.08550
     2.31542
     3.57007
     3.33212
     0.56015
     0.30366
     0.24185
     0.16769
     1.22765
     1.14421
     1.09786
     0.87845
     0.73320
     0.52307
     0.67758
     1.38525
    -0.22787
    -3.59935
    -3.83421
    -1.49797
     0.13369
     0.27894
    -0.02082
    -0.29585
    -0.45655
    -0.84592
    -1.11478
    -1.24148
    -1.12405
    -1.01280
    -0.71922
    -0.56780
    -0.30822
    -0.20006
    -0.24332
    -0.20006
    -0.19697
    -0.20933
    -0.28349
    -0.37311
    -0.35148
    -0.45964
    -0.41329
    -0.41329
    -0.47509
    -0.47200
    -0.49981
    -0.51835
    -0.38547
    -0.36075
    -0.44419
    -0.39165
    -0.42565
    -0.35457
    -0.31749
    -0.37620
    -0.33294
    -0.37311
    -0.28658
    -0.31440
    -0.29585
    -0.32985
    -0.35457
    -0.35148
    -0.28658
    -0.29585
    -0.32367
    -0.33912
    -0.29585
    -0.29895
    -0.25568
    -0.25568
    -0.28658
    -0.33603
    -0.26804
    -0.24332
    -0.21242
    -0.25568
    -0.23405
    -0.28658
    -0.25568
    -0.16606
    -0.18770
    -0.24950
    -0.24332
    -0.20006
    -0.20624
    -0.19079
    -0.20315
    -0.25877
    -0.19388
    -0.16297
    -0.15679
    -0.14752
    -0.21242
    -0.20006
    -0.25568
    -0.12589
    -0.07645
    -0.20315
    -0.17533
    -0.18461
    -0.15988
    -0.16915
    -0.20315
    -0.13825
    -0.15988
    -0.17224
    -0.13516
    -0.12589
    -0.11662
    -0.17224
    -0.22478
    -0.15679
    -0.04554
    -0.11971
    -0.17533
    -0.12589
    -0.11662
    -0.06717
    -0.14134
    -0.15370
    -0.09499
    -0.15679
    -0.13825
    -0.08881
    -0.12898
    -0.15988
    -0.14134
    -0.26804
    -0.11353
    -0.14134
    -0.17842
    -0.15370
    -0.21860
    -0.15988
    -0.19697
    -0.12589
    -0.12898
    -0.12589
    -0.16915
    -0.17224
    -0.10426
    -0.11353
    -0.10426
    -0.10117
    -0.04554
    -0.04245
     0.00390
     0.00081
     0.01008
     0.03789
     0.07807
     0.12133
     0.07189
     0.03789
     0.08116
     0.13060
     0.13987
     0.06571
     0.09043
     0.02553
     0.04717
     0.06571
    -0.03318
    -0.08881
    -0.16297
    -0.18461
    -0.19079
    -0.22787
    -0.27113
    -0.34221
    -0.32985
    -0.39783
    -0.32058
    -0.37002
    -0.39165
    -0.42256
    -0.44419
    -0.35148
    -0.34221
    -0.32058
    -0.35457
    -0.37929
    -0.21551
    -0.17842
    -0.18461
    -0.18151
    -0.09190
    -0.13516
    -0.04554
    -0.05172
    -0.03318
    -0.00846
    -0.04863
     0.14605
     0.11515
     0.05026
     0.09043
     0.06880
     0.16460
     0.17078
     0.17078
     0.25112
     0.27275
     0.26657
     0.24494
     0.36855
     0.39946
     0.32220
     0.27275
     0.36855
     0.43963
     0.37164
     0.40255
     0.35001
     0.40564
     0.31293
     0.35619
     0.33765
     0.35001
     0.28203
     0.32838
     0.30675
     0.26348
     0.19859
     0.20786
     0.21404
     0.25730
     0.20168
     0.20168
     0.23258
     0.20477
     0.19550
     0.27894
     0.25421
     0.30057
     0.30675
     0.27275
     0.30984
     0.33765
     0.44272
     0.39637
     0.29748
     0.21404
     0.04407
    -0.20315
    -0.61106
    -0.91082
    -1.33109
    -2.27672
    -2.84842
     0.63432
     6.44093
     6.44093
     4.48788
    -3.62407
    -5.06414
    -2.88550
     2.74497
     4.92361
     5.42114
     4.64240
     3.39702
     1.97549
     0.79810
    -0.16606
    -0.84901
    -1.17967
    -1.33109
    -1.39290
    -1.32182
    -1.13950
    -0.90464
    -0.66669
    -0.51526
    -0.39783
    -0.17842
    -0.09808
    -0.04863
     0.01626
     0.00699
     0.03789
    -0.02391
     0.04407
     0.09970
     0.03789
     0.02862
    -0.01773
     0.01317
     0.03171
    -0.00846
    -0.02391
    -0.01155
    -0.06099
    -0.02700
     0.01008
    -0.07954
    -0.06717
    -0.07954
    -0.04863
    -0.07645
    -0.03627
    -0.03936
    -0.14443
    -0.11044
    -0.12898
    -0.09808
    -0.17224
    -0.05481
    -0.07645
    -0.08572
    -0.00846
     0.00390
    -0.01773
     0.04098
     0.01626
     0.05953
     0.11824
     0.10279
     0.06262
     0.12133
     0.09661
     0.15841
     0.04717
     0.06262
     0.05026
     0.00081
     0.03171
    -0.04554
    -0.10735
    -0.20315
    -0.14752
    -0.16297
    -0.19079
    -0.15061
    -0.18770
    -0.22169
    -0.20933
    -0.19388
    -0.24023
    -0.26804
    -0.16297
    -0.22169
    -0.14752
    -0.20006
    -0.14752
    -0.23405
    -0.22478
    -0.18151
    -0.20315
    -0.15370
    -0.26804
    -0.27113
    -0.24023
    -0.20006
    -0.18151
    -0.34221
    -0.21860
    -0.25259
    -0.24332
    -0.30513
    -0.21551
    -0.21860
    -0.35766
    -0.28967
    -0.28040
    -0.23405
    -0.21860
    -0.28967
    -0.32367
    -0.26186
    -0.23096
    -0.29895
    -0.20933
    -0.23096
    -0.28967
    -0.23405
    -0.21242
    -0.24332
    -0.29895
    -0.36075
    -0.29895
    -0.29895
    -0.24950
    -0.35457
    -0.40092
    -0.45655
    -0.37929
    -0.43492
    -0.40092
    -0.50290
    -0.55235
    -0.50599
    -0.48745
    -0.48127
    -0.51217
    -0.57398
    -0.63269
    -0.58016
    -0.54926
    -0.58016
    -0.58016
    -0.53381
    -0.55544
    -0.51526
    -0.46273
    -0.36693
    -0.38238
    -0.34839
    -0.35148
    -0.35457
    -0.29276
    -0.22169
    -0.11971
    -0.10735
    -0.01464
     0.00699
     0.10588
     0.07498
     0.03171
     0.01935
     0.07189
     0.15532
     0.16769
     0.13369
     0.20168
     0.20477
     0.22949
     0.19241
     0.15841
     0.17696
     0.23258
     0.25112
     0.25112
     0.11515
     0.18314
     0.24185
     0.16769
     0.19241
     0.22640
     0.09352
     0.16769
     0.25730
     0.35001
     0.53852
     0.47671
     0.62814
     0.93098
     1.37598
     1.80553
     1.99712
     1.86733
     1.76845
     1.01442
     0.66522
     2.07438
     3.39702
     2.74497
     0.81973
    -1.65248
    -3.69515
    -2.86696
    -1.95224
    -2.07276
    -2.95967
    -3.77550
    -4.56661
    -4.56661
    -3.56227
    -2.24272
    -1.62467
    -1.70193
    -1.83481
    -1.74519
    -0.85210
     0.71775
     1.74681
     2.89948
     3.61334
     3.92545
     4.06452
     4.19122
     4.09542
     3.53299
     3.10344
     2.65844
     2.30924
     2.38341
     2.16709
     1.98785
     1.69119
     1.44088
     1.10713
     0.72084
     0.46435
     0.42418
     0.33456
     0.25112
     0.06571
     0.07807
    -0.05790
    -0.22478
    -0.35457
    -0.37002
    -0.45346
    -0.53999
    -0.50908
    -0.45964
    -0.50290
    -0.54926
    -0.54617
    -0.49672
    -0.51217
    -0.49054
    -0.49672
    -0.43183
    -0.46273
    -0.40401
    -0.40092
    -0.33294
    -0.31440
    -0.37311
    -0.30513
    -0.25568
    -0.15061
    -0.17224
    -0.11353
    -0.15061
    -0.12280
    -0.05172
     0.04717
     0.02553
    -0.03318
     0.01008
     0.08734
     0.09043
     0.12751
     0.07498
     0.04717
     0.05335
     0.08116
     0.16769
     0.13369
     0.07498
     0.03789
     0.05026
     0.13369
     0.14605
     0.08425
    -0.00537
     0.05644
    -0.02700
     0.08734
     0.07189
     0.02862
     0.00699
    -0.09499
     0.02244
     0.04098
     0.03480
    -0.02082
    -0.01464
    -0.03318
     0.03789
    -0.00228
     0.01008
    -0.04245
    -0.10426
    -0.03936
     0.02553
     0.00699
    -0.07954
    -0.07027
    -0.00228
    -0.04863
    -0.09499
    -0.07336
    -0.03009
    -0.08881
    -0.07336
    -0.08263
    -0.09808
    -0.08572
    -0.11662
    -0.12898
     0.04717
    -0.08263
    -0.09499
    -0.07954
    -0.05790
    -0.03318
    -0.09190
    -0.08881
    -0.05790
    -0.03936
     0.02244
    -0.04554
    -0.00228
    -0.10735
    -0.10426
    -0.17224
     0.00390
    -0.05481
    -0.21551
    -0.17224
    -0.13825
    -0.14134
    -0.18770
    -0.26186
    -0.32367
    -0.31749
    -0.26495
    -0.25877
    -0.20933
    -0.22787
    -0.20624
    -0.17533
    -0.04245
    -0.07027
    -0.03936
    -0.03936
    -0.01773
    -0.04245
    -0.03318
    -0.15061
    -0.30822
    -0.33294
    -0.29895
    -0.20315
    -0.24641
    -0.49981
    -0.77485
    -0.77176
    -0.71613
    -0.59252
    -0.59252
    -0.53072
    -0.61106
    -0.68523
    -0.54926
    -0.44419
    -0.24332
    -0.16606
    -0.16297
    -0.10735
     0.01008
     0.14914
     0.26966
     0.06571
    -0.59252
    -1.60613
    -2.25200
    -3.53137
    -3.95782
    -3.54064
    -1.22912
     1.83334
     2.92421
     4.13868
     2.11146
    -0.84901
    -3.61789
    -3.24706
     0.02553
     2.32469
     3.50209
     4.09233
     3.79875
     3.06945
     2.07438
     1.28327
     0.82900
     0.36546
     0.14914
     0.15223
     0.18314
     0.22331
     0.25421
     0.30366
     0.34074
     0.43036
     0.40564
     0.42727
     0.51998
     0.40255
     0.39018
     0.38709
     0.40873
     0.43963
     0.39018
     0.39637
     0.38709
     0.37782
     0.34383
     0.34074
     0.36855
     0.26348
     0.29439
     0.30366
     0.35928
     0.34074
     0.24494
     0.26657
     0.30984
     0.35619
     0.37164
     0.36855
     0.30366
     0.26966
     0.26657
     0.39328
     0.39946
     0.25112
     0.22022
     0.18932
     0.26966
     0.21095
     0.19859
     0.16769
     0.09043
     0.02553
     0.06880
     0.04407
     0.04717
    -0.02700
    -0.06408
    -0.10426
    -0.00846
    -0.03318
    -0.00228
    -0.15061
    -0.15988
    -0.07645
    -0.06408
    -0.05790
    -0.12280
    -0.14443
    -0.11971
    -0.15061
    -0.15061
    -0.10117
    -0.10117
    -0.18461
    -0.20006
    -0.10117
    -0.15061
    -0.16297
    -0.19079
    -0.16297
    -0.21551
    -0.18151
    -0.18770
    -0.14752
    -0.20315
    -0.22787
    -0.26804
    -0.17224
    -0.20006
    -0.18770
    -0.26495
    -0.24641
    -0.24023
    -0.27422
    -0.32367
    -0.20006
    -0.34221
    -0.28658
    -0.28040
    -0.30204
    -0.24023
    -0.25568
    -0.28040
    -0.23405
    -0.24023
    -0.23096
    -0.27113
    -0.17533
    -0.19697
    -0.11971
    -0.16297
    -0.09499
    -0.05481
    -0.08572
    -0.11044
    -0.05790
    -0.05172
    -0.12589
    -0.03009
     0.01935
    -0.03318
    -0.03009
     0.01008
     0.09043
     0.05644
     0.01935
    -0.10117
     0.02862
     0.09970
     0.05026
     0.10897
     0.16769
     0.08116
     0.09661
     0.12751
     0.15532
     0.22331
     0.16151
     0.16460
     0.14914
     0.18623
     0.22640
     0.21404
     0.14605
     0.16460
     0.20477
     0.24185
     0.26966
     0.18623
     0.16460
     0.14605
     0.17078
     0.19550
     0.23258
     0.20786
     0.16460
     0.13369
     0.18005
     0.23258
     0.18314
     0.19550
     0.14914
     0.15532
     0.15841
     0.12442
     0.10279
     0.04407
    -0.03936
    -0.02082
     0.05953
     0.05953
    -0.10735
    -0.13825
    -0.22787
    -0.14443
    -0.23096
    -0.26186
    -0.18461
    -0.25877
    -0.28040
    -0.26186
    -0.33912
    -0.39783
    -0.49054
    -0.40092
    -0.16915
    -0.05172
    -0.04554
     0.26966
     0.54161
     0.70848
     0.98352
     1.63865
     2.65535
     2.88094
     2.37105
     1.82098
     0.88772
     0.06571
     0.32220
     1.38525
     2.04039
     4.03052
     3.83893
     1.73445
    -0.27731
    -0.45964
    -0.70068
    -1.26929
    -0.94481
    -0.63578
    -0.36384
    -0.25568
    -0.27422
    -0.20624
    -0.20315
     0.07189
     0.62505
     0.70848
    -3.05856
    -5.03015
    -2.78352
    -0.36075
     0.49525
     0.61886
     0.16769
    -0.73158
    -1.36200
    -1.47016
    -1.40526
    -1.10551
    -0.86755
    -0.60179
    -0.34530
    -0.13516
     0.05026
     0.02553
    -0.03627
     0.03789
     0.05644
     0.02553
     0.00390
    -0.11353
    -0.17224
    -0.12589
    -0.17533
    -0.22787
    -0.24023
    -0.27422
    -0.28040
    -0.26804
    -0.16297
    -0.20933
    -0.20933
    -0.27113
    -0.18151
    -0.13207
    -0.25877
    -0.15061
    -0.20933
    -0.12589
    -0.08572
    -0.10117
    -0.04245
    -0.11044
    -0.05172
    -0.14134
    -0.11353
    -0.09808
    -0.16606
    -0.17533
    -0.12280
    -0.15988
    -0.16297
    -0.05790
    -0.14752
    -0.13207
    -0.20006
    -0.19388
    -0.13207
    -0.16915
    -0.23405
    -0.16915
    -0.08881
    -0.12280
    -0.09808
    -0.13825
    -0.06717
    -0.10117
    -0.13516
    -0.05790
    -0.13207
    -0.15370
    -0.12280
    -0.04863
    -0.04554
    -0.14134
    -0.12589
    -0.09808
    -0.00537
     0.05026
    -0.00537
    -0.03318
    -0.04245
    -0.02391
    -0.00846
     0.06880
     0.03789
    -0.08572
     0.05026
     0.07807
     0.05335
     0.00699
    -0.00537
    -0.05790
    -0.01773
    -0.00846
     0.00081
    -0.00228
    -0.06717
    -0.07336
    -0.03318
    -0.00537
     0.02244
    -0.05481
    -0.13207
    -0.03936
     0.01008
    -0.04863
    -0.02700
    -0.11044
    -0.09499
    -0.05481
    -0.01464
     0.00081
    -0.07645
    -0.15988
    -0.07645
     0.00699
    -0.08572
    -0.08263
    -0.15679
    -0.10735
    -0.10735
    -0.01155
    -0.11044
    -0.10735
    -0.12898
    -0.11044
    -0.07336
    -0.08881
    -0.15988
    -0.09808
    -0.11662
    -0.10117
    -0.09499
    -0.02391
    -0.04863
    -0.07645
    -0.11353
    -0.07336
    -0.05172
    -0.07954
    -0.08572
    -0.01773
    -0.03009
     0.00081
    -0.07954
     0.00081
    -0.02700
    -0.06099
    -0.01464
     0.05026
    -0.01464
    -0.03627
    -0.04245
     0.08425
     0.02553
    -0.02082
    -0.04245
     0.01008
     0.11515
     0.06262
    -0.00537
    -0.00228
     0.01008
    -0.03009
     0.02553
     0.05644
     0.08734
     0.03480
     0.00699
     0.07189
     0.09970
    -0.00537
    -0.02082
    -0.03318
    -0.01464
     0.05644
     0.03480
    -0.03936
    -0.07027
    -0.12589
    -0.11044
    -0.01464
    -0.07954
    -0.12898
    -0.19697
    -0.17842
    -0.11971
    -0.18151
    -0.17533
    -0.20933
    -0.30822
    -0.21242
    -0.21551
    -0.34530
    -0.24641
    -0.16606
    -0.04245
     0.17387
     0.49525
     0.78574
     1.06386
     1.63556
     4.37663
     6.44093
     4.30865
     0.93407
     2.15782
     1.46251
     1.45633
     2.49466
     3.35684
     3.68441
     3.07563
     2.21962
     1.37907
     0.42418
    -0.30513
    -0.79339
    -1.11169
    -1.11787
    -1.05606
    -0.93863
    -0.81193
    -0.55853
    -0.44728
    -0.39474
    -0.30204
    -0.28349
    -0.30204
    -0.21242
    -0.26186
    -0.29585
    -0.30822
    -0.39165
    -0.36693
    -0.36384
    -0.30204
    -0.30822
    -0.37929
    -0.37620
    -0.35766
    -0.35457
    -0.42565
    -0.45346
    -0.40710
    -0.49363
    -0.34530
    -0.33603
    -0.41329
    -0.38547
    -0.41638
    -0.31131
    -0.30513
    -0.36384
    -0.31749
    -0.40401
    -0.32367
    -0.32676
    -0.32985
    -0.34221
    -0.36384
    -0.42256
    -0.31131
    -0.23405
    -0.28967
    -0.31131
    -0.39165
    -0.30822
    -0.26804
    -0.31440
    -0.23405
    -0.30204
    -0.26186
    -0.31440
    -0.13207
    -0.19079
    -0.23405
    -0.29276
    -0.29276
    -0.19079
    -0.18770
    -0.10735
    -0.13825
    -0.24641
    -0.11971
    -0.07645
    -0.03627
    -0.06099
    -0.09190
    -0.06099
    -0.03936
     0.02244
    -0.07027
    -0.02700
     0.02553
     0.03171
     0.05644
     0.03171
     0.08116
     0.02553
    -0.04245
     0.02553
    -0.00846
    -0.03936
    -0.00846
    -0.04554
    -0.11662
    -0.16606
    -0.22169
    -0.17533
    -0.29585
    -0.30513
    -0.31131
    -0.39783
    -0.37311
    -0.41947
    -0.46273
    -0.51835
    -0.51835
    -0.55235
    -0.45346
    -0.44110
    -0.44728
    -0.43183
    -0.40092
    -0.33912
    -0.35766
    -0.33294
    -0.22787
    -0.19697
    -0.16606
    -0.15370
    -0.11662
    -0.08572
    -0.09190
    -0.07027
    -0.01464
    -0.00846
    -0.04245
     0.01317
     0.06880
     0.01008
     0.00390
    -0.05481
     0.13369
     0.15223
     0.09043
     0.06880
     0.01317
     0.12751
     0.06262
     0.08734
     0.15223
     0.16460
     0.10279
     0.15532
     0.14605
     0.14296
     0.17696
     0.09043
     0.17696
     0.13987
     0.16769
     0.24185
     0.16151
     0.18314
     0.10897
     0.12751
     0.22331
     0.23567
     0.13060
     0.06880
     0.09970
     0.13678
     0.17387
     0.07807
     0.12442
     0.11824
     0.10897
     0.15223
     0.12442
     0.14605
     0.04407
     0.01935
     0.14296
     0.13987
     0.09352
     0.09352
     0.05026
     0.05644
     0.09970
     0.04717
     0.10588
     0.08116
     0.04407
     0.04717
     0.07498
     0.07189
     0.01317
     0.06571
    -0.03318
     0.04717
     0.10588
     0.07498
     0.00699
     0.01935
     0.00390
     0.06571
    -0.04863
     0.01008
     0.02244
    -0.03009
    -0.06408
    -0.03627
    -0.06099
    -0.12898
    -0.24023
    -0.34530
    -0.46273
    -0.65742
    -1.03752
    -1.40217
    -1.52887
    -1.60922
    -1.82245
    -1.62467
    -0.70068
     1.85497
     6.44093
     6.44093
     6.44093
    -5.38244
    -6.21372
    -0.36693
     4.96378
     6.44093
     6.44093
     5.61583
     4.00580
     2.17945
     0.60341
    -0.54617
    -1.35582
    -1.85953
    -2.09439
    -2.09748
    -1.98005
    -1.89970
    -1.61231
    -1.36818
    -1.11787
    -0.95099
    -0.83665
    -0.77176
    -0.67905
    -0.50908
    -0.54617
    -0.41019
    -0.42874
    -0.43492
    -0.40092
    -0.28040
    -0.29276
    -0.27731
    -0.34839
    -0.20006
    -0.11971
    -0.14134
    -0.07027
    -0.14134
    -0.07954
    -0.14443
    -0.03318
    -0.10117
     0.00081
    -0.15679
    -0.22787
    -0.21551
    -0.25259
    -0.27731
    -0.30204
    -0.29585
    -0.39474
    -0.37002
    -0.29276
    -0.38856
    -0.40092
    -0.44728
    -0.35457
    -0.37929
    -0.24641
    -0.21860
    -0.20006
    -0.13825
    -0.10426
    -0.09499
    -0.07336
    -0.05481
    -0.02700
    -0.01464
     0.04717
    -0.01464
     0.01008
    -0.01155
     0.08425
     0.02862
    -0.01155
     0.04098
     0.04407
     0.01626
     0.03480
     0.01008
     0.00081
    -0.07027
    -0.03318
     0.02244
     0.01935
     0.02862
    -0.09190
    -0.08881
    -0.06717
    -0.04863
    -0.10117
    -0.13825
    -0.20624
    -0.23405
    -0.16915
    -0.18461
    -0.22169
    -0.34530
    -0.33603
    -0.27422
    -0.25259
    -0.34839
    -0.33912
    -0.37929
    -0.39474
    -0.35766
    -0.39783
    -0.32985
    -0.38238
    -0.47200
    -0.38856
    -0.37002
    -0.33294
    -0.44728
    -0.41329
    -0.45037
    -0.40401
    -0.29895
    -0.35148
    -0.39165
    -0.43492
    -0.32367
    -0.37311
    -0.31440
    -0.27422
    -0.37311
    -0.37002
    -0.32676
    -0.20624
    -0.26495
    -0.30822
    -0.35148
    -0.26186
    -0.25259
    -0.20624
    -0.22478
    -0.32985
    -0.28349
    -0.29276
    -0.22787
    -0.23096
    -0.34530
    -0.23714
    -0.25877
    -0.21860
    -0.27731
    -0.23405
    -0.28349
    -0.23096
    -0.26495
    -0.25568
    -0.23405
    -0.26186
    -0.24641
    -0.24950
    -0.24023
    -0.14752
    -0.18461
    -0.12589
    -0.18151
    -0.10735
    -0.11662
    -0.08572
    -0.07954
    -0.06099
    -0.04245
    -0.00537
    -0.05172
    -0.06408
    -0.02391
     0.04098
    -0.02082
    -0.00537
    -0.05172
    -0.07336
    -0.09190
    -0.05172
     0.04098
    -0.11353
    -0.15679
    -0.13516
    -0.13516
    -0.04554
    -0.04245
    -0.12589
    -0.17224
    -0.19697
    -0.16297
    -0.06408
    -0.03009
    -0.13207
    -0.15679
    -0.13825
    -0.08572
    -0.11353
    -0.18770
    -0.18151
    -0.23714
    -0.09190
    -0.12280
    -0.14443
    -0.12589
    -0.20315
    -0.16915
    -0.13825
    -0.03009
    -0.13516
    -0.18461
    -0.14134
    -0.15988
    -0.12589
    -0.09499
    -0.09808
    -0.14752
    -0.11353
    -0.07954
    -0.08263
    -0.03318
    -0.12589
    -0.12898
    -0.17842
    -0.10117
    -0.03009
    -0.03318
    -0.13825
    -0.09190
    -0.09808
    -0.03936
     0.00390
    -0.12280
    -0.04554
    -0.05172
    -0.04554
    -0.00846
    -0.08263
    -0.07336
    -0.06408
    -0.02700
     0.01317
    -0.08263
    -0.01155
    -0.02082
     0.01008
    -0.08263
    -0.11044
    -0.07336
    -0.02700
    -0.02082
    -0.01464
    -0.06408
    -0.03936
    -0.02082
    -0.03009
    -0.06717
    -0.03936
    -0.02700
    -0.06408
    -0.05172
    -0.07645
     0.02244
    -0.03936
    -0.12898
    -0.07027
    -0.05172
    -0.09190
    -0.15370
    -0.24332
    -0.37929
    -0.48436
    -0.75012
    -0.89537
    -1.10242
    -1.16422
    -1.39908
    -1.32491
    -0.99117
    -0.76867
    -1.15804
     3.21160
     6.44093
     6.44093
    -2.62283
    -6.21372
    -2.91022
     2.92730
     5.66527
     6.01756
     5.12757
     3.71531
     2.24744
     0.67758
    -0.48745
    -1.38054
    -1.98005
    -2.30453
    -2.38488
    -2.37252
    -2.08512
    -1.83172
    -1.55050
    -1.38054
    -1.21985
    -0.89228
    -0.64815
    -0.49363
    -0.38547
    -0.29895
    -0.20006
    -0.11353
    -0.01155
     0.03171
     0.03480
     0.11515
     0.15223
     0.17696
     0.20168
     0.23567
     0.20168
     0.15841
     0.28821
     0.25730
     0.30366
     0.29439
     0.32529
     0.26966
     0.27275
     0.25730
     0.25730
     0.26348
     0.30057
     0.25730
     0.25730
     0.27584
     0.26657
     0.17387
     0.33147
     0.25112
     0.15532
     0.16460
     0.14914
     0.17078
     0.13369
     0.03480
     0.04407
     0.02244
     0.01935
    -0.04245
    -0.06408
    -0.12898
    -0.20006
    -0.29585
    -0.15988
    -0.15370
    -0.19079
    -0.30204
    -0.21551
    -0.23096
    -0.24641
    -0.20933
    -0.22169
    -0.27731
    -0.23714
    -0.24641
    -0.23405
    -0.16915
    -0.21551
    -0.25568
    -0.27731
    -0.20933
    -0.19079
    -0.26495
    -0.34530
    -0.30822
    -0.31440
    -0.26186
    -0.35148
    -0.28967
    -0.28967
    -0.35766
    -0.30204
    -0.23714
    -0.26804
    -0.29895
    -0.37620
    -0.27731
    -0.26804
    -0.28658
    -0.23405
    -0.26495
    -0.28658
    -0.24950
    -0.19079
    -0.14752
    -0.24641
    -0.22478
    -0.28658
    -0.23405
    -0.18151
    -0.21860
    -0.28349
    -0.20006
    -0.18461
    -0.19388
    -0.16915
    -0.19079
    -0.18461
    -0.24950
    -0.21551
    -0.21551
    -0.04863
    -0.00228
    -0.40710
    -0.20624
    -0.24641
    -0.17842
    -0.18770
    -0.15988
    -0.14752
    -0.19388
    -0.18151
    -0.28967
    -0.25259
    -0.24950
    -0.21551
    -0.27113
    -0.16297
    -0.23405
    -0.24332
    -0.19079
    -0.20624
    -0.21551
    -0.18770
    -0.24950
    -0.13825
    -0.16297
    -0.10426
    -0.18770
    -0.20624
    -0.13207
    -0.10117
    -0.14443
    -0.10117
    -0.09499
    -0.13516
    -0.07336
    -0.08572
    -0.07645
    -0.08263
    -0.12898
    -0.02391
    -0.03936
    -0.00846
     0.04407
     0.00699
    -0.03009
    -0.05790
     0.01317
     0.01008
     0.06262
     0.03789
    -0.05790
    -0.00846
     0.09352
     0.08734
    -0.03318
    -0.00846
     0.07189
     0.02862
     0.03480
     0.06571
     0.03789
     0.00081
     0.01935
     0.09970
     0.07498
     0.03789
    -0.01773
     0.01626
     0.01008
     0.09352
     0.04098
     0.03480
    -0.00537
     0.00699
     0.03480
     0.00390
     0.07807
     0.08734
     0.10588
     0.15532
     0.15223
     0.13060
     0.08116
     0.13987
     0.11824
     0.14914
     0.18623
     0.21713
     0.24803
     0.17387
     0.11824
     0.09043
     0.10588
     0.05644
     0.05335
     0.05644
     0.05335
     0.06262
     0.07807
     0.01935
     0.04098
     0.13369
     0.10897
     0.06571
     0.13369
     0.14605
     0.16151
     0.26039
     0.27584
     0.30057
     0.30675
     0.33147
     0.37782
     0.38400
     0.29748
     0.23876
     0.13678
     0.16769
     0.28821
     0.27584
     0.37782
     0.65595
     1.11640
     1.07004
     0.01008
     0.38091
     2.25053
     3.23323
     3.68441
     2.90566
     1.18747
    -0.38238
    -1.78536
     0.72393
     1.94459
     2.92421
     4.15722
     5.81361
     3.02000
    -4.73348
    -6.16119
    -2.81133
     0.68994
     1.59230
     0.46435
    -0.58634
    -1.22603
    -1.58141
    -1.67721
    -1.54741
    -1.41144
    -1.10860
    -0.92009
    -0.56780
    -0.49363
    -0.31440
    -0.17224
     0.05953
    -0.00846
     0.03480
     0.01626
     0.03171
     0.13369
     0.13987
     0.09661
     0.05644
     0.04098
     0.08116
     0.08425
     0.13369
     0.10279
     0.03789
     0.05644
     0.09661
     0.04717
     0.04717
     0.04098
     0.02862
     0.06571
     0.08734
     0.06262
     0.02553
    -0.03318
     0.00390
     0.02862
     0.02244
     0.01317
    -0.08881
    -0.04863
    -0.02082
     0.00699
    -0.05481
    -0.09808
    -0.08572
    -0.03627
    -0.03318
    -0.11353
    -0.14752
    -0.17842
    -0.12280
    -0.11662
    -0.16606
    -0.15370
    -0.19388
    -0.18770
    -0.09190
    -0.15988
    -0.18770
    -0.22787
    -0.26495
    -0.19697
    -0.15061
    -0.20933
    -0.16297
    -0.24950
    -0.17842
    -0.21551
    -0.21551
    -0.10117
    -0.17224
    -0.29895
    -0.17842
    -0.17533
    -0.11044
    -0.19079
    -0.23096
    -0.19079
    -0.06099
    -0.13516
    -0.08881
    -0.18461
    -0.15988
    -0.15370
    -0.12898
    -0.03318
    -0.05172
    -0.14134
    -0.11044
    -0.03009
    -0.01155
    -0.07336
    -0.09808
    -0.11044
    -0.06408
     0.01008
     0.02553
    -0.02082
    -0.07027
    -0.06099
    -0.07645
    -0.01773
     0.05644
    -0.06408
    -0.06099
    -0.10117
    -0.02700
    -0.00228
    -0.04863
    -0.10117
    -0.08572
    -0.09190
    -0.08263
    -0.03009
    -0.10117
    -0.23714
    -0.11662
    -0.13516
    -0.12280
    -0.16915
    -0.24950
    -0.20315
    -0.18461
    -0.20624
    -0.23096
    -0.24023
    -0.24950
    -0.23096
    -0.22787
    -0.15988
    -0.24950
    -0.25568
    -0.19079
    -0.20933
    -0.17533
    -0.12280
    -0.16606
    -0.12898
    -0.13825
    -0.02391
    -0.09499
    -0.08881
    -0.14752
    -0.07336
     0.01317
    -0.04863
     0.00081
    -0.03627
     0.02553
     0.01317
    -0.00228
     0.04098
     0.01935
     0.08734
     0.17078
     0.21404
     0.20786
     0.06880
     0.01317
     0.13678
     0.19550
     0.15841
     0.10279
     0.07189
     0.01008
     0.02553
     0.06880
     0.03171
    -0.04554
    -0.03936
    -0.15679
    -0.08263
    -0.10117
    -0.16606
    -0.13516
    -0.20624
    -0.17842
    -0.04245
     0.00390
    -0.01464
     0.02244
     0.02862
     0.08734
     0.17696
     0.25421
     0.25421
     0.30984
     0.30984
     0.41800
     0.43654
     0.40873
     0.34692
     0.28203
     0.31602
     0.34692
     0.27584
     0.26039
     0.20168
     0.13369
     0.31293
     0.25112
     0.14914
     0.17078
     0.08425
    -0.11662
    -0.19079
    -0.33912
    -0.55544
    -0.53690
     0.96807
     3.14670
     2.59355
     3.40011
     6.44093
     6.43784
     3.14670
    -2.07585
    -1.67411
     0.95879
     2.93039
     3.57934
     3.09726
     1.90442
     0.59105
    -0.45037
    -0.82429
    -0.44728
     0.61577
     0.72393
    -4.09998
    -6.21372
    -5.46897
    -1.57214
     0.89390
     0.86300
    -0.21860
    -0.96026
    -1.40526
    -1.47943
    -1.49488
    -1.30946
    -1.11169
    -0.74703
    -0.53999
    -0.30822
    -0.13825
    -0.09808
    -0.04245
     0.18623
     0.30366
     0.22640
     0.22949
     0.23258
     0.29439
     0.26039
     0.31602
     0.27894
     0.24803
     0.31293
     0.31293
     0.32529
     0.30984
     0.26657
     0.23567
     0.26657
     0.33147
     0.26966
     0.27275
     0.25112
     0.26966
     0.21095
     0.16460
     0.18314
     0.18005
     0.18932
     0.08425
     0.17696
     0.19859
     0.14914
     0.01626
     0.01626
     0.20168
     0.05953
     0.05335
     0.05335
     0.03480
     0.00699
     0.02862
     0.06571
     0.01935
     0.02862
     0.02862
    -0.01155
     0.01626
    -0.01464
    -0.08263
    -0.07645
     0.00081
    -0.05790
    -0.01155
    -0.00228
    -0.07954
    -0.02700
    -0.08572
    -0.03318
    -0.05790
    -0.10735
    -0.04554
    -0.06099
    -0.08572
    -0.07645
    -0.06717
    -0.14134
    -0.04554
    -0.05172
    -0.11353
    -0.10426
    -0.10117
    -0.11971
    -0.06408
    -0.09190
    -0.08572
    -0.12898
    -0.09808
    -0.08881
    -0.09808
    -0.10735
    -0.07954
    -0.12589
    -0.14134
    -0.06408
    -0.09499
    -0.13825
    -0.16606
    -0.13516
    -0.10117
    -0.09808
    -0.11971
    -0.14134
    -0.17842
    -0.15988
    -0.12898
    -0.12898
    -0.13207
    -0.19388
    -0.16297
    -0.10426
    -0.12280
    -0.11662
    -0.15988
    -0.16915
    -0.14134
    -0.18770
    -0.13825
    -0.13516
    -0.15679
    -0.13516
    -0.22478
    -0.09808
    -0.10117
    -0.15061
    -0.18461
    -0.11044
    -0.08572
    -0.09499
    -0.06099
    -0.11971
    -0.07027
    -0.11044
    -0.07645
    -0.00537
     0.04407
    -0.06099
    -0.01773
     0.04717
     0.04098
     0.06571
    -0.05481
     0.01935
     0.13060
     0.02244
     0.05953
     0.09352
     0.07498
     0.08116
     0.02553
     0.02862
     0.04407
     0.06880
     0.01626
    -0.03009
    -0.04863
    -0.06408
    -0.12280
    -0.06408
    -0.03627
    -0.11353
    -0.05172
    -0.02082
    -0.04863
    -0.00228
    -0.06408
    -0.03318
     0.08425
     0.12442
     0.13987
     0.10279
     0.08425
     0.04407
     0.09970
     0.05953
     0.07807
    -0.01464
    -0.04863
    -0.05790
    -0.04863
    -0.14134
    -0.20315
    -0.18151
    -0.12280
    -0.18151
    -0.27731
    -0.25877
    -0.24332
    -0.22478
    -0.21860
    -0.26186
    -0.24641
    -0.18461
    -0.19079
    -0.11353
    -0.16606
    -0.26804
    -0.27113
    -0.21860
    -0.14134
    -0.12898
    -0.12280
    -0.02700
    -0.06408
     0.01935
     0.16151
    -0.02082
    -0.13207
     0.22640
     0.84754
     0.51071
    -0.75940
    -1.11787
     0.22022
     1.39143
     1.66647
     3.56698
     2.93657
    -2.01713
    -1.88425
    -0.73776
     0.24185
     0.63432
     0.75175
     1.12876
     2.20417
     4.07379
     3.92236
    -3.15744
    -5.85834
    -2.94731
     0.40564
     1.68810
     0.95570
     0.04098
    -0.60179
    -1.00662
    -1.17349
    -1.24148
    -1.26002
    -1.06224
    -0.93554
    -0.81502
    -0.57707
    -0.35148
    -0.28658
    -0.28040
    -0.13207
    -0.03936
     0.02862
     0.07498
     0.08425
     0.09970
     0.13369
     0.15223
     0.07807
     0.12751
     0.22640
     0.08425
     0.14914
     0.19550
     0.18623
     0.14914
     0.10897
     0.13369
     0.18932
     0.10279
     0.15532
     0.07807
     0.08734
     0.03171
     0.02553
     0.00699
     0.11824
     0.01317
    -0.03009
    -0.04554
    -0.01464
    -0.12589
    -0.13825
    -0.12280
    -0.05790
    -0.08263
    -0.11044
    -0.19079
    -0.14752
    -0.08572
    -0.09499
    -0.07645
    -0.12280
    -0.14134
    -0.11662
    -0.07954
    -0.02391
    -0.03627
    -0.07027
    -0.08572
    -0.01773
     0.04098
     0.03171
    -0.02700
    -0.00228
     0.05644
     0.05335
     0.06262
     0.09661
     0.08734
     0.01008
     0.13369
     0.14605
     0.16151
     0.03480
     0.04717
     0.10279
     0.12133
     0.18314
     0.08116
     0.04717
     0.02244
     0.09352
     0.02862
     0.12133
     0.04407
    -0.02391
     0.04098
     0.05953
     0.05644
     0.00390
    -0.03936
    -0.01464
     0.03171
     0.10279
     0.03171
     0.03480
    -0.00228
     0.03171
    -0.02700
     0.04407
     0.08116
    -0.05481
    -0.04245
     0.04717
     0.01317
    -0.03627
    -0.02700
    -0.07336
    -0.02700
     0.02862
    -0.03009
    -0.04245
    -0.07027
    -0.12898
    -0.10117
    -0.08572
    -0.06099
    -0.15679
    -0.14443
    -0.07645
    -0.11971
    -0.09808
    -0.18461
    -0.20624
    -0.19697
    -0.10735
    -0.08263
    -0.21551
    -0.20315
    -0.15988
    -0.12280
    -0.16297
    -0.11044
    -0.08572
    -0.19697
    -0.13825
    -0.14443
    -0.04863
    -0.07645
    -0.15061
    -0.13207
    -0.08572
    -0.01773
    -0.01155
    -0.07954
    -0.08572
    -0.14443
    -0.06717
    -0.04245
     0.02553
    -0.07954
    -0.08572
    -0.01464
    -0.04245
     0.00081
    -0.02082
    -0.01773
    -0.00228
     0.04717
     0.04407
     0.02862
     0.01935
     0.04407
     0.06262
     0.08425
     0.19241
     0.10897
     0.08734
     0.13060
     0.12442
     0.16460
     0.13678
     0.10588
     0.14296
     0.10279
     0.08116
     0.06880
     0.00390
     0.04407
     0.02862
    -0.00537
     0.06262
     0.05026
    -0.05790
    -0.07954
    -0.03936
     0.00390
    -0.05790
    -0.11044
    -0.11662
    -0.10117
    -0.07027
    -0.10426
    -0.19388
    -0.24641
    -0.20624
    -0.19697
    -0.08572
    -0.06099
    -0.16915
    -0.17533
    -0.24023
    -0.14134
    -0.08263
    -0.04863
    -0.10426
    -0.10735
    -0.03936
    -0.03627
    -0.04863
    -0.05172
    -0.11044
    -0.13825
    -0.09190
    -0.03009
    -0.06099
    -0.07645
     0.01317
     0.10588
     0.24185
     0.35310
     0.28821
     0.31911
     0.28512
     0.33765
     0.17078
     0.00390
     0.03171
     0.56015
     2.18563
     3.70913
     4.11396
     6.38840
     6.44093
     2.49157
    -4.14633
    -3.29651
     0.95261
     4.46625
     6.44093
     6.44093
     3.99035
    -3.68588
    -5.58949
    -3.31505
    -0.65433
     0.36855
    -0.50290
    -1.84099
    -2.52085
    -2.64446
    -2.53939
    -2.23963
    -1.84408
    -1.48561
    -1.09005
    -0.76249
    -0.47818
    -0.26804
    -0.10735
    -0.00228
     0.05335
     0.07498
     0.14914
     0.10279
     0.16151
     0.11206
     0.09352
     0.06262
     0.09352
     0.06571
     0.10588
     0.03171
     0.10279
     0.09661
     0.18623
     0.12133
    -0.03627
     0.04407
     0.08734
     0.06262
     0.07807
     0.03789
     0.06880
     0.04407
     0.04717
    -0.01773
     0.05026
    -0.03318
     0.00081
    -0.05790
    -0.02082
    -0.07027
    -0.03627
    -0.07336
    -0.01773
     0.01935
    -0.06408
    -0.02700
     0.00081
     0.01935
    -0.04245
    -0.06099
    -0.07336
    -0.04245
    -0.04554
    -0.00228
    -0.04245
    -0.07954
    -0.05172
    -0.15370
    -0.06099
    -0.05790
    -0.13825
    -0.06717
    -0.11971
    -0.07336
    -0.08263
    -0.10426
    -0.07027
    -0.11662
    -0.07954
    -0.05481
    -0.06717
    -0.12280
    -0.08572
    -0.16606
    -0.12898
    -0.02700
    -0.10426
    -0.06717
    -0.09808
    -0.09190
    -0.11044
    -0.11044
    -0.08881
    -0.06099
    -0.10117
    -0.12898
    -0.07027
    -0.05481
    -0.02082
    -0.08881
    -0.10117
    -0.00537
    -0.05481
    -0.00537
    -0.01773
    -0.07336
    -0.02082
    -0.00537
    -0.00228
     0.00081
     0.03789
     0.07498
     0.00390
     0.02553
     0.02553
     0.03171
    -0.03009
     0.07189
     0.06880
     0.04717
     0.01935
     0.06880
     0.01626
     0.06880
    -0.01773
     0.01317
     0.07498
     0.00699
     0.02244
     0.05644
     0.05953
     0.06571
    -0.00846
     0.02862
     0.18005
     0.05644
     0.12133
     0.10279
     0.09352
     0.09661
     0.09970
     0.16151
     0.15532
     0.16151
     0.18623
     0.21095
     0.22640
     0.17078
     0.12133
     0.11206
     0.22640
     0.18623
     0.15532
     0.17078
     0.15841
     0.21095
     0.18005
     0.26657
     0.26657
     0.21713
     0.10279
     0.23876
     0.20168
     0.23258
     0.20786
     0.15532
     0.23567
     0.20786
     0.24494
     0.14296
     0.13678
     0.13060
     0.08116
     0.08734
     0.10279
     0.13678
     0.12751
     0.05953
     0.09043
     0.13060
     0.14605
     0.13369
     0.07807
     0.15532
     0.08734
     0.10588
     0.13369
     0.06880
     0.02244
     0.04407
    -0.02082
     0.01317
    -0.06408
    -0.11353
    -0.02700
    -0.04245
    -0.08572
    -0.12898
    -0.11353
    -0.12280
    -0.16915
    -0.13516
    -0.06408
    -0.05172
    -0.07954
    -0.13516
    -0.15061
    -0.26495
    -0.32367
    -0.37311
    -0.61415
    -0.80884
    -0.92936
    -0.82429
    -0.58634
    -0.33294
    -0.70068
    -0.20315
     1.53667
     6.44093
     6.44093
     2.18254
     0.31602
    -0.53381
     0.65286
     3.05091
     4.67021
     5.87232
     6.44093
     4.20358
     1.59848
     0.61268
     0.36855
     0.36237
     0.31293
     0.08116
    -0.31749
    -0.67596
    -1.01898
    -1.13023
    -1.23221
    -1.36818
    -1.38054
    -1.32491
    -1.28165
    -1.18894
    -1.09623
    -0.98498
    -0.83974
    -0.87064
    -0.70377
    -0.59561
    -0.52453
    -0.53690
    -0.49363
    -0.44728
    -0.39165
    -0.29895
    -0.32985
    -0.28349
    -0.23714
    -0.20933
    -0.19697
    -0.14443
    -0.10117
    -0.22169
    -0.08263
    -0.03627
    -0.07954
    -0.09190
    -0.10426
    -0.06408
    -0.04245
     0.00390
    -0.07336
    -0.00537
    -0.06717
    -0.08572
     0.01626
    -0.10735
    -0.03936
    -0.06099
    -0.04245
     0.05026
    -0.00228
     0.01008
    -0.01464
     0.01008
    -0.00537
     0.07189
     0.09043
     0.01008
     0.07189
     0.09043
     0.09661
     0.00081
     0.08425
     0.10588
     0.04407
     0.07498
     0.00081
     0.02244
    -0.06099
    -0.06717
    -0.02700
    -0.01773
     0.04717
    -0.02082
    -0.05481
    -0.10426
    -0.03627
    -0.10117
     0.01008
    -0.06099
    -0.07336
    -0.08263
    -0.03009
    -0.02391
    -0.06717
    -0.06099
    -0.10117
    -0.08881
     0.01626
    -0.07027
    -0.11353
    -0.11044
    -0.11971
    -0.16606
    -0.18461
    -0.16297
    -0.21242
    -0.23405
    -0.24641
    -0.26495
    -0.26495
    -0.33912
    -0.34530
    -0.27422
    -0.28349
    -0.28349
    -0.29276
    -0.30513
    -0.29276
    -0.24950
    -0.20315
    -0.20006
    -0.31131
    -0.21242
    -0.18461
    -0.14134
    -0.08881
    -0.17842
    -0.16297
    -0.11971
    -0.11044
    -0.02082
    -0.11662
    -0.09190
    -0.06408
    -0.04863
    -0.08263
    -0.03009
     0.02553
    -0.07645
    -0.02082
    -0.04863
    -0.02391
    -0.01155
    -0.11353
    -0.04245
    -0.01773
    -0.03318
    -0.02700
    -0.06099
    -0.06717
    -0.06717
    -0.03627
    -0.04554
     0.00390
    -0.12589
    -0.11353
    -0.02391
    -0.00228
    -0.06099
    -0.09190
    -0.11971
    -0.10117
    -0.02082
    -0.06099
    -0.07645
    -0.14443
    -0.12589
    -0.14134
    -0.11662
    -0.09190
    -0.18461
    -0.17842
    -0.12280
    -0.16297
    -0.11662
    -0.18151
    -0.23714
    -0.14134
    -0.13207
    -0.11353
    -0.15679
    -0.15988
    -0.28658
    -0.20624
    -0.18770
    -0.08572
    -0.14443
    -0.22169
    -0.16915
    -0.14752
    -0.23714
    -0.20315
    -0.26804
    -0.25568
    -0.30822
    -0.26804
    -0.26495
    -0.30513
    -0.37311
    -0.38547
    -0.37002
    -0.30204
    -0.44419
    -0.47200
    -0.47509
    -0.51835
    -0.54926
    -0.52453
    -0.56471
    -0.47509
    -0.67905
    -0.87683
    -1.02207
    -1.27238
    -1.36200
    -0.72540
     3.10344
     6.44093
     6.44093
    -1.03752
    -6.21372
    -6.21372
    -4.66241
    -2.01713
     0.95570
     4.10778
     5.79507
     3.67823
    -0.19388
    -2.30762
    -2.42196
    -1.63394
    -0.42256
     1.05459
     2.57191
     3.28577
     3.50209
     3.60097
     3.45573
     3.19306
     2.79750
     2.36178
     1.95077
     1.52431
     1.10404
     0.73939
     0.41800
     0.11515
    -0.16297
    -0.27731
    -0.39783
    -0.41019
    -0.53072
    -0.52453
    -0.59561
    -0.57089
    -0.48436
    -0.54926
    -0.55853
    -0.49363
    -0.48745
    -0.44110
    -0.45346
    -0.47818
    -0.47818
    -0.54308
    -0.39165
    -0.31749
    -0.40401
    -0.35766
    -0.35148
    -0.41019
    -0.29585
    -0.25568
    -0.21860
    -0.24332
    -0.10426
    -0.11044
    -0.15370
    -0.08572
    -0.13207
    -0.02391
    -0.02700
     0.06880
    -0.04245
     0.01317
    -0.00846
    -0.07645
    -0.04245
    -0.06408
    -0.13825
    -0.07954
    -0.09808
    -0.06099
    -0.09808
    -0.11662
    -0.21551
    -0.25259
    -0.28658
    -0.16915
    -0.15679
    -0.23096
    -0.22787
    -0.26804
    -0.16915
    -0.20933
    -0.23714
    -0.25259
    -0.28967
    -0.21551
    -0.22169
    -0.21242
    -0.28349
    -0.22478
    -0.32367
    -0.24332
    -0.15988
    -0.22478
    -0.28658
    -0.22787
    -0.20933
    -0.23714
    -0.26186
    -0.21551
    -0.23405
    -0.20315
    -0.27113
    -0.16297
    -0.16606
    -0.25877
    -0.25568
    -0.21860
    -0.19388
    -0.20624
    -0.22169
    -0.19697
    -0.26495
    -0.21860
    -0.18461
    -0.14134
    -0.21860
    -0.25568
    -0.19388
    -0.16915
    -0.15988
    -0.16297
    -0.18461
    -0.20933
    -0.09808
    -0.07645
    -0.10426
    -0.10735
    -0.06099
    -0.07336
    -0.10735
    -0.05172
    -0.07336
    -0.08572
     0.00390
    -0.00846
    -0.02082
    -0.01464
    -0.03627
    -0.07954
    -0.00537
    -0.00228
     0.04098
     0.02862
    -0.01773
    -0.04245
    -0.07954
    -0.04863
    -0.00537
    -0.01155
    -0.04245
    -0.01464
    -0.00846
     0.01008
    -0.06717
    -0.10735
    -0.09808
    -0.03318
    -0.03936
    -0.10426
    -0.03936
    -0.05172
    -0.03627
    -0.02700
    -0.06717
    -0.05790
    -0.04554
    -0.11971
    -0.02082
    -0.03627
    -0.05172
    -0.09499
    -0.13207
    -0.04554
    -0.00846
    -0.06408
    -0.03936
    -0.05172
    -0.10426
    -0.14752
    -0.08572
    -0.00846
    -0.04245
    -0.06099
    -0.03318
    -0.10117
    -0.04554
    -0.02391
    -0.06099
    -0.03318
    -0.03936
    -0.06717
    -0.08572
    -0.09190
    -0.12280
    -0.11662
    -0.14752
    -0.20315
    -0.11971
    -0.25259
    -0.24641
    -0.31749
    -0.29895
    -0.22787
    -0.18770
    -0.02700
     0.15532
     0.28512
     0.49525
     0.50452
     0.50762
     0.56633
     0.66522
     0.59414
     0.59414
    -0.09499
    -1.53196
    -1.95224
     0.50762
     2.97983
     2.25980
    -1.09005
    -2.35706
     3.17143
     6.44093
     2.33087
    -5.79962
    -3.41394
     0.22949
     2.44521
     2.91493
     2.94893
     2.47921
     1.62320
     0.67758
     0.27584
     0.10279
    -0.03936
     0.13987
     0.28203
     0.35001
     0.44581
     0.47053
     0.41491
     0.46435
     0.30984
     0.36237
     0.25730
     0.19241
     0.09661
     0.06880
     0.02862
     0.07498
    -0.01773
     0.06571
     0.09661
     0.02553
     0.05953
     0.00699
     0.09043
    -0.00228
     0.05026
     0.09043
     0.12442
     0.11515
     0.04098
     0.05026
     0.08116
     0.07189
     0.00699
     0.01317
     0.02862
     0.01008
     0.08425
     0.00390
     0.02244
    -0.03009
    -0.01773
     0.02553
     0.09043
     0.06571
     0.01626
     0.00699
     0.09043
     0.05335
     0.04407
     0.04098
     0.08734
     0.01317
     0.04717
     0.17078
     0.12751
     0.03171
    -0.00228
     0.06880
     0.07807
     0.07498
     0.08116
     0.00081
     0.02553
     0.04717
     0.04407
     0.00699
     0.05026
     0.01008
     0.03789
     0.03789
     0.08425
    -0.01464
    -0.02082
    -0.00846
     0.03171
     0.09970
     0.08734
    -0.02082
    -0.00228
    -0.08572
     0.00699
    -0.06717
    -0.03009
    -0.08572
    -0.18461
    -0.13825
    -0.10117
    -0.10426
    -0.19388
    -0.23096
    -0.18151
    -0.19388
    -0.19388
    -0.25259
    -0.31749
    -0.29895
    -0.21860
    -0.25877
    -0.26495
    -0.18770
    -0.32985
    -0.21551
    -0.23714
    -0.24641
    -0.27113
    -0.26495
    -0.25568
    -0.24332
    -0.17224
    -0.19388
    -0.15370
    -0.23714
    -0.13516
    -0.14443
    -0.13516
    -0.04554
    -0.19697
    -0.12280
    -0.06408
    -0.11971
    -0.09808
    -0.07954
     0.00699
     0.07498
     0.09352
     0.01626
     0.05644
     0.01317
     0.03480
     0.10279
     0.07498
     0.16460
     0.06571
     0.01626
     0.07498
     0.12442
     0.12133
     0.02553
    -0.07027
    -0.01155
     0.02862
     0.00390
    -0.02082
    -0.08263
    -0.08881
    -0.11662
    -0.15679
    -0.08572
    -0.12898
    -0.18770
    -0.19388
    -0.15679
    -0.07954
    -0.12280
    -0.15679
    -0.20933
    -0.11662
    -0.10426
    -0.04554
    -0.11044
    -0.17842
    -0.14752
    -0.08263
    -0.10117
    -0.10426
    -0.11353
    -0.19079
    -0.16915
    -0.17842
    -0.24950
    -0.21551
    -0.24950
    -0.30513
    -0.33294
    -0.26804
    -0.32367
    -0.40092
    -0.39783
    -0.37311
    -0.36693
    -0.28658
    -0.27113
    -0.20624
    -0.01773
     0.16151
     0.42418
     0.72393
     0.79501
     0.96807
     0.94952
    -0.08881
    -0.40092
    -0.11662
    -0.35148
    -1.74519
    -1.21057
     0.11206
     0.05335
    -0.59870
    -0.98189
    -2.14693
    -3.42012
    -4.35647
    -3.84966
    -1.32491
     3.40320
     6.44093
     4.22830
    -0.23714
    -0.43183
     0.60650
     2.44521
     4.11705
     5.00705
     4.95451
     4.64858
     4.03361
     3.43101
     2.72334
     1.90751
     1.17511
     0.67140
     0.24803
    -0.22478
    -0.54308
    -0.78721
    -0.90155
    -0.99426
    -0.98498
    -0.87064
    -0.89228
    -0.77176
    -0.68832
    -0.53690
    -0.45037
    -0.43492
    -0.31131
    -0.21860
    -0.12898
    -0.11971
    -0.05790
    -0.06717
    -0.08881
    -0.04863
    -0.11662
    -0.00846
    -0.13516
    -0.16297
    -0.16297
    -0.14134
    -0.12280
    -0.07954
    -0.13516
    -0.12898
    -0.09190
    -0.01155
    -0.05481
    -0.06408
    -0.07954
    -0.11353
    -0.09499
    -0.05172
     0.05953
    -0.01773
     0.03480
    -0.02700
     0.07498
     0.05335
     0.06262
     0.02553
     0.07498
     0.11515
     0.13369
     0.10588
     0.14914
     0.16151
     0.06262
     0.17696
     0.18623
     0.16460
     0.14914
     0.08425
     0.09661
     0.08425
     0.06571
     0.03171
    -0.01155
     0.05026
    -0.00537
     0.03171
    -0.05172
    -0.10735
    -0.15679
    -0.17533
    -0.02700
    -0.14443
    -0.15988
    -0.19388
    -0.16297
    -0.09499
    -0.18461
    -0.17842
    -0.16606
    -0.15370
    -0.12898
    -0.11044
    -0.16297
    -0.13516
    -0.14134
    -0.14134
     0.01008
     0.04407
    -0.03318
    -0.00228
    -0.11971
     0.01935
    -0.03627
    -0.00228
     0.01935
     0.00081
    -0.02700
     0.01626
    -0.03936
    -0.04245
    -0.07336
    -0.12280
    -0.08263
    -0.10426
    -0.14443
    -0.14443
    -0.11662
    -0.16297
    -0.17224
    -0.14134
    -0.11353
    -0.13516
    -0.13825
    -0.06408
    -0.07336
    -0.08572
    -0.10426
    -0.07336
    -0.05481
     0.00390
     0.01626
    -0.01464
     0.05335
     0.00699
     0.01317
     0.01008
     0.00699
    -0.04245
     0.07807
    -0.01155
     0.01008
     0.00699
     0.01317
    -0.02700
    -0.11044
    -0.00228
    -0.04245
    -0.13516
    -0.08572
    -0.14752
    -0.11971
    -0.13207
    -0.15370
    -0.24332
    -0.24332
    -0.31749
    -0.37620
    -0.39165
    -0.48436
    -0.60797
    -0.76867
    -0.85519
    -0.92936
    -1.03134
    -1.12096
    -1.20439
    -0.33294
     2.19181
     4.95451
     4.45389
    -0.82429
    -4.68404
    -4.37810
    -1.48561
     1.40379
     2.47612
     1.64483
    -0.37311
    -2.40960
    -3.96091
    -4.58206
    -4.20505
    -2.15002
     1.23074
     2.88403
     0.47362
    -1.66484
    -1.64939
    -0.94172
     0.30366
     1.62011
     2.58737
     2.97056
     2.98601
     2.89948
     2.59046
     2.25671
     1.71282
     1.29872
     0.77647
     0.45508
     0.13369
    -0.05790
    -0.22169
    -0.26186
    -0.29895
    -0.29895
    -0.32058
    -0.35457
    -0.34221
    -0.27731
    -0.23096
    -0.15679
    -0.00846
     0.00081
     0.05026
     0.03171
     0.06880
     0.11206
     0.18932
     0.18005
     0.23567
     0.21404
     0.28821
     0.18932
     0.11515
     0.07189
     0.04098
    -0.16297
    -0.28040
    -0.40092
    -0.43801
    -0.43492
    -0.42256
    -0.33603
    -0.22169
    -0.21551
    -0.14443
    -0.12589
    -0.22787
    -0.19079
     0.03171
     0.07498
     0.22331
     0.34074
     0.74866
     0.85991
     0.72702
     0.56324
     0.52616
     0.55397
     0.63123
     0.55088
     0.34383
     0.43654
     0.39946
     0.39328
     0.12133
    -0.04863
    -0.05481
    -0.16606
    -0.16915
    -0.12589
    -0.16606
    -0.25259
    -0.37620
    -0.41329
    -0.32367
    -0.37929
    -0.36075
    -0.37311
    -0.28349
    -0.32367
    -0.27731
    -0.28349
    -0.28658
    -0.14752
    -0.20624
    -0.17533
    -0.17533
    -0.15370
    -0.13825
    -0.10426
    -0.03627
    -0.01464
    -0.00846
     0.03480
    -0.00537
    -0.02082
    -0.00846
     0.01935
     0.05953
     0.08116
     0.07807
     0.07498
     0.12133
     0.10897
     0.09970
     0.07807
     0.09970
     0.17387
     0.18005
     0.17387
     0.22949
     0.18314
     0.28821
     0.26966
     0.29130
     0.33147
     0.34074
     0.29130
     0.34383
     0.42727
     0.27894
     0.31602
     0.35001
     0.34692
     0.31293
     0.30675
     0.28203
     0.26348
     0.28512
     0.26348
     0.19550
     0.21404
     0.24185
     0.20477
     0.20477
     0.18623
     0.20477
     0.21404
     0.15532
     0.14296
     0.21713
     0.13060
     0.14914
     0.04098
     0.07807
     0.05953
    -0.03318
     0.02862
     0.04098
    -0.03009
     0.07189
     0.04717
     0.04098
    -0.04554
    -0.04863
    -0.06408
     0.01935
    -0.00228
    -0.00537
    -0.06099
    -0.02082
    -0.03936
    -0.06408
    -0.06099
    -0.04554
    -0.08881
    -0.14134
    -0.08572
    -0.10735
    -0.12280
    -0.18770
    -0.20315
    -0.13207
    -0.09808
    -0.11662
    -0.16915
    -0.11971
    -0.16915
    -0.11662
    -0.14443
    -0.07336
    -0.13825
    -0.09808
    -0.06408
     0.01626
    -0.02700
    -0.07027
    -0.08572
    -0.06408
    -0.03627
    -0.01773
    -0.04863
    -0.05172
    -0.07336
     0.01935
    -0.09190
    -0.03318
    -0.10426
    -0.15061
    -0.22169
    -0.23714
    -0.26186
    -0.31749
    -0.36075
    -0.38238
    -0.58016
    -0.90773
    -1.17658
    -1.54123
    -2.18710
    -1.29092
     0.18314
    -1.86262
    -6.21372
    -6.21372
     4.02743
     3.24559
    -0.50290
    -1.34655
    -1.91207
    -1.81318
    -0.86137
     0.44890
     1.52431
     2.24435
     2.79132
     3.09726
     3.14670
     2.83459
     2.52865
     2.29688
     2.18254
     2.00331
     1.84261
     1.55213
     1.23074
     0.90317
     0.66831
     0.35928
     0.20168
    -0.04554
    -0.24332
    -0.30822
    -0.36384
    -0.39783
    -0.28658
    -0.36075
    -0.30204
    -0.20624
    -0.12589
    -0.10735
    -0.14134
     0.00390
     0.02553
     0.09043
     0.13987
     0.20477
     0.10897
     0.13369
     0.22022
     0.20477
     0.27275
     0.30366
     0.20477
     0.21713
     0.32529
     0.34383
     0.29748
     0.29439
     0.25112
     0.25112
     0.32838
     0.32529
     0.26039
     0.27584
     0.26657
     0.19550
     0.30366
     0.29439
     0.23567
     0.18932
     0.13060
     0.23258
     0.20477
     0.19241
     0.09043
     0.18314
     0.18932
     0.12442
     0.17078
     0.07498
     0.12442
     0.13060
     0.08425
     0.18623
     0.09352
     0.03171
     0.05026
     0.13678
     0.12751
    -0.00228
    -0.01464
     0.03171
     0.05335
    -0.02082
    -0.03627
    -0.05172
    -0.07954
    -0.08263
    -0.06717
    -0.03936
    -0.08263
    -0.16606
    -0.08881
    -0.11971
    -0.07027
    -0.14752
    -0.18461
    -0.12589
    -0.05481
    -0.07645
    -0.16297
    -0.15679
    -0.12280
    -0.06099
    -0.15370
    -0.06717
    -0.04245
    -0.09499
    -0.11662
    -0.07954
    -0.00537
    -0.07027
    -0.02700
    -0.08881
    -0.03627
    -0.02700
    -0.01464
    -0.01773
    -0.06408
    -0.10735
    -0.10117
    -0.06717
    -0.03627
    -0.10426
    -0.11971
    -0.07645
    -0.05172
    -0.04863
    -0.05790
    -0.08572
    -0.10426
    -0.09499
    -0.05481
    -0.02391
    -0.05172
    -0.07645
    -0.09499
    -0.09190
     0.01008
    -0.00537
    -0.00846
    -0.07027
    -0.04554
     0.01008
     0.00699
    -0.03936
    -0.02391
    -0.02391
    -0.01773
     0.01626
     0.04717
     0.02244
     0.02553
     0.03171
     0.10588
     0.06880
     0.10279
     0.07807
     0.14296
     0.13678
     0.11824
     0.08116
     0.09043
     0.08425
     0.07807
     0.07498
     0.00699
     0.00390
     0.01935
    -0.10426
    -0.05172
    -0.13207
    -0.24950
    -0.20933
    -0.17533
    -0.06408
     0.01935
    -0.06099
     0.01008
     0.35619
     0.51380
     0.83209
     0.99588
     1.02369
     1.08550
     1.17511
     0.92171
     1.00824
     0.94025
     0.81973
     0.72702
     0.70539
     0.71775
     0.85682
     0.29748
    -0.20933
    -0.54308
    -0.66360
    -0.83665
    -0.96644
    -1.12405
    -1.20439
    -1.27547
    -1.22603
    -1.13023
    -1.08696
    -0.88610
    -0.78103
    -0.49363
    -0.38238
    -0.44728
    -0.27113
     0.04717
     0.23567
     0.90317
     2.07438
     2.63681
     1.07931
    -1.44543
    -3.21616
    -4.24213
    -4.71185
    -3.05237
    -2.61665
    -2.56411
    -0.60179
     0.84754
    -0.03936
    -2.30453
    -3.85584
    -3.45102
    -2.39106
    -1.02825
     0.32838
     1.49341
     2.31542
     2.72334
     2.74497
     2.49775
     2.16091
     1.72518
     1.36980
     1.02369
     0.66831
     0.51071
     0.52925
     0.50762
     0.57560
     0.41800
     0.41800
     0.30675
     0.23876
     0.43963
     0.43654
     0.47671
     0.46744
     0.47362
     0.48598
     0.34383
     0.20786
     0.10279
    -0.01155
    -0.07954
    -0.18151
    -0.22787
    -0.25877
    -0.37929
    -0.34221
    -0.27731
    -0.27113
    -0.29276
    -0.27113
    -0.22169
    -0.22787
    -0.17842
    -0.18770
    -0.14443
    -0.14443
    -0.10117
    -0.06099
     0.00699
     0.00699
     0.03789
    -0.01155
     0.13060
     0.20168
     0.15532
     0.20477
     0.20477
     0.15841
     0.22949
     0.21095
     0.24185
     0.27584
     0.23567
     0.24494
     0.23876
     0.25421
     0.20168
     0.13060
     0.08734
     0.23567
     0.16460
     0.20786
     0.15532
     0.22022
     0.13060
     0.20477
     0.16151
     0.27584
     0.22640
     0.18932
     0.21095
     0.20786
     0.18932
     0.16460
     0.10279
     0.15532
     0.11824
     0.08734
     0.09661
     0.04407
     0.02244
    -0.05172
     0.02244
     0.02862
     0.07189
    -0.04863
     0.04098
     0.03480
     0.01008
     0.05026
    -0.04554
     0.01935
     0.05953
     0.10279
     0.07807
     0.08734
     0.12442
     0.02553
     0.01935
     0.04407
     0.08734
     0.01317
     0.02553
     0.03480
     0.00081
     0.02244
    -0.02700
    -0.02082
     0.02244
     0.01008
    -0.05172
    -0.02082
     0.03789
    -0.06099
    -0.04554
     0.04407
     0.03171
     0.01626
     0.04407
     0.07807
     0.07189
     0.14296
     0.07807
     0.10279
     0.17696
     0.18623
     0.18932
     0.25112
     0.22331
     0.21713
     0.15532
     0.28821
     0.23567
     0.26348
     0.20477
     0.16769
     0.20786
     0.12442
     0.18314
     0.09661
     0.09661
     0.09043
    -0.02391
    -0.17224
    -0.28349
    -0.39165
    -0.55544
    -0.64506
    -0.32367
     0.80119
     1.94150
     1.85188
     0.91244
     0.35001
    -0.23096
    -0.29895
     0.35001
     0.90317
     0.29439
     0.49834
     0.83518
     1.65720
     1.20602
     0.43654
     0.68376
     0.68067
    -0.15988
    -1.36509
    -3.93619
    -2.63519
    -0.32985
     0.34692
     0.13060
    -0.28349
    -0.81193
    -1.29092
    -1.49797
    -1.51342
    -1.40217
    -1.16422
    -0.90773
    -0.64196
    -0.37620
    -0.08881
     0.10279
     0.16460
     0.13060
     0.06262
    -0.01773
     0.09661
     0.21713
     0.27894
     0.30984
     0.29439
     0.18932
     0.18932
     0.09661
     0.14914
     0.05953
     0.10279
     0.09970
     0.15223
     0.21713
     0.14605
    -0.05481
    -0.05172
    -0.16297
    -0.20006
    -0.19388
    -0.26495
    -0.20624
    -0.30822
    -0.37002
    -0.38856
    -0.42256
    -0.41019
    -0.45037
    -0.51526
    -0.44110
    -0.49981
    -0.50599
    -0.44110
    -0.45655
    -0.46582
    -0.39474
    -0.33603
    -0.33603
    -0.38238
    -0.35766
    -0.29276
    -0.24950
    -0.16297
    -0.23405
    -0.17533
    -0.24950
    -0.16297
    -0.14443
    -0.11662
    -0.03936
    -0.10735
    -0.06099
    -0.00228
     0.05953
     0.04717
     0.01008
     0.00699
     0.07189
     0.13369
     0.15223
     0.04407
     0.04717
     0.12133
     0.08116
     0.05335
     0.07498
     0.08734
    -0.00537
     0.02862
     0.06571
     0.05026
     0.01317
    -0.00228
    -0.04245
     0.00699
     0.01935
    -0.02391
    -0.02391
    -0.00846
     0.01008
    -0.06408
    -0.00537
     0.04717
    -0.06717
    -0.01773
     0.04717
    -0.02700
     0.01317
    -0.04554
    -0.10426
     0.00699
     0.07498
    -0.00537
     0.01317
    -0.04554
    -0.06099
     0.01626
     0.04407
    -0.02391
    -0.00537
    -0.05172
     0.02862
    -0.00537
    -0.01155
     0.00081
    -0.07027
    -0.00846
     0.08116
     0.04098
     0.02862
    -0.08881
    -0.07027
     0.00390
     0.04407
     0.09352
     0.02862
     0.03480
     0.04407
     0.06262
     0.05953
     0.05026
    -0.00846
    -0.06099
     0.08425
     0.07807
     0.08734
    -0.04863
    -0.04245
    -0.03318
    -0.07027
    -0.00228
     0.00081
    -0.03318
    -0.09499
     0.00390
    -0.05172
    -0.03936
    -0.00228
    -0.04863
     0.07189
     0.06262
     0.05335
     0.02862
     0.04717
     0.01935
    -0.07027
     0.05644
     0.03171
    -0.08881
    -0.13516
    -0.03009
     0.26348
     0.47980
    -0.15988
    -0.51835
    -0.37002
    -0.20933
    -0.05790
    -0.04554
    -0.04245
    -0.07645
     0.06571
     0.32220
     0.45817
     0.72084
     0.99588
     1.30799
     1.52431
     0.39328
    -1.00044
    -3.01220
    -4.22668
    -1.85953
     0.95879
     1.01751
    -0.04554
    -1.42689
    -3.38612
    -5.25883
    -5.32681
    -2.24890
     0.52307
     4.03361
     3.36302
    -0.07645
    -0.99426
     1.77154
     3.10653
     2.14237
     2.55646
     3.06018
     3.39702
     3.41556
     3.14052
     2.61209
     2.13928
     1.49650
     0.80119
     0.37782
     0.07189
    -0.10735
    -0.32058
    -0.49981
    -0.54617
    -0.35148
    -0.19388
    -0.07645
     0.04407
     0.09043
     0.06880
     0.01008
     0.13678
     0.16769
     0.02862
     0.13060
     0.06262
     0.12442
     0.12133
     0.11824
     0.08425
     0.13678
     0.26657
     0.21713
     0.23567
     0.15841
     0.16769
     0.12442
     0.23258
     0.29439
     0.33456
     0.18005
     0.24803
     0.17387
     0.25730
     0.11515
     0.19859
     0.16151
     0.16151
     0.09661
     0.12442
     0.05953
     0.02553
    -0.07645
    -0.17224
    -0.11662
    -0.21860
    -0.33912
    -0.38856
    -0.46273
    -0.43492
    -0.54308
    -0.52453
    -0.62342
    -0.66978
    -0.66051
    -0.74085
    -0.73158
    -0.76558
    -0.76867
    -0.82738
    -0.78721
    -0.66978
    -0.74085
    -0.72231
    -0.70686
    -0.63269
    -0.67596
    -0.60179
    -0.60488
    -0.51217
    -0.49672
    -0.46891
    -0.46891
    -0.42565
    -0.38547
    -0.41019
    -0.36693
    -0.22787
    -0.24023
    -0.24641
    -0.27422
    -0.20624
    -0.21242
    -0.16606
    -0.22478
    -0.11044
    -0.08881
    -0.10735
    -0.10117
    -0.05172
    -0.08881
    -0.06717
    -0.09190
     0.02862
     0.01626
     0.02862
    -0.01773
     0.00390
     0.01626
     0.04717
    -0.00228
     0.05953
     0.05026
     0.09661
     0.11206
     0.04098
     0.05335
     0.09043
    -0.00228
     0.11515
     0.09352
     0.12133
     0.06571
     0.05953
     0.07498
     0.02553
     0.04407
     0.03171
     0.08116
     0.12133
     0.05953
     0.08116
     0.10897
     0.10588
     0.05644
     0.08116
     0.15532
     0.08425
     0.14296
     0.19241
     0.17387
     0.18623
     0.14605
     0.18623
     0.15223
     0.22022
     0.14605
     0.16460
     0.14914
     0.18932
     0.13987
     0.05026
     0.22022
     0.18005
     0.15532
     0.09661
     0.09970
     0.13678
     0.09970
     0.11206
     0.10279
     0.14605
     0.12442
     0.17078
     0.19859
     0.22022
     0.23567
     0.15841
     0.26966
     0.35928
     0.29130
     0.31293
     0.31293
     0.31911
     0.24494
     0.26657
     0.30057
     0.22949
     0.26039
     0.27584
     0.18623
     0.13060
     0.20168
    -0.00846
     0.09970
     0.05644
     0.01935
     0.05335
    -0.02082
    -0.01464
    -0.08881
    -0.09808
    -0.11971
    -0.13516
    -0.14443
    -0.25259
    -0.28967
    -0.39165
    -0.42565
    -0.57089
    -0.68832
    -0.73467
    -0.81811
    -0.93863
    -1.06533
    -1.34655
    -0.95717
    -0.36075
     0.97425
     2.84695
     4.78764
     6.44093
     6.44093
     0.60341
    -6.04685
    -6.21372
    -3.21307
     4.07379
     6.27406
     4.28701
     1.82407
    -0.47509
    -1.89043
    -2.69390
    -2.80206
    -2.51776
    -2.07276
    -1.44234
    -0.73158
    -0.00846
     0.42109
     0.67758
     0.79810
     1.06077
     0.98043
     0.73011
     0.57869
     0.32838
     0.16460
    -0.05481
    -0.12589
    -0.17224
    -0.29585
    -0.38238
    -0.53072
    -0.55853
    -0.59561
    -0.63578
    -0.65433
    -0.56162
    -0.57707
    -0.55235
    -0.44728
    -0.45346
    -0.39165
    -0.39783
    -0.33294
    -0.21860
    -0.19079
    -0.05172
    -0.05481
    -0.03318
    -0.00537
     0.08734
     0.05335
     0.07189
     0.10588
     0.05335
     0.14914
     0.10588
     0.14914
     0.09661
    -0.01464
     0.07807
     0.01317
     0.03171
    -0.07645
    -0.13516
    -0.12280
    -0.10117
    -0.17842
    -0.22787
    -0.17842
    -0.28040
    -0.21860
    -0.23714
    -0.02700
    -0.18151
    -0.28658
    -0.22787
    -0.14443
    -0.10426
    -0.04554
    -0.03936
    -0.08263
    -0.03627
    -0.02391
    -0.03936
    -0.08263
    -0.07336
    -0.05172
    -0.07336
    -0.02082
    -0.04245
    -0.08572
    -0.08263
    -0.11971
    -0.12898
    -0.02700
    -0.11662
    -0.08572
    -0.07645
     0.00081
    -0.03627
    -0.07027
    -0.01773
    -0.05790
    -0.02082
     0.03171
    -0.01464
    -0.07954
    -0.09190
    -0.07645
    -0.05172
    -0.03009
    -0.14752
    -0.15061
    -0.14134
    -0.24332
    -0.20315
    -0.18151
    -0.17842
    -0.24332
    -0.23405
    -0.22478
    -0.17533
    -0.20933
    -0.25259
    -0.26804
    -0.16297
    -0.14134
    -0.18461
    -0.14443
    -0.18770
    -0.08263
    -0.06408
    -0.14752
    -0.09190
    -0.11971
    -0.08881
    -0.08263
    -0.03009
    -0.08881
    -0.06099
    -0.14443
    -0.06099
    -0.04863
    -0.03318
    -0.10426
    -0.04245
    -0.09190
    -0.05172
    -0.09808
    -0.05172
    -0.04863
    -0.12589
    -0.07645
    -0.03009
    -0.06099
    -0.13825
    -0.13825
    -0.17224
    -0.08881
    -0.08881
    -0.07027
    -0.13207
    -0.11662
    -0.11353
    -0.05172
    -0.03936
    -0.02391
    -0.06717
    -0.08881
     0.00081
    -0.02082
     0.03480
    -0.05481
    -0.01155
     0.05026
     0.04098
     0.07807
     0.07807
    -0.01773
     0.01935
     0.01317
     0.03789
     0.06262
     0.04098
     0.01008
     0.09043
     0.05335
     0.09661
     0.03789
    -0.01464
     0.03171
     0.13060
     0.09043
     0.08734
     0.00081
     0.05953
     0.08116
     0.05335
     0.16151
     0.10588
     0.06880
     0.07498
     0.05953
     0.09352
    -0.04554
    -0.15061
    -0.26804
    -0.20933
    -0.27422
    -0.53072
    -0.47200
    -0.29895
     0.01935
     0.53234
     1.72209
     2.47612
     2.37414
     2.63681
     2.89639
     4.29010
     3.71222
     2.57501
     2.88094
     3.94399
     3.85438
     1.30181
    -0.15061
    -0.06099
     2.05275
     3.37848
     1.38525
    -0.28967
    -1.49797
    -2.12838
    -2.48686
    -2.35088
    -1.93988
    -1.56287
    -1.21985
    -0.92627
    -0.68832
    -0.38238
    -0.20624
    -0.19697
    -0.17842
    -0.19079
    -0.16606
    -0.08881
    -0.12280
    -0.13516
    -0.15988
    -0.09499
    -0.02082
    -0.03936
    -0.08881
     0.01317
     0.05953
     0.05026
     0.04717
     0.04407
    -0.00846
     0.01008
    -0.00846
     0.06880
     0.10279
     0.01626
    -0.00846
     0.14296
     0.10897
     0.07498
     0.00390
    -0.02700
     0.00390
     0.09970
     0.05026
     0.01008
    -0.04245
    -0.08572
     0.00699
    -0.02700
     0.02244
    -0.10426
    -0.08572
    -0.08572
    -0.06717
    -0.09499
    -0.13825
    -0.15679
    -0.17224
    -0.04245
    -0.06717
    -0.09499
    -0.15061
    -0.19388
    -0.18461
    -0.16915
    -0.03936
    -0.10117
    -0.16606
    -0.15061
    -0.16606
    -0.12589
    -0.11044
    -0.19697
    -0.16915
    -0.18770
    -0.10117
    -0.18151
    -0.19697
    -0.24641
    -0.23096
    -0.31440
    -0.18151
    -0.21551
    -0.25877
    -0.26495
    -0.30513
    -0.31749
    -0.29585
    -0.29895
    -0.31749
    -0.36075
    -0.34530
    -0.37311
    -0.35457
    -0.33912
    -0.40710
    -0.46582
    -0.40710
    -0.35148
    -0.46891
    -0.52144
    -0.50599
    -0.49981
    -0.49981
    -0.55544
    -0.56162
    -0.50599
    -0.44110
    -0.37311
    -0.44419
    -0.38856
    -0.40710
    -0.39165
    -0.33603
    -0.25877
    -0.22787
    -0.21860
    -0.15370
    -0.14443
    -0.13207
    -0.02700
    -0.07336
    -0.02700
    -0.07645
    -0.05172
    -0.01773
    -0.07336
    -0.09499
    -0.05790
    -0.11044
    -0.01155
    -0.05481
    -0.10735
    -0.08572
    -0.09808
    -0.08572
    -0.09808
    -0.10117
    -0.13516
    -0.11662
    -0.05481
    -0.06717
    -0.02082
     0.02244
    -0.08572
    -0.09190
    -0.02391
     0.02244
    -0.00228
     0.00081
    -0.05790
    -0.01155
    -0.05481
    -0.04245
    -0.00537
    -0.08881
    -0.02391
    -0.04863
     0.00390
    -0.08572
    -0.13207
    -0.17533
    -0.20933
     0.01008
    -0.07027
    -0.11662
    -0.14134
    -0.10117
    -0.10735
    -0.06717
    -0.03936
    -0.02082
    -0.00228
    -0.01464
     0.06880
     0.09352
     0.06262
     0.02244
     0.01317
     0.13060
     0.12751
     0.13369
     0.15841
     0.22640
     0.14296
     0.07189
     0.07498
     0.02862
     0.09970
     0.13678
     0.14296
     0.10279
     0.09661
     0.05026
     0.01935
     0.14605
     0.27275
     0.45508
     0.73939
     1.22147
     2.11146
     3.18379
     3.58552
     2.00022
    -1.66175
    -6.15501
    -5.67601
    -0.68214
     1.90442
     2.46067
     0.59723
    -1.48870
    -2.43432
    -2.51467
    -2.02641
    -0.92318
    -0.14443
    -0.19079
     0.28203
     1.35744
     2.63681
     3.30122
     3.37229
     3.28268
     3.24559
     3.21469
     3.14980
     2.96747
     2.68935
     2.31851
     2.08365
     1.55522
     1.15966
     0.78883
     0.51380
     0.24803
     0.07189
    -0.03627
    -0.11353
    -0.16297
    -0.20006
    -0.21551
    -0.33912
    -0.41638
    -0.33603
    -0.30513
    -0.27422
    -0.22787
    -0.20933
    -0.21242
    -0.18151
    -0.14134
    -0.07027
    -0.09499
    -0.15988
    -0.14443
    -0.12280
    -0.03009
    -0.00846
    -0.10117
    -0.04863
    -0.05790
    -0.03936
    -0.05481
    -0.04245
    -0.05790
    -0.15370
    -0.09190
    -0.07027
     0.00081
    -0.07336
    -0.07645
    -0.10117
    -0.04863
    -0.05481
    -0.17533
    -0.13207
    -0.07336
    -0.19388
    -0.08572
    -0.20624
    -0.13825
    -0.10735
    -0.22169
    -0.10117
    -0.09808
    -0.13516
    -0.06099
    -0.14443
    -0.13825
    -0.12898
    -0.17224
    -0.09499
    -0.03936
    -0.01155
    -0.04863
    -0.06717
    -0.04245
    -0.10426
    -0.12280
    -0.11971
    -0.11353
    -0.11044
    -0.15679
    -0.14134
    -0.19079
    -0.20006
    -0.22478
    -0.29276
    -0.31440
    -0.40710
    -0.34839
    -0.38547
    -0.44419
    -0.51217
    -0.53072
    -0.53381
    -0.50290
    -0.50908
    -0.49981
    -0.52144
    -0.53690
    -0.49363
    -0.49981
    -0.51526
    -0.52453
    -0.44419
    -0.44110
    -0.33603
    -0.29276
    -0.27422
    -0.39474
    -0.39165
    -0.33603
    -0.36075
    -0.29585
    -0.35766
    -0.37002
    -0.39783
    -0.39783
    -0.43492
    -0.39783
    -0.36384
    -0.45037
    -0.45037
    -0.43183
    -0.44728
    -0.47200
    -0.50599
    -0.41947
    -0.31749
    -0.30513
    -0.31131
    -0.31749
    -0.27422
    -0.23714
    -0.17224
    -0.18461
    -0.06099
    -0.09808
    -0.06099
    -0.02082
     0.00390
    -0.01773
    -0.02391
     0.02862
     0.08116
     0.11515
     0.02244
     0.03480
    -0.00846
    -0.02391
    -0.00228
    -0.02082
     0.03789
    -0.01464
    -0.10735
    -0.07954
    -0.12589
    -0.11044
    -0.21242
    -0.21242
    -0.12898
    -0.15370
    -0.11971
    -0.07645
    -0.21860
    -0.15061
    -0.10426
    -0.11662
    -0.13207
    -0.07954
    -0.17224
    -0.08263
    -0.08572
     0.04717
     0.03171
     0.05644
     0.05644
     0.05335
     0.09970
     0.00390
     0.04717
     0.05644
     0.13369
     0.17696
     0.16460
     0.22949
     0.15532
     0.18623
     0.15841
     0.11515
     0.09352
     0.04407
     0.01008
    -0.00846
    -0.00537
    -0.11044
    -0.26804
    -0.36384
    -0.48127
    -0.50908
     0.05644
     1.38834
     2.76042
     3.00764
    -0.08263
    -3.75078
    -4.71494
    -2.48686
     3.80802
     5.29444
     3.67514
     0.71157
    -1.40835
    -3.22543
    -2.44359
    -0.50908
     0.90626
     1.32036
     1.16893
     0.42418
     0.02244
    -0.25877
    -0.26804
    -0.17224
     0.00390
     0.11824
     0.32838
     0.44272
     0.49834
     0.46744
     0.39018
     0.34692
     0.19859
     0.23567
     0.27584
     0.14605
     0.18932
     0.15841
     0.23876
     0.15223
     0.18623
     0.14605
     0.25421
     0.26966
     0.29748
     0.26657
     0.29439
     0.33456
     0.36855
     0.27275
     0.43036
     0.28203
     0.30984
     0.29130
     0.36855
     0.37782
     0.26348
     0.24185
     0.25421
     0.31293
     0.17387
     0.15532
     0.22022
     0.17696
     0.23258
     0.18005
     0.16151
     0.14296
     0.09661
     0.12133
     0.09970
     0.16460
     0.17078
     0.12442
     0.09970
     0.12751
     0.12442
     0.15841
     0.06571
     0.07498
     0.05026
     0.03789
     0.13060
     0.09352
    -0.02082
    -0.00846
    -0.00537
     0.03480
    -0.00228
    -0.05790
    -0.08881
    -0.06099
    -0.01155
    -0.05481
    -0.03318
    -0.07645
    -0.09190
    -0.14752
    -0.07954
    -0.07027
    -0.11971
    -0.11971
    -0.12589
    -0.08572
    -0.11971
    -0.08572
    -0.17533
    -0.11971
    -0.14443
    -0.10117
    -0.09808
    -0.16606
    -0.20315
    -0.19388
    -0.19388
    -0.04245
    -0.17842
    -0.15370
    -0.20006
    -0.11662
    -0.14134
    -0.16606
    -0.20624
    -0.16297
    -0.18461
    -0.10426
    -0.15679
    -0.15988
    -0.15988
    -0.14134
    -0.21860
    -0.14443
    -0.18151
    -0.25259
    -0.27422
    -0.40401
    -0.41947
    -0.59870
    -0.75940
    -0.97262
    -1.14568
    -1.26002
    -1.38363
    -1.31873
    -1.08078
    -0.77485
    -0.59870
    -0.15061
     0.00081
    -0.15061
    -0.26804
    -0.10426
     0.23876
     0.74866
     0.96807
     1.12567
     1.27091
     1.36671
     1.34199
     1.18438
     1.03914
     0.81046
     0.59723
     0.37782
     0.13060
    -0.13207
    -0.21242
    -0.39783
    -0.53690
    -0.66978
    -0.68523
    -0.77794
    -0.83047
    -0.73467
    -0.66051
    -0.62033
    -0.61415
    -0.43801
    -0.48127
    -0.32985
    -0.04863
     0.07807
     0.18314
     0.30057
     0.34074
     0.43654
     0.37782
     0.40255
     0.44272
     0.51689
     0.53234
     0.48907
     0.43654
     0.38709
     0.35619
     0.21095
     0.27894
     0.24494
     0.08734
     0.07498
     0.00081
    -0.02700
     0.02244
    -0.08881
    -0.12898
    -0.19697
    -0.21242
    -0.20315
    -0.09190
     0.26348
     1.28636
     2.85313
     3.84202
     1.83334
    -2.17474
    -6.18900
    -6.21372
    -2.48686
     2.41740
     2.62754
     1.06695
    -1.25075
    -3.14199
    -3.91456
    -2.99057
    -1.24766
     0.95879
     3.32903
     3.39702
     1.58921
     1.07622
     1.58921
     2.69244
     3.63188
     3.85747
     3.77094
     3.40011
     2.79441
     2.13001
     1.50886
     0.80737
     0.17696
    -0.26186
    -0.61106
    -0.80575
    -0.83974
    -0.91391
    -0.85828
    -0.92009
    -0.83665
    -0.76867
    -0.71304
    -0.61724
    -0.51217
    -0.51526
    -0.50599
    -0.40092
    -0.36384
    -0.34221
    -0.31440
    -0.34530
    -0.30513
    -0.19697
    -0.25259
    -0.18461
    -0.16915
    -0.13825
    -0.09499
    -0.00228
    -0.11044
    -0.15061
    -0.03318
    -0.04245
     0.03789
    -0.00846
     0.05644
    -0.03009
    -0.07954
    -0.00537
    -0.04863
     0.02862
     0.02862
    -0.06099
    -0.08881
    -0.02700
    -0.11044
    -0.07336
    -0.05481
    -0.13825
    -0.04863
    -0.09499
    -0.12280
    -0.13207
    -0.20006
    -0.11044
    -0.13825
    -0.16606
    -0.21242
    -0.20933
    -0.23405
    -0.23714
    -0.25259
    -0.23405
    -0.25568
    -0.27731
    -0.23714
    -0.25877
    -0.23714
    -0.34221
    -0.37002
    -0.28040
    -0.26495
    -0.33603
    -0.33294
    -0.35457
    -0.28967
    -0.30204
    -0.33294
    -0.29895
    -0.30513
    -0.32367
    -0.34221
    -0.27113
    -0.28349
    -0.30513
    -0.37620
    -0.29895
    -0.28040
    -0.32985
    -0.25877
    -0.26495
    -0.24023
    -0.30822
    -0.28967
    -0.23714
    -0.24332
    -0.24641
    -0.24641
    -0.16915
    -0.23405
    -0.18151
    -0.21860
    -0.24950
    -0.17533
    -0.17842
    -0.22169
    -0.20006
    -0.17224
    -0.24950
    -0.25259
    -0.22787
    -0.21860
    -0.20315
    -0.23096
    -0.23405
    -0.23096
    -0.20933
    -0.20624
    -0.29276
    -0.17224
    -0.21860
    -0.20933
    -0.22478
    -0.20006
    -0.20624
    -0.24950
    -0.23405
    -0.23405
    -0.19079
    -0.18770
    -0.17224
    -0.20624
    -0.18461
    -0.20315
    -0.20624
    -0.09499
    -0.11971
    -0.11971
    -0.07645
    -0.15679
    -0.16915
    -0.15679
    -0.20933
    -0.21551
    -0.19697
    -0.18770
    -0.19388
    -0.24950
    -0.29585
    -0.24641
    -0.34530
    -0.35148
    -0.31749
    -0.31440
    -0.30513
    -0.35148
    -0.28040
    -0.33603
    -0.33912
    -0.29276
    -0.30204
    -0.24332
    -0.28349
    -0.35148
    -0.36384
    -0.42565
    -0.43183
    -0.58325
    -0.43801
    -0.46891
    -0.37002
    -0.30513
    -0.33912
    -0.23714
     0.01008
     0.42418
     0.92480
     1.83952
     2.17945
     2.11765
     2.06511
     2.85931
     4.84944
     6.44093
     6.44093
     5.64364
    -0.24332
    -2.54248
     1.10713
     4.50333
     6.44093
     5.31916
     2.66153
     0.70848
    -0.65742
    -1.42380
    -1.76991
    -1.86262
    -1.88425
    -1.80391
    -1.60922
    -1.49797
    -1.31564
    -1.12405
    -0.98189
    -0.75630
    -0.66360
    -0.55544
    -0.34221
    -0.27113
    -0.09808
    -0.13516
    -0.10426
    -0.05481
     0.05953
     0.03171
     0.02862
     0.10588
     0.11824
     0.11515
     0.19241
     0.11515
     0.17387
     0.10279
     0.11515
     0.20786
     0.15532
     0.14296
     0.10588
     0.10897
     0.07498
     0.15841
     0.05644
     0.19241
     0.02862
     0.00390
     0.04098
     0.06571
     0.07807
     0.03171
    -0.02391
     0.02862
     0.00390
    -0.05172
    -0.05172
    -0.04245
     0.00390
     0.02862
     0.03480
     0.08116
     0.05953
    -0.02082
    -0.00537
     0.02553
     0.03480
     0.00699
    -0.02082
     0.05644
     0.02862
     0.04098
    -0.06099
    -0.03318
    -0.13207
    -0.09190
    -0.16915
    -0.12898
    -0.17842
    -0.25259
    -0.25259
    -0.21551
    -0.20006
    -0.25877
    -0.30513
    -0.33603
    -0.22787
    -0.23405
    -0.28040
    -0.21860
    -0.32058
    -0.22478
    -0.22169
    -0.20933
    -0.16297
    -0.24023
    -0.23096
    -0.20315
    -0.19079
    -0.21860
    -0.21860
    -0.24332
    -0.20933
    -0.21551
    -0.21860
    -0.24332
    -0.31131
    -0.27731
    -0.31440
    -0.32676
    -0.28349
    -0.28658
    -0.36384
    -0.31440
    -0.32676
    -0.28967
    -0.40092
    -0.35148
    -0.33294
    -0.30822
    -0.25877
    -0.33603
    -0.36693
    -0.38547
    -0.39165
    -0.41329
    -0.36384
    -0.35457
    -0.47509
    -0.40092
    -0.41019
    -0.39474
    -0.40710
    -0.47818
    -0.47818
    -0.40710
    -0.40092
    -0.36693
    -0.37002
    -0.43801
    -0.36693
    -0.39165
    -0.41638
    -0.32676
    -0.32058
    -0.37929
    -0.48745
    -0.41019
    -0.39783
    -0.52144
    -0.54308
    -0.50908
    -0.54617
    -0.52453
    -0.56471
    -0.62960
    -0.68214
    -0.70995
    -0.69450
    -0.62960
    -0.70068
    -0.71613
    -0.65433
    -0.60488
    -0.58016
    -0.56471
    -0.53999
    -0.45346
    -0.47509
    -0.35457
    -0.36384
    -0.39783
    -0.30204
    -0.27422
    -0.17842
    -0.14134
    -0.14443
    -0.19697
    -0.21551
    -0.12589
    -0.10117
    -0.19079
    -0.18151
    -0.16297
    -0.20933
    -0.13516
    -0.20624
    -0.18151
    -0.29585
    -0.29585
    -0.25877
    -0.28349
    -0.28967
    -0.36384
    -0.49054
    -0.56162
    -0.63269
    -0.67596
    -0.57089
    -0.43183
     0.06262
     1.05150
     2.40504
     2.01876
     1.04841
     0.81664
     2.12692
     3.95327
     2.23199
     0.64359
     0.40564
     2.34633
     3.91000
     3.45573
     2.38650
     1.50886
     1.03605
     0.78574
     0.63123
     0.56942
     0.50143
     0.45508
     0.41800
     0.39018
     0.50762
     0.45199
     0.48289
     0.52925
     0.64977
     0.64050
     0.63741
     0.55397
     0.55706
     0.60341
     0.48907
     0.38709
     0.30675
     0.15841
     0.00390
    -0.06717
    -0.10426
    -0.07645
    -0.22787
    -0.27731
    -0.34530
    -0.36075
    -0.38238
    -0.41638
    -0.38547
    -0.41638
    -0.37929
    -0.33912
    -0.30822
    -0.31440
    -0.33912
    -0.31749
    -0.20933
    -0.09190
    -0.16606
    -0.22478
    -0.15988
    -0.18461
    -0.12898
    -0.11662
    -0.16297
    -0.12589
    -0.13825
    -0.14134
    -0.12898
    -0.11662
    -0.10735
    -0.15679
    -0.10735
    -0.03936
    -0.06717
    -0.10117
    -0.05790
    -0.06099
    -0.10117
    -0.07954
    -0.03318
    -0.07336
    -0.05790
    -0.06099
    -0.03627
    -0.09190
    -0.07336
    -0.04863
    -0.16915
    -0.07645
    -0.07336
    -0.15679
    -0.12280
    -0.12280
    -0.15988
    -0.12589
    -0.21860
    -0.23096
    -0.22169
    -0.18151
    -0.23714
    -0.24950
    -0.23714
    -0.28040
    -0.33603
    -0.28967
    -0.19388
    -0.29585
    -0.20315
    -0.26186
    -0.23096
    -0.16915
    -0.16606
    -0.17224
    -0.19697
    -0.15679
    -0.05790
    -0.10117
    -0.07645
    -0.11044
    -0.15370
    -0.18151
    -0.06717
    -0.14752
    -0.12280
    -0.07027
    -0.05790
    -0.12280
    -0.11353
    -0.18770
    -0.14752
    -0.23405
    -0.24641
    -0.21860
    -0.25259
    -0.22169
    -0.24950
    -0.35766
    -0.31749
    -0.31440
    -0.41329
    -0.38238
    -0.49363
    -0.44728
    -0.45655
    -0.47818
    -0.43492
    -0.45964
    -0.51217
    -0.46891
    -0.46273
    -0.47509
    -0.54926
    -0.50290
    -0.44419
    -0.55235
    -0.53999
    -0.55544
    -0.59252
    -0.55853
    -0.66051
    -0.58325
    -0.60488
    -0.56780
    -0.63269
    -0.57398
    -0.58016
    -0.49363
    -0.45964
    -0.55544
    -0.44419
    -0.39783
    -0.44110
    -0.33603
    -0.26804
    -0.28040
    -0.28040
    -0.26495
    -0.25259
    -0.25568
    -0.21551
    -0.23096
    -0.26495
    -0.22478
    -0.25259
    -0.27731
    -0.24023
    -0.21551
    -0.28349
    -0.20624
    -0.26804
    -0.24023
    -0.27731
    -0.30822
    -0.31440
    -0.33294
    -0.32985
    -0.36384
    -0.34530
    -0.40710
    -0.49363
    -0.56780
    -0.68214
    -0.49363
    -0.45037
    -0.38547
    -0.33294
    -0.57707
    -1.31255
    -2.41887
    -3.05237
    -4.57897
    -6.21372
    -5.85834
    -0.64815
     4.68875
     2.80987
     0.15841
    -1.01898
    -0.44419
     0.96497
     1.94768
     2.75115
     3.70913
     4.71965
     5.41496
     5.68073
     5.66836
     5.30062
     4.76910
     4.07997
     3.24250
     2.38341
     1.58921
     0.86918
     0.37164
     0.03789
    -0.32367
    -0.43183
    -0.56162
    -0.65124
    -0.70995
    -0.70068
    -0.65124
    -0.56162
    -0.45655
    -0.42565
    -0.29895
    -0.20624
    -0.05790
    -0.04245
     0.08116
     0.15223
     0.23258
     0.12133
     0.21404
     0.20168
     0.23258
     0.30984
     0.28512
     0.29748
     0.19859
     0.21713
     0.19241
     0.22022
     0.23876
     0.18932
     0.13369
     0.19550
     0.17078
     0.20477
     0.13987
     0.18005
     0.11515
     0.15841
     0.11824
     0.09043
     0.11515
     0.09352
     0.04098
     0.08425
     0.06880
     0.13678
     0.03480
     0.03789
     0.13987
     0.00081
     0.08734
     0.05644
     0.04407
    -0.06408
     0.02553
     0.03480
     0.06880
     0.02553
    -0.05481
    -0.02700
    -0.06408
     0.00390
    -0.03936
    -0.02391
    -0.10735
    -0.10117
    -0.04863
    -0.04245
    -0.03627
    -0.06717
    -0.13207
    -0.13825
    -0.03936
    -0.05790
    -0.04245
    -0.12280
    -0.11353
    -0.09190
    -0.07954
    -0.09499
    -0.07027
    -0.03318
    -0.15988
    -0.05790
    -0.11353
    -0.04245
    -0.09499
    -0.13825
    -0.20624
    -0.00228
    -0.05172
    -0.03936
    -0.14752
    -0.14134
    -0.08572
    -0.16297
    -0.10426
    -0.12589
    -0.11662
    -0.12589
    -0.12280
    -0.06717
    -0.11971
    -0.18151
    -0.13207
    -0.11353
    -0.07336
    -0.11044
    -0.15679
    -0.08881
    -0.15370
    -0.24641
    -0.09808
    -0.06717
    -0.14752
    -0.15370
    -0.10735
    -0.09499
    -0.13207
    -0.18770
    -0.16297
    -0.12898
    -0.13825
    -0.11971
    -0.12589
    -0.19388
    -0.16915
    -0.16915
    -0.13207
    -0.07954
    -0.19079
    -0.16297
    -0.10735
    -0.09190
    -0.15988
    -0.20315
    -0.15061
    -0.12589
    -0.09190
    -0.14443
    -0.11044
    -0.15061
    -0.18770
    -0.20933
    -0.22478
    -0.12280
    -0.15370
    -0.21551
    -0.16606
    -0.17224
    -0.14134
    -0.24950
    -0.30822
    -0.25877
    -0.14752
    -0.16606
    -0.15370
    -0.17842
    -0.25877
    -0.20933
    -0.19697
    -0.17224
    -0.15679
    -0.21551
    -0.21551
    -0.24950
    -0.15988
    -0.13207
    -0.23096
    -0.24950
    -0.29276
    -0.22169
    -0.24023
    -0.27731
    -0.31131
    -0.33603
    -0.41329
    -0.42565
    -0.37311
    -0.41019
    -0.49054
    -0.51526
    -0.58016
    -0.57398
    -0.55853
    -0.47509
    -0.45346
    -0.37311
    -0.33603
    -0.27731
    -0.30822
    -0.41019
    -0.70068
    -1.00971
    -1.18894
    -0.94481
     0.00699
     0.37473
    -0.32367
     4.28701
     6.44093
    -1.77300
    -5.23410
     0.98970
     1.68501
     2.52247
     3.06636
     3.29813
     2.41122
     1.70664
     1.45633
     1.31109
     1.09786
     1.04532
     0.94025
     0.91553
     0.63432
     0.47053
     0.41491
     0.26657
     0.22331
     0.11824
     0.00081
    -0.05481
    -0.14134
    -0.16915
    -0.04863
    -0.07954
    -0.22787
    -0.20006
    -0.09499
    -0.06099
    -0.09808
    -0.15988
    -0.12280
    -0.10117
    -0.06408
    -0.06717
     0.00390
    -0.09808
    -0.12898
    -0.08572
    -0.07954
     0.02553
    -0.10117
    -0.07027
    -0.10426
    -0.04863
    -0.06099
    -0.08881
    -0.08263
    -0.11662
    -0.09808
     0.00390
    -0.04863
    -0.01464
    -0.06717
    -0.07027
    -0.05481
    -0.00537
     0.03789
     0.02553
    -0.05790
     0.02244
     0.05026
     0.07807
     0.09661
     0.04717
     0.04098
     0.18314
     0.14296
     0.16460
     0.17387
     0.12751
     0.12133
     0.16151
     0.20477
     0.15532
     0.10897
     0.12133
     0.10897
     0.02862
    -0.01773
    -0.04245
    -0.10735
    -0.05172
    -0.13825
    -0.18770
    -0.10117
    -0.18151
    -0.23714
    -0.25259
    -0.12280
    -0.28967
    -0.24950
    -0.22787
    -0.18151
    -0.20624
    -0.20315
    -0.22787
    -0.19388
    -0.13207
    -0.16297
    -0.17224
    -0.19079
    -0.20315
    -0.26495
    -0.17533
    -0.11971
    -0.20624
    -0.20933
    -0.19388
    -0.14752
    -0.15988
    -0.14443
    -0.15061
    -0.20933
    -0.10426
    -0.12280
    -0.08263
    -0.06099
    -0.18461
    -0.22169
    -0.19079
    -0.06099
    -0.10426
    -0.22787
    -0.25877
    -0.27731
    -0.35148
    -0.34221
    -0.39474
    -0.44728
    -0.55544
    -0.56162
    -0.54308
    -0.60179
    -0.69450
    -0.67905
    -0.85828
    -0.68214
    -0.74394
    -0.74394
    -0.76249
    -0.85210
    -0.78721
    -0.72540
    -0.69759
    -0.70995
    -0.63887
    -0.65124
    -0.62651
    -0.58634
    -0.53072
    -0.54617
    -0.52144
    -0.58325
    -0.43183
    -0.47509
    -0.44728
    -0.40710
    -0.46273
    -0.46273
    -0.41947
    -0.45037
    -0.43183
    -0.39783
    -0.41638
    -0.45346
    -0.44419
    -0.42874
    -0.47509
    -0.44419
    -0.41019
    -0.37002
    -0.45964
    -0.42256
    -0.39165
    -0.33912
    -0.36384
    -0.39165
    -0.32676
    -0.31131
    -0.27113
    -0.23714
    -0.27731
    -0.15061
    -0.27422
    -0.24641
    -0.11044
     0.02862
    -0.11662
    -0.08263
     0.03171
    -0.01155
    -0.00846
    -0.01155
    -0.00537
     0.09661
     0.12751
     0.05953
     0.07807
     0.07807
     0.05026
    -0.00846
     0.02862
     0.19859
     0.18314
     0.16151
     0.09970
     0.18005
     0.17078
     0.11515
     0.15532
     0.18623
     0.19241
     0.13678
     0.15532
     0.18932
     0.32220
     0.52925
     0.53543
     0.41182
    -0.61106
    -0.21242
     3.07872
     4.17576
     2.74806
     0.38400
     0.05335
     1.07931
     4.19431
     3.88219
     0.78265
     0.60959
     1.56449
     1.78699
     1.74372
     1.31418
     0.74866
     0.32838
    -0.07645
    -0.41329
    -0.74703
    -0.87374
    -0.91082
    -0.83974
    -0.83047
    -0.79648
    -0.70068
    -0.65742
    -0.59252
    -0.53381
    -0.46582
    -0.43183
    -0.34839
    -0.33603
    -0.23714
    -0.24332
    -0.16606
    -0.15370
    -0.09499
    -0.15679
    -0.12280
    -0.04554
    -0.04554
    -0.04554
    -0.03009
    -0.05481
    -0.05481
    -0.03936
    -0.04245
    -0.07336
    -0.04554
    -0.03318
    -0.07027
    -0.07027
    -0.05790
    -0.07954
    -0.04554
    -0.01464
    -0.07645
    -0.05172
    -0.03936
    -0.04554
     0.00699
    -0.08572
     0.05335
     0.02862
     0.01935
     0.01008
    -0.03627
    -0.00846
    -0.03627
    -0.00537
     0.01935
     0.00390
     0.01008
    -0.00537
    -0.00537
     0.04717
    -0.02391
    -0.08572
    -0.03009
    -0.02391
    -0.09808
     0.04717
     0.01626
    -0.06408
    -0.09499
    -0.12280
    -0.01773
    -0.03627
    -0.04245
    -0.08263
    -0.10735
    -0.07336
    -0.12898
    -0.04863
    -0.06717
    -0.09190
    -0.13207
    -0.07645
    -0.03318
    -0.04863
    -0.14443
    -0.13516
    -0.09499
    -0.05481
    -0.08263
    -0.06717
    -0.13516
    -0.08881
    -0.09499
    -0.07027
    -0.10426
    -0.05172
    -0.12589
    -0.11044
    -0.03936
    -0.08881
    -0.13825
    -0.06717
    -0.17224
    -0.04245
     0.04098
     0.02553
    -0.03627
    -0.02082
    -0.01464
     0.09043
     0.00390
     0.04407
     0.05026
     0.04098
     0.06880
     0.11206
     0.12751
     0.09970
     0.05335
     0.07807
     0.08734
     0.07189
     0.10897
     0.05644
     0.06262
     0.02553
     0.02862
     0.08116
     0.09661
     0.05953
     0.07807
     0.02553
     0.08425
     0.01935
     0.01008
     0.07807
     0.10588
     0.05644
     0.00081
     0.00390
     0.08116
     0.18623
    -0.05790
    -0.00846
    -0.01773
    -0.04863
    -0.00537
     0.09352
     0.00081
    -0.13516
    -0.03936
    -0.07027
     0.03171
    -0.01464
    -0.00537
    -0.01773
    -0.05481
    -0.07954
     0.00081
     0.03789
     0.04407
     0.01626
    -0.03318
    -0.00537
     0.05644
    -0.03009
    -0.09499
    -0.13207
    -0.11044
     0.08116
     0.18623
     0.34383
     0.56633
     0.76720
     0.98661
     1.48414
     1.58612
     0.43963
    -1.04988
    -1.07769
     0.75793
     1.92296
     1.45942
     0.94643
     1.38525
     0.92480
    -0.15370
     0.27275
     0.77338
    -0.11353
    -0.52144
    -0.98808
    -0.11971
     0.00390
    -0.87374
    -0.76558
     1.12876
     3.49591
     2.84077
     0.80428
    -0.33603
    -0.46891
     0.11515
     0.73320
     1.23383
     1.53667
     1.49341
     1.30490
     1.06386
     0.81046
     0.35928
     0.11515
    -0.11662
    -0.46891
    -0.49363
    -0.48745
    -0.62960
    -0.64506
    -0.59252
    -0.40401
    -0.38238
    -0.43801
    -0.34530
    -0.29585
    -0.24332
    -0.10426
    -0.16297
    -0.19079
    -0.15370
    -0.19697
    -0.17224
    -0.25259
    -0.31131
    -0.22478
    -0.19697
    -0.11353
    -0.18770
    -0.19388
    -0.22169
    -0.20006
    -0.09499
    -0.08572
    -0.16606
    -0.24950
    -0.21860
    -0.15061
    -0.17224
    -0.19697
    -0.23405
    -0.19079
    -0.12589
    -0.09499
    -0.12589
    -0.11044
    -0.16915
    -0.11662
    -0.05790
    -0.00228
     0.09352
    -0.07954
    -0.03936
    -0.04554
    -0.01155
     0.00390
    -0.05172
    -0.06099
    -0.13207
    -0.04245
     0.01008
    -0.02391
    -0.05790
    -0.11353
    -0.13516
    -0.13207
    -0.05172
    -0.11662
    -0.15988
    -0.13516
    -0.16297
    -0.12898
    -0.18461
    -0.20315
    -0.23405
    -0.17842
    -0.28349
    -0.29895
    -0.31749
    -0.37620
    -0.40401
    -0.40092
    -0.27422
    -0.30513
    -0.29585
    -0.32058
    -0.28658
    -0.26495
    -0.26186
    -0.20933
    -0.15061
    -0.11353
     0.00081
     0.09043
     0.18005
     0.01008
     0.04717
     0.03480
     0.12442
     0.17696
     0.15223
     0.13678
     0.15841
     0.18005
     0.13678
     0.05644
     0.10897
     0.11515
     0.16151
     0.02553
     0.05644
     0.05953
     0.04407
     0.00390
     0.08734
     0.13369
    -0.02700
     0.01626
     0.01935
    -0.00537
     0.05026
    -0.06717
    -0.05481
    -0.08572
    -0.07027
    -0.08572
    -0.07954
    -0.12898
    -0.18770
    -0.23096
    -0.15061
    -0.03318
    -0.12280
    -0.19697
    -0.17224
    -0.15370
    -0.11662
    -0.10426
    -0.08263
    -0.08572
    -0.03009
    -0.04554
     0.06571
     0.01008
     0.00081
    -0.00537
    -0.01773
     0.10588
     0.09970
     0.11206
     0.12133
     0.07498
     0.12133
     0.09043
     0.10279
     0.18623
     0.16151
     0.09661
     0.23258
     0.18932
     0.13678
     0.21713
     0.15532
     0.22331
     0.19550
     0.17078
     0.18623
     0.17387
     0.21095
     0.15841
     0.15841
     0.16460
     0.12133
     0.13369
     0.10588
     0.10588
     0.13678
     0.18005
     0.17387
     0.13369
     0.17387
     0.07807
     0.13678
     0.14914
     0.14296
     0.18314
     0.18005
     0.11515
     0.25730
     0.14914
     0.06262
    -0.03009
     0.03171
     0.52616
     1.93223
     3.33830
     3.49282
     1.74372
     3.20851
     4.33337
     3.07872
     2.00331
     3.68750
     3.11271
     1.53667
     2.74497
     3.32285
     3.27959
     2.96747
     2.52556
     2.25362
     1.14112
    -2.64755
    -4.89108
    -2.49922
    -0.37311
     0.44272
     0.25730
    -0.72849
    -1.59686
    -1.80391
    -1.75137
    -1.47325
    -1.15804
    -0.81811
    -0.43801
    -0.25259
    -0.14134
     0.01008
     0.13060
     0.18005
     0.21095
     0.13060
     0.03789
     0.05953
     0.01317
     0.01317
     0.02862
    -0.04863
    -0.08572
    -0.09808
    -0.06408
    -0.01773
    -0.08263
    -0.11662
     0.00390
     0.01935
     0.09970
     0.12442
     0.08116
     0.08425
     0.09352
     0.16769
     0.23567
     0.15841
     0.12751
     0.07189
     0.05953
     0.07498
    -0.02391
    -0.18770
    -0.28967
    -0.31440
    -0.34839
    -0.39783
    -0.44110
    -0.53690
    -0.54926
    -0.63578
    -0.64815
    -0.58016
    -0.61106
    -0.62033
    -0.59870
    -0.56162
    -0.45655
    -0.49981
    -0.41638
    -0.31131
    -0.31749
    -0.35148
    -0.30204
    -0.32676
    -0.28040
    -0.34839
    -0.29276
    -0.31440
    -0.32367
    -0.30204
    -0.29276
    -0.27422
    -0.33912
    -0.33294
    -0.35148
    -0.29895
    -0.28349
    -0.28658
    -0.22478
    -0.33912
    -0.25877
    -0.23096
    -0.18461
    -0.15061
    -0.14443
    -0.17533
    -0.13516
    -0.09808
    -0.08263
    -0.04245
    -0.15679
    -0.03318
    -0.00228
    -0.04554
    -0.07027
    -0.06717
    -0.00846
    -0.08572
    -0.03009
    -0.00228
    -0.06099
    -0.05172
    -0.14752
    -0.07027
    -0.09499
    -0.07954
    -0.15061
    -0.07645
    -0.15988
    -0.14752
    -0.10735
    -0.07336
    -0.12589
    -0.09190
    -0.12898
    -0.10735
    -0.08263
    -0.08263
    -0.03009
    -0.06408
    -0.07027
    -0.01464
    -0.02700
     0.04098
     0.04407
    -0.04863
     0.01935
     0.10897
     0.00081
     0.03171
     0.02244
     0.01935
     0.03480
     0.13369
     0.03171
     0.06571
     0.05335
     0.04717
     0.03789
     0.04098
     0.05335
     0.05026
     0.06262
     0.04098
     0.03171
     0.07498
     0.08116
     0.10897
     0.02244
     0.09970
     0.06571
     0.09661
     0.10897
     0.14605
     0.14296
     0.10279
     0.17078
     0.17696
     0.19241
     0.22949
     0.20168
     0.17078
     0.14605
     0.13060
     0.21404
     0.17387
     0.16151
     0.13678
     0.11515
     0.10279
     0.13060
     0.04717
     0.04717
     0.05644
    -0.02700
     0.02553
     0.01626
    -0.00537
    -0.04245
    -0.10117
    -0.02391
    -0.00846
    -0.03627
    -0.12589
    -0.12280
    -0.17842
    -0.16915
    -0.13825
    -0.14443
    -0.13825
    -0.24641
    -0.16915
    -0.20933
    -0.22478
    -0.32985
    -0.35457
    -0.32058
    -0.22787
    -0.25877
    -0.20933
    -0.11971
    -0.11662
    -0.07645
     0.06571
     0.14296
     0.07189
     0.06880
     0.16460
     0.32838
     0.38709
     0.35310
     0.26657
     0.06880
     0.01317
     0.10279
     0.64050
     0.96188
     1.03605
     0.80737
     0.47980
     0.15532
     0.33765
     0.55397
     0.29130
     3.08799
     5.67454
     6.00211
     5.55711
    -0.98498
    -4.46463
    -1.95224
     1.52122
     3.06018
     3.13125
     2.47921
     1.39452
    -0.09808
    -1.05297
    -1.55359
    -1.68030
    -1.49797
    -1.25075
    -0.95717
    -0.77794
    -0.55853
    -0.39474
    -0.23714
    -0.10426
    -0.19079
    -0.16606
    -0.12898
    -0.07027
    -0.19079
    -0.18461
    -0.18151
    -0.20315
    -0.22787
    -0.12280
    -0.06408
    -0.06717
    -0.06408
     0.00081
     0.05335
     0.14605
     0.18932
     0.13678
     0.18623
     0.18932
     0.24185
     0.22022
     0.33147
     0.25730
     0.18623
     0.22949
     0.29439
     0.30057
     0.17696
     0.15841
     0.15223
     0.16460
     0.18314
     0.14914
     0.05644
     0.01626
    -0.04863
    -0.07645
    -0.02391
     0.01935
    -0.17224
    -0.15679
    -0.11353
    -0.09190
    -0.16915
    -0.25877
    -0.25877
    -0.18151
    -0.16606
    -0.13516
    -0.15679
    -0.12280
    -0.11044
    -0.13207
    -0.07645
     0.02862
    -0.05790
    -0.03318
     0.00081
    -0.02082
     0.05026
    -0.04554
     0.00081
     0.04407
     0.09352
     0.01626
     0.08116
     0.06571
     0.05644
     0.04098
     0.07807
     0.09661
     0.05335
     0.06880
     0.05026
     0.10588
     0.01008
    -0.05172
    -0.12589
    -0.11971
    -0.06717
    -0.13207
    -0.22169
    -0.21242
    -0.35457
    -0.24950
    -0.35766
    -0.26804
    -0.37002
    -0.41947
    -0.40401
    -0.43183
    -0.38238
    -0.44110
    -0.44728
    -0.46273
    -0.35457
    -0.28967
    -0.40092
    -0.45655
    -0.41019
    -0.41019
    -0.40401
    -0.31131
    -0.32058
    -0.44728
    -0.42874
    -0.36693
    -0.28658
    -0.32367
    -0.37002
    -0.38238
    -0.35457
    -0.31131
    -0.31131
    -0.28658
    -0.37620
    -0.39165
    -0.35457
    -0.28967
    -0.28349
    -0.29585
    -0.33912
    -0.36075
    -0.32058
    -0.32676
    -0.37002
    -0.38856
    -0.37929
    -0.38238
    -0.38238
    -0.30513
    -0.34221
    -0.36693
    -0.38856
    -0.34839
    -0.30822
    -0.30204
    -0.32058
    -0.28040
    -0.22787
    -0.14752
    -0.19697
    -0.20933
    -0.11662
    -0.11353
    -0.10735
    -0.08572
    -0.03627
    -0.06099
    -0.03936
    -0.05172
    -0.03009
    -0.07954
    -0.12589
    -0.11971
    -0.13516
    -0.09808
    -0.10117
    -0.13207
    -0.18461
    -0.15061
    -0.14443
    -0.16297
    -0.16297
    -0.22478
    -0.16297
    -0.21551
    -0.08263
    -0.05790
    -0.12280
    -0.06717
    -0.07336
    -0.01464
     0.05953
    -0.02082
    -0.03009
    -0.06099
    -0.00228
     0.09043
     0.04407
     0.04098
    -0.09499
    -0.09499
    -0.05172
     0.00081
    -0.09499
    -0.18461
    -0.23405
    -0.29585
    -0.27422
    -0.37311
    -0.49672
    -0.57707
    -0.61415
    -0.58634
    -0.56780
    -0.49981
    -0.28967
     1.30490
     4.66712
     5.98666
     1.74990
    -4.83855
    -5.62966
    -1.39908
     3.34448
     6.44093
     5.93413
     4.89580
     3.99344
    -0.39474
    -1.03134
    -0.32058
     0.60032
     1.45633
     1.85188
     1.98167
     1.61084
     1.02060
     0.47362
    -0.00537
    -0.41329
    -0.69141
    -0.79648
    -0.88610
    -0.87064
    -0.90773
    -0.87683
    -0.78412
    -0.70686
    -0.60797
    -0.58016
    -0.44419
    -0.31749
    -0.24641
    -0.21551
    -0.14443
    -0.14443
    -0.05790
    -0.10735
    -0.00846
    -0.03627
     0.03171
     0.04098
     0.05026
     0.01935
     0.03171
     0.06880
     0.07807
     0.11206
     0.06880
     0.04407
     0.02553
     0.06571
     0.07807
     0.10897
     0.05953
     0.07189
     0.06880
     0.10897
     0.09661
     0.06262
     0.02862
     0.04407
    -0.04245
     0.09352
     0.04098
    -0.13516
    -0.01155
    -0.03936
     0.06571
    -0.00846
    -0.01773
    -0.06099
    -0.10117
    -0.01464
    -0.08572
    -0.03936
     0.06571
     0.00699
    -0.06408
    -0.06408
     0.07498
     0.00390
     0.04098
    -0.04245
    -0.03318
    -0.01155
     0.01626
    -0.01155
    -0.03936
    -0.08572
    -0.11971
    -0.06717
    -0.03936
    -0.04245
    -0.15061
    -0.04245
    -0.02082
    -0.11353
    -0.03627
    -0.13207
    -0.05790
    -0.11971
    -0.07954
    -0.07027
    -0.00228
    -0.00537
    -0.03009
    -0.04245
    -0.00537
    -0.05481
    -0.03318
    -0.02082
     0.03480
    -0.00228
     0.05953
     0.04717
     0.01626
     0.09352
     0.00390
     0.04098
     0.05953
     0.13678
     0.09043
     0.06880
     0.12442
     0.08734
     0.13060
     0.11206
     0.15841
     0.13987
     0.09352
     0.12442
     0.07498
     0.08734
     0.05953
     0.06880
     0.12751
     0.09352
     0.04098
     0.16460
     0.05026
     0.08425
     0.08425
     0.00081
     0.04407
     0.11515
     0.01626
     0.06571
     0.07189
     0.08425
     0.04717
     0.00081
     0.06571
     0.10279
     0.05026
     0.00699
     0.06571
     0.03480
     0.12133
    -0.00537
     0.02553
     0.09661
     0.09661
     0.06880
     0.10897
     0.06262
     0.03480
     0.06571
     0.12133
     0.08425
     0.11515
     0.08734
     0.07807
     0.09043
     0.09661
     0.11515
     0.08116
     0.12133
     0.09970
     0.07189
     0.11824
     0.12442
     0.11515
     0.05644
     0.09661
     0.11824
     0.14296
     0.19241
     0.06880
     0.07498
     0.09970
     0.13987
     0.13060
     0.17387
     0.08425
     0.08425
     0.17387
     0.17387
     0.11515
     0.14296
     0.07189
     0.11206
     0.12442
     0.14605
     0.11824
     0.13060
     0.12442
     0.14605
     0.08116
     0.12751
     0.14914
     0.06571
     0.14296
     0.08734
     0.13987
     0.05953
     0.00081
     0.03789
     0.03171
     0.07807
     0.03789
     0.04717
     0.02553
     0.00699
    -0.01464
    -0.03936
     0.04098
    -0.05481
     0.00390
    -0.01773
    -0.02391
    -0.04245
    -0.06717
    -0.05172
    -0.04863
    -0.00537
    -0.08881
    -0.08263
    -0.13207
    -0.06408
    -0.06099
    -0.10117
    -0.15061
    -0.16915
    -0.14443
    -0.07027
     0.00081
    -0.03627
    -0.05172
     0.48907
     1.48723
     2.75115
     2.84386
     2.22271
     1.55213
     2.55337
     3.45264
     2.13928
     0.89699
     1.37907
     3.35375
     5.28826
     3.73386
     0.99588
    -1.08078
    -3.24706
    -2.42505
    -0.39783
     0.10279
    -0.31131
    -1.37436
    -2.34779
    -2.80206
    -2.82988
    -2.68463
    -2.25200
    -1.86880
    -1.42689
    -0.99735
    -0.68832
    -0.43801
    -0.25877
    -0.13825
    -0.01464
     0.09352
     0.15532
     0.10279
     0.10279
     0.10279
     0.14914
     0.04717
     0.12133
     0.08734
     0.02244
     0.09661
     0.09970
     0.04717
     0.01935
     0.02244
     0.04717
     0.05644
     0.00390
     0.04717
     0.00699
    -0.06717
     0.01008
    -0.11044
    -0.03936
    -0.03318
    -0.16297
    -0.05172
    -0.00537
    -0.02082
    -0.07954
    -0.09499
    -0.10426
    -0.01773
    -0.06099
    -0.07954
    -0.09190
    -0.02082
     0.01935
    -0.03627
    -0.05481
    -0.00537
    -0.00846
     0.00390
     0.04407
     0.03789
     0.01317
     0.02244
     0.04098
     0.05953
     0.11206
     0.09352
     0.08425
     0.03480
     0.09970
     0.10897
     0.10588
     0.14914
     0.11206
     0.05644
     0.07498
     0.15532
     0.15532
     0.07807
     0.08116
     0.14296
     0.09970
     0.13987
     0.11824
     0.05026
     0.03789
     0.14296
     0.04717
     0.13987
     0.07498
     0.01008
     0.02553
     0.11824
     0.08734
     0.01317
     0.00699
    -0.06099
     0.03480
     0.00081
     0.04407
    -0.00537
    -0.05790
    -0.03318
    -0.02082
     0.00081
    -0.00537
    -0.11971
    -0.12589
    -0.11971
    -0.09190
    -0.08263
    -0.13825
    -0.08572
    -0.12280
    -0.15370
    -0.15679
    -0.12280
    -0.11353
    -0.17842
    -0.16297
    -0.16297
    -0.12589
    -0.16915
    -0.17842
    -0.18151
    -0.17224
    -0.13825
    -0.23096
    -0.18151
    -0.16915
    -0.15061
    -0.23405
    -0.21860
    -0.23714
    -0.21551
    -0.20624
    -0.24950
    -0.21242
    -0.19697
    -0.24023
    -0.21551
    -0.18770
    -0.17533
    -0.19388
    -0.21860
    -0.18770
    -0.16915
    -0.11971
    -0.19388
    -0.15988
    -0.12280
    -0.11044
    -0.11662
    -0.01773
    -0.07336
    -0.12898
    -0.09808
    -0.05790
    -0.01773
    -0.03627
    -0.07027
    -0.07336
    -0.05790
    -0.01773
     0.04098
    -0.07645
    -0.04863
    -0.07645
    -0.11044
    -0.11662
    -0.03318
    -0.07027
    -0.11044
    -0.08263
    -0.04245
    -0.06099
    -0.06717
    -0.07954
    -0.08881
     0.03480
     0.00699
     0.00699
    -0.02082
    -0.02082
    -0.03627
    -0.01773
     0.09352
     0.10897
     0.00390
    -0.03627
    -0.00537
     0.03480
     0.01317
    -0.01773
    -0.03936
    -0.03627
    -0.01464
     0.02244
     0.01008
    -0.02391
    -0.02082
    -0.05790
     0.01935
     0.01626
    -0.05790
    -0.02082
     0.02862
    -0.00228
    -0.03009
    -0.03936
    -0.07954
    -0.05172
    -0.06717
    -0.07027
    -0.11353
    -0.12280
    -0.25259
    -0.24023
    -0.24332
    -0.32985
    -0.39474
    -0.46582
    -0.50599
    -0.46273
    -0.54926
    -0.62342
    -0.65433
    -0.67905
    -0.62342
    -0.49672
    -0.37311
    -0.21860
     0.09970
     0.63432
     1.61702
     2.99219
     4.83708
     6.44093
     6.44093
     4.91434
    -0.39783
    -4.33175
    -3.73532
     0.10588
     4.24066
     5.72090
     3.72459
     1.15966
    -1.22912
    -2.69699
    -3.46338
    -3.60244
    -3.50973
    -2.93185
    -2.12838
    -1.46707
    -0.90773
    -0.43183
    -0.23405
    -0.05481
    -0.03318
    -0.01773
    -0.11662
    -0.11353
    -0.19079
    -0.28040
    -0.34839
    -0.30822
    -0.27731
    -0.33294
    -0.26804
    -0.28040
    -0.30204
    -0.31749
    -0.31440
    -0.30822
    -0.34530
    -0.31440
    -0.26495
    -0.20624
    -0.19388
    -0.24641
    -0.24641
    -0.18770
    -0.20933
    -0.11662
    -0.19079
    -0.17842
    -0.05481
    -0.08572
    -0.06099
     0.07807
     0.11206
     0.13678
     0.18314
     0.16460
     0.27275
     0.29439
     0.29748
     0.32838
     0.45199
     0.40255
     0.44890
     0.48289
     0.43963
     0.49525
     0.50762
     0.48907
     0.51998
     0.44890
     0.47980
     0.45199
     0.49525
     0.45199
     0.40564
     0.37164
     0.45199
     0.34383
     0.39637
     0.30675
     0.27275
     0.21095
     0.22640
     0.25421
     0.20168
     0.15223
     0.14296
     0.14605
     0.10588
     0.08425
     0.04407
    -0.02082
     0.08734
     0.05953
    -0.02391
    -0.03009
    -0.05481
    -0.04554
    -0.01773
    -0.05172
    -0.07027
    -0.08263
    -0.11353
    -0.16297
    -0.11353
    -0.11044
    -0.13516
    -0.19388
    -0.22169
    -0.15061
    -0.15679
    -0.16915
    -0.20315
    -0.25568
    -0.28967
    -0.19697
    -0.28658
    -0.20006
    -0.28658
    -0.32367
    -0.29895
    -0.27731
    -0.26186
    -0.33603
    -0.40092
    -0.34530
    -0.32985
    -0.33603
    -0.31440
    -0.36075
    -0.33294
    -0.40710
    -0.32985
    -0.32676
    -0.24641
    -0.30822
    -0.33294
    -0.27113
    -0.27422
    -0.21242
    -0.27422
    -0.24950
    -0.19697
    -0.21860
    -0.15679
    -0.15061
    -0.12589
    -0.20315
    -0.14752
    -0.09808
    -0.07645
    -0.07645
    -0.12280
    -0.08263
    -0.04245
    -0.06099
    -0.11353
     0.00699
     0.01317
    -0.03318
     0.06262
    -0.04554
     0.01008
    -0.02082
     0.04098
     0.08425
     0.03171
     0.08734
     0.02862
     0.01317
     0.10588
     0.03789
     0.03480
     0.09970
     0.09970
     0.11824
     0.12751
     0.09970
     0.09661
     0.07498
     0.11824
     0.12751
     0.16151
     0.19550
     0.14296
     0.10588
     0.13369
     0.15532
     0.13987
     0.14605
     0.17696
     0.14605
     0.18623
     0.17696
     0.17078
     0.15532
     0.08116
     0.11515
     0.17387
     0.20168
     0.19859
     0.08425
     0.09043
     0.17078
     0.13987
     0.13060
     0.06262
     0.13369
     0.05953
     0.13369
     0.06880
     0.10279
     0.04098
     0.05644
     0.05644
     0.09043
     0.08734
     0.02553
    -0.00537
    -0.01464
     0.05953
    -0.03627
     0.06262
     0.01935
     0.04098
    -0.02700
     0.00699
     0.03171
     0.04717
    -0.03627
    -0.00228
     0.04407
     0.02553
     0.05644
     0.05953
     0.07189
     0.07807
     0.01626
    -0.02082
    -0.02082
    -0.08263
    -0.12589
    -0.13207
    -0.20006
    -0.19388
    -0.32367
    -0.39474
    -0.30822
    -0.31131
    -0.39474
    -0.41947
    -0.51835
    -0.47818
    -0.56780
    -0.63269
    -0.68214
    -0.76867
    -1.05297
    -1.15804
    -1.41762
    -1.63085
    -1.83172
    -1.90898
    -1.01898
     0.26348
     2.82532
     5.48604
     6.44093
     6.01447
     4.74437
     3.38775
     3.24559
     5.99902
     6.44093
     6.44093
    -1.06842
    -4.97761
     0.25421
     5.15538
     4.78455
     1.74372
    -2.06349
    -4.77984
    -6.21372
    -6.21372
    -6.21372
    -5.63275
    -4.63459
    -3.71987
    -2.88550
    -2.12838
    -1.49797
    -0.96644
    -0.65433
    -0.41947
    -0.22787
    -0.04554
     0.05335
     0.07189
     0.09970
     0.01935
     0.12751
     0.16769
     0.17696
     0.22022
     0.20168
     0.19550
     0.22022
     0.29130
     0.32838
     0.31911
     0.30366
     0.29439
     0.30675
     0.40255
     0.29748
     0.31911
     0.28821
     0.26039
     0.16151
     0.25730
     0.19241
     0.16769
     0.14605
     0.15841
     0.12751
     0.04407
     0.01935
     0.00081
     0.03480
     0.02862
     0.02862
    -0.05172
     0.01626
    -0.06717
    -0.03009
    -0.01464
    -0.03009
    -0.03936
    -0.07645
    -0.06408
    -0.06099
    -0.07954
    -0.11662
    -0.08881
    -0.07954
    -0.05790
    -0.10735
    -0.09808
    -0.14134
    -0.12589
    -0.15679
    -0.11044
    -0.07645
    -0.19079
    -0.13516
    -0.11044
    -0.09808
    -0.10117
    -0.20006
    -0.17224
    -0.13516
    -0.08572
    -0.09808
    -0.08263
    -0.14134
    -0.14134
    -0.11971
    -0.11044
    -0.05481
    -0.09499
    -0.11353
    -0.06408
    -0.04554
    -0.02700
    -0.01464
    -0.02700
    -0.02391
     0.06262
     0.05953
     0.09352
     0.02862
     0.06571
     0.09043
     0.02553
     0.13678
     0.16151
     0.14605
     0.09352
     0.09043
     0.16460
     0.14914
     0.13987
     0.11824
     0.16151
     0.18314
     0.14914
     0.20168
     0.15841
     0.18005
     0.10588
     0.25730
     0.24494
     0.17387
     0.17387
     0.20786
     0.22022
     0.18932
     0.25112
     0.19859
     0.24803
     0.21404
     0.33765
     0.26039
     0.22640
     0.29439
     0.22022
     0.26348
     0.34692
     0.30675
     0.29130
     0.33765
     0.33765
     0.32220
     0.33147
     0.32529
     0.38400
     0.36855
     0.41182
     0.34692
     0.34692
     0.33765
     0.35928
     0.30366
     0.40564
     0.39637
     0.26657
     0.31911
     0.27275
     0.27275
     0.24185
     0.15532
     0.18005
     0.17078
     0.14296
     0.12442
     0.11206
     0.08734
     0.04717
     0.02553
     0.06880
     0.10588
     0.06262
     0.04098
     0.02244
     0.07189
     0.05026
     0.06571
     0.05644
     0.09352
     0.03171
     0.09352
     0.06571
     0.04407
    -0.01773
    -0.07645
     0.01626
     0.01317
    -0.05481
    -0.10426
    -0.10117
    -0.03936
    -0.12898
    -0.10735
    -0.11044
    -0.09499
    -0.18151
    -0.11353
    -0.21242
    -0.20315
    -0.22478
    -0.20624
    -0.25568
    -0.24332
    -0.27422
    -0.29276
    -0.32058
    -0.30513
    -0.37002
    -0.26804
    -0.35148
    -0.34221
    -0.37311
    -0.28658
    -0.34839
    -0.34530
    -0.31749
    -0.31749
    -0.29895
    -0.22478
    -0.22478
    -0.29585
    -0.35457
    -0.32367
    -0.26495
    -0.32367
    -0.30513
    -0.35457
    -0.35457
    -0.38547
    -0.43492
    -0.38547
    -0.44419
    -0.43801
    -0.49981
    -0.48745
    -0.53072
    -0.48127
    -0.46582
    -0.41638
    -0.31440
    -0.27113
    -0.37311
    -0.11044
     0.50762
     1.07313
     1.42852
     1.96004
     2.68316
     3.12507
     3.07563
     2.74806
     1.38525
    -0.20006
    -2.68154
    -3.47883
    -4.45227
     0.67758
     3.72149
     3.05709
     0.74866
    -2.09748
    -3.72605
    -3.86821
    -3.20380
    -2.17474
    -0.93245
    -0.07336
     0.66831
     1.05459
     1.24001
     1.28327
     1.23692
     1.11331
     0.87227
     0.71775
     0.54470
     0.34383
     0.17387
     0.09661
     0.05335
    -0.04554
    -0.07645
    -0.17533
    -0.14443
    -0.11662
    -0.13516
    -0.16606
    -0.16915
    -0.14443
    -0.18151
    -0.12280
    -0.10117
    -0.04863
    -0.10735
    -0.07027
     0.00699
    -0.01773
     0.00390
    -0.07027
    -0.01155
     0.02862
    -0.02700
     0.01317
    -0.04863
    -0.02082
    -0.02082
    -0.03936
     0.00699
     0.01317
     0.06880
    -0.00537
     0.11824
     0.10897
     0.10279
     0.12133
     0.16460
     0.22949
     0.27584
     0.35619
     0.34074
     0.38709
     0.33456
     0.42418
     0.39637
     0.43036
     0.39637
     0.39637
     0.40873
     0.40255
     0.35310
     0.35310
     0.26657
     0.28203
     0.29748
     0.24494
     0.18314
     0.18314
     0.16151
     0.09352
     0.10588
     0.11206
     0.11206
     0.05026
     0.06571
    -0.00846
     0.03789
     0.01317
    -0.08263
    -0.02391
    -0.01155
    -0.03627
    -0.00846
    -0.03936
    -0.05790
    -0.07027
    -0.02082
    -0.04245
    -0.09499
    -0.03627
    -0.11044
    -0.10117
    -0.09499
    -0.05481
    -0.11044
    -0.10426
    -0.10426
    -0.12280
    -0.09499
    -0.05481
    -0.11971
    -0.14752
    -0.17533
    -0.17224
    -0.10426
    -0.15679
    -0.19079
    -0.24332
    -0.12898
    -0.20933
    -0.20006
    -0.25877
    -0.20624
    -0.24641
    -0.25259
    -0.24641
    -0.24332
    -0.25259
    -0.32985
    -0.25877
    -0.22169
    -0.16606
    -0.24332
    -0.23096
    -0.27422
    -0.22169
    -0.22787
    -0.27731
    -0.20933
    -0.21860
    -0.19079
    -0.23714
    -0.13825
    -0.19079
    -0.16297
    -0.20624
    -0.09190
    -0.12898
    -0.11662
    -0.10735
    -0.18151
    -0.13516
    -0.10735
    -0.06408
    -0.11044
    -0.11662
    -0.12898
    -0.08263
    -0.10426
    -0.11353
    -0.11662
    -0.06717
    -0.15061
    -0.03009
    -0.07645
    -0.09499
    -0.05790
    -0.03627
    -0.00228
     0.00699
    -0.02700
    -0.04245
    -0.06099
    -0.02082
    -0.03318
     0.04407
    -0.00228
     0.00081
    -0.03318
     0.00390
     0.02553
    -0.01773
    -0.03936
     0.05644
     0.05335
     0.08734
    -0.00846
     0.02553
    -0.03009
     0.01008
    -0.00228
     0.01008
    -0.03936
    -0.03318
    -0.08881
    -0.11353
    -0.10735
    -0.08881
    -0.11971
    -0.12589
    -0.18770
    -0.16915
    -0.24023
    -0.15061
    -0.19079
    -0.21551
    -0.19388
    -0.11044
    -0.01464
     0.03171
    -0.03627
     0.01626
     0.06262
     0.13678
     0.22331
     0.26348
     0.18932
     0.23876
     0.20786
     0.26039
     0.26348
     0.18314
     0.15532
     0.19550
     0.12751
     0.04098
    -0.13825
    -0.20624
    -0.29895
    -0.39783
    -0.51217
    -0.62033
    -0.55544
    -0.37929
     0.06880
     0.68994
     1.14421
     1.18129
     0.94025
     1.05150
     0.91553
     1.08241
     2.75424
     5.24191
     6.29878
     4.39517
     0.27584
    -5.19084
    -2.70626
     0.89081
     1.80862
     2.47303
     1.80553
     0.03480
    -1.64012
    -2.54248
    -2.93494
    -2.74026
    -2.41887
    -1.93679
    -1.32491
    -0.74703
    -0.40710
    -0.15370
     0.04717
     0.20168
     0.22022
     0.24185
     0.22022
     0.19550
     0.10588
     0.14914
     0.17696
     0.15532
     0.12442
     0.11206
     0.09661
     0.18932
     0.22949
     0.18314
     0.17078
     0.13369
     0.18314
     0.15841
     0.21095
     0.22949
     0.16151
     0.11206
     0.15532
     0.16769
     0.15223
     0.09970
     0.08116
     0.09352
     0.16460
     0.12133
     0.09970
     0.10279
     0.01317
     0.03480
     0.03480
     0.11206
     0.01935
    -0.00537
     0.05335
     0.05335
     0.05953
    -0.01155
    -0.01464
    -0.07027
     0.03171
     0.00390
     0.00081
    -0.03936
    -0.04245
    -0.03627
    -0.07645
    -0.01155
    -0.04245
    -0.08572
    -0.09808
    -0.10426
    -0.10117
    -0.11353
    -0.14134
    -0.15679
    -0.16915
    -0.07336
    -0.09499
    -0.16915
    -0.16606
    -0.17842
    -0.16606
    -0.10117
    -0.11971
    -0.19388
    -0.18770
    -0.18770
    -0.08572
    -0.14134
    -0.15061
    -0.15679
    -0.18770
    -0.10117
    -0.09190
    -0.12280
    -0.15061
    -0.13516
    -0.16606
    -0.13516
    -0.04554
    -0.10426
    -0.08881
    -0.05481
    -0.10735
    -0.04863
    -0.14443
    -0.16606
    -0.11662
    -0.10117
    -0.04245
    -0.09499
    -0.18151
    -0.15370
    -0.11353
    -0.11044
    -0.04863
    -0.08881
    -0.14752
    -0.11044
    -0.09190
    -0.00846
    -0.09499
    -0.05790
    -0.06717
    -0.04245
     0.03171
     0.05644
     0.03480
     0.01626
     0.04407
    -0.00846
     0.12133
     0.13369
     0.14914
     0.09043
     0.13678
     0.17696
     0.18623
     0.20786
     0.19550
     0.18623
     0.21095
     0.20168
     0.21404
     0.20477
     0.17078
     0.18005
     0.19859
     0.22640
     0.18005
     0.18314
     0.19550
     0.19859
     0.20168
     0.16460
     0.21404
     0.12133
     0.12751
     0.18932
     0.18005
     0.22022
     0.13678
     0.18005
     0.17696
     0.23876
     0.17387
     0.12442
     0.08116
     0.14296
     0.15223
     0.11824
     0.14605
     0.14605
     0.12442
     0.13369
     0.18623
     0.09043
     0.10897
     0.06880
     0.01935
     0.08734
     0.11824
     0.03789
     0.10897
     0.01626
     0.05026
    -0.02082
     0.01626
     0.00699
     0.01626
    -0.02391
     0.00699
     0.01317
     0.01626
    -0.00537
     0.00081
    -0.01773
     0.03480
    -0.02082
    -0.07027
     0.00699
    -0.08572
    -0.02700
    -0.07336
    -0.10735
    -0.17842
    -0.17842
    -0.18461
    -0.23714
    -0.37311
    -0.40092
    -0.48127
    -0.45346
    -0.39474
    -0.49054
    -0.55544
    -0.51835
    -0.47509
    -0.41329
    -0.28967
     0.17078
     0.78883
     1.69119
     2.80987
     3.24559
     0.55397
    -4.10616
    -5.13522
    -1.30637
     2.59355
     2.90257
     2.45139
     3.00146
     0.44581
    -1.36509
    -1.20439
    -0.68523
    -0.42256
     0.05026
     0.33765
     0.73320
     0.92789
     0.88154
     0.86918
     0.55397
     0.37473
     0.13987
    -0.07954
    -0.27422
    -0.49054
    -0.51217
    -0.63887
    -0.61724
    -0.62033
    -0.60179
    -0.55544
    -0.51217
    -0.46891
    -0.46582
    -0.42874
    -0.41638
    -0.31749
    -0.18151
    -0.20315
    -0.13207
    -0.11662
     0.00699
     0.14605
     0.24494
     0.30366
     0.24494
     0.28512
     0.35310
     0.41491
     0.47671
     0.48598
     0.48907
     0.52616
     0.52925
     0.54779
     0.54161
     0.51689
     0.43654
     0.43345
     0.34383
     0.36855
     0.39946
     0.38091
     0.35928
     0.39018
     0.33147
     0.37473
     0.29748
     0.30366
     0.32220
     0.31293
     0.33147
     0.30675
     0.24803
     0.24494
     0.18005
     0.13060
     0.19241
     0.13369
     0.17387
     0.11206
     0.11824
     0.12442
     0.10279
    -0.01464
     0.04717
     0.08425
     0.06880
     0.23258
     0.13369
     0.04407
    -0.06408
    -0.01155
     0.03171
     0.05644
     0.06262
    -0.02391
    -0.02391
    -0.04863
    -0.05790
    -0.16915
    -0.07336
    -0.12280
    -0.19079
    -0.15370
    -0.20315
    -0.22169
    -0.22478
    -0.24641
    -0.18461
    -0.23405
    -0.22169
    -0.29895
    -0.27731
    -0.28349
    -0.16915
    -0.29585
    -0.32367
    -0.26495
    -0.25877
    -0.31131
    -0.22787
    -0.23405
    -0.28658
    -0.31131
    -0.31749
    -0.30822
    -0.29276
    -0.31440
    -0.26804
    -0.27731
    -0.28040
    -0.28658
    -0.29276
    -0.25259
    -0.24332
    -0.30204
    -0.24023
    -0.24950
    -0.20933
    -0.27422
    -0.28349
    -0.20624
    -0.22478
    -0.18151
    -0.27731
    -0.19079
    -0.19697
    -0.11971
    -0.20006
    -0.24950
    -0.15679
    -0.19079
    -0.12898
    -0.14443
    -0.17224
    -0.16606
    -0.16915
    -0.12280
    -0.08572
    -0.09190
    -0.15370
    -0.15061
    -0.07027
    -0.07336
    -0.07645
    -0.10117
    -0.02082
    -0.09190
    -0.01464
    -0.00846
    -0.00846
    -0.11971
    -0.05790
    -0.05172
    -0.01464
     0.04407
    -0.01464
    -0.02082
    -0.04554
     0.00699
    -0.00228
    -0.03009
     0.01626
    -0.01464
    -0.00228
     0.02244
     0.01626
     0.01317
    -0.02700
    -0.08263
     0.01008
     0.02553
     0.04717
    -0.05172
    -0.03936
    -0.07954
    -0.02700
    -0.09499
    -0.08572
    -0.09808
    -0.10735
    -0.04554
    -0.11662
    -0.06717
    -0.16606
    -0.19388
    -0.20624
    -0.03936
    -0.06717
    -0.03318
    -0.04554
     0.07189
     0.27894
     0.43345
     0.85373
     1.48105
     2.03730
     2.17327
     1.15657
    -2.80515
    -6.21372
    -5.96959
    -1.22912
     1.15348
     0.65595
    -0.39783
    -2.49613
    -4.85400
    -6.21372
    -5.44733
    -3.33050
    -2.51158
    -1.80700
    -1.49488
    -1.14877
    -0.65742
    -0.59561
    -0.16915
    -0.04863
     0.44272
     1.25237
     2.24744
     2.77896
     2.56264
     2.60591
     2.73879
     2.37723
     1.83952
     1.59848
     1.90133
     2.50702
     2.75424
     2.58119
     2.16709
     1.72827
     1.33272
     0.99279
     0.75484
     0.47362
     0.30366
     0.18932
     0.12133
    -0.04245
    -0.04863
    -0.16297
    -0.22787
    -0.19697
    -0.24023
    -0.20933
    -0.22787
    -0.29276
    -0.20315
    -0.11353
    -0.04554
    -0.02082
     0.00699
     0.03480
     0.01626
     0.06262
     0.17078
     0.17387
     0.12751
     0.16769
     0.19241
     0.27275
     0.19241
     0.14605
     0.13369
     0.22640
     0.20477
     0.15223
     0.14914
     0.11206
     0.10279
     0.07498
     0.10588
     0.13060
     0.07189
     0.02553
    -0.00537
     0.03789
     0.02244
    -0.03936
    -0.02082
    -0.04554
    -0.05172
    -0.01464
    -0.02700
    -0.11662
    -0.05481
    -0.10117
    -0.16915
    -0.07954
    -0.12589
    -0.17842
    -0.15370
    -0.15370
    -0.12898
    -0.18770
    -0.23096
    -0.19388
    -0.14134
    -0.20315
    -0.17533
    -0.20315
    -0.18770
    -0.22169
    -0.22787
    -0.16297
    -0.09190
    -0.14443
    -0.12898
    -0.09808
    -0.07954
    -0.02082
    -0.08572
    -0.12589
    -0.08263
    -0.06717
    -0.08881
    -0.10426
    -0.12898
    -0.10735
    -0.14443
    -0.16297
    -0.03936
    -0.11353
    -0.22169
    -0.17224
    -0.19388
    -0.12898
    -0.16606
    -0.19079
    -0.18770
    -0.13825
    -0.08572
    -0.16297
    -0.10426
    -0.05790
    -0.06408
    -0.00846
     0.10588
     0.09352
    -0.02082
     0.09661
     0.16151
     0.22949
     0.29439
     0.21404
     0.37473
     0.34692
     0.35001
     0.26039
     0.25112
     0.24185
     0.19859
     0.22640
     0.23258
     0.22331
     0.08425
     0.07189
     0.04407
    -0.00228
     0.03171
    -0.01155
    -0.01464
     0.04717
     0.01317
     0.01626
    -0.02391
    -0.01155
    -0.03009
    -0.00846
     0.03789
     0.07498
    -0.11971
    -0.03009
    -0.04245
    -0.07336
    -0.09499
    -0.10117
    -0.16915
    -0.07336
    -0.08263
    -0.09499
    -0.15370
    -0.20006
    -0.15988
    -0.19697
    -0.19697
    -0.10735
    -0.20624
    -0.20315
    -0.19697
    -0.26495
    -0.27731
    -0.31749
    -0.25259
    -0.13516
     0.09661
     0.60959
     1.50268
     2.42976
     2.70171
     2.06820
    -0.35148
    -4.82310
    -4.99615
    -0.79648
     1.87351
     0.87536
    -1.24766
    -2.68772
    -2.39415
    -2.61047
    -2.85151
    -3.31196
    -3.19453
    -2.96276
    -2.66918
    -2.24890
    -1.79464
    -1.32491
    -0.94790
    -0.70995
    -0.54617
    -0.35766
    -0.25568
    -0.28967
    -0.31440
    -0.35766
    -0.35457
    -0.16915
    -0.11971
    -0.07954
    -0.03936
     0.17387
     0.40873
     0.72702
     0.99897
     0.89081
     0.87227
     0.93098
     1.03914
     1.18747
     1.28945
     1.44397
     1.40688
     1.41306
     1.20293
     1.19675
     1.04841
     0.99897
     0.77956
     0.71466
     0.68994
     0.61577
     0.53234
     0.48907
     0.48289
     0.44272
     0.39946
     0.41800
     0.38709
     0.41182
     0.38091
     0.40564
     0.35928
     0.29748
     0.31602
     0.22331
     0.24494
     0.26657
     0.16460
     0.18314
     0.03789
     0.03480
    -0.02082
    -0.15061
    -0.21860
    -0.29895
    -0.30204
    -0.37311
    -0.43492
    -0.45346
    -0.53690
    -0.65433
    -0.64815
    -0.58325
    -0.62960
    -0.57398
    -0.60179
    -0.53999
    -0.51217
    -0.51526
    -0.42256
    -0.40092
    -0.34839
    -0.28658
    -0.23405
    -0.14443
    -0.12898
    -0.17224
    -0.16297
    -0.08263
    -0.01773
    -0.08881
    -0.09190
    -0.06408
    -0.04245
    -0.05790
    -0.09808
    -0.06408
    -0.09190
    -0.11044
    -0.09190
    -0.06408
    -0.09499
    -0.11971
    -0.12898
    -0.04863
    -0.02391
     0.02244
    -0.03318
    -0.00537
    -0.01464
    -0.00228
     0.01626
     0.04717
     0.08116
     0.04407
     0.09352
     0.06880
     0.13987
     0.11515
     0.04717
     0.12751
     0.07189
     0.09352
     0.08425
     0.06880
     0.07189
     0.09970
     0.12751
     0.08116
     0.19859
     0.18314
     0.19550
     0.21095
     0.24494
     0.26039
     0.23876
     0.31911
     0.39328
     0.43036
     0.43036
     0.46126
     0.51071
     0.53234
     0.52616
     0.58796
     0.62505
     0.64668
     0.58796
     0.59723
     0.66213
     0.65904
     0.64668
     0.57251
     0.67758
     0.60650
     0.60650
     0.55706
     0.56633
     0.45199
     0.43036
     0.41800
     0.35928
     0.29130
     0.27275
     0.22331
     0.17078
     0.10279
     0.08116
    -0.02391
     0.06262
    -0.07027
    -0.07954
    -0.03627
    -0.09499
    -0.09190
    -0.08572
    -0.10117
    -0.05481
    -0.03627
    -0.07954
    -0.07336
    -0.01464
    -0.00537
     0.00699
    -0.00537
     0.01008
     0.08116
     0.05026
     0.05644
     0.07498
     0.04717
     0.06262
     0.01008
     0.02862
     0.08734
     0.03480
     0.04407
     0.01626
    -0.01155
     0.05953
     0.04407
    -0.02391
     0.01626
    -0.02700
    -0.01464
    -0.05172
     0.00699
     0.02244
    -0.04554
     0.01008
    -0.01464
     0.01935
    -0.08263
    -0.06099
    -0.07645
    -0.01155
    -0.02082
    -0.02082
    -0.00537
    -0.02391
    -0.00846
    -0.03627
     0.00081
     0.02553
    -0.02082
    -0.01464
    -0.03936
    -0.06099
    -0.05481
    -0.07336
    -0.11044
    -0.18151
    -0.19388
    -0.28967
    -0.38547
    -0.53999
    -0.79957
    -1.05297
    -1.16113
    -1.00353
    -0.40092
     0.59105
     3.22705
     6.44093
     6.44093
     6.44093
     6.07319
    -4.82001
    -6.21372
    -6.21372
     3.14980
     6.44093
     6.44093
     4.85562
     1.10713
    -1.76064
    -3.58699
    -4.23595
    -4.31011
    -3.62716
    -2.68463
    -1.62467
    -0.82738
    -0.18461
     0.36237
     0.60959
     0.75484
     0.81973
     0.76411
     0.73320
     0.66213
     0.57560
     0.45817
     0.35001
     0.31911
     0.33456
     0.35310
     0.25421
     0.20786
     0.22022
     0.19241
     0.26348
     0.23258
     0.20477
     0.23876
     0.19550
     0.25730
     0.15223
     0.21713
     0.11515
     0.14914
     0.13678
     0.11515
     0.02244
     0.19241
     0.09661
     0.10897
     0.05644
     0.08425
     0.00699
     0.05953
    -0.07027
    -0.00228
     0.00390
     0.03789
    -0.01773
    -0.09190
    -0.05172
    -0.03627
     0.00081
    -0.00846
    -0.04863
    -0.07336
    -0.07336
    -0.07954
    -0.07027
    -0.00846
    -0.08572
    -0.04863
    -0.05790
    -0.03009
    -0.02082
    -0.05481
    -0.06099
    -0.01773
    -0.03009
    -0.02700
    -0.06717
    -0.05481
    -0.06717
    -0.09190
    -0.07336
    -0.02700
    -0.16915
    -0.20315
    -0.20006
    -0.13516
    -0.20006
    -0.26186
    -0.29276
    -0.27731
    -0.23714
    -0.28967
    -0.32367
    -0.38238
    -0.32367
    -0.32367
    -0.37311
    -0.29276
    -0.30204
    -0.37929
    -0.32058
    -0.26186
    -0.25259
    -0.34530
    -0.28040
    -0.28349
    -0.27422
    -0.19697
    -0.24023
    -0.24023
    -0.27113
    -0.27422
    -0.24332
    -0.20315
    -0.20624
    -0.25877
    -0.31440
    -0.24023
    -0.24641
    -0.25568
    -0.26186
    -0.35457
    -0.28967
    -0.25568
    -0.20006
    -0.26186
    -0.30204
    -0.29895
    -0.26495
    -0.27422
    -0.23405
    -0.24332
    -0.27731
    -0.24641
    -0.21242
    -0.23096
    -0.32985
    -0.25877
    -0.23405
    -0.21551
    -0.20624
    -0.21551
    -0.22787
    -0.26804
    -0.23096
    -0.25877
    -0.14752
    -0.20006
    -0.21551
    -0.23096
    -0.20933
    -0.18151
    -0.18770
    -0.20933
    -0.24023
    -0.23096
    -0.12589
    -0.24332
    -0.19697
    -0.22787
    -0.17842
    -0.28040
    -0.10117
    -0.09808
    -0.16915
    -0.21242
    -0.15061
    -0.11044
    -0.15061
    -0.12280
    -0.11353
    -0.07027
    -0.02391
    -0.06408
    -0.03936
    -0.06717
    -0.07336
    -0.03009
    -0.00537
     0.05026
    -0.03627
    -0.03009
    -0.03009
     0.01626
     0.01935
     0.02244
    -0.04245
     0.01935
     0.04098
     0.00081
     0.09043
     0.01626
     0.03171
     0.01935
     0.03171
     0.13678
     0.04407
     0.02244
     0.08116
     0.10279
     0.11824
     0.07807
     0.05026
     0.08116
     0.08425
     0.19550
     0.17078
     0.20168
     0.13060
     0.18932
     0.22949
     0.25421
     0.24494
     0.26348
     0.19241
     0.26039
     0.29748
     0.25421
     0.27584
     0.23567
     0.31602
     0.22022
     0.24185
     0.42109
     0.55397
     0.63123
     0.70848
     1.06077
     1.50577
     1.99403
     2.63063
     3.39084
     3.62570
     3.06636
     0.75484
    -2.10984
    -0.38238
     2.72334
     1.89515
    -1.72974
    -3.37067
    -2.74644
    -1.89043
    -1.74210
    -0.94481
    -1.62776
    -3.13272
    -3.95782
    -3.68588
    -2.95349
    -2.15002
    -1.24148
    -0.57089
     0.03480
     0.43654
     0.67758
     0.90317
     0.86609
     0.78265
     0.65595
     0.66213
     0.51071
     0.39637
     0.21713
     0.16151
     0.13369
     0.04717
     0.00699
    -0.06717
    -0.06717
    -0.05172
    -0.07027
    -0.03627
    -0.00228
    -0.00228
    -0.02082
     0.00699
     0.07189
    -0.02082
     0.00390
    -0.03009
     0.04717
     0.07498
     0.09043
     0.12442
     0.12442
     0.15532
     0.18932
     0.19859
     0.22331
     0.14605
     0.20168
     0.22022
     0.22331
     0.18623
     0.20477
     0.20477
     0.18932
     0.17078
     0.20786
     0.18005
     0.15532
     0.14914
     0.10588
     0.10897
     0.12133
     0.11515
     0.11824
     0.10897
     0.15841
     0.14914
     0.19859
     0.18623
     0.19859
     0.24185
     0.20168
     0.21095
     0.20168
     0.28821
     0.22640
     0.26348
     0.24185
     0.17387
     0.22022
     0.12751
     0.23567
     0.16151
     0.10897
     0.10897
     0.01008
    -0.03318
    -0.01464
    -0.04554
    -0.07645
    -0.12898
    -0.20006
    -0.20006
    -0.19388
    -0.23096
    -0.24641
    -0.37620
    -0.32058
    -0.27113
    -0.33603
    -0.32058
    -0.33603
    -0.36384
    -0.36693
    -0.34221
    -0.31749
    -0.30513
    -0.33603
    -0.30822
    -0.33294
    -0.27113
    -0.23096
    -0.26186
    -0.28658
    -0.21860
    -0.13825
    -0.17842
    -0.15061
    -0.15370
    -0.15370
    -0.12589
    -0.07336
    -0.10735
    -0.10117
    -0.08572
    -0.08881
    -0.07954
    -0.10735
    -0.10426
    -0.15370
    -0.04863
    -0.10735
    -0.14752
    -0.10735
    -0.11044
    -0.13516
    -0.19697
    -0.15061
    -0.11353
    -0.15679
    -0.16606
    -0.15988
    -0.13207
    -0.13825
    -0.15370
    -0.19388
    -0.08572
    -0.06099
    -0.10735
    -0.08263
    -0.10117
    -0.09808
    -0.11044
    -0.05481
    -0.08263
    -0.02700
    -0.02391
    -0.07954
    -0.04554
    -0.08263
     0.02553
    -0.11662
    -0.07336
     0.02553
    -0.02700
    -0.01773
    -0.00846
    -0.07954
    -0.03627
    -0.11044
    -0.01155
    -0.03627
    -0.01773
    -0.07645
    -0.05481
     0.01935
    -0.02391
    -0.03627
    -0.08881
    -0.06717
     0.04098
     0.07189
     0.13678
     0.26348
     0.37782
     0.57251
     0.85991
     1.18129
     1.63865
     2.09910
     1.80244
    -0.22478
    -3.38303
    -4.51407
    -2.97821
    -0.49363
     1.10713
     0.69612
    -0.57398
    -1.54741
    -1.99550
    -3.09255
    -4.86636
    -5.66365
    -4.10925
    -2.00477
    -0.39474
     0.05953
     0.27584
     0.32838
    -0.59252
    -1.03443
    -1.10242
    -0.83974
    -0.05172
     1.05768
     1.48414
     1.17511
     1.01133
     1.32345
     1.54595
     1.36980
     1.19984
     1.08241
     0.98970
     0.98352
     0.96497
     1.26782
     1.19984
     1.04223
     0.84136
     0.57251
     0.54470
     0.62814
     0.85373
     0.98661
     0.96188
     0.73630
     0.60959
     0.57560
     0.61268
     0.69303
     0.70848
     0.58796
     0.62196
     0.50452
     0.41491
     0.29130
     0.28512
     0.05953
     0.02553
    -0.06099
    -0.08572
    -0.01773
    -0.12589
    -0.13207
    -0.13207
    -0.12589
    -0.09499
    -0.09190
     0.04098
     0.07807
     0.10588
     0.15841
     0.22022
     0.25421
     0.21404
     0.23567
     0.33456
     0.32529
     0.32220
     0.31602
     0.30675
     0.32529
     0.39946
     0.35310
     0.38400
     0.35310
     0.35928
     0.31911
     0.38091
     0.39946
     0.32838
     0.33765
     0.32838
     0.33765
     0.43036
     0.31293
     0.38400
     0.85063
     1.15657
     0.01317
    -0.01773
     0.27275
     0.34074
     0.43036
     0.46435
     0.46435
     0.31602
     0.25421
     0.18005
     0.09661
     0.09970
     0.07498
     0.01317
     0.05026
     0.03789
     0.11824
     0.02553
     0.14914
     0.05644
     0.09043
     0.08734
     0.08116
     0.09970
     0.06571
     0.03171
     0.08425
     0.09043
     0.07498
     0.05335
    -0.00537
     0.00081
     0.00081
    -0.04554
     0.00699
    -0.02700
    -0.07336
    -0.07027
    -0.01773
    -0.07336
    -0.12589
    -0.06408
    -0.08881
    -0.05481
    -0.00537
    -0.02082
    -0.05790
    -0.15679
    -0.07954
    -0.03627
    -0.09808
    -0.06408
    -0.15370
    -0.16915
    -0.10117
    -0.12589
    -0.14752
    -0.18151
    -0.24332
    -0.24332
    -0.17224
    -0.27113
    -0.22478
    -0.30513
    -0.24332
    -0.33294
    -0.28658
    -0.26186
    -0.29585
    -0.31131
    -0.30513
    -0.26495
    -0.28967
    -0.30513
    -0.31131
    -0.31749
    -0.26495
    -0.24023
    -0.26186
    -0.27113
    -0.27113
    -0.28040
    -0.32676
    -0.28658
    -0.29276
    -0.32985
    -0.28658
    -0.14443
    -0.01155
     0.31911
     0.84754
     1.34199
     2.06820
     2.59355
     1.89206
    -0.24332
    -3.48192
    -5.21556
    -2.74953
     0.23567
     1.80862
     1.02987
    -1.08078
    -2.72481
    -3.62716
    -4.04744
    -3.92074
    -3.54682
    -2.32307
    -1.38363
    -1.00662
    -0.94172
    -0.70377
    -0.16297
     0.01626
     0.17078
     0.39946
     0.60650
     0.61577
     0.77338
     0.84445
     0.91244
     0.85063
     0.80428
     0.66522
     0.68994
     0.42109
     0.42109
     0.27584
     0.11515
    -0.01464
    -0.15988
    -0.07336
     0.17078
     0.26039
     0.12442
    -0.22169
    -0.36384
    -0.42565
    -0.33294
    -0.27113
    -0.03009
     0.02862
     0.06571
     0.05953
     0.03789
     0.10279
    -0.00537
     0.15223
     0.22022
     0.23876
     0.34383
     0.30366
     0.39018
     0.33765
     0.29748
     0.18623
     0.14296
     0.05953
    -0.03318
    -0.17842
    -0.24950
    -0.32676
    -0.33603
    -0.24641
    -0.14752
    -0.24950
    -0.42565
    -0.51526
    -0.43492
    -0.32367
    -0.27113
    -0.21860
    -0.11044
     0.01008
    -0.02700
    -0.02700
    -0.01464
     0.21095
     0.25421
     0.34383
     0.41182
     0.30675
     0.31911
     0.27584
     0.31602
     0.38400
     0.33456
     0.36546
     0.32220
     0.34074
     0.26039
     0.23258
     0.15841
     0.12133
     0.10897
     0.07189
     0.15223
     0.16769
     0.18005
     0.12442
     0.15532
     0.21713
     0.27584
     0.29439
     0.26657
     0.35001
     0.42109
     0.42727
     0.49834
     0.48289
     0.50452
     0.43963
     0.59723
     0.54470
     0.47362
     0.40255
     0.38709
     0.43963
     0.39018
     0.31293
     0.24803
     0.18932
     0.21404
     0.18005
     0.14914
     0.04098
     0.01317
    -0.06408
     0.02553
     0.11515
     0.03789
     0.13369
     0.06880
     0.13987
     0.15532
     0.21404
     0.18314
     0.20168
     0.25421
     0.32220
     0.34074
     0.28821
     0.29439
     0.30984
     0.25730
     0.36855
     0.35001
     0.34383
     0.31911
     0.23258
     0.22331
     0.26039
     0.17696
     0.28203
     0.19859
     0.14296
     0.13369
     0.13060
     0.09661
     0.05953
    -0.06408
     0.02862
     0.04098
    -0.00228
    -0.07336
    -0.11662
    -0.08572
    -0.13825
    -0.12589
    -0.15370
    -0.10117
    -0.21242
    -0.16606
    -0.20624
    -0.15061
    -0.14752
    -0.24950
    -0.21860
    -0.18770
    -0.23096
    -0.18151
    -0.20933
    -0.19388
    -0.24950
    -0.21242
    -0.24950
    -0.22787
    -0.26495
    -0.21551
    -0.25568
    -0.20006
    -0.27113
    -0.26804
    -0.21242
    -0.13516
    -0.10735
    -0.07336
    -0.00228
    -0.07645
    -0.08572
    -0.07645
    -0.15061
    -0.10117
    -0.18151
    -0.08572
    -0.29895
    -0.38856
    -0.39474
    -0.21242
     0.12133
     0.71157
     1.17511
     1.40688
     1.78699
     2.20108
     2.63372
     2.32469
     0.73011
    -2.79588
    -6.21372
    -6.05612
    -0.57707
     1.95386
     1.70046
    -0.59252
    -2.76807
    -4.18032
    -4.51098
    -4.27303
    -3.18835
    -1.96151
    -0.96953
    -0.36693
     0.36855
     0.90008
     1.40688
     1.70664
     1.96622
     1.90751
     1.85806
     1.71591
     1.35744
     1.02369
     0.73320
     0.44272
     0.21713
     0.02553
    -0.24641
    -0.48436
    -0.69450
    -0.86755
    -0.95408
    -1.00971
    -1.05606
    -1.07151
    -1.07151
    -0.91082
    -1.00044
    -0.92627
    -0.83665
    -0.77794
    -0.54308
    -0.39474
    -0.20006
    -0.09190
     0.06571
     0.11515
     0.28512
     0.35928
     0.43654
     0.49525
     0.61886
     0.55088
     0.44272
     0.42418
     0.42727
     0.41800
     0.39018
     0.40564
     0.26039
     0.16460
     0.15841
     0.15841
     0.10588
     0.12442
     0.13060
     0.07807
     0.09352
     0.14296
     0.19550
     0.09970
     0.16460
     0.12442
     0.14914
     0.16151
     0.16151
     0.13987
     0.16769
     0.08425
     0.20786
     0.21713
     0.20168
     0.15223
     0.18005
     0.15841
     0.18005
     0.11824
     0.18314
     0.15532
     0.16151
     0.18932
     0.20168
     0.14914
     0.12133
     0.13369
     0.13678
     0.11206
     0.15223
     0.11515
     0.08425
     0.11515
     0.09970
     0.13369
     0.07807
     0.11515
     0.08425
     0.12133
     0.07807
     0.16460
     0.07498
     0.10588
     0.02244
     0.13060
     0.08425
     0.09352
     0.10588
     0.09970
     0.06880
     0.09352
     0.04407
     0.07807
     0.05335
    -0.03627
     0.02553
     0.09043
     0.07498
     0.01317
    -0.01155
     0.05335
     0.09970
     0.04098
     0.04407
     0.07189
     0.03789
     0.08425
     0.01626
     0.11824
     0.15223
     0.12751
     0.06262
     0.13369
     0.20477
     0.11515
     0.12133
     0.07498
     0.16151
     0.15841
     0.20168
     0.11515
     0.17078
     0.21095
     0.16151
     0.18932
     0.19550
     0.21713
     0.15841
     0.22949
     0.17696
     0.23258
     0.13987
     0.12442
     0.13060
     0.13678
     0.14296
     0.03789
    -0.00846
    -0.03627
    -0.04554
    -0.17533
    -0.12898
    -0.15679
    -0.17842
    -0.17224
    -0.11662
    -0.18770
    -0.22169
    -0.22787
    -0.25568
    -0.14752
    -0.21551
    -0.36075
    -0.51526
    -0.62342
    -0.80575
    -0.87374
    -0.74085
    -0.53999
     0.12442
     1.33272
     1.53358
     0.92171
     0.28821
     0.10279
     0.21713
     0.69303
     1.13803
     1.40997
     1.47487
     1.46251
     1.36362
     1.06077
     0.79501
     0.64050
     0.57560
     0.02553
    -0.60797
    -0.46273
     0.45199
     1.53049
     1.75917
     0.41182
    -1.19821
    -4.64695
    -5.84289
    -1.88734
     0.81355
     0.34074
     0.07498
    -0.22478
    -1.41453
    -2.07894
    -2.10366
    -1.76064
    -1.27238
    -0.79648
    -0.31440
     0.19859
     0.59105
     0.75484
     0.87845
     0.80428
     0.73939
     0.68376
     0.50452
     0.43036
     0.30366
     0.22022
     0.13060
     0.07498
     0.01317
    -0.03936
    -0.04863
    -0.06408
    -0.01155
     0.01008
    -0.06099
    -0.01464
    -0.08572
    -0.07027
    -0.11044
    -0.03009
     0.07189
    -0.01155
    -0.03627
     0.03171
     0.12751
     0.04407
     0.02553
     0.08116
     0.07189
     0.20477
     0.08425
     0.16151
     0.13369
     0.12442
     0.13987
     0.18314
     0.14605
     0.06571
     0.03789
     0.05953
     0.11206
     0.08116
     0.04098
     0.01008
    -0.06408
     0.01935
    -0.02700
     0.01935
    -0.04245
     0.07807
     0.28821
     0.58487
     0.77647
     0.69921
     0.55088
     0.55088
     0.58796
     0.63123
     0.67758
     0.75793
     0.82282
     0.87227
     0.72393
     0.62196
     0.44890
     0.27275
     0.21713
     0.12133
     0.14605
     0.07498
    -0.00228
    -0.03318
    -0.08572
    -0.10117
    -0.10426
    -0.01155
     0.09661
     0.19241
     0.22331
     0.18623
     0.16151
     0.14605
     0.21404
     0.22949
     0.30366
     0.33456
     0.24185
     0.25421
     0.24185
     0.22331
     0.15223
     0.07807
     0.06571
     0.08116
     0.03789
     0.03789
    -0.00537
    -0.04245
    -0.13207
    -0.14134
    -0.12898
    -0.08572
    -0.13825
    -0.16606
    -0.22169
    -0.11353
    -0.18151
    -0.20624
    -0.19388
    -0.20006
    -0.16915
    -0.14443
    -0.13207
    -0.18151
    -0.22169
    -0.20006
    -0.17842
    -0.08572
    -0.12589
    -0.19388
    -0.18151
    -0.20006
    -0.17224
    -0.21551
    -0.16915
    -0.25877
    -0.17842
    -0.15370
    -0.19388
    -0.22787
    -0.26495
    -0.25568
    -0.24950
    -0.19697
    -0.15061
    -0.22787
    -0.24023
    -0.24332
    -0.20624
    -0.16915
    -0.21551
    -0.21242
    -0.18770
    -0.19079
    -0.24950
    -0.21551
    -0.30822
    -0.35148
    -0.44419
    -0.37002
    -0.35148
    -0.47818
    -0.46273
    -0.37620
    -0.30513
    -0.21860
    -0.08263
    -0.01773
    -0.01464
     0.01317
     0.13369
     0.16769
     0.28512
     0.40873
     0.46744
     0.38709
     0.41182
     0.47362
     0.51998
     0.63432
     0.77338
     0.58487
     0.42727
     0.20477
     0.27275
     0.30984
     0.21404
     0.10588
     0.13369
     0.18623
     0.39946
     0.26966
     0.21404
     0.04407
    -0.57707
    -1.13641
    -1.43925
    -1.79155
    -0.91391
     0.48907
     0.11824
    -3.74460
    -4.15251
    -1.77300
    -1.91516
    -0.82738
    -0.63578
    -0.80266
    -1.20130
    -1.42071
    -1.32182
    -0.97262
    -0.46582
    -0.22787
    -0.20006
    -0.28040
    -0.09808
     0.31293
     0.37782
     0.37782
     0.31911
     0.00699
    -0.30822
    -0.45346
    -0.46582
    -0.32985
    -0.26804
    -0.20315
    -0.23405
    -0.15988
    -0.22478
    -0.13825
    -0.17842
    -0.16606
    -0.22787
    -0.21551
    -0.29585
    -0.32367
    -0.40710
    -0.45655
    -0.47818
    -0.50599
    -0.51526
    -0.62033
    -0.64506
    -0.75012
    -0.69759
    -0.87374
    -0.89228
    -0.87374
    -0.71304
    -0.63887
    -0.57089
    -0.53381
    -0.47818
    -0.41638
    -0.40401
    -0.29276
    -0.15988
    -0.08263
     0.05335
     0.24494
     0.28512
     0.34692
     0.39018
     0.41491
     0.48598
     0.55706
     0.52616
     0.48598
     0.56324
     0.55088
     0.52616
     0.51380
     0.56633
     0.47980
     0.55706
     0.51998
     0.52925
     0.54470
     0.52616
     0.52307
     0.55088
     0.50143
     0.46744
     0.50762
     0.39637
     0.41182
     0.40873
     0.33456
     0.38709
     0.34383
     0.40255
     0.35928
     0.28512
     0.23876
     0.26039
     0.22949
     0.27275
     0.21713
     0.22949
     0.22022
     0.23876
     0.23876
     0.19241
     0.12133
     0.15841
     0.16769
     0.12751
     0.16460
     0.04407
     0.13060
     0.01626
    -0.00228
     0.06571
     0.09661
     0.03480
    -0.00537
    -0.00846
    -0.00228
    -0.07954
    -0.10117
    -0.09499
    -0.16297
    -0.16915
    -0.17842
    -0.20624
    -0.22787
    -0.33294
    -0.33912
    -0.38238
    -0.37929
    -0.42565
    -0.41638
    -0.37311
    -0.27422
    -0.15679
    -0.15061
    -0.15370
    -0.08881
    -0.05790
     0.06262
     0.11206
     0.14914
     0.18932
     0.20477
     0.36855
     0.38400
     0.37473
     0.39637
     0.40873
     0.40873
     0.41491
     0.41491
     0.33765
     0.37782
     0.36237
     0.32220
     0.38400
     0.29748
     0.35928
     0.34074
     0.30366
     0.30984
     0.29748
     0.29130
     0.25730
     0.24494
     0.21713
     0.25421
     0.18314
     0.20168
     0.19241
     0.13987
     0.15223
     0.10588
     0.14605
     0.07807
     0.11206
     0.12133
     0.18005
     0.08116
     0.12133
     0.10588
     0.14914
     0.14605
     0.14296
     0.16460
     0.22640
     0.22949
     0.28203
     0.23258
     0.24494
     0.22640
     0.25730
     0.22640
     0.30675
     0.33765
     0.27894
     0.28203
     0.26039
     0.29439
     0.28203
     0.28821
     0.32838
     0.25421
     0.29439
     0.29748
     0.30366
     0.28512
     0.27584
     0.33456
     0.29130
     0.33147
     0.33147
     0.31602
     0.25112
     0.30366
     0.32838
     0.33456
     0.32529
     0.26966
     0.22949
     0.27275
     0.23258
     0.20786
     0.18623
     0.19550
     0.22949
     0.21713
     0.19241
     0.14296
     0.16769
     0.11824
     0.18314
     0.12442
     0.14914
     0.20786
     0.20168
     0.16151
     0.17078
     0.21095
     0.24185
     0.35619
     0.50143
     0.50452
     0.66213
     0.18623
    -1.64321
    -5.78108
    -4.93435
    -1.21057
     3.89146
     3.98108
     1.52122
    -0.91700
    -1.93679
    -1.67411
    -0.93245
     0.00390
     0.81046
     1.44706
     1.88897
     1.96004
     1.74372
     1.49959
     1.15966
     0.81046
     0.54161
     0.28821
     0.01317
    -0.14443
    -0.24641
    -0.34839
    -0.43801
    -0.43492
    -0.48127
    -0.40092
    -0.41947
    -0.35766
    -0.38238
    -0.37620
    -0.41019
    -0.28967
    -0.29276
    -0.22478
    -0.21242
    -0.27113
    -0.14752
    -0.06099
    -0.05481
    -0.11353
    -0.03936
    -0.04554
     0.04098
     0.08734
     0.05644
     0.06571
     0.10897
     0.14605
     0.17696
     0.15841
     0.22949
     0.22022
     0.24803
     0.23567
     0.30984
     0.29130
     0.26966
     0.23876
     0.30984
     0.45817
     0.54470
     0.33456
     0.32529
     0.37473
     0.39018
     0.48598
     0.46126
     0.44272
     0.41491
     0.41491
     0.48289
     0.42109
     0.45817
     0.44272
     0.40873
     0.46744
     0.47362
     0.43963
     0.36855
     0.38400
     0.44581
     0.40873
     0.43963
     0.37473
     0.38400
     0.35928
     0.41800
     0.36546
     0.39637
     0.26348
     0.35928
     0.30366
     0.30366
     0.29130
     0.26348
     0.17387
     0.19241
     0.05335
     0.04098
     0.11515
    -0.02700
    -0.07336
    -0.10735
    -0.13207
    -0.17842
    -0.28040
    -0.29585
    -0.28349
    -0.28040
    -0.32676
    -0.31749
    -0.37311
    -0.38547
    -0.41329
    -0.28040
    -0.31131
    -0.34839
    -0.39165
    -0.35766
    -0.28967
    -0.29276
    -0.31749
    -0.39165
    -0.39474
    -0.36693
    -0.33603
    -0.39783
    -0.51835
    -0.45037
    -0.52453
    -0.51217
    -0.45964
    -0.49981
    -0.52144
    -0.47818
    -0.44728
    -0.47818
    -0.55853
    -0.58634
    -0.52144
    -0.53690
    -0.51526
    -0.48436
    -0.43492
    -0.55235
    -0.45655
    -0.36384
    -0.28967
    -0.34530
    -0.27422
    -0.17224
    -0.19388
    -0.08572
    -0.01773
     0.09043
     0.05026
     0.03480
     0.09352
     0.16769
     0.17387
     0.17078
     0.17078
     0.08116
     0.17078
     0.12751
     0.01626
     0.03171
    -0.00228
     0.01317
    -0.06717
    -0.11044
    -0.14443
    -0.06717
    -0.07027
    -0.05172
    -0.11044
    -0.12280
    -0.06717
    -0.13825
    -0.01155
     0.04407
    -0.00537
     0.02244
     0.01008
     0.05026
     0.10588
     0.12133
     0.11515
     0.13678
     0.14914
     0.18932
     0.17387
     0.14914
     0.18314
     0.17696
     0.10588
     0.21095
     0.11515
     0.14605
     0.07807
     0.14914
     0.22022
     0.25730
     0.24185
     0.30675
     0.28203
     0.47053
     0.69921
     1.00515
     1.24928
     1.65411
     2.06511
     2.68625
     3.15289
     3.49591
     3.16834
     0.93098
    -2.67536
    -6.09320
    -6.21372
    -2.75571
    -0.10426
    -1.70502
    -3.16053
    -4.56352
    -5.49060
    -6.14264
    -6.00667
    -5.71310
    -5.17539
    -4.36265
    -3.21307
    -1.91516
    -0.66669
     0.38709
     1.22147
     1.76845
     1.89824
     1.79008
     1.87042
     1.98476
     2.12074
     2.15473
     2.34633
     2.49466
     1.79626
     1.22765
     1.05768
     1.03605
     0.92480
     0.85373
     1.20911
     1.13803
     1.05150
     0.99279
     1.27091
     1.09168
     0.48289
     0.17078
     0.51689
     1.51504
     2.96438
     2.48539
     0.98352
     0.08425
     0.10897
     0.49525
     0.73630
     0.82282
     0.76411
     0.46435
     0.18314
    -0.07645
    -0.31131
    -0.57089
    -0.71922
    -0.78412
    -0.75012
    -0.67596
    -0.58016
    -0.44728
    -0.31440
    -0.16297
    -0.08572
     0.06262
     0.13987
     0.26039
     0.32529
     0.42109
     0.40564
     0.43654
     0.39328
     0.32529
     0.40564
     0.42109
     0.33765
     0.37473
     0.30675
     0.26966
     0.26657
     0.28203
     0.28203
     0.26966
     0.25421
     0.25112
     0.18623
     0.23258
     0.24494
     0.24494
     0.20168
     0.26966
     0.23876
     0.26348
     0.19241
     0.23876
     0.20786
     0.18314
     0.20477
     0.24185
     0.19859
     0.18623
     0.22022
     0.17078
     0.13987
     0.12442
     0.17696
     0.14296
     0.19241
     0.13678
     0.08425
     0.07498
     0.11206
     0.08116
     0.03171
     0.00699
     0.01626
     0.01626
    -0.03936
    -0.05790
    -0.03936
    -0.08572
    -0.12898
    -0.12280
    -0.06099
    -0.12898
    -0.15061
    -0.18770
    -0.19079
    -0.20933
    -0.20624
    -0.13825
    -0.19079
    -0.21551
    -0.20624
    -0.18461
    -0.19697
    -0.12280
    -0.18461
    -0.18770
    -0.09499
    -0.09190
    -0.09499
    -0.04863
    -0.08263
    -0.07027
    -0.12898
    -0.06408
    -0.00228
    -0.01464
    -0.07336
    -0.11044
    -0.10735
    -0.07954
    -0.14443
    -0.19388
    -0.21860
    -0.14443
    -0.16915
    -0.21242
    -0.16606
    -0.20006
    -0.31749
    -0.26495
    -0.20315
    -0.18770
    -0.16915
    -0.25259
    -0.25568
    -0.21551
    -0.17533
    -0.24641
    -0.24023
    -0.24641
    -0.25877
    -0.18151
    -0.16297
    -0.14752
    -0.16297
    -0.07954
     0.07189
     0.18005
     0.12751
     0.18623
     0.07189
     0.10588
     0.19241
     0.21095
     0.26039
     0.29439
     0.18005
     0.15841
     0.07807
    -0.03009
    -0.03318
    -0.05481
    -0.14134
    -0.09190
    -0.17224
    -0.16915
    -0.14752
    -0.13207
     0.00699
     0.12442
     0.24803
     0.60341
     1.17820
     2.03112
     2.93966
     3.40938
     2.87476
     0.64977
    -3.65189
    -6.21372
    -6.21372
    -5.00851
     3.87601
     4.33028
    -0.37311
    -3.88675
    -6.06539
    -6.21372
    -5.76254
    -4.60369
    -3.21925
    -1.73592
    -0.49363
     0.49216
     1.18129
     1.70664
     1.97549
     2.08674
     1.87969
     1.67265
     1.45942
     1.27400
     0.91862
     0.75793
     0.60032
     0.39328
     0.31293
     0.29130
     0.28512
     0.23567
     0.18932
     0.20477
     0.22949
     0.24803
     0.25730
     0.21095
     0.18932
     0.21404
     0.30984
     0.23258
     0.17078
     0.09970
     0.06571
     0.07807
     0.03171
    -0.02082
    -0.17533
    -0.19388
    -0.04554
     0.39018
     0.77956
     1.22147
     1.62320
     1.70973
     1.52122
     1.25237
     1.27709
     1.28018
     1.30181
     1.62011
     1.73754
     1.79935
     1.60775
     1.38216
     0.92171
     0.47362
     0.15532
    -0.11353
    -0.40092
    -0.54617
    -0.66360
    -0.80266
    -0.70377
    -0.78103
    -0.82738
    -0.69141
    -0.63578
    -0.55544
    -0.46891
    -0.50908
    -0.33294
    -0.30204
    -0.25568
    -0.16606
    -0.14134
    -0.06099
    -0.04245
     0.03789
     0.09970
     0.10279
     0.04098
     0.12751
     0.10897
     0.19859
     0.13369
     0.11515
     0.07807
     0.15841
     0.11515
     0.03789
     0.00081
    -0.06717
    -0.03627
    -0.00846
     0.01626
     0.02244
    -0.16297
    -0.16297
    -0.14443
    -0.12280
    -0.14752
    -0.26804
    -0.25877
    -0.14752
    -0.01464
    -0.04863
    -0.15370
    -0.17224
    -0.27731
    -0.17224
    -0.20933
    -0.12280
    -0.16915
    -0.22169
    -0.19079
    -0.07027
    -0.10426
    -0.12280
    -0.16915
    -0.15679
    -0.08881
    -0.10735
    -0.09808
    -0.10735
    -0.15370
    -0.13207
    -0.12589
    -0.02700
    -0.06408
    -0.15679
    -0.09808
    -0.08881
    -0.07027
    -0.11353
    -0.16297
    -0.11971
    -0.07027
    -0.06717
    -0.11662
    -0.11662
    -0.15988
    -0.11044
    -0.11662
    -0.04554
    -0.14752
    -0.20933
    -0.15988
    -0.19079
    -0.07954
    -0.14443
    -0.13516
    -0.12898
    -0.11353
    -0.14134
    -0.10735
    -0.11971
    -0.19697
    -0.12589
    -0.09808
    -0.09499
    -0.07954
    -0.05481
    -0.05481
    -0.03318
    -0.02391
     0.01626
    -0.00846
    -0.04554
     0.00390
     0.02244
     0.09970
     0.10279
     0.04098
     0.04407
     0.06880
     0.08734
     0.12442
     0.16769
     0.08734
     0.05026
     0.08116
     0.15841
     0.15532
     0.06262
     0.09352
     0.10279
     0.14605
     0.16769
     0.07189
     0.05953
     0.01317
    -0.05481
     0.09970
     0.08734
     0.00390
    -0.03936
    -0.04863
     0.02862
     0.01626
    -0.03009
    -0.05172
    -0.04245
    -0.02391
    -0.01155
    -0.03627
    -0.02082
     0.00081
     0.07189
     0.15532
     0.20477
     0.18932
     0.13678
     0.14914
     0.20786
     0.23567
     0.18623
     0.22022
     0.07498
     0.04717
    -0.18461
    -0.24023
    -0.41638
    -0.67287
    -0.83974
    -0.78721
    -0.58016
    -0.45346
    -0.08572
     0.62196
     1.11640
     0.32529
    -0.49363
    -0.31440
     1.53667
     3.18070
     3.52681
     2.06511
     0.05335
     0.52307
     3.11889
     1.83952
     2.39577
     0.51689
    -0.68214
    -0.73158
     0.02244
     0.56324
    -0.31131
    -1.00353
    -1.49179
    -1.76682
    -1.97696
    -2.22727
    -2.37252
    -2.02332
    -1.53814
    -0.92009
    -0.53381
    -0.65433
    -0.80266
    -0.75630
    -0.65124
    -0.55853
    -0.37929
    -0.19079
    -0.10735
    -0.04245
     0.17078
     0.19550
     0.31602
     0.20477
     0.24803
     0.14914
     0.19241
     0.29748
     0.16769
     0.18623
     0.11206
     0.05644
     0.10279
     0.07498
     0.01626
    -0.00537
    -0.01155
     0.00699
    -0.03009
    -0.01155
    -0.05481
    -0.13516
    -0.17224
    -0.05790
    -0.00846
    -0.00846
    -0.07645
    -0.04863
     0.01008
    -0.11971
    -0.03936
     0.02244
    -0.02082
    -0.08572
    -0.05790
     0.06571
     0.07807
    -0.02700
    -0.11044
     0.00699
     0.06571
    -0.01773
    -0.02082
    -0.01155
     0.01008
    -0.04245
     0.00699
    -0.03009
     0.02553
     0.03480
    -0.01464
    -0.04245
     0.03171
     0.00081
     0.01008
     0.09970
     0.12133
    -0.03318
     0.04098
     0.08116
     0.07807
     0.04717
     0.01626
     0.00081
     0.07189
     0.00081
    -0.00846
     0.01626
    -0.00228
    -0.04863
    -0.08881
    -0.05172
    -0.02391
    -0.07336
    -0.07954
    -0.11971
    -0.09499
    -0.14134
    -0.10117
    -0.08881
    -0.06408
    -0.07954
    -0.15988
    -0.08263
    -0.07954
    -0.12898
    -0.13516
    -0.21860
    -0.12589
    -0.12589
    -0.11662
    -0.09808
    -0.08881
    -0.11353
    -0.07027
    -0.07336
    -0.00846
     0.00081
    -0.04245
     0.01317
     0.07498
     0.19859
     0.19859
     0.12442
     0.13987
     0.19550
     0.17078
     0.18932
     0.15841
     0.14605
     0.10897
     0.09661
     0.09352
     0.10279
     0.06262
     0.01317
    -0.02391
    -0.04863
     0.00390
    -0.05481
    -0.12589
    -0.09808
    -0.09808
    -0.05790
    -0.09808
    -0.11044
    -0.09808
    -0.09808
    -0.09499
     0.01935
     0.03480
    -0.04245
    -0.04863
    -0.01464
     0.02862
     0.01008
     0.00699
     0.16769
     0.11824
     0.06262
     0.11824
     0.11824
     0.13987
     0.09970
     0.11206
     0.10588
     0.16151
     0.14296
     0.06571
     0.04098
     0.09352
     0.01626
     0.01935
     0.07498
     0.07498
     0.02862
    -0.02082
     0.04098
    -0.01464
    -0.04554
    -0.00228
    -0.00537
     0.04407
    -0.03627
     0.02244
     0.07807
     0.06262
     0.00081
    -0.04554
     0.02862
    -0.00537
    -0.03318
    -0.01773
     0.05953
     0.02244
    -0.04245
    -0.01464
     0.03171
     0.03480
    -0.03318
    -0.02700
    -0.02700
    -0.05790
    -0.01773
    -0.03627
    -0.07645
    -0.05790
    -0.09808
    -0.03936
    -0.03318
     0.01008
    -0.08263
    -0.09499
    -0.10735
    -0.03936
    -0.01464
     0.04717
    -0.06717
    -0.13207
    -0.13207
    -0.03936
    -0.07954
     0.03789
     0.10588
     0.18623
     0.40564
     0.55397
     0.70230
     0.75793
     0.88154
     0.56015
     0.15841
     0.07498
    -0.11353
    -0.31131
    -0.24023
     0.12442
     0.96807
     1.83025
     1.42852
     0.98043
     0.47671
     0.28821
     0.51380
     1.18747
     1.66647
     2.25671
     3.44337
     6.44093
     3.85129
     0.16769
    -0.51217
    -1.29092
    -0.29895
     1.41306
     2.50084
     1.44706
     0.23258
    -0.76249
    -1.20439
    -1.52269
    -1.91516
    -2.26127
    -2.93494
    -3.73841
    -2.70008
    -1.10242
    -0.32367
    -0.27113
    -0.64815
    -1.21057
    -1.22603
    -1.13641
    -0.96026
    -0.75321
    -0.46273
    -0.35148
    -0.25877
    -0.11044
     0.08425
     0.19550
     0.17078
     0.13060
     0.08116
     0.12133
     0.19859
     0.07807
     0.13678
     0.00390
     0.07189
     0.06571
     0.06262
     0.06262
    -0.05790
    -0.09190
    -0.00228
     0.01626
    -0.01464
    -0.01155
    -0.06408
    -0.12280
    -0.07027
    -0.05172
     0.07498
    -0.04245
    -0.15679
    -0.07336
     0.00081
    -0.03318
    -0.07336
    -0.04863
    -0.08572
    -0.03009
    -0.00537
     0.00081
    -0.03318
    -0.03936
    -0.04863
    -0.03627
     0.00081
     0.04717
    -0.03318
    -0.02700
     0.02553
    -0.00537
    -0.00537
     0.01008
    -0.03318
    -0.07645
    -0.01464
    -0.04863
    -0.03318
    -0.07645
    -0.08881
    -0.09190
    -0.23405
    -0.32367
     0.12442
    -0.11971
    -0.07645
    -0.16297
    -0.11971
    -0.19697
    -0.15679
    -0.16606
    -0.07645
    -0.12589
    -0.04554
    -0.13516
    -0.09190
    -0.08263
    -0.14443
    -0.07954
    -0.17533
    -0.20006
    -0.16606
    -0.08572
    -0.14443
    -0.18151
    -0.20624
    -0.15061
    -0.15988
    -0.09190
    -0.16915
    -0.20933
    -0.18151
    -0.06099
    -0.12898
    -0.09190
    -0.01464
    -0.14752
    -0.13825
    -0.01464
     0.01935
     0.00390
    -0.01773
    -0.05172
    -0.01155
     0.09043
     0.05026
     0.12442
     0.05026
     0.05026
     0.08734
     0.21713
     0.27894
     0.17696
     0.14605
     0.09970
     0.17078
     0.18932
     0.19859
     0.18005
     0.16769
     0.17387
     0.20168
     0.17078
     0.17696
     0.07807
     0.06880
     0.06880
     0.19241
     0.12133
     0.09661
     0.08425
     0.05953
     0.05026
     0.16460
     0.10897
     0.13678
     0.06262
     0.13060
     0.13060
     0.14914
     0.11824
     0.15841
     0.06571
     0.13678
     0.14296
     0.11824
     0.05953
     0.02244
    -0.00228
     0.02244
    -0.07336
    -0.03318
    -0.08881
    -0.05172
    -0.10735
    -0.11662
    -0.18770
    -0.12280
    -0.16915
    -0.15679
    -0.12589
    -0.16915
    -0.16606
    -0.13516
    -0.08572
    -0.07954
    -0.20006
    -0.13516
    -0.10117
    -0.03318
    -0.09190
    -0.18151
    -0.19079
    -0.20624
    -0.20933
    -0.18151
    -0.10735
    -0.13207
    -0.29276
    -0.26186
    -0.18770
    -0.20006
    -0.24950
    -0.21242
    -0.19388
    -0.15988
    -0.16297
    -0.14443
    -0.13825
    -0.21242
    -0.28040
    -0.24023
    -0.14134
    -0.15370
    -0.23405
    -0.24641
    -0.31749
    -0.23096
    -0.24332
    -0.36075
    -0.37311
    -0.28967
    -0.17533
    -0.02391
     0.11206
     0.26348
     0.34692
     0.59414
     0.91553
     1.14112
     1.23074
     0.99897
     0.89081
     0.79810
     1.72209
     2.72025
     2.91803
     2.47303
     2.07438
     2.07438
     3.50827
     4.15722
     5.74253
     4.69493
    -0.15988
    -1.07460
    -0.15988
     0.61577
     2.03730
     2.59355
     2.23817
     1.25237
    -0.13207
    -1.51342
    -4.65004
    -5.83053
    -3.54991
    -1.52887
    -0.87374
    -1.12096
    -1.98314
    -2.36633
    -2.47449
    -2.23036
    -1.86880
    -1.49488
    -1.00971
    -0.69759
    -0.47509
    -0.20315
     0.00699
     0.17696
     0.19859
     0.11824
     0.18623
     0.14296
     0.16151
     0.16460
     0.20786
     0.08734
     0.07189
     0.02862
     0.10279
     0.04407
    -0.09499
    -0.03318
    -0.01464
    -0.00537
    -0.00537
    -0.02700
    -0.07027
    -0.10117
    -0.15061
    -0.00228
     0.05644
    -0.05172
    -0.07954
    -0.13516
    -0.03936
    -0.07027
    -0.10735
    -0.05481
    -0.08263
    -0.10426
    -0.10735
    -0.06408
    -0.03009
    -0.07954
    -0.15988
    -0.17842
    -0.09499
    -0.07954
    -0.09190
    -0.08881
    -0.14443
    -0.11044
    -0.15679
    -0.08263
    -0.10117
    -0.15988
    -0.18461
    -0.19079
    -0.20933
    -0.14134
    -0.19079
    -0.28967
    -0.21860
    -0.20006
    -0.18151
    -0.21551
    -0.21551
    -0.27113
    -0.27422
    -0.27422
    -0.18461
    -0.16606
    -0.16915
    -0.19079
    -0.14752
    -0.17842
    -0.11353
    -0.11662
    -0.07954
    -0.08881
    -0.11971
    -0.06717
    -0.03318
    -0.01464
    -0.06099
     0.01008
    -0.08881
    -0.01773
     0.01317
     0.03789
    -0.01773
    -0.01155
    -0.06408
    -0.07645
    -0.04245
    -0.00228
    -0.01464
    -0.08881
    -0.05172
    -0.12589
    -0.02700
    -0.10735
    -0.06408
    -0.10117
    -0.14443
    -0.09808
    -0.11971
    -0.02082
    -0.08263
    -0.13207
    -0.18461
    -0.05172
    -0.01464
    -0.06717
    -0.08881
    -0.07954
    -0.11971
    -0.07336
    -0.01155
    -0.05481
    -0.04863
    -0.06099
     0.01317
     0.10279
    -0.03936
    -0.06408
    -0.13207
    -0.03318
     0.00699
    -0.03009
    -0.02082
    -0.00846
    -0.04554
    -0.06717
    -0.09499
    -0.02082
    -0.02082
    -0.04245
    -0.07336
    -0.08881
    -0.06408
    -0.04245
    -0.06408
    -0.04245
    -0.06099
    -0.03009
     0.01008
     0.01626
    -0.06717
    -0.07954
    -0.10426
    -0.02700
    -0.01773
     0.02553
    -0.12589
    -0.11044
    -0.13207
    -0.07954
    -0.08572
    -0.06717
    -0.07027
    -0.17224
    -0.21860
    -0.22787
    -0.14443
    -0.15679
    -0.21551
    -0.24023
    -0.26495
    -0.21551
    -0.16297
    -0.24332
    -0.28349
    -0.29585
    -0.27422
    -0.24641
    -0.20006
    -0.17224
    -0.20933
    -0.18461
    -0.16915
    -0.11044
    -0.07954
    -0.05481
    -0.08881
    -0.03936
     0.03480
     0.07498
     0.08425
     0.15223
     0.18314
     0.12133
     0.24494
     0.32220
     0.24185
     0.15223
     0.18623
     0.18314
     0.12133
     0.17078
     0.09970
     0.16151
     0.22949
     0.15532
     0.00699
    -0.63269
    -1.04370
    -0.59561
     1.53049
     3.43101
     0.63741
    -2.31071
    -3.13581
    -1.58141
     3.01073
     6.44093
     6.44093
     2.72643
    -2.41269
    -1.85026
     0.83518
     2.42358
     3.15907
     3.00455
     2.49775
     1.77772
     0.89699
     0.25112
    -0.31440
    -0.69759
    -0.99426
    -1.25384
    -1.34346
    -1.24766
    -1.15495
    -1.05297
    -0.97571
    -0.90464
    -0.77794
    -0.61106
    -0.58943
    -0.39165
    -0.36384
    -0.37311
    -0.29895
    -0.19697
    -0.15679
    -0.17842
    -0.14752
    -0.12280
    -0.12589
    -0.03936
    -0.00228
    -0.07027
    -0.06408
    -0.06099
    -0.08263
     0.01317
    -0.04554
    -0.02700
    -0.01464
    -0.08881
     0.02553
    -0.03009
    -0.04863
    -0.09190
    -0.03009
    -0.00537
    -0.06099
    -0.09190
    -0.07027
    -0.05790
    -0.10117
    -0.04245
    -0.10426
    -0.06717
    -0.05481
    -0.09499
    -0.09808
    -0.09190
    -0.11044
    -0.15679
    -0.05172
     0.00390
    -0.05790
    -0.11662
    -0.03009
    -0.06099
    -0.04245
    -0.02082
     0.00081
    -0.02700
     0.00390
     0.03480
     0.04407
     0.04098
     0.01008
    -0.01155
     0.03789
     0.11515
     0.10279
     0.08734
     0.01008
     0.01626
     0.08116
     0.09661
     0.15532
     0.05644
    -0.00228
     0.09661
     0.18623
     0.13369
     0.10897
     0.07498
     0.01626
     0.12133
     0.13060
     0.11206
     0.09970
     0.04407
     0.01317
     0.01935
     0.03480
     0.05644
    -0.07336
    -0.18770
    -0.08572
    -0.07027
    -0.15370
    -0.22478
    -0.19697
    -0.20315
    -0.17224
    -0.16915
    -0.17224
    -0.24950
    -0.24950
    -0.29276
    -0.21860
    -0.13516
    -0.20006
    -0.24950
    -0.12589
    -0.19388
    -0.11971
    -0.13825
    -0.11044
    -0.11971
    -0.12589
    -0.05172
    -0.04245
     0.05335
     0.06571
     0.11206
     0.06571
     0.07807
     0.06880
     0.13369
     0.20168
     0.13987
     0.16460
     0.08116
     0.07498
     0.10279
     0.11515
     0.11206
     0.05644
     0.01008
    -0.00846
     0.09352
     0.01008
    -0.01155
    -0.02700
    -0.04245
    -0.04863
    -0.01464
    -0.00537
    -0.02391
    -0.07645
    -0.08881
    -0.07027
    -0.01155
    -0.09808
    -0.17533
    -0.27731
    -0.29276
    -0.28658
    -0.28658
    -0.21551
    -0.49363
    -0.48436
    -0.49672
    -0.49363
    -0.50290
    -0.51835
    -0.61724
    -0.52144
    -0.52144
    -0.42256
    -0.47509
    -0.43492
    -0.39783
    -0.33603
    -0.17224
    -0.10735
    -0.05481
    -0.07645
    -0.09190
     0.01626
     0.11206
     0.10897
     0.06880
     0.05953
     0.14605
     0.14914
     0.18314
     0.11824
     0.12442
     0.03480
     0.00390
    -0.09499
    -0.01155
    -0.09808
    -0.16606
    -0.19697
    -0.33294
    -0.40092
    -0.31440
    -0.07027
    -0.25259
    -0.82738
    -1.05915
     0.52925
     2.93657
     3.98417
     1.27091
    -1.54741
    -2.37561
    -2.59501
    -2.99366
    -1.24766
     1.38525
     3.21469
     4.87108
     3.17143
     0.46744
    -0.91700
    -1.00662
    -0.10117
     0.88154
     1.74681
     2.42976
     2.64608
     2.66771
     2.41122
     2.09601
     1.66029
     1.25546
     0.80428
     0.39018
     0.01626
    -0.21551
    -0.27731
    -0.41947
    -0.55853
    -0.69759
    -0.76558
    -0.66978
    -0.75630
    -0.56780
    -0.47200
    -0.45037
    -0.48745
    -0.40092
    -0.27113
    -0.28040
    -0.24641
    -0.28349
    -0.20315
    -0.09190
    -0.08263
    -0.07027
    -0.11044
    -0.07027
    -0.05172
     0.05026
     0.06262
     0.04407
     0.03480
    -0.03318
     0.00390
     0.01935
     0.11824
    -0.00846
     0.03171
     0.05644
     0.08425
     0.07498
     0.16460
     0.07189
     0.00699
     0.00699
     0.10897
     0.09352
     0.12133
     0.11206
     0.09970
     0.06262
     0.10897
     0.13369
     0.13369
     0.12751
     0.08734
     0.05026
     0.14296
     0.13060
     0.10279
     0.12133
     0.13060
     0.06262
     0.11824
     0.10279
     0.10279
     0.06880
     0.01626
     0.04717
     0.05335
     0.06571
     0.08425
     0.03171
     0.00081
     0.05026
     0.00390
     0.01626
     0.03789
     0.06571
    -0.06099
    -0.06408
     0.01008
     0.03171
     0.02244
    -0.02700
    -0.04245
    -0.01464
     0.04098
     0.01317
    -0.03936
    -0.01464
    -0.10117
    -0.11044
    -0.08263
     0.01317
    -0.05172
    -0.07954
    -0.10735
    -0.06717
    -0.04245
    -0.08263
    -0.08881
    -0.07336
    -0.11971
    -0.11662
    -0.03936
    -0.09499
    -0.08572
    -0.16606
    -0.15679
    -0.01155
    -0.01464
    -0.14134
    -0.09190
    -0.11353
    -0.09499
    -0.07027
    -0.02391
    -0.01155
    -0.09499
    -0.07027
    -0.02082
    -0.00228
     0.05335
    -0.07645
    -0.06717
    -0.01773
     0.02862
    -0.03627
    -0.02700
    -0.02391
    -0.02700
    -0.09190
    -0.03627
     0.00081
     0.02553
    -0.07954
    -0.05172
    -0.12589
    -0.02082
     0.01935
    -0.05172
     0.02244
    -0.03627
    -0.00537
    -0.01155
     0.12133
     0.13678
     0.02862
     0.03171
     0.05644
     0.09970
     0.17387
     0.16460
     0.10588
     0.17078
     0.14914
     0.18314
     0.17696
     0.21713
     0.13060
     0.17387
     0.12133
     0.14296
     0.06571
     0.02244
     0.10897
     0.05953
    -0.05172
    -0.02082
    -0.03936
    -0.05172
    -0.11971
    -0.16606
    -0.17224
    -0.20624
    -0.28658
    -0.23405
    -0.29585
    -0.39165
    -0.38856
    -0.46273
    -0.40710
    -0.41329
    -0.35148
    -0.32985
    -0.27113
    -0.33912
    -0.33912
    -0.34530
    -0.27731
    -0.12589
    -0.03318
     0.04717
     0.09352
     0.01626
     0.00699
     0.01008
    -0.18151
    -0.28349
    -0.52453
    -0.92936
    -1.31873
    -1.21985
     1.99094
     6.44093
     3.49900
    -6.18282
    -6.21372
    -6.21372
     4.22830
     6.44093
     5.52930
     0.37782
    -1.39599
    -1.22294
    -0.33603
     0.61268
     1.43470
     2.16400
     2.58428
     2.67389
     2.51938
     2.23817
     1.87351
     1.38216
     1.09786
     0.66831
     0.38400
     0.09970
    -0.09190
    -0.25877
    -0.30513
    -0.25259
    -0.32676
    -0.32058
    -0.36075
    -0.30822
    -0.24641
    -0.19388
    -0.11353
    -0.15988
    -0.18151
    -0.08572
    -0.06408
    -0.08881
    -0.12589
    -0.12589
    -0.04863
    -0.05481
    -0.02700
     0.00390
    -0.01773
    -0.01155
    -0.06408
    -0.06408
     0.01935
    -0.00537
    -0.03009
     0.04098
     0.03171
     0.07498
     0.00699
    -0.02391
     0.06880
     0.03480
     0.01935
    -0.07954
     0.00081
    -0.00537
    -0.01773
    -0.00537
    -0.02700
     0.01008
     0.03789
     0.07807
     0.06880
     0.07807
    -0.05790
    -0.03627
     0.05026
     0.15841
     0.11206
     0.14605
     0.13987
     0.04098
     0.11515
     0.12133
     0.07498
     0.06880
     0.04717
     0.05026
     0.04717
     0.07189
     0.02862
    -0.07027
    -0.03936
    -0.03627
     0.01008
    -0.03009
    -0.05172
    -0.10426
    -0.11353
    -0.02700
    -0.09808
    -0.06717
    -0.08572
    -0.12898
    -0.13516
    -0.10426
    -0.04863
    -0.13825
    -0.20315
    -0.21242
    -0.11662
    -0.19697
    -0.12589
    -0.21242
    -0.27113
    -0.22478
    -0.22478
    -0.17224
    -0.15679
    -0.25568
    -0.24641
    -0.26186
    -0.20933
    -0.22169
    -0.32985
    -0.29276
    -0.24332
    -0.23714
    -0.26186
    -0.23405
    -0.25568
    -0.25259
    -0.28658
    -0.19388
    -0.14752
    -0.16606
    -0.11971
    -0.06717
    -0.02082
     0.03171
     0.03480
     0.13678
     0.17696
     0.23567
     0.16460
     0.19859
     0.26966
     0.25112
     0.26657
     0.22022
     0.21713
     0.20168
     0.18932
     0.20786
     0.13678
     0.10279
     0.01626
    -0.02391
     0.03171
     0.05953
    -0.01464
    -0.04245
    -0.09190
    -0.11353
     0.00081
    -0.09190
    -0.02391
    -0.06408
    -0.09190
    -0.11044
    -0.06408
    -0.00846
    -0.07954
    -0.08572
    -0.03627
     0.04407
     0.06880
     0.00390
    -0.07954
    -0.07027
    -0.00537
     0.01626
     0.04407
     0.05953
    -0.09190
    -0.02700
    -0.02082
     0.01935
     0.01317
    -0.08263
    -0.11662
    -0.11971
    -0.01464
    -0.04554
    -0.04554
    -0.06717
    -0.08263
    -0.09499
    -0.04554
     0.04098
    -0.08881
    -0.10117
    -0.14134
    -0.20315
    -0.15370
    -0.15679
    -0.11353
    -0.03936
    -0.01464
     0.10279
     0.23876
     0.44581
     0.55397
     0.72393
     0.80119
     0.85063
     0.62196
     0.51689
     0.39946
     0.20168
     0.29130
     0.38091
    -0.25259
    -2.04186
    -4.38428
    -2.69081
     2.04348
     6.44093
     4.02125
    -0.22787
    -1.96151
    -2.03568
    -0.93245
     0.62196
     2.17945
     3.21778
     3.86983
     3.63188
     2.54410
    -0.55235
    -2.63210
    -1.14259
     0.68994
     1.18129
     0.49834
    -0.69450
    -1.59995
    -1.91516
    -1.94297
    -1.80700
    -1.48252
    -1.25075
    -0.86755
    -0.65433
    -0.44728
    -0.28040
    -0.10735
     0.01626
     0.17696
     0.17696
     0.14605
     0.16769
     0.19859
     0.25730
     0.34383
     0.31911
     0.26657
     0.30675
     0.31293
     0.39328
     0.35619
     0.26966
     0.27584
     0.24185
     0.28203
     0.30366
     0.22022
     0.19859
     0.10897
     0.13987
     0.25421
     0.20168
     0.12133
     0.11515
     0.07189
     0.13987
     0.10897
     0.13369
     0.06880
     0.01626
     0.06571
     0.08116
     0.05953
     0.05953
    -0.01464
    -0.00846
     0.04407
    -0.01464
     0.04717
    -0.01773
    -0.06099
    -0.00537
     0.04717
    -0.01464
     0.02553
     0.00081
    -0.00228
     0.01935
    -0.02391
     0.00699
    -0.03627
    -0.04863
     0.01626
     0.02553
    -0.03009
    -0.01464
     0.00699
     0.04098
    -0.05481
    -0.06717
    -0.09808
    -0.05172
     0.02862
    -0.00228
    -0.03009
     0.00081
    -0.14443
    -0.07336
    -0.01464
     0.07807
     0.02244
    -0.10426
    -0.02700
    -0.00228
    -0.00846
     0.01626
    -0.03627
     0.01626
     0.00699
     0.03171
     0.02553
     0.02862
    -0.02391
    -0.05790
    -0.10735
     0.01008
    -0.02700
    -0.02082
    -0.01773
    -0.06099
    -0.06099
    -0.05172
    -0.02700
    -0.06717
     0.00699
     0.01317
     0.15841
     0.13060
     0.12442
     0.05953
     0.05026
     0.13678
     0.25112
     0.22949
     0.23876
     0.17696
     0.22331
     0.20168
     0.18932
     0.16769
     0.18623
     0.10897
     0.10897
     0.13369
     0.14605
     0.13060
     0.06262
     0.08734
     0.10279
     0.25730
     0.18005
     0.12133
     0.04407
     0.04407
     0.13060
     0.11206
     0.14296
     0.15841
     0.06880
     0.06880
     0.04098
     0.08116
    -0.01773
    -0.03936
    -0.03009
     0.00081
    -0.02082
    -0.04245
    -0.07954
    -0.07027
    -0.03318
    -0.06408
    -0.10117
    -0.08263
    -0.06099
    -0.08881
    -0.07954
    -0.07954
    -0.11971
    -0.13516
    -0.06408
    -0.10117
    -0.11971
    -0.07954
    -0.12280
    -0.11044
    -0.11662
    -0.07336
    -0.11662
    -0.08263
    -0.08572
     0.01626
     0.05026
     0.01317
     0.00390
    -0.05172
     0.00390
     0.03480
     0.05644
     0.11206
     0.01008
     0.03171
     0.12751
     0.12442
     0.11515
     0.13369
     0.09352
     0.10588
     0.10897
     0.15841
     0.17078
     0.11515
     0.18005
     0.23258
     0.20168
     0.22640
     0.18932
     0.20168
     0.18932
     0.19859
     0.23876
     0.24185
     0.27584
     0.29748
     0.27584
     0.27894
     0.33147
     0.32838
     0.28821
     0.32838
     0.34074
     0.36546
     0.34383
     0.36855
     0.29130
     0.32220
     0.28203
     0.28203
     0.22949
     0.17078
     0.06571
    -0.00228
    -0.11044
    -0.15061
    -0.26804
    -0.31440
    -0.35766
    -0.35457
    -0.33912
    -0.18461
     0.03171
     0.17387
     0.26657
     0.20168
     0.19859
     0.35619
     0.19550
     0.39328
     1.59230
     2.94275
     3.23941
     0.96807
    -0.33912
     3.48045
     2.49157
     1.45015
     0.95261
     0.05026
    -0.22478
     0.73320
     0.73939
     0.64668
     0.51380
     0.40564
     0.45817
     1.01751
    -0.26495
    -4.73348
    -5.52459
    -1.53505
     0.91862
     1.00824
    -0.24023
    -0.94481
    -1.29092
    -1.36200
    -1.29710
    -1.10551
    -0.95408
    -0.72231
    -0.53690
    -0.34839
    -0.20933
    -0.21551
    -0.06408
    -0.06099
     0.02244
     0.08734
    -0.03936
    -0.09190
    -0.06099
    -0.06408
    -0.01773
    -0.02391
     0.00081
    -0.05172
    -0.00537
    -0.03627
     0.01008
    -0.01464
     0.01626
    -0.00228
     0.01626
     0.00081
     0.04717
     0.05026
     0.01626
    -0.00537
     0.01935
     0.06571
     0.05644
     0.06571
    -0.02391
    -0.04554
    -0.03318
     0.01935
    -0.03318
     0.00699
    -0.09808
    -0.09499
    -0.07645
    -0.03009
    -0.03009
    -0.08263
    -0.09808
    -0.06408
    -0.05172
    -0.05790
    -0.05172
    -0.10735
    -0.06408
    -0.10735
    -0.02391
     0.00699
     0.00081
    -0.06408
    -0.09808
    -0.03318
     0.00081
    -0.03318
    -0.04245
    -0.01464
     0.02553
    -0.00228
    -0.01155
    -0.01155
     0.00699
    -0.00537
    -0.06408
    -0.01155
    -0.00228
    -0.05172
     0.00699
    -0.02391
     0.00699
    -0.04863
    -0.07954
    -0.01773
     0.00081
    -0.03318
    -0.07336
    -0.05172
    -0.07336
    -0.04554
    -0.07027
    -0.05790
    -0.04245
    -0.08263
    -0.11971
    -0.00228
    -0.05172
    -0.11353
    -0.19079
    -0.14134
    -0.06717
    -0.04554
    -0.05481
    -0.10426
    -0.10735
    -0.07954
    -0.09190
    -0.10426
    -0.06099
    -0.16606
    -0.16606
    -0.13825
    -0.08572
    -0.08572
    -0.19697
    -0.23405
    -0.17842
    -0.12898
    -0.13516
    -0.19388
    -0.31131
    -0.29895
    -0.28349
    -0.32985
    -0.27731
    -0.29276
    -0.38238
    -0.39783
    -0.36384
    -0.36075
    -0.44728
    -0.48127
    -0.45346
    -0.42256
    -0.42874
    -0.33294
    -0.42256
    -0.41019
    -0.37002
    -0.40092
    -0.32985
    -0.30513
    -0.31131
    -0.30204
    -0.32058
    -0.24023
    -0.24332
    -0.27422
    -0.31440
    -0.28040
    -0.21860
    -0.24641
    -0.13825
    -0.16606
    -0.13516
    -0.13207
    -0.11662
    -0.02700
    -0.08572
    -0.05790
     0.09352
     0.05644
     0.06880
     0.08425
     0.09043
     0.13369
     0.14914
     0.13369
     0.09352
     0.05335
     0.02244
     0.06571
     0.02553
     0.03789
     0.00699
    -0.01773
     0.00081
     0.01626
     0.01626
    -0.06408
    -0.11044
    -0.01464
     0.01317
     0.04407
     0.00390
     0.00081
     0.01935
     0.01317
     0.03789
     0.13060
     0.05026
     0.03789
     0.05644
     0.07498
     0.11515
     0.09661
     0.06880
     0.07189
     0.13060
     0.16460
     0.21095
     0.09352
     0.07498
     0.13060
     0.09661
     0.13987
     0.20786
     0.13369
     0.11515
     0.13060
     0.21404
     0.15223
     0.16460
     0.07189
     0.12751
     0.12133
     0.13678
     0.19859
     0.14605
     0.09970
     0.10897
     0.08116
     0.20786
     0.18623
     0.16151
     0.12133
     0.07498
     0.09661
     0.05026
     0.04717
     0.06262
     0.06880
     0.01935
    -0.03627
    -0.07027
    -0.19697
    -0.23405
    -0.26186
    -0.22169
    -0.18151
    -0.13207
     0.11206
     0.34074
     0.40564
     0.47671
     0.56633
     0.68067
     0.61577
     0.38091
     0.18005
     0.45508
     1.44397
     2.29379
     2.38650
     2.57810
     1.65101
     4.77837
     5.99284
     3.47736
     0.49525
    -0.24023
     0.23876
     0.44272
     1.71282
     2.49466
     2.05893
     1.50886
     0.76102
     0.05953
    -0.44419
    -2.19637
    -5.09195
    -4.95907
    -2.41269
    -0.53690
    -0.25259
    -0.88919
    -1.59686
    -1.83481
    -1.79773
    -1.56287
    -1.27547
    -0.96335
    -0.70686
    -0.53690
    -0.28040
    -0.14443
    -0.02082
     0.07807
     0.03171
     0.09661
     0.07807
     0.12133
     0.14296
     0.06262
     0.04407
     0.04098
     0.05953
     0.06262
     0.05335
     0.05026
     0.01317
    -0.05481
     0.01626
     0.06262
     0.04407
     0.03171
     0.00390
     0.04098
     0.00699
    -0.01773
     0.03480
     0.01626
     0.03171
     0.00699
     0.04717
     0.03480
    -0.03009
     0.01008
    -0.00228
     0.06571
    -0.02082
    -0.03627
    -0.00537
     0.05026
    -0.04863
    -0.03936
    -0.04554
    -0.01773
     0.05644
    -0.01155
    -0.05790
    -0.04554
    -0.05790
    -0.11662
    -0.00846
     0.00081
    -0.02700
    -0.07645
    -0.06408
    -0.00537
    -0.01464
    -0.08263
    -0.04245
    -0.04245
    -0.06408
    -0.02700
    -0.03009
    -0.03318
    -0.02082
    -0.06099
    -0.04863
     0.01317
     0.01935
    -0.09190
    -0.03936
    -0.08263
    -0.08263
     0.01008
    -0.03627
    -0.05481
    -0.07645
    -0.02391
    -0.00846
     0.05644
    -0.04554
    -0.05790
    -0.06408
    -0.04245
     0.07189
    -0.00537
    -0.03009
     0.04098
     0.01317
     0.05335
     0.02862
     0.04717
     0.08734
     0.04098
     0.04717
     0.05026
     0.04098
    -0.00846
     0.00081
    -0.04863
     0.10588
     0.01626
     0.06262
     0.03171
     0.00390
     0.00390
    -0.03627
     0.00081
     0.08425
     0.03480
     0.05953
     0.05953
     0.12751
     0.19859
     0.09970
     0.06262
     0.18005
     0.18932
     0.15532
     0.18932
     0.16460
     0.11515
     0.12442
     0.15532
     0.10588
     0.08116
     0.06571
    -0.00846
     0.01935
    -0.05481
    -0.07027
    -0.14134
    -0.06717
    -0.10117
    -0.15988
    -0.09190
    -0.17224
    -0.12589
    -0.14443
    -0.12898
    -0.16297
    -0.13207
    -0.14443
    -0.13207
    -0.05172
    -0.11662
    -0.09499
    -0.07954
    -0.06099
    -0.03318
    -0.07954
    -0.10426
    -0.10117
    -0.10735
    -0.07027
    -0.15370
    -0.11353
    -0.12280
    -0.09190
    -0.13825
    -0.11353
    -0.13825
    -0.15061
    -0.18151
    -0.19697
    -0.12589
    -0.11662
    -0.14752
    -0.15679
    -0.11662
    -0.15061
    -0.13516
    -0.09499
    -0.09190
    -0.11662
    -0.14752
    -0.14443
    -0.09499
    -0.07954
    -0.08263
    -0.10735
    -0.03318
    -0.10426
    -0.07954
    -0.02082
    -0.07027
    -0.09808
    -0.20315
    -0.12280
    -0.03627
    -0.05481
    -0.10426
    -0.15061
    -0.14134
    -0.12898
    -0.15061
    -0.18770
    -0.16297
    -0.17533
    -0.21242
    -0.24641
    -0.18770
    -0.20006
    -0.21860
    -0.22169
    -0.12898
    -0.19388
    -0.10426
    -0.15061
    -0.06408
    -0.04863
    -0.00537
     0.02553
     0.08734
     0.13678
     0.10279
     0.20477
     0.24494
     0.21713
     0.16460
     0.19241
     0.11515
     0.19550
     0.22640
     0.15841
     0.11824
     0.05644
    -0.02082
    -0.15988
    -0.27113
    -0.31440
    -0.40710
    -0.54308
    -0.67905
    -0.92318
    -0.95408
    -0.73776
    -0.36693
     0.30057
     1.40688
     2.80678
     3.12507
     2.47303
     2.13928
     1.49959
     1.19365
     3.33212
     5.13066
     3.53917
     1.30799
     1.07313
     3.17761
     1.80553
     1.32345
     1.46251
     0.50143
    -0.47509
    -0.75321
    -1.12714
    -1.17658
    -1.78845
    -2.92567
    -2.71245
    -1.65866
    -0.56780
    -0.38238
    -0.83974
    -1.12714
    -1.27547
    -1.28165
    -1.10551
    -0.85210
    -0.68832
    -0.60179
    -0.52762
    -0.32058
    -0.27113
    -0.21242
    -0.10735
    -0.13825
    -0.11044
    -0.13207
    -0.15679
    -0.07954
    -0.11044
    -0.17842
    -0.15370
    -0.12589
    -0.04245
    -0.11353
    -0.11044
    -0.11662
    -0.15061
    -0.02082
    -0.14134
    -0.04863
    -0.10735
    -0.11353
    -0.11353
    -0.01155
    -0.03627
    -0.08881
    -0.08572
    -0.07027
     0.01008
    -0.03009
    -0.06717
    -0.01155
     0.00081
     0.00699
     0.00699
     0.11206
    -0.00228
     0.06262
     0.05953
     0.03789
     0.08425
     0.02553
     0.04098
     0.07498
     0.04407
     0.08425
     0.05026
     0.02862
     0.05953
     0.02553
     0.02553
     0.02862
    -0.01773
    -0.01464
    -0.04863
     0.01317
     0.06262
    -0.02700
    -0.02082
    -0.02391
    -0.00228
     0.04098
    -0.01464
    -0.02082
    -0.05172
    -0.01464
    -0.08572
    -0.03627
    -0.02082
    -0.01773
    -0.06099
    -0.05790
    -0.04863
    -0.04554
    -0.09190
    -0.12898
    -0.11971
    -0.03009
    -0.03318
    -0.05790
    -0.12898
    -0.15370
    -0.07645
    -0.13207
     0.00699
    -0.10117
    -0.16606
    -0.14134
    -0.10117
    -0.10426
    -0.15679
    -0.16606
    -0.14134
    -0.10117
    -0.12280
    -0.09808
    -0.13516
    -0.24332
    -0.19079
    -0.16297
    -0.06099
    -0.13207
    -0.14134
    -0.16606
    -0.10735
    -0.10117
    -0.11662
    -0.11662
    -0.16915
    -0.07645
    -0.10117
    -0.04245
    -0.05172
    -0.12280
    -0.03318
    -0.10117
    -0.06099
    -0.03627
    -0.05172
    -0.01464
    -0.03936
    -0.05481
     0.02862
    -0.05481
    -0.06717
     0.00390
     0.06880
     0.03480
     0.02862
     0.06880
    -0.02700
     0.03480
     0.01317
     0.14605
     0.08425
     0.07498
     0.08116
     0.06880
     0.11515
     0.06880
     0.05644
     0.15532
     0.10897
     0.11515
     0.10588
     0.07807
     0.09352
     0.06571
     0.09043
     0.16151
     0.17387
     0.06880
     0.03789
     0.11824
     0.13369
     0.10588
     0.11824
     0.12442
     0.18314
     0.18005
     0.19550
     0.20168
     0.14296
     0.19859
     0.17387
     0.24803
     0.31293
     0.23258
     0.25730
     0.24185
     0.30366
     0.22949
     0.25421
     0.18623
     0.18314
     0.23567
     0.28821
     0.23258
     0.14605
     0.02553
     0.09043
     0.05026
     0.07807
     0.01626
     0.08116
    -0.06099
    -0.00846
    -0.04245
    -0.05172
    -0.08263
    -0.05481
    -0.03936
    -0.04863
    -0.01155
    -0.02700
    -0.09808
    -0.09190
    -0.10426
    -0.01155
    -0.05790
    -0.04245
    -0.08572
    -0.06099
    -0.02391
    -0.15679
    -0.14443
    -0.15370
    -0.13516
    -0.16297
    -0.20624
    -0.26186
    -0.32985
    -0.37002
    -0.47818
    -0.51526
    -0.58943
    -0.72231
    -0.77794
    -0.88301
    -1.04679
    -1.13950
    -1.06842
    -1.02825
    -0.89228
    -0.55853
    -0.25259
     0.18932
     0.86300
     2.59355
     4.45389
     3.96872
     0.76102
    -3.51592
    -6.07466
    -2.61665
     3.48354
     5.12139
     4.18504
     1.32654
    -0.71922
     1.21529
     1.51504
     0.05026
    -0.45346
    -1.04370
    -0.24641
     0.76411
     1.61084
     1.90133
     1.87351
     1.67883
     1.23692
     0.80119
     0.41491
    -0.01773
    -0.26495
    -0.43492
    -0.60797
    -0.63269
    -0.65433
