# Supplementary material for: Software algorithm and hardware design for real-time implementation of new spectral estimator
Source: Biomed Eng Online. 2014 May 9;13:61. doi: 10.1186/1475-925X-13-61 (PMC4057578; doi:10.1186/1475-925X-13-61)
Supplement: Additional file 2 — txtfiles.zip. [file 1475-925X-13-61-S2.zip › FILE100.TXT]

     0.22459
     0.39139
     0.80491
     1.28445
     1.64585
     2.01072
     1.77443
     1.67018
     1.76400
     1.82308
     1.71188
     1.69798
     1.59373
     1.55550
     1.48948
     1.16283
     0.89526
     0.85703
     0.83618
     0.71108
     0.53039
     0.38791
     0.19679
     0.07864
    -0.07078
    -0.21673
    -0.31403
    -0.32793
    -0.24453
    -0.02561
     0.04389
     0.02999
     0.16204
     0.31494
     0.26281
     0.21764
     0.08559
     0.11687
     0.15161
     0.09602
     0.03694
    -0.06731
    -0.24801
    -0.59550
    -0.59898
    -0.60245
    -0.58160
    -0.72755
    -0.95343
    -1.14455
    -1.13412
    -0.33141
     0.13771
    -0.51905
    -0.78663
    -0.54685
    -0.64068
    -0.62678
    -0.71018
    -0.81443
    -0.73798
    -0.51558
    -0.53295
    -0.59898
    -1.04377
    -1.17235
    -1.34610
    -1.38085
    -1.28007
    -1.10285
    -1.26965
    -1.39475
    -1.24185
    -1.12370
    -0.60245
    -0.31403
    -0.23411
    -0.21326
    -0.00823
     0.16204
     0.16551
    -0.14028
    -0.07078
    -0.19588
    -0.14028
    -0.31056
    -0.10553
     0.14119
     0.30451
     0.39486
     0.34969
     0.06474
    -0.10206
    -0.20631
    -0.06731
     0.19331
     0.36706
     0.46784
     0.54776
     0.62769
     0.64854
     0.55471
     0.56166
     0.46436
     0.39139
     0.33231
     0.22459
     0.13424
     0.04389
     0.00567
    -0.11943
    -0.09163
    -0.14028
    -0.28276
    -0.23758
    -0.29666
    -0.25843
    -0.27581
    -0.37658
    -0.39743
    -0.34183
    -0.29318
    -0.30708
    -0.28971
    -0.35921
    -0.32098
    -0.31751
    -0.23411
    -0.14028
    -0.23063
    -0.16113
    -0.18893
    -0.08816
    -0.08816
    -0.05341
    -0.03951
    -0.07078
     0.01609
    -0.00128
     0.02999
     0.01609
    -0.00128
    -0.03603
    -0.04993
     0.08907
    -0.10553
    -0.03603
    -0.21326
    -0.14723
    -0.15766
    -0.10206
    -0.18546
    -0.22021
    -0.20283
    -0.26886
    -0.16113
    -0.10206
    -0.15766
    -0.25148
    -0.16808
    -0.08468
    -0.08121
    -0.03603
    -0.04646
    -0.01866
    -0.00476
     0.02652
     0.09949
     0.07864
     0.05084
     0.07864
     0.06474
     0.10992
     0.10297
     0.14119
     0.09254
     0.13424
     0.14814
     0.18636
     0.19331
     0.22459
     0.17594
     0.21416
     0.20026
     0.26976
     0.24196
     0.18984
     0.12729
     0.09949
     0.06474
    -0.02213
    -0.15071
    -0.22716
    -0.19241
    -0.44260
    -0.41481
    -0.16113
     0.14119
     0.29756
     0.51996
     0.87788
     1.31573
     1.32268
     0.92306
     1.27750
     3.63701
     5.43009
     5.06522
     7.23708
     5.76717
     1.90647
     0.56861
     1.01341
     2.69182
     2.88989
     3.63701
     2.82039
     0.54081
    -0.59898
    -1.11327
    -1.75267
    -2.56929
    -3.04536
    -3.21216
    -3.03493
    -2.40596
    -2.07932
    -1.74224
    -1.06810
    -0.92215
    -0.72408
    -0.54338
    -0.17851
     0.15161
     0.19679
     0.39834
     0.68676
     0.61379
     0.61726
     0.54776
     0.49216
     0.50259
     0.60684
     0.44004
     0.36706
     0.11687
     0.01957
    -0.03603
     0.02999
     0.01957
     0.10644
     0.27671
     0.38444
     0.37401
     0.31494
     0.28019
     0.23154
     0.17246
     0.31146
     0.36359
     0.42266
     0.49911
     0.49216
     0.33231
     0.35664
     0.32536
     0.22459
     0.14119
     0.07517
    -0.01518
    -0.11596
    -0.10901
    -0.12986
    -0.18893
    -0.25496
    -0.25843
    -0.35573
    -0.31751
    -0.34531
    -0.41481
    -0.42523
    -0.46693
    -0.47040
    -0.42871
    -0.33141
    -0.35573
    -0.25843
    -0.29318
    -0.29666
    -0.39396
    -0.24801
    -0.29666
    -0.14376
    -0.17156
    -0.20283
    -0.11248
    -0.11596
    -0.09163
    -0.10206
    -0.21673
    -0.29666
    -0.38701
    -0.32793
    -0.35921
    -0.32793
    -0.60940
    -0.58855
    -0.56770
    -0.56423
    -0.54685
    -0.53990
    -0.50863
    -0.52948
    -0.47040
    -0.36963
    -0.38701
    -0.30013
    -0.45303
    -0.39396
    -0.24453
    -0.13681
    -0.19241
    -0.40091
    -0.42871
    -0.49125
    -0.55033
    -0.62330
    -0.73450
    -0.83875
    -0.90478
    -0.85960
    -0.77620
    -0.87350
    -0.91520
    -1.00207
    -0.75535
    -0.60940
    -0.34878
    -0.15766
     0.25239
     0.46089
     0.65201
     0.60684
     0.42266
     0.31146
     0.27324
     0.41571
     0.69371
     0.89178
     1.07596
     1.07596
     0.83966
     0.54776
     0.24196
     0.03347
     0.24196
     0.42614
     0.38444
     0.50259
     0.54429
     0.59641
     0.45741
     0.40181
     0.35664
     0.37401
     0.36011
     0.47131
     0.41919
     0.33579
     0.28714
     0.14466
     0.13771
     0.03347
    -0.04298
    -0.07426
    -0.16461
    -0.13681
    -0.22368
    -0.28276
    -0.34878
    -0.37311
    -0.28971
    -0.38701
    -0.43913
    -0.47388
    -0.41481
    -0.37658
    -0.40438
    -0.35226
    -0.40786
    -0.33488
    -0.29666
    -0.34531
    -0.35573
    -0.37658
    -0.38006
    -0.22368
    -0.25148
    -0.20978
    -0.13681
    -0.17851
    -0.20631
    -0.14376
    -0.22716
    -0.25148
    -0.32793
    -0.36616
    -0.31056
    -0.25148
    -0.27581
    -0.38701
    -0.45650
    -0.47040
    -0.36268
    -0.40438
    -0.41481
    -0.46693
    -0.49820
    -0.40786
    -0.37311
    -0.24106
    -0.24453
    -0.34878
    -0.20283
    -0.14376
     0.00219
    -0.02561
    -0.05341
    -0.03603
     0.03347
     0.17594
     0.18984
     0.17941
     0.07517
     0.08212
    -0.07078
     0.04389
     0.04389
     0.02652
     0.05084
     0.00567
     0.04389
     0.00567
    -0.10206
    -0.09858
    -0.02213
     0.04737
     0.10644
     0.06822
     0.12382
     0.14814
     0.18289
     0.25586
     0.38096
     0.40876
     0.37054
     0.34969
     0.33579
     0.41224
     0.37749
     0.45046
     0.49216
     0.46436
     0.44351
     0.39139
     0.32189
     0.35664
     0.33926
     0.30799
     0.39139
     0.31841
     0.25239
     0.26976
     0.25239
     0.17941
     0.15161
     0.06822
     0.03694
     0.14119
     0.12382
     0.14466
     0.01262
    -0.03256
     0.03347
    -0.02213
     0.02304
     0.00219
    -0.11943
    -0.12638
    -0.04298
    -0.01518
    -0.10901
    -0.14723
    -0.20631
    -0.12638
     0.02999
     0.06822
     0.13077
     0.31494
     0.65201
     1.02731
     1.58678
     2.49027
     3.12966
     2.35475
    -1.77352
    -6.99292
    -6.99292
    -6.99292
    -2.82643
     7.23708
     4.02273
    -1.43645
    -5.64116
    -6.99292
    -6.84350
    -4.66469
    -2.44419
    -0.60593
     0.50606
     1.27403
     1.90300
     2.11845
     2.07327
     1.93427
     2.53544
     3.58488
     3.55708
     1.41650
    -0.52600
    -1.01250
    -1.12370
    -0.83180
    -0.61983
    -0.24106
     0.01957
    -0.10206
    -0.14723
    -0.22368
    -0.34878
    -0.25843
    -0.22021
    -0.26538
    -0.32098
    -0.20978
    -0.23063
    -0.28971
    -0.42523
    -0.42871
    -0.29666
    -0.10901
     0.00219
    -0.09163
     0.04389
     0.12729
     0.09254
    -0.18893
    -0.30708
    -0.17156
    -0.04298
     0.02304
    -0.07426
    -0.07078
    -0.23411
    -0.30708
    -0.29318
    -0.30708
    -0.25843
    -0.38006
    -0.39048
    -0.36963
    -0.30361
    -0.24801
    -0.14376
    -0.11248
    -0.14723
    -0.09163
     0.08907
     0.20721
    -0.13333
     0.05779
     0.10644
     0.18289
     0.39486
     0.55124
     0.51996
     0.46436
     0.56861
     0.58946
     0.63464
     0.61031
     0.62421
     0.72151
     0.82228
     0.93001
     0.95433
     0.95433
     0.94043
     0.92306
     0.94738
     0.87788
     0.72151
     0.46436
     0.45394
     0.49564
     0.44004
     0.45046
     0.31841
     0.17941
    -0.00823
    -0.07773
    -0.06036
    -0.15766
    -0.29666
    -0.45303
    -0.42871
    -0.32098
    -0.31056
    -0.36268
    -0.38353
    -0.31403
    -0.38701
    -0.38353
    -0.40091
    -0.34531
    -0.37658
    -0.26191
     0.00219
     0.08212
     0.04389
    -0.04993
    -0.14376
    -0.01171
     0.00219
     0.08559
     0.19679
     0.20026
     0.22806
     0.22459
     0.20026
     0.21764
     0.08212
     0.17594
     0.19331
     0.15856
     0.05779
     0.12034
     0.02999
     0.14119
     0.13077
     0.05432
    -0.01518
    -0.01518
     0.04737
    -0.02561
     0.04737
     0.02652
     0.01609
     0.02652
     0.09254
    -0.03256
     0.03347
    -0.01171
    -0.15766
    -0.03603
     0.02999
    -0.01518
    -0.08121
    -0.03603
    -0.08816
    -0.07773
    -0.03951
    -0.00128
    -0.01518
     0.00914
     0.05084
     0.08559
     0.12034
     0.13424
     0.15856
     0.12034
     0.23849
     0.27324
     0.32536
     0.27324
     0.16899
     0.31146
     0.26976
     0.28714
     0.36706
     0.34274
     0.28366
     0.33926
     0.38791
     0.37401
     0.45046
     0.44699
     0.46784
     0.59294
     0.52344
     0.63116
     0.53386
     0.55471
     0.53386
     0.44699
     0.56514
     0.49216
     0.38096
     0.36011
     0.32189
     0.24196
     0.21069
     0.06127
     0.08212
     0.12729
    -0.02908
    -0.00476
    -0.05341
    -0.02561
    -0.03256
    -0.05341
    -0.00128
    -0.00128
    -0.00128
     0.05084
    -0.01866
     0.13077
     0.08212
     0.02999
     0.04737
     0.15509
     0.05779
     0.06822
     0.09949
     0.10644
     0.05084
     0.12382
     0.14119
     0.12382
     0.12382
     0.17594
     0.22806
     0.39486
     0.35664
     0.30799
     0.01957
    -0.33488
    -0.97775
    -1.40517
    -1.77699
    -1.89862
    -2.22526
    -2.41986
    -2.81948
    -2.82991
    -3.16698
    -2.57624
    -1.27312
    -1.02292
    -1.08895
    -1.71097
    -1.09937
     0.73541
     0.19679
     0.20374
     0.87441
     1.49643
     2.13930
     1.89952
     1.15936
     3.18526
     2.01420
     0.49911
     0.44699
    -0.06383
     0.00567
    -0.15071
    -0.44955
    -0.00476
    -0.11943
    -0.23063
     1.03773
     2.52502
     2.59104
     1.77443
     0.63116
     0.20374
     0.53039
     0.95086
     1.36438
     1.38175
     1.52770
     1.32963
     0.99603
     0.56514
    -0.06731
    -0.88740
    -1.36000
    -1.53027
    -1.52680
    -1.48510
    -1.39475
    -1.26270
    -1.18277
    -1.09242
    -1.06810
    -1.06462
    -1.05072
    -0.99513
    -0.98818
    -0.89783
    -0.88740
    -0.83180
    -0.72060
    -0.65805
    -0.61288
    -0.58508
    -0.52600
    -0.42176
    -0.30013
    -0.27928
    -0.43913
    -0.50168
    -0.55033
    -0.46345
    -0.34531
    -0.39048
    -0.33141
    -0.31056
    -0.26538
    -0.10553
    -0.04993
    -0.15418
    -0.09858
    -0.10901
    -0.07078
    -0.04993
     0.06127
     0.17246
     0.37749
     0.50954
     0.54081
     0.47131
     0.49216
     0.49911
     0.42614
     0.49216
     0.50954
     0.60336
     0.56514
     0.56861
     0.59989
     0.52344
     0.49564
     0.40876
     0.40529
     0.36359
     0.36359
     0.40181
     0.28366
     0.26281
     0.14466
     0.14466
     0.19331
     0.22806
     0.17246
     0.14814
     0.07864
     0.21416
     0.20721
     0.28714
     0.20374
     0.16899
     0.25586
     0.25586
     0.27324
     0.39486
     0.23501
     0.22806
     0.17941
     0.23501
     0.24891
     0.14466
     0.20374
     0.26976
     0.30104
     0.32536
     0.26629
     0.20026
     0.22459
     0.33231
     0.32536
     0.45741
     0.58251
     0.51649
     0.58946
     0.59641
     0.54081
     0.44004
     0.50954
     0.46436
     0.42266
     0.44004
     0.12382
     0.05084
    -0.04993
    -0.36268
    -0.74145
    -0.66848
    -0.43913
    -0.45998
    -0.50863
    -0.62678
    -0.79705
    -0.91173
    -0.94648
    -0.79358
    -0.53990
    -0.34531
    -0.25843
    -0.08121
     0.06474
     0.07169
     0.18636
     0.28019
     0.33579
     0.35664
     0.39486
     0.61031
     0.63116
     0.69718
     0.53734
     0.57209
     0.50954
     0.53039
     0.54429
     0.44351
     0.39486
     0.34969
     0.30104
     0.26976
     0.34969
     0.26976
     0.12034
     0.16899
     0.19331
     0.20721
     0.13077
     0.09602
     0.13077
     0.11687
     0.15509
     0.11339
     0.15161
     0.04389
     0.07864
     0.18984
     0.16204
     0.21069
     0.08212
     0.11339
     0.25586
     0.31841
     0.20721
     0.30451
     0.22111
     0.24544
     0.29061
    -0.01866
    -0.33488
    -0.60940
    -1.00207
    -1.48162
    -1.51637
    -1.15497
    -1.11675
    -0.67195
     0.24891
    -0.29666
    -0.90478
    -0.47735
    -1.51985
    -1.50942
    -0.31403
     0.47131
     0.24891
    -0.01171
     0.24891
     0.54081
     0.26629
    -0.01866
     0.36706
     0.62074
     0.58251
     0.50954
     0.46784
     0.19331
    -0.25148
    -0.26191
    -0.38353
    -0.04993
     0.06474
     0.01262
    -0.12986
    -0.16113
    -0.20283
    -0.20283
    -0.55380
    -0.84223
    -0.92215
    -1.00207
    -0.96733
    -0.98123
    -0.91868
    -0.88740
    -0.72408
    -0.82138
    -0.69975
    -0.72755
    -0.79358
    -0.73798
    -0.65110
    -0.52600
    -0.45998
    -0.53990
    -0.44608
    -0.36616
    -0.26886
    -0.24801
    -0.27581
    -0.32446
    -0.16461
    -0.02561
     0.08559
     0.16204
     0.06474
    -0.04298
     0.01262
     0.15509
     0.25934
     0.23154
     0.20721
     0.19331
     0.24544
     0.31841
     0.20026
     0.15161
     0.08559
     0.15509
     0.10297
     0.16899
     0.27671
     0.14466
     0.20026
     0.15509
     0.17246
     0.10297
     0.08559
     0.08212
     0.13077
     0.32536
     0.29756
     0.27671
     0.22111
     0.21764
     0.22459
     0.20374
     0.26629
     0.30451
     0.23849
     0.23849
     0.33579
     0.38096
     0.35664
     0.34969
     0.21764
     0.27324
     0.22111
     0.17246
     0.14466
     0.21069
     0.41224
     0.82228
     1.52770
     2.33042
     2.36170
     2.07327
     2.28872
     2.05937
     0.74583
    -0.04646
     0.20026
     0.94391
     1.57288
     1.47210
     1.00298
     0.71456
     0.82576
     0.47131
    -0.39396
    -2.08974
    -2.08627
    -1.45730
    -1.30787
    -1.07157
    -0.93953
    -0.92910
    -0.73798
    -0.67543
    -0.61288
    -0.76925
    -0.89435
    -0.93258
    -0.86655
    -0.72060
    -0.51558
    -0.39743
    -0.32098
    -0.15418
    -0.13333
     0.06127
     0.08559
     0.17941
     0.19679
     0.18289
     0.22806
     0.25586
     0.26629
     0.24891
     0.23849
     0.20721
     0.15509
     0.18289
     0.09254
     0.12729
     0.03347
     0.05779
     0.13771
     0.01957
    -0.01866
    -0.09163
    -0.06036
    -0.04993
    -0.03951
     0.08559
     0.06822
    -0.00823
     0.04737
     0.07864
     0.00567
     0.05432
     0.06822
     0.10297
     0.30451
     0.30799
     0.23501
     0.23501
     0.26976
     0.30104
     0.32884
     0.39834
     0.40876
     0.40876
     0.34969
     0.38791
     0.50954
     0.58946
     0.72846
     0.73888
     0.63116
     0.38444
     0.25934
     0.26976
     0.24544
     0.32189
     0.30451
     0.21069
     0.04389
    -0.07426
    -0.16113
    -0.20631
    -0.23063
    -0.37311
    -0.37311
    -0.30708
    -0.17503
     0.02304
     0.30451
     0.66939
     0.90916
     1.20453
     2.11497
     2.13930
     1.48948
     0.21416
    -0.78663
    -1.20015
    -0.61983
    -0.08816
     0.38444
     0.79796
     1.40260
     1.08291
    -0.12638
    -1.92642
    -3.34420
    -3.54575
    -1.96812
    -0.47735
     0.16551
     0.24196
     0.29756
     0.38444
     0.29061
     0.46784
     0.40529
     0.30451
     0.32884
     0.49911
     0.48174
     0.32884
     0.05084
    -0.24453
    -0.27233
    -0.15418
    -0.24453
    -0.43913
    -0.47388
    -0.22368
    -0.49820
    -0.87350
    -1.01597
    -0.93605
    -0.79705
    -0.51558
    -0.22021
    -0.12291
     0.06127
     0.15509
     0.15509
     0.10297
     0.15161
     0.07517
     0.04737
    -0.01171
    -0.09511
    -0.06383
    -0.12638
    -0.10901
    -0.23063
    -0.17156
    -0.18546
    -0.24453
    -0.19588
    -0.21326
    -0.26191
    -0.24106
    -0.30361
    -0.28623
    -0.24801
    -0.29318
    -0.35921
    -0.30708
    -0.27581
    -0.25843
    -0.31403
    -0.34183
    -0.20283
    -0.25496
    -0.20631
    -0.26538
    -0.16113
    -0.22368
    -0.24453
    -0.19241
    -0.14376
    -0.24106
    -0.18893
    -0.18546
    -0.23758
    -0.18546
    -0.25148
    -0.29318
    -0.18546
    -0.27233
    -0.17156
    -0.22368
    -0.20283
    -0.22716
    -0.23063
    -0.14723
    -0.11248
    -0.11248
    -0.10901
    -0.08121
    -0.13333
    -0.04298
    -0.02561
    -0.08121
    -0.13333
    -0.12986
    -0.15766
    -0.10901
    -0.19588
    -0.30361
    -0.27581
    -0.36268
    -0.27928
    -0.24453
    -0.28623
    -0.42523
    -0.40438
    -0.30708
    -0.30361
    -0.35573
    -0.27233
    -0.15071
    -0.18546
    -0.08816
    -0.04298
     0.01609
    -0.01866
    -0.00476
     0.08212
     0.03694
     0.13077
     0.15856
     0.06127
     0.08559
     0.14466
     0.08907
     0.06474
     0.12382
     0.02999
     0.11339
     0.08907
     0.05779
     0.07169
     0.01957
    -0.00823
     0.04737
     0.16204
     0.01957
     0.06822
     0.04737
     0.07517
     0.09602
     0.04389
     0.08212
     0.07169
     0.04042
     0.21069
     0.25934
     0.25239
     0.08907
     0.12382
     0.17594
     0.26976
     0.23154
     0.19331
     0.20721
     0.27671
     0.28714
     0.29756
     0.31841
     0.28019
     0.29061
     0.27671
     0.40181
     0.46436
     0.45394
     0.51996
     0.61031
     0.72151
     0.88483
     0.89873
     0.89178
     0.79796
     0.67981
     0.19331
    -0.59550
    -1.67969
    -2.61794
    -2.90288
    -2.62836
    -0.81095
     1.61458
     2.63274
     0.21069
    -1.21752
    -2.79168
    -3.30250
    -1.48162
    -0.83180
    -1.51637
    -1.22795
    -0.74145
    -0.06036
     0.71803
     1.11071
     0.58251
    -0.19241
    -1.14455
    -1.66579
    -1.41212
    -0.84223
    -0.12638
     0.55819
     1.00298
     1.32268
     1.44430
     1.45473
     1.53813
     1.60415
     1.60763
     1.50338
     1.55550
     1.48600
     1.46515
     1.28793
     1.24971
     1.09333
     0.97171
     0.80491
     0.54776
     0.39139
     0.22806
     0.12382
    -0.10553
    -0.15071
    -0.16461
    -0.34531
    -0.43218
    -0.48430
    -0.46693
    -0.63373
    -0.68238
    -0.72060
    -0.64415
    -0.60245
    -0.61635
    -0.64415
    -0.58160
    -0.53295
    -0.42523
    -0.48083
    -0.34531
    -0.41133
    -0.33488
    -0.21326
    -0.17503
    -0.11943
    -0.02561
    -0.02213
     0.04389
     0.20374
     0.25934
     0.30104
     0.26629
     0.34274
     0.47479
     0.41571
     0.50954
     0.56166
     0.55124
     0.51996
     0.65201
     0.65896
     0.64854
     0.52344
     0.54429
     0.64159
     0.60684
     0.54429
     0.48174
     0.41571
     0.47479
     0.41919
     0.42614
     0.28714
     0.16899
     0.17594
     0.12382
     0.16899
     0.08559
    -0.04646
    -0.02213
    -0.07078
    -0.06383
    -0.09858
    -0.10553
    -0.26191
    -0.26538
    -0.27233
    -0.18546
    -0.19241
    -0.30708
    -0.16808
    -0.25148
    -0.09511
    -0.15766
    -0.16808
    -0.12291
    -0.09163
     0.07864
     0.16899
     0.21069
     0.27324
     0.31494
     0.57209
     0.77016
     1.10376
     1.31225
     1.99335
     2.45204
     2.66054
     1.73273
    -1.40170
    -5.58208
    -6.99292
    -6.99292
    -3.20868
    -0.51905
     1.54508
     0.99951
    -0.61635
    -2.12449
    -3.41023
    -3.83070
    -2.72218
    -1.02292
     0.93348
     2.46942
     3.64743
     4.28683
     4.41193
     4.19648
     3.72388
     3.03931
     2.42077
     1.62848
     1.10376
     0.50954
     0.19331
    -0.17156
    -0.50168
    -0.72755
    -0.83528
    -0.76578
    -0.87003
    -0.84918
    -0.87350
    -0.79010
    -0.74145
    -0.64763
    -0.53643
    -0.54338
    -0.59203
    -0.46693
    -0.41133
    -0.31056
    -0.29666
    -0.32446
    -0.30013
    -0.18893
    -0.17851
    -0.15766
    -0.24106
    -0.19588
    -0.09163
    -0.09163
    -0.00823
    -0.10901
    -0.18893
    -0.17156
    -0.15766
     0.02999
    -0.03951
    -0.07078
    -0.10553
    -0.08121
     0.00567
    -0.04646
    -0.02213
    -0.04298
    -0.05341
     0.01609
     0.09254
     0.00914
    -0.03603
    -0.02908
    -0.04646
     0.06822
     0.09602
     0.05779
     0.04042
     0.05432
     0.06127
     0.09602
     0.06822
     0.05779
     0.10644
     0.06474
     0.17594
     0.17246
     0.13077
     0.13077
     0.05432
     0.17246
     0.24891
     0.10992
     0.17594
     0.18636
     0.13424
     0.18289
     0.16204
     0.21069
     0.22111
     0.12034
     0.21069
     0.19679
     0.15509
     0.08212
     0.00914
    -0.03603
     0.07517
     0.05779
    -0.01171
     0.00219
    -0.05341
    -0.06036
    -0.14028
    -0.15071
    -0.24106
    -0.32793
    -0.42871
    -0.66848
    -0.95343
    -1.41212
    -1.85692
    -2.47894
    -2.49631
    -2.28086
    -2.50326
    -2.35731
    -0.76578
    -0.00128
    -1.14455
    -2.08279
    -2.07932
    -1.49205
    -0.44260
     0.21764
     0.72498
     1.23233
     1.07248
     1.60763
     1.91342
     1.86477
     2.05242
     2.05242
     1.60068
     1.17326
     1.45473
     2.18795
     1.86130
     1.12808
     0.88136
     1.01688
     0.93348
     0.71456
     0.56514
     0.75626
     0.84661
     0.72498
     0.51301
     0.42961
     0.27671
     0.14814
     0.22111
     0.19679
     0.26629
     0.12382
     0.07517
     0.10297
     0.12729
     0.12034
     0.01957
    -0.12986
    -0.21673
    -0.17156
    -0.25148
    -0.28971
    -0.36616
    -0.37311
    -0.45998
    -0.51210
    -0.54338
    -0.59203
    -0.54685
    -0.53643
    -0.63025
    -0.61288
    -0.59203
    -0.59550
    -0.70323
    -0.60593
    -0.54338
    -0.64415
    -0.50863
    -0.53643
    -0.50168
    -0.56770
    -0.48430
    -0.48778
    -0.49473
    -0.49820
    -0.48083
    -0.49125
    -0.51210
    -0.52600
    -0.57465
    -0.50515
    -0.48778
    -0.52948
    -0.47388
    -0.55380
    -0.53643
    -0.49473
    -0.50168
    -0.42176
    -0.32793
    -0.30708
    -0.26538
    -0.20631
    -0.15766
     0.03347
     0.09602
     0.13771
     0.22459
     0.02304
    -0.54685
    -1.01250
    -0.97080
    -0.68585
    -0.38006
     0.05084
     0.16204
     0.03347
    -0.18198
    -0.34878
    -0.52253
    -0.23758
    -0.02213
     0.15161
     0.49564
     0.56166
     0.64159
     0.70066
     0.82228
     0.78058
     0.74236
     0.65201
     0.66244
     0.56514
     0.45046
     0.36706
     0.30104
     0.28019
     0.30799
     0.21416
     0.24891
     0.37401
     0.45741
     0.50259
     0.53734
     0.66591
     0.66244
     0.69024
     0.78753
     0.85008
     0.85008
     0.72846
     0.73888
     0.80491
     0.82228
     0.75973
     0.69718
     0.63116
     0.57556
     0.55124
     0.45741
     0.38444
     0.36011
     0.21069
     0.16551
     0.25239
     0.15856
     0.06822
     0.07864
     0.03694
     0.05779
     0.01262
    -0.04993
     0.04389
    -0.04646
    -0.07773
    -0.00823
    -0.05688
    -0.06383
    -0.09511
    -0.09858
    -0.02213
    -0.02908
    -0.02561
    -0.04298
    -0.05688
    -0.02561
     0.06127
     0.04042
     0.14466
     0.24891
     0.44351
     0.70066
     0.98908
     1.10376
     0.80143
     0.54081
    -0.18198
    -0.98123
    -1.36000
    -1.33567
    -1.14455
    -0.97080
    -0.81443
    -0.86655
    -1.33915
    -1.90209
    -2.20789
    -2.32951
    -2.35731
    -2.20094
    -1.88472
    -1.53027
    -1.11327
    -0.71365
    -0.41133
    -0.20283
    -0.13681
    -0.04993
     0.13424
     0.16899
     0.22459
     0.11687
     0.20721
     0.19679
     0.20721
     0.14466
     0.14814
    -0.01171
    -0.12291
    -0.02213
    -0.02213
    -0.03603
    -0.17156
    -0.26886
    -0.23758
    -0.24801
    -0.16808
    -0.07773
    -0.05341
    -0.00823
     0.13424
     0.24544
     0.32884
     0.32884
     0.42614
     0.51649
     0.63464
     0.67981
     0.65201
     0.66939
     0.75973
     0.88483
     1.06206
     1.23581
     1.30530
     1.31225
     1.26708
     1.23233
     0.99603
     0.24196
    -0.19241
    -0.50168
    -0.26538
     0.17594
     0.30451
     0.22459
     0.15161
    -0.16461
    -0.50515
    -0.73103
    -0.97428
    -0.92563
    -0.55728
    -0.15071
     0.05779
     0.26976
     1.00993
     1.26013
     1.56245
     2.01072
     1.56593
     1.02036
     0.82923
     0.73193
     0.31146
     0.02652
     0.03694
    -0.03603
     0.37054
     0.12034
    -0.14376
     0.38791
     0.19331
    -0.58160
    -1.06462
    -1.01250
    -0.68238
    -0.43565
    -0.04298
     0.35316
     0.51996
     0.60684
     0.62421
     0.52691
     0.33231
     0.21069
     0.13077
     0.03694
    -0.07773
    -0.26538
    -0.28971
    -0.33488
    -0.35573
    -0.38353
    -0.56075
    -0.51905
    -0.39048
    -0.42871
    -0.23411
    -0.16808
    -0.15418
    -0.01171
     0.05779
     0.09602
     0.08212
     0.07169
    -0.04298
    -0.00823
     0.03347
    -0.19936
    -0.27233
    -0.50168
    -0.49125
    -0.53295
    -0.31403
    -0.16113
    -0.38701
    -0.63025
    -0.70670
    -0.58160
    -0.46345
    -0.34878
    -0.16808
    -0.07426
    -0.04646
     0.11687
     0.29756
     0.23154
     0.32536
     0.34969
     0.41919
     0.51649
     0.48521
     0.38096
     0.46089
     0.46089
     0.47131
     0.34274
     0.32884
     0.33579
     0.33926
     0.31841
     0.26629
     0.16899
     0.12382
     0.10644
     0.10992
     0.17594
     0.15161
     0.01262
     0.05084
     0.10644
     0.09949
     0.09602
     0.04737
     0.00914
     0.07517
     0.14119
     0.15161
     0.01262
     0.04737
     0.06474
     0.02304
     0.13077
     0.14814
     0.03694
    -0.01171
     0.05084
     0.07517
     0.07169
     0.12729
     0.07517
     0.13077
     0.12729
     0.15161
     0.08907
     0.15509
     0.05084
     0.13424
     0.15856
     0.17941
     0.15161
     0.11339
     0.18984
     0.13424
     0.15161
     0.11687
     0.16204
     0.11687
     0.10297
     0.16899
     0.14119
     0.13077
     0.07864
     0.07169
     0.10644
     0.14814
     0.15509
     0.09254
     0.10992
     0.10992
     0.15509
     0.03694
     0.07169
     0.08907
     0.00219
     0.12034
     0.09949
     0.10644
     0.03347
     0.00567
    -0.04646
    -0.00128
    -0.01518
    -0.09511
    -0.17851
    -0.19588
    -0.29318
    -0.23758
    -0.35573
    -0.31751
    -0.18198
    -0.01518
     0.23849
     0.46784
     0.77711
     0.77016
     0.65896
     0.66244
    -0.00476
    -0.88393
    -0.88045
    -0.26886
     0.64854
     0.57904
    -0.10553
    -0.34183
    -0.48083
    -0.61288
    -0.67890
    -0.87350
    -1.52680
    -1.42255
    -0.87350
    -0.49820
    -0.13333
    -0.14376
    -0.02561
    -0.05341
    -0.03951
     0.25934
     0.54776
     0.45046
     0.30104
     0.50954
     0.65896
     0.81533
     0.87788
     0.87441
     0.85356
     0.80491
     1.02036
     0.98908
     0.85008
     0.83618
     0.76321
     0.81186
     0.83271
     0.82576
     0.70066
     0.73541
     0.61379
     0.54429
     0.46436
     0.27324
     0.12034
    -0.10206
    -0.22021
    -0.33836
    -0.47735
    -0.60593
    -0.61635
    -0.63720
    -0.69280
    -0.85960
    -1.02292
    -0.90478
    -0.98818
    -0.94648
    -0.88045
    -0.69628
    -0.58855
    -0.49125
    -0.28623
    -0.01518
    -0.00476
    -0.07078
    -0.33836
    -0.87003
    -1.67622
    -2.45809
    -2.74651
    -2.54496
    -1.83607
    -0.71018
     0.43309
     0.71108
    -0.25496
    -1.23837
    -1.62757
    -1.24880
    -0.71018
    -0.11596
     0.30451
     0.83966
     1.27403
     1.33310
     1.27403
     0.99603
     0.56861
     0.24196
     0.15856
    -0.02561
    -0.06731
    -0.12986
    -0.19241
    -0.07078
    -0.08468
     0.04389
     0.06474
     0.14466
     0.27324
     0.30799
     0.37054
     0.52691
     0.53734
     0.49911
     0.41919
     0.40529
     0.35316
     0.31146
     0.23501
     0.20026
     0.28019
     0.18984
     0.18289
     0.15856
     0.16551
     0.12729
     0.19679
     0.22806
     0.33231
     0.21069
     0.17594
     0.19331
     0.20374
     0.05779
     0.00914
    -0.08816
     0.07517
     0.02999
     0.12034
     0.08907
     0.15509
    -0.01866
    -0.06036
    -0.10553
    -0.12986
    -0.05341
    -0.04993
    -0.02561
     0.00219
     0.06127
     0.02999
    -0.08816
    -0.02213
     0.00567
    -0.03256
    -0.04298
    -0.04646
    -0.08816
    -0.03256
     0.04042
     0.05779
     0.01609
    -0.01518
    -0.10901
    -0.12986
    -0.15071
    -0.10901
    -0.15766
    -0.09163
    -0.10553
    -0.10901
    -0.14723
    -0.18546
    -0.22716
    -0.17503
    -0.10206
    -0.04993
    -0.06731
    -0.04298
    -0.06383
    -0.03256
    -0.05341
    -0.04298
    -0.04993
    -0.08121
    -0.04993
    -0.10206
    -0.16808
    -0.17851
    -0.23063
    -0.27928
    -0.37311
    -0.29666
    -0.33488
    -0.34531
    -0.33488
    -0.30708
    -0.39743
    -0.37311
    -0.35226
    -0.39743
    -0.38006
    -0.35921
    -0.29318
    -0.27233
    -0.27233
    -0.20283
    -0.28971
    -0.21326
    -0.19588
    -0.07078
    -0.09858
    -0.15766
    -0.15766
     0.00219
    -0.00823
    -0.06383
    -0.01866
     0.10992
     0.04389
     0.13424
     0.05779
     0.14119
     0.02999
     0.06474
     0.15856
     0.12034
     0.18984
     0.05084
     0.09254
     0.10644
     0.13771
     0.04389
     0.03347
     0.02999
    -0.00476
     0.02652
    -0.00476
     0.01609
    -0.11248
    -0.05688
    -0.12638
    -0.01518
    -0.11596
    -0.11943
    -0.14723
    -0.15071
    -0.01518
    -0.09163
    -0.12638
    -0.11943
    -0.12986
    -0.01518
    -0.09511
     0.03347
    -0.02908
    -0.07773
    -0.07426
    -0.01518
     0.04389
     0.03347
     0.03347
     0.00914
     0.01957
     0.05432
     0.01957
     0.08212
     0.00567
     0.02304
     0.02652
    -0.01171
    -0.12986
    -0.17156
    -0.28276
    -0.26191
    -0.14723
    -0.19588
    -0.26191
    -0.28623
    -0.25843
    -0.15071
     0.04737
     0.50954
     0.80491
     0.90916
     0.93696
     1.21496
     1.49295
     2.10107
     3.02889
     3.51191
     3.18874
     2.10802
     1.68060
     0.82228
    -1.08895
    -3.40675
    -4.68207
    -4.41449
    -2.57971
     1.39913
     5.49264
     5.07565
     1.52075
    -2.12102
    -1.99939
    -0.29666
     1.79528
     3.56751
     4.64475
     6.33706
     7.15020
     6.89306
     5.83319
     4.95402
     4.30073
     3.37639
     2.47984
     1.51033
     0.78753
     0.07517
    -0.69975
    -1.12022
    -1.46077
    -1.63452
    -1.82564
    -1.87082
    -1.81174
    -1.75267
    -1.62409
    -1.59282
    -1.42950
    -1.34957
    -1.31135
    -1.21057
    -1.05767
    -0.96385
    -0.97080
    -0.89783
    -0.79358
    -0.67543
    -0.67890
    -0.64068
    -0.60940
    -0.52948
    -0.56075
    -0.51905
    -0.43218
    -0.39048
    -0.38701
    -0.38006
    -0.35573
    -0.33141
    -0.39396
    -0.37311
    -0.38006
    -0.39396
    -0.22368
    -0.29318
    -0.35921
    -0.21673
    -0.23063
    -0.30361
    -0.18198
    -0.15766
    -0.18198
    -0.17503
    -0.14376
    -0.03256
    -0.02908
    -0.07426
    -0.06036
    -0.02561
    -0.04993
     0.00567
    -0.08816
    -0.07078
    -0.12638
    -0.11943
    -0.07078
    -0.06731
    -0.09511
    -0.11596
    -0.14376
    -0.14028
    -0.15766
    -0.21673
    -0.19588
    -0.28623
    -0.15418
    -0.15418
    -0.17851
    -0.14376
    -0.19588
    -0.17503
    -0.19936
    -0.14376
    -0.21326
    -0.29318
    -0.24106
    -0.10901
    -0.11943
    -0.14028
    -0.25496
    -0.25843
    -0.23411
    -0.12291
    -0.17851
    -0.14376
    -0.23063
    -0.16113
    -0.18198
    -0.14028
    -0.11943
    -0.14376
    -0.17851
    -0.11943
    -0.09511
    -0.03603
    -0.13333
    -0.18893
    -0.14028
    -0.13333
    -0.07426
    -0.10553
    -0.13333
    -0.20283
    -0.19936
    -0.08816
    -0.07773
    -0.10901
    -0.15418
    -0.16461
    -0.09511
    -0.11943
    -0.11248
    -0.10206
    -0.16808
    -0.07426
    -0.04993
    -0.04298
    -0.08816
    -0.14376
    -0.07078
    -0.00823
    -0.00128
    -0.02561
    -0.09858
    -0.08468
    -0.02213
    -0.00128
     0.00219
    -0.08816
    -0.07078
    -0.02213
    -0.04646
    -0.01171
    -0.02908
    -0.03951
    -0.10553
    -0.04298
    -0.00128
     0.00219
    -0.10553
    -0.04993
    -0.07426
     0.04389
    -0.08468
     0.04042
    -0.09163
     0.00914
    -0.00476
     0.01957
    -0.01866
    -0.04646
    -0.13333
    -0.06731
     0.00914
     0.06474
    -0.01518
    -0.00476
    -0.07426
    -0.01866
    -0.00128
    -0.02213
    -0.03256
     0.01262
     0.05432
     0.08559
     0.10992
     0.03694
    -0.04646
     0.01957
    -0.01866
     0.11339
     0.01957
     0.01957
    -0.08121
    -0.05688
    -0.08468
    -0.03256
    -0.09511
    -0.16461
    -0.20631
    -0.20978
    -0.17503
    -0.17851
    -0.20631
    -0.25496
    -0.19588
    -0.12638
    -0.07773
    -0.07426
     0.04389
     0.21416
     0.36011
     0.35664
     0.33579
     0.19679
     0.04737
    -0.14723
    -0.15071
    -0.01518
     0.00914
     0.13424
     0.02999
     0.13771
     0.01957
    -0.08468
    -0.16113
    -0.23063
    -0.12986
    -0.07773
     0.00567
     0.07517
     0.26281
     0.36359
     0.43309
     0.48521
     0.41919
     0.42961
     0.41571
     0.45394
     0.56861
     0.49564
     0.44351
     0.43309
     0.37749
     0.37054
     0.22459
     0.14466
    -0.11248
    -0.38006
    -0.63720
    -0.97428
    -1.10980
    -0.83875
    -0.31403
     0.17594
     1.01688
    -0.19241
    -1.91252
    -1.70749
    -1.41560
    -1.57892
    -1.58239
    -1.40517
    -0.96038
    -0.82833
    -0.73798
    -0.60593
    -0.85613
    -0.89783
    -0.94648
    -1.12717
    -1.23142
    -0.84918
    -0.15418
    -0.09858
     0.07169
     0.20721
     0.39139
     0.50606
     0.55819
     0.53734
     0.56166
     0.47131
     0.43309
     0.41571
     0.37054
     0.22459
     0.23154
     0.16899
     0.12382
     0.00219
    -0.07078
    -0.13681
    -0.22021
    -0.20978
    -0.25843
    -0.30708
    -0.41133
    -0.44955
    -0.42176
    -0.41481
    -0.45998
    -0.45650
    -0.50168
    -0.39743
    -0.41133
    -0.42523
    -0.39743
    -0.45303
    -0.34878
    -0.34183
    -0.31751
    -0.17851
    -0.22021
    -0.12986
    -0.08468
    -0.00476
     0.00567
     0.02999
     0.06127
     0.14814
     0.23501
     0.33926
     0.32536
     0.41571
     0.42614
     0.43656
     0.50954
     0.52691
     0.68329
     0.65549
     0.58251
     0.66939
     0.72846
     0.78058
     0.71803
     0.70413
     0.71456
     0.72151
     0.65549
     0.60336
     0.56514
     0.40876
     0.35316
     0.40876
     0.18289
     0.09254
    -0.03951
    -0.11943
    -0.24453
    -0.26538
    -0.55033
    -0.52253
    -0.62330
    -0.67195
    -0.70323
    -0.76578
    -0.79010
    -0.88740
    -0.83875
    -0.76230
    -0.78663
    -0.71365
    -0.70323
    -0.70323
    -0.58508
    -0.71713
    -0.50168
    -0.51905
    -0.40786
    -0.38353
    -0.39048
    -0.30361
    -0.23411
    -0.11596
    -0.10553
    -0.04646
    -0.08121
     0.03347
    -0.00476
     0.08907
     0.07864
     0.13424
     0.12729
     0.12382
     0.16551
     0.12034
     0.05779
     0.11687
    -0.04993
    -0.10206
    -0.18893
    -0.26191
    -0.39048
    -0.35573
    -0.03603
     0.55471
     0.91958
     0.61726
     0.40876
     0.38791
     1.40955
     2.06980
     1.87520
     2.53544
     2.84819
     2.41034
     2.54239
     2.59452
     2.93854
     3.57793
     4.23123
     3.73083
     2.68834
     1.88562
     1.68408
     1.50338
     1.25318
     1.42345
     1.34353
     0.93696
     0.69024
     0.41224
     0.25239
     0.20026
    -0.05688
    -1.08200
    -1.65884
    -1.78394
    -0.35226
     0.51301
     0.02652
    -0.77273
    -0.71713
     0.02652
    -0.11248
    -0.25496
    -0.14376
    -0.12638
    -0.30708
    -0.12638
    -0.03603
     0.15856
     0.28714
     0.28366
     0.31146
     0.21416
     0.16899
     0.17246
    -0.06383
    -0.05341
    -0.04298
    -0.20283
    -0.18893
    -0.19588
    -0.23758
    -0.27928
    -0.36616
    -0.37658
    -0.49125
    -0.50863
    -0.58508
    -0.66153
    -0.61635
     0.39834
     0.21416
    -1.70749
    -1.22447
    -1.14107
    -0.74840
    -0.71018
    -0.77273
    -0.79010
    -0.82833
    -0.85265
    -0.80400
    -0.74493
    -0.84918
    -0.80400
    -0.67543
    -0.65110
    -0.52600
    -0.50168
    -0.37658
    -0.28623
    -0.19588
    -0.11248
    -0.05688
    -0.12291
    -0.10553
    -0.20283
    -0.06036
    -0.03951
    -0.10553
    -0.07078
    -0.11943
    -0.06731
    -0.05688
    -0.03603
    -0.06731
    -0.05688
    -0.07426
    -0.00128
    -0.04298
    -0.09511
    -0.12986
    -0.18546
    -0.02908
     0.01609
     0.14119
     0.12382
     0.20026
     0.24891
     0.40529
     0.48869
     0.67634
     0.67634
     0.50954
     0.54081
     0.55124
     0.71456
     0.59641
     0.60684
     0.57209
     0.51301
     0.46089
     0.45046
     0.22806
    -0.02213
    -0.06731
    -0.06036
    -0.12638
    -0.11248
    -0.14376
    -0.12638
    -0.06731
    -0.07426
    -0.10206
    -0.14723
    -0.12638
    -0.01866
     0.14814
     0.06822
     0.08212
    -0.02908
     0.02652
    -0.05688
    -0.07426
    -0.03603
    -0.11943
    -0.14723
    -0.14723
    -0.06731
    -0.15766
    -0.28623
    -0.32793
    -0.31751
    -0.20631
    -0.15766
    -0.23758
    -0.26538
    -0.31403
    -0.27233
    -0.27581
    -0.11248
    -0.22716
    -0.23758
    -0.25148
    -0.12986
    -0.14723
    -0.19241
    -0.15071
    -0.19936
    -0.12291
    -0.06036
    -0.07426
    -0.08121
    -0.05341
    -0.04646
    -0.03256
     0.00567
     0.08212
    -0.02213
    -0.02908
     0.00567
     0.09949
     0.00219
    -0.01171
     0.04389
     0.04042
     0.13771
     0.07517
     0.06822
    -0.00823
    -0.00476
     0.02652
     0.02652
     0.19331
     0.12382
     0.06127
     0.10992
     0.13077
     0.16899
     0.06822
     0.03694
     0.05432
     0.12382
     0.11687
     0.08559
    -0.00823
    -0.00823
    -0.08121
    -0.11943
    -0.02561
    -0.09511
    -0.16461
    -0.18893
    -0.18893
    -0.17503
    -0.27928
    -0.28971
    -0.32793
    -0.32793
    -0.26191
    -0.36963
    -0.36616
    -0.43565
    -0.51558
    -0.70670
    -0.57465
    -0.74840
    -0.92910
    -1.17582
    -1.40170
    -1.58239
    -1.18277
     0.35664
     3.87678
     7.23708
     7.23708
     4.22428
    -1.53375
    -6.03731
    -6.99292
    -3.05578
     5.24939
     7.23708
     5.82276
     2.37907
    -0.06036
    -1.33915
    -2.48936
    -2.94111
    -2.84381
    -2.06542
    -0.91520
    -0.22021
     0.34621
     0.71803
     0.85356
     0.78058
     0.39486
     0.31494
     0.17941
     0.09602
     0.08907
    -0.11248
    -0.12986
    -0.27233
    -0.37311
    -0.45998
    -0.54685
    -0.52253
    -0.51558
    -0.56423
    -0.67195
    -0.72755
    -0.66848
    -0.57465
    -0.55033
    -0.56770
    -0.59203
    -0.61983
    -0.56075
    -0.55728
    -0.53990
    -0.47388
    -0.44955
    -0.33836
    -0.27233
    -0.23411
    -0.19936
    -0.19241
    -0.17503
    -0.03603
     0.05432
     0.06474
     0.00219
     0.13771
     0.14119
     0.14119
     0.16204
     0.16551
     0.20721
     0.19679
     0.17594
     0.19679
     0.17594
     0.02999
     0.12729
     0.11339
     0.13077
     0.05084
    -0.00476
     0.02304
    -0.05688
    -0.02213
    -0.08121
    -0.08121
    -0.17156
    -0.12291
    -0.13333
    -0.15071
    -0.20978
    -0.27233
    -0.23411
    -0.27233
    -0.15418
    -0.25496
    -0.27581
    -0.26191
    -0.24453
    -0.24453
    -0.24453
    -0.32098
    -0.34531
    -0.32098
    -0.38006
    -0.39743
    -0.43565
    -0.43218
    -0.57465
    -0.67195
    -0.59203
    -0.48430
    -0.52948
    -0.56075
    -0.54685
    -0.48083
    -0.43218
    -0.36616
    -0.35573
    -0.39048
    -0.31056
    -0.32098
    -0.19588
    -0.10553
    -0.19241
    -0.18546
    -0.19241
    -0.13681
    -0.21673
    -0.18198
    -0.31751
    -0.27233
    -0.38353
    -0.38701
    -0.36963
    -0.29666
    -0.31056
    -0.34531
    -0.36963
    -0.39743
    -0.44955
    -0.53643
    -0.58160
    -0.51905
    -0.62678
    -0.67890
    -0.84223
    -0.93605
    -0.89435
    -0.49125
    -0.22716
     0.05432
     0.04042
     0.01609
     0.27671
     0.45046
     0.61379
     0.65549
     0.82228
     0.85356
     0.92306
     0.84661
     0.80838
     0.62769
     0.58599
     0.46089
     0.33231
     0.14814
    -0.25148
    -0.48778
    -0.71018
    -0.81443
    -0.85265
    -0.89088
    -0.92215
    -0.77273
    -0.68933
    -0.51905
    -0.43565
    -0.31403
    -0.19936
    -0.19936
    -0.01866
     0.05432
     0.13077
     0.21764
     0.23849
     0.39834
     0.46436
     0.46436
     0.42266
     0.48521
     0.62421
     0.56166
     0.64506
     0.65896
     0.89178
     1.06901
     1.17673
     1.07248
     1.11071
     1.27055
     1.10028
     1.08638
     1.30878
     1.12808
     0.91958
     0.85703
     0.87093
     0.81186
     0.78753
     0.67634
     0.39834
     0.27671
     0.00914
    -0.06731
     0.15856
     0.18984
     0.12382
     0.07517
     0.05432
    -0.05688
    -0.00823
     0.04042
     0.20374
     0.16551
     0.15856
     0.15161
     0.12034
     0.04042
     0.04737
     0.09254
     0.07517
     0.11687
     0.01957
     0.05779
     0.01262
     0.01957
     0.01262
     0.02304
     0.01609
     0.18636
     0.14814
     0.27671
     0.34621
     0.32536
     0.27671
     0.33231
     0.37749
     0.51301
     0.56166
     0.56861
     0.58599
     0.67634
     0.78058
     0.87441
     0.82576
     0.99603
     1.04121
     1.10723
     1.15936
     1.15588
     1.23233
     1.22886
     1.33310
     1.39218
     1.34353
     1.16283
     0.84661
     0.52344
     0.42961
     0.51649
     0.45046
     0.23849
    -0.08121
    -0.27581
    -0.48430
    -0.80400
    -1.05420
    -1.27312
    -1.29397
    -1.47120
    -1.66232
    -1.78394
    -1.60672
    -1.55112
    -1.47815
    -1.40865
    -1.43645
    -1.42255
    -1.33915
    -1.23837
    -1.08547
    -0.84918
    -0.73103
    -0.70323
    -0.57465
    -0.32446
    -0.22716
    -0.15418
    -0.12291
    -0.09511
     0.01609
     0.09254
     0.16551
     0.21069
     0.20026
     0.19331
     0.27671
     0.36359
     0.34274
     0.41919
     0.36359
     0.47826
     0.64159
     0.58946
     0.65896
     0.64854
     0.71108
     0.85703
     0.94391
     1.07596
     1.30878
     1.11418
     0.78753
     0.37749
    -0.28276
    -1.03335
    -1.29397
    -0.97775
    -0.44260
    -0.00823
    -0.08816
    -0.61983
    -1.09937
    -1.46425
    -1.90209
    -1.83259
    -1.41212
    -1.31482
    -0.89783
    -0.71713
    -0.68585
    -0.63373
    -0.40438
    -0.19588
    -0.32098
    -0.36963
    -0.58160
    -0.63720
    -0.66848
    -0.64068
    -0.54338
    -0.52948
    -0.29666
    -0.30708
    -0.48083
    -0.28623
    -0.25148
    -0.03603
     0.08907
     0.20026
     0.29061
     0.18636
    -0.09163
    -0.60593
    -1.03335
    -1.30092
    -1.28702
    -0.79358
     0.47826
     1.34700
     1.08291
     0.26281
    -0.27928
    -0.36616
    -0.09511
     0.32884
     0.72846
     1.09681
     1.32268
     1.41650
     1.46168
     1.16283
     1.07943
     0.90916
     0.74583
     0.63811
     0.28714
     0.08212
    -0.02561
    -0.15071
    -0.21326
    -0.33488
    -0.48083
    -0.38353
    -0.34531
    -0.19588
    -0.23758
    -0.22368
    -0.11596
    -0.04298
     0.01262
     0.08907
     0.06822
     0.08907
     0.19679
     0.28019
     0.33926
     0.29756
     0.32884
     0.30799
     0.32189
     0.41919
     0.30799
     0.29756
     0.26281
     0.26976
     0.17941
     0.26976
     0.22111
     0.15509
     0.06127
     0.10644
     0.09602
     0.07169
     0.00219
    -0.07078
     0.05084
    -0.06731
    -0.06383
    -0.18893
    -0.16113
    -0.16113
    -0.23758
    -0.25843
    -0.16808
    -0.32793
    -0.36616
    -0.38006
    -0.37311
    -0.37658
    -0.45998
    -0.58508
    -0.52948
    -0.54338
    -0.54685
    -0.60593
    -0.74493
    -0.79358
    -0.82833
    -0.83180
    -0.88045
    -0.91520
    -0.99860
    -1.03682
    -1.02987
    -0.96038
    -1.04377
    -1.10632
    -1.06115
    -0.93605
    -0.90825
    -0.92563
    -0.93953
    -0.88045
    -0.78315
    -0.75883
    -0.61983
    -0.47735
    -0.53643
    -0.50863
    -0.45998
    -0.38006
    -0.39048
    -0.40438
    -0.42523
    -0.42176
    -0.35226
    -0.36268
    -0.30361
    -0.44608
    -0.55380
    -0.56423
    -0.57813
    -0.47388
    -0.63025
    -0.59898
    -0.52948
    -0.40438
    -0.32793
    -0.33836
    -0.27581
    -0.19588
    -0.13681
     0.01262
     0.14119
     0.19331
     0.22459
     0.31841
     0.40529
     0.57209
     0.63464
     0.62074
     0.66939
     0.67981
     0.76321
     0.73193
     0.69024
     0.75973
     0.74583
     0.83618
     0.76321
     0.78406
     0.72151
     0.81533
     0.75626
     0.86051
     1.01341
     1.04468
     1.24276
     1.53118
     1.87867
     2.19837
     2.18795
     1.47905
     0.11687
    -1.29745
    -2.10364
    -1.47815
    -0.02213
     1.03078
     1.59720
     1.46863
     0.77016
    -0.05341
    -0.59203
    -0.83528
    -0.62330
    -0.30013
    -0.09163
     0.14119
     0.50954
     0.90221
     1.51033
     1.40608
     1.14546
     1.09681
     0.21764
    -0.14376
    -0.18546
    -0.24801
    -0.41828
    -0.65458
    -0.77968
    -0.12986
     0.16551
     0.10992
    -0.07078
    -0.14723
    -0.14723
     0.02999
     0.00567
    -0.16808
    -0.32446
    -0.48083
    -0.41481
    -0.37311
    -0.41828
    -0.51905
    -0.52253
    -0.51210
    -0.50863
    -0.66500
    -0.76925
    -0.90130
    -1.01945
    -1.05420
    -1.14455
    -1.20362
    -1.22100
    -1.26965
    -1.26617
    -1.22795
    -1.18625
    -1.17582
    -1.13412
    -0.96038
    -0.82138
    -0.55728
    -0.49820
    -0.25843
    -0.03951
     0.13077
     0.36011
     0.47131
     0.57209
     0.74236
     0.91958
     1.16283
     1.27403
     1.26013
     1.29835
     1.25318
     1.13851
     1.05163
     1.00298
     0.95781
     0.89526
     0.82923
     0.81186
     0.74583
     0.61379
     0.52691
     0.54429
     0.59989
     0.60684
     0.55471
     0.51301
     0.58946
     0.54776
     0.58946
     0.63116
     0.59641
     0.64159
     0.61726
     0.59294
     0.60336
     0.50606
     0.51301
     0.49564
     0.50606
     0.50954
     0.50259
     0.40529
     0.35664
     0.35316
     0.33231
     0.29409
     0.21416
     0.23154
     0.18984
     0.25239
     0.24891
     0.18636
     0.16204
     0.02652
     0.09254
     0.15161
     0.12034
     0.05084
     0.01609
     0.01957
     0.01957
     0.04737
     0.02304
     0.06474
     0.05084
     0.02304
     0.00914
    -0.02561
     0.00219
    -0.07426
    -0.09858
    -0.04646
    -0.04298
    -0.03256
    -0.00823
    -0.03951
    -0.09858
    -0.08816
    -0.14376
    -0.12638
    -0.11248
    -0.14376
    -0.17851
    -0.13333
    -0.10206
    -0.14723
    -0.18893
    -0.16113
    -0.12986
    -0.10901
    -0.17156
    -0.18546
    -0.20283
    -0.15418
    -0.18198
    -0.19241
    -0.07426
    -0.17851
    -0.12291
    -0.17503
    -0.10553
    -0.18198
    -0.18198
    -0.13333
    -0.12291
    -0.11248
    -0.14028
    -0.12986
    -0.17503
    -0.17156
    -0.15071
    -0.10901
    -0.10553
    -0.16113
    -0.17503
    -0.14723
    -0.14723
    -0.17851
    -0.19936
    -0.19241
    -0.14723
    -0.16808
    -0.14723
    -0.12986
    -0.12291
    -0.17503
    -0.15766
    -0.16113
    -0.13681
    -0.12638
    -0.18198
    -0.16808
    -0.14723
    -0.11943
    -0.11596
    -0.13681
    -0.15071
    -0.09163
    -0.17156
    -0.12291
    -0.18198
    -0.16808
    -0.16113
    -0.17851
    -0.09858
    -0.10553
    -0.13333
    -0.12291
    -0.08816
    -0.04298
    -0.07078
    -0.01518
    -0.06731
     0.12729
     0.19679
     0.31494
     0.22111
     0.22459
     0.06127
    -0.47735
    -1.17582
    -1.59629
    -2.78126
    -0.74493
     3.66133
    -0.19936
    -2.06889
    -1.51985
    -0.98123
    -0.25148
    -0.10206
     0.04389
     0.43309
     0.90221
     0.93348
     1.12808
     1.43735
     1.61110
     1.91342
     2.05242
     2.08022
     2.10107
     2.26440
     2.47637
     2.37212
     1.59025
     0.67286
     0.18636
    -0.07426
    -0.15418
    -0.28623
    -0.27928
    -0.36963
    -0.42523
    -0.68933
    -0.95690
    -1.07852
    -1.20362
    -1.18277
    -0.96385
    -0.72755
    -0.37658
    -0.02213
     0.32536
     0.72151
     0.89526
     0.87093
     0.66244
     0.65201
     0.82228
     0.87788
     0.83271
     0.71108
     0.66591
     0.46784
     0.38444
     0.23849
     0.12729
     0.06474
     0.04389
     0.10992
     0.05084
     0.07169
    -0.01171
    -0.03951
     0.02652
     0.15856
     0.20374
     0.07517
     0.16551
     0.08559
     0.12729
     0.12034
     0.09254
     0.12382
     0.01609
     0.13424
     0.09949
     0.07517
    -0.02908
    -0.08816
    -0.05341
    -0.03603
     0.00567
    -0.12986
    -0.19588
    -0.18198
    -0.13333
    -0.19588
    -0.19588
    -0.23063
    -0.29666
    -0.24453
    -0.31056
    -0.24453
    -0.28623
    -0.30708
    -0.31751
    -0.31056
    -0.22021
    -0.24801
    -0.27581
    -0.31751
    -0.30708
    -0.28276
    -0.29666
    -0.26538
    -0.30708
    -0.36616
    -0.34531
    -0.32098
    -0.31056
    -0.37311
    -0.41828
    -0.39743
    -0.35573
    -0.40786
    -0.38353
    -0.46693
    -0.39048
    -0.38353
    -0.41133
    -0.34183
    -0.28971
    -0.34183
    -0.28623
    -0.13681
    -0.12986
    -0.17156
    -0.16808
    -0.15418
    -0.02561
    -0.02213
    -0.05341
     0.04042
    -0.02908
    -0.03951
     0.01957
     0.05779
     0.05779
    -0.07426
    -0.03951
    -0.00823
     0.02652
    -0.10553
    -0.18893
    -0.12291
    -0.07426
    -0.00823
     0.00914
    -0.09511
    -0.05341
    -0.04298
     0.01957
     0.01957
     0.02652
    -0.02908
     0.02999
     0.10297
     0.18636
     0.16899
     0.07864
     0.11339
     0.12382
     0.23849
     0.23154
     0.17246
     0.06474
     0.15509
     0.12034
     0.10992
     0.26629
     0.20374
     0.15509
     0.17594
     0.16551
     0.21764
     0.16551
     0.09254
     0.03347
     0.07864
    -0.00823
    -0.18546
    -0.09163
    -0.12291
    -0.07426
    -0.19936
    -0.16461
    -0.22716
    -0.36268
    -0.36268
    -0.31751
    -0.34531
    -0.27928
    -0.36268
    -0.37658
    -0.38701
    -0.41828
    -0.51905
    -0.61288
    -0.63720
    -0.59203
    -0.31056
     0.05084
     0.53039
     0.42614
     0.39486
    -0.32793
    -0.50863
    -0.51210
    -0.31056
     0.06822
     0.34969
     0.35664
     0.40876
     0.21416
    -0.01866
    -0.19241
    -0.27581
    -0.24453
    -0.23758
    -0.27581
    -0.31751
    -0.26538
    -0.17156
    -0.12986
    -0.12986
    -0.14723
    -0.12986
    -0.09511
    -0.06383
    -0.06383
    -0.14028
    -0.22368
    -0.20978
    -0.22368
    -0.30013
    -0.35921
    -0.56423
    -0.64415
    -0.59898
    -0.56770
    -0.71713
    -0.88045
    -0.98470
    -0.85613
    -0.97428
    -0.90825
    -0.79705
    -0.86655
    -0.73450
    -0.35921
     0.24196
     0.74236
     1.08291
     1.22538
     1.13503
     1.08638
     1.25666
     1.47558
     1.69450
     1.87520
     2.02462
     2.07327
     2.10802
     1.86825
     1.56940
     1.20106
     0.91611
     0.81881
     0.66591
     0.51301
     0.49911
     0.43309
     0.09254
    -0.64415
    -1.50942
    -2.11059
    -2.36079
    -2.60056
    -2.61794
    -2.05499
    -1.12022
    -0.77620
    -1.39822
    -2.08279
    -2.62141
    -2.73261
    -1.21405
     0.46784
     1.08291
     0.89873
     0.72846
     0.73193
     1.20106
     1.49643
     1.71188
     1.76053
     1.58330
     1.44430
     1.11418
     0.90916
     0.42614
     0.02652
    -0.30361
    -0.40438
    -0.60593
    -0.69280
    -0.83180
    -0.81443
    -0.68933
    -0.64068
    -0.48430
    -0.40786
    -0.32446
    -0.29318
    -0.28276
    -0.08816
     0.05432
     0.12034
     0.18636
     0.23154
     0.25239
     0.31146
     0.28714
     0.25239
     0.20721
     0.19679
     0.14466
     0.08907
     0.07517
    -0.02561
    -0.09163
    -0.13681
    -0.04646
    -0.03951
    -0.13681
    -0.16461
    -0.18198
    -0.13333
    -0.07426
    -0.08816
    -0.08816
    -0.13681
    -0.10206
    -0.05688
     0.01957
    -0.00128
     0.04042
     0.05779
     0.10297
     0.10992
     0.12382
     0.11687
     0.05432
    -0.12291
    -0.23063
    -0.49473
    -0.58508
    -0.52948
    -0.31751
    -0.15418
    -0.10553
    -0.06036
    -0.59550
    -1.18277
    -1.40170
    -0.99513
    -0.58160
    -0.44608
    -0.42523
    -0.47040
    -0.46693
    -0.47040
    -0.46693
    -0.39048
    -0.43218
    -0.41828
    -0.23411
    -0.23063
    -0.17503
    -0.19241
    -0.10206
    -0.00823
    -0.05688
    -0.02908
    -0.07426
    -0.05341
    -0.04298
     0.02304
    -0.04298
     0.01609
     0.01957
     0.00914
    -0.00128
     0.06822
     0.07864
    -0.04646
    -0.11596
     0.01957
     0.05779
     0.32884
     0.93348
     2.34780
     3.87331
     3.86288
     2.28872
     0.93348
     0.09949
     0.17246
     0.97518
     1.59373
     1.59373
     1.31573
     1.39913
     1.06206
     0.35316
    -0.50863
    -1.09242
    -1.31830
    -1.35652
    -1.06115
    -0.93258
    -0.59550
    -0.43218
    -0.31403
    -0.28623
    -0.04298
     0.36359
     0.51996
     0.54081
     0.60684
     0.73193
     0.60336
     0.56861
     0.56514
     0.48521
     0.35316
     0.52691
     0.58251
     0.63811
     0.55124
     0.37401
     0.21764
     0.11687
     0.07864
     0.15856
     0.13077
     0.08559
     0.10297
     0.00567
     0.00567
    -0.00128
     0.16204
     0.23849
     0.32536
     0.41571
     0.46784
     0.53386
     0.55819
     0.70066
     0.77711
     0.88483
     1.02036
     1.20453
     1.34700
     1.65975
     1.30878
     0.82576
     0.29756
    -0.22021
    -1.07852
    -1.08547
    -0.51905
    -0.55728
    -1.62757
    -3.16003
    -3.92105
    -4.45619
    -4.89404
    -4.07395
    -3.14613
    -2.03762
    -1.38085
    -0.69975
    -1.92989
    -3.58050
    -2.96543
    -0.71713
     0.78753
     1.31573
     1.54855
     1.56245
     1.52423
     1.51380
     1.45820
     1.29488
     1.11418
     0.82228
     0.46436
     0.24891
    -0.04993
    -0.25496
    -0.43565
    -0.47735
    -0.40786
    -0.44608
    -0.51210
    -0.48430
    -0.46345
    -0.35921
    -0.34531
    -0.38701
    -0.38006
    -0.33141
    -0.31403
    -0.34878
    -0.31056
    -0.33488
    -0.39396
    -0.39396
    -0.36616
    -0.35573
    -0.32793
    -0.39048
    -0.32793
    -0.31056
    -0.04298
    -0.16461
    -0.18893
    -0.20631
    -0.12986
    -0.01171
     0.03694
    -0.00128
     0.00567
     0.02652
     0.08212
     0.22459
     0.12729
     0.04737
    -0.01866
    -0.02561
    -0.03603
     0.01609
     0.03347
     0.03347
    -0.04993
    -0.03256
    -0.01171
    -0.06731
    -0.06383
    -0.11596
    -0.10553
     0.04042
     0.02652
    -0.00823
    -0.00476
     0.01262
     0.08559
     0.11687
     0.02999
     0.05084
     0.07864
     0.08212
     0.14466
     0.15856
     0.14814
     0.04737
     0.07517
     0.19679
     0.21069
     0.22459
     0.16204
     0.12382
     0.15856
     0.26976
     0.19679
     0.23849
     0.20721
     0.12034
     0.16551
     0.13771
     0.07169
     0.01262
    -0.06731
    -0.06731
    -0.12291
    -0.17503
    -0.17156
    -0.23063
    -0.34531
    -0.18893
    -0.22716
    -0.26538
    -0.19588
    -0.17503
    -0.13681
    -0.10206
    -0.06383
    -0.09511
     0.02999
    -0.14028
    -0.01518
    -0.00128
    -0.14028
    -0.31403
    -0.41481
    -0.45303
    -0.49125
    -0.45998
    -0.39743
    -0.17156
     0.14466
     0.24544
     0.04042
    -0.45998
    -0.75535
    -0.61288
    -0.34878
     0.10992
     0.66939
     1.29488
     1.79875
     1.87520
     1.93775
     2.12540
     1.61805
     0.99603
     1.05511
     1.49990
     1.84740
     2.01072
     1.98987
     1.87867
     1.64933
     1.36438
     0.92653
     0.56166
     0.40876
     0.42266
     0.24544
     0.07864
     0.06822
    -0.01171
     0.05432
     0.17246
     0.16899
     0.29061
     0.24196
     0.21416
     0.28366
     0.39486
     0.37401
     0.44351
     0.41224
     0.44699
     0.34969
     0.41571
     0.40876
     0.40529
     0.22459
     0.33579
     0.26976
     0.22806
     0.28366
     0.13077
     0.05432
     0.05432
     0.12729
     0.09602
    -0.02213
    -0.04646
    -0.07773
    -0.13681
    -0.03603
    -0.02561
    -0.06731
    -0.05341
    -0.03256
     0.08907
    -0.00128
    -0.07426
    -0.15418
    -0.03951
    -0.02908
     0.02304
    -0.04646
    -0.09858
    -0.17156
    -0.14723
    -0.09858
    -0.04993
    -0.19588
    -0.20631
    -0.25148
    -0.19588
    -0.14028
    -0.16461
    -0.26538
    -0.25148
    -0.29666
    -0.32446
    -0.59898
    -0.74840
    -0.85265
    -0.90825
    -1.10285
    -1.00902
    -1.17582
    -1.26617
    -1.20015
    -1.14802
    -1.22100
    -1.49205
    -1.88124
    -2.06889
    -1.90557
    -1.50247
    -1.83607
    -3.00366
    -3.56313
    -2.47894
    -0.77273
     0.83618
     0.42614
    -2.00982
    -1.79784
    -1.26965
    -1.04725
     0.70761
     3.30689
     3.32079
     1.18368
     0.75973
     1.92037
     2.47984
     2.36170
     2.50417
     1.22886
     0.27324
     0.91263
     1.44083
     0.42961
    -0.05688
    -0.89088
    -1.34957
    -1.37390
    -1.68664
    -2.05847
    -2.28781
    -2.20789
    -2.18009
    -2.20094
    -2.11754
    -2.05499
    -2.01677
    -1.79437
    -1.66579
    -1.62409
    -1.59629
    -1.55460
    -1.39475
    -1.17235
    -1.09242
    -1.08547
    -0.81443
    -0.60940
    -0.49820
    -0.44955
    -0.32098
    -0.28623
    -0.24106
    -0.07773
    -0.01866
    -0.10206
    -0.10901
    -0.17503
    -0.13681
    -0.27233
    -0.31751
    -0.42176
    -0.44955
    -0.42176
    -0.47388
    -0.49820
    -0.53643
    -0.47388
    -0.50863
    -0.35921
    -0.27581
    -0.18546
    -0.16461
    -0.02561
     0.10297
     0.21416
     0.33231
     0.39486
     0.52691
     0.51649
     0.49911
     0.59989
     0.58946
     0.55819
     0.64506
     0.61379
     0.69718
     0.57209
     0.49216
     0.48174
     0.47479
     0.45394
     0.51649
     0.49911
     0.47479
     0.46089
     0.56166
     0.60336
     0.58946
     0.55819
     0.61726
     0.57904
     0.68676
     0.71803
     0.59641
     0.61726
     0.59641
     0.65201
     0.65201
     0.68329
     0.68676
     0.58599
     0.70066
     0.72151
     0.64854
     0.71456
     0.64159
     0.61031
     0.66591
     0.73541
     0.66939
     0.63811
     0.51649
     0.69371
     0.60684
     0.68676
     0.55819
     0.53386
     0.54081
     0.45394
     0.47826
     0.47479
     0.44004
     0.39486
     0.36706
     0.41571
     0.37401
     0.40181
     0.36706
     0.38444
     0.34621
     0.45394
     0.44351
     0.38791
     0.30799
     0.32189
     0.25934
    -0.11943
    -0.39743
    -0.41828
    -0.28276
     0.13077
     0.22459
     0.14466
     0.04389
     0.22806
     0.27671
     0.27671
     0.32536
     0.42266
     0.56861
     0.73541
     0.97866
     1.17673
     1.36438
     1.26360
     1.16283
     1.28098
     1.22886
     1.00646
     1.04468
     0.80143
     0.63811
     0.42961
     0.27671
     0.27324
     0.21764
     0.21069
     0.22459
     0.26629
     0.24891
     0.14814
     0.11339
     0.05084
     0.16899
     0.13077
     0.16204
     0.22459
     0.30451
     0.34969
     0.34969
     0.37749
     0.24891
     0.23849
     0.13424
     0.22111
     0.15856
    -0.01866
    -0.03951
    -0.11596
    -0.01518
    -0.06731
    -0.10901
    -0.13333
    -0.20978
    -0.22368
    -0.17503
    -0.09511
    -0.12638
    -0.11943
    -0.13333
    -0.08468
    -0.12291
    -0.03951
     0.00219
    -0.08121
     0.05084
     0.04389
     0.13424
     0.17594
    -0.02561
    -0.00128
     0.03694
     0.08559
     0.13424
     0.11687
     0.09949
     0.01262
     0.01957
     0.03347
     0.10644
    -0.00128
     0.00914
     0.04042
    -0.07078
     0.04389
    -0.03951
    -0.16461
    -0.09511
    -0.23063
    -0.30708
    -0.27928
    -0.24801
    -0.40438
    -0.42523
    -0.49820
    -0.33836
    -0.23411
    -0.00128
     0.36359
     0.70761
     0.98561
     1.23928
     1.59373
     1.79875
     1.85087
     1.66323
     1.34353
     0.94043
     0.34969
    -0.42176
    -1.13412
    -0.77620
    -0.28623
    -0.44260
    -1.18625
    -1.21405
    -2.07237
    -3.23648
    -2.45114
    -2.00982
    -1.89514
    -0.61288
    -1.34262
    -2.60056
    -2.56929
    -1.17930
     1.86825
     2.79259
     2.23660
     0.90916
    -0.93258
    -1.70749
    -1.18277
     2.37212
     3.65786
     1.23581
    -0.30708
    -0.55728
    -0.49125
    -0.43913
    -0.35226
    -0.27928
    -0.31403
    -0.36268
    -0.59203
    -0.87350
    -0.98470
    -1.16540
    -1.17235
    -1.03335
    -0.99165
    -0.88393
    -0.91868
    -0.89435
    -0.79358
    -0.55380
    -0.51210
    -0.47040
    -0.42871
    -0.37311
    -0.26538
    -0.16808
    -0.18198
    -0.20631
    -0.33141
    -0.17851
    -0.17503
    -0.16113
    -0.10901
    -0.14723
    -0.20978
    -0.04993
    -0.06036
     0.00219
     0.01957
    -0.06731
    -0.03951
    -0.00823
    -0.04646
     0.00567
     0.02652
    -0.09163
    -0.03256
    -0.07426
    -0.01518
    -0.11943
    -0.13333
    -0.08816
    -0.05341
    -0.06383
    -0.11596
    -0.15418
    -0.10553
    -0.03951
    -0.14723
    -0.04993
    -0.02561
    -0.03951
     0.05779
    -0.00128
     0.05779
     0.00914
    -0.04298
     0.10297
     0.22459
     0.24544
     0.08907
     0.19331
     0.21764
     0.20721
     0.20026
     0.20374
     0.29409
     0.22806
     0.27324
     0.26629
     0.29409
     0.28019
     0.21764
     0.31146
     0.24196
     0.22459
     0.06822
    -0.12986
     0.04042
     0.14119
     0.30451
     0.40876
     0.31841
     0.20721
     0.13771
     0.27324
     0.33926
     0.37749
     0.36011
     0.38096
     0.47131
     0.58946
     0.56861
     0.57556
     0.48174
     0.45741
     0.51301
     0.46784
     0.51996
     0.45741
     0.28366
     0.31841
     0.40181
     0.31841
     0.21764
     0.13077
     0.18289
     0.16204
     0.17246
     0.12382
     0.09949
    -0.01518
    -0.00128
     0.01609
     0.07864
    -0.00823
    -0.03951
    -0.04993
    -0.04993
    -0.04646
    -0.02213
    -0.07078
    -0.09163
    -0.18893
    -0.25843
    -0.30361
    -0.32098
    -0.31403
    -0.21673
    -0.02213
     0.31494
     0.66939
     0.69371
     0.50954
     0.49564
     0.56166
     0.25239
     0.38791
     0.55819
     0.55471
     0.75278
     0.67981
     0.54776
     0.29409
     0.01262
    -0.22716
    -0.39048
    -0.40438
    -0.09511
    -0.16808
    -0.27928
    -0.56075
    -0.52948
    -0.37311
    -0.41481
    -0.19936
     0.01262
     0.19679
     0.21416
     0.17594
     0.32884
     0.31146
     0.23154
     0.41224
     0.30451
     0.19679
     0.25239
     0.40181
     0.39139
     0.33926
     0.17594
     0.12034
     0.20026
     0.21069
     0.18984
     0.19331
     0.13424
     0.09254
     0.10297
     0.33231
     0.49216
     0.28366
     0.28366
     0.31146
     0.47826
     0.48521
     0.44004
     0.49564
     0.48869
     0.58599
     0.55471
     0.57556
     0.52691
     0.43309
     0.41571
     0.47479
     0.42961
     0.30799
     0.18984
     0.18636
     0.13077
     0.07864
     0.11687
     0.14119
    -0.04646
     0.01262
    -0.02908
     0.01957
    -0.02213
    -0.12638
    -0.06036
    -0.15418
    -0.07426
    -0.08121
    -0.11248
    -0.18198
    -0.17503
    -0.11943
    -0.20631
    -0.19241
    -0.21326
    -0.21673
    -0.13681
    -0.22716
    -0.17851
    -0.14723
    -0.02561
    -0.00476
     0.15509
     0.20374
     0.19331
     0.28019
     0.34274
     0.35316
     0.29756
     0.05432
    -0.22716
    -0.87698
    -1.67274
    -2.74998
    -3.72993
    -3.35810
    -1.18277
    -1.33567
    -6.04773
    -5.21374
    -2.13491
     0.73541
     1.52075
    -1.61019
    -2.70133
    -2.26696
    -1.24880
     0.08559
     1.34005
     2.12887
     2.58409
     2.59452
     2.40339
     1.98292
     1.65975
     1.31573
     0.92306
     0.46436
     0.18984
    -0.08816
    -0.15766
    -0.33488
    -0.56075
    -0.72060
    -0.79358
    -0.76925
    -0.64415
    -0.45998
    -0.46693
    -0.38353
    -0.49125
    -0.40786
    -0.33836
    -0.30361
    -0.20631
    -0.12291
     0.00567
     0.16204
     0.18984
     0.39139
     0.21416
     0.28366
     0.31494
     0.30799
     0.34274
     0.34969
     0.34969
     0.37749
     0.44699
     0.45741
     0.54429
     0.59989
     0.65896
     0.64159
     0.61379
     0.62769
     0.69718
     0.84661
     0.88136
     0.92306
     0.88483
     0.96128
     0.89178
     0.86746
     0.91958
     0.73193
     0.76321
     0.73541
     0.70413
     0.71108
     0.65201
     0.56861
     0.45394
     0.54776
     0.51649
     0.43656
     0.45741
     0.32189
     0.30104
     0.24544
     0.38791
     0.37401
     0.32189
     0.29061
     0.23849
     0.30799
     0.28366
     0.29061
     0.20721
     0.21764
     0.20721
     0.23154
     0.20374
     0.22459
     0.14466
     0.05432
     0.20721
     0.24544
     0.16551
     0.10992
     0.05084
     0.09602
     0.14466
     0.10297
     0.07169
     0.08907
     0.04389
     0.12034
     0.10297
     0.17594
     0.09254
     0.04042
     0.07169
     0.14466
     0.12382
     0.18636
     0.22806
     0.27324
     0.31146
     0.41224
     0.35316
     0.28019
     0.05779
    -0.14723
    -0.22368
    -0.13333
     0.02999
    -0.09511
    -0.13333
    -0.18893
    -0.25148
    -0.39743
    -0.46693
    -0.56075
    -0.75535
    -0.80748
    -0.73450
    -0.58160
    -0.46345
    -0.50168
    -0.48083
    -0.50168
    -0.47735
    -0.40091
    -0.45998
    -0.36963
    -0.26191
    -0.30013
    -0.27233
    -0.17156
    -0.14376
    -0.07078
    -0.09163
    -0.06036
     0.04389
     0.03347
     0.03347
     0.03347
     0.02304
     0.00914
    -0.03256
     0.06474
     0.02999
     0.05779
     0.03694
     0.06474
     0.05779
     0.07169
     0.03694
     0.00567
     0.00567
    -0.02561
     0.01957
    -0.02908
     0.10992
     0.14466
     0.15161
     0.30451
     0.43309
     0.39139
     0.28714
     0.33231
     0.33579
     0.17594
     0.01609
     0.04042
     0.01609
    -0.01866
    -0.42523
    -0.71713
    -1.06810
    -0.56075
     1.00646
     3.01151
     3.89068
     3.27561
     2.29220
     1.99682
     2.42077
     3.72736
     4.12698
     3.88721
     2.36170
     1.20106
     1.36785
     2.47637
     2.76827
     2.51112
     1.59373
     0.31841
    -0.70670
    -1.46425
    -1.90557
    -1.78394
    -1.49205
    -1.22795
    -0.97428
    -0.67890
    -0.27233
    -0.02908
     0.04389
     0.05084
    -0.07078
    -0.05688
    -0.06036
    -0.09163
    -0.09511
    -0.09511
    -0.22021
    -0.19241
    -0.18198
    -0.24453
    -0.24801
    -0.33141
    -0.20978
    -0.23063
    -0.17503
    -0.17156
    -0.14723
    -0.19241
    -0.17503
    -0.24453
    -0.31056
    -0.24801
    -0.41133
    -0.42523
    -0.63373
    -0.69628
    -0.76925
    -0.85960
    -0.84223
    -0.64415
    -0.34878
    -0.12291
    -0.23411
    -0.25496
    -0.25496
    -0.28276
    -0.34531
    -0.28623
    -0.24453
    -0.02213
     0.09949
     0.27324
     0.24544
     0.17941
     0.17594
     0.15856
     0.22806
    -0.01518
    -0.24453
    -0.27581
    -0.26538
    -0.19241
    -0.27581
    -0.23411
    -0.17851
    -0.24801
    -0.16461
    -0.21673
    -0.19241
    -0.32793
    -0.43218
    -0.33488
    -0.29318
    -0.23063
    -0.33488
    -0.34878
    -0.30708
    -0.17503
    -0.19936
    -0.12986
    -0.10553
    -0.15418
    -0.03256
    -0.05341
     0.00567
    -0.01518
    -0.12291
    -0.12291
    -0.03603
    -0.03951
    -0.02213
    -0.09858
    -0.06383
    -0.05688
    -0.12986
    -0.15766
     0.02652
    -0.08121
    -0.10553
    -0.03951
    -0.01866
    -0.07078
    -0.17851
    -0.08121
    -0.13681
    -0.05341
    -0.03951
    -0.06383
    -0.06036
    -0.07078
    -0.04646
    -0.11943
    -0.08816
    -0.06383
    -0.10553
    -0.09163
    -0.07078
    -0.11943
    -0.08121
    -0.13681
    -0.06036
    -0.09858
    -0.12638
    -0.15418
    -0.16113
    -0.20631
    -0.14376
    -0.17851
    -0.16808
    -0.09511
    -0.09163
     0.07864
     0.08559
     0.07169
     0.05779
    -0.01866
     0.09254
     0.09254
     0.21764
     0.16899
     0.14119
     0.09254
     0.15509
     0.19679
     0.17246
     0.09949
    -0.00823
    -0.00476
    -0.06383
    -0.04993
    -0.14028
    -0.23758
    -0.21326
    -0.17851
    -0.07773
    -0.18893
    -0.40438
    -0.40786
    -0.35226
    -0.33836
    -0.47040
    -0.30361
    -0.38701
    -0.38353
    -0.35921
    -0.32446
    -0.23411
    -0.30013
    -0.31056
    -0.28971
    -0.15418
    -0.12638
    -0.03951
     0.05432
     0.28019
     0.45741
     0.65549
     0.99603
     1.20801
     1.03078
     0.92306
     0.68329
     0.48521
     0.19331
    -0.28623
    -0.61288
    -0.50515
    -0.42871
     0.05779
     0.47479
    -0.17851
    -0.64763
    -0.93258
    -1.08200
    -0.84223
    -0.78315
    -0.39396
    -0.11943
     0.13077
     0.32536
     0.46089
     0.66244
     0.62769
     0.63464
     0.62769
     0.54776
     0.46089
     0.36706
     0.22806
     0.16899
     0.07864
    -0.05688
    -0.14028
    -0.14028
    -0.15418
    -0.24453
    -0.32793
    -0.35226
    -0.31751
    -0.24453
    -0.24801
    -0.21673
    -0.29318
    -0.27233
    -0.26538
    -0.24801
    -0.15071
    -0.23411
    -0.19936
    -0.03951
     0.24891
     0.63116
     0.64854
     1.00993
     1.47558
     1.77790
     1.72578
     1.65975
     1.38523
     1.24623
     1.45473
     1.39218
     1.61110
     1.30878
     0.43656
     0.07517
     0.05432
    -0.11943
     0.02652
    -0.19588
    -1.15497
    -1.47815
    -1.48162
    -1.58587
    -1.67622
    -1.54070
    -1.49900
    -1.37390
    -1.20015
    -0.75188
    -0.74493
    -0.58508
    -0.34878
     0.01262
     0.19331
     0.17941
     0.14814
     0.21764
     0.37401
     0.43656
     0.54776
     0.71456
     0.76321
     0.64854
     0.60684
     0.63464
     0.44699
     0.30104
     0.13077
     0.01609
    -0.08816
    -0.18546
    -0.28971
    -0.51210
    -0.61635
    -0.73103
    -0.83528
    -0.89435
    -0.81095
    -0.67195
    -0.48430
    -0.32446
    -0.17156
    -0.10553
     0.06822
     0.06474
     0.00567
     0.07169
     0.31841
     0.50606
     0.80491
     0.99603
     1.17673
     1.04121
     0.85356
     0.93001
     0.89873
     0.95433
     0.77711
     0.36011
     0.29756
     0.31494
     0.18289
     0.28366
     0.49216
     0.56514
     0.63811
     0.49216
     0.29061
     0.05084
    -0.04993
     0.09949
     0.24544
     0.28714
     0.41919
     0.31841
     0.23501
     0.12729
     0.08559
     0.22111
     0.09949
     0.01957
    -0.06731
    -0.09511
    -0.02561
    -0.06383
    -0.04646
    -0.10206
    -0.05341
    -0.09511
    -0.08121
    -0.01171
    -0.01518
    -0.01518
    -0.03256
    -0.07426
    -0.06383
    -0.07078
    -0.04993
    -0.13681
    -0.12291
    -0.19241
    -0.12986
    -0.14723
    -0.22021
    -0.29318
    -0.30013
    -0.19588
    -0.24801
    -0.30361
    -0.33141
    -0.33141
    -0.28623
    -0.20631
    -0.17156
    -0.13681
    -0.10553
    -0.08121
     0.04737
     0.03347
     0.01262
     0.02652
     0.13424
     0.19679
    -0.14723
    -0.28276
     0.02304
     0.24196
     0.24196
     0.45046
     0.69024
     0.65549
     0.50259
    -0.35226
    -1.54417
    -2.70133
    -2.83686
    -0.86655
     0.39486
     0.81186
     1.05163
    -0.00128
    -1.26270
    -1.74919
    -1.46425
    -1.02987
    -0.38006
    -0.04993
     0.53039
     0.79796
     0.81881
     0.56514
     0.58946
     0.54776
     0.47131
     0.39486
     0.34274
     0.22806
     0.12382
     0.11339
     0.07517
     0.08212
     0.01957
     0.09254
     0.02304
    -0.00476
    -0.09858
    -0.02213
    -0.10553
    -0.19936
    -0.20978
    -0.09858
    -0.14376
    -0.07426
    -0.12291
    -0.18546
    -0.14376
    -0.08816
    -0.04993
    -0.01518
    -0.01171
    -0.08121
     0.00914
    -0.06731
     0.05084
     0.05084
    -0.03951
    -0.08121
    -0.05688
    -0.01866
    -0.03603
    -0.13333
    -0.15418
    -0.30708
    -0.28971
    -0.33836
    -0.29318
    -0.35921
    -0.47040
    -0.48430
    -0.44608
    -0.47735
    -0.50168
    -0.45303
    -0.40438
    -0.36268
    -0.36963
    -0.33141
    -0.32098
    -0.27233
    -0.31751
    -0.25496
    -0.18198
    -0.17851
    -0.17851
    -0.11596
    -0.15418
    -0.14028
    -0.10206
    -0.13333
    -0.10553
    -0.08121
    -0.05688
    -0.06731
    -0.04646
    -0.01171
     0.02999
     0.04389
     0.07169
     0.10297
     0.09602
     0.11687
     0.09949
     0.01262
     0.04737
    -0.02561
     0.06127
    -0.04993
    -0.06731
    -0.10901
    -0.12291
    -0.20978
    -0.25148
    -0.23411
    -0.26886
    -0.20631
    -0.27233
    -0.32793
    -0.31056
    -0.27928
    -0.24801
    -0.28276
    -0.30361
    -0.23758
    -0.27581
    -0.28971
    -0.24453
    -0.19241
    -0.28276
    -0.35921
    -0.35226
    -0.36616
    -0.29666
    -0.34183
    -0.20631
    -0.33141
    -0.61983
    -1.06115
    -1.36000
    -1.72834
    -2.26001
    -1.71097
    -0.26886
     0.90568
     0.98213
    -1.80479
    -1.71097
     0.13077
     0.20026
     0.31146
     0.74236
     1.13503
     1.54160
     1.71535
     1.85782
     1.85087
     1.72578
     1.90300
     2.43467
     2.25397
     1.87172
     1.32268
     0.57209
     0.61031
     0.58946
     0.26629
     0.21416
     0.02999
    -0.06036
    -0.26191
    -0.38353
    -0.56075
    -0.59550
    -0.64068
    -0.69280
    -0.60245
    -0.52253
    -0.42176
    -0.46345
    -0.36268
    -0.20978
    -0.07078
    -0.00823
    -0.06731
    -0.11248
    -0.10901
    -0.15418
    -0.18893
     0.04042
    -0.01171
    -0.10206
    -0.20978
    -0.37311
    -0.43565
    -0.51905
    -0.43913
    -0.30708
    -0.31056
    -0.36268
    -0.35921
    -0.44608
    -0.51210
    -0.39396
    -0.44955
    -0.37311
    -0.33836
    -0.25496
    -0.22716
    -0.12291
    -0.10553
    -0.14376
    -0.12638
    -0.10206
     0.08907
     0.05084
    -0.00128
    -0.04298
    -0.00476
     0.12729
     0.00914
     0.05084
     0.02304
    -0.07773
    -0.01171
     0.06822
     0.08212
     0.02652
    -0.02561
    -0.04298
     0.08559
     0.09949
    -0.00476
    -0.01171
    -0.03603
     0.01957
     0.04042
     0.00914
     0.10644
    -0.00476
     0.03694
     0.08212
     0.08907
     0.07169
     0.10644
    -0.01866
     0.09254
     0.12382
     0.10644
     0.04737
     0.10644
     0.11687
     0.06822
     0.09949
     0.18636
     0.17246
     0.10992
     0.09254
     0.15509
     0.13771
     0.09949
     0.10297
     0.13077
     0.16551
     0.16899
     0.12034
     0.13077
     0.06127
     0.13424
     0.08907
     0.17941
     0.12034
     0.07169
     0.05432
     0.11687
     0.10297
     0.04389
     0.08559
     0.07169
     0.08559
     0.06127
     0.05432
     0.01609
     0.00914
     0.01957
     0.01609
     0.01609
     0.06127
    -0.01866
    -0.05688
     0.10644
    -0.01518
     0.01609
    -0.10206
    -0.02908
    -0.04993
     0.02304
     0.02652
    -0.03256
    -0.00823
    -0.05341
     0.01609
    -0.02561
     0.00219
    -0.06383
    -0.06383
    -0.03256
    -0.05688
     0.02999
    -0.06036
    -0.06731
    -0.04993
     0.02999
     0.07169
     0.10644
    -0.00476
    -0.02561
    -0.00476
     0.05084
     0.10992
     0.08212
     0.04389
     0.03347
     0.07864
     0.11687
     0.09602
     0.04042
    -0.01518
    -0.00128
     0.02999
     0.15161
     0.02652
    -0.03951
    -0.10553
    -0.09163
    -0.13333
    -0.10553
    -0.22716
    -0.32446
    -0.25843
    -0.19936
    -0.01518
     0.05084
     0.41224
     0.81186
     1.27055
     1.49643
     1.17326
     0.42266
     0.17246
     0.05779
     0.00914
     0.55471
     0.55124
     0.11339
     0.02652
    -0.34183
    -0.57465
    -0.79705
    -1.21405
    -1.29050
    -1.35305
    -1.38085
    -1.24185
    -1.15150
    -0.97080
    -0.83180
    -0.57813
    -0.30708
    -0.12638
     0.01609
     0.19679
     0.30104
     0.41919
     0.42266
     0.34621
     0.36011
     0.28366
     0.37749
     0.27671
     0.17941
     0.20721
     0.12729
     0.21764
     0.24196
     0.13077
     0.09949
     0.17594
     0.20026
     0.23501
     0.30104
     0.20374
     0.20026
     0.29409
     0.36706
     0.33231
     0.22459
     0.16204
     0.08907
     0.08212
     0.20374
     0.26976
     0.14119
    -0.04993
    -0.04298
     0.03347
     0.06127
    -0.08816
    -0.05688
    -0.03603
     0.01262
     0.15509
     0.34969
     0.39486
     0.44699
     0.40876
     0.37054
     0.58251
     0.45741
    -0.08816
    -0.69280
    -1.51985
    -1.80479
    -1.94032
    -1.89167
    -1.72834
    -1.55807
    -1.40170
    -1.41560
    -1.47120
    -1.49205
    -1.49552
    -1.49205
    -1.04030
    -0.56423
    -0.07426
     0.49564
     0.95086
     1.24276
     1.53118
     1.67713
     1.72578
     1.61110
     1.49643
     1.38175
     1.20453
     1.05858
     0.75278
     0.70761
     0.57904
     0.56514
     0.40876
     0.27671
     0.27671
     0.18636
     0.20721
     0.12382
     0.01609
    -0.00128
     0.00567
    -0.04298
     0.06822
     0.01609
    -0.11596
    -0.08816
    -0.00823
    -0.01866
    -0.09858
    -0.00476
    -0.10206
    -0.03951
    -0.01518
     0.05084
    -0.03951
    -0.03603
    -0.02213
     0.07169
     0.06474
     0.07864
     0.06474
     0.01609
    -0.00476
     0.04389
     0.11339
     0.05084
     0.01609
    -0.00128
     0.02999
     0.10644
     0.05084
     0.10644
    -0.00476
     0.08212
     0.07864
     0.09602
     0.07169
     0.06474
     0.04389
     0.10644
     0.15856
     0.18636
     0.06474
     0.10644
     0.10992
     0.10297
     0.11339
     0.10644
     0.14466
     0.13077
     0.11339
     0.14466
     0.22806
     0.17941
     0.09254
     0.11687
     0.13424
     0.18289
     0.24196
     0.15509
     0.20721
     0.14466
     0.18289
     0.23154
     0.28714
     0.18636
     0.20374
     0.24891
     0.28019
     0.21764
     0.20374
     0.21069
     0.31841
     0.31494
     0.29756
     0.32884
     0.31146
     0.28019
     0.33579
     0.25934
     0.32189
     0.26281
     0.26629
     0.27671
     0.26281
     0.21416
     0.13771
     0.14466
     0.17594
     0.11687
     0.11339
    -0.00476
     0.03347
    -0.05688
    -0.02561
    -0.03603
    -0.02908
    -0.09858
    -0.06731
    -0.05341
    -0.09858
    -0.04993
    -0.06036
    -0.10553
    -0.14028
    -0.00823
    -0.07426
     0.02304
    -0.08816
    -0.08468
    -0.06731
     0.00219
    -0.00823
     0.01957
    -0.06731
    -0.06731
     0.03694
    -0.02561
    -0.02213
    -0.15766
    -0.10553
    -0.06383
    -0.03951
     0.00914
    -0.08816
    -0.07426
    -0.12291
    -0.13333
    -0.14028
    -0.04646
    -0.00128
    -0.11248
    -0.15071
    -0.09163
    -0.10553
    -0.11248
    -0.23411
    -0.24801
    -0.32446
    -0.25496
    -0.39048
    -0.38006
    -0.48083
    -0.69280
    -1.00555
    -1.37737
    -1.68317
    -2.22874
    -3.02798
    -3.82723
    -3.45540
     0.77711
     7.23708
     7.23708
     7.23708
     3.98103
    -4.71682
    -6.99292
    -4.33457
     6.43088
     7.23708
     7.23708
     6.21891
     3.34164
     1.57983
     0.25586
    -0.25496
    -0.85960
    -1.28007
    -1.28007
    -0.97428
    -0.77620
    -0.50863
    -0.49473
    -0.55728
    -0.54685
    -0.61635
    -0.71365
    -0.68933
    -0.62330
    -0.68933
    -0.67195
    -0.58855
    -0.59203
    -0.58855
    -0.51210
    -0.41481
    -0.38701
    -0.24801
    -0.23411
    -0.24453
    -0.17851
    -0.11248
     0.03347
     0.06822
     0.05779
     0.01262
     0.06127
     0.10644
     0.19679
     0.21416
     0.13771
     0.24544
     0.14814
     0.16899
     0.20026
     0.22806
     0.08559
     0.05779
     0.06474
     0.12382
     0.12382
     0.04389
     0.05779
    -0.06731
     0.01609
     0.09949
    -0.08121
     0.00914
     0.02652
    -0.01518
     0.02652
     0.04042
     0.06822
    -0.03951
    -0.05688
    -0.00476
     0.12034
     0.11687
     0.05432
    -0.00823
    -0.01518
     0.01609
    -0.03603
     0.01609
     0.06822
    -0.02213
    -0.06036
     0.02652
     0.03694
     0.00219
    -0.11943
    -0.10206
    -0.09163
    -0.03603
    -0.04646
    -0.17156
    -0.18893
    -0.11596
    -0.15071
    -0.18546
    -0.14723
    -0.14028
    -0.23063
    -0.16461
    -0.21326
    -0.24453
    -0.32098
    -0.27928
    -0.20283
    -0.22716
    -0.26538
    -0.22368
    -0.21673
    -0.27581
    -0.32098
    -0.31403
    -0.25843
    -0.31056
    -0.32793
    -0.27581
    -0.31056
    -0.27233
    -0.38353
    -0.31751
    -0.26191
    -0.24801
    -0.27928
    -0.32098
    -0.33141
    -0.31056
    -0.28971
    -0.24801
    -0.26538
    -0.22716
    -0.35573
    -0.22716
    -0.20978
    -0.20631
    -0.25148
    -0.30361
    -0.30361
    -0.16461
    -0.18546
    -0.18546
    -0.30708
    -0.23063
    -0.19241
    -0.14723
    -0.17156
    -0.18546
    -0.30013
    -0.22716
    -0.21326
    -0.16461
    -0.19241
    -0.26886
    -0.26191
    -0.19588
    -0.17503
    -0.15766
    -0.20978
    -0.31751
    -0.28623
    -0.20978
    -0.25496
    -0.26886
    -0.30708
    -0.34531
    -0.27928
    -0.29318
    -0.23758
    -0.31751
    -0.34183
    -0.36268
    -0.36616
    -0.34183
    -0.39743
    -0.48430
    -0.44260
    -0.50863
    -0.53295
    -0.48430
    -0.49125
    -0.58855
    -0.56423
    -0.54685
    -0.55033
    -0.64068
    -0.67195
    -0.68585
    -0.69628
    -0.60245
    -0.61983
    -0.55380
    -0.51210
    -0.12638
     0.46436
     0.67634
     0.40876
     0.07517
    -0.11596
    -0.12291
    -0.04993
     0.00914
     0.10644
     0.10644
     0.14119
    -0.03603
    -0.44955
    -0.76925
    -0.94648
    -1.09937
    -1.11327
    -1.04377
    -1.09590
    -1.14107
    -1.17582
    -1.07505
    -0.87350
    -0.83875
    -0.74840
    -0.65110
    -0.51210
    -0.38006
    -0.22716
    -0.20631
    -0.22021
    -0.13333
    -0.04298
     0.13077
     0.36359
     0.44699
     0.55819
     0.77711
     1.27750
     1.74663
     1.63195
     1.41998
     1.29140
     1.15241
     0.67634
     0.17594
     0.08559
    -0.01866
     0.06127
    -0.20631
    -0.28276
    -0.52253
    -1.29050
    -1.79437
    -2.00634
    -1.99939
    -1.75962
    -1.59282
    -1.31830
    -1.04030
    -0.69280
    -0.41133
    -0.10553
     0.13771
     0.42961
     0.69024
     0.90568
     1.07943
     1.11071
     1.17673
     1.20106
     1.21843
     1.10028
     1.08986
     0.99256
     1.02731
     0.96476
     0.93348
     0.83271
     0.80838
     0.75278
     0.71456
     0.61031
     0.53039
     0.42266
     0.44004
     0.49564
     0.60684
     0.75626
     0.53386
     0.08907
    -0.11596
     0.11339
     0.37401
     0.59641
     0.46784
     0.32536
     0.25934
     0.15161
     0.13771
     0.25586
     0.30451
     0.20026
     0.22806
     0.25586
     0.23849
     0.23154
     0.08907
     0.08559
     0.04042
     0.05779
     0.00219
    -0.02908
    -0.07426
    -0.05341
     0.03694
     0.07864
    -0.00823
    -0.00128
     0.01262
     0.07864
     0.04042
     0.04737
    -0.00823
    -0.00823
     0.08907
     0.15161
     0.21416
     0.29756
     0.27671
     0.22806
     0.22111
     0.34621
     0.29756
     0.23501
     0.34969
     0.46436
     0.54429
     0.64159
     0.54776
     0.44004
     0.19679
     0.23849
     0.47479
     0.34621
     0.29409
     0.17246
     0.13077
     0.18289
     0.14466
    -0.00823
    -0.04298
    -0.11943
    -0.06731
    -0.06036
    -0.12986
    -0.16808
    -0.24453
    -0.17503
    -0.16461
    -0.15418
    -0.22716
    -0.23063
    -0.30013
    -0.20631
    -0.19588
    -0.24106
    -0.28623
    -0.34878
    -0.26191
    -0.27233
    -0.28623
    -0.28276
    -0.28971
    -0.22716
    -0.31403
    -0.35573
    -0.32793
    -0.28276
    -0.34183
    -0.26538
    -0.27928
    -0.28623
    -0.26538
    -0.31403
    -0.27581
    -0.27581
    -0.28276
    -0.22368
    -0.34183
    -0.26538
    -0.25843
    -0.21326
    -0.24453
    -0.30708
    -0.27581
    -0.36963
    -0.23063
    -0.28276
    -0.27233
    -0.28276
    -0.40786
    -0.40091
    -0.42523
    -0.47040
    -0.50863
    -0.56075
    -0.59898
    -0.62330
    -0.64068
    -0.71365
    -0.92215
    -1.09242
    -1.25227
    -1.49205
    -1.55112
    -1.69012
    -1.68317
    -0.89783
     0.60336
     2.72309
     4.60653
     4.00883
     3.46326
     2.92117
     2.18100
     1.56245
     2.61537
     2.84472
     2.30957
     2.13582
     2.49027
     2.07327
     0.74583
     0.05779
    -0.45998
    -1.53027
    -2.29476
    -2.78473
    -3.16003
    -3.14266
    -2.70481
    -2.07584
    -1.45382
    -1.01597
    -0.66848
    -0.38353
    -0.26886
    -0.00823
     0.08907
     0.13077
     0.12034
     0.19679
     0.24196
     0.29409
     0.29756
     0.26629
     0.29061
     0.36359
     0.31494
     0.23849
     0.22459
     0.30799
     0.31841
     0.33231
     0.25586
     0.31146
     0.24196
     0.18984
     0.16899
     0.14466
     0.07169
     0.05779
     0.02652
     0.01262
    -0.10901
    -0.07773
    -0.11248
    -0.16461
    -0.04298
    -0.08121
    -0.07773
    -0.09163
    -0.07078
    -0.11248
    -0.12986
    -0.05341
     0.00914
    -0.05341
    -0.09163
    -0.05688
    -0.08121
    -0.03951
    -0.08468
    -0.03256
    -0.09163
    -0.06731
    -0.03256
    -0.09163
    -0.09511
    -0.11248
    -0.14376
    -0.13681
    -0.06383
    -0.12291
    -0.14376
    -0.18198
    -0.16461
    -0.13333
    -0.14376
    -0.18893
    -0.10553
    -0.10553
    -0.08468
    -0.04646
    -0.00823
    -0.11943
    -0.10206
    -0.05688
    -0.01866
     0.06127
    -0.04298
    -0.01171
    -0.01518
    -0.02561
    -0.00128
    -0.04993
     0.03694
    -0.08468
    -0.03603
    -0.01171
     0.03347
     0.05084
     0.02304
     0.05084
     0.10644
     0.15856
     0.18289
     0.18984
     0.25239
     0.42961
     0.55819
     0.63116
     0.63464
     0.71108
     0.65549
     0.67634
     0.70066
     0.59989
     0.51996
     0.46089
     0.56514
     0.57556
     0.56514
     0.62074
     0.42266
     0.01609
    -0.60593
    -1.34262
    -1.75614
    -2.30519
    -2.46504
    -2.41986
    -2.13839
    -1.55112
    -1.36000
    -1.39822
    -1.70054
    -2.07237
    -2.21484
    -1.98897
    -1.47815
    -0.99165
    -0.34183
     0.04389
     0.33579
     0.58251
     0.69718
     0.75278
     0.76321
     0.74583
     0.63464
     0.54429
     0.49216
     0.53734
     0.43309
     0.37401
     0.26281
     0.27324
     0.23154
     0.28714
     0.21764
     0.20721
     0.20026
     0.15856
     0.24196
     0.18289
     0.18636
     0.15856
     0.07517
     0.11339
     0.18289
     0.16551
     0.09602
     0.09949
     0.08212
     0.18289
     0.10992
     0.07864
     0.12034
     0.09254
     0.08907
     0.09949
     0.19679
     0.16204
     0.06822
     0.13771
     0.11687
     0.25239
     0.22806
     0.12382
     0.17941
     0.15161
     0.25934
     0.15856
     0.25586
     0.19679
     0.17246
     0.20026
     0.15161
     0.23501
     0.12382
     0.15856
     0.14466
     0.14119
     0.14814
    -0.00476
     0.07169
     0.00567
     0.05084
     0.00914
     0.09602
    -0.01171
    -0.03256
    -0.00128
     0.02999
    -0.01171
    -0.07426
    -0.08816
    -0.16461
    -0.08816
    -0.16808
    -0.25496
    -0.36616
    -0.39048
    -0.44955
    -0.59550
    -0.73450
    -1.03335
    -1.46772
    -1.64842
    -2.19051
    -3.08011
    -4.28245
    -5.43961
    -4.20947
     7.23708
     7.23708
     7.23708
     2.32000
    -5.32146
    -6.99292
    -6.99292
    -0.05688
     7.23708
     7.23708
     7.23708
     2.81692
    -0.23063
    -1.98202
    -2.63184
    -2.74303
    -2.29129
    -1.57892
    -0.99860
    -0.60245
    -0.30708
    -0.17851
     0.02999
     0.06127
     0.15856
    -0.04298
    -0.12291
    -0.13333
    -0.06731
    -0.16461
    -0.18198
    -0.30013
    -0.25148
    -0.22716
    -0.19241
    -0.24106
    -0.21673
    -0.27928
    -0.21326
    -0.20978
    -0.17503
    -0.17156
    -0.21326
    -0.16808
    -0.19588
    -0.03603
    -0.14376
    -0.15766
    -0.11943
    -0.08468
    -0.04298
    -0.04646
    -0.06036
    -0.00128
    -0.00823
     0.00219
     0.07517
     0.07169
     0.04737
     0.07864
     0.04737
     0.11687
     0.14466
     0.07864
     0.05432
     0.12382
     0.12034
     0.15161
     0.12729
     0.08559
     0.05432
     0.06127
     0.11687
     0.10297
     0.05779
    -0.00476
     0.02652
     0.08559
     0.09602
    -0.02213
    -0.01518
    -0.00476
     0.05084
     0.01957
     0.00567
    -0.03603
    -0.05688
    -0.05688
    -0.01866
     0.11687
     0.01609
    -0.04298
    -0.01866
     0.06474
     0.07864
    -0.00823
    -0.02213
     0.08212
     0.10992
     0.05779
     0.09949
     0.10297
     0.06474
     0.00914
     0.07169
     0.18636
     0.16204
     0.13424
     0.06127
     0.13077
     0.14119
     0.10992
     0.14119
     0.12034
     0.11687
     0.14466
     0.14466
     0.14466
     0.11339
     0.01957
     0.00567
     0.09254
     0.10297
     0.02652
     0.00914
     0.05432
     0.11687
     0.10644
     0.07864
     0.06822
     0.07864
     0.13424
     0.21069
     0.22459
     0.21069
     0.18636
     0.20721
     0.26629
     0.44351
     0.45741
     0.45046
     0.42266
     0.47826
     0.49564
     0.50259
     0.45394
     0.41224
     0.34274
     0.29409
     0.19679
     0.25239
     0.18636
     0.20026
     0.05779
     0.24891
     0.07864
     0.00219
    -0.11248
    -0.02213
    -0.07426
    -0.21673
    -0.39396
    -0.65805
    -0.93605
    -1.00902
    -1.10632
    -1.30787
    -1.31830
    -1.25575
    -1.30092
    -1.17235
    -1.29745
    -1.44687
    -1.41907
    -1.31135
    -1.03682
    -0.82485
    -0.57118
    -0.43913
    -0.28623
    -0.04646
     0.19331
     0.32884
     0.39834
     0.47131
     0.43309
     0.51301
     0.52344
     0.41571
     0.34621
     0.29061
     0.22111
     0.14814
     0.15509
     0.08559
     0.04042
     0.11687
     0.02652
     0.02999
    -0.02908
    -0.07078
    -0.07773
    -0.08121
     0.01262
    -0.04646
    -0.11943
    -0.15418
    -0.16113
    -0.08121
    -0.03256
    -0.11943
    -0.15766
    -0.18546
    -0.13333
    -0.06731
    -0.08816
    -0.11943
    -0.16113
    -0.10553
    -0.02561
     0.07864
    -0.03603
     0.01957
     0.00567
     0.08212
     0.09602
     0.04389
     0.01957
     0.05432
    -0.00128
    -0.03951
    -0.22021
    -0.01866
    -0.13681
    -0.25148
    -0.39743
    -0.44260
    -0.67543
    -0.73798
    -1.13412
    -1.40865
    -1.58934
    -1.16887
    -0.23758
     0.33231
     1.58678
     2.42772
     1.18716
     1.51728
    -0.33836
    -4.05657
    -4.05310
    -3.57008
    -0.09858
     2.69877
     2.90727
     2.39992
     0.54429
    -0.88393
    -1.12022
    -1.08200
    -0.59550
     0.05084
     0.84313
     1.39565
     1.39913
     1.43040
     1.71883
     1.92732
     1.85782
     1.20801
     0.68676
     0.19331
    -0.01171
    -0.10901
    -0.32793
    -0.43913
    -0.61635
    -0.70670
    -0.69628
    -0.59898
    -0.49125
    -0.39743
    -0.40091
    -0.23758
    -0.11943
    -0.03256
     0.14466
     0.09949
     0.11687
     0.16204
     0.20721
     0.31494
     0.34274
     0.31494
     0.36359
     0.34621
     0.46784
     0.47131
     0.42266
     0.40529
     0.54429
     0.51301
     0.56861
     0.51649
     0.55471
     0.61726
     0.60336
     0.59989
     0.56514
     0.59294
     0.55124
     0.60684
     0.63811
     0.55124
     0.63116
     0.51996
     0.59989
     0.57556
     0.57209
     0.52691
     0.47479
     0.49564
     0.44351
     0.55124
     0.45741
     0.40529
     0.45046
     0.33231
     0.35664
     0.28366
     0.33579
     0.21416
     0.20374
     0.19331
     0.18636
     0.09949
     0.12034
     0.09602
     0.03694
     0.06127
     0.00567
     0.00567
    -0.07078
    -0.09858
    -0.07773
    -0.06036
    -0.11248
    -0.08816
    -0.16461
    -0.10901
    -0.17851
    -0.20978
    -0.15418
    -0.18198
    -0.25843
    -0.22716
    -0.17851
    -0.22021
    -0.24106
    -0.24801
    -0.29666
    -0.20978
    -0.27928
    -0.28623
    -0.34878
    -0.24801
    -0.28623
    -0.16113
    -0.30013
    -0.19936
    -0.32446
    -0.30708
    -0.27233
    -0.15071
    -0.18893
    -0.18198
    -0.20631
    -0.14376
    -0.14376
    -0.14028
    -0.16808
    -0.02908
    -0.09511
    -0.09511
    -0.07426
    -0.02908
    -0.02908
    -0.04993
    -0.01866
     0.00567
     0.05779
    -0.07426
    -0.04298
     0.02304
     0.00219
     0.09602
     0.04389
     0.06822
     0.10297
     0.19679
     0.28366
     0.44004
     0.59641
     0.79796
     1.20453
     1.77443
     2.18100
     2.19490
     1.06206
    -1.19320
    -3.46235
    -3.58398
    -2.28434
    -1.22795
    -1.24532
    -1.89862
    -2.80558
    -3.24691
    -3.54575
    -3.47278
    -2.85076
    -2.05499
    -1.84997
    -1.56155
    -1.17235
    -0.40786
     0.28366
     1.07248
     1.63890
     1.98640
     2.12540
     1.97597
     1.86477
     1.56940
     1.21496
     0.94043
     0.51301
     0.24891
     0.13077
    -0.11596
    -0.23411
    -0.33488
    -0.44608
    -0.40438
    -0.41481
    -0.49820
    -0.39048
    -0.45998
    -0.45650
    -0.37658
    -0.35226
    -0.36963
    -0.35226
    -0.39743
    -0.25843
    -0.22716
    -0.18198
    -0.23063
    -0.17851
    -0.14376
    -0.15418
    -0.10901
    -0.05341
    -0.14376
    -0.06383
    -0.07426
    -0.06383
    -0.06731
    -0.18198
    -0.27233
    -0.30708
    -0.34183
    -0.33836
    -0.44260
    -0.60245
    -0.74145
    -0.71365
    -0.68585
    -0.60940
    -0.25843
    -0.22716
    -0.38701
    -0.39743
    -0.36616
    -0.31056
    -1.34610
    -3.16351
    -2.52411
     0.71108
     2.09065
     2.17405
     2.11497
     1.73620
     1.54160
     1.50685
     1.48600
     1.63195
     1.79180
     2.25397
     2.58757
     2.88294
     2.76479
     2.57367
     2.13930
     1.63890
     1.10723
     0.68676
     0.49564
     0.29409
     0.15161
     0.15856
     0.23849
     0.08907
     0.04389
     0.24891
     0.39139
     0.53734
     0.57904
     0.66244
     0.66939
     0.70066
     0.65201
     0.61726
     0.49216
     0.40529
     0.39139
     0.30104
     0.30451
     0.19679
     0.09254
     0.07517
     0.10992
     0.10992
     0.05779
    -0.00128
    -0.08468
    -0.01866
     0.06822
    -0.02213
    -0.10206
    -0.10901
    -0.18893
    -0.06731
    -0.05688
     0.00914
    -0.04298
    -0.08816
    -0.04993
     0.02999
     0.04737
    -0.02908
     0.00567
     0.00914
     0.06474
     0.13077
     0.11687
     0.05779
     0.10297
     0.10297
     0.18289
     0.18636
     0.15161
     0.01609
     0.08559
     0.06822
     0.15161
     0.09949
    -0.03256
     0.01609
     0.12382
     0.12382
     0.09254
     0.07169
    -0.05688
    -0.05688
    -0.06383
     0.03347
     0.04737
    -0.09163
    -0.10901
    -0.02561
     0.02304
    -0.09858
    -0.09858
    -0.19936
    -0.13333
    -0.09511
    -0.10206
    -0.17503
    -0.21326
    -0.24801
    -0.18198
    -0.15418
    -0.16461
    -0.21326
    -0.25148
    -0.26538
    -0.20978
    -0.20978
    -0.24801
    -0.30361
    -0.27581
    -0.25496
    -0.26886
    -0.20978
    -0.29666
    -0.29318
    -0.34183
    -0.31751
    -0.23411
    -0.30708
    -0.30013
    -0.36268
    -0.25496
    -0.31056
    -0.33488
    -0.33488
    -0.28276
    -0.30013
    -0.30361
    -0.23411
    -0.31403
    -0.32098
    -0.28276
    -0.31403
    -0.22716
    -0.23411
    -0.30361
    -0.27581
    -0.20631
    -0.22021
    -0.22716
    -0.24801
    -0.24801
    -0.28623
    -0.23411
    -0.20283
    -0.16808
    -0.24453
    -0.23758
    -0.22716
    -0.12986
    -0.12986
    -0.18893
    -0.16461
    -0.13333
    -0.09858
    -0.04993
    -0.06383
    -0.10553
    -0.13333
    -0.01866
    -0.00476
    -0.06383
     0.00219
    -0.11943
    -0.09163
    -0.04646
     0.02999
    -0.00476
    -0.08468
    -0.08816
    -0.14028
    -0.11248
    -0.01518
    -0.05341
     0.01262
     0.07864
     0.15856
     0.30799
     0.54776
     0.78058
     1.13851
     1.73620
     2.46247
     2.79259
     2.44509
     1.00646
    -1.31482
    -3.60830
    -5.04346
    -5.40486
    -5.57513
    -5.90526
    -5.83576
    -4.88709
    -3.09401
    -2.33299
    -2.74303
    -5.16509
    -6.29445
    -6.06163
    -4.50832
    -1.98202
     0.28714
     2.02115
     3.39029
     4.03663
     4.25208
     4.10960
     3.81771
     3.49454
     3.09839
     2.69529
     2.37907
     2.00377
     1.77095
     1.54855
     1.40260
     1.25666
     1.08638
     1.04121
     1.07596
     0.93348
     0.98908
     0.90916
     0.88136
     0.88483
     0.87093
     0.88136
     0.77363
     0.75626
     0.71803
     0.77711
     0.64854
     0.69718
     0.62421
     0.57904
     0.58251
     0.58599
     0.53386
     0.50954
     0.58599
     0.48869
     0.51996
     0.54081
     0.56861
     0.50606
     0.42266
     0.55471
     0.58251
     0.55471
     0.58946
     0.57556
     0.59641
     0.61379
     0.66591
     0.65201
     0.65549
     0.72846
     0.71456
     0.75626
     0.76321
     0.81186
     0.78058
     0.76668
     0.86051
     0.88483
     0.87441
     0.82576
     0.85008
     0.81881
     0.86398
     0.91611
     0.87441
     0.78753
     0.84661
     0.86746
     0.85703
     0.72498
     0.73888
     0.67981
     0.78753
     0.69371
     0.62769
     0.60336
     0.60684
     0.52691
     0.48174
     0.45741
     0.47131
     0.36706
     0.36706
     0.30104
     0.25239
     0.24891
     0.24196
     0.07517
     0.11339
     0.08907
     0.03694
     0.06127
    -0.01171
    -0.14723
    -0.10553
    -0.17503
    -0.19936
    -0.20283
    -0.30361
    -0.35573
    -0.36268
    -0.34531
    -0.45998
    -0.50515
    -0.49820
    -0.51210
    -0.53990
    -0.57465
    -0.58508
    -0.65458
    -0.64763
    -0.68238
    -0.70670
    -0.66153
    -0.68585
    -0.77968
    -0.68933
    -0.70670
    -0.66500
    -0.78663
    -0.78315
    -0.72755
    -0.75535
    -0.70670
    -0.71018
    -0.76230
    -0.78315
    -0.74493
    -0.72408
    -0.71365
    -0.75535
    -0.79705
    -0.76578
    -0.72408
    -0.72060
    -0.77968
    -0.75188
    -0.72060
    -0.74840
    -0.71018
    -0.72408
    -0.69280
    -0.77273
    -0.80053
    -0.81095
    -0.67890
    -0.71018
    -0.79705
    -0.76230
    -0.72060
    -0.74493
    -0.73450
    -0.78315
    -0.68933
    -0.74145
    -0.66848
    -0.69975
    -0.64763
    -0.67890
    -0.65805
    -0.55033
    -0.55033
    -0.48083
    -0.45998
    -0.47040
    -0.43913
    -0.39048
    -0.38701
    -0.40091
    -0.27233
    -0.32793
    -0.27581
    -0.25843
    -0.19936
    -0.18198
    -0.23063
    -0.24453
    -0.14028
    -0.12291
    -0.20283
    -0.20978
    -0.16461
    -0.12986
    -0.12986
    -0.07078
    -0.15418
    -0.10206
    -0.12291
    -0.09858
    -0.09858
    -0.10553
    -0.14028
    -0.12291
    -0.09858
    -0.07426
    -0.08816
    -0.12986
    -0.08121
    -0.08816
    -0.09511
    -0.08121
    -0.09858
    -0.07773
    -0.16113
    -0.13333
    -0.02908
    -0.10553
    -0.11248
    -0.13333
    -0.15418
    -0.08468
    -0.02213
    -0.03951
    -0.16461
    -0.16113
    -0.11943
    -0.08816
    -0.12291
    -0.06383
    -0.10901
    -0.13681
    -0.19588
    -0.24106
    -0.29318
    -0.35226
    -0.37311
    -0.47388
    -0.53990
    -0.65110
    -1.12022
    -1.38085
    -1.53375
    -1.79089
    -1.97159
    -0.89088
     2.66749
     7.23708
     7.23708
     3.23739
    -1.26617
    -5.75931
    -6.99292
    -4.57782
     4.37023
     7.23708
     7.23708
     5.44399
     2.84124
     1.01688
    -0.02908
    -1.22795
    -2.07237
    -1.77699
    -1.25575
    -0.68933
     0.54429
     1.29835
     1.18716
     0.23154
    -0.45303
    -1.04377
    -1.28355
    -1.65884
    -1.85344
    -1.87429
    -1.58587
    -1.30092
    -0.87003
    -0.50515
    -0.26191
     0.01262
     0.19679
     0.30451
     0.21069
     0.14466
     0.10297
     0.01262
    -0.14376
    -0.30708
    -0.41828
    -0.41481
    -0.46345
    -0.49473
    -0.40091
    -0.41481
    -0.41481
    -0.32446
    -0.27233
    -0.20631
    -0.21673
    -0.17503
    -0.09511
    -0.03256
     0.05779
     0.03694
     0.04389
     0.01609
     0.10992
     0.14119
     0.09949
     0.15161
     0.06474
     0.14119
     0.18289
     0.22111
     0.18984
     0.18984
     0.18289
     0.17246
     0.23849
     0.25239
     0.19679
     0.15856
     0.18289
     0.22111
     0.22111
     0.29756
     0.18636
     0.15509
     0.14466
     0.26976
     0.26629
     0.17941
     0.17594
     0.15856
     0.27324
     0.23501
     0.19679
     0.16899
     0.13771
     0.16899
     0.18636
     0.21764
     0.15856
     0.05084
     0.10297
     0.15856
     0.13077
     0.09949
     0.09254
     0.06474
     0.04737
     0.18636
     0.07517
     0.08907
     0.05779
     0.02304
     0.06127
     0.08559
     0.14814
     0.02999
     0.01957
     0.12382
     0.09254
     0.00219
     0.03347
     0.08212
     0.02304
     0.10992
     0.04389
     0.08559
     0.01957
     0.02304
     0.01262
     0.08559
     0.07517
     0.00567
     0.00219
     0.00567
     0.06822
     0.04737
     0.01262
    -0.05341
     0.04389
     0.06822
     0.02999
     0.02999
    -0.00128
    -0.06383
    -0.00128
    -0.02561
     0.04737
    -0.02561
    -0.00128
    -0.06036
    -0.04993
     0.01957
    -0.04298
    -0.10206
    -0.09511
    -0.00476
    -0.07773
    -0.03603
    -0.15071
    -0.17503
    -0.08816
    -0.18893
    -0.03951
    -0.09163
    -0.14376
    -0.19588
    -0.10901
    -0.04646
    -0.14723
    -0.10553
    -0.20978
    -0.12291
    -0.08121
    -0.08468
    -0.01866
    -0.10206
    -0.06383
    -0.12291
    -0.04993
     0.04042
    -0.07078
    -0.10553
    -0.15418
     0.00219
    -0.02561
    -0.07426
    -0.11248
    -0.14028
    -0.04298
    -0.10553
    -0.08816
    -0.14376
    -0.15766
    -0.20631
    -0.16808
    -0.02561
    -0.08468
    -0.16461
    -0.12986
    -0.18198
    -0.10901
    -0.12291
    -0.17503
    -0.19241
    -0.07426
    -0.12638
    -0.08816
    -0.11248
    -0.10901
    -0.14376
    -0.16113
    -0.12986
    -0.03256
    -0.17503
    -0.09858
    -0.11943
    -0.06383
    -0.14723
    -0.09163
    -0.10206
    -0.07773
    -0.04298
    -0.05341
    -0.04646
    -0.05341
    -0.10553
    -0.14376
     0.01262
     0.02652
    -0.04298
    -0.01866
    -0.04993
    -0.00476
    -0.00128
    -0.07426
    -0.06731
    -0.03256
    -0.03256
    -0.03951
     0.04042
    -0.03951
    -0.08816
    -0.07078
    -0.01171
     0.01262
     0.08559
    -0.06036
    -0.01171
     0.00219
     0.02652
     0.04389
     0.04042
    -0.02213
     0.02999
     0.04389
     0.05432
    -0.11596
    -0.21326
    -0.22716
    -0.31751
    -0.25496
    -0.36616
    -0.50515
    -0.85613
    -1.18277
    -1.12370
    -0.86308
    -0.38006
     0.46089
     2.15667
     4.38413
     6.17374
     6.44826
     4.72467
     0.40876
    -3.18783
     0.48869
     4.13740
     4.09223
     3.69608
     2.65707
     1.68755
     0.88831
    -0.02213
    -1.29745
    -2.43376
    -3.36853
    -3.66043
    -3.46583
    -3.20173
    -2.76041
    -2.47199
    -2.16271
    -2.00634
    -2.01677
    -1.91947
    -1.51290
    -0.60245
     0.21069
    -0.17156
    -0.53295
    -0.71713
    -0.82138
    -0.43218
     0.58946
     1.47210
     1.52770
     1.03426
     0.81881
     0.79796
     0.72846
     0.52344
     0.43656
     0.40876
     0.39139
     0.67286
     0.70413
     0.61031
     0.38444
     0.16204
     0.01957
    -0.01171
     0.05084
    -0.06731
     0.02652
     0.23849
     0.26629
     0.29756
     0.26976
     0.26281
     0.21764
     0.28714
     0.26281
     0.25239
     0.15509
     0.14119
     0.19679
     0.15509
     0.14466
     0.08559
     0.07169
     0.11339
     0.12729
     0.01262
     0.07517
     0.06127
     0.02304
     0.00219
     0.06474
     0.01609
     0.06822
     0.00567
    -0.04298
     0.03694
     0.02304
     0.01609
    -0.09858
    -0.02213
     0.01262
    -0.01171
     0.00914
     0.02652
     0.00914
    -0.04646
     0.06822
    -0.00823
     0.07169
     0.00219
     0.03347
     0.05432
     0.08559
     0.14119
     0.09949
    -0.00128
     0.13771
     0.14814
     0.17941
     0.19679
     0.17594
     0.19679
     0.16899
     0.20721
     0.22111
     0.30104
     0.26976
     0.33579
     0.29061
     0.30451
     0.31841
     0.27324
     0.29061
     0.30451
     0.43656
     0.40529
     0.25239
     0.33231
     0.28714
     0.32536
     0.33926
     0.30451
     0.31146
     0.26976
     0.22111
     0.31841
     0.32884
     0.21416
     0.20721
     0.30451
     0.19331
     0.26281
     0.17594
     0.17594
     0.12034
     0.05432
     0.14814
     0.10992
     0.10297
     0.00219
     0.00914
     0.01262
     0.02999
    -0.01866
    -0.10206
    -0.03256
    -0.03603
    -0.11943
    -0.09858
    -0.08121
    -0.09511
    -0.14028
    -0.15766
    -0.11943
    -0.05688
    -0.23758
    -0.17156
    -0.16808
    -0.21673
    -0.08121
    -0.21326
    -0.23411
    -0.19588
    -0.28971
    -0.17851
    -0.24106
    -0.33836
    -0.31403
    -0.33488
    -0.34531
    -0.31751
    -0.28276
    -0.41828
    -0.49473
    -0.42523
    -0.38353
    -0.41133
    -0.38353
    -0.43913
    -0.43218
    -0.36963
    -0.31403
    -0.37311
    -0.43565
    -0.36268
    -0.31056
    -0.29318
    -0.20283
    -0.38701
    -0.30361
    -0.26886
    -0.22716
    -0.32098
    -0.29666
    -0.23758
    -0.31403
    -0.29318
    -0.21326
    -0.30708
    -0.30708
    -0.35226
    -0.31751
    -0.31403
    -0.27581
    -0.33141
    -0.29666
    -0.39743
    -0.30708
    -0.33836
    -0.30361
    -0.29318
    -0.36963
    -0.31056
    -0.30361
    -0.32793
    -0.35226
    -0.39396
    -0.37311
    -0.28971
    -0.26886
    -0.30013
    -0.36963
    -0.28276
    -0.32446
    -0.34531
    -0.34183
    -0.30361
    -0.34878
    -0.36963
    -0.31056
    -0.33141
    -0.32446
    -0.37311
    -0.35226
    -0.32793
    -0.33141
    -0.27233
    -0.28971
    -0.39396
    -0.31056
    -0.32446
    -0.21673
    -0.25496
    -0.23063
    -0.28971
    -0.30013
    -0.20978
    -0.14028
    -0.19241
    -0.23063
    -0.18546
    -0.13333
    -0.05688
    -0.11596
    -0.09858
    -0.15071
    -0.07773
    -0.12638
     0.04389
    -0.02908
    -0.03951
    -0.07773
    -0.01866
    -0.00823
    -0.03603
    -0.02213
    -0.10206
    -0.02213
     0.04042
     0.02304
     0.07517
    -0.04646
    -0.03951
     0.02652
    -0.04298
     0.11687
     0.05084
     0.00914
     0.06127
     0.08212
     0.12034
     0.05432
     0.04389
     0.06127
     0.00567
    -0.11596
    -0.35226
    -0.59203
    -0.74145
    -1.06115
    -1.31830
    -1.53027
    -1.65884
    -1.66232
    -1.49552
    -1.48510
    -1.69012
    -1.90557
    -1.74919
    -1.29397
    -0.69628
     0.61031
     0.80491
     0.80491
     2.14277
     1.13503
     1.46515
     2.22270
     0.32536
     1.22538
     4.70382
     4.67950
     4.03663
     2.61189
     1.12461
     0.66244
     0.99256
     1.34700
     0.85356
     0.59989
     0.48174
     0.26976
    -0.03951
    -0.27233
    -0.51210
    -0.65805
    -0.73450
    -0.71018
    -0.72060
    -0.64068
    -0.55380
    -0.64763
    -0.47735
    -0.37311
    -0.28623
    -0.27233
    -0.32098
    -0.26538
    -0.26538
    -0.19588
    -0.08468
    -0.12638
    -0.17503
    -0.22368
    -0.11943
    -0.07426
    -0.15418
    -0.18198
    -0.09858
    -0.05688
     0.02304
    -0.09858
    -0.08121
    -0.12638
    -0.07078
    -0.07426
     0.01262
    -0.06036
    -0.08468
    -0.07078
    -0.03951
    -0.00476
    -0.00476
    -0.05341
    -0.07426
    -0.07078
    -0.04298
     0.01262
    -0.07426
    -0.10206
    -0.11248
    -0.15071
    -0.06036
    -0.03951
    -0.09858
    -0.14028
    -0.16113
    -0.09511
    -0.10901
    -0.15766
    -0.14723
    -0.14723
    -0.11596
    -0.04993
    -0.12638
    -0.08121
    -0.14723
    -0.07426
    -0.06731
     0.04042
     0.00567
    -0.06036
    -0.02908
     0.00914
     0.02652
     0.04042
    -0.02561
     0.02652
     0.06822
     0.09949
     0.04389
     0.11339
     0.02304
    -0.01518
     0.01262
     0.10297
     0.11339
     0.01957
     0.02999
     0.03694
     0.05432
     0.02999
     0.09254
    -0.01866
     0.00567
     0.04042
     0.05084
     0.07169
    -0.00476
    -0.00823
    -0.07773
     0.04389
     0.03347
     0.02652
    -0.00476
     0.00567
     0.00219
    -0.03603
     0.05432
    -0.00823
    -0.02561
     0.01262
     0.03347
     0.04042
     0.02652
    -0.03256
    -0.03603
    -0.02561
     0.02999
     0.06474
    -0.00823
    -0.06036
    -0.02561
    -0.01518
    -0.04298
    -0.06036
    -0.02213
    -0.09858
    -0.03603
    -0.02908
    -0.07078
    -0.10901
    -0.15418
    -0.08816
     0.01262
    -0.03256
    -0.09163
    -0.13681
    -0.05688
    -0.06383
    -0.10206
    -0.08468
    -0.07078
    -0.11943
    -0.06731
    -0.08468
    -0.07773
    -0.09511
    -0.06036
    -0.19241
    -0.06383
    -0.03603
    -0.10206
    -0.08816
    -0.09858
    -0.05688
    -0.15418
    -0.09511
    -0.12291
    -0.08121
    -0.06036
    -0.13333
    -0.04298
    -0.12986
    -0.11596
    -0.14028
    -0.12638
    -0.06731
    -0.08468
    -0.10553
    -0.09858
    -0.17503
    -0.18546
    -0.20631
    -0.17156
    -0.18893
    -0.18893
    -0.18546
    -0.11248
    -0.19241
    -0.12986
    -0.17851
    -0.17851
    -0.10206
    -0.12638
    -0.16113
    -0.12291
    -0.03256
    -0.08468
    -0.01171
    -0.01866
    -0.03256
    -0.03603
    -0.04298
    -0.00476
     0.01262
    -0.00128
     0.00219
    -0.06731
    -0.03256
     0.01262
    -0.05688
    -0.06036
    -0.06036
    -0.03603
    -0.10553
    -0.00823
    -0.07426
    -0.05688
    -0.14376
    -0.06731
    -0.07426
    -0.10901
    -0.17503
    -0.14723
    -0.11596
    -0.02561
    -0.12638
    -0.06383
    -0.11943
    -0.15766
    -0.07773
    -0.06036
    -0.11596
    -0.05341
    -0.05341
    -0.08468
    -0.00823
    -0.02561
    -0.04646
    -0.10553
    -0.06731
     0.04737
    -0.07078
    -0.06383
    -0.10553
    -0.12638
    -0.18893
    -0.15766
    -0.18893
    -0.21326
    -0.45303
    -0.48430
    -0.60940
    -0.56423
    -0.84918
    -0.92215
    -0.81095
    -0.54685
    -0.25148
     0.12034
     0.39139
     0.48174
     0.66939
     0.83271
     0.51996
     0.35664
    -0.07773
    -0.22368
    -0.98123
    -1.96117
    -1.33915
     1.08291
     0.45046
    -2.17314
    -2.04457
     1.21496
     1.47905
    -0.91520
    -0.89783
    -1.33915
    -0.09511
     1.36090
     3.07754
     3.98103
     4.73857
     2.06632
     2.13582
     2.54587
     2.92464
     2.96287
     2.79259
     2.40339
     1.92385
     1.46863
     0.84313
     0.39139
    -0.08121
    -0.40786
    -0.61635
    -0.80053
    -0.88740
    -0.91868
    -0.87350
    -0.91520
    -0.86308
    -0.93258
    -0.83180
    -0.83528
    -0.72060
    -0.70670
    -0.70670
    -0.73450
    -0.67890
    -0.60593
    -0.49820
    -0.54685
    -0.48778
    -0.50515
    -0.44260
    -0.39743
    -0.41481
    -0.48083
    -0.29318
    -0.26886
    -0.26191
    -0.19936
    -0.14723
    -0.18198
    -0.15418
    -0.04646
    -0.05688
     0.03694
     0.08907
     0.02999
     0.12034
     0.17246
     0.24196
     0.21764
     0.22459
     0.32884
     0.33579
     0.38791
     0.36706
     0.40529
     0.34274
     0.40529
     0.48174
     0.46436
     0.51996
     0.46089
     0.49564
     0.57209
     0.57209
     0.55124
     0.53386
     0.51649
     0.53386
     0.55471
     0.54776
     0.58599
     0.54776
     0.47479
     0.51301
     0.61379
     0.53386
     0.48521
     0.50259
     0.50606
     0.44699
     0.46436
     0.46784
     0.48521
     0.39139
     0.40529
     0.42614
     0.42614
     0.34621
     0.30104
     0.32189
     0.38791
     0.34274
     0.31494
     0.26629
     0.21416
     0.25239
     0.23849
     0.21764
     0.30104
     0.19679
     0.18636
     0.23154
     0.23501
     0.15856
     0.18984
     0.15856
     0.22806
     0.28366
     0.24544
     0.23501
     0.18984
     0.21764
     0.19331
     0.09949
     0.19679
     0.14466
     0.09602
     0.06822
     0.08907
     0.14466
    -0.01518
    -0.08468
    -0.04298
    -0.08121
    -0.01866
    -0.14376
    -0.20631
    -0.26191
    -0.19241
    -0.19588
    -0.25148
    -0.23063
    -0.32098
    -0.26191
    -0.29666
    -0.25843
    -0.32446
    -0.39048
    -0.34531
    -0.27233
    -0.22368
    -0.25496
    -0.33836
    -0.34531
    -0.39396
    -0.20978
    -0.32446
    -0.30013
    -0.38353
    -0.38701
    -0.33141
    -0.26538
    -0.35573
    -0.36963
    -0.40438
    -0.33836
    -0.31056
    -0.25843
    -0.34878
    -0.35573
    -0.31403
    -0.33488
    -0.31751
    -0.25148
    -0.32446
    -0.30361
    -0.26191
    -0.25843
    -0.25843
    -0.31751
    -0.36963
    -0.34183
    -0.28276
    -0.33836
    -0.29318
    -0.30708
    -0.36616
    -0.31056
    -0.37658
    -0.25496
    -0.24453
    -0.29666
    -0.28971
    -0.24106
    -0.13681
    -0.21326
    -0.19241
    -0.16461
    -0.08816
    -0.05341
    -0.03256
    -0.12638
    -0.20283
    -0.17503
    -0.15071
    -0.13681
    -0.05688
    -0.16461
    -0.15766
    -0.09511
    -0.03951
    -0.12291
    -0.18893
    -0.16461
    -0.04646
     0.09254
     0.14814
     0.29756
     0.52691
     0.85008
     1.02383
     1.45820
     1.79528
     1.57288
     0.30799
    -1.25227
    -2.69439
    -3.06968
    -1.83259
    -0.09858
     0.65549
     0.73193
    -0.80400
    -2.26349
    -3.11138
    -3.15308
    -2.70481
    -2.29476
    -1.87082
    -1.84997
    -1.80132
    -1.36695
    -1.14802
    -1.05072
    -1.10285
    -1.37042
    -1.56155
    -1.53027
    -1.39475
    -1.36695
    -1.16192
    -1.01250
    -0.79358
    -0.63373
    -0.51210
    -0.30013
    -0.31751
    -0.03603
     0.40876
     0.91611
     1.13503
     0.92306
     0.78058
     0.42961
    -0.14376
    -0.77620
    -1.15497
    -1.53722
    -1.28702
     0.33579
     2.63969
     2.93854
     1.46863
    -0.11248
    -0.91520
    -1.02987
    -0.96385
     0.04737
     1.57983
     2.16710
     1.74663
     1.38523
     0.93696
     0.54081
     0.18636
     0.01609
    -0.12291
    -0.12291
    -0.17851
    -0.21326
    -0.19241
    -0.10901
    -0.03951
     0.15161
     0.19331
     0.30451
     0.43656
     0.49216
     0.52691
     0.58251
     0.47131
     0.58946
     0.67634
     0.82228
     0.97171
     0.81533
     0.86051
     0.86398
     0.84661
     0.82576
     0.77016
     0.68329
     0.73193
     0.81186
     0.85703
     0.83618
     0.70413
     0.66591
     0.63464
     0.52691
     0.61031
     0.40181
     0.32536
     0.24891
     0.23501
     0.30104
     0.22111
     0.10992
     0.07517
     0.09602
     0.07169
     0.10297
     0.01957
     0.07517
    -0.02908
    -0.04298
     0.05084
    -0.01518
    -0.00823
    -0.06731
    -0.00823
    -0.01171
    -0.03256
    -0.07078
    -0.03256
    -0.02908
    -0.04646
    -0.00128
    -0.04298
     0.01609
    -0.02908
    -0.02561
     0.04737
     0.11339
    -0.02561
     0.00219
    -0.03951
     0.05779
    -0.00823
     0.02999
    -0.04646
     0.00567
     0.08212
     0.03347
     0.01609
     0.07517
     0.03694
    -0.01171
     0.02999
     0.16204
     0.08559
     0.01957
     0.09254
     0.01957
     0.10297
     0.14119
     0.04737
     0.10297
     0.06822
     0.05084
     0.03694
     0.04389
    -0.06383
    -0.04646
    -0.01518
     0.04389
     0.05084
     0.00567
    -0.00128
    -0.01518
    -0.00476
    -0.01171
     0.04389
    -0.03256
     0.01262
    -0.00823
     0.08907
     0.12729
     0.04389
     0.07517
    -0.00476
     0.01957
     0.14466
     0.07864
    -0.02213
     0.03347
    -0.02213
     0.02304
     0.05779
    -0.02908
    -0.02213
     0.01262
    -0.02561
    -0.02213
     0.02999
    -0.05688
    -0.13681
    -0.02908
    -0.06731
     0.01957
     0.03694
     0.06474
    -0.05341
     0.03694
    -0.09163
    -0.30013
    -0.46693
    -0.68585
    -0.64415
    -0.58855
    -0.60940
    -0.51210
    -0.41828
    -0.40091
    -0.11596
    -0.03603
    -0.18198
    -0.29666
    -0.45998
    -0.32793
    -0.15418
     0.00567
     0.22111
     0.53386
     0.59294
     0.90916
     0.75278
     0.07169
    -0.41481
    -0.71018
    -0.78663
    -0.79010
    -0.72060
    -0.98123
    -1.19320
    -1.16192
    -1.17930
    -1.23142
    -1.28355
    -1.33915
    -1.28007
    -1.08895
    -0.72408
    -0.35226
    -0.05688
     0.22459
     0.80838
     1.25666
     1.72578
     2.11845
     2.39297
     2.45204
     2.40687
     2.32347
     2.24702
     2.25050
     2.21575
     1.92385
     1.43388
     1.01688
     0.70413
     0.50259
     0.38096
     0.08559
    -0.42176
    -0.58855
    -0.94300
    -0.93258
    -0.84570
    -0.61288
    -0.48083
    -0.35921
    -0.30708
    -0.11248
    -0.01171
     0.05084
     0.18289
     0.25239
     0.42961
     0.73541
     0.82576
     0.70413
     0.55124
     0.32536
     0.24891
     0.09602
    -0.03951
    -0.25496
    -0.87698
    -1.53375
    -2.18009
    -2.40944
    -2.57276
    -2.63879
    -2.62489
    -2.20094
    -1.06462
    -0.24801
    -0.33836
    -1.29397
    -1.78394
    -1.73877
    -0.85613
     0.13077
     0.80491
     1.22191
     1.50685
     1.71883
     1.62153
     1.37133
     0.97866
     0.78058
     0.53734
     0.18984
     0.09949
    -0.12291
    -0.35226
    -0.54338
    -0.60940
    -0.68933
    -0.71713
    -0.80400
    -0.78315
    -0.76578
    -0.74145
    -0.64763
    -0.60245
    -0.63720
    -0.53643
    -0.40438
    -0.37658
    -0.28276
    -0.26886
    -0.17156
    -0.17503
    -0.07426
     0.02999
     0.06127
     0.06474
     0.11687
     0.17246
     0.23849
     0.25239
     0.19331
     0.31841
     0.31146
     0.33579
     0.27671
     0.33579
     0.32189
     0.27671
     0.28366
     0.40876
     0.36706
     0.30799
     0.30104
     0.31841
     0.43309
     0.39139
     0.37054
     0.34969
     0.39139
     0.43309
     0.43656
     0.52344
     0.47131
     0.52344
     0.53386
     0.58251
     0.67634
     0.58251
     0.61726
     0.53039
     0.63811
     0.64159
     0.53039
     0.61031
     0.55819
     0.52691
     0.51996
     0.52691
     0.48174
     0.44004
     0.36011
     0.30799
     0.29409
     0.31494
     0.36359
     0.24891
     0.25934
     0.26281
     0.24544
     0.19679
     0.24544
     0.15856
     0.00914
     0.03347
     0.23154
     0.13077
     0.11339
     0.10992
     0.06822
     0.10297
     0.05084
     0.00567
    -0.06383
    -0.01171
    -0.03603
    -0.05341
    -0.07773
    -0.08121
    -0.21326
    -0.18198
    -0.09511
    -0.18546
    -0.30013
    -0.28623
    -0.27233
    -0.11596
    -0.17851
    -0.33141
    -0.26191
    -0.25148
    -0.23411
    -0.23758
    -0.14723
    -0.17156
    -0.19241
    -0.18893
    -0.16461
    -0.16113
    -0.25148
    -0.28623
    -0.25843
    -0.17851
    -0.18546
    -0.17503
    -0.26886
    -0.26886
    -0.25843
    -0.28623
    -0.28623
    -0.24106
    -0.28623
    -0.31056
    -0.25496
    -0.18198
    -0.31751
    -0.36268
    -0.33141
    -0.31056
    -0.25496
    -0.25496
    -0.33141
    -0.32793
    -0.29318
    -0.30708
    -0.28276
    -0.15071
    -0.20631
    -0.18893
    -0.15071
    -0.09163
    -0.14028
    -0.07078
    -0.03951
     0.00567
     0.07169
     0.16551
     0.09254
     0.05779
     0.02652
    -0.28623
    -0.80053
    -1.16192
    -1.70402
    -1.98897
    -1.81869
    -1.20362
    -0.51905
     0.30799
     2.03852
     2.84819
     4.02273
     2.92464
    -5.56471
    -6.99292
    -2.93068
     2.23312
     2.47637
     2.59104
     1.81613
     0.71803
    -0.34531
    -1.14107
    -1.63799
    -1.70749
    -1.38780
    -0.74840
    -0.18198
     0.40529
     0.68329
     0.91958
     1.03426
     1.15588
     1.14198
     1.12461
     1.11418
     0.85008
     0.79448
     0.74583
     0.65549
     0.56514
     0.55819
     0.47826
     0.49911
     0.48869
     0.52691
     0.50606
     0.48174
     0.43656
     0.50606
     0.49564
     0.53039
     0.55471
     0.45394
     0.49911
     0.62769
     0.61726
     0.58251
     0.62421
     0.56861
     0.64506
     0.65896
     0.65896
     0.61379
     0.66591
     0.64506
     0.66939
     0.73888
     0.72498
     0.62769
     0.68676
     0.70413
     0.77016
     0.77016
     0.63464
     0.59989
     0.63811
     0.59989
     0.58251
     0.64854
     0.60336
     0.67286
     0.57556
     0.56166
     0.38444
     0.30104
     0.24544
     0.21764
     0.28366
     0.31146
     0.17246
     0.12034
     0.08559
     0.10644
     0.05432
    -0.00128
    -0.05688
    -0.05688
    -0.10901
    -0.07773
    -0.00823
    -0.09858
    -0.07078
    -0.06036
    -0.04993
    -0.03603
    -0.10553
    -0.10901
    -0.17503
    -0.08121
    -0.10206
    -0.09511
    -0.08468
    -0.15071
    -0.16808
    -0.12986
    -0.08816
    -0.09163
    -0.08468
    -0.17156
    -0.06036
    -0.06383
    -0.19588
     0.00219
    -0.17503
    -0.06383
    -0.04993
    -0.02561
    -0.03603
    -0.00823
    -0.13681
    -0.04646
     0.01957
     0.03694
    -0.01518
    -0.06036
    -0.06383
     0.02304
    -0.00823
     0.00567
    -0.07426
    -0.03951
    -0.08468
    -0.02908
    -0.01866
    -0.08816
    -0.14376
    -0.18198
    -0.11943
     0.02304
    -0.14723
    -0.19241
    -0.15071
    -0.15418
    -0.10553
    -0.15766
    -0.14723
    -0.24453
    -0.13681
    -0.19588
    -0.14376
    -0.11943
    -0.25843
    -0.18893
    -0.21673
    -0.15418
    -0.14723
    -0.18198
    -0.19936
    -0.25843
    -0.17851
    -0.16461
    -0.19241
    -0.21326
    -0.18198
    -0.20283
    -0.21673
    -0.12638
    -0.26886
    -0.28623
    -0.33488
    -0.27928
    -0.23411
    -0.29666
    -0.36616
    -0.35226
    -0.33141
    -0.34531
    -0.39396
    -0.40438
    -0.41828
    -0.44260
    -0.40786
    -0.40091
    -0.38006
    -0.43913
    -0.49820
    -0.37658
    -0.28971
    -0.34531
    -0.37311
    -0.44608
    -0.38701
    -0.34183
    -0.36268
    -0.39396
    -0.37311
    -0.30013
    -0.25496
    -0.31056
    -0.29318
    -0.33141
    -0.35573
    -0.36616
    -0.24106
    -0.27233
    -0.26886
    -0.25496
    -0.22716
    -0.24453
    -0.20631
    -0.25148
    -0.19936
    -0.19241
    -0.20978
    -0.19936
    -0.16113
    -0.08816
    -0.20631
    -0.17503
    -0.11943
    -0.05688
    -0.06383
    -0.12638
    -0.14028
    -0.08121
    -0.06036
    -0.05688
    -0.01518
    -0.04298
    -0.02561
    -0.00823
     0.03694
     0.07864
     0.05779
    -0.02561
     0.05432
     0.09254
     0.00567
    -0.00128
    -0.05341
    -0.06036
     0.00567
    -0.01518
     0.01609
    -0.03951
    -0.08121
    -0.06383
    -0.06383
    -0.09511
     0.01609
    -0.04993
    -0.01518
     0.12034
     0.30799
     0.42266
     0.70413
     1.09333
     1.49990
     2.05937
     2.51112
     2.18100
     0.99951
    -0.52253
    -0.95690
    -0.44608
    -1.32177
    -3.76815
    -5.51606
    -3.90020
    -2.72566
    -2.51369
    -1.97854
    -1.70054
    -1.70054
    -2.19051
    -2.69786
    -2.07932
    -0.57465
     0.66244
     1.23928
     1.35395
     1.25318
     2.17752
     2.33042
     2.38602
     2.81344
     2.92464
     2.25745
     1.76400
     0.32189
    -0.53643
    -0.81790
    -0.61635
    -0.36268
    -0.15766
     0.21764
     0.54081
     0.71108
     0.87441
     0.74931
     0.91611
     0.81881
     0.66591
     0.68329
     0.56514
     0.45046
     0.30799
     0.36359
     0.26976
     0.33231
     0.22111
     0.19331
     0.16551
     0.24544
     0.22806
     0.18289
     0.21416
     0.21416
     0.20721
     0.20721
     0.19331
     0.15856
     0.20374
     0.18636
     0.22459
     0.26976
     0.21764
     0.28714
     0.26281
     0.25586
     0.27671
     0.28366
     0.26629
     0.31494
     0.30799
     0.41919
     0.36011
     0.36706
     0.39139
     0.29756
     0.39139
     0.38791
     0.44699
     0.38791
     0.37054
     0.42961
     0.38444
     0.44351
     0.31494
     0.41919
     0.44004
     0.42266
     0.40529
     0.38096
     0.41571
     0.34969
     0.34274
     0.32189
     0.41224
     0.30104
     0.27324
     0.28019
     0.23501
     0.20026
     0.15856
     0.09949
     0.11339
    -0.01866
    -0.05341
    -0.00128
    -0.02213
    -0.10901
     0.09254
     0.13077
     0.14814
     0.18636
     0.16551
     0.15856
     0.09254
     0.14466
     0.12729
     0.18984
     0.16899
     0.16204
     0.12729
     0.12382
     0.10297
    -0.02908
    -0.11248
    -0.23758
    -0.23758
    -0.24801
    -0.32446
    -0.39396
    -0.40786
    -0.37311
    -0.35921
    -0.41828
    -0.35921
    -0.33141
    -0.36963
    -0.10901
    -0.20283
    -0.31056
    -0.30013
    -0.26886
    -0.24106
    -0.10901
    -0.18546
    -0.22021
    -0.21673
    -0.25843
    -0.22021
    -0.24453
    -0.25843
    -0.34183
    -0.33488
    -0.36268
    -0.26191
    -0.32446
    -0.35921
    -0.41828
    -0.37658
    -0.29666
    -0.31056
    -0.32098
    -0.37658
    -0.30361
    -0.30013
    -0.25843
    -0.24801
    -0.23063
    -0.26886
    -0.20283
    -0.17156
    -0.17503
    -0.20631
    -0.22716
    -0.18546
    -0.17851
    -0.14376
    -0.12638
    -0.21326
    -0.19936
    -0.15071
    -0.19241
    -0.22021
    -0.16808
    -0.15071
    -0.19241
    -0.16461
    -0.14376
    -0.17156
    -0.17851
    -0.20631
    -0.09163
    -0.07773
    -0.05341
    -0.14028
    -0.11596
    -0.15766
    -0.01866
    -0.13681
    -0.04646
    -0.08468
    -0.14376
    -0.10206
    -0.06383
    -0.01518
    -0.08816
    -0.12291
    -0.12291
    -0.03256
    -0.06036
    -0.09163
    -0.11943
    -0.15418
    -0.05341
    -0.09163
    -0.04646
    -0.05341
    -0.14376
    -0.10901
    -0.09163
    -0.03951
    -0.09163
    -0.11248
    -0.06731
    -0.00476
    -0.06036
    -0.00128
    -0.02561
     0.00914
     0.03347
     0.09949
     0.07864
     0.21069
     0.14466
     0.15856
     0.22111
     0.20374
     0.32536
     0.26976
     0.26281
     0.29061
     0.35664
     0.32884
     0.43309
     0.32884
     0.35316
     0.30799
     0.23849
     0.27324
     0.21764
     0.09602
     0.18984
     0.22111
     0.19331
     0.09254
     0.08212
     0.09949
     0.09602
     0.24196
     0.43309
     0.57904
     0.68676
     0.96823
     2.09760
     4.22775
     5.31542
     1.96555
    -6.99292
    -6.99292
    -6.99292
    -6.99292
     1.43388
     7.23708
     3.54666
    -6.99292
    -6.99292
    -6.99292
    -6.99292
    -6.28403
    -1.12022
     1.49990
     1.64933
     1.60068
     2.18447
     3.08796
     4.20690
     4.47448
     4.57873
     5.04785
     5.58299
     5.64207
     5.45442
     5.07565
     4.45710
     3.77948
     3.07059
     2.50764
     2.01767
     1.42345
     0.95781
     0.62421
     0.43309
     0.28019
     0.05779
    -0.05688
    -0.13333
    -0.10901
    -0.08468
    -0.11596
    -0.16461
    -0.15766
    -0.13333
    -0.12638
     0.04389
    -0.01518
    -0.00823
     0.00914
     0.12729
     0.13771
     0.16551
     0.20721
     0.18289
     0.25934
     0.32536
     0.36011
     0.36011
     0.30104
     0.37401
     0.35316
     0.48869
     0.45394
     0.42961
     0.42614
     0.46784
     0.48174
     0.46436
     0.42961
     0.45394
     0.41224
     0.50606
     0.50259
     0.43656
     0.40876
     0.41571
     0.35316
     0.44351
     0.45394
     0.39139
     0.36706
     0.30451
     0.41571
     0.39486
     0.34969
     0.31146
     0.29061
     0.31494
     0.29061
     0.30799
     0.26629
     0.20026
     0.19331
     0.14814
     0.30104
     0.17941
     0.12382
     0.12729
     0.08559
     0.10992
     0.08212
     0.09602
    -0.03256
     0.05084
     0.07864
    -0.02908
     0.00567
     0.00219
    -0.03603
    -0.16113
    -0.00823
    -0.01866
    -0.07078
    -0.13681
    -0.12986
    -0.10206
    -0.07426
    -0.08121
    -0.16461
    -0.19936
    -0.14376
    -0.06036
    -0.09163
    -0.19936
    -0.20978
    -0.18893
    -0.16113
    -0.10206
    -0.16113
    -0.20978
    -0.19588
    -0.14723
    -0.21673
    -0.15766
    -0.21326
    -0.23758
    -0.24453
    -0.24801
    -0.16808
    -0.21673
    -0.23411
    -0.32446
    -0.29318
    -0.23063
    -0.20978
    -0.26886
    -0.29666
    -0.27928
    -0.26886
    -0.25148
    -0.26538
    -0.20283
    -0.26191
    -0.22021
    -0.25843
    -0.19241
    -0.23758
    -0.25496
    -0.32793
    -0.19241
    -0.24453
    -0.26191
    -0.24106
    -0.24106
    -0.28623
    -0.20978
    -0.24453
    -0.19936
    -0.27581
    -0.27928
    -0.20283
    -0.22021
    -0.20283
    -0.24453
    -0.27928
    -0.18546
    -0.11596
    -0.19936
    -0.20283
    -0.24453
    -0.15071
    -0.17851
    -0.19241
    -0.18893
    -0.18893
    -0.18546
    -0.22021
    -0.15766
    -0.21326
    -0.22021
    -0.23411
    -0.28971
    -0.11943
    -0.19588
    -0.18893
    -0.25496
    -0.24801
    -0.25148
    -0.18198
    -0.22716
    -0.23758
    -0.25496
    -0.16808
    -0.18198
    -0.23063
    -0.18198
    -0.19588
    -0.23758
    -0.16113
    -0.17156
    -0.10901
    -0.14376
    -0.20631
    -0.22368
    -0.14028
    -0.14723
    -0.09511
    -0.11596
    -0.12986
    -0.16113
    -0.08816
    -0.08468
    -0.09858
    -0.12986
    -0.08468
    -0.02561
    -0.05688
    -0.06036
    -0.06036
    -0.01866
    -0.06731
    -0.05688
    -0.04298
    -0.01518
    -0.03256
    -0.05341
    -0.02561
     0.04389
    -0.00476
    -0.09511
    -0.01171
    -0.00128
     0.06822
     0.04389
     0.00914
    -0.02213
    -0.10206
    -0.13333
    -0.15071
    -0.16113
    -0.23411
    -0.27581
    -0.34531
    -0.41828
    -0.54685
    -0.67195
    -0.78663
    -0.89435
    -0.84223
    -0.76578
    -0.57813
    -0.39048
     0.10644
     0.86746
     1.44778
     1.78485
     2.26092
     2.41034
     1.77443
     1.23233
     2.26092
     3.56403
     3.16094
     0.42961
    -1.65884
    -1.86039
    -0.58508
     0.54081
    -0.34878
    -2.51369
    -4.03225
    -4.18862
    -3.73688
    -3.47625
    -3.36853
    -2.92721
    -2.57624
    -2.49979
    -2.14881
    -1.36347
    -0.58160
     0.03347
     0.64854
     1.02731
     1.22538
     1.39218
     1.37480
     1.36438
     1.31573
     1.22886
     1.03773
     0.95433
     0.87788
     0.79448
     0.67981
     0.67634
     0.72498
     0.57904
     0.62421
     0.68676
     0.65201
     0.65896
     0.58599
     0.72151
     0.75278
     0.77711
     0.75973
     0.72498
     0.78406
     0.76668
     0.75973
     0.75626
     0.75278
     0.81881
     0.71803
     0.79448
     0.72151
     0.72151
     0.64506
     0.65549
     0.65201
     0.63464
     0.60684
     0.48174
     0.50954
     0.50606
     0.43656
     0.34969
     0.36011
     0.35664
     0.31494
     0.31146
     0.25934
     0.20721
     0.17594
     0.18289
     0.16899
     0.16899
     0.09254
     0.12729
     0.12729
     0.12034
     0.14466
     0.06127
    -0.01518
     0.07517
    -0.00823
     0.10644
     0.12382
     0.04042
     0.01609
    -0.03256
     0.03694
     0.08212
     0.10644
     0.03347
     0.04042
     0.05779
     0.04042
     0.07864
     0.02304
     0.07864
     0.06127
     0.01609
     0.00567
    -0.01171
    -0.08121
    -0.10553
    -0.11943
    -0.11248
    -0.10206
    -0.14028
    -0.29666
    -0.27581
    -0.26191
    -0.27233
    -0.32098
    -0.28971
    -0.38006
    -0.34183
    -0.33488
    -0.32793
    -0.32793
    -0.34878
    -0.39743
    -0.30361
    -0.31751
    -0.26886
    -0.34183
    -0.34878
    -0.33488
    -0.38701
    -0.31403
    -0.36616
    -0.29666
    -0.37311
    -0.35226
    -0.34531
    -0.27233
    -0.30708
    -0.44955
    -0.30361
    -0.35226
    -0.30013
    -0.38006
    -0.31056
    -0.37311
    -0.30013
    -0.30708
    -0.25496
    -0.21326
    -0.29318
    -0.19588
    -0.19241
    -0.18198
    -0.17851
    -0.16461
    -0.19588
    -0.03256
    -0.05341
    -0.02213
    -0.04646
    -0.00823
    -0.05688
     0.04389
     0.04389
     0.05432
     0.02304
     0.01262
     0.03347
     0.08212
     0.04042
     0.00219
     0.01957
     0.08212
     0.07517
     0.05084
    -0.02561
     0.00219
    -0.00823
    -0.04298
     0.02999
     0.05432
     0.05084
    -0.01171
     0.04389
     0.04042
     0.10992
     0.07169
     0.04042
     0.06822
     0.16899
     0.14814
     0.13424
     0.14466
     0.14814
     0.19679
     0.19331
     0.26281
     0.21069
     0.19331
     0.18289
     0.23501
     0.22806
     0.22806
     0.13424
     0.15856
     0.19331
     0.25239
     0.26976
     0.20374
     0.15161
     0.11339
     0.16899
     0.18289
     0.27324
     0.19331
     0.18984
     0.15161
     0.30799
     0.29756
     0.22806
     0.18289
     0.14814
     0.26629
     0.22459
     0.19679
     0.17941
     0.11687
     0.14466
     0.16899
     0.25934
     0.20374
     0.14814
    -0.03951
    -0.04993
    -0.15071
    -0.44955
    -0.44608
    -0.26886
    -0.18198
     0.63116
     1.57635
     2.84819
     5.78454
     2.79259
    -5.51259
    -6.99292
    -3.27818
     1.78138
     4.84282
     2.94549
    -0.47388
    -1.59977
    -1.66927
    -1.53722
    -1.36000
    -1.18972
    -1.09590
    -1.09937
    -0.75883
    -0.50168
    -0.27233
     0.13077
     0.55819
     0.67286
     0.62074
     0.41224
     0.42961
     0.40529
     0.39139
     0.34274
     0.45394
     0.43656
     0.55819
     0.57556
     0.53386
     0.52344
     0.61031
     0.57904
     0.63116
     0.51301
     0.48869
     0.43309
     0.50606
     0.41919
     0.39834
     0.34969
     0.31841
     0.37054
     0.39834
     0.34274
     0.34969
     0.30799
     0.29756
     0.22459
     0.31494
     0.29061
     0.30451
     0.25239
     0.28019
     0.31841
     0.31146
     0.26281
     0.18636
     0.27324
     0.28366
     0.23849
     0.22459
     0.18289
     0.22111
     0.12382
     0.22459
     0.30451
     0.20721
     0.08907
     0.13424
     0.13077
     0.15509
     0.13077
     0.05432
     0.08212
     0.11687
     0.12382
     0.14466
     0.08907
     0.01609
    -0.06731
     0.05084
     0.07517
     0.04737
    -0.03951
    -0.02213
    -0.03256
    -0.03951
    -0.05341
    -0.10901
    -0.02561
    -0.09858
    -0.09858
    -0.05341
    -0.12291
    -0.18893
    -0.19588
    -0.16808
    -0.05341
    -0.20978
    -0.26191
    -0.22021
    -0.13681
    -0.18546
    -0.21326
    -0.24106
    -0.26886
    -0.24801
    -0.23063
    -0.23758
    -0.24453
    -0.24801
    -0.28276
    -0.30361
    -0.21326
    -0.23063
    -0.18893
    -0.26886
    -0.18546
    -0.23063
    -0.19241
    -0.22021
    -0.20631
    -0.31056
    -0.22716
    -0.15418
    -0.09858
    -0.20631
    -0.21326
    -0.27581
    -0.18546
    -0.18893
    -0.15418
    -0.14376
    -0.14028
    -0.21673
    -0.21326
    -0.16461
    -0.19936
    -0.13333
    -0.19588
    -0.22716
    -0.17851
    -0.16113
    -0.16808
    -0.23758
    -0.25496
    -0.17503
    -0.23063
    -0.17156
    -0.18893
    -0.23758
    -0.17156
    -0.18546
    -0.28276
    -0.15071
    -0.18546
    -0.15071
    -0.19588
    -0.21326
    -0.17503
    -0.17851
    -0.16461
    -0.05341
    -0.11943
    -0.14028
    -0.12638
    -0.15766
    -0.07426
    -0.16113
    -0.16461
    -0.17503
    -0.09511
    -0.04646
    -0.11248
    -0.15418
    -0.10553
    -0.11248
    -0.19936
    -0.12291
    -0.16113
    -0.16808
    -0.13333
    -0.19241
    -0.22021
    -0.13333
    -0.20631
    -0.28276
    -0.32446
    -0.28276
    -0.31056
    -0.31403
    -0.30013
    -0.36616
    -0.40786
    -0.39048
    -0.30013
    -0.34183
    -0.32793
    -0.33836
    -0.29666
    -0.23758
    -0.15766
    -0.08816
    -0.13333
    -0.17503
    -0.20978
    -0.17503
     0.03347
    -0.12291
    -0.14028
    -0.17156
    -0.05688
    -0.01171
    -0.04298
    -0.01171
    -0.04298
     0.09254
     0.15161
     0.13771
     0.23849
     0.47479
     0.31841
    -0.14376
    -0.47735
    -1.28007
    -1.42255
    -0.83528
    -0.09511
     0.64854
     0.14466
    -0.72060
    -2.86118
    -1.81174
     0.35664
     0.50954
    -0.05688
    -0.91520
    -0.47735
     0.11687
     0.39486
     1.10376
     1.22886
     0.91958
     0.83618
     0.81186
     0.31146
     0.24891
     0.12034
     0.07864
     0.17246
     0.19679
     0.01609
    -0.28971
    -0.47735
    -0.64415
    -0.74493
    -0.69628
    -0.69628
    -0.65805
    -0.71365
    -0.68585
    -0.60245
    -0.72408
    -0.75883
    -0.90130
    -0.87350
    -0.84918
    -0.65458
    -0.56770
    -0.77620
    -0.90478
    -0.80400
    -0.53643
    -0.12986
    -0.34878
    -0.31056
     0.26976
     0.46784
     0.94738
     1.06901
     0.98908
     0.88831
     0.95433
     1.13851
     1.38870
     1.40608
     1.28793
     1.13503
     1.07943
     0.97518
     0.88483
     0.68676
     0.63116
     0.55124
     0.50606
     0.48521
     0.39834
     0.27324
     0.28019
     0.31494
     0.37401
     0.44351
     0.41224
     0.34274
     0.33231
     0.45394
     0.47131
     0.44699
     0.46089
     0.44351
     0.44351
     0.48521
     0.55819
     0.46436
     0.34969
     0.36359
     0.45046
     0.42614
     0.38444
     0.37401
     0.25586
     0.28019
     0.24544
     0.19679
     0.21764
     0.24891
     0.05084
     0.04737
     0.04389
    -0.03603
    -0.07426
    -0.11248
    -0.20978
    -0.14723
    -0.12638
    -0.19588
    -0.21673
    -0.31751
    -0.24801
    -0.29666
    -0.26538
    -0.27928
    -0.20978
    -0.26191
    -0.27928
    -0.22716
    -0.20283
    -0.21673
    -0.25843
    -0.19241
    -0.13681
    -0.22368
    -0.20631
    -0.27928
    -0.19588
    -0.17156
    -0.27581
    -0.22368
    -0.16113
    -0.19588
    -0.12986
    -0.23411
    -0.22368
    -0.25148
    -0.26886
    -0.22716
    -0.17503
    -0.15071
    -0.20978
    -0.23411
    -0.24801
    -0.12638
    -0.20978
    -0.20978
    -0.14028
    -0.23758
    -0.18546
    -0.10206
    -0.15418
    -0.23411
    -0.22716
    -0.14028
    -0.09858
    -0.08468
    -0.10206
    -0.17851
    -0.19588
    -0.17851
    -0.06383
    -0.07426
    -0.12291
    -0.22368
    -0.14376
    -0.09858
    -0.03951
    -0.14376
    -0.20978
    -0.17156
    -0.10901
    -0.12291
    -0.05688
    -0.07773
    -0.10206
    -0.18198
    -0.08121
    -0.02908
     0.07864
    -0.01866
    -0.05688
     0.06127
     0.25934
     0.12729
     0.07169
     0.03694
     0.10644
     0.16551
     0.27671
     0.20026
     0.15509
     0.20374
     0.11339
     0.13424
     0.17941
     0.12034
     0.07169
     0.12034
     0.08559
     0.15509
     0.09254
     0.03347
    -0.00476
     0.07864
     0.06474
    -0.04298
    -0.25843
     0.17246
     0.05084
     0.04042
    -0.06036
    -0.04646
    -0.10206
    -0.07078
    -0.08121
    -0.05688
    -0.11248
    -0.10901
    -0.08121
    -0.10901
    -0.08121
    -0.07078
    -0.18198
    -0.19936
    -0.17503
    -0.18546
    -0.17156
    -0.17851
    -0.30013
    -0.31403
    -0.38701
    -0.43218
    -0.56075
    -0.64415
    -0.87350
    -1.08200
    -1.31135
    -1.75267
    -2.54844
    -3.30598
    -4.14692
    -4.29982
     0.97866
     7.23708
     7.23708
     7.23708
     6.26409
    -3.67433
    -6.99292
    -4.84539
     6.95908
     7.23708
     7.23708
     5.24939
     2.55282
     0.08559
    -1.94032
    -3.49363
    -4.47704
    -4.83497
    -4.94964
    -4.78979
    -4.31372
    -3.73688
    -3.09053
    -2.56234
    -2.05499
    -1.58239
    -1.19320
    -0.84918
    -0.59203
    -0.30013
    -0.16113
     0.01957
     0.13424
     0.25586
     0.38791
     0.30799
     0.39834
     0.50606
     0.51996
     0.51301
     0.59641
     0.64506
     0.70761
     0.70761
     0.73193
     0.75278
     0.58599
     0.52344
     0.54776
     0.50606
     0.56861
     0.51301
     0.45394
     0.44351
     0.43309
     0.46089
     0.48521
     0.45394
     0.45046
     0.50259
     0.52691
     0.47826
     0.48174
     0.52344
     0.60336
     0.68329
     0.77016
     0.80491
     0.76321
     0.67634
     0.73193
     0.76321
     0.67981
     0.60336
     0.57556
     0.59989
     0.66244
     0.57209
     0.44004
     0.27671
     0.23501
     0.13424
     0.15161
     0.04737
    -0.00476
    -0.07773
    -0.08816
    -0.08468
    -0.07773
    -0.18893
    -0.24106
    -0.23758
    -0.17503
    -0.10553
    -0.14376
    -0.13681
    -0.22368
    -0.20631
    -0.10553
    -0.01866
    -0.10206
    -0.13333
    -0.17851
    -0.17156
    -0.06731
    -0.12638
    -0.11248
    -0.13681
    -0.14723
    -0.15071
    -0.08121
    -0.06036
    -0.12986
    -0.16808
    -0.20631
    -0.05688
    -0.08121
    -0.14028
    -0.14028
    -0.12986
    -0.14723
    -0.13681
    -0.06036
    -0.09858
    -0.07773
    -0.10553
    -0.10901
    -0.12638
    -0.15071
    -0.16808
    -0.13333
    -0.14376
    -0.08468
    -0.16461
    -0.13333
    -0.15418
    -0.17156
    -0.16113
    -0.21673
    -0.20978
    -0.19936
    -0.20283
    -0.11248
    -0.17503
    -0.17503
    -0.25148
    -0.15418
    -0.20978
    -0.14376
    -0.14028
    -0.18893
    -0.15766
    -0.16461
    -0.17851
    -0.14376
    -0.18546
    -0.22716
    -0.17503
    -0.06036
    -0.08816
    -0.17503
    -0.17851
    -0.21673
    -0.19936
    -0.03603
    -0.04298
    -0.25148
    -0.14376
    -0.08468
    -0.07773
    -0.09511
    -0.09163
    -0.19936
    -0.18546
    -0.08468
    -0.05688
    -0.10901
    -0.09163
    -0.17503
    -0.18198
    -0.07426
    -0.01518
    -0.09511
    -0.16808
    -0.13333
    -0.09511
    -0.08816
    -0.11943
    -0.08468
    -0.08468
    -0.13333
    -0.09163
    -0.02908
    -0.03603
    -0.07773
    -0.22021
    -0.11943
    -0.00128
    -0.03603
    -0.07426
    -0.09511
    -0.09858
    -0.05341
    -0.04993
     0.05084
    -0.02908
    -0.00476
    -0.07426
    -0.03603
    -0.01171
    -0.06383
    -0.12291
    -0.08816
    -0.11596
    -0.14723
    -0.09858
    -0.13333
    -0.19936
    -0.25496
    -0.35573
    -0.33488
    -0.30361
    -0.41481
    -0.45650
    -0.49473
    -0.52600
    -0.54338
    -0.58855
    -0.65110
    -0.63720
    -0.67195
    -0.67543
    -0.64415
    -0.74493
    -0.73798
    -0.75188
    -0.73103
    -0.80053
    -0.78315
    -0.75535
    -0.73103
    -0.49820
     0.00914
     0.91263
     1.37828
     1.36090
     1.13851
     1.37133
     1.41650
     1.34005
     0.93696
     0.18984
    -1.30440
    -1.66927
     0.38444
     1.74663
     2.54934
     2.53892
     1.39218
    -0.00476
    -0.64763
    -0.97080
    -1.23142
    -0.51558
     0.33579
     0.88483
     0.86398
     1.00646
     1.34005
     0.87441
     0.46089
    -0.03951
    -0.18198
    -0.32446
    -0.28623
    -0.37658
    -0.32098
    -0.38353
    -0.26886
    -0.28623
    -0.18198
    -0.11248
    -0.14376
    -0.09511
     0.00567
    -0.00823
     0.17246
     0.19679
     0.14119
     0.17246
     0.26629
     0.34274
     0.46089
     0.45394
     0.53386
     0.51301
     0.58946
     0.65201
     0.61726
     0.66591
     0.62074
     0.61031
     0.63464
     0.52344
     0.52691
     0.45741
     0.42266
     0.37749
     0.27324
     0.17246
     0.15509
     0.09254
     0.03347
    -0.01866
    -0.00128
    -0.04646
    -0.03256
    -0.04646
    -0.12638
    -0.16113
    -0.11596
    -0.12986
    -0.21326
    -0.22716
    -0.24453
    -0.20631
    -0.17851
    -0.24453
    -0.26191
    -0.24801
    -0.34531
    -0.35921
    -0.33141
    -0.41481
    -0.24453
    -0.30361
    -0.26886
    -0.35573
    -0.30361
    -0.28276
    -0.28971
    -0.29666
    -0.36616
    -0.24453
    -0.22368
    -0.19588
    -0.20631
    -0.16808
    -0.20978
    -0.22021
    -0.17503
    -0.17503
    -0.12986
    -0.15418
    -0.18893
    -0.21673
    -0.17503
    -0.04993
    -0.13333
    -0.22716
    -0.21673
    -0.28276
    -0.11596
    -0.14723
    -0.10206
    -0.17503
    -0.11596
    -0.12638
     0.06474
     0.00914
     0.07864
     0.06474
     0.11687
     0.13771
     0.13424
     0.12729
     0.21764
     0.18984
     0.21069
     0.27671
     0.36359
     0.22111
     0.13077
     0.23849
     0.13771
     0.22806
     0.17246
     0.10297
     0.11339
     0.06127
     0.14466
     0.13424
     0.05779
     0.04389
     0.03694
     0.00567
     0.08559
     0.02304
    -0.03603
    -0.03951
    -0.02561
     0.02999
     0.01957
    -0.04993
    -0.09858
    -0.10901
    -0.09858
    -0.11248
    -0.07773
    -0.14376
    -0.26538
    -0.16461
    -0.24106
    -0.21326
    -0.23063
    -0.25843
    -0.30708
    -0.27233
    -0.30708
    -0.33836
    -0.31403
    -0.30361
    -0.34183
    -0.36963
    -0.40438
    -0.36616
    -0.41828
    -0.37311
    -0.47040
    -0.43913
    -0.57118
    -0.68933
    -0.71018
    -0.79010
    -0.81443
    -0.91868
    -1.04725
    -1.01945
    -1.02640
    -0.88393
    -0.86655
    -0.66848
    -0.71365
    -0.72408
    -0.73103
    -0.56770
    -0.31751
    -0.22021
    -0.03603
     0.17594
     0.58251
     0.87093
     0.99256
     0.89178
     0.18289
    -0.11248
    -0.11248
    -0.08468
     0.42266
     0.69371
     0.79101
     0.83966
     0.34969
     0.00219
    -0.28623
     0.12382
    -0.00128
     0.30104
     1.15241
     0.82923
     0.56514
     1.18021
     1.51380
     1.36090
     1.34005
     1.16631
     1.40608
     1.61110
     1.62153
     1.36090
     1.32615
     1.49990
     1.32268
     1.00646
     0.53386
     0.30104
     0.20026
     0.20374
     0.07517
     0.06474
    -0.10553
    -0.22716
    -0.43565
    -0.55033
    -0.53990
    -0.59203
    -0.55728
    -0.54338
    -0.40438
    -0.33836
    -0.24106
    -0.11248
    -0.12291
     0.00567
     0.06474
     0.24544
     0.35664
     0.31841
     0.38791
     0.48174
     0.33579
     0.12034
    -0.27581
    -0.62330
    -0.67543
    -0.70323
    -0.76230
    -0.68238
    -0.65458
    -0.76230
    -0.65805
    -0.66500
    -0.36963
     0.00219
     0.44004
     0.24891
    -0.43913
    -1.06810
    -0.65458
    -0.37311
     0.05084
     0.00567
    -0.26886
    -0.52253
    -1.00207
    -1.16540
    -1.39475
    -1.35652
    -1.14455
    -1.26965
    -1.47467
    -1.41907
    -1.26617
    -0.97775
    -0.65805
    -0.35226
    -0.03951
     0.30451
     0.55471
     0.77016
     0.85356
     0.93696
     0.91958
     0.91958
     0.93348
     1.00298
     0.93348
     0.80838
     0.78058
     0.63116
     0.67286
     0.62421
     0.49216
     0.48521
     0.41919
     0.45046
     0.50259
     0.41224
     0.31841
     0.32884
     0.30799
     0.37401
     0.38096
     0.34621
     0.32189
     0.32189
     0.40876
     0.39834
     0.38096
     0.34274
     0.36359
     0.29061
     0.35664
     0.38444
     0.34969
     0.38096
     0.43309
     0.32536
     0.37054
     0.25586
     0.23154
     0.31841
     0.30451
     0.25586
     0.16899
     0.20374
     0.17941
     0.21069
     0.13424
     0.17594
     0.10644
     0.07169
     0.08907
    -0.00476
     0.08212
    -0.02561
     0.00914
     0.02652
     0.02652
     0.00219
    -0.07426
    -0.12291
    -0.12291
    -0.09858
    -0.09511
    -0.07078
    -0.14723
    -0.20978
    -0.24453
    -0.26191
    -0.14028
    -0.25148
    -0.27928
    -0.34183
    -0.30708
    -0.26538
    -0.24453
    -0.27581
    -0.23758
    -0.10901
    -0.02908
     0.23501
     0.79101
     1.53465
     1.93080
     2.35127
     2.34085
     2.28177
     0.96823
    -2.31214
    -2.30519
    -0.93605
    -0.34183
     1.09681
     0.46089
    -0.65458
    -2.11754
    -2.88551
    -2.40944
    -2.53106
    -2.93416
    -3.01061
    -3.10096
    -3.02798
    -2.34341
    -1.21405
    -1.08547
    -1.24185
    -0.50863
     0.41224
     0.81186
     0.34274
    -0.70323
    -1.15497
    -0.78315
     0.29061
     1.21148
     1.16978
     1.33658
     1.68408
     1.34700
     0.97866
     0.82923
     0.72846
     0.63811
     0.64159
     0.59989
     0.58946
     1.00646
     1.13156
     0.78058
     0.36359
    -0.05341
    -0.20631
    -0.34531
    -0.33141
    -0.25496
    -0.18546
    -0.16461
    -0.25148
    -0.33836
    -0.20283
    -0.27233
    -0.19936
    -0.30708
    -0.26191
    -0.27233
    -0.22368
    -0.25496
    -0.25148
    -0.32446
    -0.20283
    -0.23758
    -0.09858
    -0.17851
    -0.34183
    -0.44608
    -0.39743
    -0.21673
    -0.28623
    -0.32098
    -0.28971
    -0.27581
    -0.27928
    -0.28623
    -0.26538
    -0.25148
    -0.30361
    -0.16113
    -0.16808
    -0.12638
    -0.17156
    -0.12986
    -0.14028
    -0.05341
    -0.08816
     0.03347
    -0.01171
    -0.04646
    -0.01518
     0.04042
     0.00219
    -0.02908
    -0.03951
    -0.07426
    -0.03951
    -0.03951
    -0.02908
    -0.05688
    -0.17503
    -0.17503
    -0.08468
    -0.02908
    -0.00128
    -0.06036
    -0.05341
     0.03694
     0.08559
     0.10644
     0.04737
     0.14466
     0.22111
     0.26629
     0.36011
     0.41571
     0.47826
     0.46089
     0.47479
     0.51301
     0.45394
     0.24196
     0.18636
     0.71803
     0.99603
     0.64506
     0.45394
     0.38096
     0.44699
     0.91958
     0.98908
     0.64159
     0.54081
     0.39139
     0.32189
     0.34274
     0.38444
     0.70761
     0.67286
     0.43309
     0.23501
    -0.04646
    -0.15071
    -0.18546
    -0.16113
    -0.18198
    -0.18546
    -0.30013
    -0.35226
    -0.63373
    -1.03335
    -1.37390
    -0.90478
     0.37749
     1.68755
     2.53892
     2.04547
     1.16283
     0.82576
     0.87093
     0.44004
     0.15856
     0.05779
     1.05163
     1.93775
     1.76053
     0.89178
    -0.04993
     0.54776
     1.15588
     1.06901
     0.78406
     0.44004
     0.04389
     0.07517
     0.20374
     0.26629
     0.38096
     0.56514
     0.40876
     0.27671
     0.00567
    -0.24801
    -0.43913
    -0.60940
    -0.74493
    -1.15150
    -1.51985
    -1.63104
    -1.61714
    -1.47120
    -1.24880
    -0.98818
    -0.63025
    -0.44260
    -0.26191
    -0.04993
    -0.04993
    -0.02908
    -0.02561
     0.01957
     0.06474
     0.11339
     0.02652
     0.06127
    -0.10553
    -0.05341
    -0.06383
    -0.07078
    -0.04298
    -0.10206
    -0.09163
    -0.09858
    -0.12638
    -0.07078
    -0.16113
    -0.07773
    -0.06383
    -0.02213
    -0.04646
    -0.02561
    -0.00128
    -0.01518
     0.07517
    -0.07426
     0.09949
     0.00567
     0.12729
     0.07169
     0.08907
     0.09254
     0.10297
     0.11687
     0.21416
     0.21764
     0.12382
     0.10297
     0.14119
     0.15856
     0.24196
     0.16204
     0.17594
     0.18984
     0.15509
     0.24196
     0.28714
     0.17246
     0.14814
     0.16204
     0.18636
     0.22806
     0.19679
     0.15856
     0.12034
     0.13077
     0.19331
     0.14814
     0.13771
     0.15509
     0.09254
     0.09602
     0.16551
     0.14814
     0.10992
     0.02999
     0.10297
     0.21764
     0.21416
     0.20026
     0.14814
     0.09949
     0.17246
     0.13771
     0.18984
     0.23154
     0.13077
     0.16899
     0.19331
     0.26976
     0.29061
     0.05779
     0.10297
     0.17246
     0.19331
     0.24196
     0.08559
     0.12382
     0.13424
     0.12382
     0.09949
     0.17594
     0.08559
     0.09254
     0.05779
     0.06127
     0.05779
     0.04042
     0.00567
     0.07517
     0.10992
     0.05779
     0.10644
     0.02652
     0.06822
     0.04389
     0.01957
     0.11339
     0.03694
    -0.02908
     0.07517
     0.12034
     0.06474
     0.01609
     0.04389
     0.02304
     0.12729
     0.08559
     0.04042
    -0.00128
    -0.04993
     0.09254
     0.01609
     0.04389
     0.08907
    -0.03603
     0.08212
     0.07517
     0.15856
     0.13077
     0.12034
     0.18636
     0.39486
     0.61031
     0.87093
     1.27403
     2.00030
     2.98371
     4.15825
     4.67950
     1.44430
    -6.24580
    -6.99292
    -6.99292
    -6.98250
     0.69024
     5.58994
     4.75247
    -0.05341
    -4.28245
    -6.20758
    -5.97476
    -4.69944
    -2.46156
    -0.08121
     1.84740
     3.34511
     4.00188
     4.01578
     3.75168
     3.24086
     2.68487
     2.03157
     1.37480
     0.84661
     0.36706
     0.06822
    -0.27233
    -0.40091
    -0.62678
    -0.66500
    -0.76230
    -0.68238
    -0.59550
    -0.67543
    -0.82138
    -0.92563
    -0.89435
    -0.90478
    -1.02292
    -1.04725
    -1.08547
    -0.96385
    -0.90130
    -0.68585
    -0.65110
    -0.72755
    -0.76578
    -0.73450
    -0.56770
    -0.49473
    -0.39396
    -0.12638
    -0.00476
     0.16204
     0.25586
     0.41224
     0.48521
     0.54081
     0.50259
     0.49564
     0.46784
     0.50954
     0.49911
     0.56861
     0.62769
     0.69718
     0.63464
     0.74583
     0.87093
     0.91611
     0.83271
     0.83618
     0.80143
     0.88831
     0.85008
     0.79796
     0.78058
     0.80143
     0.87441
     0.86746
     0.98213
     0.82923
     0.50259
     0.44004
     0.49911
     0.52344
     0.41571
     0.37054
     0.19679
     0.13077
     0.14814
     0.13771
     0.13077
     0.00567
    -0.07078
    -0.14376
    -0.04646
     0.01262
    -0.09511
    -0.10206
    -0.19241
    -0.08468
    -0.06383
    -0.05341
    -0.08468
    -0.09511
    -0.07773
     0.02652
    -0.01171
     0.01957
    -0.02561
    -0.01866
     0.04737
     0.16551
     0.08907
     0.06127
     0.05779
     0.11339
     0.08212
     0.09949
     0.06474
     0.12034
     0.14119
     0.14119
     0.17246
     0.13771
     0.09602
     0.12729
     0.10644
     0.10992
     0.14119
     0.08559
     0.06474
     0.09254
     0.02652
     0.01957
     0.01957
     0.03694
    -0.02213
    -0.00823
    -0.08816
    -0.04993
    -0.06383
    -0.09511
    -0.17503
    -0.14376
    -0.08121
    -0.13333
    -0.06731
    -0.13681
    -0.05688
    -0.07078
    -0.09511
    -0.11943
    -0.07078
     0.01957
     0.07517
     0.15856
     0.18636
     0.05084
     0.07864
     0.33926
     0.57556
     0.50606
     0.33579
     0.06822
     0.02304
     0.16551
    -0.10553
    -0.34878
    -0.41133
    -0.42176
    -0.17156
    -0.33488
    -0.50863
    -0.62330
    -0.79010
    -0.85613
    -0.72060
    -0.75535
    -0.69975
    -0.65110
    -0.55033
    -0.38353
    -0.23063
    -0.23758
    -0.12638
    -0.12291
     0.01262
     0.03694
     0.02999
     0.05779
     0.08212
    -0.02561
     0.10992
     0.17941
     0.13077
     0.18289
     0.04389
     0.00567
     0.12034
     0.14466
     0.11687
     0.11687
     0.13077
     0.10644
     0.10297
     0.17594
     0.15161
     0.04389
     0.10644
     0.15856
     0.10297
     0.14814
     0.09254
     0.04737
     0.07517
     0.08559
     0.09602
     0.10644
     0.04042
     0.04042
     0.00567
     0.01262
    -0.03603
    -0.16808
    -0.23758
    -0.17503
    -0.14723
    -0.13681
    -0.25496
    -0.24106
    -0.20978
    -0.14028
    -0.08121
    -0.07078
     0.05084
     0.09254
     0.11339
     0.14814
     0.15856
     0.18636
     0.16204
     0.10297
     0.15161
     0.27324
     0.64506
     0.89526
     0.58251
    -0.16808
    -0.68585
    -0.59203
    -0.31751
     0.01957
    -0.05341
    -0.05688
     0.12382
     1.23233
     2.62927
     3.10186
     2.79259
     1.42345
     0.23849
    -1.49900
    -3.33030
    -1.79437
     0.33926
     2.44162
     2.93159
     1.43735
    -0.63373
    -1.80132
    -1.66232
    -1.37737
    -1.30440
    -1.08547
    -0.76925
    -0.23063
     0.28714
     0.67981
     1.13156
     1.36438
     1.46863
     1.52423
     1.20453
     0.90221
     0.85356
     0.81533
     0.72846
     0.75973
     0.46089
     0.15856
     0.17246
     0.07864
    -0.24801
    -0.30708
    -0.47388
    -0.52253
    -0.46693
    -0.42871
    -0.48083
    -0.41828
    -0.22716
    -0.28276
    -0.29666
    -0.20283
    -0.09163
     0.07517
     0.21416
     0.33926
     0.37054
     0.47131
     0.48521
     0.47826
     0.47479
     0.48174
     0.43309
     0.43309
     0.33926
     0.31841
     0.32189
     0.31841
     0.29756
     0.20026
     0.29409
     0.28019
     0.25586
     0.31146
     0.30104
     0.23849
     0.29061
     0.26976
     0.28366
     0.32189
     0.24891
     0.26629
     0.25239
     0.25934
     0.26281
     0.18289
     0.11687
     0.18289
     0.15509
     0.17941
     0.12729
     0.07169
     0.08212
     0.01262
     0.05779
     0.12034
     0.05779
     0.01609
    -0.00823
     0.07169
     0.01957
     0.06822
    -0.00823
     0.04042
    -0.01171
    -0.04646
    -0.01866
     0.00567
    -0.17503
    -0.26191
    -0.38006
    -0.38006
    -0.45650
    -0.53295
    -0.72408
    -0.69975
    -0.63025
    -0.25843
     0.40529
     1.11766
     1.15936
     0.29409
    -0.41133
    -0.60245
    -0.29318
     0.22111
     0.63811
     0.79448
     0.78753
     0.64159
     0.32189
     0.08907
    -0.11596
    -0.26538
    -0.43218
    -0.47040
    -0.46345
    -0.47388
    -0.42523
    -0.36963
    -0.30013
    -0.28276
    -0.34183
    -0.21326
    -0.17851
    -0.09511
    -0.12986
    -0.15071
    -0.18198
    -0.08121
    -0.07773
    -0.04298
    -0.05688
    -0.03951
    -0.02908
    -0.05688
    -0.05688
    -0.06036
    -0.07078
    -0.02561
    -0.01866
    -0.00128
    -0.00128
    -0.08121
    -0.03951
    -0.07773
    -0.04993
    -0.10206
    -0.10206
    -0.08121
    -0.10901
    -0.06731
    -0.10553
    -0.11943
    -0.17851
    -0.19241
    -0.06036
    -0.09858
    -0.10206
    -0.15766
    -0.19588
    -0.20283
    -0.07426
    -0.08468
    -0.11943
    -0.15418
    -0.17851
    -0.11596
    -0.13681
    -0.02213
    -0.13333
    -0.23411
    -0.20631
    -0.15071
    -0.17156
    -0.15766
    -0.24453
    -0.25843
    -0.25496
    -0.16461
    -0.22021
    -0.20978
    -0.33836
    -0.26191
    -0.25496
    -0.19241
    -0.27928
    -0.33141
    -0.40438
    -0.28971
    -0.26538
    -0.25148
    -0.39048
    -0.47388
    -0.52253
    -0.45998
    -0.55380
    -0.60593
    -0.70670
    -0.82833
    -1.01945
    -1.26270
    -1.57197
    -1.79784
    -2.07237
    -1.65537
     0.33579
     3.59183
     3.50496
     2.43814
     2.84819
     2.39992
     2.12887
     0.78058
    -3.35115
    -4.72377
    -1.56502
     3.58141
     6.34054
     4.25555
     0.51649
    -1.84649
    -2.97933
    -3.00366
    -2.96891
    -2.83338
    -2.35036
    -1.59282
    -0.84223
    -0.20283
     0.12382
     0.00567
    -0.21326
    -0.22716
    -0.32793
    -0.42176
    -0.48778
    -0.43565
    -0.34183
    -0.23063
    -0.24106
    -0.32098
    -0.30708
    -0.20978
    -0.08816
    -0.01518
     0.11339
     0.16551
     0.12034
     0.18636
     0.25239
     0.15856
     0.08559
     0.12382
     0.25934
     0.25586
     0.33926
     0.28714
     0.25239
     0.19331
     0.19679
     0.16899
     0.21764
     0.13771
     0.01957
     0.02304
     0.05084
     0.05084
     0.02999
    -0.03951
    -0.02561
     0.01609
     0.02304
    -0.01866
    -0.01171
    -0.17156
    -0.14028
    -0.19241
    -0.04646
    -0.07078
    -0.17503
    -0.19588
    -0.08468
    -0.10206
    -0.11943
    -0.11596
    -0.13333
    -0.06383
     0.03347
     0.05084
     0.12034
     0.15509
     0.13077
     0.09949
     0.14119
     0.23849
     0.27671
     0.26281
     0.30104
     0.33231
     0.32536
     0.25239
     0.20721
     0.24544
     0.24544
     0.20026
     0.26629
     0.21069
     0.22111
     0.09602
     0.14466
     0.23154
     0.13077
     0.11687
     0.13424
     0.13771
     0.09254
     0.08212
     0.03694
     0.09602
     0.05432
     0.05779
     0.05084
     0.01262
    -0.02908
    -0.05341
    -0.02908
     0.03694
     0.00219
    -0.06731
    -0.09163
    -0.08816
    -0.00476
    -0.09163
    -0.10901
    -0.14028
    -0.10206
    -0.04993
    -0.03951
    -0.07078
    -0.07773
    -0.14028
    -0.12986
     0.02999
     0.04389
    -0.04298
    -0.11596
    -0.10553
     0.00567
    -0.03256
    -0.03603
    -0.09163
    -0.10553
    -0.07426
    -0.09511
    -0.04993
    -0.11596
    -0.20631
    -0.21326
    -0.16808
    -0.02908
    -0.07773
    -0.09511
    -0.10206
    -0.06036
    -0.04993
    -0.10206
    -0.07078
    -0.03951
     0.03694
     0.07517
     0.15161
     0.21416
     0.18289
     0.27671
     0.33579
     0.45046
     0.57904
     0.79796
     0.88483
     0.39834
     0.51301
     0.56514
     0.45394
     0.45394
     0.51301
     0.53039
     0.51996
     0.44351
     0.23154
     0.13424
    -0.00476
     0.01609
    -0.08816
    -0.14028
    -0.18198
    -0.17851
    -0.15071
    -0.13681
    -0.18546
    -0.10553
    -0.07426
    -0.08816
     0.02304
    -0.05341
    -0.08468
    -0.04298
    -0.10901
    -0.13681
    -0.02213
    -0.16808
    -0.10901
    -0.19936
    -0.18893
    -0.26191
    -0.30013
    -0.43565
    -0.53990
    -0.63373
    -0.72060
    -0.90130
    -1.07505
    -1.18972
    -0.94300
    -0.24801
     1.49990
     2.58062
     2.33737
     1.92732
     0.95086
     1.17673
     0.40181
    -2.70828
    -3.34420
    -2.25306
     3.11924
     4.56830
     2.71267
    -0.05341
    -1.80479
    -2.55886
    -2.55191
    -2.12102
    -1.62062
    -0.81790
    -0.20631
     0.27671
     0.27324
     0.17246
     0.33926
     0.57556
     0.94738
     1.24276
     1.38175
     0.96128
     0.74583
     0.61726
     0.85356
     0.98561
     0.85008
     0.86746
     0.73541
     0.59641
     0.46089
     0.45394
     0.48174
     0.37054
     0.06474
    -0.27233
    -0.21673
    -0.07078
    -0.02908
    -0.15071
    -0.24801
    -0.20283
    -0.25843
    -0.31056
    -0.32793
    -0.43913
    -0.37658
    -0.34183
    -0.36616
    -0.32098
    -0.31056
    -0.30013
    -0.27928
    -0.29318
    -0.22021
    -0.27233
    -0.30361
    -0.24801
    -0.15418
    -0.25148
    -0.20283
    -0.30361
    -0.22716
    -0.26886
    -0.31056
    -0.26538
    -0.23758
    -0.28623
    -0.32793
    -0.26886
    -0.24106
    -0.34183
    -0.30361
    -0.24453
    -0.11596
    -0.16461
    -0.14376
    -0.17851
    -0.20283
    -0.11248
    -0.08468
    -0.09163
    -0.10901
    -0.16113
    -0.18893
    -0.13333
    -0.15071
    -0.19588
    -0.31056
    -0.27581
    -0.28276
    -0.25843
    -0.35921
    -0.36963
    -0.40438
    -0.41481
    -0.43565
    -0.39396
    -0.35573
    -0.35573
    -0.32098
    -0.37311
    -0.30361
    -0.25148
    -0.34531
    -0.29318
    -0.23411
    -0.22368
    -0.21673
    -0.19241
    -0.21673
    -0.22021
    -0.22021
    -0.18546
    -0.15418
    -0.17851
    -0.16461
    -0.23063
    -0.15071
    -0.16461
    -0.10206
    -0.19588
    -0.17503
    -0.12291
    -0.18198
    -0.15766
    -0.11596
    -0.18546
    -0.20978
    -0.19588
    -0.14723
    -0.24453
    -0.18893
    -0.24801
    -0.24106
    -0.28276
    -0.16113
    -0.21673
    -0.20631
    -0.20283
    -0.19241
    -0.16808
    -0.10901
    -0.12638
    -0.08816
    -0.11596
    -0.03603
     0.02999
    -0.00476
     0.03347
     0.04737
     0.05084
     0.06127
     0.06127
     0.08559
     0.15856
     0.10297
     0.08212
     0.09949
     0.09949
     0.06474
     0.09949
     0.11339
     0.15856
     0.14466
     0.14814
     0.10644
     0.15856
     0.12034
     0.11339
     0.10297
     0.17594
     0.01262
     0.06822
     0.08212
     0.03347
    -0.02213
    -0.01171
    -0.07426
     0.01262
    -0.04646
    -0.09858
    -0.15418
    -0.22021
    -0.20978
    -0.16808
    -0.33488
    -0.30708
    -0.33488
    -0.36616
    -0.33141
    -0.24106
    -0.31403
    -0.41828
    -0.60940
    -0.63025
    -0.51210
    -0.30708
    -0.36616
    -0.20283
     0.12382
     0.63811
     0.71456
     0.57904
     0.52344
     0.38791
    -1.09937
    -2.57624
    -2.33299
    -0.99860
     0.22459
     1.53813
     1.82655
     2.20880
     1.81613
     1.21843
    -0.10553
    -0.64763
     0.27324
     1.78485
     2.86209
     3.19221
     2.95939
     2.48679
     2.17057
     2.00377
     1.79875
     1.52423
     1.28098
     0.85356
     0.23849
    -0.14723
    -0.38701
    -0.65458
    -0.64068
    -0.69975
    -0.68238
    -0.75188
    -0.81443
    -0.84918
    -0.92215
    -0.97080
    -1.10980
    -1.17235
    -1.20710
    -1.15845
    -1.14107
    -1.13065
    -1.08547
    -1.03682
    -0.93953
    -0.93605
    -0.76230
    -0.72755
    -0.79705
    -0.65110
    -0.59550
    -0.50515
    -0.35226
    -0.40091
    -0.26886
    -0.14723
    -0.02213
    -0.03951
    -0.02908
    -0.00476
     0.05432
     0.04737
     0.09254
     0.09602
     0.05779
     0.10297
     0.09949
     0.14466
     0.10992
     0.06474
     0.06474
     0.04737
     0.12382
     0.13771
     0.09254
     0.09949
    -0.00128
     0.12729
     0.06474
     0.13424
     0.08212
     0.06127
     0.08559
     0.13077
     0.12729
     0.09949
     0.10297
     0.15161
     0.22459
     0.16551
     0.19331
     0.19679
     0.16551
     0.18289
     0.20026
     0.29409
     0.24891
     0.22459
     0.24544
     0.29061
     0.34969
     0.26281
     0.28019
     0.22806
     0.39486
     0.33926
     0.39834
     0.35664
     0.38791
     0.39834
     0.39139
     0.39834
     0.42961
     0.38096
     0.41571
     0.42961
     0.42961
     0.36011
     0.33231
     0.30451
     0.31494
     0.27324
     0.28714
     0.21416
     0.13077
     0.12034
     0.02999
     0.06127
     0.08907
    -0.02213
    -0.10553
    -0.11943
    -0.09163
    -0.03256
    -0.19588
    -0.19936
    -0.22368
    -0.17851
    -0.15766
    -0.19936
    -0.20283
    -0.25843
    -0.15418
    -0.23063
    -0.10553
    -0.18546
    -0.18546
    -0.15766
    -0.04993
    -0.04646
     0.06822
     0.05779
     0.04389
     0.21764
     0.41571
     0.55819
     0.59294
     0.54429
     0.80491
     1.02036
     1.00993
     0.70413
     0.46436
     0.59294
     0.66939
     0.31494
    -0.21326
    -0.65805
    -0.93258
    -1.41907
    -0.94648
    -0.32098
    -0.64068
    -1.62409
    -2.23569
    -2.46156
    -2.21136
    -1.94379
    -1.76657
    -1.55460
    -1.48857
    -1.39475
    -1.35305
    -1.25575
    -1.12370
    -1.08200
    -0.86308
    -0.73103
    -0.57813
    -0.44608
    -0.41481
    -0.28276
    -0.11596
    -0.02213
     0.03347
     0.04389
     0.00219
    -0.06036
    -0.01866
    -0.12291
    -0.11943
    -0.12638
    -0.18546
    -0.19241
    -0.27233
    -0.24453
    -0.35226
    -0.45998
    -0.52600
    -0.47388
    -0.58508
    -0.53990
    -0.54685
    -0.53990
    -0.43913
    -0.25496
    -0.30361
    -0.17851
    -0.19241
    -0.16461
    -0.08121
    -0.10553
    -0.09163
    -0.11943
    -0.18198
    -0.06036
     0.02304
     0.02304
     0.01609
     0.04389
     0.02304
     0.08212
     0.10992
     0.10297
     0.14119
     0.16551
     0.35664
     0.25934
     0.03347
    -0.12291
    -0.33488
    -0.45650
    -0.76578
    -1.52332
    -1.75614
     1.32963
     6.28841
     5.56909
     4.48143
     3.45631
     2.69877
     1.85435
     1.88562
     2.99414
     3.17484
     3.69956
     4.01231
     3.83161
     3.35206
     2.25397
     1.00993
    -0.03603
    -0.88740
    -1.42602
    -1.68664
    -1.86387
    -1.78742
    -1.66232
    -1.34957
    -1.15845
    -0.90130
    -0.79705
    -0.60245
    -0.53643
    -0.22368
    -0.23411
    -0.19241
    -0.14028
    -0.08816
    -0.08121
    -0.09163
    -0.07078
    -0.06731
    -0.04298
    -0.14723
    -0.05688
    -0.03603
    -0.04993
    -0.16461
    -0.08468
     0.09602
     0.17941
     0.14466
     0.23849
     0.22459
     0.27324
     0.23154
     0.32884
     0.39834
     0.44699
     0.52691
     0.50954
     0.54429
     0.64854
     0.71108
     0.57904
     0.58599
     0.57209
     0.49564
     0.41571
     0.38444
     0.39834
     0.36359
     0.36706
     0.33926
     0.24891
     0.20026
     0.16204
     0.19331
     0.14119
     0.00914
    -0.01171
    -0.14028
    -0.07078
    -0.07426
    -0.09858
    -0.21326
    -0.21673
    -0.20978
    -0.18893
    -0.19936
    -0.20631
    -0.23758
    -0.23758
    -0.21326
    -0.21326
    -0.20631
    -0.25148
    -0.22021
    -0.15766
    -0.10553
    -0.09858
    -0.10901
    -0.17851
    -0.08468
    -0.16113
    -0.06383
    -0.05688
    -0.09163
    -0.04993
    -0.11248
    -0.07078
    -0.09163
    -0.10901
    -0.20631
    -0.17156
    -0.00128
    -0.10901
    -0.10553
    -0.17851
    -0.11248
    -0.12986
    -0.17156
    -0.08468
    -0.10901
    -0.10206
    -0.19588
    -0.16808
    -0.07078
    -0.11943
    -0.08468
    -0.19588
    -0.08121
    -0.10901
    -0.09858
    -0.10901
    -0.16113
    -0.19588
    -0.11596
    -0.07426
    -0.11248
    -0.08816
    -0.16461
    -0.14028
    -0.10901
    -0.10553
    -0.09163
    -0.28623
    -0.22368
    -0.30013
    -0.34878
    -0.32446
    -0.41828
    -0.50515
    -0.55728
    -0.55380
    -0.59550
    -0.59203
    -0.67195
    -0.42523
    -0.18198
     0.11339
     0.55819
     0.94738
     1.83003
     2.94202
     3.63701
     3.48759
     2.60494
     1.71188
     0.53734
     0.30451
     1.62848
     2.95939
     2.85514
     1.95860
     0.75626
    -0.52948
    -1.85344
    -3.01756
    -3.59788
    -3.61178
    -3.26776
    -2.86118
    -2.69786
    -3.16351
    -3.62915
    -4.13302
    -3.94537
    -3.19131
    -2.59709
    -1.94727
    -1.62409
    -1.33567
    -0.97428
    -0.68933
    -0.71365
    -0.44260
    -0.27928
     0.13077
     0.48869
     0.62074
     0.58251
     0.54776
     0.61379
     0.71456
     0.66591
     0.54429
     0.41571
     0.29756
     0.29061
     0.18289
    -0.01171
    -0.02908
    -0.06731
    -0.17156
    -0.27233
    -0.33836
    -0.48778
    -0.61635
    -0.59898
    -0.60593
    -0.61288
    -0.65110
    -0.75535
    -0.69280
    -0.35573
    -0.15418
     0.16204
     0.27671
     0.36706
     0.42614
     0.50954
     0.61031
     0.69718
     1.05511
     1.40260
     1.47558
     1.54508
     1.57288
     1.66323
     1.68755
     1.43040
     1.41303
     1.23233
     1.07596
     1.03773
     0.92306
     0.85703
     0.86746
     0.77363
     0.53039
     0.37401
     0.40181
     0.40181
     0.39486
     0.33231
     0.19679
     0.16551
     0.29409
     0.31841
     0.23501
     0.14119
     0.08907
     0.07864
     0.20374
     0.16204
     0.10992
     0.00567
    -0.00823
     0.10992
     0.02652
    -0.02908
    -0.17503
    -0.11248
    -0.16113
    -0.08468
    -0.12986
    -0.06731
    -0.12986
    -0.04298
    -0.04298
     0.09254
     0.04042
     0.00567
    -0.01866
     0.04042
     0.07864
     0.12729
     0.13424
     0.07169
     0.05779
     0.08212
     0.13424
     0.12729
     0.11687
     0.04042
     0.06127
     0.05432
     0.12382
     0.10992
     0.08907
    -0.00476
     0.04737
     0.12729
     0.09949
     0.10297
     0.06127
     0.00219
     0.13077
     0.08907
     0.16899
     0.05779
     0.03694
     0.08212
     0.14466
     0.12382
     0.05084
     0.10992
     0.10644
     0.12034
     0.13771
     0.05779
     0.07517
    -0.00476
     0.00219
     0.03347
     0.03347
     0.04737
    -0.03603
     0.01609
     0.00219
     0.00219
    -0.11943
    -0.21673
    -0.27233
    -0.36268
    -0.41481
    -0.52600
    -0.54685
    -0.48430
    -0.22021
    -0.16808
    -0.22021
    -0.34531
    -0.57813
    -0.43565
    -0.32098
    -0.39396
    -0.52600
    -0.70323
    -0.90130
    -1.45730
    -0.86308
     4.35633
     7.23708
     7.23708
     4.48838
     1.03426
     1.00993
     1.06553
     1.34005
     1.70840
     3.30341
     4.09571
     3.97756
     2.62927
     0.74236
    -0.83875
    -2.30519
    -3.47625
    -4.24770
    -3.56313
    -1.98202
    -1.98202
    -2.68744
    -2.51021
    -2.26349
    -2.03762
    -1.69012
    -1.32872
    -0.93605
    -0.12986
     0.17941
     0.46436
     0.86746
     1.17326
     1.05163
     0.85703
     0.86051
     1.02383
     1.08986
     1.27055
     1.26013
     1.13503
     1.10376
     1.02731
     0.87788
     0.83966
     0.65896
     0.55471
     0.41571
     0.35664
     0.21416
     0.08212
     0.07517
    -0.00128
    -0.04993
    -0.08816
    -0.10901
    -0.23411
    -0.34531
    -0.46345
    -0.51905
    -0.69628
    -0.97428
    -1.20710
    -1.38432
    -1.59629
    -1.72139
    -1.81869
    -1.78047
    -1.66579
    -1.53027
    -1.76657
    -1.86039
    -1.95074
    -1.96117
    -1.88472
    -1.63104
    -1.48510
    -1.28702
    -1.26270
    -1.09242
    -0.91173
    -0.74493
    -0.64068
    -0.52600
    -0.50863
    -0.45650
    -0.43565
    -0.18198
    -0.11596
    -0.04298
     0.02652
     0.02652
     0.14119
     0.18289
     0.18636
     0.26629
     0.25934
     0.30451
     0.29756
     0.31841
     0.35316
     0.26281
     0.24196
     0.29756
     0.33231
     0.18636
     0.23849
     0.18636
     0.18636
     0.15161
     0.09949
     0.08907
     0.01957
     0.06822
     0.02304
     0.05084
    -0.03951
    -0.12291
    -0.15071
    -0.11943
    -0.06036
    -0.14376
    -0.19588
    -0.15766
    -0.19936
    -0.12291
    -0.18198
    -0.23063
    -0.23063
    -0.23758
    -0.16461
    -0.17503
    -0.20283
    -0.22021
    -0.27233
    -0.23758
    -0.20631
    -0.15418
    -0.20631
    -0.26886
    -0.21673
    -0.21326
    -0.25496
    -0.20283
    -0.25496
    -0.23411
    -0.22021
    -0.18893
    -0.19241
    -0.20978
    -0.22021
    -0.28623
    -0.19241
    -0.13333
    -0.19936
    -0.20978
    -0.23758
    -0.19241
    -0.20978
    -0.18893
    -0.20978
    -0.20978
    -0.17156
    -0.20283
    -0.18198
    -0.16808
    -0.24453
    -0.25496
    -0.20631
    -0.12638
    -0.16808
    -0.18893
    -0.19588
    -0.17503
    -0.14028
    -0.12986
    -0.17503
    -0.11596
    -0.15766
    -0.11943
    -0.10206
    -0.10553
    -0.09163
    -0.10901
    -0.08121
     0.01262
     0.01609
    -0.03256
    -0.05341
    -0.04298
    -0.03951
    -0.00476
     0.06474
     0.06127
    -0.03603
     0.09949
     0.07169
     0.12729
     0.08907
     0.09254
     0.04042
     0.12382
     0.19331
     0.10297
     0.23849
     0.11339
     0.12382
     0.15509
     0.18984
     0.19679
     0.22111
     0.14814
     0.14119
     0.15161
     0.18984
     0.16899
     0.10644
     0.14466
     0.16899
     0.12034
     0.17941
     0.12382
     0.07517
     0.08907
     0.06822
     0.05779
     0.08212
     0.08907
     0.00914
     0.08212
     0.05779
     0.02652
    -0.08468
    -0.01866
     0.11339
     0.07169
     0.05432
     0.11687
     0.16899
     0.25586
     0.47826
     0.01957
    -1.82217
    -5.02261
    -6.99292
    -6.23538
    -1.39127
     4.77680
     7.23708
     1.00298
    -3.27470
    -1.02292
     0.81881
     2.28177
     3.47716
     4.13393
     4.41540
     4.37023
     4.68992
     4.72467
     4.88105
     4.04706
     3.45284
     2.36170
     1.08291
     0.22111
    -0.42176
    -1.10632
    -1.48857
    -1.80132
    -1.86734
    -1.95074
    -1.94727
    -1.69359
    -1.48510
    -1.26617
    -1.10632
    -0.88740
    -0.74840
    -0.59898
    -0.46693
    -0.43565
    -0.29318
    -0.25843
    -0.34878
    -0.12638
    -0.08816
    -0.02213
    -0.01171
     0.01957
     0.05432
     0.08212
     0.13424
     0.10644
     0.18289
     0.17941
     0.28019
     0.23154
     0.26629
     0.26976
     0.31146
     0.30451
     0.37749
     0.32189
     0.32884
     0.29409
     0.29061
     0.38791
     0.41571
     0.41919
     0.40181
     0.53386
     0.57556
     0.63811
     0.58946
     0.67634
     0.66591
     0.67634
     0.63116
     0.56861
     0.54776
     0.55819
     0.47131
     0.41919
     0.44699
     0.27671
     0.15161
     0.05084
     0.08212
    -0.07773
    -0.19241
    -0.27581
    -0.25148
    -0.34183
    -0.31751
    -0.33488
    -0.41828
    -0.42523
    -0.45998
    -0.41133
    -0.39743
    -0.42523
    -0.41133
    -0.41828
    -0.34531
    -0.38701
    -0.38353
    -0.38701
    -0.36616
    -0.36616
    -0.30708
    -0.32098
    -0.31403
    -0.32793
    -0.36268
    -0.33836
    -0.31751
    -0.27233
    -0.32793
    -0.38353
    -0.34878
    -0.39396
    -0.33488
    -0.38701
    -0.41481
    -0.42176
    -0.42523
    -0.34878
    -0.42871
    -0.36963
    -0.45303
    -0.48083
    -0.38701
    -0.35226
    -0.38006
    -0.44608
    -0.39048
    -0.42176
    -0.35921
    -0.42523
    -0.36963
    -0.41828
    -0.40786
    -0.34183
    -0.31751
    -0.36268
    -0.35921
    -0.48083
    -0.37311
    -0.36616
    -0.33488
    -0.35573
    -0.43218
    -0.38353
    -0.33141
    -0.42871
    -0.37658
    -0.30708
    -0.47735
    -0.40786
    -0.30361
    -0.36268
    -0.33488
    -0.43218
    -0.38353
    -0.29666
    -0.23063
    -0.31403
    -0.26886
    -0.31056
    -0.24453
    -0.25843
    -0.23758
    -0.19241
    -0.27581
    -0.25148
    -0.20631
    -0.21326
    -0.23411
    -0.27233
    -0.27928
    -0.20283
    -0.19936
    -0.22021
    -0.19241
    -0.20631
    -0.15071
    -0.12291
    -0.07426
    -0.04298
     0.05084
     0.24196
     0.34621
     0.33231
     0.42961
     0.58599
     0.74236
     0.83271
     0.83271
     0.72151
     0.56166
     0.66591
     0.34969
    -0.01866
    -0.37311
     0.24196
     0.54776
     0.41224
     0.32536
     0.01609
    -0.28276
    -0.44260
    -0.59898
    -0.48430
    -0.23411
    -0.15766
    -0.19936
    -0.21326
    -0.22716
    -0.05688
     0.13771
     0.19679
     0.17594
     0.04737
    -0.10901
    -0.28623
    -0.23063
    -0.10901
    -0.16461
    -0.26538
    -0.02908
     0.10297
     0.05779
    -0.14723
     0.07864
     0.01957
    -0.61635
    -0.06383
    -0.23411
     0.24196
     1.77095
     1.20453
    -0.01866
     0.85356
     1.31225
     0.99256
     0.73541
     0.99256
     1.00646
     0.99603
     0.96823
     0.75973
     0.75626
     0.68329
     0.72151
     0.43309
    -0.04646
    -0.24106
    -0.37658
    -0.35226
    -0.41828
    -0.34878
    -0.39048
    -0.37311
    -0.38353
    -0.38701
    -0.52948
    -0.45303
    -0.39048
    -0.38701
    -0.31751
    -0.36963
    -0.30708
    -0.30013
    -0.27581
    -0.26538
    -0.26886
    -0.37311
    -0.30708
    -0.30361
    -0.16808
     0.00914
     0.08559
     0.19679
     0.13424
     0.12034
     0.13077
     0.09602
     0.02652
     0.10992
     0.09602
     0.04737
    -0.28276
     0.08212
     0.79101
     0.58946
     0.50954
     0.22806
     0.02304
    -0.07078
     0.09254
     0.16899
     0.45046
     0.86746
     0.71803
     0.31494
     0.21416
     0.46089
     0.48174
     0.37054
     0.24544
     0.18636
     0.10297
     0.13077
     0.03347
    -0.06036
    -0.09511
    -0.10901
    -0.13333
    -0.11596
    -0.06731
    -0.01866
     0.20721
     0.14814
     0.12382
     0.09254
     0.02652
     0.21069
     0.19331
     0.25239
     0.26976
     0.24196
     0.17594
     0.02999
     0.02304
    -0.06383
    -0.07426
    -0.23758
    -0.33141
    -0.38701
    -0.38353
    -0.48430
    -0.53643
    -0.54685
    -0.64415
    -0.58160
    -0.49820
    -0.56075
    -0.57465
    -0.64068
    -0.63025
    -0.59550
    -0.49473
    -0.51210
    -0.57465
    -0.53295
    -0.55380
    -0.51558
    -0.46693
    -0.57813
    -0.55728
    -0.55728
    -0.45650
    -0.56075
    -0.52253
    -0.58855
    -0.56075
    -0.59203
    -0.49473
    -0.52948
    -0.59550
    -0.55380
    -0.50863
    -0.49473
    -0.56075
    -0.64763
    -0.54685
    -0.54685
    -0.46693
    -0.39743
    -0.21326
    -0.07773
     0.20026
     0.47479
     1.26360
     2.34432
     3.84551
     4.93317
     5.40577
     2.45552
    -1.89514
    -3.10791
    -2.58666
    -3.31988
    -1.87429
    -1.61714
    -2.79516
    -4.10870
    -5.17204
    -4.94269
    -4.25465
    -3.89672
    -4.72029
    -5.59251
    -5.34579
    -4.19905
    -2.38511
    -0.54685
     0.85356
     1.93427
     2.43119
     2.65012
     2.52154
     2.32000
     2.10455
     1.86130
     1.67713
     1.60068
     1.41650
     1.29488
     1.05511
     0.97518
     0.90221
     0.91263
     0.97518
     1.04468
     1.15588
     1.17673
     1.16283
     1.18368
     1.14893
     1.09333
     0.91958
     1.00993
     0.96823
     0.80838
     0.77711
     0.71456
     0.64506
     0.55471
     0.55471
     0.45741
     0.41919
     0.38096
     0.29756
     0.36706
     0.32536
     0.24196
     0.13771
     0.12034
     0.22459
     0.23154
     0.13077
     0.17246
     0.08559
     0.13077
     0.08907
     0.12729
     0.15161
     0.11687
     0.12382
     0.12382
     0.13771
     0.12034
     0.12034
     0.12382
     0.16899
     0.22111
     0.15161
     0.16551
     0.15509
     0.18984
     0.18636
     0.20721
     0.16899
     0.17941
     0.12729
     0.12034
     0.13077
     0.02999
     0.02999
    -0.05341
    -0.00128
    -0.01866
    -0.08121
    -0.07773
    -0.15418
    -0.10553
    -0.15418
    -0.14723
    -0.17503
    -0.17156
    -0.15418
    -0.16461
    -0.10553
    -0.06383
    -0.08468
    -0.13333
    -0.01518
    -0.00476
     0.00219
     0.02652
    -0.03951
    -0.00823
    -0.04298
    -0.02908
     0.03694
     0.04737
    -0.03603
    -0.02561
    -0.04993
    -0.03256
    -0.02213
    -0.01171
    -0.06036
    -0.01866
     0.04042
     0.02304
    -0.00128
    -0.02908
    -0.06731
    -0.04646
     0.01262
     0.04737
     0.03347
    -0.07773
    -0.01518
     0.06127
     0.04737
     0.01609
    -0.02213
     0.03694
     0.02304
     0.03694
     0.02304
     0.02999
    -0.01518
     0.02304
     0.00219
     0.06127
     0.09602
     0.01262
     0.00914
     0.04389
     0.08559
     0.02999
    -0.00823
     0.03347
     0.08212
     0.03694
     0.10992
     0.03694
     0.06127
     0.06127
     0.08907
     0.10297
     0.09602
     0.01262
     0.08212
     0.09254
     0.09602
     0.12034
     0.02652
     0.03347
     0.02999
     0.08907
     0.06127
     0.18636
     0.43656
     0.70066
     1.07943
     1.43040
     1.36785
     1.14546
     0.72846
     0.37054
     0.37054
     1.02731
     0.88831
     0.77016
     0.56861
     0.21764
     0.46089
     0.52344
    -0.03603
    -0.31056
    -0.67890
    -0.78663
    -0.56423
    -0.22368
    -0.26538
    -0.41481
    -0.47735
    -0.43565
    -0.31056
    -0.16461
    -0.04993
    -0.06383
     0.13424
     0.35664
     0.71456
     1.08291
     1.47905
     1.36438
     1.71883
     2.49722
     2.18795
     3.80728
     2.77174
     1.32268
     2.14972
     3.14009
     4.41193
     4.19995
     2.50417
    -0.82833
    -5.28324
    -3.66043
     0.25239
     1.59720
     1.06901
    -0.87350
    -3.12528
    -4.15735
    -4.21295
    -3.67085
    -3.08011
    -2.50326
    -1.96464
    -1.51985
    -1.18972
    -0.92563
    -0.71713
    -0.61635
    -0.57118
    -0.49820
    -0.47388
    -0.41828
    -0.39048
    -0.41828
    -0.43218
    -0.41133
    -0.30013
    -0.33836
    -0.35226
    -0.30708
    -0.34878
    -0.23411
    -0.20283
    -0.18893
    -0.23063
    -0.23411
    -0.18893
    -0.17851
    -0.02908
    -0.14028
    -0.14028
    -0.08468
    -0.04298
    -0.01518
    -0.06036
     0.04737
    -0.07773
    -0.05341
     0.04737
     0.04042
     0.05432
    -0.02561
    -0.02908
     0.05432
     0.08559
     0.04042
     0.05779
    -0.03951
    -0.02561
     0.02304
    -0.00476
     0.07517
     0.09602
    -0.02561
     0.03347
     0.06474
     0.05779
     0.05432
     0.01957
     0.02304
     0.09949
     0.10644
     0.08212
     0.03694
     0.06822
     0.09254
     0.08559
     0.10992
     0.13424
     0.01262
     0.12034
     0.10297
     0.15509
     0.05779
     0.05779
     0.03694
     0.12034
     0.20026
     0.08907
     0.14814
     0.08212
     0.07864
     0.12729
     0.13077
     0.12034
     0.17594
     0.05084
     0.11339
     0.13771
     0.08212
     0.07864
     0.01262
     0.08907
     0.10992
     0.06822
     0.07864
    -0.04993
    -0.01518
     0.00567
    -0.00128
     0.04042
     0.02999
    -0.04646
    -0.03256
    -0.04646
    -0.03951
    -0.04646
    -0.10553
    -0.08468
    -0.08468
    -0.02561
    -0.10206
    -0.12986
    -0.07773
    -0.10901
    -0.07078
    -0.07773
    -0.04646
    -0.17851
    -0.09511
    -0.06036
     0.05779
    -0.06036
    -0.12638
    -0.06383
    -0.01171
     0.00219
     0.04042
    -0.03951
    -0.00476
     0.01609
    -0.00128
     0.02304
     0.11687
    -0.01171
     0.02999
     0.04042
     0.04042
     0.12729
    -0.00476
    -0.00823
     0.03347
     0.02652
     0.10297
     0.03347
    -0.06383
    -0.10206
    -0.01866
    -0.04993
    -0.05688
    -0.07078
    -0.20631
    -0.17503
    -0.21326
    -0.20978
    -0.34531
    -0.41481
    -0.51210
    -0.66500
    -0.97775
    -1.20710
    -1.41212
    -1.08547
     0.18289
     1.27403
     1.23928
     0.41571
    -0.27581
    -0.34531
     0.94391
     1.46515
     1.06206
     1.40608
     1.14198
     0.90568
     0.88483
     1.09333
     1.17673
     0.70761
     0.60684
     1.08291
     1.63890
     1.57288
     0.93348
     0.41919
    -0.18546
    -0.61983
    -0.68585
    -0.48430
    -0.17851
     0.16899
    -0.39048
    -0.06036
     0.66939
     0.93696
     0.33231
    -0.47388
    -1.18625
    -1.52332
    -1.94379
    -2.20789
    -1.55460
    -0.69975
    -0.19241
    -0.16808
    -0.45998
    -0.81790
    -1.08547
    -1.18972
    -1.25575
    -1.27660
    -1.25227
    -0.98123
    -0.81095
    -0.38006
    -0.09163
     0.16551
     0.45741
     0.56861
     0.67981
     0.66244
     0.65549
     0.78058
     0.88483
     1.12808
     1.39913
     1.39565
     1.11418
     1.03078
     1.03078
     1.13156
     1.05858
     0.96128
     0.92306
     0.97518
     0.93348
     0.72846
     0.67981
     0.67286
     0.56861
     0.36706
     0.45741
     0.35316
     0.32536
     0.26281
     0.16204
     0.25239
     0.32536
     0.20026
     0.14466
     0.05084
     0.08212
     0.06127
     0.09602
     0.36706
     1.17673
     0.35664
    -0.22368
     0.06127
     0.24891
     0.46436
     0.44004
     0.45046
     0.46089
     0.34969
     0.33231
     0.19331
     0.12729
     0.17246
     0.11339
     0.09602
     0.06127
     0.11339
    -0.00476
     0.10297
     0.06822
    -0.02908
    -0.07426
    -0.03951
    -0.01171
    -0.01518
    -0.08468
    -0.09163
    -0.12291
    -0.12291
    -0.09163
    -0.17851
    -0.15766
    -0.19588
    -0.20978
    -0.16113
    -0.15766
    -0.24801
    -0.17156
    -0.26191
    -0.19588
    -0.18198
    -0.23063
    -0.28276
    -0.30361
    -0.25148
    -0.25843
    -0.28623
    -0.28623
    -0.29666
    -0.27233
    -0.25843
    -0.26191
    -0.32446
    -0.27581
    -0.34531
    -0.36268
    -0.24801
    -0.26538
    -0.23758
    -0.28623
    -0.30708
    -0.26886
    -0.22021
    -0.30708
    -0.24106
    -0.30361
    -0.23411
    -0.18198
    -0.24801
    -0.26886
    -0.24106
    -0.29318
    -0.22716
    -0.19588
    -0.22368
    -0.25148
    -0.24106
    -0.28971
    -0.20978
    -0.25843
    -0.24106
    -0.28971
    -0.19936
    -0.29666
    -0.18893
    -0.28971
    -0.23411
    -0.32098
    -0.23411
    -0.21673
    -0.27581
    -0.29318
    -0.34531
    -0.34531
    -0.33488
    -0.26191
    -0.27928
    -0.33836
    -0.29318
    -0.34878
    -0.41133
    -0.44260
    -0.46693
    -0.50168
    -0.55728
    -0.57118
    -0.65458
    -0.81095
    -0.91520
    -0.93953
    -0.84918
    -0.63720
    -0.45303
    -0.15071
     0.37054
     1.14198
     2.17405
     2.02810
     0.43656
    -1.47120
    -3.40675
    -5.35969
    -4.02182
    -1.47120
    -0.52253
     0.39834
    -0.36616
    -1.71097
    -2.92721
    -3.63610
    -3.58398
    -3.27818
    -2.51716
    -1.40170
    -0.59203
     0.02304
     0.48869
     0.96823
     1.24276
     1.38175
     1.29488
     1.18021
     1.12808
     0.99951
     0.90916
     0.71456
    -0.00823
    -0.65805
    -0.71713
    -0.54685
    -0.34878
    -0.11596
    -0.14723
    -0.27581
    -0.33836
    -0.51905
    -0.71713
    -0.98470
    -1.15497
    -1.02292
    -0.67890
    -0.47735
    -0.33141
    -0.42176
    -0.49125
    -0.63025
    -0.51558
    -0.42871
    -0.33836
    -0.30708
    -0.41133
    -0.53295
    -0.65805
    -0.64068
    -0.67543
    -0.68933
    -0.65805
    -0.54685
    -0.59550
    -0.72408
    -0.77968
    -0.80748
    -0.92910
    -1.21057
    -1.43297
    -1.69707
    -1.65537
    -1.37042
    -1.07852
    -0.40438
     0.35316
     0.46089
     0.22111
    -0.08121
    -0.08121
     0.14466
     0.50954
     0.95433
     1.57983
     1.97250
     2.09760
     1.98292
     1.92732
     1.71883
     1.52423
     1.40608
     1.37828
     1.30530
     1.22538
     1.11418
     1.03078
     0.97866
     0.88136
     0.59989
     0.44004
     0.36011
     0.28366
     0.18636
     0.05779
     0.02652
    -0.00128
    -0.01171
    -0.01518
    -0.01518
    -0.17851
    -0.23063
    -0.17851
    -0.08468
     0.00914
    -0.02561
    -0.04298
    -0.04646
    -0.00476
     0.04389
     0.01262
     0.08907
     0.00914
     0.06822
     0.11687
     0.06474
     0.12034
     0.11339
     0.07169
     0.16899
     0.23154
     0.09602
     0.03694
    -0.02908
     0.09602
     0.17594
     0.11687
     0.15509
     0.11687
     0.09254
     0.13077
     0.09949
     0.09949
     0.10297
     0.05432
     0.16551
     0.21764
     0.18289
     0.19679
     0.18289
     0.23154
     0.22111
     0.21764
     0.22111
     0.29756
     0.20026
     0.19679
     0.18984
     0.21416
     0.13424
     0.10644
     0.15509
     0.26281
     0.39486
     0.26281
     0.18984
     0.19331
     0.26976
     0.35316
     0.31494
     0.38791
     0.37749
     0.34621
     0.45046
     0.50954
     0.48869
     0.57209
     0.56166
     0.59641
     0.54081
     0.56861
     0.57209
     0.72498
     0.93348
     1.18368
     1.29140
     1.45820
     1.36785
     1.32963
     1.42693
     1.41303
     1.29835
     1.24623
     1.24276
     1.20453
     1.12461
     0.91611
     0.74583
     0.66591
     0.53386
     0.47131
     0.15161
    -0.00476
    -0.17156
    -0.29318
    -0.19936
    -0.02561
     0.15509
     0.44004
     0.31494
    -0.25496
    -0.46345
    -0.59550
    -0.77968
    -1.05767
    -1.16540
    -0.96733
    -0.95343
    -1.20362
    -1.37390
    -1.21752
    -0.64415
     0.36706
     0.84661
     0.85356
     1.52423
     1.64238
     1.36785
     0.86398
     0.04042
    -0.93258
    -1.56849
    -0.77968
     0.50259
     1.15936
     1.02383
     0.31146
    -1.35305
    -2.64921
    -3.09401
    -3.00018
    -2.88203
    -2.57971
    -1.92294
    -1.27312
    -0.82485
    -0.49820
    -0.48430
    -0.40438
    -0.27581
    -0.21673
    -0.11596
    -0.26886
    -0.23063
    -0.25843
    -0.30361
    -0.33488
    -0.45303
    -0.52600
    -0.54338
    -0.59898
    -0.55033
    -0.57813
    -0.60593
    -0.59898
    -0.64068
    -0.63720
    -0.53990
    -0.49820
    -0.62678
    -0.61288
    -0.50515
    -0.46345
    -0.42523
    -0.41481
    -0.32098
    -0.33141
    -0.24801
    -0.25843
    -0.20631
    -0.16461
    -0.16808
    -0.10901
    -0.08121
     0.02999
     0.00567
    -0.03603
    -0.00128
     0.10992
     0.05084
     0.02999
     0.00914
     0.04389
     0.09254
     0.13077
     0.07864
     0.03694
     0.02652
     0.04042
     0.08559
     0.18636
     0.09254
     0.11339
     0.04042
     0.09602
     0.09602
     0.06474
     0.02304
     0.05779
     0.09602
     0.04042
     0.05779
     0.01609
    -0.01171
    -0.08121
    -0.08468
    -0.04646
    -0.06383
    -0.17503
    -0.26191
    -0.15766
    -0.13681
    -0.17851
    -0.29318
    -0.29666
    -0.28623
    -0.28623
    -0.33488
    -0.37311
    -0.34878
    -0.40091
    -0.46345
    -0.35226
    -0.32446
    -0.48430
    -0.48778
    -0.51210
    -0.43913
    -0.55728
    -0.51558
    -0.58855
    -0.60245
    -0.51210
    -0.55033
    -0.49473
    -0.58855
    -0.63373
    -0.62678
    -0.49473
    -0.47735
    -0.49473
    -0.52600
    -0.48778
    -0.49473
    -0.41481
    -0.41828
    -0.42176
    -0.36268
    -0.44955
    -0.33141
    -0.34183
    -0.36268
    -0.41828
    -0.45998
    -0.32098
    -0.04646
     0.27671
     0.54776
     0.42266
     0.20026
     0.03694
     0.39834
     0.65549
     0.63116
     0.51996
     0.83271
     0.81533
     0.70761
     0.36359
     0.32189
     0.16551
     0.66939
     0.55124
     0.15161
    -0.06731
    -0.31056
    -0.04298
     0.29061
     0.05084
    -0.07773
    -0.17503
    -0.20283
    -0.06383
     0.02652
     0.08907
     0.08212
     0.02304
     0.22459
     0.09602
     0.06127
     0.03347
    -0.00128
    -0.02561
    -0.09163
    -0.14028
    -0.14376
     0.05084
     0.21069
     0.35664
     0.40876
     0.24891
     0.01957
     0.08212
     0.16899
     0.23501
     0.95086
     1.23233
     0.67634
     0.41224
     0.86051
     1.30878
     1.70840
     1.87172
     2.11845
     2.37560
     2.59452
     2.53544
     2.24355
     2.39992
     2.91422
     2.37212
     0.18984
    -1.51290
    -0.64763
     0.55471
    -0.25496
    -1.67274
    -2.41291
    -1.51985
    -1.14455
    -1.11675
    -2.12796
    -2.94111
    -3.29903
    -2.92373
    -2.30519
    -1.41907
    -0.68585
    -0.23063
     0.11339
     0.18289
     0.29409
     0.33579
     0.33579
     0.33231
     0.31841
     0.26629
     0.31494
     0.39834
     0.45741
     0.37054
     0.10644
     0.10992
     0.18289
     0.16204
     0.25586
     0.28019
     0.26976
     0.02652
    -0.33488
    -0.84570
    -1.04725
    -1.04030
    -0.87003
    -0.69975
    -0.77273
    -0.89435
    -1.04030
    -1.10285
    -1.07505
    -1.07852
    -1.11675
    -1.12022
    -0.93258
    -0.67543
    -0.57813
    -0.37658
    -0.26538
    -0.12638
    -0.16461
    -0.04298
     0.02652
     0.05779
     0.13771
     0.15509
     0.23501
     0.43656
     0.38444
     0.40876
     0.40181
     0.49216
     0.47131
     0.46436
     0.53734
     0.57209
     0.60336
     0.60336
     0.65896
     0.64506
     0.64159
     0.60684
     0.63464
     0.72151
     0.73193
     0.73541
     0.67981
     0.66244
     0.66591
     0.75278
     0.77016
     0.76321
     0.78753
     0.70066
     0.74583
     0.77363
     0.76321
     0.69718
     0.66939
     0.75973
     0.70413
     0.73541
     0.71803
     0.74236
     0.70066
     0.70761
     0.67634
     0.72151
     0.66244
     0.65201
     0.59989
     0.59989
     0.57556
     0.53734
     0.47131
     0.50954
     0.37054
     0.46436
     0.36359
     0.34274
     0.24544
     0.17941
     0.16204
     0.20026
     0.12034
     0.10992
     0.01262
     0.06822
     0.04737
     0.05779
    -0.03256
     0.01262
     0.07864
    -0.02908
     0.01609
     0.06474
     0.02999
     0.02652
     0.01957
     0.07169
     0.12382
     0.09254
     0.09602
     0.05084
     0.02652
     0.07517
     0.04389
     0.05779
     0.05779
     0.08212
     0.02999
     0.06127
     0.09254
     0.00914
     0.02652
     0.06127
     0.08559
     0.10297
     0.07169
     0.09254
     0.10644
     0.15161
     0.18984
     0.11339
     0.10644
     0.19679
     0.37749
     0.18636
     0.12382
     0.12729
     0.10297
     0.11687
     0.15509
     0.18636
     0.09254
     0.00219
     0.01609
     0.06822
    -0.00128
    -0.08816
    -0.10901
    -0.06731
    -0.10553
    -0.09858
    -0.09511
    -0.09511
    -0.15766
    -0.16113
    -0.08121
    -0.05341
    -0.04646
    -0.05688
    -0.08121
    -0.01866
    -0.03256
    -0.02213
     0.03694
     0.01262
    -0.02908
     0.03694
     0.05432
     0.06127
     0.03347
    -0.01171
     0.07864
     0.06127
     0.08212
     0.01609
    -0.01866
     0.01609
     0.06127
     0.02999
    -0.04993
     0.02652
    -0.08816
    -0.12638
    -0.05341
     0.01262
    -0.09511
    -0.17851
    -0.27928
    -0.23411
    -0.22368
    -0.34531
    -0.33141
    -0.20631
    -0.12986
    -0.16461
     0.00914
     0.53039
     1.44778
     2.44162
     2.73699
     2.35475
    -1.36695
    -6.87477
    -6.99292
    -1.90904
    -1.07852
    -1.89862
     2.85514
     5.22507
     0.24891
    -2.56234
    -5.34579
    -2.77778
    -0.31056
     0.99951
     2.33042
     1.69103
     2.34780
     2.91074
     2.85862
     2.94549
     2.90379
     2.53197
     2.10802
     1.59720
     0.93348
     0.61379
     0.28019
     0.14119
     0.04042
    -0.13681
    -0.13681
    -0.09163
    -0.05341
    -0.10206
    -0.11248
    -0.02213
     0.00914
     0.06127
     0.04042
     0.06127
     0.09254
     0.04042
     0.16899
     0.20374
     0.27671
     0.22111
     0.17594
     0.29756
     0.34621
     0.31841
     0.25934
     0.24891
     0.36706
     0.44699
     0.35664
     0.30799
     0.28366
     0.32884
     0.31494
     0.31494
     0.29756
     0.30451
     0.21416
     0.23154
     0.21764
     0.23154
     0.21416
     0.18984
     0.20026
     0.21764
     0.22806
     0.17941
     0.18984
     0.18289
     0.06474
     0.12729
     0.17246
     0.19679
     0.04737
     0.04737
     0.10992
     0.13771
     0.04389
    -0.04298
    -0.00823
    -0.00476
     0.08212
     0.00914
    -0.04646
    -0.04993
    -0.06036
    -0.01171
    -0.04298
    -0.01866
    -0.11248
    -0.12638
    -0.06383
    -0.08468
    -0.11248
    -0.17851
    -0.16461
    -0.20978
    -0.10553
    -0.14723
    -0.14028
    -0.24453
    -0.26191
    -0.23758
    -0.22716
    -0.20978
    -0.28971
    -0.34531
    -0.24453
    -0.25843
    -0.23063
    -0.30361
    -0.31403
    -0.26191
    -0.32793
    -0.32098
    -0.32446
    -0.36616
    -0.42523
    -0.38006
    -0.40786
    -0.26886
    -0.36268
    -0.43218
    -0.45303
    -0.47040
    -0.39396
    -0.40438
    -0.50168
    -0.52253
    -0.45998
    -0.40786
    -0.50168
    -0.46345
    -0.53990
    -0.53295
    -0.53990
    -0.44955
    -0.49820
    -0.50168
    -0.61635
    -0.66500
    -0.59203
    -0.57465
    -0.62678
    -0.64763
    -0.63025
    -0.63373
    -0.58508
    -0.63720
    -0.68585
    -0.68238
    -0.68933
    -0.69975
    -0.64763
    -0.66848
    -0.66500
    -0.63720
    -0.64415
    -0.59898
    -0.59898
    -0.64415
    -0.63373
    -0.58508
    -0.57118
    -0.55380
    -0.56770
    -0.53990
    -0.40091
    -0.34878
    -0.30708
    -0.25496
    -0.29666
    -0.18198
    -0.21326
    -0.23063
    -0.17503
    -0.18546
    -0.13681
    -0.10206
    -0.05688
    -0.05688
    -0.12986
    -0.17156
    -0.20631
    -0.20283
    -0.12291
    -0.22021
    -0.18893
    -0.31751
    -0.30013
    -0.24801
    -0.21326
    -0.26538
    -0.20283
    -0.25843
    -0.13681
    -0.13333
    -0.13681
    -0.17503
    -0.11943
    -0.14376
    -0.10553
     0.12729
     0.18289
     0.35664
     0.41919
     0.49911
     0.99603
     1.34353
     1.35743
     1.14893
     0.47479
    -0.09511
     0.27324
     1.15241
     1.33658
     1.19411
     1.23233
     1.11418
     1.11071
     0.95433
     0.72151
     0.66244
     0.59989
     0.56166
     0.44699
     0.56166
     0.71108
     0.68676
     0.55471
     0.38791
     0.22806
     0.04389
    -0.13681
    -0.23063
    -0.42871
    -0.61983
    -0.74145
    -0.91868
    -0.92910
    -1.07157
    -1.14107
    -1.23142
    -1.24880
    -1.29050
    -1.26270
    -1.38085
    -1.30440
    -1.37390
    -1.25227
    -1.01597
    -0.67890
    -0.15766
     0.26976
     0.46089
     0.32189
    -0.18893
     0.14814
     0.66591
     0.80838
     0.97866
     1.08638
     1.06206
     1.14198
     0.96476
     0.66939
     0.54776
     0.49564
     0.22806
    -0.17503
    -0.43218
    -0.66500
    -1.02640
    -1.26617
    -1.19667
    -0.97428
    -0.66153
    -0.69280
    -0.38701
    -0.06731
     0.10992
     0.24891
    -0.35226
    -1.22100
    -1.39475
    -0.86308
    -0.21673
     0.21764
     0.59989
     0.28366
    -0.59203
    -0.89088
    -0.72408
    -0.29666
     0.09949
    -0.33141
    -0.60245
    -0.48430
    -0.35226
     0.11687
     0.37054
     0.50606
     0.51301
     0.59641
     0.67286
     0.71456
     0.61031
     0.59989
     0.50954
     0.46436
     0.39834
     0.39486
     0.27324
     0.15856
     0.05084
     0.00567
     0.09254
    -0.00823
    -0.07773
    -0.16113
    -0.23411
    -0.24106
    -0.16808
    -0.11248
    -0.13333
    -0.09858
    -0.17503
    -0.16113
    -0.13681
    -0.15766
    -0.15766
    -0.14028
    -0.03603
    -0.01866
     0.04737
     0.08212
     0.00567
     0.09949
     0.09254
     0.08212
     0.16899
     0.20374
     0.11687
     0.19679
     0.18636
     0.24196
     0.12729
     0.17594
     0.17594
     0.29061
     0.12382
     0.19679
     0.10644
     0.17594
     0.15161
     0.13424
     0.14814
     0.16899
     0.10644
     0.08907
     0.07864
     0.10644
     0.09254
     0.04042
    -0.01171
     0.08212
     0.01957
     0.06127
    -0.01866
     0.01957
    -0.10901
    -0.04993
    -0.02213
    -0.01171
    -0.08468
    -0.10206
    -0.05688
    -0.09511
    -0.09163
    -0.11943
    -0.14028
    -0.06383
    -0.10553
    -0.10553
    -0.08468
    -0.13681
    -0.20283
    -0.13333
    -0.22021
    -0.13333
    -0.14028
    -0.22716
    -0.26886
    -0.29318
    -0.22716
    -0.33141
    -0.34878
    -0.31056
    -0.35573
    -0.36616
    -0.32098
    -0.33836
    -0.31056
    -0.38353
    -0.36616
    -0.23411
    -0.34183
    -0.24801
    -0.27928
    -0.27581
    -0.23411
    -0.24801
    -0.28971
    -0.20631
    -0.30708
    -0.38353
    -0.36963
    -0.52600
    -0.50863
    -0.53295
    -0.44608
     0.07169
     1.07943
     2.33737
     3.89416
     4.26250
     2.56672
    -0.50863
    -5.81838
    -6.99292
    -3.59093
     3.25476
     4.07138
     2.12887
     0.14119
    -1.64842
    -3.14961
    -3.87935
    -3.50058
    -2.58319
    -1.69012
    -0.67543
     0.06127
     0.62074
     0.96823
     1.23928
     1.23928
     1.08291
     1.04816
     0.96128
     0.81186
     0.65896
     0.54081
     0.42614
     0.47826
     0.40876
     0.29756
     0.20374
     0.23501
     0.30451
     0.24196
     0.23849
     0.31494
     0.18984
     0.26629
     0.27324
     0.26976
     0.33579
     0.23501
     0.25239
     0.29061
     0.32884
     0.28714
     0.23501
     0.21416
     0.28019
     0.31841
     0.23501
     0.28714
     0.22111
     0.17594
     0.18984
     0.24891
     0.20721
     0.13771
     0.15161
     0.19331
     0.25586
     0.16899
     0.11339
     0.13424
     0.12382
     0.16899
     0.15161
     0.10297
     0.11339
     0.05779
     0.10644
     0.16899
     0.13771
     0.11339
     0.05432
     0.07517
     0.04042
     0.08907
     0.11339
     0.00219
     0.10644
     0.05779
     0.02652
    -0.00476
     0.12382
     0.00567
    -0.00476
     0.04737
     0.09602
     0.04042
    -0.06731
    -0.05688
     0.01957
     0.01609
     0.02652
    -0.01518
    -0.08816
    -0.08468
    -0.00128
    -0.05688
    -0.01171
    -0.09511
    -0.15071
    -0.08468
    -0.09511
    -0.11943
    -0.17503
    -0.31403
    -0.19241
    -0.15418
    -0.00476
     0.16204
     0.26976
     0.31841
     0.22111
     0.22111
     0.16204
    -0.05341
    -0.28623
    -0.62330
    -1.02292
    -1.13065
    -1.42602
    -1.20710
    -1.17235
    -1.22447
    -1.34957
    -1.50247
    -1.85344
    -3.08706
    -2.97586
    -2.73956
    -1.94032
    -0.85613
     0.06474
     0.30104
     0.13771
     0.06822
     0.65201
     0.97171
     0.73541
     0.58599
     0.71456
     1.04121
     1.09333
     1.08291
     0.87093
     0.74236
     0.51996
     0.24891
    -0.05341
    -0.31403
    -0.49473
    -0.55728
    -0.66153
    -0.58160
    -0.55380
    -0.30013
    -0.20283
    -0.08816
    -0.11943
    -0.00476
     0.21764
     0.27324
     0.36706
     0.38096
     0.23849
     0.24196
     0.22806
     0.32189
     0.40181
     0.27324
     0.23154
     0.26629
     0.31841
     0.37401
     0.27324
     0.31494
     0.24891
     0.31841
     0.28366
     0.33579
     0.34274
     0.28366
     0.23849
     0.29061
     0.32189
     0.31146
     0.31494
     0.22459
     0.33579
     0.30799
     0.26281
     0.13771
     0.01957
    -0.07773
    -0.16808
    -0.26538
    -0.36963
    -0.51210
    -0.78663
    -1.01597
    -1.15497
    -1.14107
    -0.66848
     0.82228
     1.61458
     0.55124
    -0.71018
    -0.48430
    -0.00128
     0.77363
     1.44083
     0.16899
     0.79448
     1.43040
     2.27482
     1.57983
     0.83271
     0.40181
     0.29756
     0.22459
     0.09602
     0.14814
    -0.05688
    -0.55033
    -0.89088
    -0.93605
    -0.77620
    -0.75188
    -0.72060
    -0.87003
    -0.97080
    -0.93258
    -0.90130
    -0.84570
    -0.89088
    -0.93953
    -0.85613
    -0.73450
    -0.59898
    -0.47735
    -0.40786
    -0.41133
    -0.44955
    -0.39396
    -0.38353
    -0.35573
    -0.33488
    -0.36963
    -0.30708
    -0.24801
    -0.18198
    -0.17851
    -0.15071
    -0.10553
    -0.03256
     0.04042
     0.09949
     0.07169
     0.11687
     0.12382
     0.14466
     0.28019
     0.26629
     0.22806
     0.23849
     0.25239
     0.30104
     0.26976
     0.18984
     0.25934
     0.24544
     0.24891
     0.28366
     0.29409
     0.16204
     0.12729
     0.07517
     0.22111
     0.20721
     0.08559
     0.08559
     0.06474
     0.05779
     0.05432
     0.07864
    -0.01171
    -0.04993
    -0.00476
    -0.01866
    -0.04993
    -0.04993
    -0.06036
    -0.16113
    -0.11248
    -0.04646
    -0.17851
    -0.11943
    -0.12638
    -0.15071
    -0.12986
    -0.18198
    -0.19936
    -0.13333
    -0.18198
    -0.20283
    -0.19241
    -0.13681
    -0.22021
    -0.19588
    -0.17156
    -0.16808
    -0.19241
    -0.20631
    -0.17503
    -0.19936
    -0.17851
    -0.20978
    -0.23063
    -0.22368
    -0.12291
    -0.16461
    -0.15071
    -0.17156
    -0.19588
    -0.14723
    -0.14723
    -0.12291
    -0.06383
    -0.20283
    -0.20283
    -0.12986
    -0.09511
    -0.14028
    -0.08121
    -0.11943
    -0.08468
    -0.02908
    -0.00128
     0.19679
     0.09949
     0.16899
     0.07517
     0.27671
     0.23154
     0.30104
     0.32536
     0.26976
     0.32536
     0.28366
     0.36011
     0.30799
     0.29756
     0.26976
     0.19331
     0.18984
     0.15161
     0.08212
    -0.01866
    -0.01518
     0.06822
     0.11339
     0.05779
    -0.02908
     0.01957
     0.04389
     0.09949
     0.12382
     0.13424
     0.16204
     0.17246
     0.21069
     0.22806
     0.22111
     0.16204
     0.10992
     0.27324
     0.23849
     0.23849
     0.19331
     0.15161
     0.19679
     0.10297
     0.06822
     0.13771
     0.07169
     0.03347
     0.05779
     0.03694
     0.01609
     0.00567
    -0.08121
     0.08212
     0.06127
     0.04389
     0.10644
     0.22459
     0.30799
     0.53734
     0.60336
     0.59294
     0.79101
     0.97171
     0.66939
     0.55471
     0.69024
     0.88831
     0.70761
     0.38791
     0.23849
     0.32189
     0.07864
     0.33231
     2.25397
     4.01926
     3.89068
     6.88611
     7.23708
     3.41809
    -1.54070
    -6.26318
    -6.99292
    -6.99292
     2.51807
     7.23708
     5.08607
    -0.23063
    -3.75425
    -6.35005
    -6.99292
    -6.64543
    -5.51954
    -4.09827
    -2.79516
    -1.59282
    -0.68933
    -0.01171
     0.47479
     0.76321
     0.94391
     0.89178
     0.91611
     0.89873
     0.81533
     0.71803
     0.58599
     0.50259
     0.51996
     0.48521
     0.48174
     0.47479
     0.34621
     0.29756
     0.28019
     0.37749
     0.34274
     0.28714
     0.38791
     0.37749
     0.32536
     0.41571
     0.32884
     0.35316
     0.28714
     0.25934
     0.32884
     0.38444
     0.29061
     0.21764
     0.20026
     0.25239
     0.31494
     0.21764
     0.29756
     0.25934
     0.20721
     0.22459
     0.24891
     0.25239
     0.26629
     0.15509
     0.20721
     0.30104
     0.22111
     0.20374
     0.15509
     0.16204
     0.20374
     0.15509
     0.11339
     0.18984
     0.13771
     0.14119
     0.16551
     0.20721
     0.13771
     0.12729
     0.13771
     0.21416
     0.20026
     0.21069
     0.20721
     0.24544
     0.25586
     0.24196
     0.21764
     0.28019
     0.26629
     0.27671
     0.30104
     0.32536
     0.28714
     0.24544
     0.25934
     0.33926
     0.31841
     0.23849
     0.25239
     0.31146
     0.33231
     0.30104
     0.24196
     0.24544
     0.22806
     0.17246
     0.25239
     0.23501
     0.21069
     0.16899
     0.16204
     0.13424
     0.22459
     0.10992
     0.11339
     0.06127
     0.08212
     0.10644
    -0.01866
     0.05432
    -0.02213
    -0.03603
    -0.04298
    -0.02213
    -0.04298
    -0.10901
    -0.17503
    -0.18546
    -0.11943
    -0.10901
    -0.15071
    -0.19936
    -0.23063
    -0.23063
    -0.11248
    -0.24801
    -0.21673
    -0.24801
    -0.20631
    -0.20283
    -0.16461
    -0.21673
    -0.27233
    -0.29318
    -0.19588
    -0.15766
    -0.18546
    -0.24106
    -0.22716
    -0.25843
    -0.22368
    -0.23411
    -0.22021
    -0.23758
    -0.24106
    -0.24801
    -0.22368
    -0.18893
    -0.21673
    -0.29666
    -0.19936
    -0.18893
    -0.11596
    -0.22368
    -0.18893
    -0.12986
    -0.07426
    -0.09858
    -0.10206
     0.01957
    -0.06036
    -0.08468
     0.02999
    -0.02561
    -0.04993
    -0.10206
    -0.05341
    -0.01171
    -0.03256
    -0.08468
    -0.06036
    -0.15071
    -0.16113
    -0.15071
    -0.12638
    -0.15071
    -0.29318
    -0.24801
    -0.22716
    -0.07426
    -0.16461
    -0.12986
    -0.06731
     0.04737
     0.14119
     0.18289
     0.05779
     0.02652
     0.05432
     0.12382
     0.20721
     0.26629
     0.20374
     0.05084
     0.15856
     0.17246
     0.01957
    -0.05688
    -0.17851
    -0.14376
    -0.17156
    -0.22021
    -0.30708
    -0.35226
    -0.35573
    -0.34183
    -0.38701
    -0.26886
    -0.44955
    -0.43565
    -0.45303
    -0.53295
    -0.59550
    -0.72060
    -0.80053
    -0.93605
    -0.68238
    -0.38701
     0.12034
