# Supplementary material for: Software algorithm and hardware design for real-time implementation of new spectral estimator
Source: Biomed Eng Online. 2014 May 9;13:61. doi: 10.1186/1475-925X-13-61 (PMC4057578; doi:10.1186/1475-925X-13-61)
Supplement: Additional file 2 — txtfiles.zip. [file 1475-925X-13-61-S2.zip › FILE101.TXT]

     0.14815
     0.17287
     0.18523
     0.24703
     0.30388
     0.28905
     0.36320
     0.29152
     0.30882
     0.30635
     0.39780
     0.38792
     0.33848
     0.29399
     0.34342
     0.39780
     0.45465
     0.41016
     0.41511
     0.31871
     0.35331
     0.26927
     0.20006
     0.23961
     0.13580
    -0.03970
    -0.13857
     0.06164
     0.33848
     0.76610
     1.10720
     1.65594
     1.48044
     0.92676
     0.73891
     0.88721
     1.18630
     1.33461
     1.60650
     1.97479
     2.08108
     2.09097
     2.22692
     1.87840
     1.49280
     1.26045
     1.00092
     0.98856
     1.08001
     1.00339
     0.91440
     0.73149
     0.69689
     0.78340
     0.72408
     0.62274
     0.45713
     0.37061
     0.41511
     0.38792
     0.36073
     0.25938
     0.29152
     0.30882
     0.34095
     0.32365
     0.30635
     0.33601
     0.36567
     0.42005
     0.33354
     0.35578
     0.40769
     0.35331
     0.43241
     0.37803
     0.41016
     0.34590
     0.37309
     0.33848
     0.44724
     0.47196
     0.41511
     0.40275
     0.39286
     0.37309
     0.28163
     0.29399
     0.15063
     0.13332
     0.06906
    -0.05453
    -0.19542
    -0.28441
    -0.48215
    -0.62057
    -0.67989
    -0.80842
    -0.87763
    -0.94931
    -0.91471
    -0.84797
    -0.74168
    -0.67247
    -0.76146
    -0.87516
    -0.83808
    -0.56124
    -0.25227
    -0.17812
    -0.34620
    -0.34867
     0.04681
     0.49420
     0.82048
     0.83284
     0.68453
     0.59060
     0.53622
     0.59802
     0.77351
     0.77598
     0.86497
     0.84272
     0.80565
     0.72902
     0.59802
     0.49667
     0.57083
     0.50903
     0.46701
     0.36814
     0.20748
     0.18276
     0.18523
     0.12097
     0.12344
     0.15310
     0.14074
     0.15310
     0.15804
     0.29399
     0.21489
     0.17782
     0.12838
     0.07400
     0.15557
     0.15310
     0.14074
     0.07400
     0.08883
     0.08636
     0.12097
     0.18029
     0.00232
     0.07647
     0.12838
     0.17782
     0.18029
     0.17287
     0.19017
     0.21242
     0.28905
     0.28657
     0.24208
     0.20501
     0.15063
     0.24950
     0.29893
     0.31129
     0.24208
     0.21984
     0.20995
     0.17287
     0.12591
     0.17040
     0.13580
     0.07895
     0.06411
     0.03692
     0.03445
    -0.03228
    -0.06936
    -0.09161
    -0.08666
    -0.06689
    -0.01251
    -0.07183
    -0.11880
    -0.08172
    -0.02240
    -0.12621
    -0.14104
    -0.21767
    -0.19789
    -0.21025
    -0.20037
    -0.13610
    -0.16576
    -0.11138
    -0.06195
     0.24455
     0.44724
     0.60790
     0.58813
     0.35578
     0.22972
    -0.12374
    -0.35362
    -0.29676
    -0.24733
    -0.14351
    -0.11632
    -0.13610
    -0.41788
    -0.73180
    -1.04324
    -1.26570
    -1.35963
    -1.49310
    -1.68837
    -1.97263
    -2.20744
    -2.25441
    -1.93802
    -1.92072
    -1.83915
    -1.43378
    -1.16683
    -1.15447
    -1.41401
    -1.56726
    -1.02347
    -0.60326
    -0.55877
    -0.55383
    -0.43766
    -0.19295
     0.13085
     0.32365
     0.44477
     0.57083
     0.67464
     0.69936
     0.68206
     0.49420
     0.36073
     0.30388
     0.30388
     0.24950
     0.35084
     0.41758
     0.38544
     0.40275
     0.34837
     0.24455
     0.13332
     0.04928
     0.01962
     0.02209
     0.05917
     0.06164
    -0.01745
    -0.13857
    -0.20778
    -0.27452
    -0.25722
    -0.24486
    -0.34126
    -0.34373
    -0.29924
    -0.30418
    -0.25474
    -0.25969
    -0.36597
    -0.38822
    -0.37339
    -0.38575
    -0.37339
    -0.30171
    -0.25227
    -0.32395
    -0.28688
    -0.28193
    -0.42282
    -0.48956
    -0.62798
    -0.65517
    -0.68730
    -0.77134
    -0.67000
    -0.68730
    -0.60326
    -0.51428
    -0.52911
    -0.53653
    -0.59338
    -0.62551
    -0.65023
    -0.56124
    -0.54394
    -0.51922
    -0.43271
    -0.48956
    -0.43518
    -0.50192
    -0.44507
    -0.45496
    -0.56372
    -0.64776
    -0.65517
    -0.56866
    -0.58102
    -0.48956
    -0.56866
    -0.46237
    -0.33878
    -0.26710
    -0.20037
    -0.20284
    -0.22261
    -0.23003
    -0.30665
    -0.39316
    -0.44013
    -0.39564
    -0.35856
    -0.38575
    -0.45496
    -0.38328
    -0.47226
    -0.47720
    -0.49945
    -0.46732
    -0.57360
    -0.47226
    -0.59585
    -1.14705
    -1.29289
    -1.10998
    -1.14458
    -1.58456
    -2.11599
    -1.78724
    -1.14458
    -1.02594
    -1.37940
    -1.80455
    -2.05419
    -1.84657
    -1.42884
    -1.23851
    -0.95426
    -0.71944
    -0.35362
     0.11602
     0.39039
     0.53622
     0.65734
     0.66476
     0.85508
     0.92182
     0.95148
     0.79082
     0.77846
     0.71666
     0.24950
    -0.27946
    -0.37586
    -0.18306
     0.33107
     0.41511
     0.37309
    -0.00262
    -0.27452
    -0.39316
    -0.26710
    -0.04712
     0.11602
     0.33354
     0.61285
     0.86744
     1.00092
     1.06518
     1.19866
     1.23079
     1.15911
     1.08990
     1.03058
     1.10473
     1.02316
     1.05282
     0.95395
     0.99103
     0.95395
     0.90452
     0.84519
     0.78834
     0.70183
     0.66476
     0.65734
     0.73396
     0.65734
     0.61779
     0.58813
     0.52139
     0.52881
     0.51151
     0.52634
     0.56341
     0.61779
     0.58319
     0.55353
     0.57083
     0.47443
     0.35826
     0.36814
     0.33601
     0.26186
     0.21489
     0.16793
     0.19017
     0.19265
     0.10119
    -0.00015
    -0.04464
    -0.06689
    -0.10149
    -0.13116
    -0.07430
    -0.06689
    -0.09161
    -0.06442
    -0.06689
    -0.04464
    -0.10644
    -0.03723
    -0.00262
     0.05423
     0.06164
     0.00974
     0.01221
     0.01221
     0.07400
     0.02704
     0.03692
     0.06906
    -0.03723
     0.01962
    -0.02240
    -0.03228
     0.02209
     0.00479
     0.09872
     0.17534
     0.21984
     0.15557
     0.14568
     0.03692
     0.16546
     0.18029
     0.23467
     0.18770
     0.19017
     0.10861
     0.09872
     0.11602
     0.03445
    -0.02240
    -0.09902
    -0.11385
    -0.05947
    -0.13610
    -0.22261
    -0.26216
    -0.29924
    -0.27205
    -0.31159
    -0.31159
    -0.38080
    -0.36597
    -0.25969
    -0.22755
    -0.31654
    -0.41047
    -0.53405
    -0.57113
    -0.75651
    -1.05560
    -1.22121
    -1.04324
    -0.42530
    -0.21272
    -0.57113
    -0.87269
    -1.03582
    -0.98886
    -0.81336
    -0.63045
    -0.45249
    -0.42035
    -0.36845
    -0.28193
    -0.14104
    -0.09408
    -0.08419
    -0.05453
     0.01962
     0.10861
     0.05176
     0.01468
     0.02704
     0.00479
     0.13332
     0.18276
     0.19759
     0.16299
     0.19759
     0.32859
     0.47937
     0.46207
     0.21984
     0.05917
    -0.01004
     0.04187
     0.11849
     0.18523
     0.12591
     0.07153
    -0.03228
    -0.04464
    -0.11632
    -0.18801
    -0.30171
    -0.35609
    -0.36103
    -0.38822
    -0.53900
    -0.57113
    -0.56619
    -0.53653
    -0.43518
    -0.43518
    -0.35362
    -0.43271
    -0.41788
    -0.43271
    -0.32890
    -0.33631
    -0.30418
    -0.25227
    -0.18306
    -0.00262
     0.13332
     0.17040
     0.18029
     0.24950
     0.29399
     0.29893
     0.37556
     0.46949
     0.49915
     0.59555
     0.67464
     0.68700
     0.68453
     0.70183
     0.83036
     0.82542
     0.94159
     0.95890
     0.96137
     1.01080
     1.00339
     1.01080
     0.98609
     0.94159
     0.85755
     0.76857
     0.77598
     0.82295
     0.85755
     0.89216
     0.92676
     1.01080
     0.94159
     0.71666
     0.45960
     0.15804
     0.01962
    -0.09655
    -0.14104
    -0.22014
    -0.31654
    -0.47226
    -0.51922
    -0.68236
    -0.88999
    -1.01605
    -1.14953
    -1.20143
    -1.09515
    -0.87022
    -0.72438
    -0.54394
    -0.52417
    -0.34373
    -0.23250
     0.00479
     0.22478
     0.45713
     0.56836
     0.72408
     0.72161
     0.78834
     0.78093
     0.74385
     0.74632
     0.87238
     0.87733
     0.91935
     0.75374
     0.81306
     0.83036
     0.76363
     0.58319
     0.36567
     0.18276
     0.15063
     0.37803
     0.53375
     0.61779
     0.64992
     0.96631
     1.33708
     1.51010
     1.71526
     2.11321
     1.90558
     1.55954
     1.48786
     1.71773
     1.95749
     2.03165
     2.05389
     1.90064
     1.72020
     1.37663
     0.99350
     0.71419
     0.43982
     0.22725
     0.04681
    -0.19295
    -0.34373
    -0.42777
    -0.45990
    -0.43518
    -0.49203
    -0.53158
    -0.58843
    -0.51922
    -0.48462
    -0.51181
    -0.56619
    -0.57113
    -0.56619
    -0.55877
    -0.53158
    -0.57607
    -0.57855
    -0.63045
    -0.69472
    -0.58843
    -0.58102
    -0.62798
    -0.67247
    -0.70213
    -0.69719
    -0.69472
    -0.74168
    -0.71202
    -0.77629
    -0.80101
    -0.78618
    -0.79853
    -0.86527
    -0.84303
    -0.83314
    -0.82820
    -0.78865
    -0.76640
    -0.79853
    -0.76887
    -0.75404
    -0.59585
    -0.60574
    -0.57855
    -0.52664
    -0.43766
    -0.42530
    -0.32395
    -0.32643
    -0.28193
    -0.31901
    -0.24239
    -0.18059
    -0.25474
    -0.39316
    -0.43518
    -0.49945
    -0.54147
    -0.67742
    -0.80348
    -0.89246
    -1.01358
    -1.17424
    -1.29042
    -1.43378
    -1.56973
    -1.75017
    -1.90589
    -1.89847
    -2.01712
    -2.02700
    -2.00229
    -2.10857
    -2.12340
    -2.10610
    -1.83174
    -1.74522
    -1.50546
    -1.25828
    -1.23357
    -1.11986
    -1.02594
    -1.02347
    -0.83808
    -0.85538
    -1.28300
    -2.67955
    -4.31834
    -3.76466
    -4.12801
    -4.98324
    -4.98324
    -4.75090
    -4.69899
    -4.56304
    -4.84977
    -4.98324
    -4.98324
    -4.98324
    -4.56304
    -3.43592
    -2.47687
    -1.84409
    -1.48074
    -1.11492
    -0.67495
    -0.37339
    -0.14351
     0.16793
     0.18276
     0.01715
    -0.46237
    -0.88752
    -1.36951
    -1.48816
    -1.30772
    -1.64635
    -1.87128
    -2.35822
    -2.53866
    -2.49417
    -2.32362
    -2.21239
    -2.15554
    -1.98993
    -1.88611
    -1.81690
    -1.79466
    -1.69332
    -1.59939
    -1.55490
    -1.47827
    -1.40165
    -1.34727
    -1.26076
    -1.23851
    -1.21626
    -1.27806
    -1.29783
    -1.31761
    -1.38682
    -1.32749
    -1.43872
    -1.47333
    -1.49805
    -1.51782
    -1.49063
    -1.50052
    -1.61669
    -1.63894
    -1.60680
    -1.66118
    -1.66860
    -1.64141
    -1.60928
    -1.63152
    -1.59692
    -1.50793
    -1.46591
    -1.44614
    -1.44861
    -1.32749
    -1.25581
    -1.24098
    -1.23109
    -1.24592
    -1.14953
    -1.15447
    -1.12728
    -1.10009
    -1.05313
    -0.99875
    -1.02594
    -1.01852
    -1.06054
    -1.08526
    -1.10256
    -1.16188
    -1.08773
    -1.09515
    -1.12975
    -1.13470
    -1.01358
    -0.92212
    -0.95178
    -0.87763
    -0.81336
    -0.86033
    -0.85044
    -0.75404
    -0.67989
    -0.65023
    -0.66506
    -0.72438
    -0.62798
    -0.68483
    -0.61068
    -0.64776
    -0.63293
    -0.65764
    -0.70461
    -0.67989
    -0.73180
    -0.72932
    -0.71449
    -0.75651
    -0.66506
    -0.69719
    -0.60574
    -0.57607
    -0.59585
    -0.60574
    -0.59091
    -0.81089
    -0.79606
    -0.59338
    -0.58843
    -0.71697
    -0.78618
    -0.80842
    -0.72191
    -0.71449
    -0.84303
    -0.80595
    -0.55136
    -0.41294
    -0.51675
    -0.58843
    -0.48215
    -0.39564
    -0.31159
    -0.17565
    -0.01004
     0.03198
     0.02951
     0.04434
     0.06906
     0.05423
     0.12097
     0.12591
     0.09378
    -0.02981
    -0.12127
    -0.19542
    -0.27452
    -0.27699
    -0.38080
    -0.35362
    -0.46979
    -0.50934
    -0.58349
    -0.60326
    -0.66753
    -0.77134
    -0.75404
    -0.77629
    -0.77876
    -0.78618
    -0.79606
    -0.88999
    -0.90235
    -0.94684
    -0.97156
    -0.93943
    -0.97897
    -1.02841
    -1.04077
    -1.04818
    -1.11245
    -1.08773
    -1.16683
    -1.14211
    -1.12481
    -1.10009
    -1.13470
    -1.18907
    -1.16188
    -1.10256
    -1.21132
    -1.10009
    -1.13964
    -1.18166
    -1.22615
    -1.20390
    -1.21132
    -1.25334
    -1.35715
    -1.33985
    -1.34232
    -1.35221
    -1.38434
    -1.42389
    -1.43131
    -1.45108
    -1.42142
    -1.41895
    -1.39670
    -1.43131
    -1.44861
    -1.51288
    -1.46838
    -1.49805
    -1.48074
    -1.48816
    -1.50299
    -1.51288
    -1.54007
    -1.52771
    -1.62905
    -1.64388
    -1.65130
    -1.74275
    -1.65871
    -1.73039
    -1.76253
    -1.79219
    -1.78724
    -1.76747
    -1.85398
    -1.89600
    -1.88117
    -1.84657
    -1.78477
    -1.81690
    -1.86881
    -1.77736
    -1.75758
    -1.70320
    -1.59939
    -1.54501
    -1.53759
    -1.46838
    -1.42884
    -1.37940
    -1.39423
    -1.44614
    -1.36951
    -1.27806
    -1.27806
    -1.41895
    -1.47827
    -1.60928
    -1.62163
    -1.63152
    -1.76005
    -2.00723
    -2.29396
    -2.60787
    -3.28019
    -4.12554
    -4.19722
    -4.32575
    -4.53091
    -4.98324
    -4.98324
    -4.87696
    -4.98324
    -4.98324
    -4.89179
    -4.55810
    -4.52844
    -4.61248
    -4.96100
    -4.62237
    -3.72511
    -3.12200
    -2.45462
    -1.95532
    -1.72051
    -1.49310
    -1.41401
    -1.59939
    -1.77488
    -1.66365
    -1.55737
    -1.45850
    -1.55984
    -1.53018
    -1.50052
    -1.84657
    -2.09621
    -2.25935
    -2.22969
    -2.25194
    -2.28160
    -2.32115
    -2.37552
    -2.47440
    -2.53866
    -2.64742
    -2.79573
    -2.90696
    -3.00830
    -2.96133
    -2.89954
    -2.94898
    -2.87977
    -2.90696
    -2.80314
    -2.73393
    -2.70921
    -2.62765
    -2.62765
    -2.50653
    -2.33350
    -2.19014
    -2.15801
    -2.16790
    -2.07150
    -2.06903
    -1.97263
    -1.97757
    -1.99487
    -2.00970
    -1.99240
    -2.01217
    -1.98746
    -2.02700
    -2.09127
    -2.09869
    -2.12588
    -2.16048
    -2.09869
    -2.10116
    -2.07397
    -2.00723
    -1.97510
    -2.05172
    -2.07891
    -2.20744
    -2.24452
    -2.13576
    -2.06903
    -2.16790
    -2.18273
    -2.20003
    -2.13823
    -2.24205
    -2.22475
    -2.20744
    -2.17037
    -2.28407
    -2.21980
    -2.22475
    -2.20003
    -2.18520
    -2.06161
    -1.76500
    -1.63647
    -1.72545
    -1.71556
    -1.67601
    -1.59444
    -1.40412
    -1.45603
    -1.50793
    -1.49063
    -1.45850
    -1.36457
    -1.33738
    -1.45108
    -1.46838
    -1.44120
    -1.41895
    -1.45603
    -1.54501
    -1.62163
    -1.67601
    -1.60680
    -1.51040
    -1.58456
    -1.68343
    -1.89353
    -2.09621
    -2.12340
    -1.56231
    -1.00369
    -1.24840
    -1.66118
    -1.63152
    -1.65130
    -1.59444
    -1.34727
    -1.30278
    -1.26323
    -1.28300
    -1.22615
    -1.15200
    -1.20390
    -1.19155
    -1.28547
    -1.29783
    -1.35221
    -1.40165
    -1.50793
    -1.57961
    -1.59197
    -1.63399
    -1.67354
    -1.72545
    -1.79466
    -1.81443
    -1.85892
    -1.84657
    -1.92072
    -1.91825
    -2.02206
    -1.97263
    -2.00970
    -2.09869
    -2.12588
    -2.15554
    -2.22228
    -2.25688
    -2.30632
    -2.33598
    -2.35328
    -2.33598
    -2.35575
    -2.36811
    -2.39283
    -2.26924
    -2.30879
    -2.24946
    -2.12340
    -1.99240
    -1.74769
    -1.65624
    -1.48816
    -1.21626
    -0.97650
    -0.99628
    -1.15447
    -1.12728
    -1.01111
    -0.86527
    -0.73180
    -0.66011
    -0.80101
    -0.98145
    -1.00863
    -1.19402
    -1.40906
    -1.59692
    -1.76005
    -1.94791
    -2.13823
    -2.26677
    -2.48428
    -2.65236
    -2.91437
    -2.98358
    -2.99347
    -3.02066
    -3.04785
    -3.07504
    -3.12694
    -3.10717
    -2.97864
    -2.84516
    -2.75371
    -2.61776
    -2.54855
    -2.31373
    -2.27913
    -2.09374
    -2.05667
    -2.01712
    -2.01217
    -1.95780
    -1.87870
    -1.91083
    -1.86634
    -1.98993
    -2.08386
    -2.14318
    -2.30632
    -2.47440
    -2.43979
    -2.15554
    -2.19014
    -2.32115
    -2.18273
    -2.18767
    -2.17037
    -2.08138
    -1.94296
    -1.90836
    -1.89600
    -1.77983
    -1.68343
    -1.60186
    -1.53759
    -1.57220
    -1.57220
    -1.59939
    -1.60433
    -1.63894
    -1.67849
    -1.78230
    -1.90589
    -1.81196
    -1.80702
    -1.87623
    -1.90094
    -1.93802
    -1.92813
    -1.88117
    -1.84162
    -1.77983
    -1.63152
    -1.57714
    -1.45603
    -1.23604
    -1.10751
    -0.88999
    -0.68483
    -0.40305
    -0.09408
     0.06659
     0.20253
     0.39780
     0.46454
     0.51151
     0.64251
     0.77104
     0.77846
     0.67217
     0.60296
     0.46207
     0.33107
     0.29399
     0.07153
    -0.28441
    -0.71697
    -0.79112
    -0.68483
    -0.82820
    -1.02594
    -0.83561
    -0.59091
    -0.35609
    -0.19048
    -0.13857
    -0.07925
    -0.40058
    -0.85291
    -1.15200
    -1.31761
    -1.06054
    -0.38328
     0.17782
     0.07400
    -0.12374
    -0.31654
    -0.55383
    -0.63540
    -0.73180
    -0.73180
    -0.61315
    -0.55630
    -0.40305
    -0.20037
    -0.01251
     0.05670
     0.18276
     0.20501
     0.20995
     0.24208
     0.23961
     0.33601
     0.33848
     0.37309
     0.48679
     0.55105
     0.61285
     0.71172
     0.81059
     0.96137
     0.98856
     1.00339
     0.86003
     0.77598
     0.57083
     0.40769
     0.17040
    -0.10149
    -0.40305
    -0.65764
    -0.97897
    -0.57855
     0.63509
     0.18523
    -0.90976
    -1.58209
    -1.18660
    -1.04324
    -0.35856
     0.60543
     0.75868
     0.61038
     0.32859
     0.41016
     1.08743
     1.68313
     1.85615
     2.16265
     2.22197
     2.02176
     2.02670
     2.01929
     2.15276
     2.20961
     2.22197
     2.06131
     1.85368
     1.71031
     1.53976
     1.28764
     1.05777
     0.75127
     0.56094
     0.46701
     0.33848
     0.24703
     0.10366
     0.04681
    -0.05453
    -0.15340
    -0.22755
    -0.17812
    -0.18306
    -0.23250
    -0.24239
    -0.28935
    -0.26710
    -0.37833
    -0.45001
    -0.46484
    -0.50439
    -0.47720
    -0.52911
    -0.58596
    -0.57360
    -0.54394
    -0.60574
    -0.63787
    -0.67742
    -0.69472
    -0.64034
    -0.61068
    -0.48462
    -0.47473
    -0.51428
    -0.48215
    -0.40305
    -0.36845
    -0.28935
    -0.32395
    -0.22261
    -0.16823
    -0.05700
    -0.04959
     0.02457
     0.05423
     0.12838
     0.24455
     0.33848
     0.45713
     0.44230
     0.46949
     0.54117
     0.61285
     0.64992
     0.69442
     0.64992
     0.68453
     0.66228
     0.66970
     0.63757
     0.62026
     0.57330
     0.54364
     0.54117
     0.57577
     0.47196
     0.32612
     0.25938
     0.22231
     0.13085
     0.18029
     0.19265
     0.11602
     0.18276
     0.25197
     0.16299
     0.18029
     0.22972
     0.24208
     0.34095
     0.48679
     0.59555
     0.66723
     0.88969
     0.99844
     1.13192
     1.25057
     1.30742
     1.49774
     1.56448
     1.65346
     1.66335
     1.62627
     1.55212
     1.63369
     1.72762
     1.81907
     1.82154
     1.65841
     1.58673
     1.59661
     1.50516
     1.46067
     1.34202
     1.29259
     1.24562
     1.23821
     1.25304
     1.45078
     1.47797
     1.36179
     1.25057
     1.24068
     1.29753
     1.21596
     1.18877
     1.25304
     1.26540
     1.29259
     1.27528
     1.23573
     1.19124
     1.21596
     1.15417
     1.09979
     1.15664
     1.08001
     1.05777
     1.09979
     1.16405
     1.08248
     1.03305
     1.05530
     1.05035
     1.10226
     1.09979
     1.09237
     1.07754
     1.15417
     1.17394
     1.08496
     0.98361
     0.99597
     0.99350
     1.16405
     1.35191
     1.36179
     1.32719
     1.26787
     1.26787
     1.29011
     1.36674
     1.43842
     1.44089
     1.44336
     1.46314
     1.48044
     1.46561
     1.41617
     1.38157
     1.33708
     1.36921
     1.37168
     1.25304
     1.22090
     1.19866
     1.18877
     1.22090
     1.18877
     1.14428
     1.16405
     1.16158
     1.18877
     1.21843
     1.17147
     1.17394
     1.11215
     1.18136
     1.23573
     1.18877
     1.20113
     1.13439
     1.16900
     1.15911
     1.21349
     1.20607
     1.19124
     1.17641
     1.20113
     1.28764
     1.26292
     1.23573
     1.22338
     1.17394
     1.27034
     1.30247
     1.16900
     1.16405
     1.23079
     1.17888
     1.21843
     1.23079
     1.12450
     1.14428
     1.09237
     1.06271
     1.03305
     1.02069
     0.97125
     0.96384
     1.06765
     1.09732
     0.95148
     0.93418
     0.92182
     0.99103
     0.99844
     0.89463
     0.82295
     0.69194
     0.59307
     0.62026
     0.61779
     0.59060
     0.50656
     0.47443
     0.74385
     0.91193
     0.72161
     0.63757
     0.22478
     0.14074
     0.09625
     0.31376
     1.15417
     1.70537
     1.94513
     2.00940
     2.56060
     2.61993
     2.84733
     1.59661
     1.94513
     2.33815
     2.59521
     2.77318
     2.72374
     2.59521
     2.45185
     2.09097
     1.77952
     1.45325
     1.15169
     0.85261
     0.66723
     0.54117
     0.38297
     0.21984
     0.12591
     0.11849
     0.09378
     0.09378
     0.01715
    -0.05453
    -0.10149
    -0.17318
    -0.14104
    -0.19789
    -0.25227
    -0.29182
    -0.28935
    -0.26957
    -0.24733
    -0.18059
    -0.23250
    -0.16329
    -0.05206
    -0.05453
     0.01715
     0.05176
     0.12838
     0.22231
     0.31871
     0.39533
     0.42499
     0.46454
     0.45465
     0.44477
     0.46207
     0.41263
     0.37803
     0.41016
     0.41263
     0.35331
     0.32365
     0.29152
     0.30140
     0.25938
     0.25197
     0.30882
     0.24455
     0.28410
     0.29152
     0.34837
     0.33107
     0.37556
     0.35084
     0.20006
     0.28657
     0.24950
     0.21242
     0.25938
     0.26186
     0.26927
     0.21984
     0.17782
     0.16051
     0.11602
     0.08636
     0.07400
     0.09625
     0.10366
     0.07647
     0.04187
     0.12344
     0.09378
     0.12838
     0.15063
     0.18770
     0.14568
     0.12097
     0.09872
     0.15310
     0.14074
     0.12591
     0.07400
     0.09378
     0.14321
     0.10366
     0.05670
     0.07647
     0.22725
     0.22972
     0.30388
     0.34342
     0.34095
     0.32118
     0.28657
     0.40769
     0.41511
     0.48679
     0.50656
     0.56588
     0.61038
     0.60543
     0.58319
     0.60049
     0.61038
     0.56588
     0.55600
     0.54117
     0.49667
     0.53622
     0.51398
     0.51398
     0.50656
     0.47443
     0.42747
     0.43241
     0.38792
     0.34590
     0.32859
     0.26927
     0.28905
     0.23219
     0.22478
     0.24455
     0.22231
     0.15557
     0.16546
     0.16051
     0.21984
     0.21984
     0.16299
     0.21736
     0.25444
     0.24455
     0.22231
     0.09625
     0.08636
     0.12591
    -0.06442
    -0.08914
    -0.15587
    -0.25722
    -0.33631
    -0.39811
    -0.62057
    -0.70461
    -0.73427
    -0.85786
    -0.95178
    -0.97650
    -0.95178
    -0.97403
    -0.85044
    -0.66506
    -0.57855
    -0.37833
    -0.18306
    -0.12127
    -0.26216
    -0.24239
    -0.30171
    -0.21767
    -0.12374
    -0.14599
    -0.14104
    -0.40058
    -0.65764
    -0.73921
    -0.81336
    -0.92954
    -1.35715
    -1.65377
    -1.93802
    -2.29396
    -2.39036
    -1.67354
    -0.87516
     0.01715
     1.13934
     1.81166
     1.04788
    -0.69719
    -1.20638
    -0.72438
     0.05670
     2.04400
     2.83003
     2.80037
     2.52106
     2.03165
     1.49527
     1.26787
     1.15664
     1.21349
     1.19866
     1.30247
     1.23326
     1.22832
     1.31730
     1.35438
     1.28023
     1.23573
     1.12945
     0.99844
     0.81801
     0.74138
     0.56094
     0.44477
     0.38792
     0.31376
     0.25691
     0.23219
     0.06411
     0.05176
    -0.01745
    -0.02240
    -0.02734
    -0.05947
    -0.05206
    -0.07183
    -0.03476
    -0.00510
     0.04187
    -0.00262
     0.04928
     0.10861
     0.16793
     0.27916
     0.20006
     0.11849
     0.08389
     0.06659
     0.02457
    -0.00510
    -0.02734
    -0.13363
    -0.22014
    -0.34126
    -0.33137
    -0.42035
    -0.58349
    -0.70213
    -0.77629
    -0.78370
    -0.85044
    -0.98886
    -1.09762
    -1.10751
    -1.03088
    -0.79359
    -0.48956
    -0.33384
    -0.30171
    -0.42530
    -0.43024
    -0.21520
     0.10366
     0.33107
     0.32365
     0.26680
     0.35331
     0.36320
     0.43735
     0.44724
     0.46701
     0.37803
     0.35331
     0.28163
     0.19759
     0.12097
     0.19512
     0.19759
     0.19017
     0.15063
     0.09872
     0.03940
     0.15310
     0.31129
     0.34590
     0.39780
     0.67711
     0.50903
     0.34837
     0.34095
     0.37061
     0.37556
     0.55600
     0.71419
     0.86497
     1.04788
     1.11462
     1.09484
     1.08001
     1.18383
     1.09237
     1.01328
     1.15417
     1.26045
     1.38157
     1.52988
     1.43100
     1.27281
     1.19619
     1.09979
     0.99350
     0.87486
     0.77598
     0.82048
     0.74138
     0.77351
     0.68947
     0.63509
     0.61779
     0.71172
     0.77104
     0.76115
     0.79576
     0.74385
     0.65240
     0.61779
     0.65981
     0.67711
     0.72902
     0.78834
     0.75868
     0.81801
     0.78587
     0.71172
     0.65487
     0.68453
     0.70430
     0.76610
     0.85261
     0.86744
     0.95642
     1.04788
     1.08248
     1.10226
     1.14675
     1.20607
     1.25057
     1.29011
     1.25304
     1.25304
     1.29011
     1.37168
     1.47302
     1.49033
     1.50269
     1.38651
     1.26292
     1.26292
     1.29011
     1.24315
     1.24562
     1.21102
     1.23326
     1.20360
     1.14675
     1.10226
     1.03058
     0.95395
     0.91440
     0.81801
     0.85261
     0.86991
     0.79329
     0.78834
     0.64745
     0.66970
     0.61779
     0.67464
     0.58319
     0.65240
     0.54364
     0.49173
     0.44724
     0.50903
     0.62026
     0.63757
     0.72902
     0.74880
     0.72161
     0.63509
     0.60543
     0.63757
     0.55600
     0.47443
     0.49420
     0.51151
     0.53622
     0.46701
     0.39286
     0.37061
     0.17534
     0.07400
    -0.06689
    -0.23003
    -0.54889
    -1.08279
    -1.64635
    -1.30525
     0.05176
     1.45325
     1.46067
     0.86250
     0.54364
     0.40522
     0.57330
     0.95148
     1.39887
     1.77211
     1.99210
     2.20220
     2.23433
     2.37522
     2.27141
     2.19973
     2.09838
     1.85615
     1.55707
     1.40134
     1.34944
     1.38651
     1.34202
     1.34944
     1.31977
     1.31730
     1.29506
     1.39393
     1.32719
     1.30247
     1.23573
     1.14675
     1.20607
     1.17888
     1.12203
     1.02811
     0.97125
     0.96384
     0.94159
     0.89216
     0.83778
     0.82048
     0.80070
     0.80812
     0.88227
     0.92429
     0.91935
     0.89710
     0.96878
     1.00339
     1.01080
     1.06024
     1.25551
     1.40134
     1.36674
     1.22832
     1.06765
     0.91440
     1.06518
     1.15664
     1.20113
     1.11956
     1.01822
     0.90699
     0.85755
     0.80070
     0.76115
     0.65734
     0.66970
     0.66723
     0.74880
     0.76610
     0.78587
     0.78093
     0.69442
     0.66476
     0.66476
     0.61038
     0.63015
     0.70925
     0.68700
     0.67959
     0.70430
     0.70678
     0.67464
     0.68947
     0.68206
     0.68947
     0.66723
     0.65981
     0.41016
     0.11849
    -0.06936
    -0.27946
    -0.32643
    -0.07183
    -0.01498
    -0.04959
    -0.23250
    -0.37092
    -0.49203
    -0.54147
    -0.48709
    -0.38080
    -0.12868
    -0.03228
     0.16299
     0.39286
     0.68453
     0.92182
     0.96631
     0.95395
     0.94159
     0.93171
     1.05282
     1.09979
     0.95395
     0.82048
     0.62768
     0.44724
     0.50903
     0.33601
     0.06906
    -0.03723
    -0.09655
    -0.18553
    -0.21025
     0.05176
     0.16299
    -0.08666
    -0.02487
    -0.23250
    -0.30171
    -0.14846
    -0.20284
    -0.22755
    -0.07925
    -0.01251
     0.00232
     0.07647
    -0.01498
    -0.22014
    -0.36103
    -0.89246
    -1.04324
    -0.82572
    -0.67989
    -0.52417
    -0.48709
    -0.40058
    -0.45990
    -0.36103
    -0.25969
    -0.18059
    -0.17318
    -0.04959
    -0.14104
     0.06411
     0.26680
     0.41758
     0.59060
     0.65240
     0.76115
     0.83284
     0.86497
     0.89957
     0.91688
     0.93418
     1.08496
     1.12698
     0.97125
     0.86991
     1.04046
     1.19124
     1.21349
     1.13439
     1.03058
     0.87238
     0.76363
     0.59555
     0.53375
     0.58566
     0.55600
     0.53622
     0.37556
     0.29399
     0.20006
     0.25691
     0.26927
     0.38792
     0.53128
     0.65487
     0.75621
     0.71419
     0.72408
     0.76610
     0.92182
     1.13192
     1.24068
     1.31977
     1.26787
     1.12945
     1.05282
     1.03058
     1.02563
     0.89463
     0.90699
     0.86250
     0.80812
     0.89216
     0.85014
     0.82542
     0.82048
     0.83778
     0.92923
     1.05035
     1.08743
     1.12203
     1.25551
     1.36921
     1.41617
     1.55954
     1.66088
     1.76222
     1.62133
     1.60897
     1.58920
     1.51257
     1.37415
     1.30989
     1.24562
     1.14922
     0.98609
     0.76363
     0.67959
     0.57577
     0.53622
     0.25197
     0.16546
     0.09378
     0.08142
     0.08636
     0.11108
     0.04928
     0.07895
     0.12591
     0.24455
     0.40028
     0.57083
     0.74880
     0.80070
     0.97125
     1.13192
     1.24809
     1.29011
     1.37168
     1.43595
     1.44336
     1.46561
     1.48786
     1.46067
     1.48044
     1.42112
     1.43100
     1.38157
     1.28517
     1.16653
     1.18136
     1.13192
     1.18136
     1.18877
     1.23079
     1.31483
     1.35438
     1.39393
     1.56695
     1.68560
     1.82649
     1.78941
     1.85862
     1.92536
     1.96738
     1.75728
     1.54718
     1.46561
     1.41617
     1.33708
     1.16158
     0.91935
     0.71172
     0.49667
     0.30882
     0.11849
    -0.01498
    -0.19048
    -0.29429
    -0.27452
    -0.31159
    -0.28441
    -0.30912
    -0.20778
    -0.06442
     0.11602
     0.20006
     0.40028
     0.49420
     0.56341
     0.63015
     0.72655
     0.77104
     0.83284
     0.82789
     0.86003
     0.81801
     0.78587
     0.73149
     0.69442
     0.65734
     0.57577
     0.38297
     0.20995
     0.04187
    -0.19048
    -0.38575
    -0.36350
    -0.38080
    -0.47968
    -0.55877
    -0.62304
    -0.67989
    -0.67742
    -0.76393
    -0.76887
    -0.72932
    -0.71944
    -0.58596
    -0.51428
    -0.52417
    -0.46732
    -0.31901
    -0.14351
    -0.06195
    -0.14104
    -0.13363
    -0.23744
    -0.28441
    -0.42530
    -0.51922
    -0.60821
    -0.54147
    -0.54641
    -0.74910
    -0.47720
     0.00479
    -0.00757
    -0.24239
    -0.27946
    -0.49945
    -0.45249
    -0.19048
    -0.03228
     0.13827
     0.28657
     0.30140
     0.31871
     0.32859
     0.42994
     0.44477
     0.54611
     0.59060
     0.50903
     0.49667
     0.54858
     0.63262
     0.79082
     0.83778
     0.88227
     0.92429
     0.99103
     1.02069
     1.09979
     1.15417
     1.10473
     1.06518
     1.04294
     1.00586
     0.97373
     0.89463
     0.84519
     0.76363
     0.72161
     0.67711
     0.64745
     0.71666
     0.72161
     0.77104
     0.80812
     0.77846
     0.78340
     0.74632
     0.74138
     0.84767
     0.96137
     0.99597
     0.99844
     1.05530
     1.11709
     1.00833
     0.97620
     1.08001
     1.12450
     1.24562
     1.16653
     1.09979
     0.99597
     0.95148
     0.88969
     0.91440
     1.00586
     0.96137
     0.98856
     0.96631
     0.96137
     0.97620
     0.85261
     0.84519
     0.81801
     0.79082
     0.78093
     0.82789
     0.77598
     0.72408
     0.69689
     0.71666
     0.72408
     0.62521
     0.53375
     0.53128
     0.58566
     0.58071
     0.52386
     0.50409
     0.46949
     0.48926
     0.56094
     0.57824
     0.57577
     0.58566
     0.63015
     0.59802
     0.67711
     0.76857
     0.69194
     0.71913
     0.78340
     0.80812
     0.81059
     0.79823
     0.74138
     0.88227
     0.88227
     0.92182
     0.94407
     0.91440
     0.93418
     0.98114
     1.12698
     1.23079
     1.28764
     1.30000
     1.33955
     1.46808
     1.50516
     1.50763
     1.54471
     1.43100
     1.21102
     1.14922
     1.24562
     1.17888
     1.10720
     1.06024
     0.94407
     0.99103
     0.78587
     0.50903
     0.25938
     0.12344
     0.11108
     0.19759
     0.34590
     0.47196
     0.50903
     0.64992
     0.71172
     0.83531
     0.60296
     0.40275
     0.26433
     0.10613
     0.12097
     0.42252
     0.79576
     0.52139
     0.25197
     0.06906
    -0.13116
    -0.32395
    -0.32890
    -0.37092
    -0.32643
    -0.21520
     0.13580
     0.45960
     0.80565
     0.82542
     0.92182
     1.08001
     1.37663
     1.44584
     1.99210
     2.20961
     2.35545
     2.69408
     2.60757
     2.47904
     2.26894
     2.14288
     2.38264
     2.42713
     2.34062
     2.04400
     1.59909
     0.81059
     0.76857
     1.02069
     1.00833
     0.75621
     0.92676
     1.10967
     0.67959
     0.70678
     0.71913
     0.88474
     0.79576
     0.89216
     0.97125
     0.97867
     1.18630
     1.27034
     1.28023
     1.27775
     1.25798
     1.19619
     1.17888
     1.08248
     0.91935
     0.75374
     0.57577
     0.42747
     0.31376
     0.18029
     0.07647
    -0.02487
    -0.01498
    -0.13116
    -0.22755
    -0.32148
    -0.35362
    -0.37092
    -0.42035
    -0.38328
    -0.35856
    -0.26710
    -0.25969
    -0.17070
    -0.14599
    -0.12621
    -0.18059
    -0.12621
    -0.08914
    -0.11138
    -0.22261
    -0.31159
    -0.42777
    -0.50192
    -0.66011
    -0.75157
    -0.94190
    -1.08773
    -1.19402
    -1.27064
    -1.37693
    -1.41401
    -1.45108
    -1.55242
    -1.52276
    -1.47580
    -1.53018
    -1.44120
    -1.39917
    -1.37199
    -1.20638
    -1.00369
    -0.90729
    -0.77382
    -0.63540
    -0.51428
    -0.31654
    -0.18553
    -0.10149
     0.10119
     0.24455
     0.37556
     0.46454
     0.52139
     0.53128
     0.51398
     0.53622
     0.57824
     0.62274
     0.56094
     0.50656
     0.49173
     0.46949
     0.43982
     0.32365
     0.28905
     0.24950
     0.30882
     0.31129
     0.33354
     0.33848
     0.33354
     0.32365
     0.32118
     0.44971
     0.60296
     0.73644
     0.76857
     0.77598
     0.79082
     0.82048
     0.70925
     0.65734
     0.69936
     0.77846
     0.78587
     0.82542
     0.77104
     0.73891
     0.78587
     0.71666
     0.71666
     0.62521
     0.63262
     0.64004
     0.70678
     0.64992
     0.73149
     0.70925
     0.66476
     0.82295
     0.82048
     0.80565
     0.77351
     0.77351
     0.83284
     0.74385
     0.66723
     0.65487
     0.68453
     0.58813
     0.62274
     0.54611
     0.47937
     0.40522
     0.34342
     0.35331
     0.33848
     0.26927
     0.26433
     0.22231
     0.23714
     0.24703
     0.22231
     0.27916
     0.29399
     0.27422
     0.30882
     0.32612
     0.42252
     0.42994
     0.51151
     0.54117
     0.59307
     0.58813
     0.66970
     0.64498
     0.67464
     0.67711
     0.70430
     0.70678
     0.70430
     0.76115
     0.68206
     0.67711
     0.59802
     0.54611
     0.36567
     0.25197
     0.24455
     0.11849
     0.07153
    -0.24733
    -0.65764
    -1.21379
    -1.62411
    -1.20390
     0.02704
    -0.01993
    -0.37339
    -0.62057
    -0.67000
    -0.53900
    -0.28688
    -0.02240
     0.33848
     0.59802
     0.82542
     1.10473
     1.22832
     1.31730
     1.45325
     1.48044
     1.56695
     1.57437
     1.55954
     1.55459
     1.52988
     1.39887
     1.39887
     1.34944
     1.48291
     1.33708
     1.29259
     1.30494
     1.35438
     1.39887
     1.43348
     1.47055
     1.40629
     1.40629
     1.38404
     1.34449
     1.34449
     1.31236
     1.28764
     1.24562
     1.23326
     1.17888
     1.12450
     1.10967
     1.05777
     0.87486
     0.80070
     0.75868
     0.80317
     0.74138
     0.69689
     0.62521
     0.68453
     0.66228
     0.78340
     0.85508
     0.88474
     0.98361
     0.99103
     1.01080
     1.07013
     1.09732
     0.92923
     0.63015
     0.47196
     0.66970
     0.42005
     0.08142
    -0.30665
    -0.62057
    -0.82078
    -1.17672
    -1.40659
    -1.75264
    -2.34586
    -2.45215
    -2.49911
    -2.48675
    -2.95145
    -3.42108
    -3.24559
    -2.83033
    -2.58068
    -2.53125
    -2.55844
    -2.44473
    -2.28160
    -2.02453
    -1.75511
    -1.36210
    -1.21874
    -1.00616
    -0.82325
    -0.56124
    -0.42035
    -0.31159
    -0.18801
    -0.01004
     0.14074
     0.20006
     0.19512
     0.18276
     0.24455
     0.25691
     0.22478
     0.27422
     0.31376
     0.23961
     0.27422
     0.28163
     0.22478
     0.13332
     0.06906
     0.12097
     0.22972
     0.21489
     0.08883
     0.01962
     0.03940
     0.08883
     0.07895
    -0.04959
     0.01715
    -0.10397
    -0.05700
     0.03445
     0.01221
     0.00479
    -0.01004
    -0.01498
     0.00726
     0.15310
     0.25197
     0.24455
     0.29152
     0.37309
     0.51151
     0.59307
     1.24315
     1.92783
     1.67324
     0.87486
     1.17888
     1.66582
     1.97479
     1.91794
     1.42853
     1.57931
     1.78694
     1.42112
     1.08743
     0.69936
     0.67217
     0.51151
     0.26680
     0.16299
     0.05670
    -0.06936
    -0.15093
    -0.03476
    -0.02487
    -0.14104
    -0.32890
    -0.36103
    -0.21025
     0.05917
     0.10613
     0.37556
     0.50903
     0.42005
     0.42747
     0.48679
     0.36567
     0.43488
     0.41016
     0.46454
     0.50162
     0.43735
     0.33107
     0.38297
     0.46949
     0.41016
     0.40028
     0.34837
     0.33107
     0.40769
     0.28905
     0.36073
     0.33354
     0.29893
     0.33107
     0.35331
     0.35084
     0.28410
     0.19512
     0.21984
     0.22231
     0.23714
     0.20006
     0.13332
     0.10366
     0.07400
     0.09378
     0.14321
     0.08636
     0.07895
     0.01468
     0.05670
     0.13827
     0.09378
     0.09378
     0.10366
     0.22478
     0.25444
     0.21736
     0.17040
     0.11602
     0.15063
     0.24703
     0.40522
     0.37061
     0.25197
     0.20748
     0.33601
     0.43735
     0.45713
     0.58566
     0.58566
     0.67959
     0.70678
     0.87733
     1.06518
     1.16653
     1.07507
     1.03552
     1.00339
     1.08743
     1.14922
     1.18383
     1.17888
     1.22585
     1.15664
     1.12203
     0.98361
     0.95890
     0.91193
     0.90946
     0.83284
     0.74632
     0.73891
     0.69936
     0.70925
     0.74880
     0.66723
     0.64004
     0.58813
     0.62768
     0.59060
     0.54364
     0.52386
     0.52386
     0.51892
     0.55353
     0.53128
     0.53375
     0.49420
     0.51398
     0.51892
     0.59307
     0.57330
     0.51151
     0.54117
     0.54858
     0.61285
     0.63757
     0.63509
     0.63757
     0.64992
     0.65487
     0.62274
     0.67217
     0.65981
     0.67464
     0.64992
     0.75621
     0.79329
     0.71172
     0.75621
     0.71666
     0.69936
     0.73644
     0.80070
     0.74632
     0.75621
     0.73644
     0.71419
     0.59307
     0.49420
     0.40769
     0.07400
     0.02704
     0.19759
     0.08142
    -0.13857
    -0.45496
    -0.50192
    -0.55136
    -0.61315
    -0.75899
    -0.98145
    -1.04077
    -1.10503
    -0.98145
    -1.06549
    -1.07290
    -1.04324
    -1.00616
    -0.92954
    -0.89988
    -0.91965
    -0.80101
    -0.54889
    -0.78370
    -0.94437
    -0.83808
    -0.90729
    -0.77382
    -0.00262
     0.71172
     0.88721
     0.72161
     0.36567
     0.13827
     0.27174
     0.42252
     0.66723
     0.92676
     1.03799
     1.04541
     1.03058
     0.90699
     0.78093
     0.64745
     0.45713
     0.36073
     0.25197
     0.15557
     0.07647
     0.03445
     0.02209
     0.00974
     0.03445
    -0.02981
    -0.09902
    -0.10149
    -0.09161
    -0.10397
    -0.14104
    -0.10891
    -0.10397
    -0.11138
    -0.05700
    -0.08419
    -0.04959
    -0.07430
    -0.06936
     0.04434
     0.11108
     0.15063
     0.24208
     0.28163
     0.29646
     0.37061
     0.40522
     0.54364
     0.53869
     0.61532
     0.70678
     0.72902
     0.79082
     0.80070
     0.73644
     0.88969
     0.85014
     0.87486
     0.94159
     0.91440
     0.85261
     0.75374
     0.66228
     0.26927
     0.06659
     0.13085
     0.14074
     0.12591
     0.10613
     0.04434
    -0.05453
     0.01468
     0.08883
     0.02951
     0.12097
     0.15804
     0.34837
     0.51892
     0.73644
     0.93912
     1.06765
     1.06271
     1.11709
     1.24562
     0.92182
     0.91193
     1.01822
     0.69442
     0.39780
     0.17782
     0.04928
    -0.28441
    -0.64528
    -0.65764
    -0.64281
    -0.61562
    -0.44507
    -0.33878
    -0.36103
    -0.36350
    -0.46484
    -0.56124
    -0.76393
    -0.81831
    -0.81831
    -0.83561
    -0.90235
    -0.86033
    -0.96167
    -1.27311
    -1.22368
    -1.21874
    -1.32008
    -1.51535
    -1.50546
    -1.41401
    -1.32749
    -1.06301
    -0.67247
    -0.35114
     0.10613
     0.43488
     0.73644
     0.90699
     1.02069
     1.22832
     1.35932
     1.47302
     1.55212
     1.59167
     1.63863
     1.58920
     1.53235
     1.51504
     1.47550
     1.38898
     1.34696
     1.35438
     1.35685
     1.44584
     1.43348
     1.50516
     1.51257
     1.63369
     1.58920
     1.52493
     1.52988
     1.70784
     1.76964
     1.70784
     1.67324
     1.57931
     1.36179
     1.29259
     1.20607
     1.16653
     0.84025
     0.77104
     1.07013
     1.27034
     0.70678
     0.59555
     0.53375
    -0.44754
    -0.72685
     0.02951
    -0.13363
    -0.21767
    -0.45990
    -0.60079
    -0.81336
    -0.82325
    -0.68978
    -0.54394
    -0.58843
    -0.68730
    -0.89988
    -0.86033
    -0.61068
    -0.15340
     0.64251
     0.99844
     0.87486
     0.52634
     0.68453
     0.87238
     0.99597
     1.19866
     1.33708
     1.41123
     1.59661
     1.72762
     1.51504
     1.30247
     1.05282
     0.86003
     0.67464
     0.54611
     0.43488
     0.33848
     0.15557
    -0.08172
    -0.13610
    -0.18059
    -0.34126
    -0.38822
    -0.35609
    -0.31901
    -0.21767
    -0.12127
    -0.10644
    -0.15835
    -0.10644
     0.02457
     0.16051
     0.31376
     0.43982
     0.45960
     0.55847
     0.52386
     0.54364
     0.56341
     0.59555
     0.52139
     0.48679
     0.50903
     0.52634
     0.49420
     0.45960
     0.42994
     0.36567
     0.36320
     0.31376
     0.28905
     0.29152
     0.25444
     0.25197
     0.27669
     0.29399
     0.25691
     0.14321
     0.19265
     0.18276
     0.24950
     0.22972
     0.16793
     0.16793
     0.20995
     0.29399
     0.23961
     0.31376
     0.35826
     0.32859
     0.36073
     0.35826
     0.36567
     0.40275
     0.39039
     0.42005
     0.46207
     0.43735
     0.43735
     0.43982
     0.45465
     0.43488
     0.40769
     0.43735
     0.43982
     0.37803
     0.36567
     0.38050
     0.39039
     0.34590
     0.25691
     0.27174
     0.29399
     0.29399
     0.24208
     0.21736
     0.21489
     0.21984
     0.22972
     0.26680
     0.32118
     0.26680
     0.34590
     0.33848
     0.38792
     0.40522
     0.43982
     0.46454
     0.53869
     0.56341
     0.57824
     0.58813
     0.58319
     0.64992
     0.70678
     0.65734
     0.65981
     0.67464
     0.65734
     0.68453
     0.65240
     0.63262
     0.61285
     0.57824
     0.59802
     0.58566
     0.57330
     0.56094
     0.47690
     0.46454
     0.51645
     0.49667
     0.49420
     0.45218
     0.40522
     0.47690
     0.42005
     0.41263
     0.43488
     0.35084
     0.39286
     0.36814
     0.43735
     0.42005
     0.39286
     0.40522
     0.43735
     0.46949
     0.50656
     0.52634
     0.49667
     0.53375
     0.50656
     0.58813
     0.59555
     0.58813
     0.56341
     0.59307
     0.64745
     0.66970
     0.62026
     0.61779
     0.58319
     0.61285
     0.60790
     0.64004
     0.62768
     0.61779
     0.53622
     0.57577
     0.62274
     0.57083
     0.53375
     0.54364
     0.61038
     0.62026
     0.64251
     0.65734
     0.64992
     0.60296
     0.56836
     0.57577
     0.54364
     0.32859
     0.34837
     0.74880
     1.18136
     1.66088
     2.50375
     2.63723
     2.36039
     2.18242
     2.55566
     2.96103
     3.09204
     3.03766
     3.40348
     3.96457
     4.04120
     3.62594
     3.17608
     2.26646
     2.28129
     2.72621
     2.31343
     2.11321
     1.67818
     1.20855
     0.92676
     0.79082
     0.66970
     0.59307
     0.44477
     0.41016
     0.31376
     0.15063
     0.11602
     0.05917
     0.03445
    -0.09408
    -0.20284
    -0.35609
    -0.34373
    -0.47473
    -0.56124
    -0.59338
    -0.63787
    -0.70708
    -0.57360
    -0.56866
    -0.47968
    -0.44507
    -0.44013
    -0.35856
    -0.42035
    -0.38822
    -0.16329
     0.13827
     0.16793
     0.19512
     0.27174
     0.37061
     0.29152
     0.37803
     0.41758
     0.52634
     0.78340
     0.86003
     0.92923
     0.90205
     0.89957
     0.96878
     0.93665
     0.94654
     0.93418
     0.92676
     0.91440
     0.93418
     0.82789
     0.71666
     0.67464
     0.57824
     0.55353
     0.54364
     0.40275
     0.36567
     0.22478
     0.19017
     0.11849
     0.07400
     0.02209
    -0.01498
    -0.04464
    -0.06442
    -0.15340
    -0.21767
    -0.24239
    -0.27946
    -0.33878
    -0.37586
    -0.43271
    -0.54147
    -0.57607
    -0.54394
    -0.60574
    -0.70461
    -0.77876
    -0.76887
    -0.71449
    -0.72685
    -0.68730
    -0.65517
    -0.54394
    -0.56372
    -0.59832
    -0.50192
    -0.44260
    -0.50934
    -0.37092
    -0.27699
    -0.18306
    -0.22261
    -0.20037
    -0.18801
    -0.21025
    -0.20531
    -0.20531
    -0.19048
    -0.28935
    -0.37092
    -0.45001
    -0.36845
    -0.33384
    -0.49945
    -0.61068
    -0.61562
    -0.63293
    -0.63045
    -0.64776
    -0.69225
    -0.73427
    -0.72685
    -0.66753
    -0.67742
    -0.66753
    -0.75404
    -0.80595
    -0.69472
    -0.61809
    -0.65270
    -0.63293
    -0.63540
    -0.66011
    -0.59585
    -0.53405
    -0.48709
    -0.50934
    -0.47226
    -0.48709
    -0.43518
    -0.43518
    -0.47226
    -0.40799
    -0.45249
    -0.44754
    -0.43518
    -0.46237
    -0.49451
    -0.52911
    -0.51181
    -0.54394
    -0.56124
    -0.57855
    -0.60821
    -0.66011
    -0.63540
    -0.68236
    -0.62551
    -0.62551
    -0.67742
    -0.63293
    -0.58102
    -0.58102
    -0.53900
    -0.50439
    -0.47473
    -0.45001
    -0.39811
    -0.32395
    -0.28935
    -0.24980
    -0.15587
    -0.07925
    -0.03228
     0.10366
     0.07647
     0.11602
     0.22725
     0.18523
     0.30882
     0.29893
     0.40769
     0.43488
     0.46949
     0.45713
     0.52634
     0.56836
     0.50409
     0.50656
     0.54611
     0.49420
     0.50162
     0.50409
     0.62768
     0.61779
     0.55105
     0.55847
     0.51398
     0.61779
     0.61532
     0.68700
     0.74880
     0.73149
     0.79823
     0.90452
     0.95642
     1.03552
     1.10473
     1.09732
     1.27775
     1.32966
     1.35438
     1.43842
     1.53482
     1.57437
     1.70043
     1.85862
     2.01187
     1.98221
     2.00198
     1.98715
     2.08108
     1.96244
     1.62627
     1.14181
     0.61532
     0.41758
     0.29399
     0.27174
     0.28657
     0.19265
    -0.26957
    -0.71697
    -1.12481
    -1.76500
    -1.88364
    -1.77983
    -1.65130
    -1.36704
    -1.15941
    -1.15200
    -1.06301
    -0.82820
    -0.67989
    -0.84055
    -0.57113
    -0.22014
     0.24208
     0.59060
     0.78093
     0.90205
     1.25798
     1.63616
     1.94513
     2.05389
     2.01187
     2.02917
     2.14535
     2.27388
     2.39500
     2.40983
     2.45432
     2.35050
     2.39005
     2.21456
     1.95502
     1.85615
     1.70043
     1.59909
     1.47797
     1.43348
     1.37910
     1.27281
     1.11462
     1.01328
     0.87486
     0.69442
     0.58813
     0.46949
     0.39039
     0.23467
     0.10861
    -0.02240
    -0.19048
    -0.39316
    -0.52417
    -0.62551
    -0.70955
    -0.77382
    -0.95673
    -0.96414
    -0.95920
    -1.02594
    -0.97403
    -0.94437
    -1.02841
    -1.03582
    -0.99628
    -0.88505
    -0.86527
    -0.92459
    -0.97403
    -0.98886
    -0.96414
    -0.98145
    -0.96909
    -0.98886
    -0.95920
    -0.94684
    -0.98392
    -0.87763
    -0.91965
    -1.00616
    -0.99628
    -0.89741
    -0.84303
    -0.75651
    -0.73180
    -0.73921
    -0.67495
    -0.64776
    -0.53158
    -0.48956
    -0.35114
    -0.36103
    -0.22755
    -0.10149
    -0.11880
    -0.15587
    -0.22014
    -0.26216
    -0.26710
    -0.28688
    -0.26216
    -0.38328
    -0.46237
    -0.53900
    -0.58349
    -0.76146
    -0.90976
    -0.94437
    -1.02594
    -1.05065
    -1.09762
    -1.03830
    -1.12481
    -1.11245
    -1.06549
    -0.93448
    -0.92459
    -0.76887
    -0.67989
    -0.57113
    -0.35114
    -0.22755
    -0.03476
     0.14321
     0.28905
     0.49420
     0.63509
     0.64498
     0.72902
     0.85508
     0.93665
     1.04541
     1.11462
     1.08248
     1.14428
     1.17147
     1.23573
     1.16405
     0.99597
     1.05282
     0.99844
     0.99350
     0.92923
     0.98361
     0.91935
     0.87486
     0.87733
     0.99844
     1.01575
     0.89463
     0.87980
     0.79329
     0.81801
     0.85508
     0.93912
     0.90699
     0.85508
     0.77846
     0.86003
     0.87486
     0.84519
     0.73891
     0.72161
     0.79576
     0.86003
     0.85014
     0.78834
     0.70430
     0.64004
     0.59802
     0.67464
     0.71172
     0.60049
     0.57330
     0.58071
     0.50162
     0.43982
     0.37556
     0.38297
     0.35084
     0.30635
     0.33601
     0.32118
     0.26680
     0.15063
     0.22972
     0.15804
     0.19017
     0.19017
     0.15063
     0.17534
     0.20748
     0.28905
     0.28657
     0.31871
     0.37556
     0.44724
     0.49915
     0.64004
     0.75374
     0.84272
     0.95148
     0.89216
     0.77104
     0.58813
     0.61285
     0.47196
     0.51151
     0.53622
     0.36814
     0.43735
     0.29646
    -0.23250
    -0.24733
    -0.25474
    -0.08666
    -0.57855
    -0.49203
     0.19759
     0.49667
     1.27281
     1.44584
     0.69689
    -0.30171
     0.07895
     0.87238
     1.52493
     2.18490
     2.47656
     2.05142
     1.58178
     1.31483
     1.61886
     2.17254
     2.33073
     2.14040
     2.09344
     2.08850
     2.00940
     2.11074
     2.16265
     2.10827
     1.85368
     1.37663
     1.22832
     1.38404
     1.36179
     1.21102
     0.96878
     0.68700
     0.40522
     0.17534
    -0.02981
    -0.07183
    -0.27452
    -0.39564
    -0.37833
    -0.39316
    -0.40552
    -0.42530
    -0.45496
    -0.47968
    -0.42282
    -0.39069
    -0.34620
    -0.36845
    -0.34867
    -0.32395
    -0.22014
    -0.05206
     0.04434
     0.05670
    -0.01251
    -0.04217
    -0.07678
     0.01962
     0.05176
     0.09872
     0.13332
     0.12591
     0.08636
    -0.00510
    -0.15340
    -0.25969
    -0.33631
    -0.33878
    -0.39564
    -0.47720
    -0.52664
    -0.58349
    -0.60821
    -0.72191
    -0.78865
    -0.80101
    -0.80842
    -0.80348
    -0.85291
    -0.82820
    -0.82078
    -0.69719
    -0.61562
    -0.51675
    -0.40799
    -0.39069
    -0.33384
    -0.25227
    -0.14846
    -0.14104
    -0.09655
     0.00232
     0.06164
     0.13580
     0.10613
     0.10119
     0.08389
     0.01715
     0.01962
     0.01715
     0.01468
    -0.10891
    -0.21025
    -0.13857
    -0.09161
    -0.07430
    -0.19789
    -0.34620
    -0.55630
    -0.53653
    -0.52664
    -0.50192
    -0.59832
    -0.63045
    -0.78865
    -0.79853
    -0.78618
    -0.85786
    -0.95920
    -1.03582
    -1.01111
    -1.02099
    -0.96414
    -0.98639
    -0.93695
    -0.94684
    -0.88752
    -0.81831
    -0.77134
    -0.78618
    -0.80101
    -0.77629
    -0.68978
    -0.64528
    -0.65270
    -0.60326
    -0.65023
    -0.57113
    -0.56124
    -0.47226
    -0.45249
    -0.40552
    -0.45001
    -0.40305
    -0.30912
    -0.35362
    -0.35114
    -0.30418
    -0.24486
    -0.23991
    -0.25969
    -0.28441
    -0.26463
    -0.34373
    -0.38080
    -0.37092
    -0.35609
    -0.37092
    -0.35362
    -0.38328
    -0.38822
    -0.37339
    -0.39811
    -0.35114
    -0.30171
    -0.18306
    -0.22261
    -0.20037
    -0.18059
    -0.10397
    -0.02487
     0.01715
     0.03940
     0.08636
     0.14568
     0.20006
     0.21489
     0.17534
     0.20501
     0.21242
     0.19759
     0.29399
     0.28905
     0.23714
     0.22231
     0.24208
     0.33354
     0.36814
     0.27422
     0.28905
     0.30140
     0.29646
     0.33848
     0.34590
     0.37556
     0.32118
     0.27174
     0.33107
     0.39533
     0.31624
     0.23714
     0.33601
     0.32859
     0.42994
     0.44724
     0.46207
     0.31624
     0.31624
     0.07647
    -0.09902
    -0.06689
     0.06659
     0.27916
     0.43241
     0.06164
    -0.73180
    -1.14953
    -0.99380
    -0.61068
    -0.34867
    -0.30912
    -0.33137
    -0.28193
    -0.31901
    -0.34620
    -0.02734
     0.31871
     0.48926
     0.54858
     0.68206
     1.00339
     1.30000
     1.50763
     1.61886
     1.52740
     1.54471
     1.60403
     1.65099
     1.63369
     1.45325
     1.39146
     1.34202
     1.22832
     1.12698
     0.99350
     0.84025
     0.83284
     0.76610
     0.69194
     0.71666
     0.71913
     0.75127
     0.88227
     0.85014
     0.80317
     0.71913
     0.70678
     0.74880
     0.72902
     0.65734
     0.59060
     0.43241
     0.48432
     0.48926
     0.42252
     0.32612
     0.16299
     0.07400
     0.03198
    -0.03228
    -0.14351
    -0.21272
    -0.27452
    -0.26957
    -0.24486
    -0.13610
    -0.07678
    -0.09161
    -0.12868
     0.00726
    -0.01251
     0.10613
     0.08389
     0.08142
     0.08636
     0.06164
     0.20748
     0.38297
     0.42005
     0.28410
     0.31624
     0.36567
     0.46701
     0.39286
     0.38792
     0.45960
     0.48926
     0.56094
     0.56836
     0.61038
     0.57577
     0.55600
     0.64498
     0.67711
     0.72655
     0.70183
     0.72902
     0.54364
     0.22972
    -0.12374
    -0.08666
     0.02209
    -0.06689
    -0.23250
    -0.29676
    -0.50439
    -0.53158
    -0.63787
    -0.74416
    -0.62798
    -0.63293
    -0.72438
    -0.58102
    -0.31407
    -0.21025
    -0.37092
    -0.18306
     0.06411
     0.02209
     0.37803
     0.57330
     0.87486
     1.22585
     0.90946
     0.72655
     0.93171
     1.24315
     1.36427
     1.21102
     0.93418
     0.96137
     1.14428
     1.03799
     0.71419
     0.80317
     0.88474
     1.04788
     1.02069
     0.96137
     1.05777
     1.06518
     0.78587
     0.57083
     0.68453
     0.77846
     0.84272
     0.82789
     0.71913
     0.70678
     0.61038
     0.35826
     0.49915
     0.43735
     0.16546
    -0.23991
    -0.25722
    -0.15835
    -0.54394
    -0.73921
    -0.84303
    -0.78123
    -0.76887
    -0.66753
    -0.71697
    -0.72191
    -0.93448
    -0.96661
    -1.10751
    -1.11986
    -1.07043
    -1.02347
    -0.93695
    -0.97897
    -0.95673
    -0.88505
    -0.86033
    -0.82820
    -0.81831
    -0.77629
    -0.70213
    -0.66011
    -0.65764
    -0.60574
    -0.59832
    -0.60574
    -0.58843
    -0.52664
    -0.55383
    -0.50192
    -0.57855
    -0.58349
    -0.52170
    -0.45990
    -0.50934
    -0.49698
    -0.55383
    -0.52911
    -0.48709
    -0.37586
    -0.38822
    -0.40058
    -0.35362
    -0.29429
    -0.34373
    -0.30171
    -0.19048
     0.01221
     0.06164
     0.02209
     0.14568
     0.28410
     0.27916
     0.33107
     0.45218
     0.47196
     0.47937
     0.38297
     0.35578
     0.41758
     0.38050
     0.34095
     0.29646
     0.13332
     0.10366
     0.03445
     0.02457
    -0.06689
    -0.05206
    -0.16576
    -0.13857
    -0.23497
    -0.33878
    -0.44260
    -0.52417
    -0.56124
    -0.77134
    -0.70955
    -0.92459
    -1.13717
    -1.25087
    -1.16436
    -1.18660
    -1.05560
    -0.97156
    -0.87763
    -0.78370
    -0.77876
    -0.60574
    -0.46732
    -0.24486
     0.03198
     0.32859
     0.54858
     0.67464
     0.81553
     1.00339
     1.17888
     1.25057
     1.18383
     1.13192
     1.11956
     1.07260
     1.08743
     1.04788
     1.15169
     1.03799
     1.03305
     1.01822
     1.11462
     1.12450
     1.05282
     1.06518
     1.10720
     1.19124
     1.20855
     1.34202
     1.34944
     1.41123
     1.50021
     1.64605
     1.68313
     1.76222
     1.78694
     1.79188
     1.77952
     1.58673
     1.28517
     1.10720
     1.04046
     0.95890
     0.92429
     0.75374
     0.53128
     0.32859
     0.19512
     0.00232
     0.03198
     0.03692
    -0.14599
    -0.27205
    -0.26463
    -0.28441
    -0.35609
    -0.38080
     0.00232
     0.07895
     0.06411
    -0.07183
    -0.19048
    -0.35609
    -0.48956
    -0.73921
    -0.78618
    -0.80842
    -0.82572
    -0.91224
    -0.99628
    -1.07043
    -1.19402
    -1.37199
    -1.56726
    -1.73039
    -1.63399
    -1.37693
    -1.18413
    -1.19649
    -1.07784
    -0.76640
    -0.59585
    -0.45743
    -0.50439
    -0.43024
    -0.29676
    -0.06936
     0.09625
     0.22725
     0.21489
     0.38050
     0.46454
     0.56836
     0.55105
     0.54858
     0.46949
     0.39039
     0.34342
     0.38050
     0.31871
     0.23219
     0.22972
     0.23467
     0.24950
     0.29646
     0.19265
     0.18276
     0.19017
     0.14815
     0.18770
     0.17782
     0.14568
     0.13827
     0.12097
     0.18770
     0.32859
     0.27422
     0.28410
     0.23467
     0.34837
     0.36567
     0.35578
     0.29646
     0.22972
     0.17287
     0.11602
     0.06906
    -0.00262
    -0.08172
    -0.19295
    -0.28935
    -0.34373
    -0.57360
    -0.67247
    -0.75157
    -0.88257
    -0.92459
    -0.96414
    -0.98145
    -1.04077
    -0.99133
    -1.07290
    -1.06796
    -0.93943
    -0.91471
    -0.86033
    -0.73180
    -0.44754
    -0.20037
    -0.08419
     0.00232
     0.07895
     0.17287
     0.02457
    -0.44507
    -0.05700
     0.35331
     0.63015
     0.64004
     0.73891
     0.92182
     0.94159
     0.68453
     0.19759
    -0.11880
    -0.15093
     0.20748
     0.50162
     0.64992
     0.66228
     0.52139
     0.31871
     0.34590
     0.37061
     0.28410
     0.13580
     0.04681
     0.11355
     0.21489
     0.29646
     0.34837
     0.43488
     0.44477
     0.15310
    -0.17318
    -0.65023
    -1.12234
    -1.50299
    -1.25334
    -0.76887
    -0.72685
    -0.60821
    -1.10009
    -1.25828
    -1.35963
    -1.28795
    -1.20390
    -1.13717
    -0.93201
    -0.44507
    -0.20531
    -0.06195
     0.07895
     0.14815
    -0.46979
    -0.65764
    -0.31407
     0.05176
     0.33848
     0.17040
    -0.24239
    -0.65270
    -0.94190
    -1.10503
    -1.04571
    -0.78123
    -0.69966
    -0.89741
    -0.91718
    -0.99133
    -1.04571
    -1.03582
    -1.00122
    -0.76887
    -0.72932
    -0.66011
    -0.55877
    -0.58349
    -0.68236
    -0.78618
    -0.59338
    -0.49451
    -0.75404
    -0.73427
    -0.43024
    -0.32395
    -0.36845
    -0.51181
    -0.67247
    -0.75651
    -0.58102
    -0.48956
    -0.42530
    -0.38080
    -0.32148
    -0.31901
    -0.34126
    -0.34126
    -0.24733
    -0.12621
     0.06411
     0.36814
     0.60296
     0.52634
     0.34095
     0.35826
     0.45465
     0.59307
     0.65734
     0.78340
     0.85755
     0.93171
     0.96137
     0.97867
     0.94654
     0.93171
     0.94654
     0.92429
     0.91688
     0.92923
     0.89216
     0.84767
     0.80317
     0.84025
     0.91440
     0.95395
     0.91193
     0.92182
     0.91440
     0.97125
     0.94654
     0.90452
     0.87486
     0.85014
     0.85508
     0.82295
     0.80070
     0.76610
     0.66228
     0.62768
     0.61532
     0.53375
     0.42005
     0.35331
     0.32612
     0.24208
     0.21489
     0.16793
     0.08636
     0.08389
    -0.00510
     0.01715
     0.03692
     0.05670
     0.04681
     0.06906
     0.09378
     0.15804
     0.15557
     0.15804
     0.24950
     0.27916
     0.32612
     0.40275
     0.46701
     0.42005
     0.37803
     0.43735
     0.46949
     0.47196
     0.46701
     0.50903
     0.46454
     0.46207
     0.41511
     0.41758
     0.40275
     0.35578
     0.33848
     0.34837
     0.33601
     0.33601
     0.24703
     0.26927
     0.35084
     0.33354
     0.32859
     0.38792
     0.43982
     0.46207
     0.40522
     0.35331
     0.41511
     0.46454
     0.48184
     0.49173
     0.46207
     0.38050
     0.38297
     0.38544
     0.36567
     0.34590
     0.22972
     0.21984
     0.13827
     0.14321
     0.15310
     0.06659
     0.02704
     0.00974
    -0.03228
     0.02457
     0.02951
     0.02704
    -0.02487
    -0.00510
     0.04434
     0.15804
     0.27916
     0.39039
     0.43241
     0.53622
     0.67217
     0.66228
     0.68206
     0.71419
     0.78340
     0.93665
     1.16900
     1.20855
     1.12203
     1.35191
     1.18877
     1.11956
     0.90699
     0.69936
     0.61285
     0.57824
     0.45960
     0.26186
    -0.01498
    -0.32643
    -0.57855
    -1.06796
    -1.27064
    -1.44367
    -1.86140
    -2.24946
    -2.29890
    -2.17037
    -2.37305
    -2.41013
    -1.99982
    -1.26817
     0.04187
     1.50021
     1.78694
     1.81166
     1.23079
     1.11956
     1.77705
     2.65206
     3.52707
     4.01895
     4.26118
     4.21669
     4.04861
     3.69515
     3.03271
     2.39747
     1.07754
     0.10861
    -0.37092
    -0.52417
    -0.74910
    -1.08526
    -1.18660
    -1.36951
    -1.85151
    -2.37800
    -2.98111
    -2.99594
    -2.72157
    -2.57079
    -2.45462
    -2.42743
    -2.25935
    -2.06161
    -1.76747
    -1.52771
    -1.36704
    -1.29536
    -1.18413
    -1.02594
    -0.89988
    -0.88257
    -0.79606
    -0.76887
    -0.62798
    -0.48215
    -0.37339
    -0.37586
    -0.35114
    -0.34867
    -0.26216
    -0.19048
    -0.20037
    -0.17318
    -0.12621
    -0.01004
     0.12838
     0.17534
     0.18276
     0.14568
     0.14568
     0.15063
     0.09872
     0.11849
     0.13085
     0.16793
     0.19759
     0.13827
     0.14568
     0.10861
    -0.00262
    -0.08172
    -0.24733
    -0.20284
    -0.22508
    -0.21272
    -0.22508
    -0.20284
    -0.22755
    -0.28193
    -0.40799
    -0.48709
    -0.54147
    -0.53405
    -0.50439
    -0.41788
    -0.52170
    -0.48709
    -0.49203
    -0.45743
    -0.46979
    -0.49203
    -0.42530
    -0.39811
    -0.36597
    -0.28935
    -0.25722
    -0.20778
    -0.17070
    -0.15340
    -0.13363
    -0.05453
    -0.01498
    -0.03476
     0.04928
     0.09872
     0.09378
     0.11849
     0.10613
     0.12838
     0.15063
     0.24208
     0.20253
     0.11355
     0.14321
     0.18523
     0.19265
     0.26433
     0.26186
     0.18523
     0.22972
     0.26927
     0.30388
     0.23467
     0.19265
     0.19759
     0.27916
     0.30882
     0.32612
     0.27422
     0.23714
     0.26927
     0.26186
     0.35084
     0.33354
     0.29152
     0.31376
     0.30140
     0.37556
     0.39286
     0.35826
     0.26927
     0.42994
     0.43488
     0.46207
     0.42499
     0.43241
     0.34837
     0.36073
     0.40028
     0.51398
     0.38050
     0.38050
     0.35826
     0.36073
     0.44477
     0.41263
     0.36814
     0.35084
     0.38297
     0.44971
     0.47443
     0.46454
     0.48184
     0.47196
     0.56341
     0.66228
     0.71172
     0.66723
     0.67711
     0.74385
     0.77351
     0.74385
     0.72902
     0.67711
     0.77104
     0.76115
     0.71913
     0.68453
     0.51645
     0.39039
     0.46454
     0.49915
     0.33848
     0.17782
     0.16299
     0.26433
     0.37803
     0.51398
     0.80317
     1.15664
     1.36674
     1.65841
     1.51999
     0.96384
     1.10473
     1.42853
     1.70784
     1.85368
     1.78694
     1.52988
     1.26045
     1.03305
     0.83284
     0.34342
     0.23714
     0.53622
     0.56588
    -0.08914
    -0.83314
    -1.59939
    -0.71944
     0.09378
     0.07400
    -0.03476
     0.37061
     0.62026
     0.37309
     0.18276
    -0.03228
    -0.20037
    -0.24980
    -0.18553
     0.13332
     0.32859
     0.21736
    -0.04959
    -0.30171
    -0.58349
    -0.80842
    -0.79112
    -0.77134
    -0.72685
    -0.67495
    -0.46979
    -0.32890
    -0.11632
     0.15310
     0.22231
     0.37803
     0.57824
     0.71172
     0.83036
     0.92923
     1.00833
     1.05530
     1.02811
     1.01328
     0.99103
     0.91935
     0.91440
     0.87980
     0.73396
     0.69689
     0.66228
     0.55105
     0.48679
     0.45713
     0.41263
     0.37061
     0.40769
     0.51892
     0.64251
     0.53622
     0.47196
     0.42005
     0.36567
     0.33601
     0.35578
     0.30635
     0.32859
     0.32859
     0.27422
     0.34837
     0.25938
     0.16546
     0.13827
     0.03940
    -0.01251
    -0.01993
    -0.03476
    -0.03228
    -0.01993
     0.01221
     0.05917
     0.11108
     0.12097
     0.16299
     0.16546
     0.20253
     0.25444
     0.24703
     0.27916
     0.28657
     0.31376
     0.33107
     0.44724
     0.47690
     0.44724
     0.49420
     0.51151
     0.50409
     0.52881
     0.54364
     0.55105
     0.49915
     0.54117
     0.52386
     0.53622
     0.51892
     0.52386
     0.47937
     0.49173
     0.55105
     0.43735
     0.42994
     0.37309
     0.36073
     0.25691
     0.16299
    -0.10891
    -0.37092
    -0.51181
    -0.49945
    -0.45496
    -0.76393
    -1.11492
    -1.01605
    -0.99875
    -1.06796
    -1.20638
    -1.40906
    -1.37693
    -1.37446
    -1.35715
    -1.26323
    -1.06301
    -0.92212
    -0.88010
    -0.71944
    -0.64528
    -0.58596
    -0.43766
    -0.34620
    -0.37339
    -0.22508
    -0.06689
    -0.06936
    -0.05206
    -0.06442
     0.05423
     0.14815
     0.21736
     0.25197
     0.36814
     0.34837
     0.40028
     0.47690
     0.60543
     0.81553
     0.99350
     1.27034
     1.31236
     1.21596
     0.97373
     0.86497
     0.44477
    -0.39069
    -0.45001
    -0.04712
     0.35826
     0.08142
    -0.78123
    -1.37940
    -1.96027
    -2.10857
    -2.06161
    -2.08138
    -2.03195
    -2.04431
    -1.99240
    -1.88611
    -1.73286
    -1.49805
    -1.22862
    -1.05560
    -0.81831
    -0.57113
    -0.37833
    -0.21025
     0.05176
     0.22478
     0.27669
     0.31871
     0.38792
     0.46207
     0.55353
     0.58319
     0.54364
     0.46207
     0.43982
     0.48432
     0.50656
     0.51151
     0.50162
     0.49667
     0.49915
     0.42252
     0.43488
     0.34590
     0.38297
     0.38297
     0.40769
     0.36073
     0.35331
     0.28657
     0.18029
     0.24208
     0.30388
     0.48184
     0.47937
     0.50409
     0.45960
     0.30882
     0.44230
     0.80565
     1.05530
     1.41617
     1.27034
     1.08990
     1.17641
     1.52493
     2.10085
     2.50375
     2.36039
     3.26506
     3.40595
     2.83497
     2.41230
     2.71138
     3.11181
     3.10439
     2.93384
     2.71138
     2.39252
     2.17995
     1.90806
     1.58425
     1.23079
     0.96631
     0.68947
     0.42005
     0.20006
    -0.08914
    -0.37092
    -0.45496
    -0.57607
    -0.60326
    -0.46237
    -0.28688
    -0.23003
    -0.21025
    -0.16823
    -0.07430
    -0.08914
     0.03692
     0.08142
     0.22725
     0.31376
     0.33848
     0.38544
     0.42994
     0.48679
     0.46949
     0.40028
     0.42005
     0.39780
     0.43241
     0.39780
     0.42252
     0.40028
     0.35331
     0.31624
     0.33601
     0.40769
     0.40769
     0.39039
     0.35084
     0.32365
     0.33107
     0.28410
     0.30635
     0.24208
     0.17040
     0.20995
     0.19017
     0.18523
     0.06659
    -0.00262
     0.01962
     0.02457
     0.03692
    -0.00262
    -0.07678
    -0.12127
    -0.06195
     0.02209
    -0.01251
    -0.09655
    -0.17565
    -0.20778
    -0.18059
    -0.15835
    -0.23497
    -0.22261
    -0.32395
    -0.28441
    -0.25227
    -0.23497
    -0.45249
    -0.51922
    -0.54394
    -0.62304
    -0.69966
    -0.70955
    -0.77134
    -0.79359
    -0.75899
    -0.77876
    -0.78123
    -0.90235
    -0.88999
    -0.91965
    -0.86280
    -0.76393
    -0.72685
    -0.71944
    -0.72438
    -0.66753
    -0.68236
    -0.53900
    -0.45743
    -0.51428
    -0.55877
    -0.51922
    -0.46237
    -0.52170
    -0.57360
    -0.60574
    -0.61315
    -0.60574
    -0.70213
    -0.84055
    -0.78865
    -0.76146
    -0.77134
    -0.72685
    -0.63540
    -0.61809
    -0.58843
    -0.50686
    -0.38575
    -0.30171
    -0.25474
    -0.26957
    -0.15340
    -0.15835
    -0.06936
    -0.01251
    -0.00757
    -0.10149
    -0.15835
    -0.09408
    -0.01004
    -0.06689
    -0.03228
    -0.00757
    -0.01498
    -0.20531
    -0.36597
    -0.22261
    -0.01251
    -0.01004
    -0.04712
     0.09872
     0.13827
     0.10861
     0.08142
     0.04434
     0.06164
    -0.04712
    -0.17318
    -0.11632
     0.00479
     0.09625
     0.08142
     0.04681
    -0.03970
    -0.14599
    -0.19295
    -0.24239
    -0.29924
    -0.32395
    -0.32890
    -0.38822
    -0.26216
    -0.28441
    -0.40058
    -0.48215
    -0.57360
    -0.66259
    -0.65517
    -0.71697
    -0.73180
    -0.77876
    -0.69966
    -0.72191
    -0.66259
    -0.57113
    -0.45990
    -0.41788
    -0.56124
    -0.60326
    -0.81336
    -1.04324
    -1.52524
    -1.76253
    -1.66118
    -1.20143
    -0.51181
    -0.13610
     0.09625
     0.06659
     0.12591
     0.20995
     0.37309
     0.43488
     0.76363
     1.23821
     1.61144
     1.85121
     2.14040
     2.29612
     2.34309
     2.34062
     2.19231
     1.98963
     1.75975
     1.57931
     1.30000
     1.10967
     0.95642
     0.88721
     0.88721
     0.87238
     0.77598
     0.62026
     0.51892
     0.44971
     0.46701
     0.39039
     0.26927
     0.18276
     0.23714
     0.25444
     0.25197
     0.25444
     0.24455
     0.21242
     0.17782
     0.28410
     0.32365
     0.36320
     0.43735
     0.46207
     0.55105
     0.60049
     0.56836
     0.59060
     0.54611
     0.59802
     0.67711
     0.73149
     0.72161
     0.76610
     0.79329
     0.98609
     1.33213
     1.36179
     1.35191
     1.30494
     0.78587
    -0.24733
    -0.69472
    -0.73674
    -0.60821
    -0.42530
    -0.48215
    -0.79853
    -1.15941
    -1.50299
    -1.82679
    -2.01217
    -2.07397
    -2.03195
    -1.99734
    -1.76994
    -1.55737
    -1.27806
    -1.04571
    -0.84797
    -0.62551
    -0.43518
    -0.36103
    -0.18553
    -0.10397
     0.01468
     0.02209
     0.05670
     0.09625
     0.15063
     0.10861
     0.14074
     0.18276
     0.22478
     0.20748
     0.31129
     0.27916
     0.28657
     0.30388
     0.30882
     0.30388
     0.22972
     0.23961
     0.26433
     0.18029
     0.24703
    -0.02981
    -0.02734
    -0.05206
    -0.36845
    -0.71202
    -0.71449
    -0.67495
    -0.46484
    -0.42530
    -0.56619
    -0.50686
    -0.61068
    -0.65764
    -0.74168
    -0.62057
    -0.55136
    -0.27699
    -0.16823
    -0.07183
     0.03940
     0.17534
     0.25938
     0.43488
     0.62026
     0.58319
     0.57824
     0.42499
     0.39780
     0.46207
     0.34342
     0.04928
     0.24455
     0.44971
     0.38792
     0.42499
     0.20501
     0.05176
    -0.08419
    -0.20531
    -0.38080
    -0.51922
    -0.55136
    -0.60574
    -0.63293
    -0.73180
    -1.03088
    -0.80595
    -0.52911
    -0.42777
    -0.22014
     0.02457
     0.08389
    -0.00015
    -0.37339
    -0.99875
    -1.20390
    -1.05807
    -0.16329
     0.53375
     0.81801
     0.77104
     0.47196
     0.24950
    -0.15340
    -0.46237
    -0.41047
    -0.06936
     0.11849
     0.23219
     0.25197
     0.18276
     0.16793
     0.03445
    -0.08914
    -0.27946
    -0.48215
    -0.88999
    -1.39423
    -1.95038
    -2.44721
    -2.95145
    -2.86741
    -2.55349
    -2.02948
    -2.12588
    -2.44721
    -2.80561
    -3.06762
    -2.96628
    -2.77842
    -2.46204
    -2.08386
    -1.68343
    -1.35221
    -1.12234
    -0.94931
    -0.70708
    -0.54394
    -0.47968
    -0.37339
    -0.39069
    -0.35114
    -0.32148
    -0.28935
    -0.23003
    -0.14351
    -0.16082
    -0.15587
    -0.07430
    -0.02487
    -0.02981
    -0.02734
    -0.05947
     0.05423
    -0.00510
     0.02951
    -0.00510
     0.06164
     0.02704
     0.00479
     0.07895
     0.11355
     0.08883
    -0.06195
    -0.10397
    -0.18801
    -0.19295
    -0.25474
    -0.24486
    -0.24980
    -0.21767
    -0.26957
    -0.27205
    -0.38080
    -0.45990
    -0.52664
    -0.50686
    -0.45249
    -0.41541
    -0.44507
    -0.41541
    -0.36350
    -0.38575
    -0.40305
    -0.48215
    -0.49203
    -0.56372
    -0.66011
    -0.64281
    -0.58102
    -0.52664
    -0.55877
    -0.53158
    -0.52170
    -0.49203
    -0.55877
    -0.54147
    -0.45990
    -0.40058
    -0.25722
    -0.17812
    -0.03970
    -0.00757
     0.06164
     0.17782
     0.25197
     0.25691
     0.21984
     0.30882
     0.38050
     0.47443
     0.46454
     0.44971
     0.39039
     0.43488
     0.45713
     0.40028
     0.44724
     0.48184
     0.50409
     0.55847
     0.63509
     0.58566
     0.53869
     0.53128
     0.54117
     0.55105
     0.62274
     0.62274
     0.59555
     0.59555
     0.59060
     0.55847
     0.54611
     0.47443
     0.47196
     0.42252
     0.38544
     0.40769
     0.35826
     0.35331
     0.35084
     0.43735
     0.49420
     0.51892
     0.43735
     0.23467
     0.25197
     0.25691
     0.50409
     0.60296
     0.15063
    -0.07183
     0.08636
     0.39780
     0.20995
     0.20995
     0.93665
     0.83284
     0.20253
     0.48679
     0.90946
     1.40876
     2.39005
     2.64959
     2.47162
     2.20467
     2.33815
     2.56308
     2.65206
     2.78059
     2.86710
     2.90665
     2.74599
     2.58038
     2.38264
     2.17501
     1.75728
     1.47797
     1.44089
     1.46067
     1.25798
     0.79082
     0.30635
     0.04187
     0.03198
     0.14568
     0.11355
     0.01715
    -0.21520
    -0.36103
    -0.37833
    -0.28688
    -0.27699
    -0.45743
    -0.52664
    -0.58843
    -0.60821
    -0.50934
    -0.36103
    -0.17812
    -0.10397
     0.04187
     0.10613
     0.10613
    -0.01993
    -0.05700
    -0.14846
    -0.20531
    -0.32643
    -0.28441
    -0.25474
    -0.28688
    -0.32395
    -0.41294
    -0.45496
    -0.43766
    -0.57113
    -0.64528
    -0.57113
    -0.44260
    -0.42777
    -0.37339
    -0.31159
    -0.21767
    -0.25722
    -0.26216
    -0.39316
    -0.45249
    -0.45990
    -0.55383
    -0.66506
    -0.80842
    -0.96414
    -1.07784
    -1.18660
    -1.28053
    -1.36457
    -1.38682
    -1.41895
    -1.48816
    -1.47333
    -1.49063
    -1.42884
    -1.33985
    -1.26076
    -1.07043
    -0.80842
    -0.80595
    -0.79112
    -0.66506
    -0.74168
    -0.89493
    -1.12728
    -0.45496
    -1.13222
    -1.93555
    -1.08526
    -0.50439
    -0.19789
    -0.09902
    -0.07678
     0.11355
     0.35084
     0.59802
     0.53128
     0.25444
    -0.15093
    -0.37092
    -0.38080
    -0.08914
     0.27174
     0.28410
    -0.03228
    -0.40552
    -0.85538
    -1.20885
    -1.51288
    -1.65624
    -1.69579
    -1.75017
    -1.80949
    -1.98004
    -2.26924
    -3.15908
    -3.57433
    -3.01571
    -2.35822
    -2.02206
    -1.98251
    -2.13329
    -2.15554
    -2.05914
    -2.01217
    -1.96027
    -1.76005
    -1.40165
    -0.93695
    -0.47968
    -0.02734
     0.42747
     0.77598
     1.03552
     1.13934
     1.23573
     1.28764
     1.26292
     1.25304
     1.20855
     1.14675
     1.07507
     1.10720
     1.20113
     1.30989
     1.20360
     1.05777
     1.08990
     0.97373
     1.08001
     1.02316
     0.88969
     0.82542
     0.70430
     0.60296
     0.64251
     0.54858
     0.38792
     0.21984
     0.09378
     0.05917
    -0.06442
    -0.18801
    -0.30171
    -0.28193
    -0.28688
    -0.27946
    -0.30418
    -0.27699
    -0.28441
    -0.29676
    -0.19542
    -0.26463
    -0.25227
    -0.25969
    -0.28935
    -0.14846
    -0.07183
    -0.04217
     0.07153
     0.04187
     0.12344
     0.19759
     0.20748
     0.24455
     0.31376
     0.33848
     0.41758
     0.44971
     0.51892
     0.52881
     0.52139
     0.52634
     0.57577
     0.51398
     0.51892
     0.43982
     0.37803
     0.36073
     0.32859
     0.31624
     0.30140
     0.24703
     0.19512
     0.18523
     0.14568
     0.11108
     0.05670
     0.11849
     0.13580
     0.11355
     0.03198
     0.02457
     0.15804
     0.24703
     0.24455
     0.30635
     0.38050
     0.36320
     0.39533
     0.41511
     0.50903
     0.47690
     0.52881
     0.55600
     0.66970
     0.72902
     0.86991
     1.06271
     1.28764
     1.62380
     1.78941
     2.06872
     2.39994
     2.62734
     2.67678
     2.80037
     2.79542
     2.60510
     2.34556
     1.87592
     1.28764
    -0.04959
    -1.25334
    -1.77488
    -1.85892
    -1.57467
    -1.63894
    -2.28654
    -2.98852
    -3.52984
    -3.91050
    -3.78196
    -3.46558
    -2.96628
    -2.39530
    -1.81690
    -1.11739
    -0.33878
     0.17782
     0.60790
     1.02316
     1.20607
     1.35191
     1.45819
     1.48786
     1.54223
     1.44584
     1.30742
     1.20855
     1.11462
     0.95890
     0.81801
     0.76610
     0.63015
     0.49667
     0.42252
     0.41511
     0.25444
     0.11849
     0.45465
     0.61038
     0.41758
     0.40769
     0.49173
     0.56094
     0.63757
     0.70925
     0.72902
     0.77598
     0.86497
     0.91440
     0.93665
     0.95395
     0.92182
     0.93418
     0.83531
     0.74385
     0.68206
     0.57083
     0.44230
     0.34342
     0.38297
     0.25691
     0.10861
     0.12838
     0.17782
     0.15804
    -0.03228
    -0.21272
    -0.17565
     0.17287
     0.11602
    -0.06195
    -0.12374
    -0.21520
    -0.24733
    -0.31901
    -0.23744
    -0.11632
    -0.01745
    -0.07678
    -0.10149
    -0.05947
     0.03445
     0.13580
     0.21242
     0.20253
     0.14074
     0.29399
     0.34342
     0.43241
     0.49667
     0.52881
     0.46454
     0.44477
     0.35826
     0.25938
     0.12591
     0.17287
     0.14074
     0.01221
    -0.03723
    -0.08914
    -0.17318
    -0.23497
    -0.24239
    -0.22014
    -0.24486
    -0.23497
    -0.29182
    -0.22755
    -0.23991
    -0.20284
    -0.27205
    -0.25227
    -0.15093
    -0.14846
    -0.17070
    -0.17070
    -0.15587
    -0.19789
    -0.17565
    -0.16823
    -0.14351
    -0.15340
    -0.15835
    -0.12127
    -0.09902
    -0.12374
    -0.11385
    -0.11385
    -0.02734
    -0.03228
     0.03692
     0.14815
     0.17782
     0.32365
     0.50903
     0.50409
     0.53128
     0.34095
     0.19759
     0.13332
     0.17040
     0.31871
     0.47937
     0.43241
     0.36320
     0.13085
    -0.03970
     0.00479
     0.04434
     0.07647
     0.15063
     0.14321
     0.04187
    -0.03476
    -0.04217
     0.11108
     0.13827
     0.22231
     0.26680
     0.25691
     0.36814
     0.24703
     0.13580
     0.09625
     0.00479
    -0.03228
    -0.10397
    -0.07183
    -0.08914
    -0.07183
    -0.12621
    -0.17318
    -0.15093
    -0.17812
    -0.17070
    -0.18306
    -0.17565
    -0.16823
    -0.05206
     0.15310
     0.36320
     0.25938
     0.15804
     0.18770
     0.21736
     0.39286
     0.44230
     0.39533
     0.29152
     0.28657
     0.31871
     0.22231
     0.41263
     0.38544
     0.04681
    -0.14351
    -0.20037
    -0.13610
    -0.08666
    -0.05453
    -0.04217
     0.05423
     0.13332
     0.07895
     0.17782
     0.34342
     0.29893
     0.18523
     0.11108
     0.18276
     0.10613
     0.04434
     0.14321
     0.03940
    -0.10397
    -0.20284
    -0.28441
    -0.30665
    -0.27946
    -0.32395
    -0.37833
    -0.53158
    -0.65270
    -0.67495
    -0.67989
    -0.58102
    -0.56619
    -0.46732
    -0.30418
    -0.34620
    -0.36103
    -0.44260
    -0.48956
    -0.47968
    -0.40058
    -0.52170
    -0.60079
    -0.64281
    -0.60821
    -0.57855
    -0.53405
    -0.51181
    -0.47720
    -0.45001
    -0.39316
    -0.32890
    -0.32890
    -0.39316
    -0.34373
    -0.28193
    -0.13116
    -0.09902
    -0.06936
    -0.01993
     0.09872
     0.16051
     0.32612
     0.42747
     0.26680
     0.26680
     0.42747
     0.48432
     0.55847
     0.47690
     0.53375
     0.61779
     0.88227
     1.10473
     1.07013
     1.04788
     1.07507
     1.00092
     1.08001
     1.24315
     1.35932
     1.26540
     1.24809
     1.18877
     1.06024
     0.95642
     0.66970
     0.47196
     0.43488
     0.41263
     0.21736
    -0.05700
    -0.19295
    -0.36597
    -0.52170
    -0.73427
    -0.74168
    -0.80595
    -0.87763
    -0.84303
    -0.71944
    -0.63787
    -0.51922
    -0.45001
    -0.32148
    -0.17318
    -0.05453
    -0.02734
     0.07647
     0.09378
     0.29646
     0.31871
     0.40522
     0.50656
     0.48679
     0.53375
     0.52386
     0.50656
     0.47196
     0.38297
     0.44230
     0.32612
     0.23219
     0.22972
     0.01962
    -0.23003
    -0.24733
     0.21489
     0.31129
     0.15310
    -0.02734
     0.11602
     0.50903
     0.78340
     0.82295
     0.65734
     0.70183
     0.60296
     0.64992
     0.90699
     1.11462
     1.06765
     1.09484
     0.99350
     0.71666
     0.48926
     0.37061
     0.19759
     0.11108
     0.41511
     0.28163
    -0.13116
    -0.41047
    -0.49203
    -0.40799
    -0.33384
    -0.31159
    -0.46237
    -0.40305
    -0.52417
    -0.51675
    -0.47968
    -0.58102
    -0.64034
    -0.64034
    -0.62798
    -0.60821
    -0.65270
    -0.64281
    -0.69472
    -0.69225
    -0.55877
    -0.51922
    -0.48462
    -0.45249
    -0.43766
    -0.45001
    -0.32643
    -0.27205
    -0.35609
    -0.37833
    -0.34373
    -0.23497
    -0.15587
    -0.17070
    -0.26710
    -0.32395
    -0.32148
    -0.26710
    -0.29676
    -0.29676
    -0.34373
    -0.27205
    -0.25474
    -0.09902
    -0.01251
     0.12097
     0.15310
     0.24950
     0.30388
     0.10861
     0.10119
     0.24208
     0.53128
     0.71419
     0.88721
     0.77351
     0.62274
     0.42994
     0.18770
     0.10613
     0.13332
     0.11602
     0.05917
    -0.12868
    -0.54394
    -0.88999
    -1.19155
    -1.16930
    -1.24345
    -1.22615
    -1.44120
    -1.68837
    -1.89847
    -2.27665
    -2.18767
    -2.08633
    -2.02700
    -1.91330
    -1.72792
    -1.69332
    -1.65624
    -1.55984
    -1.28300
    -1.04324
    -0.84797
    -0.69472
    -0.62057
    -0.47226
    -0.32643
    -0.17318
    -0.10891
    -0.00510
     0.13085
     0.10613
     0.10119
     0.09872
     0.07153
     0.10613
     0.03692
    -0.04959
    -0.05206
    -0.06936
    -0.12621
    -0.18059
    -0.20037
    -0.26216
    -0.23497
    -0.19789
    -0.05206
    -0.05453
    -0.06442
     0.03692
     0.18276
     0.26433
     0.31624
     0.35331
     0.21736
     0.19759
     0.26186
     0.33107
     0.36320
     0.18029
     0.14074
     0.15310
     0.06659
    -0.00262
    -0.20778
    -0.38328
    -0.59832
    -0.65764
    -0.70708
    -0.82820
    -0.92459
    -1.00616
    -1.03830
    -1.06796
    -1.16436
    -1.26570
    -1.14458
    -1.17424
    -1.09020
    -1.13470
    -1.22368
    -1.24345
    -1.12975
    -0.92954
    -0.82325
    -0.74663
    -0.68483
    -0.60821
    -0.59091
    -0.41294
    -0.35114
    -0.31159
    -0.32643
    -0.29676
    -0.19295
    -0.15093
    -0.12127
     0.06906
     0.14568
     0.08389
     0.08142
     0.01962
    -0.06936
    -0.08666
    -0.03970
    -0.04712
     0.04187
     0.08142
     0.12838
     0.12838
     0.14321
     0.29893
     0.29893
     0.28410
     0.25691
     0.35084
     0.36073
     0.42499
     0.51892
     0.57330
     0.59555
     0.68947
     0.74880
     0.75621
     0.77104
     0.84272
     0.84519
     0.84519
     0.84767
     0.83036
     0.79576
     0.75621
     0.70925
     0.58319
     0.57824
     0.56588
     0.60543
     0.47443
     0.40522
     0.38544
     0.29152
     0.24950
     0.12591
     0.10366
     0.05423
    -0.00510
     0.02704
     0.00232
    -0.02240
    -0.08419
    -0.10397
    -0.04464
     0.00479
    -0.01498
    -0.05453
    -0.14104
    -0.14104
    -0.06936
     0.10613
     0.26927
     0.33601
     0.23467
     0.24703
     0.14074
     0.23219
     0.42005
     0.60790
     0.62768
     0.65734
     0.77598
     0.68453
     0.57330
     0.48432
     0.47937
     0.61038
     0.59555
     0.55105
     0.43982
     0.59060
     0.74385
     0.55105
     0.35331
     0.23219
     0.37803
     0.63509
     0.75868
     0.80317
     0.88721
     0.96878
     1.01575
     1.01822
     0.96878
     1.01328
     0.98609
     0.85261
     0.79329
     0.78587
     0.75127
     0.58813
     0.50903
     0.34095
     0.24703
     0.18029
    -0.01745
    -0.12868
    -0.14351
    -0.18059
    -0.23250
    -0.18801
    -0.18059
    -0.23497
    -0.20531
    -0.11632
     0.05176
     0.28410
     0.28410
     0.63015
     0.69689
     0.63757
     0.85508
     1.20113
     1.10967
     1.05282
     0.83778
     0.71172
     0.75868
     0.79576
     0.92923
     0.90946
     0.73149
     0.55847
     0.29893
     0.16546
     0.03445
    -0.04712
    -0.23991
    -0.29429
    -0.31654
    -0.26216
    -0.25969
    -0.24239
    -0.24239
    -0.14846
    -0.13610
    -0.03723
     0.01221
    -0.00510
     0.06906
     0.15063
     0.21489
     0.30388
     0.27916
     0.31129
     0.48184
     0.44724
     0.60543
     0.63757
     0.67464
     0.69442
     0.54858
     0.61038
     0.60790
     0.62768
     0.71666
     0.72408
     0.72655
     0.74138
     0.64992
     0.44230
     0.40028
     0.36567
     0.37556
     0.30882
     0.23219
     0.18523
     0.05423
     0.01962
    -0.06195
    -0.17070
    -0.27946
    -0.32890
    -0.31654
    -0.37339
    -0.52170
    -0.55383
    -0.67742
    -0.67742
    -0.54147
    -0.39316
    -0.45743
    -0.45496
    -0.44507
    -0.49451
    -0.41541
    -0.23744
    -0.21272
    -0.08419
    -0.14599
    -0.21272
    -0.13857
    -0.16329
    -0.09655
    -0.10891
     0.05176
     0.09872
     0.04681
     0.10119
     0.02209
     0.00232
     0.02951
     0.09872
     0.06164
     0.01468
    -0.00510
     0.07400
     0.12344
     0.12344
     0.10613
     0.06659
     0.01468
     0.02704
     0.01715
     0.05917
     0.02457
    -0.08914
    -0.14104
    -0.25227
    -0.26710
    -0.33137
    -0.45001
    -0.60821
    -0.72438
    -0.60326
    -0.20284
    -0.19295
    -0.31654
    -0.37339
    -0.11138
     0.00232
    -0.15587
    -0.19542
    -0.14599
    -0.01498
     0.17534
     0.30140
     0.44971
     0.48432
     0.67959
     0.87238
     0.83284
     0.59555
     0.55600
     0.56341
     0.64992
     0.70430
     0.78587
     0.80070
     0.85755
     0.90452
     0.91193
     0.86250
     0.81553
     0.64004
     0.49915
     0.33354
     0.30388
     0.14074
     0.01962
    -0.11385
    -0.17070
    -0.35362
    -0.54147
    -0.78865
    -1.05807
    -1.19402
    -1.36951
    -1.53759
    -1.68343
    -1.92319
    -2.04678
    -2.00476
    -2.04925
    -2.17284
    -2.13576
    -2.01712
    -1.90589
    -1.74275
    -1.61175
    -1.31266
    -1.03335
    -0.71697
    -0.41541
    -0.19048
     0.00974
     0.22231
     0.43488
     0.64992
     0.91688
     0.96384
     0.97125
     1.07013
     1.13439
     1.27775
     1.35932
     1.26540
     0.97620
     0.82789
     0.75127
     0.78587
     0.70430
     0.63509
     0.52634
     0.46701
     0.46207
     0.38050
     0.24950
     0.11108
    -0.00510
    -0.07925
    -0.17070
    -0.13610
    -0.26710
    -0.36597
    -0.43766
    -0.48956
    -0.50686
    -0.53900
    -0.52664
    -0.53405
    -0.50934
    -0.59338
    -0.59338
    -0.71697
    -0.84797
    -0.88257
    -0.86527
    -0.80101
    -0.81584
    -1.00122
    -0.98145
    -1.03830
    -1.06054
    -1.04324
    -1.07043
    -1.03335
    -0.98392
    -0.95426
    -0.85044
    -0.78865
    -0.69472
    -0.49945
    -0.40305
    -0.26957
    -0.27946
    -0.60079
    -0.76887
    -1.24098
    -1.72298
    -1.66118
    -2.08386
    -2.03442
    -1.63894
    -1.53759
    -1.56726
    -1.65624
    -2.14565
    -2.82044
    -3.31480
    -3.52490
    -2.90201
    -2.10363
    -1.87623
    -2.32115
    -3.01077
    -3.52984
    -3.06268
    -2.66719
    -2.27171
    -2.17037
    -2.28654
    -2.47934
    -2.79078
    -2.95392
    -2.83280
    -2.64000
    -2.31867
    -1.72545
    -1.26817
    -0.89493
    -0.61068
    -0.41047
    -0.33137
    -0.29182
    -0.28441
    -0.11880
     0.12591
     0.33601
     0.53622
     0.56836
     0.56094
     0.50162
     0.50656
     0.57577
     0.37309
     0.18029
     0.07647
    -0.00510
    -0.05206
    -0.21272
    -0.30665
    -0.36350
    -0.33631
    -0.39811
    -0.34126
    -0.43518
    -0.45496
    -0.50934
    -0.48215
    -0.42777
    -0.45496
    -0.48215
    -0.37339
    -0.31654
    -0.22755
    -0.17318
    -0.24239
    -0.24239
    -0.18553
    -0.17318
    -0.12374
    -0.21767
    -0.24980
    -0.28935
    -0.28688
    -0.20778
    -0.11138
    -0.06689
    -0.07678
    -0.13610
    -0.13363
    -0.20037
    -0.15093
    -0.14846
     0.02704
     0.07153
     0.11355
     0.13580
     0.16546
     0.11355
     0.09872
     0.12097
     0.10613
     0.00479
     0.02457
    -0.02240
    -0.05206
    -0.10891
    -0.10891
    -0.25474
    -0.29676
    -0.34620
    -0.31654
    -0.28193
    -0.30912
    -0.35362
    -0.44260
    -0.44013
    -0.38328
    -0.39069
    -0.36350
    -0.33878
    -0.29182
    -0.30912
    -0.21025
    -0.20531
    -0.15093
    -0.12374
    -0.14846
    -0.09161
    -0.09161
    -0.09161
    -0.14104
    -0.05453
    -0.02734
    -0.02981
    -0.07430
    -0.07183
    -0.12621
    -0.08172
    -0.09655
    -0.03723
     0.00232
    -0.04712
    -0.02487
     0.06164
     0.14815
     0.20006
     0.20748
     0.17040
     0.33107
     0.24208
     0.15804
     0.07153
     0.04187
    -0.10891
    -0.18059
    -0.25722
    -0.30418
    -0.27699
    -0.19789
    -0.16082
    -0.13857
    -0.14104
    -0.19048
    -0.26216
    -0.23003
    -0.13610
    -0.01993
     0.10366
     0.32118
     0.55600
     0.64992
     0.59060
     0.65240
     0.69442
     0.73644
     0.68947
     0.67711
     0.64251
     0.66228
     0.54611
     0.51151
     0.48432
     0.40769
     0.30140
     0.31129
     0.38297
     0.17782
     0.02457
    -0.17812
    -0.39564
     0.17534
     1.17147
     1.12945
     0.87733
     0.77351
     0.86991
     0.92429
     1.40134
     1.90558
     1.92536
     1.98715
     2.33320
     2.42960
     2.26646
     2.15771
     2.16018
     2.29365
     2.13299
     1.90806
     1.66088
     1.48538
     1.29753
     1.06518
     0.94901
     0.82542
     0.67464
     0.55353
     0.38544
     0.28410
     0.16299
     0.15063
     0.15310
     0.08142
     0.04434
     0.03198
    -0.01004
     0.02704
     0.11355
     0.11108
     0.11108
     0.22478
     0.19265
     0.25444
     0.27916
     0.32612
     0.30882
     0.23961
     0.16546
     0.13085
     0.06411
    -0.00262
    -0.00757
     0.02457
    -0.08172
    -0.07678
    -0.17565
    -0.26216
    -0.35362
    -0.40552
    -0.30418
    -0.25227
    -0.24239
    -0.14351
    -0.11880
     0.05423
     0.13580
     0.16546
     0.32859
     0.48432
     0.57824
     0.69936
     0.77351
     0.92182
     0.93912
     0.92676
     0.96384
     0.83284
     0.76115
     0.78587
     0.74880
     0.71913
     0.70430
     0.60296
     0.38050
     0.24703
     0.17040
     0.08142
    -0.04464
    -0.09655
    -0.11138
    -0.12127
    -0.07678
    -0.07183
    -0.06936
    -0.13610
    -0.06442
    -0.06195
    -0.00015
    -0.08419
    -0.03723
    -0.00757
     0.02951
     0.10366
     0.06411
     0.01962
     0.06659
    -0.04217
    -0.02981
    -0.03970
    -0.06689
    -0.14599
    -0.14846
    -0.08914
    -0.10644
    -0.05700
    -0.06689
    -0.14846
    -0.11138
    -0.10891
    -0.07925
    -0.09655
    -0.10644
    -0.09655
    -0.10644
    -0.04959
    -0.02734
    -0.08172
    -0.09655
    -0.12621
    -0.14599
    -0.14846
    -0.14351
    -0.20778
    -0.18059
    -0.17318
    -0.21272
    -0.21767
    -0.21025
    -0.29182
    -0.28193
    -0.24239
    -0.27205
    -0.30171
    -0.35362
    -0.38822
    -0.32890
    -0.29924
    -0.39316
    -0.41047
    -0.46237
    -0.39811
    -0.41294
    -0.61315
    -0.65023
    -0.45990
    -0.21520
     0.22231
     0.23714
    -0.01004
    -0.43024
    -1.11739
    -1.73286
    -2.06161
    -2.03442
    -1.75017
    -1.58950
    -1.76747
    -2.49664
    -3.82646
    -4.36530
    -4.76820
    -4.47406
    -3.75972
    -3.54467
    -3.48535
    -3.32469
    -3.24312
    -3.19368
    -3.05279
    -2.53372
    -1.83915
    -1.22368
    -0.82572
    -0.56372
    -0.25722
    -0.02981
     0.25444
     0.21242
     0.23961
     0.30882
     0.28410
     0.23714
     0.15557
     0.06164
    -0.06442
    -0.11632
    -0.26710
    -0.33137
    -0.43024
    -0.51181
    -0.50192
    -0.57113
    -0.59091
    -0.69472
    -0.78370
    -0.78618
    -0.78618
    -0.84055
    -0.88999
    -0.89741
    -0.89493
    -0.87516
    -0.83808
    -0.88257
    -0.94437
    -0.93695
    -0.95920
    -1.05065
    -1.09267
    -1.08279
    -1.24592
    -1.34974
    -1.35221
    -1.35715
    -1.41648
    -1.54748
    -1.71556
    -1.78230
    -1.78477
    -1.81938
    -1.93555
    -2.04925
    -2.08880
    -2.13329
    -2.00476
    -1.89106
    -1.87623
    -1.81443
    -1.75017
    -1.64635
    -1.47827
    -1.31513
    -1.07290
    -0.83067
    -0.64034
    -0.49203
    -0.22755
    -0.02487
     0.09625
     0.25197
     0.39533
     0.61038
     0.73891
     0.85261
     0.89216
     0.94159
     1.04294
     1.00833
     1.01575
     1.18383
     1.41123
     1.65346
     1.58178
     1.57931
     1.55954
     1.51504
     1.58920
     1.78447
     1.81907
     1.70784
     1.80919
     2.06131
     2.05636
     2.03165
     1.97232
     1.92536
     1.91300
     1.98963
     1.98963
     2.05636
     2.05883
     2.17501
     2.21950
     2.31837
     2.45679
     2.57791
     2.64464
     2.70891
     2.75340
     2.74846
     2.74104
     2.63970
     2.55319
     2.49881
     2.40735
     2.24422
     2.07861
     1.83638
     1.65841
     1.41123
     1.21349
     0.92429
     0.61532
     0.36320
     0.20006
     0.04928
    -0.08419
    -0.29429
    -0.38080
    -0.37586
    -0.45990
    -0.54641
    -0.63787
    -0.74168
    -0.76640
    -0.76887
    -0.59585
    -0.47473
    -0.43518
    -0.27452
    -0.30665
    -0.28193
    -0.22261
    -0.25969
    -0.25227
    -0.29182
    -0.41047
    -0.38575
    -0.22508
    -0.32890
    -0.47226
    -0.70955
    -0.50934
    -0.24733
    -0.21272
     0.36320
     0.35331
    -0.02734
    -0.16329
    -0.14351
     0.04928
     0.31376
     0.55847
     0.71666
     0.85755
     0.85508
     0.81059
     0.78340
     0.69442
     0.71419
     0.61285
     0.53622
     0.55353
     0.50903
     0.42994
     0.42747
     0.38297
     0.40769
     0.41263
     0.46454
     0.49420
     0.46207
     0.40769
     0.39780
     0.41511
     0.48926
     0.45218
     0.37309
     0.32612
     0.30882
     0.28657
     0.23961
     0.16299
     0.14074
     0.10119
     0.07400
     0.04681
     0.03198
    -0.01251
    -0.05206
    -0.13363
    -0.07183
    -0.07430
    -0.21520
    -0.30171
    -0.42282
    -0.36845
    -0.31407
    -0.09655
     0.07400
     0.08636
    -0.02487
     0.12838
     0.38544
     0.63015
     0.84767
     0.95148
     1.02811
     1.21349
     1.26540
     1.53235
     1.69548
     1.60897
     1.63863
     1.57684
     1.52740
     1.52740
     1.58673
     1.35191
     1.17888
     0.96878
     0.64498
     0.49420
     0.35826
     0.27422
     0.15804
     0.07153
     0.00232
    -0.09161
    -0.12374
    -0.21520
    -0.28441
    -0.37092
    -0.42035
    -0.32148
    -0.22508
    -0.22261
    -0.09655
    -0.03970
     0.00232
    -0.13857
    -0.06936
     0.11108
     0.22478
     0.41758
     0.50162
     0.44724
     0.20995
    -0.01993
    -0.32395
    -0.57607
    -0.95673
    -1.19402
    -1.35963
    -1.58703
    -1.83421
    -1.92813
    -2.02948
    -2.30384
    -2.22228
    -2.16048
    -2.26182
    -2.17284
    -2.12093
    -1.98746
    -1.39670
    -0.70708
    -0.38328
     0.04928
     0.23219
     0.17782
     0.18523
     0.54611
     0.75621
     0.70183
     0.60049
     0.68947
     0.67217
     0.58319
     0.38050
     0.13827
    -0.13116
    -0.40799
    -0.40305
    -0.33631
    -0.30418
    -0.40799
    -0.57360
    -0.60079
    -0.53653
    -0.40058
    -0.28688
    -0.26710
    -0.24486
    -0.15835
     0.00232
     0.12591
     0.23467
     0.26927
     0.35084
     0.39039
     0.49667
     0.57330
     0.56341
     0.55353
     0.60543
     0.56588
     0.59555
     0.60543
     0.54611
     0.46207
     0.42747
     0.37309
     0.38297
     0.36567
     0.31129
     0.24455
     0.26433
     0.20501
     0.24703
     0.11849
     0.11602
     0.13085
     0.11108
     0.13085
     0.06659
     0.03692
     0.00232
     0.01221
     0.04187
    -0.01745
    -0.01993
    -0.07430
    -0.05700
    -0.04217
    -0.07430
    -0.22508
    -0.21025
    -0.23250
    -0.23497
    -0.23497
    -0.25969
    -0.21025
    -0.28193
    -0.27205
    -0.27205
    -0.23003
    -0.19048
    -0.23250
    -0.21767
    -0.15587
    -0.13610
    -0.15093
    -0.13116
    -0.09902
    -0.05453
    -0.02240
     0.02457
     0.02457
     0.02457
     0.01221
     0.04187
     0.10366
     0.16051
     0.19017
     0.16793
     0.24208
     0.30635
     0.35578
     0.35826
     0.50409
     0.51151
     0.54611
     0.60543
     0.60790
     0.61285
     0.61532
     0.62274
     0.56094
     0.59060
     0.52139
     0.46207
     0.44971
     0.41511
     0.35084
     0.22972
     0.21242
     0.13085
     0.09378
    -0.00757
    -0.01993
    -0.07183
    -0.06442
    -0.12374
    -0.15340
    -0.12374
    -0.13857
    -0.26216
    -0.37586
    -0.47226
    -0.58843
    -0.64528
    -0.59832
    -0.58596
    -0.11632
    -0.01498
    -0.18059
    -0.16329
    -0.32148
    -0.41788
    -0.35362
    -0.07678
     0.06164
     0.29893
     0.37556
     0.46949
     0.56836
     0.57330
     0.48926
     0.55105
     0.60049
     0.72408
     0.95148
     1.02811
     1.03058
     1.01080
     0.93171
     0.91193
     0.97373
     0.91440
     0.80812
     0.70925
     0.58566
     0.42994
     0.11108
    -0.05453
    -0.15340
    -0.28688
    -0.45496
    -0.87022
    -1.36210
    -1.61422
    -1.69826
    -1.66613
    -1.75017
    -1.81196
    -1.81690
    -1.75758
    -1.73039
    -1.59444
    -1.61916
    -1.62411
    -1.42389
    -1.13964
    -1.03088
    -0.76640
    -0.67000
    -0.60326
    -0.54889
    -0.45990
    -0.32148
    -0.23250
    -0.22014
    -0.22261
    -0.16329
    -0.13363
    -0.08666
    -0.08419
    -0.07183
    -0.04959
    -0.04217
    -0.06442
    -0.08419
    -0.11138
    -0.13857
    -0.13116
    -0.06195
    -0.01251
    -0.06195
    -0.18306
    -0.18059
    -0.20284
    -0.21520
    -0.26463
    -0.20531
    -0.18553
    -0.17565
    -0.09655
     0.00232
     0.12097
     0.20006
     0.23714
     0.34342
     0.45713
     0.54117
     0.50162
     0.45713
     0.59802
     0.81059
     0.77351
     0.86003
     0.75374
     0.64992
     0.53375
     0.37061
     0.24703
     0.23219
     0.29646
     0.32365
     0.44230
     0.57824
     0.74138
     0.70430
     0.61038
     0.54611
     0.46701
     0.37556
     0.31624
     0.32118
     0.39780
     0.43735
     0.49667
     0.59555
     0.32365
    -0.17318
    -0.55136
    -0.65517
    -0.61315
    -0.15093
    -0.16823
    -0.27946
    -0.44754
    -0.44507
    -0.33878
    -0.29429
    -0.19542
    -0.01745
     0.22725
     0.27669
     0.28163
     0.28410
     0.23467
     0.26433
     0.34342
     0.25691
     0.30388
     0.19512
     0.08142
    -0.07430
    -0.08172
    -0.26710
    -0.50192
    -0.41788
    -0.36845
    -0.37586
    -0.50934
    -0.57855
    -0.65270
    -0.79606
    -0.82325
    -0.81089
    -0.88257
    -0.88505
    -0.84303
    -0.86527
    -0.89493
    -0.92954
    -1.04324
    -1.08773
    -1.08032
    -1.07784
    -1.08279
    -1.08773
    -1.12728
    -1.05807
    -0.89493
    -0.80842
    -0.73427
    -0.72685
    -0.70955
    -0.63540
    -0.52417
    -0.42530
    -0.40552
    -0.41541
    -0.32890
    -0.27699
    -0.23250
    -0.30665
    -0.40799
    -0.46484
    -0.46979
    -0.53158
    -0.64034
    -0.73180
    -0.86033
    -0.88999
    -0.96661
    -0.88257
    -0.97650
    -1.04818
    -0.96909
    -1.03582
    -0.96414
    -0.97897
    -0.94437
    -0.90482
    -0.87763
    -0.77382
    -0.75157
    -0.70213
    -0.69719
    -0.66011
    -0.62304
    -0.50192
    -0.47473
    -0.48709
    -0.41047
    -0.41294
    -0.36597
    -0.34126
    -0.34126
    -0.27699
    -0.25474
    -0.19048
    -0.15340
    -0.13857
    -0.16576
    -0.16823
    -0.18801
    -0.12621
    -0.06689
    -0.10397
    -0.08666
    -0.07183
    -0.15835
    -0.05700
    -0.04464
    -0.13610
    -0.12868
    -0.10644
    -0.08914
    -0.07925
    -0.10644
    -0.08419
     0.00232
     0.02951
     0.26680
     0.36320
     0.64992
     1.03058
     1.33955
     1.28517
     1.15417
     1.10720
     1.03799
     1.15417
     1.47055
     1.57190
     1.70537
     1.68807
     1.42853
     1.21102
     1.16900
     1.03058
     0.75868
     0.40275
     0.22725
     0.41263
     0.58319
     0.72902
     0.53375
     0.46454
     0.31871
     0.20748
    -0.01004
    -0.12868
     0.06659
     0.25444
     0.30388
    -0.04712
    -0.40799
    -0.52911
    -0.15587
     0.81059
     1.11215
     0.49173
     0.06411
    -0.06689
     0.11849
     0.40028
     0.68453
     0.81801
     1.03552
     1.10226
     1.23079
     1.32966
     1.31977
     1.31483
     1.32966
     1.25798
     1.19619
     1.23573
     1.19124
     1.12698
     1.03799
     1.07013
     1.01328
     0.97373
     0.80812
     0.66723
     0.56094
     0.41511
     0.33601
     0.14815
     0.06164
    -0.07925
    -0.17812
    -0.22508
    -0.40058
    -0.38080
    -0.43024
    -0.48709
    -0.51675
    -0.51675
    -0.48709
    -0.54889
    -0.57855
    -0.49945
    -0.49698
    -0.54394
    -0.55630
    -0.57360
    -0.58843
    -0.51675
    -0.55136
    -0.48462
    -0.51922
    -0.56619
    -0.50439
    -0.48215
    -0.45249
    -0.46484
    -0.48215
    -0.44260
    -0.38328
    -0.43518
    -0.38575
    -0.38328
    -0.35114
    -0.32395
    -0.32890
    -0.28688
    -0.30418
    -0.29676
    -0.26216
    -0.24733
    -0.21025
    -0.20037
    -0.26957
    -0.17565
    -0.09408
    -0.07430
    -0.05700
     0.01715
     0.08883
     0.11849
     0.27422
     0.37061
     0.50409
     0.49915
     0.39780
     0.17040
    -0.02487
    -0.04217
    -0.32890
    -0.76640
    -0.94931
    -0.92954
    -0.69225
    -0.52911
    -0.71449
    -0.91965
    -1.03830
    -1.11739
    -1.16188
    -1.07784
    -0.95920
    -0.68236
    -0.42777
    -0.08914
     0.11602
     0.13332
     0.26433
     0.38297
     0.45960
     0.55353
     0.50162
     0.53128
     0.56094
     0.58813
     0.36320
     0.23219
     0.25691
     0.12344
    -0.08666
    -0.31654
    -0.08172
     0.43982
     1.08001
     1.55212
     1.58673
     1.28517
     0.60790
     0.11849
    -0.09408
     0.17534
     0.82789
     1.24809
     1.43100
     1.22585
     1.04541
     0.77351
     0.56836
     0.30635
     0.20501
     0.13580
     0.01715
     0.00726
     0.01468
    -0.01745
     0.06164
     0.04434
     0.06164
     0.03692
    -0.03476
    -0.17812
    -0.32148
    -0.35609
    -0.44754
    -0.51181
    -0.62798
    -0.58596
    -0.58102
    -0.64776
    -0.61068
    -0.67742
    -0.65517
    -0.71202
    -0.69719
    -0.70213
    -0.65517
    -0.71202
    -0.65764
    -0.60079
    -0.50192
    -0.47968
    -0.55630
    -0.45990
    -0.48956
    -0.49945
    -0.37586
    -0.33384
    -0.31159
    -0.30665
    -0.27205
    -0.22755
    -0.10397
    -0.07678
    -0.13116
    -0.09655
     0.00479
     0.01468
    -0.09408
    -0.11632
    -0.15587
    -0.25969
    -0.21520
    -0.24239
    -0.33384
    -0.45249
    -0.53653
    -0.52664
    -0.68730
    -0.88505
    -1.10751
    -1.20638
    -1.18166
    -1.15447
    -1.13717
    -1.06796
    -0.84303
    -0.41047
     0.00232
     0.06906
     0.07400
     0.13332
     0.12591
     0.25938
     0.57330
     0.95642
     1.11956
     1.23821
     1.18877
     1.22585
     1.08743
     0.98114
     0.90452
     0.81306
     0.62274
     0.55105
     0.44724
     0.35826
     0.28905
     0.27669
     0.30882
     0.35084
     0.35578
     0.31871
     0.35826
     0.39039
     0.44477
     0.42747
     0.52881
     0.57330
     0.57083
     0.65240
     0.64498
     0.79576
     0.81306
     0.86497
     0.89216
     1.12945
     1.39640
     1.54965
     1.69054
     1.81660
     1.78447
     1.55212
     1.36921
     1.19619
     0.90946
     0.62026
     0.45465
     0.29646
    -0.10149
    -0.42530
    -0.48215
    -0.59585
    -0.68483
    -0.79112
    -0.92707
    -1.09267
    -1.11492
    -1.00369
    -0.86527
    -0.64528
    -0.37833
    -0.07925
     0.21489
     0.43735
     0.54611
     0.54858
     0.46454
     0.35331
     0.27916
    -0.01745
    -0.29924
    -0.65270
    -0.92707
    -1.18166
    -1.53018
    -1.84904
    -2.11352
    -2.36811
    -2.74382
    -2.93662
    -3.07751
    -3.26042
    -3.37906
    -3.35929
    -3.34199
    -3.23570
    -3.15413
    -2.95639
    -2.79573
    -2.55349
    -2.23958
    -1.92813
    -1.63399
    -1.46097
    -1.25087
    -1.03830
    -0.89246
    -0.75404
    -0.53900
    -0.36845
    -0.35362
    -0.30171
    -0.04712
     0.31624
     0.56836
     0.48679
     0.54858
     0.72161
     0.76857
     0.79823
     0.94407
     1.13934
     1.27281
     1.36427
     1.50516
     1.54223
     1.60156
     1.61639
     1.56942
     1.53235
     1.42606
     1.35191
     1.25551
     1.20607
     1.19124
     1.03058
     0.86991
     0.81059
     0.72408
     0.58813
     0.44724
     0.30388
     0.18770
     0.16299
     0.17287
     0.07153
     0.00726
    -0.09161
    -0.13363
    -0.29182
    -0.30665
    -0.32643
    -0.45743
    -0.44013
    -0.44507
    -0.38080
    -0.41541
    -0.49698
    -0.48956
    -0.43024
    -0.41047
    -0.34620
    -0.34867
    -0.42530
    -0.33878
    -0.35362
    -0.19295
    -0.14599
    -0.17318
    -0.14351
    -0.10397
    -0.05700
    -0.02487
    -0.14846
    -0.18306
    -0.21272
    -0.18553
    -0.26463
    -0.32890
    -0.38080
    -0.49698
    -0.56124
    -0.55630
    -0.53158
    -0.70461
    -0.57607
    -0.50192
    -0.63540
    -0.73427
    -0.74910
    -0.92954
    -0.75899
    -0.49451
    -0.47226
    -0.53158
    -0.86774
    -1.10256
    -1.17424
    -1.22121
    -1.36951
    -1.60433
    -1.53512
    -1.34480
    -1.16436
    -1.02841
    -0.96909
    -1.21379
    -1.28547
    -1.37199
    -1.22862
    -0.96909
    -0.67000
    -0.31654
     0.01715
     0.12838
     0.36073
     0.41758
     0.39039
     0.32612
     0.20995
     0.24455
     0.32365
     0.42747
     0.66970
     0.60049
     0.67464
     1.10226
     1.64358
     2.02670
     2.02423
     1.87345
     1.82896
     1.86109
     1.91547
     1.88828
     1.83885
     1.89075
     1.83638
     1.60650
     1.19866
     0.88227
     0.64745
     0.38297
     0.06906
    -0.26957
    -0.61315
    -0.88505
    -1.10009
    -1.10503
    -1.16683
    -1.08279
    -0.94190
    -0.76640
    -0.48462
    -0.08914
     0.05176
    -0.23497
    -0.34620
    -0.33384
    -0.23497
    -0.06689
     0.01962
     0.02209
     0.05670
     0.10613
     0.05917
     0.00726
    -0.06195
    -0.08419
    -0.09902
    -0.06936
    -0.10397
    -0.19048
    -0.19048
    -0.11385
    -0.16329
    -0.10397
    -0.07678
    -0.16576
    -0.34867
    -0.38328
    -0.43271
    -0.62304
    -0.68236
    -0.80842
    -0.96909
    -1.06796
    -1.10009
    -1.20885
    -1.26570
    -1.40906
    -1.56973
    -1.50546
    -1.40412
    -1.35468
    -1.38682
    -1.32255
    -1.19896
    -1.15694
    -1.12234
    -1.02594
    -0.89741
    -0.81584
    -0.77134
    -0.61809
    -0.57360
    -0.54394
    -0.55383
    -0.45249
    -0.37339
    -0.41788
    -0.41788
    -0.43518
    -0.38080
    -0.36350
    -0.39811
    -0.44507
    -0.41788
    -0.46732
    -0.38575
    -0.40058
    -0.45496
    -0.41541
    -0.46979
    -0.42282
    -0.43271
    -0.43024
    -0.46732
    -0.52170
    -0.43024
    -0.43024
    -0.46979
    -0.47968
    -0.55877
    -0.51181
    -0.52417
    -0.55136
    -0.60326
    -0.64776
    -0.69719
    -0.73921
    -0.69472
    -0.73427
    -0.75157
    -0.83561
    -0.83067
    -0.75899
    -0.78865
    -0.69472
    -0.67000
    -0.73427
    -0.65270
    -0.62551
    -0.53653
    -0.48215
    -0.42777
    -0.35114
    -0.27205
    -0.18553
    -0.08666
    -0.04712
    -0.10149
     0.00232
     0.10861
     0.23961
     0.47937
     0.66723
     0.66723
     0.50162
     0.72902
     0.75127
     0.83778
     1.18136
     1.11956
     1.14428
     1.08990
     0.72655
     0.47690
     0.49420
     0.50656
     0.41758
     0.30388
     0.49420
     0.43241
     0.49915
     0.32859
     0.23467
     0.21489
     0.26186
     0.30635
     0.41758
     0.50162
     0.67464
     0.70430
     0.86250
     0.87980
     0.87733
     0.82542
     0.68453
     0.61285
     0.53375
     0.44971
     0.35826
     0.24455
     0.13085
    -0.05700
    -0.12621
     0.00479
     0.02704
     0.04187
    -0.02240
     0.02951
     0.01962
     0.17287
     0.13085
     0.20748
     0.33107
     0.34837
     0.46949
     0.48679
     0.53869
     0.53869
     0.53622
     0.50409
     0.48184
     0.50409
     0.44477
     0.49420
     0.38544
     0.38792
     0.31129
     0.27916
     0.26927
     0.29399
     0.27422
     0.29399
     0.27916
     0.23961
     0.22478
     0.21984
     0.27422
     0.14074
     0.11849
     0.09625
     0.13580
     0.21489
     0.28163
     0.28657
     0.28410
     0.21736
     0.21242
     0.32118
     0.38544
     0.46701
     0.25444
     0.12838
     0.10366
     0.12344
     0.21984
     0.18523
     0.14815
    -0.01004
    -0.12621
    -0.16082
    -0.24486
    -0.32395
    -0.39069
    -0.43024
    -0.33878
    -0.37339
    -0.34126
    -0.50439
    -0.50934
    -0.28935
    -0.14599
    -0.33137
    -0.15587
     0.02457
    -0.18801
    -0.65270
    -1.40659
    -1.79219
    -2.16790
    -2.12835
    -1.54748
    -0.87516
    -0.49698
    -0.38575
    -1.49557
    -1.93555
    -1.40165
    -1.27311
    -1.18660
    -1.11245
    -0.57360
     0.06164
     0.41016
     0.62026
     0.67959
     0.69689
     0.72902
     0.80812
     0.86497
     0.89710
     0.71419
     0.59307
     0.48432
     0.50409
     0.46949
     0.46701
     0.38297
     0.34095
     0.25444
     0.18029
     0.01715
    -0.10397
    -0.12868
    -0.20284
    -0.35856
    -0.51181
    -0.50686
    -0.50934
    -0.50934
    -0.60326
    -0.53158
    -0.53900
    -0.54889
    -0.59832
    -0.57607
    -0.58349
    -0.52417
    -0.50934
    -0.50439
    -0.37092
    -0.28688
    -0.27452
    -0.23991
    -0.20037
    -0.14599
    -0.07430
    -0.05700
     0.02457
     0.00479
     0.04434
    -0.01498
    -0.01004
     0.12591
     0.10366
     0.08883
     0.14815
     0.16051
     0.15063
     0.11602
     0.10613
     0.10613
     0.18029
     0.13332
     0.24703
     0.15557
     0.18029
     0.20748
     0.17287
     0.19017
     0.12344
     0.13827
     0.14321
     0.19017
     0.10861
     0.11108
     0.04434
     0.03198
     0.06659
    -0.02240
    -0.00757
    -0.04464
    -0.05700
    -0.06195
    -0.07430
    -0.09161
    -0.11880
    -0.18801
    -0.21025
    -0.16082
    -0.16329
    -0.20037
    -0.19789
    -0.24486
    -0.23991
    -0.22014
    -0.22261
    -0.16576
    -0.23744
    -0.22508
    -0.22508
    -0.19542
    -0.19789
    -0.24239
    -0.28688
    -0.21272
    -0.22014
    -0.21272
    -0.22014
    -0.23991
    -0.27699
    -0.25227
    -0.25474
    -0.22261
    -0.26710
    -0.29676
    -0.31901
    -0.25227
    -0.26710
    -0.28935
    -0.31407
    -0.28688
    -0.27946
    -0.23744
    -0.26216
    -0.27946
    -0.29182
    -0.30171
    -0.30418
    -0.18059
    -0.17565
    -0.22755
    -0.23003
    -0.17070
    -0.04712
     0.05423
     0.12344
     0.30882
     0.40522
     0.27422
     0.17782
     0.32365
     0.52386
     0.92923
     1.57684
     1.81907
     1.72762
     0.77598
     0.16299
     0.52881
     0.85261
     1.61639
     1.39393
     1.75233
     3.84593
     4.25130
     1.80424
     0.24950
     0.17040
     0.81306
     1.81166
     1.72267
     0.13085
    -0.63540
    -0.22755
     0.10613
     0.34095
     0.24703
    -0.37833
    -1.20638
    -1.61916
    -1.76253
    -1.63647
    -1.46838
    -1.25581
    -1.02099
    -0.71202
    -0.47968
    -0.21520
    -0.22755
    -0.21025
    -0.17565
    -0.18059
    -0.07430
    -0.13610
    -0.13363
    -0.07678
    -0.03476
     0.03692
     0.03198
    -0.00510
    -0.06936
    -0.09408
    -0.14104
    -0.03476
    -0.05206
    -0.20778
    -0.19789
    -0.21767
    -0.26710
    -0.30418
    -0.36845
    -0.36103
    -0.37092
    -0.30912
    -0.32395
    -0.31407
    -0.36350
    -0.34373
    -0.24239
    -0.18801
    -0.12374
    -0.25722
    -0.30171
    -0.29182
    -0.21025
    -0.22261
    -0.23497
    -0.38328
    -0.54641
    -0.62798
    -0.69966
    -0.92954
    -1.22615
    -1.36704
    -1.49063
    -1.39423
    -1.25087
    -1.28547
    -1.29536
    -1.39917
    -1.44861
    -1.56726
    -1.36951
    -1.05313
    -0.72191
    -0.47720
    -0.31407
    -0.11880
    -0.10149
    -0.12868
     0.04928
     0.19017
     0.39780
     0.53128
     0.65240
     0.49667
     0.36567
     0.25691
     0.04434
     0.00726
    -0.07430
    -0.17565
    -0.29429
    -0.44260
    -0.46732
    -0.51428
    -0.57113
    -0.60821
    -0.61562
    -0.58843
    -0.59338
    -0.60079
    -0.50192
    -0.41541
    -0.23744
    -0.12621
     0.01962
     0.29399
     0.53869
     0.69442
     0.87486
     1.14428
     1.33955
     1.37663
     1.35685
     1.55212
     1.54223
     1.45325
     1.42853
     1.34944
     1.33955
     1.35932
     1.26540
     1.08248
     0.85508
     0.65240
     0.40275
     0.25938
     0.08883
    -0.07678
    -0.15340
    -0.08914
    -0.21025
    -0.23497
    -0.28935
    -0.33137
    -0.37092
    -0.44754
    -0.43024
    -0.41541
    -0.39564
    -0.32890
    -0.40799
    -0.32395
    -0.35609
    -0.32890
    -0.30665
    -0.18059
    -0.15835
    -0.11385
    -0.05947
    -0.06689
    -0.01004
     0.03445
     0.09130
     0.11849
     0.15804
     0.17040
     0.23219
     0.19265
     0.22725
     0.18029
     0.14815
     0.15310
     0.17287
     0.12591
     0.07153
    -0.03228
    -0.02734
    -0.03970
    -0.06689
    -0.08666
    -0.07430
    -0.12621
    -0.13610
    -0.08172
    -0.12621
    -0.11385
    -0.17318
    -0.15093
    -0.11138
    -0.03228
    -0.00757
    -0.01745
     0.02209
     0.03198
    -0.04464
     0.00232
     0.01715
     0.03445
     0.05176
     0.03940
     0.06411
     0.08142
     0.09625
     0.03445
     0.12097
     0.06411
     0.01221
     0.00479
     0.00479
    -0.03228
    -0.01745
     0.01221
     0.01221
     0.02457
    -0.06195
    -0.08172
    -0.08419
    -0.11138
    -0.09902
    -0.08172
    -0.05453
    -0.02487
    -0.03476
     0.01468
    -0.00510
     0.05176
     0.12591
     0.26927
     0.35578
     0.69689
     0.87980
     0.93171
     0.96878
     1.03058
     1.06765
     0.99350
     0.82295
     0.73149
     0.51398
     0.29646
     0.02951
    -0.07183
    -0.19789
    -0.46237
    -0.97403
    -1.71803
    -2.26924
    -2.48428
    -2.76359
    -2.22475
    -1.89353
    -1.87376
    -1.90094
    -1.74522
    -1.33491
    -0.64528
    -0.12127
    -0.08914
     0.08883
     0.43982
     1.07507
     1.63369
     2.02176
     2.19725
     2.28624
     2.32331
     2.32579
     2.24422
     2.20961
     2.17995
     1.89570
     1.60156
     1.47550
     1.26540
     1.11956
     0.87238
     0.71172
     0.50162
     0.38050
     0.30882
     0.02704
    -0.60821
    -1.39917
    -2.94403
    -4.68910
    -3.32716
    -2.43732
    -1.96274
    -2.17037
    -2.90696
    -3.54962
    -3.72511
    -3.71770
    -3.51996
    -2.84763
    -2.25935
    -1.76500
    -1.26817
    -0.96167
    -0.75404
    -0.45743
    -0.06936
     0.07647
     0.22231
     0.39286
     0.32365
     0.34837
     0.27422
     0.24703
     0.14321
     0.04187
     0.03445
    -0.01993
    -0.11138
    -0.12374
    -0.01993
    -0.11880
    -0.11138
    -0.05206
    -0.17812
    -0.11138
    -0.13116
    -0.14351
    -0.14599
    -0.10397
    -0.04712
     0.04681
     0.07400
     0.04681
     0.02457
     0.05670
     0.11108
     0.09625
     0.06164
     0.16299
     0.09872
     0.12838
     0.15557
     0.21984
     0.18029
     0.19759
     0.13827
     0.23219
     0.27669
     0.24950
     0.26433
     0.21984
     0.25938
     0.35826
     0.30388
     0.42499
     0.37556
     0.35084
     0.38544
     0.45465
     0.43982
     0.45218
     0.38792
     0.40522
     0.42252
     0.47937
     0.42499
     0.35826
     0.30140
     0.29646
     0.24455
     0.17040
     0.17040
     0.10366
     0.04928
     0.10119
     0.08389
     0.02951
    -0.03723
    -0.00510
     0.01715
     0.00974
     0.01468
     0.04681
    -0.03970
     0.03445
     0.07153
     0.07647
     0.19017
     0.09872
     0.06164
     0.12097
     0.08389
     0.18029
     0.12097
     0.07895
     0.08636
     0.07895
     0.10613
     0.06906
     0.04681
     0.06164
     0.07400
     0.00726
     0.05670
     0.02704
    -0.03228
     0.01468
     0.03940
     0.05176
     0.02209
     0.01962
     0.02209
     0.05917
     0.12591
     0.09378
     0.07895
     0.11108
     0.18276
     0.17782
     0.17782
     0.22478
     0.14074
     0.16051
     0.09872
     0.16051
     0.09872
     0.05917
     0.03445
     0.04434
     0.02704
     0.04681
    -0.00015
     0.05423
     0.07400
     0.08883
     0.19512
     0.28163
     0.33848
     0.40028
     0.53375
     0.62026
     0.70925
     0.69442
     0.75127
     0.87733
     0.98856
     1.00586
     0.94159
     0.83284
     0.80565
     0.82295
     0.70678
     0.53375
    -0.04464
    -0.44260
    -0.67989
    -0.88010
    -0.87269
    -0.88752
    -1.00369
    -0.35609
     0.96878
     2.19478
     2.34556
     1.92042
     1.26292
     1.47302
     2.29365
     3.62100
     4.58499
     4.77284
     4.55038
     4.23152
     4.07827
     3.89536
     3.61358
     3.27989
     2.83003
     2.23680
     1.53976
     0.93665
     0.42005
     0.09378
    -0.21272
    -0.45001
    -0.70213
    -0.95673
    -1.02841
    -0.99875
    -1.00863
    -1.04571
    -1.11739
    -1.10256
    -1.04818
    -1.03830
    -1.02841
    -1.16683
    -1.32997
    -1.46591
    -1.57220
    -1.50299
    -1.23357
    -1.29536
    -1.72298
    -2.06903
    -1.54254
    -1.08279
    -1.46838
    -2.27418
    -2.16295
    -1.87128
    -2.05419
    -2.15307
    -1.73534
    -1.39670
    -1.01111
    -0.88257
    -1.04324
    -1.29042
    -1.43625
    -1.38929
    -1.13222
    -0.76640
    -0.61315
    -0.57855
    -0.61315
    -0.65023
    -0.59832
    -0.62798
    -0.64281
    -0.61562
    -0.47720
    -0.36597
    -0.25969
    -0.17812
    -0.20037
    -0.03970
     0.00232
     0.11849
     0.19265
     0.23219
     0.15804
     0.16051
     0.09625
     0.05423
     0.08883
    -0.01251
    -0.11138
    -0.30418
    -0.38575
    -0.45990
    -0.61315
    -0.79853
    -0.87269
    -0.91471
    -0.94190
    -0.99628
    -1.02099
    -0.98886
    -1.03088
    -1.06301
    -1.00369
    -0.97897
    -1.02841
    -1.09020
    -1.08773
    -1.01111
    -1.11739
    -1.18413
    -1.14953
    -1.21874
    -1.24840
    -1.25087
    -1.32008
    -1.35468
    -1.39670
    -1.48074
    -1.46344
    -1.53265
    -1.57961
    -1.59197
    -1.62411
    -1.51782
    -1.57961
    -1.57714
    -1.59692
    -1.53512
    -1.55490
    -1.53265
    -1.59197
    -1.63647
    -1.68837
    -1.76253
    -1.79960
    -1.75511
    -1.93555
    -2.09127
    -2.15801
    -2.01217
    -1.85645
    -2.00229
    -2.16542
    -2.24205
    -2.21486
    -2.07150
    -2.01959
    -2.11599
    -2.19261
    -2.28654
    -2.20250
    -2.17284
    -2.22228
    -2.34586
    -2.41754
    -2.38047
    -2.29148
    -2.26182
    -2.25688
    -2.37305
    -2.39777
    -2.22475
    -1.77488
    -1.59692
    -1.53759
    -1.40165
    -1.27559
    -1.06796
    -0.99875
    -1.01111
    -1.06301
    -1.07290
    -0.90729
    -0.91965
    -0.97650
    -1.01852
    -0.85538
    -0.39069
     0.02951
     0.32612
     0.41263
     0.39286
     0.58566
     0.95890
     1.40629
     1.99210
     2.43454
     2.69408
     3.03271
     3.34168
     3.49246
     3.53943
     3.53201
     3.54931
     3.48752
     3.42078
     3.34910
     3.18596
     3.13653
     3.07720
     2.90912
     2.63723
     2.46173
     2.45185
     2.32579
     2.26646
     2.31343
     2.33815
     2.25658
     2.20714
     1.98963
     1.85368
     1.89570
     1.87345
     1.79930
     1.79930
     1.77705
     1.85121
     1.73009
     1.71279
     1.69054
     1.78447
     1.73998
     1.68560
     1.69054
     1.62875
     1.53729
     1.49280
     1.48786
     1.48786
     1.45572
     1.41123
     1.39393
     1.34944
     1.33955
     1.25304
     1.13439
     1.17147
     1.10226
     1.10720
     1.08248
     1.07260
     1.01328
     0.98361
     0.93418
     1.00833
     0.86744
     0.81059
     0.77351
     0.74138
     0.78340
     0.73891
     0.64498
     0.64992
     0.66476
     0.57577
     0.59802
     0.50162
     0.53128
     0.48926
     0.48184
     0.45713
     0.44230
     0.62521
     0.49173
     0.28163
     0.26186
     0.28410
     0.04681
    -0.31654
    -0.66011
    -0.63293
    -0.60821
    -0.99628
    -1.12728
    -0.91224
    -0.92954
    -1.13470
    -1.30278
    -1.45355
    -1.47580
    -1.45355
    -1.24345
    -0.95920
    -0.62304
    -0.33878
    -0.16082
    -0.18059
    -0.05700
     0.21736
     0.39039
     0.46454
     0.56341
     0.65981
     0.75127
     0.84025
     0.83531
     0.76115
     0.78340
     0.72408
     0.74385
     0.60296
     0.61532
     0.56094
     0.48679
     0.51892
     0.46207
     0.46207
     0.43735
     0.39286
     0.46207
     0.44971
     0.44230
     0.49667
     0.54611
     0.64498
     0.60296
     0.48926
     0.49667
     0.40522
     0.45465
     0.61285
     0.63757
     0.55600
     0.25444
    -0.09161
     0.19759
     0.54364
     0.31376
     0.05917
     0.11108
    -0.12374
     0.28163
     0.30635
     0.54611
     1.00586
     1.20607
     0.65240
     0.65487
     0.94407
     0.90452
     0.92923
     1.03552
     1.32225
     1.53729
     1.53976
     1.36921
     1.27281
     1.16158
     1.08248
     1.03058
     1.03058
     0.97867
     0.90699
     0.67464
     0.40275
     0.21489
    -0.37586
    -0.77876
    -0.57607
    -0.50192
    -0.27452
    -0.42035
    -0.83561
    -1.28547
    -1.60928
    -1.73286
    -1.74275
    -1.59197
    -1.48322
    -1.63647
    -1.41895
    -1.25087
    -1.33985
    -1.36457
    -1.54007
    -1.39670
    -1.15447
    -1.32749
    -1.63894
    -1.82679
    -1.72792
    -1.38434
    -0.96414
    -1.06054
    -1.61669
    -2.43485
    -2.65978
    -2.14318
    -1.52524
    -1.17919
    -1.15694
    -1.25087
    -1.76005
    -1.84657
    -1.73534
    -1.43131
    -1.23851
    -1.15200
    -1.01111
    -0.88999
    -0.88010
    -0.81089
    -0.74168
    -0.61068
    -0.63045
    -0.59585
    -0.57855
    -0.44013
    -0.47473
    -0.48462
    -0.48462
    -0.45001
    -0.44013
    -0.35609
    -0.32148
    -0.37339
    -0.45249
    -0.42282
    -0.41047
    -0.32395
    -0.40058
    -0.40799
    -0.39069
    -0.42777
    -0.41294
    -0.40799
    -0.41047
    -0.45249
    -0.52911
    -0.44260
    -0.38822
    -0.35856
    -0.36845
    -0.40799
    -0.34620
    -0.34620
    -0.28441
    -0.26216
    -0.26216
    -0.22014
    -0.10149
    -0.06195
    -0.01004
    -0.04712
    -0.01745
     0.05176
     0.11849
     0.14815
     0.09872
    -0.05700
    -0.11385
    -0.21767
    -0.20778
    -0.16576
    -0.24486
    -0.26216
    -0.22014
    -0.16576
    -0.18059
    -0.19789
    -0.23003
    -0.22014
    -0.16329
    -0.13116
     0.03445
     0.00726
     0.09378
     0.23219
     0.26186
     0.29893
     0.33848
     0.33107
     0.40522
     0.35084
     0.34095
     0.30140
     0.27669
     0.28657
     0.27916
     0.21489
     0.22725
     0.24455
     0.12591
     0.13580
     0.12097
     0.05917
    -0.01745
    -0.06689
    -0.11138
    -0.06442
    -0.01745
     0.01468
     0.02457
    -0.03723
    -0.05453
    -0.12374
    -0.07183
    -0.07183
    -0.12868
    -0.09408
    -0.03476
     0.05423
     0.17287
     0.12097
     0.20995
     0.20995
     0.24455
     0.31871
     0.47443
     0.41263
     0.41758
     0.53622
     0.69442
     0.82048
     0.76363
     0.80317
     0.82295
     0.91440
     0.90205
     0.84519
     0.90946
     0.85755
     0.91193
     1.03305
     1.04788
     1.05777
     1.02811
     1.21843
     1.40629
     1.64358
     1.54223
     1.02563
    -0.09655
    -1.48322
    -2.37305
    -2.07644
    -0.92212
    -0.28441
     0.07647
    -0.15340
    -1.15941
    -1.96521
    -2.31126
    -2.22228
    -1.86140
    -1.40906
    -1.04077
    -0.78618
    -0.33137
     0.04928
     0.44230
     0.71913
     0.64745
     0.58813
     0.59307
     0.59802
     0.53375
     0.51645
     0.52139
     0.57824
     0.55600
     0.67464
     0.77104
     0.69194
     0.71913
     0.70678
     0.72655
     0.65734
     0.70183
     0.60049
     0.65240
     0.64004
     0.59555
     0.51892
     0.44724
     0.39780
     0.40275
     0.44724
     0.49173
     0.48679
     0.47196
     0.46701
     0.42005
     0.37309
     0.39780
     0.42005
     0.41263
     0.49667
     0.46949
     0.42499
     0.33848
     0.23219
     0.08636
     0.03198
     0.01962
    -0.16823
    -0.38328
    -0.51181
    -0.71202
    -0.92459
    -1.17919
    -1.32008
    -1.43872
    -1.49310
    -1.70320
    -1.76747
    -1.80455
    -1.87128
    -1.93308
    -1.88364
    -1.74028
    -1.77488
    -1.63152
    -1.43872
    -1.32502
    -1.10751
    -0.95178
    -0.74168
    -0.47968
    -0.29924
     0.02704
     0.52139
     0.82789
     1.01822
     1.23079
     1.31730
     1.60403
     1.90311
     2.28377
     2.31590
     2.20961
     2.22692
     2.15771
     2.31590
     2.27388
     2.34556
     2.92395
     3.74211
     2.40488
     1.78694
     2.41724
     2.53342
     2.39005
     2.34062
     2.07119
     1.90806
     2.18737
     2.14040
     1.73503
     1.38404
     1.16900
     1.16900
     0.95395
     0.66970
     0.44971
     0.26680
     0.08636
    -0.08914
    -0.26710
    -0.28688
    -0.32148
    -0.45496
    -0.47226
    -0.49451
    -0.44754
    -0.49698
    -0.53405
    -0.52170
    -0.50192
    -0.52664
    -0.47226
    -0.43518
    -0.45496
    -0.40552
    -0.46237
    -0.32890
    -0.33878
    -0.23003
    -0.27946
    -0.21767
    -0.28193
    -0.23250
    -0.22508
    -0.17070
    -0.20778
    -0.22755
    -0.27205
    -0.22261
    -0.25722
    -0.29182
    -0.40552
    -0.41294
    -0.38328
    -0.43766
    -0.47473
    -0.49451
    -0.45743
    -0.59832
    -0.50439
    -0.51428
    -0.50686
    -0.52170
    -0.49945
    -0.47226
    -0.42530
    -0.42777
    -0.35856
    -0.32395
    -0.23497
    -0.19789
    -0.05453
    -0.00015
    -0.00757
     0.06411
     0.16299
     0.30140
     0.34095
     0.45218
     0.57083
     0.72902
     0.96137
     1.18877
     0.90452
     0.29893
    -0.06689
    -0.25969
    -0.35362
    -0.41047
    -0.37586
    -0.27205
    -0.15093
    -0.17812
    -0.50439
    -0.93943
    -1.73039
    -2.31373
    -2.32856
    -1.74522
    -1.35468
    -1.21626
    -1.01852
    -0.94931
    -0.81584
    -0.71697
    -0.48956
    -0.38328
    -0.45249
    -0.52170
    -0.52170
    -0.34620
    -0.27452
    -0.42777
    -0.63045
    -0.48709
    -0.31159
    -0.35609
    -0.43518
    -0.55630
    -0.77629
    -0.93201
    -0.92707
    -0.87763
    -0.75899
    -0.51922
    -0.33384
    -0.15587
     0.01221
     0.18029
     0.35331
     0.40769
     0.39286
     0.22725
    -0.03970
    -0.29429
    -0.50686
    -0.80595
    -1.08526
    -1.21874
    -1.19155
    -1.28547
    -1.52771
    -1.76253
    -1.92072
    -2.11846
    -2.13823
    -2.04925
    -1.87623
    -1.73039
    -1.57467
    -1.36951
    -1.02347
    -0.77134
    -0.44507
    -0.28935
    -0.13857
    -0.10891
     0.01468
     0.09130
     0.27174
     0.31129
     0.40769
     0.43982
     0.45960
     0.56836
     0.55847
     0.64745
     0.62768
     0.59555
     0.68453
     0.70430
     0.70925
     0.82542
     0.92923
     0.89710
     1.03552
     1.19866
     1.22585
     1.30742
     1.37168
     1.33461
     1.25057
     1.16653
     1.10967
     0.86250
     0.70183
     0.58071
     0.46207
     0.20253
    -0.03476
    -0.28193
    -0.51181
    -0.79359
    -1.04818
    -1.30030
    -1.33244
    -1.27311
    -1.08032
    -1.11245
    -0.81089
    -0.58349
    -0.43024
    -0.23250
    -0.17070
     0.10861
     0.32365
     0.56341
     0.77104
     1.01080
     1.08248
     1.17888
     1.17641
     1.17394
     1.19866
     1.00586
     0.93418
     0.81553
     0.71172
     0.63262
     0.53128
     0.51151
     0.32118
     0.24703
     0.25444
     0.25197
     0.22231
     0.10613
     0.00479
     0.02951
     0.05670
     0.00232
     0.02209
    -0.01993
    -0.05947
    -0.05947
    -0.08666
    -0.04959
    -0.12374
    -0.16576
    -0.17812
    -0.15835
    -0.08419
    -0.09161
    -0.18059
    -0.21025
    -0.19048
    -0.17812
    -0.14599
    -0.11880
    -0.18553
    -0.16823
    -0.08914
    -0.06442
    -0.04464
    -0.02734
     0.01221
     0.05176
     0.12591
     0.20006
     0.24208
     0.27174
     0.25938
     0.32612
     0.39533
     0.48926
     0.51151
     0.44477
     0.45713
     0.52634
     0.60543
     0.57330
     0.50903
     0.45713
     0.47196
     0.56341
     0.52881
     0.51892
     0.39780
     0.36567
     0.26680
     0.27669
     0.20748
     0.13332
     0.08883
     0.04928
     0.00974
    -0.04712
    -0.11880
    -0.23497
    -0.20778
    -0.24239
    -0.31901
    -0.35362
    -0.38328
    -0.36597
    -0.30418
    -0.40305
    -0.34867
    -0.42035
    -0.43024
    -0.41047
    -0.32395
    -0.36597
    -0.39564
    -0.40799
    -0.36350
    -0.27699
    -0.31407
    -0.33878
    -0.34620
    -0.34867
    -0.34867
    -0.33384
    -0.26463
    -0.24980
    -0.31407
    -0.28688
    -0.23250
    -0.18801
    -0.29924
    -0.29676
    -0.24733
    -0.23991
    -0.20778
    -0.14351
    -0.26710
    -0.26216
    -0.22508
    -0.24980
    -0.12868
    -0.14846
    -0.23744
    -0.24980
    -0.16823
    -0.18306
    -0.16823
    -0.15587
    -0.20037
    -0.13857
    -0.11880
    -0.13116
    -0.08419
    -0.12127
    -0.18059
    -0.10397
    -0.07183
    -0.07430
    -0.08419
    -0.09161
    -0.09902
     0.01715
     0.04928
    -0.01993
    -0.07678
    -0.11138
    -0.10644
    -0.07430
    -0.08172
    -0.10149
    -0.07678
     0.03445
     0.37556
     0.47690
     0.48432
     0.33601
     0.09872
    -0.27699
    -0.66753
    -0.95178
    -1.52276
    -1.68837
    -1.85645
    -2.20744
    -1.45355
    -1.85151
    -2.15554
    -2.17037
    -2.22969
    -2.27418
    -2.25194
    -2.02453
    -2.04431
    -1.56231
    -0.56619
    -0.01745
     1.31730
     3.91514
     3.42078
     2.43454
     2.84486
     3.42325
     3.57403
     3.68032
     4.34275
     4.08569
     4.28096
     4.34522
     4.25871
     3.79402
     3.06485
     2.22197
     1.52988
     1.01822
     0.50656
     0.09378
    -0.29676
    -0.64776
    -1.08279
    -1.58209
    -1.99487
    -2.32362
    -2.59551
    -2.90201
    -3.07751
    -3.15661
    -3.11706
    -3.11211
    -3.05526
    -2.96875
    -2.93415
    -2.83527
    -2.64000
    -2.43979
    -2.09621
    -1.99982
    -1.82926
    -1.66613
    -1.34727
    -1.19402
    -1.10503
    -1.04077
    -0.93201
    -0.72932
    -0.66753
    -0.64034
    -0.60574
    -0.52911
    -0.45001
    -0.36103
    -0.37339
    -0.39069
    -0.42777
    -0.41047
    -0.34126
    -0.31654
    -0.30418
    -0.28688
    -0.20531
    -0.22755
    -0.13363
    -0.10644
    -0.17070
    -0.11385
    -0.11632
    -0.09902
    -0.16329
    -0.15587
    -0.17318
    -0.32395
    -0.32395
    -0.38080
    -0.48709
    -0.58596
    -0.70461
    -0.79606
    -0.82820
    -0.82820
    -0.86033
    -0.86033
    -0.88505
    -0.90976
    -0.94931
    -0.90235
    -0.91965
    -0.89493
    -0.76887
    -0.67000
    -0.61315
    -0.52170
    -0.45001
    -0.34373
    -0.34126
    -0.25722
    -0.21767
    -0.18306
    -0.13363
    -0.07678
    -0.05453
    -0.04217
    -0.05453
    -0.09902
    -0.05206
    -0.02981
     0.02951
    -0.06936
    -0.09161
    -0.13610
    -0.17812
    -0.10149
    -0.15587
    -0.20531
    -0.19048
    -0.17812
    -0.18059
    -0.10891
    -0.16576
    -0.15835
    -0.21025
    -0.13857
    -0.05206
    -0.06936
    -0.05453
    -0.05206
    -0.02981
     0.02457
     0.05917
     0.07647
     0.10861
     0.04681
     0.07895
     0.13827
     0.14321
     0.16299
     0.11849
     0.17534
     0.26433
     0.19759
     0.24208
     0.30635
     0.36073
     0.37556
     0.36814
     0.38050
     0.40769
     0.44724
     0.47196
     0.51151
     0.43735
     0.50409
     0.44230
     0.41016
     0.46949
     0.35331
     0.33354
     0.31129
     0.27174
     0.23467
     0.22725
     0.26927
     0.27916
     0.30140
     0.33848
     0.34837
     0.42747
     0.47937
     0.51151
     0.57577
     0.64745
     0.75374
     0.77846
     0.81306
     0.81059
     0.86497
     0.93171
     0.97125
     1.01328
     1.02563
     1.06024
     1.09484
     1.21843
     1.24562
     1.23573
     1.15417
     1.22585
     1.24562
     1.21349
     1.19124
     1.21596
     1.19619
     1.15664
     1.04294
     0.97373
     0.87486
     0.68700
     0.48432
     0.43241
     0.34095
     0.35578
     0.29893
     0.30388
     0.24703
     0.13085
     0.10119
     0.10366
     0.08636
     0.01962
     0.02704
     0.00726
    -0.15587
    -0.06195
     0.28163
     0.79329
     1.12698
     1.27528
     1.10473
     0.86991
     0.61038
     0.70430
     0.95148
     1.27034
     1.44089
     1.45572
     1.51752
     1.38898
     1.35932
     1.21843
     1.12698
     0.99103
     0.86250
     0.81801
     0.78587
     0.68700
     0.67959
     0.67217
     0.62768
     0.65240
     0.67464
     0.69689
     0.63509
     0.61285
     0.67464
     0.69194
     0.67959
     0.69689
     0.70430
     0.70430
     0.76115
     0.76363
     0.79329
     0.71666
     0.77598
     0.81801
     0.84767
     0.86497
     0.86250
     0.94407
     0.95148
     0.96137
     0.86991
     0.79823
     0.71419
     0.56588
     0.46454
     0.30635
     0.26927
     0.21736
     0.10861
     0.02951
    -0.12621
    -0.26710
    -0.33631
    -0.44507
    -0.48709
    -0.49698
    -0.48709
    -0.50934
    -0.44507
    -0.44260
    -0.37586
    -0.38328
    -0.40799
    -0.45249
    -0.59338
    -0.63787
    -0.62798
    -0.61315
    -0.69225
    -0.55630
    -0.45496
    -0.49203
    -0.50686
    -0.79112
    -0.89988
    -0.82078
    -0.70213
    -0.53158
    -0.73427
    -0.83808
    -0.88257
    -0.79606
    -0.58349
    -0.44507
    -0.34126
    -0.49698
    -0.71202
    -0.84550
    -0.88505
    -0.77382
    -0.62551
    -0.44260
    -0.29182
    -0.08666
     0.02704
     0.33601
     0.54364
     0.65240
     0.67959
     0.31376
    -0.15093
    -0.45496
    -0.38080
    -0.43024
    -0.45001
    -0.54394
    -0.63540
    -0.71449
    -0.91224
    -1.35468
    -1.47333
    -1.52524
    -1.49063
    -1.51782
    -1.36704
    -1.06796
    -0.82572
    -0.59338
    -0.32890
    -0.07430
     0.23714
     0.45960
     0.46454
     0.48926
     0.70183
     0.79082
     0.85014
     0.73891
     0.85508
     0.85508
     0.92923
     1.00833
     1.00339
     1.66088
     2.19478
     2.46173
     2.01434
     1.70784
     1.55212
     1.63369
     2.04648
     2.29612
     2.27882
     2.21950
     1.84626
     1.28764
     1.22585
     1.60403
     1.52246
     1.29753
     0.78093
     0.41016
     0.27669
     0.32859
     0.29152
     0.27669
     0.27916
     0.16051
     0.18523
     0.10119
     0.22972
     0.21984
     0.13580
     0.11108
     0.13332
     0.15557
     0.15063
     0.03445
     0.00232
     0.01715
     0.17782
     0.22725
     0.17040
     0.16051
     0.06906
    -0.06195
    -0.12621
    -0.20037
    -0.45743
    -0.64281
    -0.56124
    -0.59091
    -0.89493
    -1.35715
    -1.29289
    -1.15200
    -0.89246
    -0.90729
    -0.87269
    -0.94437
    -0.95426
    -0.99380
    -0.92212
    -0.71697
    -0.58843
    -0.26957
     0.27916
     0.51151
     0.47690
     0.17287
    -0.05947
    -0.06689
     0.17782
     0.36814
     0.55353
     0.62026
     0.63509
     0.61779
     0.38792
     0.25444
     0.24455
     0.26680
     0.36073
     0.42499
     0.40769
     0.34095
     0.28657
     0.24950
     0.27916
     0.24208
     0.27669
     0.15310
     0.18029
     0.12097
     0.02457
     0.08883
     0.10366
     0.07400
    -0.00262
    -0.03970
     0.04434
     0.04187
     0.03198
    -0.02734
    -0.02981
    -0.03228
     0.02209
    -0.00757
    -0.01993
    -0.10397
    -0.01745
    -0.01745
     0.05423
     0.05917
     0.08636
     0.09625
     0.22231
     0.29399
     0.28905
     0.28657
     0.31376
     0.30882
     0.34095
     0.40522
     0.40522
     0.40028
     0.41511
     0.37803
     0.47937
     0.54117
     0.45960
     0.41016
     0.38792
     0.49420
     0.53375
     0.58813
     0.60543
     0.67959
     0.71172
     0.68947
     0.81059
     0.85014
     0.83036
     0.69194
     0.77351
     0.90946
     1.00586
     0.99844
     0.86744
     0.77351
     0.76857
     0.64251
     0.64004
     0.56836
     0.53869
     0.50656
     0.46207
     0.40522
     0.30635
     0.25444
     0.23219
     0.20995
     0.10861
     0.02457
    -0.03723
    -0.09161
    -0.10891
    -0.10891
    -0.11138
    -0.10644
    -0.12374
    -0.18553
    -0.23003
    -0.23744
    -0.24486
    -0.24733
    -0.26463
    -0.21520
    -0.21767
    -0.28441
    -0.23497
    -0.22261
    -0.19542
    -0.16576
    -0.24733
    -0.23003
    -0.18059
    -0.14846
    -0.22508
    -0.17070
    -0.28688
    -0.30418
    -0.34620
    -0.26463
    -0.24239
    -0.30171
    -0.36350
    -0.40305
    -0.37339
    -0.35362
    -0.39316
    -0.38575
    -0.41294
    -0.43024
    -0.39316
    -0.38328
    -0.37339
    -0.36845
    -0.35856
    -0.36350
    -0.37833
    -0.37339
    -0.34373
    -0.44754
    -0.43271
    -0.43518
    -0.49945
    -0.52170
    -0.50686
    -0.59832
    -0.64528
    -0.65764
    -0.67000
    -0.68236
    -0.82572
    -0.75651
    -0.76640
    -0.76146
    -0.81336
    -0.84303
    -0.82572
    -0.71449
    -0.76887
    -0.75157
    -0.76887
    -0.70708
    -0.77382
    -0.71202
    -0.72191
    -0.69225
    -0.67742
    -0.70213
    -0.61809
    -0.56124
    -0.45990
    -0.42035
    -0.36350
    -0.38328
    -0.45249
    -0.54889
    -0.71202
    -0.58843
    -0.63293
    -0.60574
    -0.97156
    -0.70708
    -0.68236
    -0.55136
    -1.53512
    -2.77842
    -4.06622
    -4.98324
    -4.98324
    -4.04644
    -1.89106
    -0.46732
    -0.81336
    -1.91083
    -2.65236
    -2.60293
    -1.83668
    -0.61315
     0.59555
     1.34449
     1.67818
     1.90558
     2.18490
     2.44690
     2.62981
     2.47409
     2.09344
     1.51504
     0.93665
     0.40028
    -0.06936
    -0.44013
    -0.79853
    -1.10751
    -1.30772
    -1.41895
    -1.49310
    -1.38929
    -1.38929
    -1.28547
    -1.22121
    -1.07043
    -0.91965
    -0.75404
    -0.62798
    -0.39069
    -0.34373
    -0.27452
    -0.17812
    -0.08419
    -0.06936
    -0.09655
    -0.21025
    -0.23250
    -0.29429
    -0.36597
    -0.41294
    -0.49203
    -0.59091
    -0.65517
    -0.72932
    -0.78370
    -0.80101
    -0.94931
    -0.97403
    -1.04818
    -1.03830
    -1.09267
    -1.16930
    -1.18413
    -1.18166
    -1.24345
    -1.22862
    -1.24592
    -1.34974
    -1.35963
    -1.38929
    -1.35963
    -1.34480
    -1.38682
    -1.36951
    -1.39176
    -1.42389
    -1.41401
    -1.41648
    -1.39917
    -1.34480
    -1.33244
    -1.29289
    -1.32502
    -1.29783
    -1.32008
    -1.24592
    -1.18907
    -1.13470
    -1.14953
    -1.13717
    -1.04077
    -1.00616
    -0.97156
    -0.93201
    -0.92212
    -0.85044
    -0.83314
    -0.73674
    -0.70955
    -0.66753
    -0.65517
    -0.62304
    -0.53158
    -0.49945
    -0.45496
    -0.50686
    -0.45249
    -0.40799
    -0.36350
    -0.33137
    -0.32395
    -0.28688
    -0.21767
    -0.16576
    -0.07925
    -0.10149
    -0.11138
    -0.05700
    -0.02734
     0.10366
     0.11849
     0.14568
     0.23961
     0.22478
     0.33848
     0.35331
     0.39533
     0.32859
     0.44971
     0.42499
     0.48679
     0.52881
     0.49173
     0.46207
     0.43982
     0.47443
     0.55105
     0.56836
     0.55847
     0.51645
     0.54858
     0.64004
     0.60296
     0.54858
     0.60543
     0.61532
     0.58071
     0.59060
     0.68206
     0.69936
     0.64004
     0.60790
     0.64745
     0.62521
     0.59555
     0.57083
     0.51645
     0.46701
     0.53128
     0.42252
     0.50656
     0.45960
     0.42005
     0.42005
     0.40769
     0.36320
     0.25938
     0.30140
     0.28657
     0.33601
     0.35331
     0.35578
     0.31376
     0.28905
     0.25444
     0.21984
     0.25444
     0.28410
     0.29646
     0.31376
     0.35578
     0.38297
     0.39780
     0.42499
     0.47690
     0.57824
     0.64498
     0.62026
     0.68700
     0.64004
     0.66476
     0.70925
     0.65487
     0.61532
     0.54858
     0.48432
     0.38544
     0.30882
     0.06659
    -0.11138
    -0.32643
    -0.42035
    -0.47473
    -0.68236
    -0.90729
    -0.97156
    -0.98639
    -0.85044
    -0.88257
    -0.80101
    -0.74416
    -0.66259
    -0.52417
    -0.35114
    -0.08914
     0.22231
     0.43488
     0.66723
     0.82542
     0.98856
     1.01080
     0.98609
     0.98856
     1.05530
     1.05777
     1.08743
     0.95395
     0.84025
     0.72161
     0.55105
     0.40769
     0.23714
     0.16546
     0.19017
     0.33107
     0.27422
     0.19265
     0.14568
     0.19759
     0.51398
     0.67464
     0.89463
     1.04046
     1.12698
     1.10226
     1.10720
     1.08990
     1.00339
     0.85261
     0.82542
     0.92182
     0.97867
     0.92182
     0.75621
     0.56588
     0.21242
    -0.05206
    -0.31407
    -0.61562
    -1.27064
    -2.02453
    -1.97757
    -0.52664
     1.74492
     3.17113
     3.04013
     2.63970
     2.24422
     2.57049
     3.14641
     3.85087
     4.67644
     5.13866
     5.13866
     5.13866
     5.13866
     5.13866
     5.13866
     4.57510
     3.98929
     3.23540
     2.56802
     1.95502
     1.45078
     0.99844
     0.58566
     0.24208
    -0.07183
    -0.27946
    -0.47968
    -0.59091
    -0.66259
    -0.83561
    -0.88505
    -0.88257
    -0.86033
    -0.83808
    -0.88752
    -0.92459
    -0.91718
    -0.80348
    -0.78865
    -0.81336
    -0.79606
    -0.79112
    -0.73180
    -0.64776
    -0.61068
    -0.64776
    -0.58102
    -0.60326
    -0.50439
    -0.49203
    -0.52911
    -0.50192
    -0.51428
    -0.49945
    -0.46484
    -0.44260
    -0.51922
    -0.56866
    -0.62057
    -0.58843
    -0.49203
    -0.64528
    -0.63787
    -0.64281
    -0.65023
    -0.63787
    -0.64034
    -0.68978
    -0.66011
    -0.68730
    -0.62057
    -0.58102
    -0.58349
    -0.60821
    -0.62304
    -0.63293
    -0.50934
    -0.58102
    -0.53900
    -0.52911
    -0.51675
    -0.37833
    -0.34126
    -0.34126
    -0.28441
    -0.23250
    -0.24486
    -0.30418
    -0.38080
    -0.62551
    -0.61809
    -0.59091
    -0.48215
    -0.56124
    -0.61068
    -0.76887
    -0.82325
    -0.91471
    -1.03335
    -1.11492
    -1.20638
    -1.18660
    -1.24345
    -1.19155
    -1.17672
    -1.10503
    -1.16436
    -1.07537
    -0.90976
    -0.82572
    -0.75404
    -0.68483
    -0.63787
    -0.49451
    -0.40552
    -0.38328
    -0.31901
    -0.25227
    -0.16082
    -0.05206
    -0.08419
    -0.11138
    -0.01498
     0.03445
     0.08142
    -0.00510
    -0.06689
    -0.11880
    -0.14846
    -0.14351
    -0.11385
    -0.10644
    -0.18801
    -0.18553
    -0.27946
    -0.30171
    -0.29182
    -0.22755
    -0.28935
    -0.34373
    -0.41294
    -0.50192
    -0.69225
    -0.40552
    -0.37586
    -0.40305
    -0.48709
    -0.57113
    -0.66259
    -0.62551
    -0.42777
    -0.36103
    -0.24239
    -0.24980
    -0.49203
    -0.54147
    -0.39564
    -0.24733
    -0.20037
    -0.28193
    -0.28935
    -0.28935
    -0.28935
    -0.24486
    -0.22508
    -0.27699
    -0.21025
    -0.16576
    -0.29182
    -0.24733
    -0.18059
    -0.09161
    -0.12621
    -0.11880
    -0.15340
    -0.20284
    -0.22755
    -0.23991
    -0.27699
    -0.36350
    -0.39811
    -0.50192
    -0.56372
    -0.55877
    -0.52664
    -0.43271
    -0.53653
    -0.52911
    -0.53158
    -0.54889
    -0.39069
    -0.36597
    -0.24980
    -0.23497
    -0.20778
    -0.14846
    -0.07430
    -0.05453
    -0.10644
    -0.15340
    -0.18553
    -0.20037
    -0.28688
    -0.39316
    -0.39564
    -0.56372
    -0.45990
    -0.49203
    -0.65270
    -0.86527
    -1.07290
    -1.03335
    -0.85538
    -1.12975
    -1.05560
     0.71666
     4.43915
     5.13866
     3.98187
     2.24422
     1.60897
     1.76964
     2.77318
     3.25517
     3.86076
     4.71846
     4.85935
     4.51825
     3.53943
     2.46173
     1.72762
     1.08743
     0.53375
     0.16793
     0.02951
    -0.08666
    -0.09902
    -0.03723
    -0.01498
     0.10119
     0.05423
     0.07153
     0.17040
     0.28657
     0.30635
     0.31129
     0.46207
     0.63757
     0.73644
     0.60296
     0.38297
     0.14321
     0.07895
     0.04928
     0.02209
     0.01962
     0.03445
    -0.11632
    -0.30171
    -0.47473
    -0.66011
    -0.77876
    -0.82820
    -0.85044
    -0.85044
    -0.83808
    -0.82820
    -0.78618
    -0.74168
    -0.68978
    -0.69966
    -0.63540
    -0.59338
    -0.59091
    -0.58596
    -0.61562
    -0.74168
    -0.69472
    -0.64528
    -0.57360
    -0.57855
    -0.59091
    -0.59585
    -0.55877
    -0.51922
    -0.52417
    -0.50439
    -0.48462
    -0.44507
    -0.42282
    -0.49203
    -0.50192
    -0.57113
    -0.68236
    -0.74910
    -0.77876
    -0.76887
    -0.79853
    -0.83314
    -0.97897
    -1.06054
    -1.08773
    -1.13964
    -1.14705
    -1.14953
    -1.15941
    -1.08032
    -1.00122
    -0.97403
    -0.95920
    -0.88505
    -0.76146
    -0.72685
    -0.73674
    -0.68730
    -0.58102
    -0.51922
    -0.40058
    -0.36103
    -0.41047
    -0.36597
    -0.32395
    -0.29676
    -0.21520
    -0.20037
    -0.17812
    -0.19542
    -0.17565
    -0.10397
    -0.06689
    -0.07925
    -0.13363
    -0.12868
    -0.09655
    -0.08419
    -0.04712
    -0.01004
    -0.04959
    -0.03970
    -0.05453
    -0.06442
    -0.01993
     0.05176
     0.04928
     0.12838
     0.18276
     0.25197
     0.24455
     0.26186
     0.26680
     0.38297
     0.37556
     0.43488
     0.48926
     0.54611
     0.51645
     0.62768
     0.57083
     0.39286
     0.21736
     0.29646
     0.20006
     0.23219
     0.26186
     0.20501
    -0.17070
    -0.30418
    -0.23744
    -0.23250
    -0.13857
    -0.27699
    -0.38328
    -0.45743
    -0.42282
    -0.43518
    -0.36845
    -0.30912
    -0.29429
    -0.34620
    -0.42777
    -0.35856
    -0.42035
    -0.43024
    -0.40552
    -0.37339
    -0.37339
    -0.38822
    -0.37339
    -0.42530
    -0.38328
    -0.51181
    -0.59832
    -0.58349
    -0.63787
    -0.67247
    -0.77629
    -0.72191
    -0.77382
    -0.76887
    -0.80595
    -0.85291
    -0.91224
    -0.93448
    -1.12234
    -1.47827
    -1.90094
    -1.91825
    -1.38434
    -1.04324
    -0.70213
    -0.61068
    -0.78123
    -1.03088
    -1.00122
    -0.92212
    -0.63045
    -0.25474
     0.20995
     0.62026
     0.80317
     0.99844
     1.21349
     1.17888
     1.07507
     1.11956
     1.20855
     1.31483
     1.37910
     1.27034
     1.14428
     1.15417
     0.97620
     0.86497
     0.71666
     0.62026
     0.43241
     0.34095
     0.28163
     0.18523
     0.15063
     0.08142
     0.03198
     0.07153
     0.08636
     0.16299
     0.11849
     0.15310
     0.17040
     0.26680
     0.32365
     0.36814
     0.41758
     0.45218
     0.51398
     0.61779
     0.66970
     0.66970
     0.72161
     0.72655
     0.83036
     0.88721
     0.88227
     0.87486
     0.95395
     0.96384
     0.98114
     0.86991
     0.83284
     0.67711
     0.56094
     0.64251
     0.74385
     0.70183
     0.59060
     0.52139
     0.42994
     0.37803
     0.30882
     0.31871
     0.18523
     0.20995
     0.16051
     0.22725
     0.21489
     0.12344
     0.09872
     0.12097
     0.08389
     0.08883
     0.04187
     0.01221
    -0.04712
     0.01962
     0.01221
    -0.03476
    -0.09902
    -0.09902
    -0.10397
    -0.11632
    -0.08419
    -0.14351
    -0.23250
    -0.21520
    -0.21520
    -0.28193
    -0.33137
    -0.35856
    -0.32890
    -0.33137
    -0.28688
    -0.29676
    -0.26710
    -0.22014
    -0.33137
    -0.30912
    -0.31901
    -0.29676
    -0.29676
    -0.27452
    -0.24733
    -0.22508
    -0.27699
    -0.35114
    -0.38080
    -0.42777
    -0.44507
    -0.45496
    -0.41541
    -0.44260
    -0.45496
    -0.42530
    -0.39811
    -0.36597
    -0.40799
    -0.39316
    -0.31654
    -0.14351
    -0.09902
    -0.01745
     0.05917
     0.17782
     0.32365
     0.28410
     0.22231
     0.15804
     0.05176
     0.18770
     0.15063
    -0.16082
    -0.29182
    -0.00757
     0.06164
     0.24455
     0.22725
     0.50903
     1.14675
     1.19619
     1.10720
     0.97373
     1.00586
     1.17394
     1.42853
     1.58425
     1.46561
     1.56942
     1.38404
     1.03799
     0.67959
     1.10473
     1.14922
     0.77598
     0.39286
     0.13827
    -0.01993
    -0.31159
    -0.35609
    -0.31654
    -0.48709
    -0.88752
    -0.60574
    -0.33137
    -0.48709
    -0.81831
    -1.12234
    -1.53759
    -1.39423
    -1.15447
    -1.24345
    -1.21874
    -1.29783
    -1.39670
    -1.53265
    -1.54501
    -1.46591
    -1.31266
    -1.08526
    -1.01358
    -0.82078
    -0.83067
    -0.71449
    -0.70708
    -0.57607
    -0.50686
    -0.38328
    -0.37833
    -0.34373
    -0.25969
    -0.10397
     0.04187
     0.08883
     0.13827
     0.20995
     0.25691
     0.41758
     0.54117
     0.50656
     0.64745
     0.77598
     0.84767
     0.71913
     0.54364
     0.53869
     0.66228
     0.63757
     0.40522
     0.09130
    -0.01498
    -0.08419
     0.05176
     0.19265
    -0.07925
    -0.55877
    -0.53653
    -0.32148
    -0.32643
    -0.44507
    -0.54147
    -0.60326
    -0.77382
    -0.75157
    -0.66011
    -0.53158
    -0.53158
    -0.55383
    -0.63540
    -0.63787
    -0.61809
    -0.77876
    -0.76640
    -0.76393
    -0.72438
    -0.71449
    -0.68730
    -0.71449
    -0.70461
    -0.67742
    -0.73180
    -0.72438
    -0.88257
    -0.86280
    -0.99133
    -1.09762
    -1.07784
    -1.18907
    -1.35715
    -1.50299
    -1.62658
    -1.76994
    -1.87376
    -1.85645
    -1.87870
    -1.88611
    -1.87870
    -1.87376
    -1.81938
    -1.76253
    -1.71309
    -1.66860
    -1.46097
    -1.24098
    -1.05560
    -0.89741
    -0.62551
    -0.36597
    -0.25969
    -0.02240
     0.09130
     0.34095
     0.47937
     0.57577
     0.75621
     0.87733
     0.94407
     0.98114
     1.04788
     1.15664
     1.22585
     1.29506
     1.27034
     1.16405
     1.11709
     1.07013
     1.00586
     0.98361
     0.92429
     0.89463
     0.80812
     0.79576
     0.69442
     0.59802
     0.62768
     0.62026
     0.55353
     0.49915
     0.45465
     0.35578
     0.38050
     0.39286
     0.40522
     0.40275
     0.37556
     0.36073
     0.42499
     0.46949
     0.51151
     0.53622
     0.49173
     0.51151
     0.51151
     0.57577
     0.54611
     0.55353
     0.55105
     0.55847
     0.58566
     0.49420
     0.52881
     0.47937
     0.39039
     0.33354
     0.28163
     0.26927
     0.19265
     0.24703
     0.19265
     0.11602
     0.06411
     0.07400
    -0.00015
    -0.03476
    -0.03228
    -0.06936
    -0.03476
    -0.07925
    -0.14351
    -0.10397
    -0.14599
    -0.09902
    -0.23497
    -0.15340
    -0.20778
    -0.23497
    -0.17070
    -0.13116
    -0.07430
    -0.07183
    -0.11632
    -0.15093
    -0.07430
    -0.16823
    -0.13857
    -0.08419
    -0.00757
    -0.00262
     0.01221
    -0.02487
     0.00726
     0.07647
    -0.04712
    -0.21272
    -0.35114
    -0.64281
    -0.68730
    -0.80842
    -0.62798
    -0.70461
    -0.77876
    -0.82572
    -0.89741
    -0.60821
    -0.62798
    -0.89741
    -1.08279
    -1.05807
    -1.16930
    -1.72298
    -1.59692
    -0.89988
     0.18523
     1.00586
     1.09732
     0.87733
     0.53869
     0.53375
     0.64251
     0.85261
     1.09484
     1.41617
     1.77705
     1.87840
     1.84626
     1.83390
     1.75481
     1.54223
     1.54718
     1.21102
     0.91935
     0.86744
     0.67959
     0.55105
     0.55105
     0.55353
     0.45960
     0.35331
     0.19017
     0.05176
    -0.09161
    -0.02734
    -0.02981
    -0.19789
    -0.30912
    -0.41294
    -0.45743
    -0.49945
    -0.54147
    -0.63787
    -0.68236
    -0.67742
    -0.64034
    -0.64034
    -0.64034
    -0.61315
    -0.62551
    -0.57855
    -0.53158
    -0.53405
    -0.50934
    -0.54394
    -0.51675
    -0.48462
    -0.44507
    -0.45249
    -0.48462
    -0.47473
    -0.44013
    -0.39564
    -0.40058
    -0.38080
    -0.35114
    -0.37339
    -0.32395
    -0.29924
    -0.28441
    -0.29924
    -0.27452
    -0.20037
    -0.07183
    -0.02981
    -0.07183
    -0.01498
     0.12838
     0.25197
     0.27669
     0.42747
     0.52139
     0.61532
     0.57824
     0.53128
     0.58071
     0.62026
     0.73396
     0.79576
     0.68206
     0.58813
     0.72655
     0.88474
     1.06271
     1.21596
     1.05530
     0.52386
    -0.08666
    -0.71944
    -1.51288
    -2.16790
    -2.27913
    -2.15059
    -1.67354
    -1.39176
    -1.51040
    -1.99240
    -2.50900
    -2.85752
    -2.97617
    -2.73888
    -2.25935
    -1.76747
    -1.33985
    -0.93943
    -0.62057
    -0.21520
    -0.01251
     0.12591
     0.22478
     0.25938
     0.32118
     0.33354
     0.30388
     0.26186
     0.24208
     0.24455
     0.36814
     0.44230
     0.44724
     0.35826
     0.36073
     0.17534
     0.06659
     0.22231
    -0.25474
    -0.81831
    -1.26570
    -1.15447
    -0.80101
    -0.82325
    -1.06549
    -1.26817
    -1.49310
    -1.66613
    -1.68590
    -1.66118
    -1.64635
    -1.49557
    -1.29289
    -1.06054
    -0.87022
    -0.74168
    -0.59585
    -0.46484
    -0.33384
    -0.24733
    -0.16082
    -0.17812
    -0.15340
    -0.13610
    -0.10149
    -0.03723
    -0.11385
    -0.13363
    -0.10149
    -0.06195
    -0.07925
    -0.09655
    -0.13610
    -0.12127
    -0.05700
    -0.08172
    -0.10397
    -0.12374
    -0.13363
    -0.11138
    -0.12868
    -0.07183
    -0.10397
    -0.16576
    -0.14599
    -0.15587
    -0.17318
    -0.16823
    -0.18553
    -0.25474
    -0.21767
    -0.21767
    -0.20778
    -0.23003
    -0.30418
    -0.28441
    -0.31407
    -0.24239
    -0.23991
    -0.27452
    -0.31159
    -0.28441
    -0.25969
    -0.25722
    -0.24486
    -0.31159
    -0.22508
    -0.18553
    -0.23744
    -0.27946
    -0.28441
    -0.29676
    -0.32890
    -0.27946
    -0.28441
    -0.33137
    -0.35609
    -0.33631
    -0.29429
    -0.28193
    -0.26216
    -0.23003
    -0.15093
    -0.02240
     0.00726
     0.06659
     0.19265
     0.18029
     0.36320
     0.69936
     0.82542
     0.80317
     0.79082
     1.01575
     1.25057
     1.24315
     1.09484
     1.14675
     1.82402
     2.39500
     2.61004
     2.44443
     2.70891
     2.95856
     2.78059
     3.27742
     3.69020
     3.54437
     3.29472
     3.20327
     3.08709
     3.03766
     3.06237
     2.87946
     2.62240
     2.30848
     1.95255
     1.63369
     1.33461
     0.96384
     0.70925
     0.41511
     0.28163
     0.08636
    -0.06936
    -0.15340
    -0.21025
    -0.16082
    -0.20778
    -0.34867
    -0.39316
    -0.40058
    -0.41541
    -0.43024
    -0.44754
    -0.47720
    -0.49203
    -0.49945
    -0.51181
    -0.40305
    -0.48462
    -0.43024
    -0.45249
    -0.38080
    -0.36597
    -0.35114
    -0.38080
    -0.35114
    -0.32643
    -0.28441
    -0.26216
    -0.27699
    -0.32395
    -0.29429
    -0.25474
    -0.10397
    -0.20778
    -0.22014
    -0.21025
    -0.22261
    -0.16576
    -0.13363
    -0.18801
    -0.21272
    -0.18059
    -0.18553
    -0.15587
    -0.16576
    -0.15835
    -0.18059
    -0.17812
    -0.10891
    -0.11880
    -0.12374
    -0.20531
    -0.18801
    -0.16329
    -0.14104
    -0.16329
    -0.15340
    -0.20284
    -0.18306
    -0.13363
    -0.23250
    -0.23250
    -0.22261
    -0.30171
    -0.15093
    -0.19789
    -0.19048
    -0.22508
    -0.24733
    -0.19789
    -0.16823
    -0.06689
    -0.04217
    -0.01993
    -0.01745
    -0.03476
     0.02209
     0.01468
     0.00726
    -0.12127
    -0.06442
    -0.08666
    -0.17070
    -0.15340
    -0.20778
    -0.29182
    -0.23744
    -0.21767
    -0.16823
    -0.30171
    -0.48956
    -0.50934
    -0.63293
    -0.74910
    -0.64281
    -0.53405
    -0.61562
    -1.01111
    -0.94437
    -0.73674
    -0.87269
    -1.27311
    -0.97403
    -0.75651
    -0.83314
    -0.81831
    -0.56619
    -0.35114
    -0.23991
    -0.10644
    -0.05453
     0.14815
     0.26433
     0.46454
     0.54117
     0.76610
     0.91193
     1.05035
     1.12945
     1.13439
     1.08248
     1.10967
     0.98361
     0.82048
     0.72902
     0.65240
     0.65734
     0.60543
     0.25691
     0.09872
     0.00726
    -0.14351
    -0.29429
    -0.48215
    -0.58843
    -0.74663
    -0.79853
    -0.88752
    -0.94437
    -0.93943
    -0.91224
    -0.81831
    -0.71944
    -0.62798
    -0.43271
    -0.22261
     0.02457
     0.24950
     0.52386
     0.64004
     0.79082
     0.84025
     1.00339
     1.16653
     1.24068
     1.29753
     1.32719
     1.40134
     1.44336
     1.47797
     1.26540
     1.21102
     1.23821
     1.18136
     1.08496
     1.01328
     0.93912
     0.88227
     0.85014
     0.81306
     0.82048
     0.77846
     0.74632
     0.63262
     0.64498
     0.59555
     0.51151
     0.40275
     0.34837
     0.27174
     0.20995
     0.24455
     0.06659
    -0.01498
    -0.10644
    -0.20778
    -0.31159
    -0.35362
    -0.45743
    -0.58349
    -0.70213
    -0.93695
    -1.08773
    -1.19402
    -1.13222
    -1.03582
    -1.23851
    -1.44861
    -1.69332
    -1.88859
    -1.92566
    -1.48322
    -0.81336
    -0.18553
     0.11108
     0.15310
     0.17040
     0.32612
     0.51892
     0.86744
     1.21843
     1.64852
     1.93030
     2.15523
     2.25163
     2.23433
     2.25163
     2.19231
     2.02423
     1.83143
     1.77211
     1.55954
     1.50516
     1.59909
     1.72267
     1.70784
     1.62875
     1.82402
     1.94761
     2.06872
     2.27141
     2.19973
     1.83885
     1.77458
     1.91794
     1.98221
     1.93277
     1.73009
     1.40134
     1.12203
     1.09237
     0.96137
     0.79823
     0.44477
     0.14321
    -0.06442
    -0.12374
    -0.22755
    -0.33878
    -0.45249
    -0.51181
    -0.57113
    -0.50439
    -0.53158
    -0.57607
    -0.59832
    -0.54147
    -0.53405
    -0.54394
    -0.48709
    -0.46237
    -0.44754
    -0.39811
    -0.26710
    -0.13857
    -0.05947
     0.00726
     0.20995
     0.40769
     0.50903
     0.55353
     0.64498
     0.67959
     0.51151
     0.51892
     0.60790
     0.52139
     0.34342
     0.29646
     0.28905
     0.16051
     0.00479
    -0.21520
    -0.40799
    -0.56124
    -0.64528
    -0.77876
    -0.89246
    -0.94190
    -1.00863
    -1.05065
    -1.08032
    -1.09515
    -1.09515
    -1.07043
    -1.01852
    -0.92212
    -0.96661
    -0.99380
    -0.93943
    -0.93448
    -0.86033
    -0.79606
    -0.82572
    -0.78618
    -0.72932
    -0.68978
    -0.71697
    -0.69719
    -0.61315
    -0.69472
    -0.71449
    -0.62551
    -0.69719
    -0.75651
    -0.83067
    -0.80595
    -0.85538
    -0.84797
    -0.90976
    -0.98392
    -0.94931
    -0.89493
    -0.95426
    -1.02841
    -1.02841
    -1.11739
    -1.17672
    -1.24840
    -1.25334
    -1.21626
    -1.25828
    -1.20390
    -1.20885
    -1.30030
    -1.28795
    -1.24345
    -1.32749
    -1.27806
    -1.26817
    -1.30278
    -1.26076
    -1.32255
    -1.32502
    -1.16683
    -1.09020
    -1.17919
    -1.08526
    -0.93201
    -0.80595
    -0.64281
    -0.69225
    -0.83808
    -0.83808
    -0.56619
    -0.36845
    -0.44754
    -0.59585
    -0.92459
    -0.82078
    -0.56619
    -0.34867
    -0.51675
    -0.76393
    -0.89246
    -0.92954
    -1.07043
    -1.34727
    -1.42884
    -1.42884
    -1.32997
    -1.27559
    -1.13470
    -1.06796
    -1.00616
    -0.76887
    -0.66753
    -0.79853
    -0.81584
    -1.01358
    -1.02841
    -0.86774
    -0.74416
    -0.63045
    -0.50934
    -0.56372
    -0.82572
    -1.15200
    -1.52771
    -1.94791
    -2.17778
    -2.38294
    -3.09728
    -3.68309
    -2.66719
    -0.24980
     0.76115
     0.33601
     0.24208
     1.11462
     0.65981
     0.21489
     0.83778
     2.03659
     3.05002
     3.48010
     4.17220
     4.25624
     3.79896
     3.52460
     3.03766
     2.75835
     2.33815
     2.06131
     1.68560
     1.46067
     1.16405
     0.86003
     0.65487
     0.41758
     0.28905
     0.21984
     0.14074
     0.11355
    -0.01745
    -0.13857
    -0.16823
    -0.14599
    -0.16823
    -0.21767
    -0.33137
    -0.27205
    -0.29182
    -0.26710
    -0.34620
    -0.32148
    -0.33878
    -0.31901
    -0.30912
    -0.28193
    -0.34126
    -0.33631
    -0.31407
    -0.23250
    -0.14351
    -0.23003
    -0.22755
    -0.24980
    -0.18059
    -0.11632
    -0.16576
    -0.19295
    -0.20284
    -0.20284
    -0.17812
    -0.15093
    -0.17318
    -0.23744
    -0.27699
    -0.25474
    -0.30912
    -0.31159
    -0.36845
    -0.28688
    -0.27946
    -0.19789
    -0.23497
    -0.23250
    -0.19789
    -0.13363
    -0.07430
     0.00479
     0.02951
    -0.05206
    -0.02981
    -0.02734
     0.05176
     0.07400
     0.04434
     0.05917
     0.10861
     0.08883
     0.00726
     0.02704
     0.07153
     0.10861
     0.08636
     0.17287
     0.20501
     0.13085
     0.08142
     0.00479
     0.01468
     0.10861
     0.03198
     0.00232
    -0.03723
    -0.08172
    -0.20531
    -0.27452
    -0.40305
    -0.52170
    -0.62551
    -0.64281
    -0.56619
    -0.61809
    -0.71697
    -0.68236
    -0.71697
    -0.73180
    -0.81089
    -0.83314
    -0.82820
    -0.81336
    -0.70461
    -0.62798
    -0.68483
    -0.65023
    -0.63045
    -0.58596
    -0.45990
    -0.50439
    -0.50686
    -0.45249
    -0.38822
    -0.30912
    -0.22261
    -0.19789
    -0.15587
    -0.10397
    -0.00262
     0.00232
     0.05423
     0.07647
     0.08389
     0.09625
     0.13085
     0.16051
     0.13827
     0.15557
     0.10613
     0.10119
     0.08142
     0.08389
     0.06906
     0.04187
     0.03445
    -0.09161
    -0.10891
    -0.12374
    -0.23744
    -0.29429
    -0.35856
    -0.32643
    -0.32395
    -0.27452
    -0.32395
    -0.46237
    -0.39564
    -0.44260
    -0.48462
    -0.48462
    -0.44754
    -0.31407
    -0.20284
    -0.30912
    -0.39564
    -0.44754
    -0.39811
    -0.36350
    -0.50686
    -0.62798
    -0.61068
    -0.64528
    -0.59832
    -0.45990
    -0.48709
    -0.71697
    -0.79359
    -0.61068
    -0.42530
    -0.30665
    -0.18801
    -0.07183
    -0.05453
     0.06659
     0.12097
     0.07153
     0.13827
     0.12838
     0.24455
     0.32118
     0.31871
     0.29646
     0.16299
     0.12097
     0.08636
     0.03940
    -0.09161
    -0.12127
    -0.19789
    -0.17318
    -0.07430
    -0.08419
    -0.05947
    -0.01251
    -0.05206
    -0.00757
     0.02951
    -0.05947
    -0.14846
    -0.22014
    -0.20778
    -0.06195
    -0.02981
    -0.07678
    -0.25969
    -0.69719
    -1.00369
    -1.10503
    -0.84055
    -0.19048
     2.35792
     3.94233
     3.28236
     2.02176
     1.50269
     1.46561
     1.95996
     2.72869
     3.38618
     4.02637
     4.17467
     4.04614
     3.83357
     3.49988
     3.08956
     2.75093
     2.47904
     2.38511
     2.42960
     2.59027
     2.79542
     2.66689
     1.82649
     1.33708
     1.20360
     0.77598
     0.69194
     0.76610
     1.01822
     0.97620
     0.60790
     0.20995
    -0.23991
    -0.57855
    -0.85291
    -0.87269
    -0.75651
    -0.63540
    -0.54394
    -0.31654
    -0.13363
     0.03692
     0.26186
     0.34095
     0.49173
     0.52634
     0.62274
     0.69442
     0.71419
     0.70183
     0.67711
     0.59555
     0.58071
     0.58319
     0.56836
     0.45218
     0.40028
     0.28905
     0.18276
     0.07153
    -0.09161
    -0.14599
    -0.26710
    -0.41541
    -0.49698
    -0.45743
    -0.58102
    -0.54147
    -0.53405
    -0.45001
    -0.41294
    -0.46732
    -0.45743
    -0.29182
    -0.21767
    -0.17070
    -0.11385
     0.03198
    -0.01498
     0.01468
     0.09378
     0.05917
     0.04681
     0.01962
     0.02457
     0.08636
     0.02209
    -0.10644
    -0.20284
    -0.24486
    -0.26216
    -0.30418
    -0.27946
    -0.23744
    -0.27452
    -0.33878
    -0.29182
    -0.33631
    -0.41047
    -0.54641
    -0.60821
    -0.59585
    -0.74416
    -0.77134
    -0.97156
    -1.07290
    -1.10256
    -1.25334
    -1.44367
    -1.56973
    -1.60433
    -1.82185
    -1.83915
    -1.87870
    -1.89847
    -1.89600
    -1.84657
    -1.76500
    -1.68590
    -1.55984
    -1.52029
    -1.26323
    -1.17919
    -0.93943
    -0.61562
    -0.41047
    -0.23991
    -0.07678
     0.17534
     0.32859
     0.34095
     0.47937
     0.60296
     0.63509
     0.71666
     0.84519
     0.83036
     0.81059
     0.83284
     0.71666
     0.63015
     0.44230
     0.39039
     0.26433
     0.25938
     0.25197
     0.17287
     0.03692
     0.02457
    -0.04464
    -0.10397
    -0.09655
     0.05917
     0.17782
     0.29399
     0.17534
     0.01962
    -0.38822
    -0.78865
    -1.36951
    -4.01431
    -4.98324
    -4.98324
    -3.21346
    -2.38541
    -3.60400
    -4.59518
    -3.99454
    -4.01925
    -4.98324
    -4.98324
    -4.98324
    -4.77562
    -3.68062
    -2.83280
    -1.90589
    -1.21626
    -0.77134
    -0.53405
    -0.46979
    -0.52170
    -0.47968
    -0.49451
    -0.43024
    -0.39564
    -0.42777
    -0.50934
    -0.57855
    -0.67247
    -0.75404
    -0.86033
    -1.03335
    -1.33738
    -1.70567
    -1.94791
    -1.71062
    -1.43131
    -1.32749
    -1.30278
    -1.37199
    -1.27806
    -1.27311
    -1.38187
    -1.18413
    -0.87269
    -0.58349
    -0.42530
    -0.22014
    -0.12621
    -0.03723
     0.03692
     0.04681
     0.15063
     0.16051
     0.19759
     0.13827
     0.10366
     0.23467
     0.26680
     0.27422
     0.38050
     0.47937
     0.47443
     0.53128
     0.45465
     0.45713
     0.50903
     0.64004
     0.72655
     0.77351
     0.69194
     0.62768
     0.65734
     0.62768
     0.60049
     0.51398
     0.51645
     0.52139
     0.49915
     0.49915
     0.55105
     0.55353
     0.54858
     0.48679
     0.61285
     0.64498
     0.65734
     0.69442
     0.73396
     0.70183
     0.76115
     0.71419
     0.77598
     0.77598
     0.80812
     0.83284
     0.90452
     0.87238
     0.83778
     0.86250
     0.94159
     0.92676
     0.94407
     0.89957
     0.94159
     0.93171
     0.95890
     0.95642
     0.86250
     0.83778
     0.78834
     0.78587
     0.80317
     0.75621
     0.65487
     0.61038
     0.63757
     0.61779
     0.54117
     0.44724
     0.44971
     0.42747
     0.44971
     0.53375
     0.48926
     0.45465
     0.45465
     0.50162
     0.60790
     0.65981
     0.70183
     0.69689
     0.77598
     0.78587
     0.83284
     0.81801
     0.82295
     0.94654
     0.97373
     1.07507
     1.07260
     1.06518
     1.01575
     1.02316
     1.03058
     1.06518
     1.02069
     0.94654
     1.00092
     1.09237
     1.11956
     1.05530
     1.07507
     1.05035
     1.09979
     1.09237
     1.14675
     1.08496
     1.12203
     1.07013
     1.17888
     1.26787
     1.28023
     1.29259
     1.38157
     1.41865
     1.47797
     1.35685
     1.31483
     1.21102
     1.19124
     1.20607
     1.13439
     1.04294
     0.87980
     0.76857
     0.66970
     0.54611
     0.53128
     0.39286
     0.30388
     0.19512
     0.09378
     0.02951
    -0.01251
    -0.06195
    -0.05947
    -0.04464
    -0.09161
    -0.16082
    -0.10397
    -0.13116
    -0.14104
    -0.15835
    -0.08172
    -0.16082
    -0.20778
    -0.31159
    -0.51181
    -0.79606
    -1.22368
    -1.68096
    -1.39176
     0.10861
     1.37168
     1.27528
     0.99597
     0.50903
     0.25691
     0.25938
     0.62521
     1.11215
     1.74986
     2.22197
     2.46668
     2.59027
     2.37769
     2.19478
     1.92289
     1.84132
     1.67818
     1.52988
     1.38157
     1.28764
     1.14428
     0.97125
     0.89957
     0.80812
     0.69689
     0.63509
     0.54117
     0.46207
     0.35826
     0.26927
     0.17782
     0.11108
     0.07400
    -0.00015
    -0.03476
    -0.13857
    -0.17565
    -0.26957
    -0.23003
    -0.27452
    -0.33384
    -0.36845
    -0.50934
    -0.56619
    -0.60821
    -0.70708
    -0.83067
    -0.77382
    -0.79606
    -0.71449
    -0.67000
    -0.66753
    -0.74910
    -0.74910
    -0.72932
    -0.65517
    -0.60079
    -0.53405
    -0.39316
    -0.37092
    -0.28688
    -0.24980
    -0.17318
    -0.07678
    -0.12127
    -0.06195
    -0.02240
     0.03692
     0.05917
    -0.00510
    -0.07678
    -0.01498
     0.05176
    -0.04959
    -0.14104
    -0.18801
    -0.11385
    -0.12374
    -0.24486
    -0.20284
    -0.38575
    -1.10256
    -1.84904
    -1.98498
    -1.68837
    -1.37693
    -1.57714
    -1.58703
    -1.84409
    -2.50653
    -2.77842
    -2.72652
    -2.38541
    -2.15059
    -1.96274
    -1.74522
    -1.44861
    -1.33244
    -1.22368
    -0.87516
    -0.84797
    -0.84055
    -0.90729
    -0.85291
    -0.74416
    -0.61562
    -0.49698
    -0.61315
    -0.77134
    -1.04324
    -1.19155
    -1.20885
    -1.21626
    -1.04077
    -0.67989
    -0.58102
    -0.61068
    -0.52911
    -0.43024
    -0.29429
     0.04187
     0.38297
     0.65981
     0.70678
     0.77846
     0.87486
     0.92676
     1.02811
     1.02316
     0.97867
     0.85755
     0.71666
     0.61038
     0.45465
     0.37309
     0.19512
     0.47690
     0.95890
    -0.73674
    -0.78123
    -0.70461
    -0.67742
    -0.73180
    -0.77134
    -0.84797
    -1.00122
    -1.09515
    -1.28795
    -1.40165
    -1.35468
    -1.27311
    -1.27806
    -1.15447
    -0.96661
    -0.75899
    -0.58102
    -0.49698
    -0.36597
    -0.26710
    -0.17070
    -0.24733
    -0.29182
    -0.28688
    -0.01498
     0.38544
     0.74880
     0.95890
     0.67217
     0.56094
     0.80070
     1.41617
     2.17006
     2.38511
     2.36286
     2.24669
     2.38511
     2.59521
     2.81520
     2.93631
     3.05743
     3.10687
     3.02283
     2.91407
     2.52847
     2.16759
     1.90558
     1.65594
     1.50021
     1.27034
     1.04788
     0.88227
     0.66476
     0.58071
     0.58319
     0.55847
     0.58566
     0.45465
     0.51151
     0.48926
     0.49667
     0.47690
     0.53128
     0.55600
     0.53375
     0.50162
     0.52386
     0.45960
     0.35578
     0.34342
     0.30635
     0.30140
     0.25197
     0.20253
     0.26433
     0.22478
     0.22478
     0.24455
     0.38544
     0.36567
     0.47196
     0.58071
     0.59307
     0.57330
     0.51398
     0.35331
     0.32118
     0.21984
     0.15063
     0.08883
    -0.03228
    -0.11632
    -0.20037
    -0.37092
    -0.50934
    -0.63540
    -0.75404
    -0.82820
    -0.89988
    -0.87022
    -0.90976
    -0.88505
    -0.89988
    -0.78618
    -0.69719
    -0.64528
    -0.61315
    -0.56372
    -0.47473
    -0.40305
    -0.44754
    -0.31901
    -0.33631
    -0.25969
    -0.25474
    -0.17565
    -0.16082
    -0.14104
    -0.13116
    -0.01251
     0.00974
     0.09378
     0.03692
     0.05176
     0.13580
     0.19512
     0.14815
     0.19512
     0.20995
     0.20501
     0.26186
     0.27669
     0.35578
     0.34095
     0.27669
     0.32365
     0.35578
     0.30635
     0.25444
     0.23219
     0.22478
     0.38544
     0.40275
     0.43735
     0.39039
     0.20006
     0.12838
     0.07153
     0.17534
     0.09130
     0.15310
     0.40028
     0.59307
     0.62026
     0.79082
     0.96384
     0.89216
     0.86250
     0.95395
     0.96631
     0.92676
     0.73149
     0.65981
     0.62026
     0.41016
     0.39039
     0.16299
     0.09130
     0.09625
    -0.04712
    -0.26710
    -0.49698
    -0.80348
    -1.02594
    -1.05313
    -0.77382
    -0.55877
    -0.39811
    -0.19789
     0.07647
     0.16299
     0.20995
     0.03198
     0.14815
     0.32118
     0.40275
     0.29399
     0.34837
     0.29399
     0.13580
     0.31624
     0.24455
     0.29893
     0.14568
    -0.09161
    -0.36597
    -0.63540
    -0.71697
    -0.53405
    -0.51181
    -0.69472
    -0.68236
    -0.63045
    -0.66011
    -0.71697
    -0.66506
    -0.60821
    -0.50686
    -0.25227
     0.02209
     0.11602
     0.24455
     0.38050
     0.48432
     0.58566
     0.56094
     0.70183
     0.77846
     0.96384
     0.97620
     1.04294
     0.99597
     0.91193
     0.83531
     0.71666
     0.70678
     0.56588
     0.54611
     0.47937
     0.46207
     0.38544
     0.36567
     0.22972
     0.25444
     0.29646
     0.30140
     0.29399
     0.20501
     0.17287
     0.16793
     0.10366
     0.17782
     0.16299
     0.07153
     0.08389
     0.12838
     0.13332
     0.09625
    -0.02487
    -0.03228
    -0.02487
     0.02951
    -0.05700
    -0.06936
    -0.12127
    -0.03723
    -0.11632
    -0.03970
    -0.05700
    -0.12374
    -0.04464
    -0.07183
    -0.04712
    -0.04959
    -0.04464
    -0.08914
    -0.04712
    -0.02240
    -0.02981
     0.00232
    -0.02734
    -0.01745
     0.00726
     0.03198
     0.06164
     0.02457
    -0.05947
    -0.00510
     0.06164
     0.12591
     0.09625
     0.04681
     0.09378
     0.22972
     0.33107
     0.45713
     0.60049
     0.76857
     0.86991
     0.90205
     1.09979
     1.32719
     1.41123
     1.66088
     1.51257
     1.19371
     0.62521
    -0.04712
    -0.62798
    -0.70955
    -0.72932
    -0.72438
    -1.08279
    -1.62411
    -2.18025
    -2.61034
    -2.82044
    -3.00830
    -3.10717
    -3.07504
    -2.92426
    -2.69686
    -2.55102
    -2.29396
    -1.99734
    -1.62163
    -1.33738
    -1.12975
    -0.92954
    -0.73427
    -0.65764
    -0.58349
    -0.45990
    -0.27452
    -0.27699
    -0.19542
    -0.19295
    -0.11880
    -0.06936
    -0.02240
    -0.02240
    -0.01251
     0.02704
     0.02457
     0.10861
     0.03940
     0.05670
     0.09872
     0.10119
     0.23961
     0.23219
     0.27669
     0.24455
     0.29893
     0.40522
     0.32859
     0.31624
     0.35331
     0.36073
     0.32612
     0.29893
     0.25444
     0.19017
     0.25691
     0.27174
     0.40275
     0.31376
     0.34095
     0.43241
     0.44230
     0.47196
     0.74632
     0.99597
     1.74245
     2.39747
     2.39500
     2.55319
     2.98822
     2.68419
     3.04507
     2.70397
     2.80284
     3.05990
     3.28483
     3.30708
     3.23293
     3.24529
     3.14147
     2.88688
     2.62981
     2.49387
     2.41477
     2.33073
     2.23927
     2.20961
     2.13052
     2.20714
     2.10085
     2.07614
     1.94266
     1.82154
     1.65346
     1.63369
     1.54223
     1.40134
     1.06024
     1.09979
     0.98114
     0.85261
     0.76610
     0.66723
     0.57577
     0.48926
     0.50162
     0.54858
     0.55847
     0.52139
     0.41511
     0.32859
     0.31376
     0.29152
     0.25197
     0.19265
     0.16051
     0.08142
     0.00479
    -0.02734
     0.01221
    -0.02240
     0.01715
     0.09130
     0.07895
     0.08142
     0.16051
     0.23961
     0.29152
     0.35826
     0.42252
     0.39533
     0.40769
     0.49667
     0.59307
     0.65487
     0.71913
     0.68453
     0.66476
     0.68947
     0.64498
     0.68947
     0.61779
     0.34342
     0.07647
    -0.19295
    -0.26710
    -0.42530
    -0.76640
    -0.75404
    -0.88999
    -1.04324
    -1.34974
    -1.32997
    -1.26076
    -1.35221
    -1.31266
    -1.29289
    -1.31761
    -1.21874
    -1.12481
    -0.97156
    -0.77382
    -0.65270
    -0.61068
    -0.59585
    -0.61562
    -0.61562
    -0.68236
    -0.82572
    -1.00863
    -1.12481
    -1.04571
    -1.18413
    -1.27806
    -1.36951
    -1.47333
    -1.41153
    -1.34727
    -1.35715
    -1.24098
    -1.13717
    -1.09267
    -0.96661
    -0.80101
    -0.65764
    -0.38822
    -0.20284
    -0.01498
     0.20995
     0.37803
     0.44971
     0.44724
     0.52139
     0.60790
     0.58566
     0.59555
     0.58319
     0.51892
     0.55847
     0.54364
     0.49420
     0.43735
     0.25938
     0.18523
     0.16546
     0.05670
     0.04681
    -0.03723
    -0.02981
    -0.12374
    -0.15835
    -0.18553
    -0.20531
    -0.29676
    -0.38575
    -0.43518
    -0.42282
    -0.55877
    -0.64034
    -0.67742
    -0.63045
    -0.64281
    -0.63045
    -0.57360
    -0.51181
    -0.51428
    -0.35609
    -0.21272
    -0.12868
     0.04928
     0.04434
    -0.03723
    -0.29182
    -0.83808
    -1.19402
    -1.63894
    -1.90836
    -2.24452
    -2.64000
    -2.98852
    -3.21593
    -3.54714
    -3.96487
    -4.35294
    -4.62978
    -4.83741
    -4.94617
    -4.92887
    -4.77809
    -4.50125
    -4.10329
    -3.77208
    -3.34446
    -3.04290
    -2.77101
    -2.50900
    -2.19756
    -1.99487
    -1.79219
    -1.51288
    -1.34974
    -1.13717
    -0.93943
    -0.65764
    -0.48709
    -0.34126
    -0.25969
    -0.26710
    -0.35362
    -0.36597
    -0.32148
    -0.34373
    -0.39316
    -0.17812
     0.04187
    -0.28935
    -0.60821
    -0.85291
    -0.89988
    -0.77134
    -0.70708
    -0.61562
    -0.54147
    -0.46979
    -0.47720
    -0.36597
    -0.29182
    -0.17318
     0.05917
     0.23961
     0.37803
     0.46701
     0.61038
     0.71913
     0.87238
     1.02316
     0.99844
     1.04541
     1.12698
     1.17394
     1.19371
     1.19866
     1.23079
     1.13439
     1.11215
     1.14181
     1.08496
     1.03552
     0.96878
     0.96631
     0.99103
     0.85261
     0.78340
     0.70430
     0.57824
     0.51398
     0.42994
     0.33601
     0.31376
     0.17782
     0.16793
     0.12838
     0.06906
     0.02457
    -0.02240
     0.02704
     0.08389
     0.09872
    -0.01251
    -0.00510
     0.03940
     0.04928
     0.04928
     0.12591
     0.17040
     0.16051
     0.21984
     0.29152
     0.33601
     0.26433
     0.25691
     0.36814
     0.42252
     0.40275
     0.49667
     0.44724
     0.48184
     0.42994
     0.49420
     0.43241
     0.33107
     0.17782
     0.04187
    -0.06195
    -0.02734
    -0.14104
    -0.31654
    -0.53405
    -0.62304
    -0.76887
    -0.93448
    -1.14211
    -1.33491
    -1.41153
    -1.21626
    -0.99628
    -1.03830
    -0.62551
    -0.29924
    -0.05453
    -0.09902
    -0.18801
    -0.09902
     0.20253
     0.47690
     0.83778
     1.08496
     1.04788
     1.01328
     0.82048
     0.67959
     0.64004
     0.54858
     0.42252
     0.08389
    -0.06442
    -0.09161
    -0.31654
    -0.49698
    -0.54147
    -0.42035
    -0.42777
    -0.45990
    -0.53900
    -0.53900
    -0.60821
    -0.63293
    -0.71697
    -0.80348
    -0.65764
    -0.65764
    -1.10256
    -1.84162
    -2.06903
    -3.22829
    -3.60894
    -3.06021
    -3.19368
    -2.07891
    -1.82432
    -2.67708
    -3.41861
    -2.79820
    -2.35822
    -2.54855
    -2.53372
    -1.98498
    -1.28795
    -0.32395
    -0.01993
     0.27174
     0.37309
     0.33848
     0.42747
     0.72408
     0.85014
     0.85014
     0.79082
     0.70678
     0.62274
     0.54364
     0.53622
     0.45960
     0.33354
     0.25938
     0.12344
     0.02457
    -0.13116
    -0.33137
    -0.41541
    -0.48462
    -0.49203
    -0.61315
    -0.69472
    -0.76146
    -0.79853
    -0.85044
    -0.87269
    -0.87516
    -0.99380
    -1.04571
    -1.05807
    -1.07290
    -1.07290
    -1.06301
    -1.03335
    -1.02594
    -1.01358
    -0.93695
    -0.97156
    -0.86527
    -0.85044
    -0.77876
    -0.72191
    -0.56866
    -0.53900
    -0.47720
    -0.42777
    -0.31654
    -0.28441
    -0.41047
    -0.52911
    -0.51675
    -0.41788
    -0.40552
    -0.39564
    -0.44507
    -0.45496
    -0.51922
    -0.53653
    -0.49698
    -0.48709
    -0.48709
    -0.42777
    -0.32643
    -0.25227
    -0.13610
    -0.07183
     0.05176
     0.05917
     0.15310
     0.20995
     0.28163
     0.30140
     0.40275
     0.41511
     0.54117
     0.64745
     0.63015
     0.65487
     0.71666
     0.77846
     0.83284
     0.89710
     0.85261
     0.88474
     0.94901
     0.96631
     0.98361
     0.99844
     1.00586
     0.99597
     1.05777
     1.15911
     1.07507
     1.10720
     1.06765
     1.09732
     1.07507
     1.08496
     1.06765
     1.11215
     1.07754
     1.09237
     1.05777
     1.00586
     0.94654
     0.86250
     0.84272
     0.86250
     0.72902
     0.65487
     0.60790
     0.56588
     0.52634
     0.46454
     0.45218
     0.36320
     0.35331
     0.35084
     0.31376
     0.29646
     0.22972
     0.36073
     0.23961
     0.32859
     0.39780
     0.36320
     0.34590
     0.36320
     0.41511
     0.42994
     0.34095
     0.26433
     0.13580
     0.00479
    -0.04217
    -0.14104
    -0.26216
    -0.27699
    -0.57855
    -0.74910
    -0.79606
    -0.87516
    -0.93943
    -0.85538
    -0.69719
    -0.88257
    -1.01111
    -1.05313
    -1.00616
    -0.90235
    -0.70461
    -0.66259
    -0.55383
    -0.42777
    -0.35114
    -0.13363
     0.01468
    -0.01251
     0.05670
     0.05917
    -0.00015
    -0.13363
    -0.16329
    -0.35856
    -0.46732
    -0.66011
    -0.39564
    -0.05453
    -0.03228
     0.20501
     0.52634
     0.46454
     0.17782
     0.06906
     0.10119
     0.40769
     0.66228
     0.97373
     1.16653
     1.42112
     1.41865
     1.34202
     1.20113
     1.10473
     1.03799
     0.93418
     0.86497
     0.69936
     0.57330
     0.52139
     0.37309
     0.29893
     0.17534
     0.08636
     0.09625
     0.00974
    -0.12621
    -0.06442
     0.16299
     0.31129
     0.54364
     0.77104
     0.98361
     0.97125
     1.13686
     1.23821
     1.15911
     1.16405
     1.24809
     1.30742
     1.39887
     1.41617
     1.35932
     1.16405
     1.03799
     0.85755
     0.67959
     0.45713
     0.31129
     0.08883
     0.00974
    -0.00015
    -0.05206
    -0.04959
    -0.07183
    -0.06195
    -0.07183
    -0.03723
    -0.03970
     0.00232
     0.00479
    -0.03970
    -0.07183
    -0.04959
    -0.03970
    -0.05453
    -0.03970
     0.08636
     0.21489
     0.24950
     0.18029
     0.10366
     0.02704
     0.07647
     0.08883
     0.16299
     0.20006
     0.24703
     0.30882
     0.35826
     0.37556
     0.42252
     0.42005
     0.45713
     0.53128
     0.38544
     0.36320
     0.24703
    -0.00015
    -0.19048
    -0.23744
    -0.00757
    -0.01993
     0.00232
     0.06659
     0.15063
     0.26433
     0.12344
    -0.09902
    -0.21520
    -0.10644
     0.07153
     0.26433
     0.50903
     0.81801
     0.93171
     1.04294
     1.24068
     1.33708
     1.38898
     1.51257
     1.64358
     1.75975
     1.76717
     1.76717
     1.71526
     1.75481
     1.83638
     1.82649
     1.70537
     1.57684
     1.30000
     1.13192
     0.88721
     0.79329
     0.56341
     0.34837
     0.07400
    -0.12127
    -0.26463
    -0.40058
    -0.55877
    -0.65023
    -0.68978
    -0.82325
    -0.80348
    -0.87022
    -0.85291
    -0.90482
    -0.83561
    -0.82078
    -0.80348
    -0.78865
    -0.77134
    -0.76640
    -0.74663
    -0.66259
    -0.67000
    -0.71697
    -0.69966
    -0.76393
    -0.73921
    -0.83808
    -1.05560
    -1.27559
    -1.14953
    -0.64281
    -0.67000
    -0.57855
    -0.12868
    -0.30665
    -0.45249
    -0.75157
    -1.27559
    -1.31761
    -0.99628
    -0.84303
    -0.67742
    -0.57855
    -0.75157
    -0.90482
    -0.97650
    -1.00369
    -1.01605
    -1.10751
    -1.11492
    -1.07784
    -1.02099
    -0.90235
    -0.69225
    -0.56619
    -0.47968
    -0.38328
    -0.31407
    -0.09408
     0.01221
    -0.01993
    -0.05206
    -0.05700
    -0.12127
    -0.20778
    -0.37339
    -0.49451
    -0.54147
    -0.53158
    -0.52911
    -0.51181
    -0.32890
    -0.32643
    -0.39564
    -0.43271
    -0.55877
    -0.58102
    -0.47226
    -0.42282
    -0.23497
    -0.17070
    -0.10644
    -0.28441
    -0.31654
    -0.22755
    -0.28935
    -0.38080
    -0.64034
    -0.63293
    -0.99133
    -1.26323
    -0.89741
    -1.19649
    -1.53265
    -1.28547
    -1.17919
    -0.94190
    -1.00863
    -1.19402
    -1.49805
    -1.41648
    -1.35468
    -0.90976
    -1.18413
    -1.28795
    -1.04818
    -0.89246
    -0.75651
    -0.69225
    -0.77876
    -0.96167
    -0.92707
    -0.89988
    -0.78123
    -0.80842
    -0.88010
    -0.80348
    -0.71449
    -0.58349
    -0.53653
    -0.43024
    -0.52664
    -0.59338
    -0.31654
     0.07400
     0.24455
     0.26927
     0.25938
     0.39533
     0.53375
     0.55353
     0.70430
     0.99103
     1.05777
     1.31730
     1.45325
     1.36427
     1.29011
     1.18877
     1.22338
     1.22090
     1.14675
     1.07013
     0.88969
     0.82542
     0.81059
     0.78587
     0.64251
     0.51892
     0.48432
     0.43241
     0.39286
     0.31129
     0.32612
     0.28163
     0.23219
     0.22725
     0.30140
     0.23219
     0.17782
     0.11108
     0.12838
     0.15310
     0.13580
     0.11355
     0.04187
     0.02209
     0.02951
     0.04928
     0.06906
     0.04434
     0.01221
     0.00232
     0.06164
     0.06164
     0.00974
     0.00726
     0.08389
     0.10119
     0.09130
     0.11849
     0.08636
     0.04928
     0.12838
     0.11108
     0.20748
     0.18523
     0.19512
     0.20748
     0.28657
     0.35578
     0.38050
     0.32859
     0.37061
     0.49915
     0.52386
     0.61532
     0.65734
     0.70430
     0.73396
     0.74632
     0.73149
     0.72161
     0.56341
     0.44230
     0.29893
     0.02209
    -0.35114
    -0.85291
    -0.91471
    -0.32890
     0.25691
     0.12591
     0.13332
     0.22231
     0.35331
     0.37061
     0.55600
     0.82789
     1.18630
     1.66335
     2.16759
     2.54083
     2.64959
     2.81273
     3.02035
     2.96598
     2.79789
     2.54330
     2.37028
     1.95502
     1.60403
     1.58425
     1.56448
     1.46067
     1.22585
     0.92676
     0.42005
     0.17040
    -0.04464
    -0.21025
    -0.30665
    -0.24486
    -0.20531
    -0.38328
    -0.53405
    -0.60326
    -0.53405
    -0.56124
    -0.60079
    -0.57360
    -0.57113
    -0.61562
    -0.60821
    -0.59832
    -0.54147
    -0.46732
    -0.42282
    -0.42035
    -0.43024
    -0.40058
    -0.40058
    -0.33384
    -0.37833
    -0.48462
    -0.45001
    -0.49945
    -0.42777
    -0.53158
    -0.59585
    -0.55136
    -0.36845
    -0.52170
    -0.57607
    -0.61562
    -0.54147
    -0.36350
    -0.34867
    -0.27205
    -0.16576
    -0.17318
    -0.13857
    -0.23497
    -0.11385
    -0.05700
    -0.04217
    -0.04712
     0.00232
     0.07400
     0.03198
     0.07895
     0.06411
     0.05917
     0.20995
     0.35826
     0.45960
     0.57577
     0.85755
     1.07754
     1.24562
     1.36674
     0.80812
     0.23714
    -0.21025
    -0.35609
    -0.34867
    -0.01993
     0.12097
    -0.15587
    -0.72932
    -1.30278
    -2.17284
    -2.63753
    -2.64248
    -2.62517
    -2.42496
    -2.30632
    -2.23711
    -2.03195
    -1.90094
    -1.76994
    -1.66118
    -1.52029
    -1.38929
    -1.19155
    -0.96414
    -0.70461
    -0.47720
    -0.44013
    -0.46484
    -0.44013
    -0.38328
    -0.43024
    -0.60821
    -0.66506
    -0.88010
    -1.07290
    -1.24592
    -1.29042
    -1.32008
    -1.23357
    -1.22368
    -1.35468
    -1.40165
    -1.34727
    -1.30030
    -1.23604
    -1.22368
    -1.00863
    -0.70461
    -0.60821
    -0.37586
    -0.22508
     0.02951
     0.20501
     0.22478
     0.00974
    -0.04464
     0.09130
     0.20995
     0.34342
     0.23219
     0.11602
    -0.10149
    -0.11632
    -0.24239
    -0.33631
    -0.39564
    -0.43024
    -0.47720
    -0.45249
    -0.46979
    -0.42530
    -0.32643
    -0.26463
    -0.10644
    -0.00757
     0.12591
     0.14568
     0.00479
     0.09378
     0.20006
     0.37803
     0.37309
     0.24208
     0.01221
    -0.06689
     0.01468
     0.33354
     0.69442
     0.72655
     0.61285
     0.43735
     0.16793
     0.21736
     0.17040
     0.11602
     0.21736
     0.10119
    -0.04712
    -0.12127
    -0.15835
    -0.17565
    -0.29676
    -0.50439
    -0.62798
    -0.69966
    -0.77876
    -0.66753
    -0.74910
    -0.72932
    -0.69225
    -0.59091
    -0.36350
    -0.17318
     0.06906
     0.24703
     0.29152
     0.44724
     0.52139
     0.62274
     0.62768
     0.66228
     0.70925
     0.68453
     0.77104
     0.72408
     0.74880
     0.71419
     0.74385
     0.69442
     0.68947
     0.66228
     0.65240
     0.57577
     0.60790
     0.57330
     0.65240
     0.62768
     0.62026
     0.61285
     0.64498
     0.67711
     0.69442
     0.65734
     0.67959
     0.73644
     0.70678
     0.75621
     0.73396
     0.77104
     0.68700
     0.60543
     0.73891
     0.67217
     0.65981
     0.66476
     0.74632
     0.76115
     0.67959
     0.58566
     0.57083
     0.59060
     0.51151
     0.61779
     0.59802
     0.67711
     0.67217
     0.60049
     0.67711
     0.63262
     0.59307
     0.57330
     0.71172
     0.82048
     0.89463
     1.00833
     1.05282
     1.26045
     1.44336
     1.35932
     1.38404
     1.46314
     1.49774
     1.39887
     1.55707
     1.71526
     1.95502
     1.95996
     1.92289
     1.73256
     1.51257
     1.40629
     1.42112
     1.42112
     1.38157
     1.29506
     1.22585
     1.05530
     0.86003
     0.66723
     0.57824
     0.64745
     0.67217
     0.61532
     0.37803
     0.23961
     0.28163
     0.33848
     0.01221
    -0.16576
    -0.15340
    -0.23497
    -0.21520
    -0.35362
    -0.43518
    -0.59091
    -0.59091
    -0.18553
     0.13085
    -0.12127
    -0.64776
    -0.78618
    -0.51922
    -0.07678
    -0.09408
     0.00479
     0.59802
     0.64992
     0.56094
     0.39780
     0.62768
     0.80070
     1.25057
     1.75975
     1.94761
     1.78941
     1.08496
     0.70430
     0.84767
     0.72902
     0.49420
    -0.41047
    -1.61422
    -3.06021
    -2.81056
    -2.46945
    -2.83775
    -3.26042
    -3.71770
    -4.26890
    -4.62731
    -4.69652
    -4.69652
    -4.57787
    -4.39743
    -4.19475
    -3.98218
    -3.59164
    -2.89460
    -2.42002
    -2.15554
    -1.94544
    -1.79713
    -1.69332
    -1.60680
    -1.63647
    -1.47827
    -1.37940
    -1.24345
    -1.11739
    -0.99133
    -0.91471
    -0.77134
    -0.63045
    -0.54394
    -0.50686
    -0.52664
    -0.54641
    -0.51428
    -0.51675
    -0.59585
    -0.66753
    -0.73427
    -0.68730
    -0.65023
    -0.70708
    -0.88999
    -1.08032
    -1.07537
    -1.16683
    -1.20885
    -1.04818
    -0.99380
    -0.90729
    -0.81336
    -0.69472
    -0.68730
    -0.75157
    -0.80348
    -0.70955
    -0.55136
    -0.37833
    -0.33137
    -0.26710
    -0.27205
    -0.19789
    -0.17070
    -0.02240
     0.02457
    -0.13116
    -0.11632
    -0.07678
    -0.08914
    -0.09655
    -0.09161
    -0.10149
    -0.10397
    -0.07183
    -0.10149
    -0.06936
    -0.17318
    -0.21025
    -0.22261
    -0.27452
    -0.29429
    -0.38575
    -0.40552
    -0.43766
    -0.39069
    -0.39316
    -0.41294
    -0.39564
    -0.37339
    -0.39811
    -0.41294
    -0.45249
    -0.40058
    -0.41294
    -0.41047
    -0.45001
    -0.40305
    -0.42035
    -0.53900
    -0.50934
    -0.48709
    -0.54394
    -0.62304
    -0.53158
    -0.51181
    -0.48215
    -0.45496
    -0.47720
    -0.50686
    -0.43024
    -0.31407
    -0.25227
    -0.15835
    -0.20284
    -0.18553
    -0.04712
     0.05176
     0.15310
     0.15557
     0.18029
     0.29399
     0.51892
     0.72655
     0.72408
     0.62026
     0.71419
     0.83778
     0.94901
     1.08743
     1.13934
     0.99844
     0.92182
     0.94407
     1.04788
     1.00339
     0.95890
     0.86744
     0.80317
     0.76857
     0.64745
     0.48926
     0.35578
     0.36567
     0.35331
     0.37309
     0.34590
     0.23467
     0.18276
     0.20995
     0.25938
     0.39286
     0.38544
     0.33354
     0.31871
     0.32118
     0.38792
     0.37556
     0.32118
     0.34342
     0.25691
     0.33848
     0.26927
     0.37061
     0.28657
     0.03692
    -0.16329
    -0.15093
    -0.16823
    -0.11880
    -0.21520
    -0.40799
    -0.56866
    -0.59585
    -0.42035
    -0.14846
     0.06411
     0.09872
     0.24455
     0.41511
     0.42499
     0.55600
     0.67959
     0.86250
     0.97867
     1.11462
     1.21349
     1.32472
     1.28764
     1.31483
     1.22832
     1.20113
     1.08496
     0.92182
     0.89957
     0.85508
     0.69689
     0.62768
     0.51892
     0.51645
     0.39780
     0.26433
     0.30388
     0.32612
     0.32859
     0.28163
     0.31624
     0.27669
     0.28905
     0.24208
     0.37309
     0.42994
     0.38050
     0.42747
     0.45465
     0.58566
     0.68700
     0.59555
     0.71172
     0.72902
     0.81801
     0.85755
     0.91935
     0.90205
     0.80565
     0.71666
     0.69689
     0.59802
     0.42252
     0.18770
     0.03692
    -0.10644
    -0.22755
    -0.44507
    -0.73674
    -0.79853
    -0.80842
    -0.73921
    -0.72191
    -0.73674
    -0.81831
    -0.84550
    -0.80595
    -0.61068
    -0.62551
    -0.63045
    -0.51922
    -0.21767
     0.11849
     0.42499
     0.47937
     0.44477
     0.47690
     0.29152
    -0.02981
     0.07647
     0.12097
     0.29646
     0.40522
     0.45465
     0.45960
     0.31624
     0.47443
     0.35084
     0.41263
     0.37556
     0.38297
     0.44477
     0.48679
     0.53375
     0.49915
     0.46701
     0.48432
     0.43241
     0.36073
     0.31376
     0.40028
     0.25691
     0.16051
     0.07895
     0.11355
     0.11355
     0.05423
     0.05176
     0.03198
     0.06411
    -0.01498
    -0.05206
    -0.03476
    -0.01745
    -0.03228
    -0.08419
     0.03198
     0.00479
    -0.06442
    -0.17318
    -0.24239
    -0.29182
    -0.30912
    -0.34620
    -0.35114
    -0.40799
    -0.57360
    -0.52911
    -0.36350
    -0.37092
    -0.53653
    -0.59585
    -0.32643
    -0.13363
    -0.04464
    -0.02240
    -0.02734
    -0.09902
    -0.01993
     0.00232
     0.12097
     0.17534
     0.15557
     0.20748
     0.21242
     0.24208
     0.20748
     0.18770
     0.16051
     0.22725
     0.12097
    -0.01498
    -0.14599
    -0.06689
    -0.21767
    -0.40799
    -0.42777
    -0.42530
    -0.18306
    -0.15340
     0.45218
     0.42499
     0.25691
     0.65734
     0.04928
    -0.53405
    -0.04217
     1.00586
     1.21843
     1.02316
     0.91193
     0.69194
     0.49420
     0.21242
     0.29399
     0.28905
     0.24703
     0.30635
     0.05423
    -0.13610
    -0.24980
    -0.33137
    -0.47720
    -0.54394
    -0.53405
    -0.52170
    -0.48956
    -0.42777
    -0.32395
    -0.28688
    -0.21025
    -0.19295
    -0.28193
    -0.24980
    -0.18059
    -0.18553
    -0.22755
    -0.18306
    -0.22261
    -0.17318
    -0.20037
    -0.26216
    -0.26216
    -0.21520
    -0.14846
    -0.10397
    -0.17565
    -0.19542
    -0.16576
    -0.17318
    -0.13116
    -0.12127
    -0.17070
    -0.18553
    -0.09655
    -0.13363
    -0.11138
    -0.11880
    -0.17318
    -0.13857
    -0.16576
    -0.10644
    -0.05947
    -0.11138
    -0.12374
    -0.13610
    -0.08172
    -0.07430
    -0.06442
    -0.04217
    -0.04959
    -0.00015
    -0.01004
     0.05423
     0.02704
     0.00974
    -0.04464
     0.02704
     0.05917
     0.10861
     0.04187
     0.03445
     0.02704
     0.20006
     0.20748
     0.15557
     0.15804
     0.16793
     0.13085
     0.18276
     0.13827
     0.15557
     0.18770
     0.19017
     0.23219
     0.22478
     0.14815
     0.16299
     0.09130
     0.03198
     0.02704
    -0.05206
    -0.05453
    -0.11632
    -0.19789
    -0.12374
    -0.21272
    -0.20531
    -0.28935
    -0.37092
    -0.37833
    -0.32395
    -0.28441
    -0.28935
    -0.28688
    -0.29429
    -0.21767
    -0.18059
    -0.08419
     0.06164
     0.09130
     0.20253
     0.32365
     0.38792
     0.46454
     0.41263
     0.39780
     0.42499
     0.51645
     0.56341
     0.64745
     0.64992
     0.68700
     0.59060
     0.52139
     0.54611
     0.41758
     0.37309
     0.27422
     0.16546
     0.03940
    -0.02487
     0.05670
     0.22231
     0.32365
     0.27916
     0.20253
     0.18029
     0.24703
     0.24208
     0.14321
     0.14321
     0.13085
     0.18770
     0.25444
     0.24455
     0.14074
     0.31376
     0.15310
     0.16051
     0.13332
     0.15557
     0.04434
    -0.06689
    -0.26957
    -0.24733
    -0.18553
    -0.11632
    -0.06936
    -0.20531
    -0.23744
    -0.12621
    -0.09408
    -0.07183
    -0.03228
    -0.05453
    -0.02240
     0.06164
     0.03198
     0.11108
     0.11849
     0.18523
     0.17287
     0.15063
     0.16793
     0.08636
     0.07153
     0.07895
     0.07895
    -0.00262
    -0.12127
    -0.19048
    -0.26710
    -0.29676
    -0.37092
    -0.42282
    -0.43024
    -0.47720
    -0.48709
    -0.55136
    -0.44260
    -0.48709
    -0.54641
    -0.46732
    -0.51922
    -0.46732
    -0.48709
    -0.45496
    -0.45001
    -0.36350
    -0.39069
    -0.41294
    -0.35362
    -0.43271
    -0.47473
    -0.48709
    -0.45743
    -0.38328
    -0.43024
    -0.36103
    -0.45990
    -0.48956
    -0.52170
    -0.48215
    -0.50439
    -0.41788
    -0.34373
    -0.42035
    -0.37339
    -0.33137
    -0.19048
    -0.07430
    -0.01004
     0.01962
    -0.06442
     0.07647
     0.12838
     0.12591
     0.14568
     0.12591
     0.10861
     0.22725
     0.22231
     0.16051
     0.04434
     0.02209
    -0.02240
    -0.08914
     0.00479
     0.05670
    -0.01745
    -0.02981
     0.02457
     0.10613
     0.08883
    -0.05700
    -0.08914
    -0.00510
     0.19017
     0.38297
     0.40028
     0.34837
     0.09378
     0.05176
     0.11602
     0.45960
     0.47443
     0.44230
     0.44230
     0.59060
     0.54611
     0.44477
     0.39533
     0.51151
     0.60543
     1.37168
     1.98715
     1.98468
     1.87098
     1.85862
     1.74739
     2.14535
     2.60510
     2.25905
     1.90064
     1.97232
     2.36781
     2.28377
     2.05389
     1.86604
     1.72762
     1.32472
     1.29753
     0.98361
     0.93912
     0.71666
     0.82295
     0.57577
    -0.12127
    -0.45990
    -0.43518
    -0.78618
    -0.73180
    -0.49698
    -0.30665
    -0.32395
    -0.60326
    -0.82325
    -0.79359
    -0.83561
    -0.89741
    -0.84303
    -0.70213
    -0.58102
    -0.51675
    -0.63540
    -0.72438
    -0.67247
    -0.54889
    -0.46732
    -0.40799
    -0.52170
    -0.60326
    -0.67989
    -0.72438
    -0.70955
    -0.75157
    -0.67989
    -0.57360
    -0.47226
    -0.27452
    -0.13363
    -0.08914
    -0.03970
     0.07647
     0.15557
     0.21984
     0.20501
     0.12097
     0.07400
     0.10119
     0.07400
    -0.02981
    -0.13610
    -0.28935
    -0.38328
    -0.42530
    -0.35609
    -0.47720
    -0.58843
    -0.66011
    -0.64528
    -0.63293
    -0.64281
    -0.67742
    -0.69472
    -0.67742
    -0.64281
    -0.53158
    -0.44260
    -0.45990
    -0.48956
    -0.43024
    -0.32395
    -0.31159
    -0.36597
    -0.41788
    -0.47968
    -0.49698
    -0.57607
    -0.64281
    -0.69719
    -0.83314
    -0.89246
    -1.06549
    -1.24345
    -1.37693
    -1.46344
    -1.64882
    -1.68343
    -1.82185
    -2.01465
    -2.03442
    -2.06161
    -1.94544
    -2.04678
    -2.03936
    -2.00970
    -1.94049
    -1.78971
    -1.68590
    -1.51040
    -1.39917
    -1.19649
    -1.05313
    -0.79606
    -0.67989
    -0.58349
    -0.47473
    -0.34620
    -0.20531
    -0.09655
     0.02704
     0.09872
     0.13580
     0.31871
     0.41758
     0.39533
     0.42499
     0.46949
     0.42747
     0.53622
     0.62026
     0.57577
     0.56836
     0.64992
     0.65981
     0.62026
     0.56836
     0.51892
     0.45218
     0.36073
     0.36320
     0.28905
     0.22231
     0.11849
     0.05670
     0.01715
     0.17040
     0.12838
     0.04187
     0.00479
     0.02457
     0.07895
     0.16546
     0.26433
     0.32612
     0.37803
     0.37803
     0.43488
     0.37803
     0.34590
     0.47937
     0.62026
     0.82295
     1.06024
     1.19619
     0.96631
     0.73891
     0.59307
     0.58071
     0.61532
     0.87980
     1.46067
     2.12804
     2.22444
     1.95008
     2.10827
     2.33815
     2.66936
     2.65700
     2.77565
     3.08462
     3.57403
     3.73222
     3.35404
     2.96598
     2.48645
     2.13052
     1.60650
     0.90946
     0.21489
    -0.43518
    -0.82572
    -0.81831
    -1.01358
    -1.27064
    -1.73039
    -2.14071
    -2.36811
    -2.52383
    -2.60540
    -2.48923
    -2.23463
    -1.87376
    -1.61422
    -1.28547
    -0.98392
    -0.74910
    -0.64776
    -0.59832
    -0.64528
    -0.63045
    -0.57113
    -0.54889
    -0.52664
    -0.52417
    -0.44260
    -0.31901
    -0.20037
    -0.15587
    -0.06442
     0.00974
     0.14568
     0.32365
     0.56836
     0.64498
     0.51645
     0.42005
     0.42994
     0.47443
     0.45960
     0.50656
     0.50903
     0.46949
     0.43488
     0.40769
     0.28163
     0.12097
    -0.03970
    -0.13610
    -0.23003
    -0.22508
    -0.25969
    -0.36845
    -0.35856
    -0.24239
    -0.28935
    -0.21025
    -0.29676
    -0.56124
    -0.70213
    -0.69719
    -0.59091
    -0.53158
    -0.83808
    -0.81584
    -0.73180
    -0.70708
    -0.68483
    -0.72438
    -0.77134
    -0.80595
    -0.81089
    -0.74663
    -0.63045
    -0.54889
    -0.50686
    -0.42282
    -0.32890
    -0.23250
    -0.22755
    -0.25474
    -0.23497
    -0.23991
    -0.23744
    -0.25969
    -0.29924
    -0.24239
    -0.24486
    -0.25474
    -0.25969
    -0.28688
    -0.31407
    -0.29429
    -0.31654
    -0.33137
    -0.37339
    -0.32395
    -0.35609
    -0.34373
    -0.35114
    -0.35362
    -0.40799
    -0.35362
    -0.40305
    -0.45496
    -0.39811
    -0.39069
    -0.34373
    -0.36103
    -0.36845
    -0.29924
    -0.22261
    -0.25722
    -0.20531
    -0.10149
    -0.08419
    -0.10644
    -0.26710
    -0.36350
    -0.36103
    -0.55877
    -0.39564
    -0.30912
    -0.28441
    -0.33384
    -0.33631
    -0.37833
    -0.33631
    -0.30171
    -0.29182
    -0.25722
    -0.11138
    -0.04217
     0.12097
     0.07895
     0.16299
     0.21242
     0.25444
     0.31624
     0.33601
     0.28410
     0.20501
     0.19017
     0.18770
     0.20006
     0.10613
    -0.00015
    -0.03723
    -0.07183
    -0.01498
    -0.02734
     0.06906
     0.05917
     0.04681
     0.15063
     0.29893
     0.36567
     0.28410
     0.14321
     0.07647
     0.11602
     0.26680
     0.31129
     0.34590
     0.31376
     0.23714
     0.17534
     0.20006
     0.13085
     0.05917
     0.06164
     0.05917
     0.08636
     0.01221
     0.02704
     0.07895
     0.21736
     0.17782
     0.09130
     0.09378
     0.01221
     0.05423
     0.07895
     0.21984
     0.48926
     0.61532
     0.86497
     0.98114
     1.13686
     1.50021
     2.86710
     3.59133
     2.84980
     1.80671
     1.36427
     1.59909
     2.19231
     2.49634
     2.15771
     1.55954
     1.87098
     1.90064
     0.99844
     0.50903
     0.21984
    -0.10644
    -0.28441
    -0.33137
    -0.18801
    -0.08172
    -0.05453
    -0.12621
    -0.02240
     0.08636
     0.48679
     0.73891
     1.27281
     1.57437
     1.67571
     1.50021
     1.38157
     1.63863
     1.61886
     1.78200
     1.83885
     1.82896
     1.73256
     1.53729
     1.35438
     1.19371
     1.07754
     0.84272
     0.70925
     0.47690
     0.16051
     0.03940
    -0.06195
    -0.13363
    -0.25969
    -0.38575
    -0.41788
    -0.46237
    -0.37092
    -0.29924
    -0.25227
    -0.15093
    -0.01745
     0.15063
     0.27174
     0.26433
     0.09625
    -0.05453
    -0.28441
    -0.43766
    -0.45001
    -0.42282
    -0.63787
    -0.80842
    -1.02347
    -1.26817
    -1.43625
    -1.58209
    -1.73039
    -1.77488
    -1.81443
    -1.80207
    -1.77241
    -1.78724
    -1.71556
    -1.62411
    -1.56231
    -1.49805
    -1.41401
    -1.24592
    -1.10256
    -0.98392
    -1.00122
    -0.97156
    -0.97897
    -1.00369
    -0.97156
    -1.00122
    -1.00369
    -1.04324
    -0.95673
    -0.90482
    -0.85044
    -0.86033
    -0.80595
    -0.83314
    -0.71697
    -0.66011
    -0.65023
    -0.69719
    -0.68483
    -0.67742
    -0.66011
    -0.57360
    -0.59832
    -0.67742
    -0.62304
    -0.63293
    -0.58843
    -0.59585
    -0.63045
    -0.65764
    -0.62057
    -0.56866
    -0.54147
    -0.52664
    -0.61315
    -0.66506
    -0.61068
    -0.58843
    -0.54394
    -0.56124
    -0.57855
    -0.65517
    -0.62057
    -0.57855
    -0.62798
    -0.68236
    -0.67989
    -0.74910
    -0.71202
    -0.69719
    -0.74910
    -0.77134
    -0.83561
    -0.88505
    -0.79112
    -0.77876
    -0.86033
    -0.91471
    -0.91718
    -0.89246
    -0.90235
    -0.91471
    -0.92459
    -0.90976
    -0.94190
    -0.91471
    -0.96909
    -1.03582
    -1.03088
    -1.06549
    -0.97403
    -1.02347
    -1.04077
    -1.00863
    -0.91718
    -0.93448
    -1.03830
    -1.09267
    -1.03582
    -1.01111
    -0.91224
    -0.78123
    -0.67989
    -0.71697
    -0.72932
    -0.73921
    -0.71202
    -0.56866
    -0.63045
    -0.47226
    -0.47473
    -0.31159
    -0.30912
    -0.40058
    -0.39069
    -0.30418
    -0.29182
    -0.45496
    -0.78123
    -0.84055
    -0.67000
    -0.40305
    -0.23003
    -0.68236
    -0.88010
    -1.11739
    -1.01605
    -0.79359
    -0.46484
    -0.47226
    -0.63787
    -0.88752
    -1.05807
    -1.30030
    -1.15941
    -1.00122
    -0.87269
    -0.76146
    -0.68483
    -0.48462
    -0.43766
    -0.56866
    -0.76393
    -0.85291
    -0.48462
     0.11849
     0.45713
     0.62274
     0.74138
     1.04294
     1.22338
     1.37663
     1.46067
     1.41123
     1.38157
     1.54718
     1.54223
     1.63122
     1.47797
     1.35685
     1.14181
     0.85014
     0.43982
     0.08883
     0.03445
     0.00232
    -0.20531
    -0.33631
    -0.22755
     0.02704
     0.12838
     0.14321
     0.38544
     0.69194
     0.98609
     1.23821
     1.57684
     1.71279
     1.86851
     1.98715
     2.25410
     2.28129
     2.19725
     2.45679
     2.69902
     2.66689
     2.50623
     2.22197
     2.08108
     1.89075
     1.78941
     1.72515
     1.64111
     1.56695
     1.52493
     1.48786
     1.41617
     1.32472
     1.16653
     1.05530
     1.04788
     0.90452
     0.76857
     0.65734
     0.57083
     0.51151
     0.34590
     0.20995
     0.11355
     0.12344
     0.07647
     0.01962
    -0.02240
    -0.03476
    -0.02734
     0.00726
     0.00479
    -0.05453
    -0.02487
    -0.04464
     0.02457
     0.10861
     0.16793
     0.23467
     0.28905
     0.22725
     0.31376
     0.44477
     0.33354
     0.22725
     0.18276
    -0.02734
    -0.09902
     0.06906
     0.10119
     0.08636
     0.07895
     0.03198
    -0.19048
    -0.26710
    -0.38822
    -0.41541
    -0.31159
    -0.26710
    -0.14846
    -0.10891
    -0.08419
    -0.07183
    -0.07430
    -0.02981
    -0.00510
     0.04928
     0.02704
    -0.00510
     0.08389
    -0.00757
     0.00232
     0.02704
    -0.06442
    -0.08914
    -0.17070
    -0.15587
    -0.15587
    -0.17812
    -0.25969
    -0.30171
    -0.28935
    -0.28688
    -0.32148
    -0.33631
    -0.30171
    -0.36845
    -0.32395
    -0.32890
    -0.29676
    -0.26957
    -0.26957
    -0.26463
    -0.23744
    -0.20531
    -0.16082
    -0.18059
    -0.12374
    -0.14599
    -0.12621
    -0.09655
     0.03692
    -0.04712
     0.01468
    -0.00015
     0.04928
     0.07153
     0.08389
     0.13085
     0.07400
    -0.02981
    -0.02487
    -0.15835
    -0.16823
    -0.15835
    -0.22261
    -0.37092
    -0.32890
    -0.39069
    -0.54147
    -0.66753
    -0.92212
    -1.07784
    -1.36951
    -1.81443
    -2.66472
    -3.68556
    -3.26289
    -0.71944
     2.30848
     3.26506
     2.06131
     0.45960
    -0.54889
     0.08636
     1.15911
     1.89323
     2.53094
     3.32933
     3.95468
     4.04861
     2.89182
     2.34556
     2.37522
     1.79683
     1.54965
     1.08496
     0.70430
     0.24455
     0.01468
    -0.05947
    -0.15093
    -0.11138
    -0.15093
    -0.20037
    -0.24980
    -0.24486
    -0.20531
    -0.11632
    -0.09161
    -0.09161
    -0.12374
    -0.06195
    -0.02734
    -0.01498
    -0.02734
     0.03940
    -0.04712
    -0.00510
     0.07153
     0.17287
     0.14074
     0.16793
     0.06906
     0.05670
     0.07400
     0.07647
     0.01962
     0.02209
     0.08389
     0.09872
     0.09625
     0.16051
     0.17040
     0.13827
     0.22972
     0.21242
     0.26433
     0.15063
     0.21489
     0.21984
     0.24208
     0.20253
     0.20501
     0.18523
     0.16051
     0.22478
     0.06906
     0.11602
     0.06411
     0.03692
     0.09378
     0.02704
     0.00974
    -0.06689
    -0.05206
    -0.08419
    -0.03970
    -0.06689
    -0.10891
    -0.16576
    -0.11632
    -0.04712
    -0.11632
    -0.20531
    -0.31407
    -0.44260
    -0.29924
    -0.26216
    -0.22508
    -0.34373
    -0.28193
    -0.25474
    -0.13857
    -0.09655
     0.00726
     0.10366
     0.16299
     0.17782
     0.28163
     0.40028
     0.57824
     0.60790
     0.79082
     0.87980
     0.95642
     1.01328
     1.02563
     0.95148
     0.98361
     0.96384
     1.05035
     0.96631
     0.82789
     0.82295
     0.90452
     0.87238
     0.89216
     0.79823
     0.67959
     0.71913
     0.73644
     0.79576
     0.93418
     1.17394
     1.51999
     1.44089
     0.82789
     0.16793
    -0.02981
     0.12838
     0.29399
     0.33107
     0.37309
     0.18523
    -0.20531
    -0.54147
    -0.82078
    -1.06796
    -1.38929
    -1.49310
    -1.48569
    -1.44120
    -1.34232
    -1.33244
    -1.32008
    -1.60680
    -1.67354
    -1.74028
    -1.64635
    -1.70567
    -1.69579
    -1.42636
    -1.51535
    -1.55490
    -1.43872
    -1.50793
    -1.69084
    -1.72298
