# Supplementary material for: Software algorithm and hardware design for real-time implementation of new spectral estimator
Source: Biomed Eng Online. 2014 May 9;13:61. doi: 10.1186/1475-925X-13-61 (PMC4057578; doi:10.1186/1475-925X-13-61)
Supplement: Additional file 2 — txtfiles.zip. [file 1475-925X-13-61-S2.zip › FILE102.TXT]

     0.50871
     0.46635
     0.44941
     0.34776
     0.28423
     0.12328
     0.03857
    -0.02920
    -0.08426
    -0.11815
    -0.30028
    -0.30875
    -0.41887
    -0.41463
    -0.43581
    -0.49935
    -0.52476
    -0.59676
    -0.60100
    -0.66877
    -0.70689
    -0.71536
    -0.72806
    -0.71112
    -0.80007
    -0.83819
    -0.83819
    -0.89748
    -0.95678
    -0.99490
    -0.88054
    -0.97372
    -0.99490
    -1.01184
    -0.99914
    -1.02879
    -0.99490
    -1.06691
    -0.94408
    -0.99067
    -0.88901
    -0.90596
    -0.88054
    -0.82548
    -0.76195
    -0.81277
    -0.63912
    -0.63912
    -0.48664
    -0.55017
    -0.59676
    -0.50782
    -0.49511
    -0.30875
    -0.17745
    -0.06309
    -0.07156
     0.13598
    -0.02497
     0.17410
     0.56377
     0.58071
     0.72896
     0.85602
     1.36005
     1.46594
     0.32235
    -0.50782
    -0.72383
    -0.67724
    -1.66411
    -0.42311
    -0.92713
    -1.54975
    -1.33798
    -0.76618
    -0.99914
    -1.76153
    -2.30791
    -2.49004
    -2.15967
    -1.89707
    -1.61752
    -0.82124
    -0.32569
     0.01739
     0.02162
    -0.00379
     0.05551
     0.07245
     0.07245
    -0.00802
     0.05127
    -0.02073
    -0.08426
    -0.08426
    -0.19439
    -0.21133
    -0.33840
    -0.44852
    -0.51629
    -0.64759
    -0.70689
    -0.70689
    -0.72383
    -0.77042
    -0.80007
    -0.71112
    -0.63912
    -0.56288
    -0.59253
    -0.35534
    -0.34687
    -0.22827
    -0.19439
    -0.24945
    -0.01650
     0.00045
     0.03433
     0.04704
     0.05974
     0.03433
     0.05974
     0.05974
     0.11057
    -0.01226
     0.02162
     0.04704
     0.01739
    -0.15203
     0.01315
    -0.10121
    -0.14356
    -0.14356
    -0.21980
    -0.21133
    -0.17321
    -0.19015
    -0.15203
    -0.27910
    -0.15627
    -0.23674
    -0.30451
    -0.17321
    -0.16050
    -0.14356
    -0.16474
    -0.12238
    -0.13085
    -0.12662
    -0.10121
    -0.01226
     0.05551
     0.06398
     0.12328
     0.16140
     0.18681
     0.15716
     0.29270
     0.33082
     0.46212
     0.44941
     0.41976
     0.52989
     0.45365
     0.48753
     0.48330
     0.43247
     0.41129
     0.50447
     0.41553
     0.32235
     0.36047
     0.31811
     0.27999
     0.28846
     0.25458
     0.19952
     0.16140
     0.22916
     0.17834
     0.18681
     0.12751
     0.15293
     0.15293
     0.17834
     0.13598
     0.16140
     0.11057
     0.08939
     0.12328
     0.08092
     0.01315
     0.08939
     0.07245
     0.07669
     0.02586
     0.07245
    -0.02497
    -0.08003
    -0.05885
    -0.00379
     0.00045
    -0.01226
    -0.04614
    -0.09274
    -0.03767
    -0.08426
    -0.04191
    -0.00802
    -0.06309
    -0.00379
     0.17410
     0.21222
     0.21222
     0.20799
     0.32235
     0.22069
     0.35199
     0.50871
     0.65695
     0.86026
     1.13980
     1.11439
     1.02968
     1.23722
     1.06780
     0.97462
     1.20333
     1.16522
     1.15674
     0.58918
    -0.08850
    -0.24521
     0.42823
     0.89838
     0.75013
     0.55106
    -0.13085
    -1.59635
    -2.90936
    -2.00296
    -1.36763
    -1.31680
    -1.40575
    -1.62599
    -1.62176
    -1.85048
    -1.72765
    -1.87165
    -1.92672
    -1.85048
    -1.71070
    -1.36763
    -1.00761
    -0.78313
    -0.58829
    -0.35110
    -0.08003
    -0.10968
     0.05127
     0.30540
     0.35199
     0.34352
     0.33929
     0.50871
     0.58495
     0.61883
     0.64425
     0.60189
     0.56801
     0.49600
     0.54683
     0.55530
     0.50871
     0.40706
     0.45788
     0.42823
     0.41129
     0.30964
     0.23340
     0.22069
     0.32658
     0.30964
     0.22493
     0.19528
     0.08939
     0.19952
     0.14869
     0.16563
     0.16140
     0.07669
     0.08092
     0.09786
     0.06821
     0.11057
     0.04280
     0.03857
     0.08939
     0.06398
     0.11481
     0.05974
     0.08092
     0.05551
     0.07245
     0.05974
     0.06398
     0.08092
     0.03010
     0.10633
     0.14022
     0.12328
     0.14445
     0.00892
     0.04280
     0.11057
     0.07669
     0.11481
     0.10633
     0.07669
     0.10210
     0.11057
     0.07669
     0.15716
     0.08939
     0.03857
     0.14445
     0.19952
     0.11057
     0.14869
     0.13175
     0.14445
     0.14869
     0.10210
     0.11481
     0.08516
     0.06398
     0.09786
     0.08092
     0.16987
     0.12751
    -0.00802
     0.09786
     0.00892
     0.09363
    -0.03344
     0.06398
    -0.00802
     0.03433
     0.02586
     0.07245
    -0.03767
    -0.12238
    -0.07156
     0.04704
     0.03433
    -0.08003
    -0.06732
    -0.05885
    -0.01650
    -0.08850
    -0.04614
    -0.10121
     0.05127
     0.29693
     0.52989
     0.73743
     1.27110
     2.24104
     2.63918
     1.14827
    -1.46504
    -3.69293
    -2.56628
    -1.42269
    -1.52434
    -0.74501
    -1.10079
    -2.65523
    -5.58621
    -5.89540
    -4.65439
    -4.26473
    -4.34520
    -4.30284
    -3.87506
    -3.40915
    -2.74841
    -1.92672
    -1.20244
    -0.64759
    -0.07579
     0.50024
     1.01274
     1.44476
     1.76242
     2.06315
     2.19445
     2.23257
     2.11397
     2.04620
     1.83443
     1.64806
     1.58453
     1.61418
     1.22875
     1.12286
     0.96191
     0.85602
     0.71201
     0.53412
     0.47483
     0.33929
     0.33082
     0.19104
     0.21646
     0.18681
     0.08092
     0.10210
     0.03433
     0.09786
     0.07245
    -0.01650
    -0.09274
     0.05127
     0.06398
    -0.00379
     0.00468
     0.00045
     0.03857
     0.06821
     0.07669
     0.05974
     0.07245
     0.02586
     0.01739
     0.11057
     0.12328
     0.02162
     0.09786
     0.10210
     0.03857
     0.10633
     0.08516
     0.08516
     0.00468
     0.07245
     0.03433
     0.07669
     0.06821
    -0.04191
     0.04704
     0.03857
     0.16563
     0.07245
    -0.03767
     0.04280
     0.05551
     0.06821
     0.03857
     0.03857
     0.08516
     0.12328
     0.05551
     0.19952
     0.15293
     0.08092
     0.10633
     0.14445
     0.19104
     0.25458
     0.14022
     0.19104
     0.17834
     0.16987
     0.11904
     0.14869
     0.18681
     0.14022
     0.24187
     0.16987
     0.16563
     0.21646
     0.10633
     0.17410
     0.19952
     0.33929
     0.27152
     0.24611
     0.36470
     0.33929
     0.33082
     0.28423
     0.36047
     0.44941
     0.47059
     0.47059
     0.49177
     0.47483
     0.40706
     0.49600
     0.67813
     0.80096
     0.52565
     0.31388
     0.61036
     1.18216
     1.53371
     1.10592
     0.25458
     0.18257
     1.15251
     0.92803
     1.16522
     1.11862
     1.10168
     0.95344
     0.95344
     0.93650
     0.86026
     0.84755
     0.74590
     0.75861
     0.82637
     0.71201
     0.66119
     0.57224
     0.54259
     0.39011
     0.32658
     0.14022
     0.13598
     0.05127
    -0.11391
    -0.05885
    -0.16474
    -0.28333
    -0.32569
    -0.33840
    -0.52052
    -0.46970
    -0.50358
    -0.50782
    -0.58829
    -0.60523
    -0.61370
    -0.49087
    -0.62218
    -0.61370
    -0.66453
    -0.57982
    -0.39769
    -0.27486
    -0.25368
    -0.26639
    -0.30451
     0.01315
     0.24611
     0.58495
     0.81367
     1.14404
     1.83019
     2.10127
     2.76624
     4.37998
     3.93948
     0.88144
    -1.70647
    -0.93560
     0.79249
     1.45323
     2.10974
     0.83484
    -1.94366
    -2.84582
    -2.05802
    -2.03260
    -2.43074
    -2.61711
    -2.66370
    -2.43498
    -2.38839
    -2.17661
    -1.68529
    -1.01608
    -0.49087
    -0.08003
     0.21222
     0.47906
     0.74590
     0.79249
     0.73743
     0.77131
     0.66119
     0.68237
     0.57224
     0.36047
     0.26305
     0.09363
     0.06821
    -0.09697
    -0.21980
    -0.29180
    -0.38922
    -0.43158
    -0.47393
    -0.49935
    -0.46123
    -0.51629
    -0.55441
    -0.59676
    -0.56711
    -0.55017
    -0.56711
    -0.61370
    -0.46970
    -0.51205
    -0.39769
    -0.40616
    -0.43581
    -0.41463
    -0.42311
    -0.39346
    -0.34263
    -0.22404
    -0.21980
    -0.16474
    -0.13933
    -0.06732
    -0.02073
    -0.09697
    -0.05885
     0.06398
     0.05551
     0.00468
    -0.19862
    -0.02497
    -0.00802
     0.06398
    -0.01226
     0.01739
     0.03010
     0.09786
     0.10210
     0.05127
     0.07245
     0.09363
     0.01739
     0.08939
     0.12751
     0.10210
     0.22493
     0.11481
     0.09786
     0.03857
     0.10210
     0.05127
     0.00045
    -0.00802
    -0.08850
    -0.04614
    -0.08003
    -0.04191
    -0.17321
    -0.08003
    -0.08850
    -0.12238
    -0.08426
    -0.09697
    -0.14780
    -0.14356
    -0.14780
    -0.16897
    -0.08003
    -0.10121
    -0.16474
    -0.07579
    -0.08426
    -0.09697
    -0.07156
    -0.17321
    -0.03767
    -0.14780
    -0.08850
    -0.07579
    -0.04191
     0.00045
    -0.07156
     0.01315
    -0.01226
     0.06398
     0.02586
     0.03010
     0.10633
    -0.02073
    -0.11815
    -0.12662
    -0.14780
    -0.05885
    -0.14356
    -0.05462
    -0.13933
    -0.20286
    -0.21133
    -0.32992
    -0.35534
    -0.31298
    -0.44852
    -0.44005
    -0.38499
    -0.28757
    -0.34687
    -0.45699
    -0.43158
    -0.33840
    -0.24098
    -0.21557
    -0.06309
     0.55106
     0.31811
    -0.07579
    -0.70689
    -1.52011
    -2.13002
    -2.29944
    -0.96102
    -0.06309
    -0.38075
    -1.07114
    -1.55823
    -1.67682
    -1.78271
    -1.60482
    -1.44387
    -1.24480
    -0.93560
    -0.60523
    -0.37652
    -0.02497
     0.21222
     0.44518
     0.54259
     0.71625
     0.80943
     1.08474
     1.27957
     1.45747
     1.47441
     1.85137
     1.96149
     2.19021
     2.32998
     2.10127
     1.22451
    -0.79583
    -1.37610
     0.22069
     1.30922
     1.64806
     0.68660
    -0.36804
    -0.58406
    -0.82972
    -1.04996
    -1.03726
    -0.87631
    -0.66877
     0.17834
     1.30922
    -0.60100
    -0.32992
     0.07245
     0.49600
     0.69507
     0.82637
     0.75861
     0.72049
     0.55954
     0.50024
     0.42400
     0.22069
     0.30964
     0.27999
     0.32235
     0.39435
     0.40706
     0.47483
     0.52989
     0.59342
     0.70354
     0.77555
     0.79249
     0.80943
     0.74166
     0.72896
     0.79249
     0.69507
     0.76708
     0.77131
     0.69084
     0.65272
     0.51718
     0.49600
     0.49600
     0.38588
     0.29693
     0.24187
     0.16140
     0.11481
     0.08092
     0.09363
     0.13598
    -0.00802
     0.09363
     0.05974
    -0.01650
     0.07669
    -0.01226
    -0.00802
     0.05551
     0.10633
     0.00892
     0.08939
    -0.02920
    -0.01226
    -0.02497
    -0.05038
     0.03010
    -0.02920
    -0.09274
    -0.03344
    -0.12238
    -0.10121
    -0.18168
    -0.14356
    -0.14356
    -0.18168
    -0.18168
    -0.10121
    -0.18168
    -0.22404
    -0.25792
    -0.29604
    -0.17745
    -0.21133
    -0.27910
    -0.24521
    -0.12662
    -0.12662
    -0.12662
    -0.15203
    -0.16474
    -0.02920
    -0.04191
    -0.02920
    -0.02497
     0.06821
     0.02586
    -0.02073
     0.09786
     0.05127
     0.00045
     0.03010
     0.08939
     0.03010
     0.03433
    -0.08850
    -0.21557
    -0.40193
    -0.99914
    -1.33798
    -1.25327
    -1.43963
    -1.36339
    -1.49893
    -1.57517
    -1.44387
    -1.51587
    -1.66835
    -1.78694
    -1.79118
    -1.62599
    -1.43116
    -1.08385
    -0.82124
    -0.75348
    -0.33840
    -0.19439
    -0.13085
    -0.06732
     0.16563
     0.28846
     0.67389
     0.87720
     1.22028
     1.40664
     1.48712
     1.63959
     2.02926
     2.05468
     1.81325
     1.53794
     0.66966
     0.82214
     1.46170
     1.53371
     1.39393
     1.27534
     0.97038
     0.66542
     0.22069
    -0.00802
    -0.22404
    -0.41040
    -0.56288
    -0.41040
    -0.20709
    -0.09697
     0.07245
     0.11481
     0.16987
     0.22493
     0.28423
     0.45365
     0.67813
     0.94920
     0.98732
     1.22451
     1.42358
     1.60571
     1.59300
     1.47864
     1.53794
     1.79631
     1.70313
     1.64806
     1.52523
     1.40240
     1.16098
     0.86873
     0.72049
     0.57648
     0.48753
     0.37741
     0.29693
     0.13598
     0.22493
     0.15716
     0.15293
     0.16140
     0.22069
     0.22493
     0.17410
     0.28846
     0.31388
     0.29270
     0.15716
     0.37317
     0.25458
     0.10210
     0.03433
    -0.05038
    -0.31722
    -0.44005
    -0.55017
    -0.62218
    -0.64335
    -0.66030
    -0.72383
    -0.81701
    -0.84666
    -0.82972
    -0.83395
    -0.76618
    -0.62641
    -0.80007
    -0.68994
    -0.74501
    -0.72806
    -0.76195
    -0.80430
    -0.78736
    -0.71112
    -0.67724
    -0.71536
    -0.66877
    -0.56711
    -0.61370
    -0.61794
    -0.53746
    -0.47817
    -0.41463
    -0.49087
    -0.35957
    -0.27063
    -0.27063
    -0.15203
    -0.21557
    -0.16474
    -0.12662
    -0.09697
    -0.02920
    -0.09697
    -0.13509
    -0.17321
    -0.16897
    -0.13509
    -0.09274
    -0.14780
    -0.14780
    -0.21980
    -0.25792
    -0.25368
    -0.24945
    -0.28757
    -0.28757
    -0.38075
    -0.35110
    -0.33416
    -0.42734
    -0.49087
    -0.50358
    -0.43581
    -0.43581
    -0.49935
    -0.49511
    -0.56288
    -0.51629
    -0.49511
    -0.47817
    -0.41040
    -0.44428
    -0.32569
    -0.41463
    -0.31722
    -0.18168
    -0.21980
    -0.20709
    -0.09697
    -0.00379
     0.00045
     0.03433
     0.12328
     0.12751
     0.17410
     0.11904
     0.15293
     0.19104
     0.19104
     0.20799
     0.14022
     0.21646
     0.10633
     0.04280
     0.04280
     0.07245
     0.05551
     0.03010
     0.04280
    -0.05038
    -0.02073
    -0.11391
    -0.08850
    -0.03767
     0.05974
    -0.05462
     0.02162
     0.15716
     0.20375
     0.32658
     0.65695
     1.51676
     2.63918
     3.16862
     3.05426
     2.32575
     1.20333
    -0.56711
    -1.15585
    -0.16897
    -0.95678
    -2.76111
    -2.41380
    -2.10884
    -1.91825
    -1.90977
    -3.08301
    -3.89623
    -4.42991
    -4.65016
    -4.27320
    -3.05760
    -1.72765
    -0.64335
     0.39011
     1.11439
     1.72854
     2.25798
     2.57141
     2.93143
     3.02037
     3.12203
     3.24486
     3.19403
     3.07967
     2.69000
     2.35963
     1.94879
     1.60995
     1.21181
     0.91532
     0.61036
     0.41976
     0.18681
    -0.16474
    -0.26216
    -0.52052
    -0.68994
    -0.83819
    -1.02879
    -1.04996
    -1.02455
    -1.01608
    -0.93560
    -0.97372
    -0.87631
    -0.80007
    -0.78736
    -0.68147
    -0.66877
    -0.50358
    -0.40193
    -0.31298
    -0.28333
    -0.15627
    -0.19439
    -0.04614
    -0.01226
    -0.16897
    -0.03344
    -0.08003
    -0.16897
    -0.19015
    -0.27910
    -0.13509
    -0.21557
    -0.19862
    -0.23251
    -0.23674
    -0.22827
    -0.32992
    -0.28757
    -0.30028
    -0.21980
    -0.26639
    -0.27486
    -0.22827
    -0.27910
    -0.28333
    -0.29604
    -0.20286
    -0.22404
    -0.25368
    -0.20709
    -0.24945
    -0.19439
    -0.20709
    -0.22404
    -0.13085
    -0.10544
    -0.18592
    -0.16474
    -0.08003
    -0.03767
    -0.12238
    -0.13933
    -0.03344
    -0.07156
     0.00045
    -0.05885
     0.00045
     0.03857
    -0.03344
     0.01315
     0.01315
     0.01739
     0.03010
     0.02586
     0.07669
     0.05974
     0.00892
     0.00045
     0.02586
     0.11904
     0.12751
     0.02162
     0.05551
     0.02162
     0.03433
     0.08092
    -0.01650
     0.07245
     0.10210
     0.02162
     0.08092
     0.01315
     0.08092
     0.01315
    -0.00379
     0.00892
     0.08092
     0.06821
     0.03010
    -0.00379
    -0.05462
     0.03010
     0.00468
     0.01315
     0.05551
     0.00892
     0.03433
     0.00045
     0.03433
     0.01315
     0.01315
     0.00892
     0.10633
     0.02162
     0.03857
     0.11057
     0.03857
    -0.04614
     0.10633
     0.06398
     0.15716
     0.11904
    -0.02073
     0.08092
     0.14869
     0.04704
     0.10633
     0.01315
     0.07669
     0.11481
     0.11904
     0.09786
     0.05974
     0.04280
     0.08939
     0.00468
     0.18681
     0.06821
     0.07669
     0.06398
     0.13598
     0.15293
     0.05974
     0.08516
     0.12751
     0.20375
     0.13598
     0.13598
     0.15716
     0.16563
     0.12328
     0.09363
     0.14869
     0.14022
     0.13598
     0.15293
     0.14869
     0.11057
     0.07245
     0.06821
     0.06821
     0.14869
     0.13175
     0.09786
     0.14445
     0.12751
     0.07245
     0.14022
     0.07669
     0.20799
     0.10633
     0.13598
     0.19104
     0.20375
     0.15293
     0.12751
     0.14022
     0.24187
     0.18681
     0.21222
     0.17410
     0.21646
     0.17834
     0.19528
     0.27576
     0.56377
     0.41129
     0.54259
     0.72896
     0.86449
     1.26263
     1.48288
     2.15633
     2.96108
     2.80860
     2.53329
     2.57141
     0.41976
    -1.31257
    -0.29604
     0.81367
     0.98309
     1.03815
     0.61460
    -0.51629
    -0.98219
    -1.09655
    -1.21938
    -1.69800
    -2.10037
    -2.07496
    -2.02837
    -1.52011
    -0.81277
    -0.24945
     0.15293
     0.32658
     0.26728
     0.27576
    -0.02497
     0.09363
     0.17834
     0.18681
     0.27999
     0.21222
     0.22493
     0.23764
     0.21646
     0.07245
     0.03433
    -0.05885
    -0.09274
    -0.19439
    -0.19439
    -0.17745
    -0.23674
    -0.31298
    -0.15203
    -0.12662
    -0.16474
    -0.12662
    -0.07579
    -0.04614
     0.00045
     0.01315
    -0.07156
    -0.09697
    -0.07156
    -0.12238
    -0.02073
    -0.07156
    -0.02073
    -0.13933
    -0.13085
    -0.07579
    -0.03344
    -0.11815
    -0.06309
     0.04704
     0.05127
     0.14445
     0.18681
     0.08092
     0.03433
     0.17410
     0.15716
     0.25034
     0.27152
     0.15293
     0.25034
     0.22916
     0.20375
     0.15293
     0.11904
     0.18681
     0.07669
     0.20799
     0.16563
     0.01739
     0.07245
     0.04280
    -0.05462
     0.00892
     0.03857
    -0.07579
    -0.16474
    -0.13933
    -0.13933
    -0.08850
    -0.20709
    -0.20709
    -0.18592
    -0.13933
    -0.25368
    -0.33840
    -0.26639
    -0.27486
    -0.38922
    -0.39346
    -0.29180
    -0.41040
    -0.47393
    -0.41463
    -0.52052
    -0.48664
    -0.14780
     0.03857
     0.67389
     1.21604
     1.78360
     2.17327
     1.96573
     1.69466
     1.41935
     1.19486
     1.35158
     1.48712
     1.45323
     1.52947
     1.29228
     0.97885
     0.58918
     0.16563
    -0.21980
    -0.67724
    -0.96949
    -1.15162
    -1.29562
    -1.30833
    -1.24056
    -1.11773
    -0.91443
    -0.80007
    -0.67724
    -0.50782
    -0.42311
    -0.25368
    -0.21133
    -0.16050
    -0.10544
    -0.09274
     0.00468
     0.01315
    -0.03767
     0.01739
     0.00892
    -0.09274
    -0.03767
     0.00892
     0.00045
     0.03010
    -0.11391
    -0.01650
     0.00892
    -0.05462
    -0.07156
    -0.11815
    -0.12238
    -0.13085
    -0.09697
    -0.17321
    -0.13933
    -0.17321
    -0.22404
    -0.13509
    -0.18592
    -0.14356
    -0.12238
    -0.14780
    -0.15203
    -0.17745
    -0.18168
    -0.04191
     0.01315
     0.20375
     0.30540
     0.44518
     0.50024
     0.66966
     0.33082
     0.19104
    -0.16897
    -0.43581
    -0.75348
    -0.38075
     0.35623
     0.44518
     1.17369
     1.71583
     1.91914
     2.02926
     1.67348
     1.35581
     1.31769
     1.08474
     1.13557
     1.63536
     1.65230
     1.63112
     2.06738
     1.83866
     1.47017
     0.89838
     0.23340
    -0.22827
    -0.17745
    -0.08003
    -0.01650
     0.08092
     0.02586
    -0.07579
    -0.22404
    -0.16897
     0.03857
     0.13598
     0.22069
     0.11904
    -0.06732
    -0.35534
    -0.48240
    -0.46546
    -0.73230
    -0.93137
    -1.17279
    -1.45657
    -1.74459
    -1.59635
    -1.33374
    -1.22362
    -1.16009
    -1.18550
    -1.18126
    -1.24903
    -1.14738
    -1.11773
    -0.98219
    -0.83819
    -0.72806
    -0.63488
    -0.57558
    -0.51205
    -0.44852
    -0.42734
    -0.40193
    -0.43581
    -0.36804
    -0.32992
    -0.43581
    -0.32569
    -0.33416
    -0.35534
    -0.38922
    -0.24945
    -0.27063
    -0.21557
    -0.21133
    -0.25368
    -0.26639
    -0.16474
    -0.13933
    -0.21557
    -0.21980
    -0.19862
    -0.24945
    -0.30451
    -0.23674
    -0.23674
    -0.28333
    -0.27063
    -0.19862
    -0.24521
    -0.21980
    -0.21133
    -0.12238
    -0.07579
     0.09786
     0.00892
     0.15293
     0.27999
     0.33505
     0.36470
     0.60189
     0.66542
     0.55954
     0.55530
     0.52989
     0.55530
     0.52565
     0.44518
     0.39859
     0.38588
     0.28846
     0.11481
     0.00045
    -0.15203
    -0.34687
    -0.70689
    -0.81277
    -1.02455
    -1.21515
    -1.08385
    -1.23209
    -1.10079
    -1.13891
    -1.10926
    -1.10079
    -1.07114
    -0.87207
    -0.88901
    -0.82548
    -0.60100
    -0.35110
    -0.25792
    -0.10544
     0.08092
     0.19528
     0.19952
     0.31388
     0.44518
     0.50871
     0.44518
     0.41976
     0.35199
     0.31388
     0.27576
     0.21222
     0.21646
     0.14022
     0.01739
     0.12751
    -0.04614
    -0.01650
    -0.11391
    -0.28333
    -0.22404
    -0.18592
    -0.32145
    -0.32569
    -0.35957
    -0.27063
    -0.24521
     0.00468
     0.38164
     0.59766
     0.30117
     0.08516
     0.97038
     1.39393
     1.98691
     2.31304
     1.98267
     1.40240
     1.89796
     3.78700
     3.57523
    -0.25368
    -2.93477
    -1.96484
    -1.73612
    -1.07114
    -0.04191
     0.00468
    -0.10544
    -0.97372
    -2.27403
    -3.11266
    -2.96442
    -2.75688
    -1.96907
    -1.13467
    -0.57982
     0.08516
     0.53412
     0.72049
     0.62730
     0.69084
     0.60613
     0.35623
     0.33505
     0.23340
     0.16140
    -0.16050
    -0.21557
    -0.31298
    -0.32145
    -0.30875
    -0.36804
    -0.39769
    -0.37652
    -0.44852
    -0.42734
    -0.41887
    -0.35534
    -0.34687
    -0.22404
    -0.29604
    -0.24098
    -0.34687
    -0.35110
    -0.36381
    -0.17321
    -0.07156
    -0.05462
    -0.08426
    -0.02920
     0.01739
     0.12751
     0.10210
     0.13175
     0.13598
     0.14869
     0.14022
     0.23340
     0.20375
     0.16987
     0.09786
     0.01315
     0.11904
     0.10633
     0.00468
    -0.05885
    -0.08003
    -0.08426
    -0.14780
    -0.11815
    -0.13933
    -0.27063
    -0.05462
    -0.16474
    -0.06309
    -0.15627
    -0.13933
    -0.17321
    -0.08850
    -0.02920
    -0.08003
    -0.22404
    -0.17745
    -0.16897
    -0.11391
    -0.03767
    -0.03767
    -0.19439
    -0.16050
    -0.06732
    -0.10968
    -0.17321
    -0.16897
    -0.15627
    -0.22827
    -0.23251
    -0.17321
    -0.30028
    -0.31298
    -0.27063
    -0.29604
    -0.23251
    -0.15203
    -0.21133
    -0.13509
    -0.18592
    -0.15627
    -0.03767
    -0.04614
    -0.02497
     0.14869
     0.21222
     0.29270
     0.32658
     0.34352
     0.42823
     0.43247
     0.41129
     0.51718
     0.53412
     0.55106
     0.55530
     0.61460
     0.56801
     0.50871
     0.46212
     0.58495
     0.57224
     0.53412
     0.48330
     0.44518
     0.30117
     0.39011
     0.35623
     0.32235
     0.27576
     0.14869
     0.25034
     0.23764
     0.33505
     0.14445
     0.14869
     0.09363
     0.06398
     0.18681
     0.16563
     0.13598
     0.03433
    -0.01650
     0.03857
     0.03010
     0.12328
    -0.14356
    -0.15203
    -0.11815
    -0.05038
    -0.17321
    -0.19439
    -0.24945
    -0.17745
    -0.09274
    -0.16474
    -0.20709
    -0.21557
    -0.25792
    -0.26216
    -0.26639
    -0.21557
    -0.30028
    -0.08003
    -0.11815
    -0.05885
     0.20799
     0.20799
     0.38164
     0.62307
     1.17792
     1.37276
     0.53836
    -1.29562
    -2.37145
    -1.00761
     1.44476
     2.88484
     3.57946
     2.17327
     1.09321
     0.49177
     0.31811
     0.59342
     0.94073
     1.41935
     1.38546
     1.29228
     1.48712
     1.29652
     1.00850
     0.56377
     0.08092
    -0.24945
    -0.45699
    -0.74077
    -0.82548
    -0.97796
    -0.91866
    -1.01608
    -0.93137
    -0.89325
    -0.79583
    -0.66030
    -0.61794
    -0.45699
    -0.44005
    -0.35534
    -0.13509
    -0.10121
    -0.04614
    -0.04191
     0.00468
    -0.01650
     0.07245
     0.05127
    -0.03344
    -0.02497
    -0.08850
     0.02162
    -0.05462
    -0.09274
    -0.19015
    -0.21133
    -0.23674
    -0.20709
    -0.07579
    -0.20286
    -0.25368
    -0.21133
    -0.19862
    -0.09697
    -0.22404
    -0.14356
    -0.06309
    -0.03344
    -0.03344
     0.02586
     0.03433
    -0.06309
    -0.11391
    -0.09697
     0.07669
     0.06821
    -0.02073
    -0.03344
    -0.04191
     0.00468
     0.02162
    -0.04614
    -0.08850
    -0.08003
    -0.08003
    -0.07156
    -0.02073
    -0.14780
    -0.13933
    -0.20286
    -0.18168
     0.00892
    -0.18592
    -0.13933
    -0.18168
    -0.16474
    -0.20286
    -0.29180
    -0.26639
    -0.21557
    -0.16050
    -0.16897
    -0.16897
    -0.20286
    -0.21133
    -0.16474
    -0.25792
    -0.14356
    -0.09697
    -0.14356
    -0.06732
    -0.03767
     0.03010
    -0.02920
    -0.05038
    -0.00379
     0.02586
    -0.08850
    -0.09697
    -0.02073
    -0.10544
    -0.19015
    -0.23251
    -0.09697
    -0.11815
    -0.30028
    -0.23674
    -0.22827
    -0.21557
    -0.28333
    -0.34263
    -0.26639
    -0.27910
    -0.27486
    -0.17321
    -0.25368
    -0.26216
    -0.21133
    -0.24945
    -0.17321
    -0.13509
    -0.15627
    -0.21133
    -0.17745
    -0.20286
    -0.19862
    -0.13085
    -0.12238
    -0.16474
    -0.21980
    -0.26216
    -0.30451
    -0.24521
    -0.36804
    -0.34687
    -0.32569
    -0.33416
    -0.42311
    -0.35110
    -0.31298
    -0.20286
    -0.05038
     0.03857
     0.10633
     0.47906
     1.22028
     1.90643
     2.52905
     2.25374
     1.85137
     2.28763
     1.56759
     0.55106
    -0.10544
    -0.32992
    -0.01226
     0.13175
    -1.54552
    -2.91783
    -3.49386
    -3.18043
     0.41976
     1.04239
     0.00045
    -1.29986
    -2.28250
    -1.82083
    -1.08808
     0.03433
     1.34311
     2.36810
     2.96531
     3.16438
     3.07544
     2.73659
     2.43587
     1.93184
     1.53371
     1.15674
     0.73319
     0.56801
     0.29693
     0.09786
    -0.14356
    -0.18168
    -0.17321
    -0.28757
    -0.19862
    -0.33840
    -0.30875
    -0.30451
    -0.24521
    -0.26639
    -0.24098
    -0.19862
    -0.24521
    -0.18168
    -0.22404
    -0.17745
    -0.25368
    -0.14780
    -0.04614
    -0.20286
    -0.21133
    -0.19439
    -0.25792
    -0.26639
    -0.25792
    -0.27486
    -0.33840
    -0.26216
    -0.25368
    -0.29604
    -0.29604
    -0.26639
    -0.31298
    -0.36381
    -0.24098
    -0.28333
    -0.25368
    -0.12238
    -0.25368
    -0.16474
    -0.10121
    -0.13933
    -0.11391
    -0.06309
    -0.01226
    -0.05038
    -0.02073
    -0.09274
    -0.00379
    -0.02073
    -0.05462
     0.04280
    -0.07579
     0.01739
     0.03010
    -0.04191
    -0.10968
    -0.08850
    -0.09697
    -0.01650
    -0.11815
    -0.15627
    -0.22827
    -0.11815
    -0.26216
    -0.19015
    -0.15627
    -0.13933
    -0.27486
    -0.21980
    -0.20286
    -0.14780
    -0.20286
    -0.28333
    -0.16474
    -0.22404
    -0.14356
    -0.12238
    -0.06309
    -0.18168
    -0.12662
    -0.06732
    -0.10544
    -0.10121
    -0.06732
    -0.07579
    -0.02073
    -0.08426
    -0.04191
    -0.02073
    -0.02497
    -0.01226
     0.04280
    -0.01650
    -0.08850
    -0.04614
    -0.13085
    -0.13933
    -0.16050
    -0.17321
    -0.30028
    -0.30028
    -0.19015
    -0.07156
    -0.22404
    -0.22827
    -0.24521
    -0.07156
     0.18681
     0.38164
     0.46212
     0.57648
     0.59342
     0.88144
     0.99156
     1.13133
     1.00427
     0.58495
     0.30540
     0.48330
     0.16140
    -0.11391
    -0.03344
     0.36894
     0.86873
     0.27999
    -1.23209
    -1.39304
    -1.33374
    -1.12620
    -0.91019
    -0.81277
    -1.62599
    -2.81618
    -2.14696
    -0.94408
     0.04280
    -0.27486
    -0.72806
    -0.88478
    -0.82972
    -0.57982
    -0.36381
    -0.18592
     0.04280
     0.30117
     0.40706
     0.71201
     0.86449
     0.86873
     0.70778
     0.70778
     0.50871
     0.48753
     0.31388
     0.33505
     0.38588
     0.26305
     0.18257
     0.23340
     0.10210
     0.00468
     0.10633
     0.25034
     0.19104
     0.19104
     0.10633
     0.14869
     0.16563
     0.21646
     0.19952
     0.20799
     0.18681
     0.22493
     0.22493
     0.20375
     0.10210
     0.09786
     0.06398
     0.09786
     0.18681
     0.18681
     0.20375
     0.25034
     0.35199
     0.36894
     0.30117
     0.28423
     0.32235
     0.39011
     0.55954
     0.52565
     0.57648
     0.54259
     0.46212
     0.43247
     0.47906
     0.52989
     0.43671
     0.47483
     0.38588
     0.45365
     0.32235
     0.20375
     0.16987
     0.14022
     0.29693
     0.31811
     0.23764
     0.20375
     0.12751
     0.11481
     0.15716
     0.19104
     0.16987
     0.24187
     0.17410
     0.20375
     0.20375
     0.19952
     0.14022
     0.19528
     0.11904
     0.12751
     0.14445
     0.13175
     0.03433
     0.03857
    -0.11391
     0.00468
    -0.00802
    -0.07156
    -0.08003
    -0.16050
    -0.28333
    -0.38922
    -0.41887
    -0.49087
    -0.25792
    -0.19015
    -0.53323
    -1.47352
    -1.94789
    -2.15967
    -2.27826
    -1.91825
    -1.24056
    -1.17703
    -1.90977
    -2.16391
    -1.87589
    -1.52434
    -2.13426
    -2.79076
    -3.37527
    -3.10843
    -2.03260
    -0.85089
    -0.84242
    -0.56711
    -0.90172
    -0.99067
    -0.93984
    -1.85471
    -1.24056
     0.36047
     0.46635
     0.05551
    -0.22404
    -0.18168
    -0.02920
     0.28846
     0.50024
     0.19104
     0.22069
     0.13598
     0.22493
     0.19952
     0.14022
     0.05551
    -0.02073
     0.04704
     0.02162
     0.14445
     0.20375
     0.21646
     0.24187
     0.30117
     0.36047
     0.35623
     0.30117
     0.27576
     0.23764
     0.18257
     0.19528
     0.16987
     0.08516
     0.01739
     0.00892
    -0.04191
     0.01739
    -0.10968
    -0.08003
     0.00045
    -0.08850
    -0.05462
     0.00045
     0.07669
    -0.00802
    -0.05885
     0.01739
     0.09786
     0.00892
     0.05551
     0.04704
     0.11904
     0.05974
     0.28423
     0.20799
     0.15293
     0.29693
     0.16987
     0.22493
     0.32658
     0.26728
     0.25881
     0.34352
     0.44094
     0.44941
     0.31811
     0.35199
     0.36470
     0.41129
     0.26728
     0.33082
     0.34776
     0.39435
     0.30540
     0.33082
     0.34776
     0.22916
     0.26728
     0.24611
     0.35623
     0.17834
     0.11057
     0.25458
     0.30117
     0.44941
     0.49177
     0.43247
     0.40706
     0.33505
     0.34776
     0.42823
     0.50871
     0.51294
     0.49177
     0.48330
     0.55106
     0.58071
     0.44094
     0.49177
     0.37317
     0.34776
     0.24611
     0.29693
     0.14869
     0.18257
     0.12751
     0.09363
    -0.01226
     0.05127
    -0.04191
    -0.00379
     0.33929
     0.55530
     0.58495
     1.02121
     0.90685
     0.91532
     0.90685
     1.00427
     0.90261
     0.94073
     1.13133
     1.49559
     1.68618
     1.93608
     2.99496
     2.50364
     2.52482
     2.90178
     2.30881
     1.13557
     1.15251
     1.12710
     0.88567
    -0.37228
    -3.10843
    -3.79035
    -1.84201
    -0.53746
    -1.57940
    -2.00719
    -2.64252
    -3.23549
    -3.82847
    -3.74799
    -3.49810
    -3.07031
    -2.37145
    -1.70647
    -1.18974
    -0.72806
    -0.19439
     0.26728
     0.42400
     0.47906
     0.18681
     0.06821
    -0.11391
    -0.21980
    -0.39769
    -0.30451
    -0.30875
    -0.32145
    -0.44852
    -0.23674
     0.15293
     0.05974
     0.00468
     0.00468
    -0.00379
    -0.13509
    -0.02497
     0.05974
     0.08939
     0.19104
     0.16563
     0.20375
     0.26728
     0.29270
     0.24611
     0.07245
     0.11904
     0.10633
     0.05127
     0.03010
     0.10633
     0.07245
     0.07245
     0.03433
     0.13175
     0.19952
     0.08516
     0.05551
     0.27152
     0.20375
     0.24611
     0.29270
     0.31811
     0.34776
     0.36894
     0.44094
     0.43247
     0.53836
     0.47483
     0.43671
     0.46212
     0.52565
     0.56377
     0.43247
     0.56377
     0.54259
     0.47059
     0.41129
     0.44941
     0.37317
     0.36470
     0.23340
     0.22916
     0.15716
     0.19528
     0.11904
     0.01739
    -0.06309
    -0.11815
    -0.20709
    -0.16897
    -0.25368
    -0.24945
    -0.25792
    -0.32569
    -0.36381
    -0.49087
    -0.58829
    -0.65182
    -0.63912
    -0.49087
    -0.72383
    -0.70689
    -0.78736
    -0.87631
    -0.87631
    -0.89325
    -0.77465
    -0.78736
    -0.86784
    -0.80430
    -0.80430
    -0.69418
    -0.68147
    -0.64335
    -0.57558
    -0.50782
    -0.53323
    -0.44005
    -0.35110
    -0.34687
    -0.28333
    -0.45275
    -0.18592
    -0.11815
     0.05551
     0.53412
     1.16522
     1.41511
     0.16987
    -1.13044
    -0.80854
     0.42400
     0.63154
     0.67813
     0.48330
     0.27999
    -0.04614
    -0.15627
    -0.24945
    -0.08003
    -0.08850
    -0.08003
    -0.19862
    -0.32145
    -0.20286
    -0.10968
     0.02162
     0.14445
     0.27999
     0.20799
     0.19528
     0.25034
     0.16140
     0.15293
     0.08939
     0.10210
     0.07669
     0.02162
    -0.00379
     0.02586
    -0.10121
    -0.22827
    -0.22827
    -0.19862
    -0.25792
    -0.27910
    -0.34263
    -0.43581
    -0.49935
    -0.49087
    -0.56288
    -0.29180
    -0.39346
    -0.32992
    -0.13085
     0.40282
     0.87296
     0.70354
     0.16563
    -0.60523
    -0.41887
     0.23340
     0.07669
    -0.30875
    -0.07156
     0.73319
     1.12286
     0.36894
    -3.06607
    -7.20418
    -7.83527
    -4.54851
    -4.38332
    -3.89200
    -3.32020
    -2.60440
    -3.62516
    -4.42567
    -4.61204
    -4.29014
    -3.64210
    -2.48581
    -1.28715
     0.00892
     1.04239
     1.78360
     2.17327
     2.50364
     2.59259
     2.61376
     2.48670
     2.40622
     2.32151
     2.16903
     1.85137
     1.71160
     1.59724
     1.46170
     1.23722
     1.14404
     1.08050
     0.96191
     0.80520
     0.89838
     0.86873
     0.86026
     0.71201
     0.67813
     0.83484
     0.87296
     0.75013
     0.80096
     0.71625
     0.62307
     0.62730
     0.62730
     0.73319
     0.64001
     0.50447
     0.45365
     0.65272
     0.59766
     0.52142
     0.35623
     0.37317
     0.46212
     0.47059
     0.36047
     0.44094
     0.30540
     0.31811
     0.26728
     0.45788
     0.50024
     0.29270
     0.29270
     0.29270
     0.36470
     0.29693
     0.22916
     0.32235
     0.17410
    -0.19439
     0.45365
     0.39859
     0.20375
     0.16563
     0.06821
     0.15293
     0.16563
     0.15716
     0.13598
     0.19528
     0.22493
     0.13175
     0.23340
     0.23340
     0.28423
     0.23340
     0.32658
     0.21222
     0.20375
     0.23340
     0.24187
     0.19952
     0.25458
     0.19104
     0.23340
     0.30964
     0.25881
     0.19952
     0.22493
     0.17834
     0.17834
     0.25034
     0.20799
     0.17410
     0.07245
     0.08516
     0.20375
     0.18681
     0.14445
     0.10633
     0.07245
     0.18257
     0.13598
     0.14022
     0.09786
    -0.02073
     0.05127
     0.20375
     0.13598
     0.16140
    -0.01226
     0.05127
     0.05127
     0.08092
     0.12328
     0.20375
     0.07669
     0.00892
     0.05551
     0.05974
     0.11904
     0.16987
     0.21646
     0.89414
     1.63112
     1.99114
     2.84672
     3.58793
     3.20674
     1.15251
    -0.29180
     1.40240
     2.72389
     3.35922
     3.02885
     1.84713
     0.86449
    -0.61794
    -0.95678
    -0.92713
    -1.35069
    -1.77424
    -1.92672
    -2.40957
    -2.53663
    -2.31215
    -2.59593
    -2.62558
    -2.50698
    -2.25709
    -1.81659
    -1.52011
    -1.10079
    -0.71959
    -0.40193
    -0.08850
     0.12328
     0.23764
     0.41553
     0.45365
     0.52565
     0.52989
     0.58495
     0.57224
     0.60189
     0.51718
     0.65695
     0.51718
     0.50024
     0.45788
     0.39435
     0.41129
     0.50024
     0.42823
     0.29693
     0.04704
     0.27152
     0.28423
     0.35199
     0.35199
     0.32235
     0.27999
     0.27576
     0.26305
     0.38164
     0.40706
     0.37317
     0.40706
     0.41976
     0.44094
     0.54259
     0.47483
     0.42823
     0.19104
     0.14869
     0.29270
     0.41553
     0.40706
    -0.41463
    -0.80007
    -0.05885
     0.65695
     0.43671
    -0.26216
    -0.99914
    -1.25327
    -0.76618
    -0.34687
    -0.27486
    -0.42311
    -0.53323
    -0.68571
    -0.48664
    -0.60100
    -0.55441
    -0.58406
    -0.51629
    -0.42311
    -0.34263
    -0.35110
    -0.31298
    -0.31722
    -0.29180
    -0.19439
    -0.15627
    -0.10544
    -0.02073
    -0.21980
    -0.03767
     0.09786
    -0.10968
    -0.00802
     0.02162
     0.03433
     0.04704
     0.05127
     0.08516
     0.13598
     0.14869
     0.11481
     0.24611
     0.14445
     0.14022
     0.12328
     0.16563
     0.18681
     0.13175
     0.16987
     0.19104
     0.16140
     0.10210
     0.06398
     0.07245
     0.10210
     0.10633
     0.02162
     0.10210
    -0.03344
    -0.05462
     0.00045
     0.02586
     0.06821
    -0.02920
    -0.05462
    -0.08426
    -0.03344
    -0.01226
    -0.05038
    -0.06732
    -0.01226
    -0.06309
    -0.04614
    -0.01226
    -0.02073
    -0.07579
    -0.08003
    -0.13933
    -0.03767
    -0.02497
    -0.04614
    -0.09697
    -0.13933
    -0.12238
    -0.01650
    -0.08003
    -0.09274
    -0.09274
    -0.18168
    -0.11815
    -0.11815
    -0.08850
    -0.05038
    -0.23251
    -0.08003
    -0.05885
    -0.07156
    -0.08426
    -0.08003
    -0.06309
    -0.11815
    -0.13509
    -0.03767
     0.03857
    -0.07156
    -0.01226
    -0.06732
    -0.14780
    -0.02497
    -0.15627
    -0.15203
     0.04704
     0.31388
     0.67813
     0.93226
     1.46170
     1.57606
     0.90261
     0.01315
    -1.04149
    -0.33840
     1.30922
     0.54259
    -0.23674
     0.94497
     0.64001
    -0.24521
    -0.28757
    -1.10502
    -1.65141
    -1.00761
    -0.71536
    -0.55017
    -0.50358
    -0.80007
    -0.93560
    -0.75771
    -0.47817
    -0.26216
    -0.08426
    -0.09274
     0.02162
     0.11057
     0.30964
     0.39859
     0.54683
     0.72049
     0.80096
     0.85179
     1.00850
     1.20333
     1.18216
     1.22028
     1.13133
     1.00003
     1.04239
     1.00427
     1.08474
     1.02121
     1.03391
     0.97038
     0.80943
     0.70354
     0.56377
     0.52142
     0.58495
     0.55954
     0.58918
     0.60189
     0.60613
     0.64848
     0.60189
     0.66542
     0.62730
     0.60613
     0.53836
     0.65272
     0.53836
     0.56377
     0.58071
     0.45788
     0.27576
     0.22493
     0.24187
     0.24611
     0.19952
     0.05974
    -0.04614
     0.01315
    -0.05885
    -0.10121
    -0.19015
    -0.06732
    -0.19015
    -0.23251
    -0.24521
    -0.17321
    -0.24098
    -0.29604
    -0.26639
    -0.20286
    -0.21557
    -0.20286
    -0.20709
    -0.13509
    -0.03344
     0.08939
     0.08516
     0.15293
     0.31811
     0.38164
     0.55954
     0.66542
     0.66966
     0.61036
     0.57224
     0.48753
     0.53412
     0.46212
     0.38164
     0.38164
     0.22493
     0.10210
    -0.14356
    -0.17321
    -0.27910
    -0.54594
    -0.70689
    -0.77889
    -0.76618
    -0.83395
    -0.88478
    -0.85936
    -0.85089
    -0.86784
    -0.80430
    -0.70689
    -0.72383
    -0.77465
    -0.76618
    -0.76618
    -0.60100
    -0.63065
    -0.52899
    -0.56288
    -0.52052
    -0.47393
    -0.52052
    -0.36804
    -0.41887
    -0.32569
    -0.36381
    -0.34263
    -0.30028
    -0.32569
    -0.24098
    -0.28757
    -0.24945
    -0.12238
    -0.14780
    -0.08003
    -0.14780
    -0.08003
    -0.25792
    -0.20286
    -0.13509
    -0.08426
    -0.17745
    -0.14780
    -0.18592
    -0.16897
    -0.08426
    -0.14780
    -0.15203
    -0.15627
    -0.13509
    -0.11815
    -0.09697
    -0.13085
    -0.11391
    -0.30451
    -0.25792
    -0.12238
    -0.19015
    -0.22827
    -0.26216
    -0.28757
    -0.31298
    -0.39769
    -0.35534
    -0.44428
    -0.60947
    -0.55441
    -0.55441
    -0.50358
    -0.48240
    -0.63065
    -0.49511
    -0.49935
    -0.43581
    -0.41040
    -0.21557
    -0.01226
     0.30540
     0.44518
     0.55106
     1.05086
     1.58877
     2.12244
     2.41893
     1.61842
     0.37317
     0.00045
     0.20375
    -0.75771
    -2.44345
    -2.99830
    -1.86742
    -2.13002
    -1.93095
    -2.59593
    -3.27361
    -4.23084
    -4.70946
    -4.55698
    -4.75605
    -4.06566
    -3.06607
    -2.49428
    -2.01143
    -1.49469
    -1.05843
    -0.75348
    -0.42734
    -0.15627
     0.03010
    -0.01650
     0.03433
     0.13598
     0.36047
     0.39859
     0.69084
     0.74590
     0.82637
     0.64001
     0.55954
     0.69084
     0.93226
     0.97462
     1.02968
     1.08474
     1.06356
     1.17369
     1.10168
     0.99579
     0.98309
     0.84755
     0.85602
     0.80520
     0.87720
     0.81367
     0.71625
     0.65695
     0.74166
     0.83908
     0.94073
     0.83908
     0.89414
     0.93650
     0.88144
     0.84755
     1.00003
     0.98309
     0.89414
     0.91955
     0.89414
     0.96615
     0.86449
     0.78825
     0.75861
     0.70354
     0.66966
     0.64425
     0.55954
     0.47483
     0.42400
     0.35199
     0.44518
     0.44094
     0.35199
     0.26728
     0.27999
     0.25881
     0.25881
     0.21646
     0.17410
     0.19952
     0.13598
     0.11057
     0.13598
     0.16140
     0.10633
    -0.07579
     0.00468
     0.09786
    -0.02073
    -0.07156
    -0.02497
    -0.08426
    -0.14780
    -0.10121
    -0.15203
    -0.16050
    -0.11815
    -0.11815
    -0.17745
    -0.16050
    -0.16050
    -0.17745
    -0.13933
    -0.02073
    -0.13933
    -0.13509
    -0.11815
    -0.02073
    -0.07156
    -0.09697
    -0.05885
    -0.07156
     0.00468
     0.02162
     0.00468
    -0.09274
    -0.05462
    -0.04614
     0.05974
     0.08092
     0.05974
    -0.05462
     0.01739
     0.02162
     0.10633
     0.02586
    -0.02920
     0.07245
     0.05974
     0.11057
     0.14022
     0.02162
     0.01739
     0.04280
    -0.04191
    -0.00379
     0.12328
    -0.02497
     0.10210
    -0.05038
     0.08939
     0.08939
    -0.03344
     0.00892
    -0.06732
    -0.02920
    -0.02073
     0.11904
     0.13598
     0.10633
     0.06821
     0.11481
     0.31811
     0.33505
     0.33929
     0.44094
     0.49600
     0.69931
     0.83908
     0.94497
     1.19063
     1.48288
     1.94455
     2.32998
     2.46129
     2.28339
     1.63536
     0.51718
    -1.79542
    -2.35450
    -0.94408
     0.20375
     1.58453
     2.29186
     1.89373
     1.39817
    -0.80007
    -1.94366
    -1.52858
    -0.83819
    -0.30451
     0.01739
     0.83908
     1.39393
     1.46170
     1.26687
     0.87720
     0.55530
     0.22493
    -0.00379
    -0.22827
    -0.32992
    -0.32992
    -0.32569
    -0.25792
    -0.26639
    -0.25792
    -0.20709
    -0.25792
    -0.10968
    -0.02497
     0.11057
    -0.05462
     0.02586
     0.03857
     0.11481
     0.12751
     0.12328
     0.14022
     0.23764
     0.29693
     0.36894
     0.37741
     0.32235
     0.25458
     0.24187
     0.30540
     0.50024
     0.41553
     0.34352
     0.36047
     0.37317
     0.37741
     0.39011
     0.27576
     0.28423
     0.27999
     0.31811
     0.33082
     0.24611
     0.23340
     0.26728
     0.22069
     0.30964
     0.30117
     0.30964
     0.22493
     0.24187
     0.19528
     0.23340
     0.21646
     0.13598
     0.12328
     0.17410
     0.09363
     0.03010
     0.04280
    -0.02073
    -0.09274
     0.01739
    -0.05038
    -0.08850
    -0.03344
    -0.01226
     0.04704
     0.01315
     0.08939
     0.06398
     0.28423
     0.26728
     0.33929
     0.33929
     0.39435
     0.30964
     0.38164
     0.44094
     0.40282
     0.38164
     0.37741
     0.41129
     0.36047
     0.33929
     0.33082
     0.27152
     0.39859
     0.46212
     0.57648
     0.71625
     0.83061
     0.82214
     0.59766
     0.54683
     0.22916
    -0.26216
    -0.28333
    -0.15203
    -0.01650
    -0.12238
    -0.28333
    -0.55864
    -0.93137
    -1.20668
    -1.41422
    -1.51164
    -1.52434
    -1.76577
    -1.90977
    -1.99872
    -1.54552
    -1.49893
    -1.49046
    -1.47775
    -1.44387
    -1.38880
    -1.30833
    -1.10926
    -1.01608
    -0.99914
    -0.83395
    -0.72806
    -0.57558
    -0.38922
    -0.35957
    -0.28757
    -0.08003
     0.14869
     0.19528
     0.32658
     0.35199
     0.42400
     0.57648
     0.70354
     0.83061
     0.93226
     1.31346
     1.48288
     1.49982
     0.93650
    -0.34263
    -0.97372
    -1.40998
    -1.62176
    -1.98601
    -1.30833
    -0.98643
    -0.94831
    -1.31257
    -1.44810
    -1.21091
    -0.82124
    -0.38922
    -0.91019
    -0.32145
     0.75013
     1.52947
     2.41893
     2.84672
     3.08814
     3.12203
     3.27874
     3.41851
     3.46934
     3.65147
     3.63029
     3.24486
     2.20715
     0.92379
     1.00850
     0.94497
     1.16098
     1.01697
     0.68237
     0.37741
     0.19952
    -0.14356
    -0.49087
    -0.63912
    -0.66453
    -0.63065
    -0.65182
    -0.45699
    -0.53746
    -0.52899
    -0.44852
    -0.36804
    -0.24945
    -0.23251
    -0.20709
    -0.24945
    -0.14356
    -0.17321
    -0.20709
    -0.03767
    -0.05038
    -0.04191
    -0.07156
    -0.04614
     0.05551
    -0.06309
     0.03433
    -0.06732
     0.04280
     0.00468
     0.02162
     0.01739
    -0.12662
     0.05551
     0.03857
     0.01315
     0.04704
    -0.01650
    -0.08003
    -0.14780
    -0.14780
    -0.12238
    -0.13933
    -0.15203
    -0.23251
    -0.31722
    -0.15203
    -0.29180
    -0.33840
    -0.29604
    -0.33416
    -0.37652
    -0.27486
    -0.25792
    -0.24521
    -0.26639
    -0.24521
     0.00892
     0.29693
     0.45788
     0.74590
     1.04662
     1.35158
     1.66501
     1.94455
     2.50788
     2.81283
     2.52482
     2.33422
     2.03350
     1.83443
     2.17751
     2.39775
     2.27492
     1.97844
     1.50406
     1.10592
     0.82637
    -0.02073
    -0.31298
    -0.62641
    -0.67724
    -0.99067
    -1.14314
    -1.22786
    -1.26174
    -1.09655
    -1.06267
    -0.91866
    -0.73230
    -0.72806
    -0.62641
    -0.65182
    -0.47817
    -0.12238
    -0.02073
     0.18681
     0.43247
     0.65695
     0.69084
     0.83061
     1.05086
     1.21181
     1.30922
     1.34734
     1.71583
     1.79207
     1.80478
     1.88949
     1.93184
     1.80901
     1.29228
     0.58918
    -0.47393
    -0.51629
    -0.47393
    -0.66453
    -1.02031
    -1.45234
    -2.15967
    -2.66370
    -2.82465
    -2.91359
    -3.00254
    -3.03642
    -2.84159
    -2.73994
    -2.55781
    -2.19779
    -1.91825
    -1.46504
    -1.23633
    -1.05843
    -0.80854
    -0.52052
    -0.40616
    -0.28757
    -0.37228
    -0.31298
    -0.20709
    -0.18592
    -0.23251
    -0.29604
    -0.43581
    -0.41887
    -0.42734
    -0.43158
    -0.33840
    -0.30451
    -0.40616
    -0.35534
    -0.35534
    -0.33840
    -0.31722
    -0.40193
    -0.32569
    -0.29604
    -0.25792
    -0.23674
    -0.27910
    -0.21133
    -0.16050
    -0.25368
    -0.02073
    -0.03344
    -0.08850
    -0.03344
     0.04280
     0.09363
     0.03857
     0.03857
     0.15716
     0.24187
     0.35199
     0.30540
     0.50447
     0.37741
     0.34776
     0.39435
     0.47906
     0.44094
     0.47906
     0.49600
     0.47483
     0.43247
     0.33082
     0.35623
     0.38588
     0.33082
     0.23764
     0.22069
     0.20799
     0.12751
     0.14022
     0.10210
     0.11904
     0.09786
    -0.01226
     0.09786
     0.03857
     0.11057
     0.05974
    -0.01226
     0.04280
     0.16563
     0.27576
     0.47059
     0.71625
     0.93226
     0.40282
    -0.87631
     0.06821
     0.55530
     0.47483
     0.16140
    -0.38499
    -0.04614
     0.04704
    -0.10121
    -0.28757
    -0.40193
    -0.40616
    -0.41463
    -0.47393
    -0.51205
    -0.52899
    -0.38499
    -0.38922
    -0.13933
    -0.13509
    -0.07156
    -0.05038
    -0.07156
     0.08092
    -0.02073
     0.09786
     0.09363
     0.08516
     0.24611
     0.35199
     0.40706
     0.40706
     0.36470
     0.32235
     0.29693
     0.18681
    -0.02073
    -0.14780
    -0.22404
    -0.14780
     0.24187
     0.49600
     0.83061
    -0.59253
    -2.53240
    -3.15502
    -1.69376
    -1.32951
    -2.36721
    -2.41804
    -1.73612
    -1.93942
    -2.98136
    -3.95130
    -4.12919
    -2.45616
    -0.70265
    -0.68571
    -0.92713
    -0.69841
    -0.24521
    -0.06732
     0.07669
     1.00003
     1.66924
     1.91914
     2.27492
     2.48670
     2.41046
     2.20715
     2.16480
     1.98267
     1.91914
     1.67348
     1.34734
     0.92379
     0.55954
     0.59342
     0.57224
     0.41553
     0.23340
     0.11057
    -0.10544
     0.03010
    -0.16050
    -0.27910
    -0.27910
    -0.25792
    -0.23674
    -0.29180
    -0.29180
    -0.21557
    -0.21557
    -0.17745
    -0.13933
    -0.15627
    -0.10121
    -0.25368
    -0.17745
    -0.08426
    -0.08003
    -0.08850
    -0.14356
    -0.15627
    -0.09274
    -0.02073
    -0.02920
    -0.09274
    -0.08003
    -0.14780
    -0.15627
    -0.05038
    -0.03344
    -0.03767
    -0.10968
    -0.05462
     0.00045
    -0.03344
     0.05127
     0.00468
    -0.00379
     0.05974
     0.08939
     0.03857
     0.08939
     0.14022
     0.13175
     0.14022
     0.18681
     0.18681
     0.21222
     0.16140
     0.25034
     0.10633
     0.21646
     0.18257
     0.19952
     0.21222
     0.16563
     0.18681
     0.21222
     0.18681
     0.28423
     0.23764
     0.09363
     0.10633
     0.19952
     0.09786
     0.19952
     0.22069
     0.14869
     0.09786
     0.08939
     0.14445
     0.20799
     0.03857
     0.08516
     0.14445
     0.06821
     0.07245
     0.08092
     0.14869
     0.08516
     0.08516
     0.22493
     0.41553
     0.36047
     0.39859
     0.52565
     0.53412
     0.55954
     0.55106
     0.50447
     0.38588
     0.28846
     0.29693
     0.34776
     0.41976
     0.25458
     0.19104
     0.05551
    -0.00379
    -0.08003
    -0.20286
    -0.26216
    -0.28757
    -0.27486
    -0.26639
    -0.28757
    -0.21133
    -0.16050
    -0.17745
    -0.17321
    -0.05462
    -0.14356
    -0.10968
    -0.21557
    -0.11815
    -0.19015
    -0.16474
    -0.14780
    -0.21557
    -0.22827
    -0.27910
    -0.35110
    -0.14780
    -0.17745
    -0.27910
    -0.21557
    -0.28757
    -0.15203
    -0.15627
    -0.10121
    -0.07579
    -0.04614
    -0.09697
    -0.01226
    -0.01226
     0.06821
     0.05551
     0.11057
     0.07669
     0.09786
     0.25458
     0.13175
     0.16563
     0.11904
     0.10633
     0.10210
     0.19104
     0.25034
     0.16140
     0.16987
     0.18257
     0.19528
     0.22069
     0.08092
     0.24187
     0.12751
     0.16987
     0.18681
     0.23764
     0.16140
     0.19528
     0.24187
     0.35199
     0.64848
     0.65272
     0.67813
     0.88144
     1.17369
     1.45323
     1.74548
     2.11397
     2.13091
     2.16903
     1.86408
     0.91955
     0.71625
    -0.02497
    -1.48622
    -1.51587
    -1.32951
    -2.34603
    -4.03177
    -3.59551
    -3.15078
    -2.24015
    -2.20626
    -2.55357
    -3.43033
    -2.85006
    -1.87165
    -0.64759
     0.26305
     0.27152
     1.05086
     2.37234
     3.10085
     3.40157
     3.46934
     3.52017
     3.37616
     3.05426
     2.54600
     2.30881
     1.80478
     1.29228
     1.14827
     0.81790
     0.50447
     0.25881
     0.05551
    -0.10121
    -0.31722
    -0.38075
    -0.55441
    -0.58829
    -0.60523
    -0.62641
    -0.64335
    -0.63065
    -0.65182
    -0.55441
    -0.45699
    -0.41463
    -0.33416
    -0.32569
    -0.13933
     0.03433
     0.26728
     0.56801
     0.73319
     0.91532
     1.08474
     1.27110
     1.41088
     1.55912
     1.59724
     1.63112
     1.69889
     1.61418
     1.48712
     1.46594
     1.20757
     0.93650
     0.66119
     0.45788
     0.33082
     0.08516
    -0.10121
    -0.32569
    -0.43158
    -0.60947
    -0.73230
    -0.74077
    -0.79160
    -0.71112
    -0.80007
    -0.62218
    -0.48240
    -0.44005
    -0.49087
    -0.49087
    -0.38075
    -0.35534
    -0.27063
    -0.20286
    -0.23674
    -0.35534
    -0.41887
    -0.32569
    -0.29604
    -0.34263
    -0.41040
    -0.44005
    -0.40616
    -0.34263
    -0.43581
    -0.37228
    -0.33840
    -0.42734
    -0.31298
    -0.24521
    -0.22404
    -0.22827
    -0.25368
    -0.22827
    -0.07579
    -0.10544
    -0.03767
    -0.12238
    -0.04191
    -0.03767
    -0.02497
     0.03857
     0.03010
     0.11481
     0.02586
     0.13598
     0.05127
     0.23764
     0.07245
     0.08516
     0.15293
     0.24611
     0.30117
     0.32235
     0.36047
     0.18681
     0.34352
     0.30540
     0.32658
     0.41976
     0.39859
     0.34352
     0.37317
     0.48330
     0.38164
     0.36047
     0.29270
     0.41129
     0.30964
     0.19104
     0.19104
     0.02586
     0.05974
    -0.10121
    -0.08426
    -0.10121
    -0.26639
    -0.33416
    -0.40616
    -0.39769
    -0.56711
    -0.56288
    -0.67724
    -0.54170
    -0.63488
    -0.57135
    -0.60100
    -0.61794
    -0.44005
    -0.47393
    -0.50782
    -0.44005
    -0.41463
    -0.32569
    -0.25792
    -0.15203
    -0.00379
     0.11904
     0.30117
     0.48330
     0.63154
     0.40706
    -0.00802
    -0.24521
    -0.39346
    -0.52476
    -0.64335
    -0.50358
    -0.82972
    -1.10502
    -1.35916
    -1.68106
    -2.17661
    -2.43921
    -2.59169
    -2.49428
    -2.13002
    -1.65564
    -1.56246
    -1.49893
    -1.21515
    -1.13467
    -1.06691
    -0.05462
     0.23764
    -0.18592
    -0.21980
     0.77978
     1.20757
     1.10592
     0.40706
     0.22493
     0.28846
     0.56377
     0.73319
     0.76708
     0.34776
     0.37317
     0.35623
     0.34352
     0.53412
     0.57224
     0.52989
     0.42400
     0.44094
     0.53836
     0.57648
     0.64425
     0.64425
     0.63154
     0.47059
     0.39435
     0.14869
     0.03433
     0.04704
    -0.07579
    -0.01650
    -0.14356
    -0.20286
    -0.21133
    -0.21557
    -0.18168
    -0.22827
    -0.21133
    -0.14356
    -0.12662
    -0.08003
    -0.11391
    -0.21557
    -0.10544
    -0.08003
    -0.19439
    -0.05462
    -0.07156
    -0.22404
    -0.14356
    -0.05462
    -0.11391
    -0.11815
    -0.18168
    -0.16897
     0.02162
    -0.02073
    -0.02073
    -0.08850
     0.04704
    -0.08003
    -0.00802
     0.06821
     0.03857
     0.03857
     0.04704
     0.07245
     0.15293
     0.11481
     0.01739
    -0.03344
     0.09786
     0.03010
     0.08092
     0.03433
    -0.00802
     0.02162
    -0.08850
     0.03433
     0.07245
    -0.08003
     0.02586
    -0.02497
    -0.02920
     0.04280
     0.03010
     0.01315
     0.01739
     0.06821
     0.10633
     0.12751
     0.12328
     0.06398
     0.03433
     0.08939
     0.19528
     0.14869
     0.06398
     0.11904
     0.18681
     0.12751
     0.12751
     0.16140
     0.17410
     0.13598
     0.16987
     0.27576
     0.36047
     0.40282
     0.48753
     0.72896
     1.16945
     1.46594
     0.73319
    -0.73653
    -0.16474
     0.54259
     0.94073
     0.91955
     0.81790
     0.74590
     0.69084
     0.52989
     0.61883
     0.69507
     0.83908
     0.82637
     0.76708
     0.96615
     1.02121
     0.91108
     1.10168
     1.18639
     1.33040
     1.42782
     1.36005
     1.44052
     1.37276
     1.36428
     1.34311
     1.31769
     1.43205
     1.30075
     1.36428
     1.48288
     1.47441
     1.34311
     0.88144
     0.03857
    -0.41040
    -0.36381
     0.08516
     0.22916
     0.02162
    -0.08426
    -0.24945
    -0.21980
    -0.21557
    -0.50782
    -0.89325
    -1.17703
    -1.52434
    -1.41422
    -0.83395
    -0.41887
    -0.21133
    -0.40616
    -0.63912
    -0.84242
    -1.07961
    -1.01184
    -0.83395
    -0.80430
    -0.61370
    -0.86360
    -0.76618
    -0.44428
    -0.38075
    -0.24521
    -0.06309
    -0.01226
     0.07669
     0.10633
     0.06398
     0.20799
     0.11481
     0.09786
    -0.01226
     0.05127
     0.10633
     0.05127
     0.07245
     0.04280
     0.16563
     0.07669
     0.16987
     0.17834
     0.16987
     0.17410
     0.11481
     0.25034
     0.22069
     0.25881
     0.25458
     0.27576
     0.25458
     0.24187
     0.32658
     0.16987
     0.36470
     0.34352
     0.27576
     0.22493
     0.34776
     0.27999
     0.27152
     0.22916
     0.50871
     0.44094
     0.03010
     0.22916
     0.16563
     0.28423
     0.18257
     0.08092
     0.20799
     0.19528
     0.06821
     0.08939
     0.05127
     0.11057
     0.21646
     0.14022
     0.25881
     0.25034
     0.36894
     0.38164
     0.41976
     0.54683
     0.55106
     0.50024
     0.65695
     0.75013
     0.78825
     0.77978
     0.61460
     0.54259
     0.35623
     0.25881
     0.16140
     0.18681
    -0.00802
     0.00045
     0.10210
     0.23764
     0.26305
     0.36047
     0.67813
     0.87720
     0.24611
    -0.91443
    -2.39686
    -3.69293
    -5.12877
    -4.61204
    -3.56163
    -3.51080
    -3.34985
    -3.13808
    -3.37950
    -4.37061
    -4.94241
    -5.21348
    -4.97206
    -3.98518
    -2.93054
    -1.97754
    -1.17279
    -0.40193
     0.12751
     0.48330
     0.71201
     0.95767
     0.84332
     0.86873
     0.70354
     0.62730
     0.58495
     0.33929
     0.18681
     0.08939
     0.08516
    -0.02920
    -0.08003
    -0.14780
    -0.08003
    -0.22827
    -0.26639
    -0.29604
    -0.25368
    -0.24098
    -0.18592
    -0.19015
    -0.13509
    -0.10544
    -0.14356
    -0.10544
     0.04280
     0.04704
     0.13175
     0.29270
     0.18681
    -0.20709
    -0.41887
    -0.46970
    -0.07579
     0.18257
     0.17410
     0.11481
     0.18257
     0.18257
     0.17410
     0.03857
     0.06398
     0.01315
     0.19528
     0.45365
     0.57224
     0.61883
     0.64001
     0.69931
     0.86873
     0.83484
     0.93650
     1.05933
     1.04239
     1.02544
     1.21604
     1.05933
     1.14404
     1.06356
     0.97885
     1.01697
     0.82214
     0.80096
     0.63577
     0.44518
     0.39859
     0.32235
     0.16987
     0.02586
    -0.16474
    -0.15627
    -0.28757
    -0.42311
    -0.38075
    -0.38922
    -0.34263
    -0.27910
    -0.14780
    -0.09697
    -0.03767
    -0.02073
     0.00468
     0.11481
     0.25881
     0.34352
     0.50871
     0.44094
     0.46212
     0.58918
     0.57648
     0.79672
     0.72049
     0.86873
     0.89838
     0.98732
     1.04239
     1.06356
     1.12286
     1.28381
     1.38546
     1.36005
     1.30922
     1.35581
     1.27957
     1.33887
     1.33464
     1.29228
     1.11015
     1.02121
     1.00427
     0.80096
     0.69931
     0.65695
     0.55530
     0.37741
     0.27152
     0.21646
     0.20799
     0.15293
     0.10633
     0.06398
     0.06398
     0.22069
     0.22069
     0.28423
     0.39011
     0.42823
     0.56801
     0.59342
     0.49600
     0.60613
     0.64425
     0.58495
     0.55530
     0.37317
     0.35623
     0.50871
     0.19952
     0.08516
    -0.08003
    -0.33840
    -0.19862
    -0.10544
    -0.10121
    -0.13933
    -0.11391
    -0.24521
    -0.10968
    -0.01650
    -0.00379
     0.08516
     0.21646
     0.33082
     0.40282
     0.55530
     0.54259
     0.57648
     0.60189
     0.78402
     0.84755
     0.95344
     0.76708
     0.39011
     0.46635
     0.48753
     0.41553
     0.38164
     0.40706
     0.30540
     0.33082
     0.23340
     0.34352
     0.14022
     0.04280
     0.00045
     0.08516
     0.01315
    -0.08850
    -0.09697
    -0.08850
    -0.05038
    -0.02497
     0.03010
     0.02586
     0.04280
     0.03433
    -0.07156
     0.03433
     0.00468
    -0.06732
    -0.08003
    -0.13085
     0.03857
    -0.00802
    -0.08426
    -0.06309
    -0.08003
    -0.04191
    -0.10544
    -0.13933
    -0.16897
    -0.14780
    -0.22404
    -0.03767
     0.07245
     0.00045
     0.13598
     0.23764
     0.34352
     0.42823
     0.46212
     0.24611
    -0.35110
    -1.06267
    -1.14314
    -1.29562
    -1.99872
    -1.93942
    -2.06225
    -1.99872
    -2.78653
    -3.04913
    -2.97289
    -3.62516
    -3.58704
    -3.79458
    -3.19314
    -2.76959
    -2.46886
    -2.11308
    -1.98601
    -1.76577
    -1.43963
    -1.13044
    -0.74924
    -0.61370
    -0.50782
    -0.91443
    -1.01608
    -1.04573
    -1.33374
    -1.39304
    -1.16856
    -1.30833
    -0.99490
    -0.79583
    -0.75348
    -0.98219
    -1.21938
    -1.32104
    -0.93137
    -0.67300
    -0.27486
    -0.03767
     0.10210
     0.14022
     0.28423
     0.32658
     0.36894
     0.15716
     0.11481
     0.06821
     0.07245
    -0.14780
    -0.06309
    -0.16897
    -0.13933
    -0.16897
    -0.13933
    -0.08426
    -0.19015
    -0.13085
    -0.14780
     0.04704
     0.02586
     0.04704
     0.02162
     0.09786
     0.15293
     0.11057
     0.28423
     0.14869
     0.28846
     0.26305
     0.24187
     0.34352
     0.38164
     0.41129
     0.33929
     0.41129
     0.52989
     0.52142
     0.53836
     0.68237
     0.85179
     0.99579
     1.04662
     1.01697
     0.99156
     0.81367
     0.73743
     0.74166
     0.75013
     0.50024
     0.43247
     0.28846
    -0.07579
    -0.10968
    -0.16474
    -0.02920
    -0.08426
    -0.09697
     0.07669
     0.26305
     0.42823
     0.64001
     0.86026
     1.04662
     1.37699
     1.58877
     1.88102
     2.19021
     2.48670
     2.65188
     2.61800
     2.63494
     2.56717
     2.53752
     2.33422
     2.21986
     2.06738
     1.83866
     1.54641
     1.45323
     1.31769
     1.13133
     0.88567
     0.72472
     0.54259
     0.43671
     0.32658
     0.15716
     0.12328
     0.01315
     0.07669
    -0.10544
    -0.08003
    -0.14780
    -0.16050
    -0.28757
    -0.21133
    -0.22404
    -0.22827
    -0.26639
    -0.23251
    -0.20709
    -0.26639
    -0.24098
    -0.32145
    -0.24521
    -0.18592
    -0.16897
    -0.21133
    -0.23674
    -0.21133
    -0.31298
    -0.15627
    -0.14780
    -0.23674
    -0.20709
    -0.18592
    -0.19439
    -0.27063
    -0.23251
    -0.25792
    -0.24098
    -0.16474
    -0.13085
    -0.02497
    -0.04191
     0.10210
     0.36894
     0.56801
     0.76708
     0.83484
     0.80520
     0.80943
     0.80520
     0.65695
     0.55954
     0.52565
     0.55530
     0.28423
     0.11904
    -0.00802
    -0.22827
    -0.50358
    -0.75348
    -0.86784
    -0.90172
    -1.24480
    -1.27021
    -1.31257
    -1.27445
    -1.18550
    -1.07538
    -1.04149
    -0.80854
    -0.71959
    -0.48240
    -0.44005
    -0.30875
    -0.35534
    -0.38922
    -0.64335
    -0.67300
    -0.60947
    -1.08808
    -1.49046
    -2.21050
    -2.85853
    -3.33715
    -2.62134
    -2.12579
    -2.05802
    -2.24862
    -2.72723
    -3.29055
    -4.24778
    -4.71793
    -4.13766
    -2.69335
    -1.85471
    -1.44810
    -1.46928
    -1.65564
    -1.70223
    -1.47352
    -1.14314
    -0.79583
    -0.37652
     0.05974
     0.17834
     0.36470
     0.39011
     0.60613
     0.61036
     0.90261
     1.07203
     1.15251
     1.22451
     1.20333
     1.34311
     1.33887
     1.36428
     1.19063
     0.94497
     0.79249
     0.67813
     1.04239
     1.01274
     0.87720
     0.64001
     0.60613
     0.52989
     0.33082
     0.16987
     0.20799
     0.08516
     0.18681
     0.13598
     0.16140
     0.23764
     0.22493
     0.33929
     0.51294
     0.66119
     0.53836
     0.08092
     0.31811
     0.26305
     0.40706
     0.51718
     0.49600
     0.51294
     0.39859
     0.31811
     0.27999
     0.28423
     0.21222
     0.17834
     0.15293
     0.11481
     0.15716
     0.10210
     0.10210
     0.13598
     0.09786
     0.08516
     0.16987
     0.14445
     0.25034
     0.14022
     0.09363
     0.26728
     0.16563
     0.19528
     0.12751
     0.19104
     0.15293
     0.19952
     0.17834
     0.12328
     0.10210
     0.09786
     0.11481
     0.08092
     0.17834
     0.12751
     0.09363
     0.06821
     0.15293
     0.17410
     0.17834
     0.19104
     0.19104
     0.22916
     0.24187
     0.14869
     0.24187
     0.16140
     0.22493
     0.08092
     0.08939
     0.23764
     0.17834
     0.04704
     0.06398
     0.11057
     0.06821
    -0.01226
     0.07669
     0.05551
     0.05974
     0.05551
     0.18681
     0.32235
     0.33082
     0.50024
     0.64001
     0.91532
     1.03391
     1.19486
     1.37276
     1.47441
     1.61842
     1.45747
     1.56335
     1.69889
     1.63536
     1.36428
     1.35581
     1.96996
     2.26222
     1.74972
     1.47864
     1.18216
     0.97885
     0.72896
     0.46635
     0.14869
    -0.25792
    -0.66877
    -0.78313
    -0.74501
    -0.39346
     0.00892
     0.21222
     0.38588
     0.27576
    -0.26639
    -1.38033
    -1.97754
    -1.54552
    -0.71536
    -0.10121
     0.25881
     0.22916
     0.07669
    -0.24945
    -0.50358
    -0.63065
    -0.63488
    -0.71959
    -0.55864
    -0.47393
    -0.50782
    -0.35957
    -0.27486
    -0.22404
    -0.12238
    -0.10968
     0.00892
     0.13175
     0.02162
     0.00468
    -0.05885
    -0.07156
    -0.02920
    -0.05038
    -0.07579
    -0.14356
    -0.09697
    -0.05885
    -0.07156
    -0.16897
    -0.11391
    -0.19015
    -0.22404
    -0.10121
    -0.15627
    -0.17321
    -0.20709
    -0.25792
    -0.15203
    -0.27486
    -0.10121
    -0.13085
    -0.24521
    -0.22404
    -0.19015
    -0.14356
    -0.21557
    -0.18592
    -0.25368
    -0.09274
    -0.18168
    -0.16474
    -0.13085
    -0.13509
    -0.20286
    -0.14356
    -0.15203
    -0.02920
    -0.13509
    -0.16897
    -0.24098
    -0.11391
    -0.08003
    -0.23674
    -0.17745
    -0.01226
    -0.10968
    -0.19015
    -0.13933
     0.00892
     0.03857
     0.14022
    -0.00379
    -0.16474
    -0.38922
    -0.51205
    -0.01226
     0.08939
     0.09363
    -0.05885
    -0.15203
    -0.17745
    -0.08850
    -0.09274
    -0.01226
    -0.13509
    -0.34687
    -0.44005
    -0.52899
    -0.41887
    -0.21557
    -0.24945
    -0.02920
     0.13598
    -0.09697
    -0.49087
    -1.07114
    -1.85471
    -2.23591
    -2.29944
    -2.54087
    -1.70223
    -1.46928
    -1.55399
    -1.50740
    -1.39304
    -1.48622
    -1.82930
    -1.75306
    -1.35492
    -0.83819
    -0.47393
    -0.19439
     0.12751
     0.55106
     0.71625
     0.91108
     0.94497
     0.80520
     0.82637
     0.74166
     0.54683
     0.59766
     0.42823
     0.27576
     0.18681
     0.16987
     0.19104
     0.09363
     0.01315
     0.03010
     0.02586
     0.06821
     0.12751
     0.10633
     0.02162
     0.11904
     0.19104
     0.22916
     0.25881
     0.23764
     0.25881
     0.27999
    -0.13933
    -0.52052
    -0.56711
    -0.38499
    -0.62641
    -1.14738
    -1.57940
    -1.39728
    -1.14738
    -0.86784
    -1.02455
    -1.04149
    -1.07114
    -0.91019
    -0.55441
    -0.42734
    -0.14780
     0.16987
     0.51294
     0.88144
     1.24569
     1.60571
     1.77090
     1.85984
     1.96996
     2.09279
     2.16056
     2.24104
     2.49517
     2.22833
     1.15674
     1.16098
     1.38123
     1.13133
     1.22875
     1.08474
     0.91532
     0.73743
     0.52142
     0.25458
     0.14022
    -0.00379
    -0.07579
    -0.18168
    -0.07156
    -0.12238
    -0.11391
    -0.16050
    -0.07156
    -0.05885
    -0.10121
    -0.09274
    -0.07579
    -0.07579
     0.00045
    -0.06309
    -0.00802
    -0.06309
    -0.05462
    -0.07156
     0.00045
    -0.00379
    -0.13085
     0.01315
    -0.07579
     0.03010
    -0.00802
    -0.05885
    -0.07156
    -0.02497
    -0.00802
    -0.05462
    -0.04614
    -0.01226
    -0.01226
    -0.06732
    -0.02073
     0.03010
    -0.09274
    -0.05885
    -0.08426
    -0.06309
    -0.02497
    -0.09697
    -0.07579
    -0.07579
    -0.03767
    -0.08426
    -0.10968
    -0.08426
    -0.15203
    -0.17745
    -0.16050
    -0.13085
    -0.09274
    -0.10968
    -0.10121
    -0.09697
     0.01739
     0.08092
     0.24187
     0.44094
     0.57224
     0.75013
     0.98309
     1.11862
     1.18216
     1.34311
     1.02968
     0.93650
     0.39859
     0.52142
     0.87296
     0.87720
     0.83484
     0.89414
     0.53412
    -0.10544
    -0.43158
    -0.07156
    -0.24521
    -0.24945
    -0.38499
    -0.62218
    -0.88901
    -0.90172
    -1.04149
    -1.02879
    -0.81701
    -0.80007
    -1.05420
    -1.24056
    -1.21938
    -1.13044
    -1.14314
    -1.16432
    -1.03302
    -1.02879
    -0.79160
    -0.56288
    -0.41887
    -0.17745
    -0.06309
     0.22916
     0.27576
     0.50447
     0.69931
     0.77978
     0.75861
     0.99579
     1.10592
     1.07203
     1.24145
     1.16098
     1.20333
     1.19486
     1.38546
     1.33464
     1.37699
     1.33464
     1.24993
     1.30075
     1.30075
     1.11015
     1.14827
     1.06356
     1.02121
     0.96615
     0.91108
     0.84755
     0.61883
     0.51718
     0.44518
     0.32235
     0.51718
     0.73743
     1.02968
     0.94497
    -0.04614
    -0.63912
    -0.09274
     0.25034
     0.26728
     0.27999
     0.16987
     0.04280
    -0.20286
    -0.24098
    -0.35534
    -0.39769
    -0.50782
    -0.40616
    -0.52052
    -0.47393
    -0.42734
    -0.42311
    -0.50358
    -0.44852
    -0.44428
    -0.41463
    -0.36381
    -0.34263
    -0.41887
    -0.38922
    -0.27910
    -0.38922
    -0.39346
    -0.38499
    -0.39346
    -0.27486
    -0.27486
    -0.30451
    -0.27486
    -0.26216
    -0.27910
    -0.23251
    -0.21557
    -0.27486
    -0.22404
    -0.16050
    -0.19439
    -0.19862
    -0.23674
    -0.05462
    -0.14780
    -0.13085
    -0.00379
    -0.11815
    -0.09697
    -0.15203
    -0.08850
    -0.03344
    -0.10968
    -0.06732
    -0.04191
    -0.09274
    -0.10121
    -0.07156
    -0.10968
    -0.08850
     0.00045
    -0.11815
    -0.05462
    -0.06732
    -0.14780
    -0.19439
    -0.10121
    -0.03767
    -0.08003
    -0.01226
     0.04704
     0.00045
    -0.01226
    -0.05462
    -0.04614
    -0.03344
     0.07245
     0.12328
     0.07245
     0.10633
     0.16987
     0.21646
     0.44518
     0.55106
     0.85179
     1.55065
     1.53794
     0.66966
    -1.74035
    -3.96400
    -4.14613
    -2.37568
    -1.88013
    -3.21008
    -3.08301
    -3.26938
    -4.88311
    -5.40832
    -5.47185
    -5.24737
    -5.08218
    -4.91700
    -4.58239
    -3.93859
    -3.33715
    -2.44769
    -1.65141
    -1.07114
    -0.39346
    -0.12238
    -0.00379
     0.11057
     0.41976
     0.56801
     0.75013
     0.85602
     0.88991
     1.00003
     0.91955
     0.83061
     0.78825
     0.74590
     0.67389
     0.59766
     0.64001
     0.55106
     0.58918
     0.59342
     0.58918
     0.52989
     0.54683
     0.49600
     0.57224
     0.61883
     0.65272
     0.53836
     0.58918
     0.53836
     0.62730
     0.58918
     0.58071
     0.60613
     0.48330
     0.60189
     0.61036
     0.59342
     0.59766
     0.50871
     0.42400
     0.49600
     0.47906
     0.41553
     0.39435
     0.47483
     0.45365
     0.41553
     0.50871
     0.52565
     0.78825
     1.19486
     1.79631
     1.72854
     0.30540
     0.27576
     1.09321
     0.86873
     1.07627
     1.21181
     1.00850
     0.86449
     0.70778
     0.58071
     0.34352
     0.27576
     0.12328
     0.06821
    -0.08003
    -0.05885
    -0.05038
    -0.12662
    -0.12238
    -0.09697
     0.01739
     0.04280
     0.08939
     0.02162
     0.17410
     0.16140
     0.13598
     0.14445
     0.21646
     0.09363
     0.18681
     0.17410
     0.16987
     0.14445
     0.11481
     0.02162
     0.12751
     0.10210
     0.01739
     0.03010
     0.07669
    -0.01226
     0.00045
    -0.07156
     0.06398
     0.00045
     0.01739
     0.06821
     0.02162
     0.03857
    -0.03344
     0.01315
     0.02162
     0.08092
     0.06398
     0.03857
     0.08516
    -0.02073
     0.08516
     0.08092
     0.15293
     0.02586
     0.04280
     0.03433
     0.08092
     0.15293
     0.00468
    -0.02073
     0.03857
     0.11904
     0.09363
     0.03857
    -0.01226
    -0.01226
     0.07245
     0.05551
     0.17410
     0.09363
     0.13175
     0.25881
     0.28846
     0.31811
     0.35623
     0.47483
     0.56377
     0.75861
     0.64001
     0.93226
     1.03391
     1.20333
     1.27110
     1.28381
     1.38970
     1.34734
     1.20757
    -0.00802
    -1.91825
    -2.46039
    -1.63447
    -1.55823
    -1.35916
    -1.17279
    -1.72765
    -2.68911
    -3.27785
    -3.38797
    -3.38797
    -3.29055
    -2.85006
    -2.28250
    -1.75306
    -1.10079
    -0.79160
    -0.44005
    -0.08850
     0.13598
     0.52565
     0.84755
     1.07627
     1.21181
     1.30922
     1.25416
     1.24145
     1.34311
     1.34734
     1.44476
     1.35581
     1.21181
     1.11862
     1.17792
     1.05086
     0.86449
     0.74590
     0.71201
     0.57648
     0.63154
     0.47483
     0.40706
     0.22069
     0.28846
     0.11904
     0.16140
     0.17410
    -0.09274
    -0.04614
    -0.03344
     0.00892
    -0.07579
    -0.19439
    -0.17321
    -0.11815
    -0.16474
    -0.18592
    -0.17745
    -0.10121
    -0.13933
    -0.14780
    -0.05462
     0.14022
     0.08092
     0.09363
     0.17410
     0.29693
     0.30540
     0.34352
     0.33082
     0.45788
     0.49600
     0.50024
     0.55106
     0.51718
     0.46635
     0.41976
     0.41976
     0.48753
     0.51294
     0.33505
     0.32658
     0.31811
     0.32235
     0.35199
     0.21222
     0.24187
     0.20799
     0.27576
     0.28423
     0.24187
     0.23764
     0.18257
     0.08516
     0.14022
     0.29270
     0.12751
     0.23340
     0.06821
     0.16987
     0.12328
     0.16987
     0.08939
     0.10633
     0.13598
     0.08516
     0.10210
     0.04704
     0.04280
    -0.05885
     0.00045
     0.06821
    -0.03344
    -0.07156
    -0.05462
    -0.10121
    -0.13509
    -0.07156
    -0.05038
    -0.08850
    -0.10121
    -0.01650
    -0.02073
    -0.04191
     0.03857
     0.12328
     0.14445
     0.23764
     0.27576
     0.31811
     0.45788
     0.60189
     0.72896
     0.69507
     0.60613
     0.82637
     0.93226
     1.03815
     0.94920
     0.71625
     0.43247
     0.50871
     0.77131
     0.87720
     0.68237
     0.61460
     0.71201
    -0.01650
    -1.55823
    -2.71452
    -4.38332
    -5.48032
    -5.11607
    -2.52393
    -1.24903
    -1.77424
    -3.52774
    -4.55274
    -4.87040
    -4.68828
    -3.98094
    -3.43880
    -2.64676
    -1.78271
    -0.83395
     0.47483
     0.78825
    -0.16050
    -1.30833
    -1.24056
     0.25881
     0.79672
     0.67813
     0.31388
     0.01315
    -0.16474
    -0.03767
    -0.26639
    -0.11815
    -0.22827
    -0.26639
    -0.09274
     0.11057
     0.20799
     0.22916
     0.34352
     0.47483
     0.41553
     0.51294
     0.47059
     0.47059
     0.50447
     0.53836
     0.57648
     0.56377
     0.49600
     0.58918
     0.64001
     0.57648
     0.66119
     0.64848
     0.72049
     0.65272
     0.65695
     0.69084
     0.61883
     0.58918
     0.46635
     0.40282
     0.34352
     0.31388
     0.25458
     0.00045
     0.08092
     0.14022
     0.27576
     0.22069
     0.27576
     0.21222
     0.27152
     0.40706
     0.49177
     0.47483
     0.41976
     0.45788
     0.59766
     0.61883
     0.60613
     0.61883
     0.57648
     0.57648
     0.52565
     0.42400
     0.39011
     0.25034
     0.17410
     0.17410
     0.01315
    -0.10121
    -0.23251
    -0.24521
    -0.24521
    -0.22404
    -0.35534
    -0.48240
    -0.43581
    -0.68147
    -0.92713
    -0.76195
    -0.78736
    -0.71536
    -0.68994
    -0.77889
    -0.75348
    -0.78313
    -0.63065
    -0.70265
    -0.51629
    -0.46970
    -0.43581
    -0.34263
    -0.24521
    -0.24945
    -0.12662
    -0.15627
     0.00468
     0.08516
     0.16563
     0.24187
     0.23764
     0.31388
     0.26305
     0.18681
     0.05974
     0.21222
     0.34352
     0.40706
     0.52989
     0.47483
     0.45365
     0.33505
     0.37317
     0.41553
     0.38164
     0.38164
     0.36470
     0.31811
     0.49600
     0.33929
     0.36470
     0.26305
     0.23340
     0.22493
     0.14869
     0.24187
     0.09363
     0.04704
     0.05551
     0.08516
     0.00468
     0.05974
     0.00892
    -0.04191
     0.01315
    -0.04191
     0.05551
     0.09363
     0.06821
     0.11481
     0.12751
     0.20799
     0.19528
     0.08516
     0.17410
     0.31388
     0.56377
     0.91108
     0.97462
     0.24187
    -2.29521
    -4.62474
    -4.34096
    -2.37568
    -1.05420
    -1.79118
    -1.41845
    -1.49046
    -2.56204
    -3.54469
    -4.56545
    -4.26473
    -2.42651
    -1.49893
    -1.40575
    -0.51205
     0.25034
     0.60189
     0.86449
     0.97038
     1.06780
     1.36005
     1.72854
     1.72430
     1.75819
     1.80901
     1.76242
     1.73701
     1.70736
     1.66924
     1.44052
     1.22875
     1.12286
     1.11439
     0.77978
     0.73743
     0.66542
     0.57648
     0.53836
     0.47483
     0.39859
     0.34352
     0.31811
     0.30117
     0.33082
     0.36894
     0.30117
     0.27999
     0.23764
     0.28846
     0.28846
     0.33505
     0.33505
     0.33505
     0.27152
     0.27152
     0.37741
     0.28423
     0.24187
     0.20799
     0.19952
     0.31811
     0.30964
     0.19528
     0.25034
     0.15293
     0.24187
     0.18257
     0.19104
     0.16987
     0.11481
     0.20799
     0.25458
     0.19104
     0.20799
     0.12751
     0.23340
     0.19952
     0.18257
     0.16987
     0.17410
     0.18257
     0.14022
     0.09363
     0.14869
     0.21646
     0.16140
     0.12751
     0.09786
     0.10210
     0.06398
     0.03433
     0.02162
     0.10210
     0.11481
     0.07669
    -0.03344
     0.00468
     0.05551
     0.00468
     0.03433
     0.03857
    -0.06732
    -0.04191
     0.03857
     0.02162
     0.04280
    -0.05885
    -0.09697
     0.06821
     0.03010
     0.07245
     0.03857
     0.03857
    -0.00379
    -0.01650
    -0.02920
     0.04704
    -0.02073
    -0.00802
     0.00045
     0.00892
     0.03010
    -0.09697
    -0.10968
    -0.07156
    -0.02073
    -0.03767
    -0.01226
    -0.05462
     0.00468
     0.09786
     0.06821
     0.37317
     0.31811
     0.55106
     0.91108
     1.02968
    -0.07156
    -1.45234
    -0.68147
     0.28846
     0.23340
     0.15716
    -0.01650
    -0.24098
    -0.51205
    -0.64759
    -0.80430
    -0.76618
    -0.71959
    -0.67724
    -0.60523
    -0.42734
    -0.39346
    -0.31298
    -0.29604
    -0.26216
    -0.12238
    -0.05885
    -0.00802
    -0.00379
     0.08939
     0.06821
    -0.11815
    -0.06732
    -0.04191
     0.09786
     0.31811
     0.47906
     0.36047
     0.42823
     0.36894
     0.51718
    -0.04614
    -1.18974
    -2.49428
    -2.00719
    -1.17279
    -1.04149
    -1.00337
    -1.07114
    -1.13891
    -1.74035
    -2.44769
    -2.98983
    -2.96018
    -2.78229
    -2.81194
    -3.13808
    -2.89665
    -2.29097
    -1.77847
    -1.49469
    -1.63870
    -1.70223
    -1.89283
    -1.74882
    -1.55399
    -1.27021
    -1.03302
    -0.79583
    -0.41040
     0.03433
     0.19952
     0.39435
     0.47483
     0.76284
     0.84332
     0.94073
     0.99579
     1.01274
     1.00427
     0.84332
     1.07203
     1.10592
     1.03815
     1.00003
     1.10592
     1.11439
     0.91108
     0.98732
     0.96191
     0.98732
     1.11015
     1.07627
     1.05933
     1.15251
     1.26263
     1.42358
     1.38123
     1.30499
     0.85179
     0.61036
     0.97885
     1.25416
     1.32193
     1.19910
     1.06780
     0.94073
     0.92379
     0.86026
     0.78402
     0.70354
     0.72049
     0.52565
     0.59766
     0.50871
     0.55954
     0.44941
     0.44094
     0.41553
     0.41129
     0.32658
     0.21646
     0.22493
     0.19528
     0.30540
     0.13598
     0.16987
     0.12328
     0.14022
     0.03433
     0.16140
     0.28423
     0.16563
     0.21646
     0.18257
     0.16987
     0.09786
     0.14869
     0.15293
     0.14445
     0.15293
     0.06398
     0.06821
     0.00468
     0.00892
    -0.04191
    -0.10121
    -0.02920
    -0.09274
    -0.16474
    -0.13085
    -0.08003
    -0.04614
     0.02586
    -0.02497
     0.05127
     0.03857
     0.12751
     0.25458
     0.21222
     0.24611
     0.29270
     0.38164
     0.54259
     0.54683
     0.56801
     0.54259
     0.60189
     0.63577
     0.65272
     0.76284
     0.69507
     0.62730
     0.71201
     0.69931
     0.66542
     0.71625
     0.61460
     0.50447
     0.52989
     0.58495
     0.46212
     0.48753
     0.45788
     0.34776
     0.35623
     0.29270
     0.20799
     0.27576
     0.19528
     0.22493
     0.15716
     0.08516
     0.01739
     0.03857
    -0.06309
     0.05974
    -0.16050
    -0.15627
    -0.20709
    -0.26639
    -0.30875
    -0.25368
    -0.11391
    -0.04191
     0.25881
     0.18257
     0.18681
     0.66542
     1.47864
     2.13939
     2.80860
     3.29145
     1.91490
    -1.96907
    -2.44769
    -1.71918
     0.42823
     1.27957
     1.14404
     0.83908
    -1.35492
    -2.38839
    -2.86700
    -2.73994
    -2.28250
    -1.77847
    -1.72765
    -1.60058
    -1.46504
    -1.21938
    -0.88054
    -0.60947
    -0.44428
    -0.20709
    -0.01650
     0.10210
     0.10633
     0.04704
    -0.10968
    -0.13509
    -0.24521
    -0.18592
    -0.32992
    -0.30875
    -0.24521
    -0.23251
    -0.27910
    -0.20286
    -0.17321
    -0.15203
    -0.15627
    -0.06309
    -0.07579
    -0.01226
     0.04704
     0.03857
     0.02586
     0.04704
     0.05127
     0.08092
     0.08516
     0.10210
     0.17410
     0.07669
     0.19528
     0.09363
     0.03857
     0.12328
     0.16563
     0.25881
     0.13598
     0.10210
     0.07669
     0.15293
     0.09363
     0.00468
     0.16140
     0.09363
     0.03857
     0.05551
     0.05127
    -0.01650
     0.01739
     0.01739
     0.02586
     0.01315
    -0.02920
    -0.05885
    -0.01650
    -0.04191
    -0.02497
    -0.13085
    -0.08426
    -0.08850
    -0.05885
    -0.11391
    -0.05885
    -0.07579
    -0.10121
    -0.01650
     0.01315
     0.22069
     0.47483
     0.58495
     0.72049
     0.83484
     0.74166
     0.62307
     0.61883
     0.60189
     0.64001
     0.69507
     0.69084
     0.59342
     0.55106
     0.40706
    -0.03767
    -0.38499
    -0.18168
    -0.23674
    -0.30451
    -0.42311
    -0.42311
    -0.47393
    -0.47393
    -0.32992
    -0.30875
    -0.24098
    -0.16050
    -0.01650
     0.01739
     0.08092
     0.08939
     0.19952
     0.28423
     0.28423
     0.33505
     0.24187
     0.26728
     0.25034
     0.16563
     0.22493
     0.19952
     0.14445
     0.23764
     0.17410
     0.18257
     0.09363
     0.18681
     0.11481
     0.31388
     0.22916
     0.16987
     0.25881
     0.24611
     0.21646
     0.21222
     0.28846
     0.14869
     0.30540
     0.27152
     0.33929
     0.27999
     0.24187
     0.22069
     0.22493
     0.27999
     0.19952
     0.23764
     0.07669
     0.14869
     0.17410
     0.16140
     0.04280
     0.14445
     0.12328
     0.15716
     0.15716
     0.10210
     0.03010
    -0.01650
    -0.61794
    -1.36763
    -1.23209
    -0.41887
    -0.39769
    -0.82548
    -1.81659
    -2.98136
    -3.19737
    -2.52816
    -1.90977
    -1.69800
    -1.66411
    -1.79542
    -1.32951
    -1.06267
    -1.53705
    -1.86742
    -1.96060
    -1.31680
    -0.69418
    -0.26639
     0.00892
     0.32235
     0.34776
     0.45365
     0.21646
    -0.08850
    -0.22827
    -0.00379
     0.14869
     0.14869
     0.21646
     0.30964
     0.39011
     0.44094
     0.47906
     0.50871
     0.51294
     0.61036
     0.60613
     0.72472
     0.66966
     0.68660
     0.75013
     0.86026
     0.78825
     0.86026
     0.84755
     0.96615
     0.95344
     1.01697
     1.11439
     1.13133
     1.11015
     1.14404
     1.05933
     1.19910
     1.08474
     0.95767
     0.95344
     0.94920
     0.88991
     0.87296
     0.69084
     0.58495
     0.56377
     0.52142
     0.45788
     0.23340
     0.27152
     0.15293
     0.10210
    -0.02073
     0.10210
    -0.00802
    -0.08003
    -0.08850
     0.08939
     0.10633
    -0.14780
    -0.14356
    -0.11391
    -0.06732
    -0.04614
    -0.08850
    -0.11815
    -0.08003
    -0.03344
    -0.11815
    -0.05462
    -0.08850
    -0.13085
    -0.09697
    -0.02497
    -0.10544
    -0.08426
    -0.11815
    -0.08850
    -0.02920
    -0.00802
     0.00468
    -0.05462
     0.02586
    -0.04614
    -0.08003
     0.01739
     0.04280
     0.02586
     0.03433
     0.04704
     0.05127
     0.01739
     0.02162
    -0.05462
     0.00468
     0.01739
     0.04704
     0.06398
    -0.00802
     0.03433
     0.07245
     0.19952
     0.38588
     0.50447
     0.65272
     0.87720
     1.11862
     1.19063
     0.77555
     0.19952
    -0.08003
    -0.44428
    -0.44428
    -0.63912
    -0.87631
    -0.67300
    -0.74924
    -0.91866
    -1.20668
    -1.50316
    -1.55399
    -1.37610
    -1.38033
    -1.66835
    -1.97754
    -2.03260
    -1.47775
    -0.52899
    -0.24945
     0.05551
    -0.08003
     0.12328
     0.25881
     0.19952
    -0.03344
    -1.09232
    -0.82548
    -0.49511
    -0.40193
    -0.20709
    -0.05038
     0.05127
     0.09786
     0.38164
     0.69084
     0.52989
     0.33082
    -0.15203
    -0.41040
    -0.71959
    -0.38499
     0.38164
     0.81790
     0.95767
     0.97038
     0.89414
     0.85179
     0.65695
     0.50447
     0.64848
     0.84755
     0.91955
     0.94497
     0.99579
     1.13557
     1.10592
     1.12286
     1.17792
     0.96615
     0.94920
     0.88567
     0.77555
     0.66966
     0.33505
     0.26305
     0.07669
     0.06821
    -0.12662
    -0.19015
    -0.31722
    -0.39769
    -0.37228
     0.01315
     0.02586
    -0.46546
    -0.71536
    -0.89748
    -0.88054
    -0.78736
    -0.78736
    -0.78736
    -0.63912
    -0.61370
    -0.58829
    -0.42734
    -0.26216
    -0.13933
    -0.03767
     0.04704
     0.19952
     0.32235
     0.44518
     0.64848
     0.78402
     0.96191
     0.82214
     0.88144
     0.86449
     0.82214
     0.75861
     0.74166
     0.67813
     0.69084
     0.63154
     0.42823
     0.46635
     0.49600
     0.37317
     0.39859
     0.30964
     0.33929
     0.41553
     0.33082
     0.36894
     0.42823
     0.46635
     0.42400
     0.52989
     0.47906
     0.32235
     0.40282
     0.39011
     0.41553
     0.39011
     0.39011
     0.21222
     0.19952
     0.23764
     0.25458
     0.09363
     0.10210
     0.12328
     0.08092
     0.05974
     0.12328
    -0.02073
     0.08939
     0.00892
     0.12751
     0.03010
    -0.07579
    -0.02920
    -0.06309
    -0.09274
    -0.09274
    -0.13085
    -0.15203
    -0.21133
    -0.17745
    -0.20286
    -0.24521
    -0.27486
    -0.26216
    -0.30875
    -0.25792
    -0.13933
    -0.24945
    -0.16474
    -0.13933
    -0.12662
    -0.08003
    -0.11391
    -0.06732
    -0.03767
     0.02586
    -0.00379
    -0.01226
     0.00468
    -0.02497
    -0.10121
    -0.03344
     0.03433
     0.01739
    -0.01650
    -0.14356
    -0.11391
    -0.13509
    -0.16474
    -0.16474
    -0.22404
    -0.18168
    -0.20709
    -0.10544
    -0.24945
    -0.26639
    -0.19015
    -0.24098
    -0.15627
    -0.18168
    -0.13933
    -0.09274
    -0.10544
    -0.14356
     0.00468
    -0.05038
     0.01739
    -0.01226
     0.11481
     0.05974
     0.05974
     0.01315
     0.10633
    -0.09274
     0.15716
     0.05551
     0.10210
     0.09363
     0.13175
     0.05127
     0.08939
     0.08516
     0.16140
     0.19104
     0.18257
     0.18681
     0.22916
     0.22069
     0.11481
     0.13175
     0.20799
     0.38164
     0.27152
     0.32235
     0.22916
     0.37317
     0.55530
     0.63154
     0.69931
     1.01697
     1.43629
     2.12244
     3.51169
     4.40115
     2.17327
    -3.79882
    -8.52566
    -7.59385
    -2.11731
    -0.43158
    -0.47817
    -0.57558
    -2.66370
    -4.38332
    -5.20925
    -5.16689
    -4.55698
    -3.69293
    -2.86700
    -1.51164
     0.02586
     0.90261
     1.27110
     1.66924
     2.06315
     1.97420
     1.98691
     1.94032
     1.67348
     1.36428
     1.05086
     0.68237
     0.52565
     0.35623
     0.07245
     0.02162
    -0.10544
    -0.14780
    -0.30875
    -0.21557
    -0.19439
    -0.29604
    -0.24945
    -0.25792
    -0.21557
    -0.17321
    -0.24098
    -0.13509
    -0.05885
    -0.06732
    -0.04614
    -0.03767
    -0.00802
    -0.03344
    -0.05885
     0.01739
     0.06821
     0.09786
     0.10210
     0.08939
     0.16140
     0.11057
     0.09363
     0.14022
     0.09786
     0.11057
     0.11481
     0.09363
     0.12328
     0.02586
     0.06398
     0.05127
     0.11481
     0.08092
     0.00468
     0.12328
     0.04704
     0.00045
    -0.02073
    -0.01226
     0.09786
     0.05127
     0.07245
     0.04280
     0.03433
     0.07245
     0.07669
     0.02586
     0.08516
     0.07669
    -0.01226
     0.08092
     0.05974
     0.10633
     0.08092
     0.06398
     0.04280
     0.15293
     0.12328
     0.05127
     0.10210
     0.06398
     0.04280
     0.08516
     0.06821
     0.18681
     0.10210
     0.07669
     0.07669
     0.14445
     0.05127
     0.00892
     0.14869
     0.06398
     0.12328
     0.08939
     0.08939
     0.06821
     0.12328
     0.08939
     0.06821
     0.14022
     0.06821
     0.10210
     0.06821
     0.08939
     0.03433
     0.05127
     0.01315
     0.12751
     0.14869
     0.07245
     0.00045
     0.01315
     0.00468
     0.04704
    -0.01226
     0.03433
    -0.04614
    -0.01226
    -0.04614
     0.03010
     0.02162
    -0.07156
    -0.09274
     0.00468
     0.00045
    -0.06309
    -0.09274
    -0.03344
    -0.16050
    -0.10968
    -0.06309
    -0.03767
     0.01315
    -0.20286
    -0.00802
     0.05127
     0.09363
     0.11057
     0.15293
     0.39011
     0.52142
     0.68660
     0.68660
     0.60189
     0.54259
     0.52565
     0.50447
     0.52142
     0.69084
     0.62730
     0.55954
     0.44941
     0.44094
     0.28423
     0.31388
     0.17410
     0.23340
     0.22493
     0.26305
     0.16140
     0.19952
     0.25034
     0.34776
     0.41129
     0.55954
     0.41976
     0.55106
     0.55530
     0.49600
     0.55106
     0.45365
     0.42823
     0.42400
     0.44941
     0.31811
     0.33082
     0.26305
     0.14445
     0.15293
     0.04280
     0.11481
     0.01739
    -0.00802
     0.00045
    -0.10121
    -0.04614
    -0.21980
    -0.20286
    -0.18168
    -0.13085
    -0.12662
    -0.18168
    -0.10544
    -0.08426
    -0.08850
     0.05127
     0.23764
     0.42400
     0.64001
     0.74166
     1.07203
     1.25416
     1.61418
     1.79631
     1.69042
     1.52523
     0.88144
    -0.15203
    -0.65606
    -0.50358
    -0.21133
    -0.32145
     0.62307
     0.49600
    -1.15585
    -3.29055
    -4.05718
    -3.70140
    -3.16349
    -2.76959
    -3.02372
    -3.49386
    -3.44303
    -3.08725
    -2.73570
    -2.73147
    -2.59593
    -2.52816
    -2.37145
    -2.11731
    -1.90130
    -1.67682
    -1.33374
    -0.96525
    -0.77465
    -0.59676
    -0.49935
    -0.34263
    -0.19015
    -0.11391
    -0.08426
     0.01315
     0.03010
     0.13175
     0.20375
     0.29693
     0.33505
     0.39435
     0.38164
     0.52565
     0.58918
     0.49600
     0.57224
     0.59766
     0.73743
     0.70778
     0.71625
     0.75861
     0.77555
     0.83484
     0.77978
     0.88991
     0.93650
     0.78402
     0.81367
     0.87296
     1.05933
     0.92803
     0.86026
     0.84755
     0.85179
     0.88567
     0.84755
     0.86449
     0.76708
     0.70354
     0.67813
     0.62730
     0.66542
     0.55106
     0.50024
     0.51294
     0.50447
     0.39859
     0.30117
     0.33082
     0.22916
     0.22916
     0.25034
     0.16563
     0.10633
     0.04704
     0.16563
     0.03857
     0.16563
     0.09363
     0.05551
    -0.01226
     0.01315
     0.04280
     0.07245
     0.05551
     0.00892
     0.11904
     0.12328
     0.15293
     0.08516
     0.09363
     0.10210
     0.00468
     0.19528
     0.21222
     0.17834
     0.13598
     0.17834
     0.21646
     0.20375
     0.14869
     0.16987
     0.14869
     0.25458
     0.20375
     0.07669
     0.18681
     0.00045
    -0.02073
     0.08092
     0.08516
     0.00045
     0.00045
    -0.05038
    -0.02920
    -0.10544
    -0.14780
    -0.16474
    -0.10121
    -0.23251
    -0.18168
    -0.41040
    -0.29604
    -0.17321
    -0.24521
    -0.27910
    -0.17745
    -0.28757
    -0.26216
    -0.31298
    -0.27910
    -0.25792
    -0.21980
    -0.20286
    -0.16897
    -0.07156
    -0.07579
    -0.06309
    -0.02073
    -0.05885
    -0.07579
    -0.01650
     0.05127
     0.08516
     0.03857
    -0.15203
    -0.18592
     0.31811
     0.19104
     0.19528
     0.16140
     0.21646
     0.32658
     0.28423
     0.42823
     0.47059
     0.50871
     0.46212
     0.64425
     0.65695
     0.69084
     0.54683
     0.68237
     0.64848
     0.69507
     0.53412
     0.57648
     0.44518
     0.52989
     0.41129
     0.41553
     0.27576
     0.35199
     0.15716
     0.22493
     0.20799
     0.14022
     0.14869
     0.01739
     0.18257
     0.08939
     0.08939
     0.05127
     0.10633
     0.17410
     0.11904
     0.05974
     0.15293
     0.11057
     0.06398
     0.07669
     0.23764
     0.20799
     0.24187
     0.21222
     0.19952
     0.28846
     0.21646
     0.38164
     0.53836
     0.46212
     0.42400
     0.75861
     1.18216
     1.62689
     1.84290
     1.96573
     1.96149
     1.81325
     0.72896
    -2.23167
    -2.46463
    -3.33291
    -2.98983
     0.86449
     1.05509
    -0.47817
    -0.82548
    -1.27021
    -2.38839
    -3.56163
    -3.05337
    -2.58322
    -2.13002
    -0.88478
     0.08516
     0.44941
     0.58071
     0.41553
     0.19952
     0.03433
     0.11904
     0.10633
     0.14869
     0.23764
     0.19104
    -0.02497
    -0.07156
    -0.09697
    -0.05038
    -0.01650
     0.01739
    -0.03767
    -0.05038
    -0.05462
    -0.18592
    -0.21557
    -0.35110
    -0.44005
    -0.42311
    -0.53323
    -0.57982
    -0.43158
    -0.43581
    -0.38922
    -0.39769
    -0.27486
    -0.25368
    -0.25792
    -0.17321
    -0.05038
     0.03010
     0.06398
     0.09786
     0.22069
     0.18257
     0.18681
     0.18681
     0.22916
     0.21222
     0.17410
     0.06821
     0.11904
     0.08939
     0.05551
     0.03433
     0.02586
    -0.05462
    -0.09274
    -0.15203
     0.00468
    -0.00802
    -0.06309
    -0.04614
    -0.10544
    -0.05462
    -0.03767
    -0.09697
    -0.04614
    -0.01650
    -0.06732
    -0.01650
    -0.00379
    -0.01650
    -0.02920
    -0.03344
    -0.01650
     0.02586
    -0.01650
     0.00892
     0.03433
     0.02586
     0.02162
    -0.00802
     0.04280
     0.06821
     0.06398
     0.05974
     0.04280
     0.02162
     0.09786
     0.05127
     0.00892
     0.10210
     0.05127
     0.01315
     0.07245
     0.02162
     0.03433
    -0.01650
     0.00468
     0.09786
     0.08939
     0.04704
     0.16140
     0.14022
     0.06821
     0.12751
     0.10633
     0.18681
     0.16140
     0.11057
     0.12328
     0.19952
     0.19952
     0.09363
     0.03433
     0.15293
     0.16140
     0.08939
     0.06821
     0.10633
     0.06821
    -0.00379
     0.01315
    -0.05462
     0.12328
     0.10633
     0.05127
     0.01315
     0.05551
     0.00045
    -0.03344
     0.03010
     0.07245
     0.03433
     0.03010
     0.04280
    -0.03344
     0.04704
     0.02162
    -0.04191
     0.02162
     0.03857
     0.05551
     0.00468
    -0.01650
     0.03433
     0.12328
    -0.03344
     0.06398
    -0.01650
     0.02162
     0.10210
     0.00468
     0.04280
    -0.08003
    -0.00802
    -0.05462
     0.08939
     0.08516
    -0.07156
    -0.03767
    -0.01650
     0.02162
     0.03857
     0.10633
    -0.03344
     0.02162
     0.03433
     0.10210
     0.12751
     0.00468
     0.14869
     0.14869
     0.16140
     0.14869
     0.19104
     0.24611
     0.28846
     0.29693
     0.20799
     0.31388
     0.39011
     0.33929
     0.42400
     0.47483
     0.58918
     0.47906
     0.39011
     0.45365
     0.54683
     0.53836
     0.18681
     0.44094
     1.00003
     1.33887
     1.29652
     1.14827
     1.01697
     0.51718
     0.25034
     0.13598
    -0.02073
    -0.02497
    -0.04614
     0.03857
    -0.10544
    -0.26216
    -0.40193
    -0.80430
    -0.85936
    -1.05420
    -1.04573
    -0.96949
    -0.85513
    -0.70689
    -0.42311
    -0.23674
     0.00892
     0.21646
     0.30964
     0.48330
     0.61036
     0.75437
     0.88991
     0.88144
     0.99156
     1.09321
     1.03815
     1.15674
     1.25840
     1.32193
     1.16945
     1.22028
     1.22451
     1.27957
     1.19910
     1.15251
     1.09745
     1.14827
     1.08474
     0.99156
     1.07203
     0.90685
     0.77555
     0.75013
     0.69931
     0.75437
     0.56801
     0.47483
     0.55954
     0.40282
     0.36470
     0.44094
     0.29693
     0.39859
     0.30117
     0.28846
     0.30964
     0.27999
     0.23340
     0.10210
     0.05127
     0.11481
    -0.08003
    -0.24521
    -0.24945
    -0.41463
    -0.60100
    -0.71959
    -0.93984
    -0.98643
    -1.10926
    -1.11350
    -1.26597
    -1.38457
    -1.33798
    -1.29562
    -1.30833
    -1.14314
    -1.12620
    -1.04149
    -0.94408
    -0.73653
    -0.66453
    -0.60947
    -0.49511
    -0.32992
    -0.17745
    -0.20286
    -0.14356
    -0.12662
    -0.13933
    -0.15203
    -0.20709
    -0.13933
    -0.21557
    -0.39346
    -0.33840
    -0.38075
    -0.40193
    -0.41463
    -0.48664
    -0.55864
    -0.49087
    -0.46546
    -0.50358
    -0.52899
    -0.52052
    -0.45699
    -0.44005
    -0.40193
    -0.33840
    -0.34687
    -0.27486
    -0.22404
    -0.10544
    -0.12662
    -0.13085
    -0.06732
    -0.05462
     0.02162
     0.04704
     0.11057
    -0.02073
     0.08939
     0.01739
     0.04280
     0.11057
     0.05127
    -0.05885
     0.00468
     0.04704
    -0.03767
    -0.00379
    -0.12238
    -0.10121
    -0.07156
    -0.02073
    -0.00802
     0.00892
    -0.06732
    -0.03767
    -0.11815
     0.09786
     0.05974
     0.08939
     0.11481
     0.10633
     0.13598
     0.15293
     0.17410
     0.21222
     0.30117
     0.35199
     0.31811
     0.36047
     0.41129
     0.41553
     0.43671
     0.59766
     0.69931
     0.58071
     0.62730
     0.70778
     0.90685
     0.97038
     1.09745
     1.29228
     2.18598
     3.37192
     5.15084
     6.03183
     5.14237
     0.55106
    -6.27236
    -7.85645
    -6.62391
    -3.88353
    -0.82124
     1.77937
     0.26305
    -2.67217
    -5.53538
    -7.02629
    -7.19147
    -6.21730
    -4.87040
    -3.33715
    -1.96060
    -0.64335
     0.34776
     1.13557
     1.60995
     1.85561
     1.87255
     1.82172
     1.63112
     1.38123
     1.20333
     0.88144
     0.69084
     0.47483
     0.27152
     0.17834
     0.05974
    -0.09274
    -0.19015
    -0.28333
    -0.24098
    -0.27063
    -0.33840
    -0.33840
    -0.36804
    -0.34263
    -0.34687
    -0.40193
    -0.28757
    -0.35534
    -0.27910
    -0.27486
    -0.24945
    -0.21557
    -0.28333
    -0.32992
    -0.20286
    -0.20709
    -0.17745
    -0.25792
    -0.18168
    -0.16897
    -0.16050
    -0.14356
    -0.19015
    -0.22827
    -0.13933
    -0.07579
    -0.15627
    -0.09697
    -0.14356
    -0.10121
    -0.05462
    -0.05038
     0.00045
    -0.04191
    -0.09274
    -0.05462
    -0.04614
    -0.05885
    -0.08850
    -0.08003
    -0.11815
    -0.15627
    -0.08426
    -0.21557
    -0.18592
    -0.29180
    -0.29604
    -0.22404
    -0.26216
    -0.33840
    -0.40193
    -0.31722
    -0.26639
    -0.38922
    -0.37228
    -0.35957
    -0.37652
    -0.31298
    -0.34687
    -0.24098
    -0.33416
    -0.23674
    -0.30028
    -0.20709
    -0.13509
    -0.13509
    -0.16050
    -0.08003
    -0.05885
    -0.08850
     0.05551
    -0.01226
    -0.03767
     0.03857
     0.03010
     0.13175
     0.14869
     0.02586
     0.06821
     0.05974
     0.20375
     0.05127
     0.12751
     0.11057
     0.07669
     0.03433
     0.11057
     0.03857
     0.05551
     0.14022
     0.07669
     0.10633
     0.06821
     0.05551
     0.03433
     0.05551
     0.06821
     0.06398
     0.09786
    -0.01226
     0.08092
     0.03433
     0.05127
     0.04704
     0.03857
     0.03433
     0.04280
     0.00045
     0.05974
     0.07245
     0.01739
    -0.02073
     0.03433
     0.09363
     0.08516
     0.08939
     0.13175
     0.14022
     0.22069
     0.20799
     0.23340
     0.30540
     0.26305
     0.33082
     0.27999
     0.23764
     0.24611
     0.18681
     0.22916
     0.23340
     0.08939
     0.02586
    -0.02920
    -0.04614
    -0.13509
    -0.15203
    -0.14356
    -0.02920
    -0.04614
    -0.05038
    -0.03344
     0.01739
     0.01315
     0.11057
     0.15716
     0.36470
     0.36894
     0.57224
     0.69507
     0.71625
     0.84755
     0.83061
     0.86026
     0.80096
     0.81790
     1.27534
     1.83019
     2.18598
     2.01656
     1.82596
     1.77937
     2.37657
     2.32575
     2.49517
     2.41046
     2.07585
     1.79207
     1.83866
     1.90643
     1.77513
     1.66501
     1.30922
     0.87720
     0.66119
     0.34776
     0.11904
    -0.11391
    -0.16897
    -0.35534
    -0.41040
    -0.49087
    -0.45699
    -0.46970
    -0.45275
    -0.40616
    -0.35957
    -0.24945
    -0.23674
    -0.24945
    -0.08426
    -0.14780
    -0.03344
    -0.02497
     0.04280
     0.14869
     0.12751
     0.11481
     0.13175
     0.14869
     0.11481
     0.18257
     0.17410
     0.28423
     0.17410
     0.07245
     0.19104
     0.08092
     0.11481
     0.02586
     0.10210
     0.13175
    -0.02073
     0.04280
     0.00045
    -0.04614
    -0.04614
    -0.06309
    -0.12238
    -0.00802
    -0.06309
    -0.10968
    -0.13085
    -0.13085
    -0.12662
    -0.14356
    -0.15627
    -0.08850
    -0.09274
    -0.16050
    -0.08003
    -0.09274
    -0.10968
    -0.10968
    -0.05885
     0.01739
    -0.01226
    -0.02073
    -0.00802
    -0.10968
    -0.14780
    -0.14356
    -0.07579
    -0.09274
    -0.07579
    -0.10121
    -0.07579
    -0.18168
    -0.18168
    -0.24098
    -0.25368
    -0.22404
    -0.26216
    -0.18592
    -0.18592
    -0.32569
    -0.27910
    -0.27486
    -0.21133
    -0.32569
    -0.19439
    -0.24098
    -0.17745
    -0.20709
    -0.21557
    -0.21980
    -0.19015
    -0.25792
    -0.27063
    -0.22404
    -0.25368
    -0.22404
    -0.25368
    -0.23674
    -0.27910
    -0.27063
    -0.18592
    -0.24098
    -0.24098
    -0.12238
    -0.05462
     0.01739
     0.00468
     0.02162
     0.21646
     0.52142
     0.86026
     1.31769
     1.83443
     2.06315
     2.13515
     1.56335
     0.55106
    -0.38499
    -1.52011
    -2.00296
    -2.15543
    -2.03684
    -3.05337
    -3.37103
    -2.81194
    -3.43456
    -4.06142
    -4.94664
    -5.48456
    -5.50573
    -5.14148
    -4.45109
    -3.80305
    -3.13384
    -2.47310
    -1.50740
    -0.73653
    -0.24098
     0.05551
     0.21222
     0.42400
     0.61036
     0.91532
     1.11862
     1.29652
     1.37699
     1.41088
     1.49135
     1.45747
     1.41935
     1.36005
     1.35158
     1.33887
     1.28805
     1.23298
     1.24569
     1.18639
     1.35581
     1.48712
     1.52100
     1.35581
     0.93226
     0.49177
     0.03857
    -0.45275
    -0.94408
    -1.30833
    -1.71918
    -2.18932
    -2.20203
    -1.84624
    -2.00296
    -1.76577
    -1.16432
    -0.15203
     0.39435
     0.39859
     0.76708
     0.68660
     1.27534
     2.39775
     3.16015
     3.33804
     3.57099
     4.29950
     4.35880
     4.18091
     3.47781
     2.89754
     2.27492
     1.78784
     1.32617
     0.68660
     0.24187
    -0.08003
    -0.45699
    -0.82124
    -1.04573
    -1.19397
    -1.67259
    -1.57093
    -1.65141
    -1.57940
    -1.73188
    -1.89707
    -1.83777
    -1.75730
    -1.65988
    -1.56246
    -1.57093
    -1.39728
    -1.18974
    -1.05843
    -0.87207
    -0.57558
    -0.49511
    -0.35534
    -0.15627
    -0.06732
     0.00045
     0.10210
     0.17410
     0.24611
     0.30540
     0.33082
     0.33929
     0.27999
     0.35623
     0.32658
     0.34776
     0.41976
     0.30540
     0.25881
     0.22069
     0.22069
     0.22493
     0.19104
     0.16987
     0.16140
     0.14445
     0.11057
     0.16563
     0.14445
     0.08092
     0.06821
     0.01315
     0.14022
     0.20375
     0.04704
     0.14869
     0.11904
     0.11057
     0.19952
     0.17834
     0.16140
     0.22069
     0.23764
     0.26728
     0.28846
     0.31388
     0.30540
     0.25034
     0.34352
     0.39859
     0.36894
     0.39435
     0.29270
     0.30540
     0.34776
     0.16987
     0.15293
     0.05551
     0.04704
    -0.09274
    -0.27063
    -0.27910
    -0.45275
    -0.44852
    -0.61370
    -0.57558
    -0.57982
    -0.69841
    -0.61794
    -0.63065
    -0.63488
    -0.60523
    -0.58406
    -0.50782
    -0.34687
    -0.34687
    -0.23251
    -0.12662
    -0.04191
    -0.03344
     0.02586
     0.21646
     0.22916
     0.25881
     0.29270
     0.46212
     0.49600
     0.72049
     0.84332
     1.13557
     1.41088
     1.42358
     1.54218
     1.87678
     1.74125
     1.78784
     1.61418
     1.68195
     1.55912
     1.24145
     0.98732
     0.48753
     0.09786
    -0.19439
    -0.53746
    -0.71112
    -0.85936
    -1.04996
    -1.38457
    -1.67259
    -1.79542
    -2.02413
    -2.02837
    -1.97331
    -1.64717
    -1.51587
    -1.30409
    -1.12197
    -0.86784
    -0.78313
    -0.65606
    -0.49935
    -0.44005
    -0.45275
    -0.32145
    -0.28757
    -0.20286
    -0.16050
    -0.11391
    -0.10968
    -0.02497
     0.00468
    -0.05885
     0.02162
     0.09786
     0.16563
     0.12328
     0.26305
     0.25458
     0.48753
     0.54683
     0.78402
     0.97462
     1.00003
     0.98732
     1.14827
     1.66924
     1.94879
     1.68195
     1.15674
     0.34352
    -0.04614
    -0.19439
     0.74590
     2.05468
     1.41935
     0.38588
    -0.52476
    -1.19397
    -1.07538
    -0.86360
    -0.60100
    -0.50782
    -0.41040
    -0.53746
    -0.52899
    -0.56711
    -0.47817
    -0.36381
    -0.32992
    -0.25368
    -0.10968
     0.01315
     0.07245
     0.13175
     0.17834
     0.20375
     0.12751
     0.14445
     0.14022
     0.18257
     0.14022
     0.18257
     0.14445
     0.29270
     0.20375
     0.27999
     0.29270
     0.31388
     0.17834
     0.21646
     0.28423
     0.30540
     0.30540
     0.20375
     0.34776
     0.44518
     0.38588
     0.47483
     0.58495
     0.61036
     0.44094
    -0.43158
    -0.66877
     0.16987
     0.16563
     0.24187
     0.08516
    -0.05038
    -0.17745
    -0.35957
    -0.37228
    -0.45699
    -0.33416
    -0.38499
    -0.32992
    -0.27910
    -0.30028
    -0.21980
    -0.04191
     0.07669
     0.11904
    -0.22827
    -0.43158
    -0.24945
    -0.07156
    -0.01226
    -0.06732
    -0.08426
    -0.17745
    -0.21557
    -0.20286
    -0.29604
    -0.23674
    -0.35110
    -0.35534
    -0.21557
    -0.14356
    -0.21133
    -0.20286
    -0.21133
    -0.18592
    -0.19015
    -0.14356
    -0.10544
    -0.16050
    -0.10544
    -0.07579
    -0.12238
    -0.08426
    -0.11391
    -0.10121
    -0.04191
    -0.03767
    -0.09274
    -0.12238
     0.02586
    -0.09274
    -0.05885
    -0.14356
     0.00892
    -0.13509
    -0.05885
    -0.10968
    -0.15203
    -0.12662
    -0.04191
    -0.09274
    -0.06309
    -0.03767
    -0.06309
    -0.03767
    -0.01226
     0.01315
     0.09363
    -0.04614
     0.01315
     0.05127
     0.18681
     0.38588
     0.43247
     0.73319
     0.90261
     1.23722
     1.77090
     2.16903
     2.51211
     2.27492
     1.68618
     1.61842
     0.42400
    -1.28715
    -1.46504
    -0.07156
     2.10550
     2.77048
     1.74972
     0.58071
    -0.33416
    -0.82124
    -0.85936
    -0.71959
    -0.48240
     0.18681
     0.56377
     0.94073
     1.05086
     1.07203
     0.98309
     0.91955
     0.64848
     0.39011
     0.16987
     0.05974
    -0.23251
    -0.38499
    -0.55441
    -0.71112
    -0.70265
    -0.84666
    -0.84242
    -0.93137
    -0.87631
    -0.83819
    -0.89748
    -0.78736
    -0.80007
    -0.77889
    -0.76195
    -0.61370
    -0.66453
    -0.59676
    -0.52052
    -0.43158
    -0.38499
    -0.40193
    -0.38075
    -0.28757
    -0.39346
    -0.38499
    -0.38499
    -0.35110
    -0.25368
    -0.25792
    -0.17745
    -0.19015
    -0.08003
    -0.08426
     0.04704
     0.03433
     0.14022
     0.16563
     0.23764
     0.27999
     0.26728
     0.38164
     0.45365
     0.50024
     0.50447
     0.48753
     0.57648
     0.64848
     0.65695
     0.69931
     0.93650
     0.85602
     0.81367
     0.88567
     0.86449
     0.72049
     0.72472
     0.70778
     0.78825
     0.67813
     0.50871
     0.49600
     0.46635
     0.32235
     0.18681
     0.15293
     0.05974
    -0.19439
    -0.18592
    -0.17321
    -0.16050
    -0.28333
    -0.38075
    -0.43581
    -0.35957
    -0.41887
    -0.34687
    -0.25368
    -0.38499
    -0.38075
    -0.44428
    -0.22827
    -0.23674
    -0.38499
    -0.40193
    -0.29604
    -0.26639
    -0.35534
    -0.29180
    -0.26216
    -0.32569
    -0.37228
    -0.36381
    -0.27486
    -0.34687
    -0.37228
    -0.32569
    -0.30451
    -0.33416
    -0.44428
    -0.33416
    -0.29180
    -0.32569
    -0.38075
    -0.26216
    -0.20709
    -0.19862
    -0.22404
    -0.15627
    -0.06732
    -0.09274
    -0.08003
     0.08939
     0.09363
     0.08939
     0.06821
     0.14022
     0.26728
     0.40282
     0.36047
     0.30964
     0.26728
     0.37317
     0.45365
     0.41553
     0.54259
     0.36470
     0.35623
     0.35623
     0.46635
     0.26728
     0.22916
     0.22069
     0.25881
     0.33082
     0.54683
     0.75861
     0.83908
     0.40282
     0.11057
    -0.43581
    -1.42692
    -4.34096
    -6.67474
    -5.26431
    -3.07454
    -1.15162
    -0.44005
    -2.66370
    -2.04955
    -2.67640
    -1.19397
    -1.66411
    -2.17661
    -2.90936
    -1.69800
     0.69931
     1.77513
     2.51635
     2.75354
     2.54176
     1.92761
     1.58453
     1.06780
     0.60189
     0.25458
    -0.01226
    -0.23251
    -0.28333
    -0.44852
    -0.47817
    -0.58829
    -0.64335
    -0.68147
    -0.58406
    -0.53323
    -0.55017
    -0.58406
    -0.49087
    -0.52899
    -0.51205
    -0.46123
    -0.38922
    -0.28757
    -0.41463
    -0.33840
    -0.32992
    -0.29180
    -0.11391
    -0.21557
    -0.08003
    -0.06732
    -0.04191
    -0.06732
     0.11481
     0.13598
     0.11481
     0.12328
     0.24611
     0.34776
     0.37741
     0.36470
     0.42823
     0.41976
     0.46635
     0.44941
     0.52989
     0.48753
     0.44518
     0.47059
     0.51294
     0.58071
     0.49177
     0.43671
     0.36047
     0.48330
     0.46635
     0.47483
     0.37317
     0.33082
     0.29693
     0.23764
     0.41553
     0.44941
     0.33505
     0.27576
     0.20799
     0.36047
     0.34352
     0.24187
     0.27576
     0.36470
     0.36047
     0.47483
     0.51718
     0.38164
     0.36470
     0.37317
     0.33929
     0.47906
     0.52565
     0.44941
     0.39859
     0.39859
     0.32658
     0.40282
     0.32235
     0.33505
     0.14445
     0.18257
     0.14869
     0.10633
     0.02586
     0.00892
    -0.09697
    -0.04614
    -0.09697
    -0.10544
    -0.12662
    -0.11815
    -0.21133
    -0.16474
    -0.13509
    -0.14780
    -0.13509
    -0.08003
    -0.11391
    -0.10544
    -0.06732
    -0.05885
    -0.01650
     0.00468
    -0.03344
    -0.02497
     0.04280
     0.03433
     0.00468
    -0.00802
    -0.05462
    -0.04191
     0.00892
     0.08516
    -0.00379
    -0.00802
    -0.04191
    -0.01226
    -0.06732
    -0.01650
     0.07669
     0.00892
    -0.07579
    -0.02920
     0.15293
     0.15716
     0.08516
     0.06398
     0.08516
     0.18681
     0.21222
     0.32235
     0.27576
     0.14022
     0.19952
     0.24187
     0.33082
     0.35199
     0.17410
     0.12751
     0.16563
     0.13175
     0.05974
     0.02586
     0.04280
    -0.08003
    -0.05462
    -0.09274
    -0.10968
    -0.18168
    -0.25368
    -0.18168
    -0.10544
    -0.10544
    -0.15627
    -0.05885
    -0.16897
    -0.11815
    -0.11391
    -0.00379
     0.03010
     0.06398
    -0.03767
     0.10633
     0.03433
     0.24611
     0.30540
     0.11057
     0.01739
     0.09786
     0.10210
     0.27152
     0.25034
     0.20375
     0.10210
     0.17834
     0.29270
     0.28846
     0.27152
     0.23764
     0.22493
     0.25458
     0.38164
     0.55530
     0.68660
     1.25840
     2.21986
     3.57099
     5.43039
     7.28131
     7.39143
     3.85054
    -2.15967
    -6.47143
    -2.76111
     0.13175
     2.72389
     3.23215
     1.08474
    -1.22362
    -3.21855
    -4.58239
    -5.22195
    -5.40832
    -4.98476
    -4.40450
    -3.50233
    -2.72723
    -2.00719
    -1.43116
    -0.83395
    -0.46546
    -0.19439
    -0.01226
     0.07669
     0.11057
    -0.04614
     0.13598
     0.14445
     0.04280
    -0.08426
     0.01739
    -0.04614
    -0.10968
    -0.06309
    -0.05885
    -0.10544
    -0.10968
    -0.08426
    -0.14356
    -0.02073
    -0.06732
    -0.15203
    -0.12238
     0.02162
    -0.05038
    -0.06309
    -0.04614
    -0.00802
    -0.00802
    -0.03344
     0.03010
     0.08516
     0.08939
    -0.00379
     0.09786
     0.10210
     0.11481
     0.06821
     0.09363
     0.10633
     0.08516
     0.08939
     0.16563
     0.16140
     0.06821
     0.00468
     0.05127
     0.11904
     0.12328
     0.13598
     0.05127
     0.00045
     0.03433
     0.16987
     0.10210
     0.14445
     0.03857
     0.04280
     0.06821
     0.15293
     0.06398
    -0.01650
     0.04280
     0.04704
     0.08939
     0.11904
     0.18681
     0.02162
     0.00045
     0.09363
     0.01739
     0.05551
     0.16140
     0.03010
     0.05974
    -0.00802
     0.00045
     0.04280
     0.03433
    -0.02497
    -0.00802
     0.05974
     0.02162
    -0.00802
    -0.02497
     0.05551
     0.00892
     0.03433
     0.14022
     0.10210
     0.11904
     0.11481
     0.14022
     0.21646
     0.22493
     0.22069
     0.36894
     0.44941
     0.43671
     0.46212
     0.57224
     0.50447
     0.46635
     0.33082
     0.41129
     0.36894
     0.29693
     0.36470
     0.42400
     0.44518
     0.42400
     0.36894
     0.29693
     0.27576
     0.20375
     0.14445
     0.11481
     0.22916
     0.22916
     0.18681
     0.20799
     0.13175
    -0.04614
     0.18681
     0.06398
     0.05551
    -0.10121
    -0.21980
    -0.13509
    -0.10968
    -0.08003
    -0.17745
    -0.22404
    -0.30451
    -0.22827
    -0.16050
    -0.11391
    -0.22827
    -0.30028
    -0.28757
    -0.16474
    -0.18168
    -0.22404
    -0.19862
    -0.28333
    -0.20709
    -0.18168
    -0.07156
    -0.14356
    -0.08850
    -0.08426
    -0.10968
    -0.07579
     0.04704
     0.06398
     0.14445
     0.21222
     0.22493
     0.32658
     0.37317
     0.31811
     0.53836
     0.65695
     0.79249
     0.89838
     1.05086
     1.00003
     0.86873
     0.64001
     0.91108
     1.11862
     1.41935
     2.17751
     2.57988
     2.60953
     2.03350
     0.82214
    -2.13849
    -5.58621
    -4.36214
     0.10633
     1.59724
     0.62307
    -1.10926
    -2.52393
    -3.31597
    -3.26514
    -3.00677
    -2.88818
    -2.23591
    -1.51587
    -1.06691
    -0.63912
    -0.16897
     0.22069
     0.42400
     0.42400
     0.49600
     0.45788
     0.51294
     0.42823
     0.45365
     0.45365
     0.22493
     0.25458
     0.20375
     0.18257
     0.13598
    -0.03344
    -0.00802
    -0.06732
     0.08092
     0.00892
     0.04280
    -0.05462
    -0.03767
    -0.03344
     0.02162
     0.14869
     0.02586
     0.03433
     0.06398
     0.07245
     0.07245
     0.05551
    -0.01226
     0.05974
     0.04704
     0.14445
     0.14022
     0.10210
     0.03857
     0.00468
    -0.01226
     0.08092
     0.11904
    -0.04614
     0.00045
     0.02162
     0.02586
     0.03433
     0.04280
    -0.03344
     0.01739
     0.03010
    -0.02920
     0.05127
     0.01315
     0.00468
     0.05127
     0.06398
     0.08092
    -0.00379
     0.07245
     0.13598
     0.00468
     0.02586
     0.04280
    -0.00802
     0.11057
     0.09363
     0.06821
    -0.01650
     0.06398
     0.11057
     0.03857
     0.05127
     0.07669
    -0.04191
     0.07669
     0.03010
     0.05127
     0.03433
     0.00468
    -0.07156
     0.00892
     0.13175
     0.04280
     0.02586
    -0.03344
    -0.05885
     0.05551
    -0.05885
     0.05551
     0.01739
    -0.01650
     0.00892
     0.08516
     0.12751
     0.02586
    -0.04614
    -0.10544
    -0.00802
     0.06821
     0.10210
    -0.00379
    -0.02920
     0.02162
     0.02586
     0.32235
     0.55530
     0.33082
     0.30117
     0.26728
     0.57648
     0.61460
     0.77978
     0.87720
     0.86449
     0.97038
     1.18639
     1.17369
     1.15674
     1.03815
     0.92379
     1.00003
     1.09745
     1.19910
     1.27110
     1.12710
     0.89838
     0.68237
     0.65695
     0.57648
     0.50024
     0.60189
     0.62730
     0.19952
    -0.37652
    -0.50358
    -0.00379
    -0.32992
    -1.04996
    -1.89283
    -2.70605
    -3.15502
    -2.08343
    -1.79965
    -1.99025
    -2.19779
    -2.37992
    -2.62558
    -2.71029
    -2.60440
    -2.30791
    -2.07072
    -1.56246
    -1.19821
    -0.80007
    -0.51205
    -0.30451
    -0.07156
     0.08516
     0.31811
     0.43671
     0.29270
     0.39011
     0.60613
     0.59766
     0.66542
     0.54259
     0.46635
     0.42823
     0.39859
     0.42400
     0.51294
     0.36894
     0.35199
     0.34776
     0.44518
     0.32658
     0.33929
     0.18257
     0.28423
     0.28423
     0.22493
     0.31388
     0.25881
     0.23340
     0.25881
     0.28846
     0.36470
     0.30964
     0.17834
     0.19528
     0.23340
     0.19104
     0.29270
     0.16140
     0.23340
     0.15293
     0.15716
     0.25881
     0.25458
     0.23340
     0.17410
     0.08516
     0.22493
     0.24187
     0.27576
     0.19952
     0.20375
     0.16140
     0.25034
     0.23340
     0.30117
     0.26728
     0.19952
     0.19104
     0.16987
     0.28423
     0.21646
     0.10633
     0.25034
     0.23764
     0.20375
     0.14869
     0.15293
     0.19104
     0.11481
     0.05127
     0.16140
     0.16987
     0.17410
     0.14022
     0.10633
     0.13175
     0.11057
     0.16140
     0.23340
     0.13175
     0.03857
     0.07245
     0.15293
     0.14022
     0.11904
     0.15716
     0.08516
     0.17834
     0.16987
     0.13175
     0.19528
     0.11904
     0.12328
     0.10210
     0.09363
     0.22916
     0.17410
     0.19104
     0.06821
     0.16563
     0.19104
     0.20375
     0.05127
     0.17834
     0.11481
     0.15716
     0.11904
     0.11481
     0.13175
    -0.02073
     0.04704
     0.19104
     0.21646
     0.07669
     0.02162
     0.07245
     0.06821
     0.01315
     0.03433
     0.05551
    -0.02497
    -0.05462
    -0.04191
    -0.02073
     0.01315
    -0.07579
    -0.28757
    -0.11815
    -0.05462
    -0.01650
     0.08939
     0.20799
     0.36894
     0.29270
     0.90685
     1.79207
     1.82172
     0.88991
     1.51676
     1.33887
     1.30922
     0.40282
    -3.70987
    -2.91359
     0.58495
     1.30922
    -0.35957
    -0.86360
    -1.62599
    -2.25709
    -2.68064
    -2.75688
    -2.60016
    -2.28674
    -1.94366
    -1.49046
    -1.13891
    -0.80430
    -0.46546
    -0.23674
    -0.13085
    -0.01650
     0.03857
     0.03010
     0.22493
     0.16140
     0.18681
     0.17834
     0.17410
     0.19104
     0.22493
     0.22493
     0.22069
     0.18257
     0.11481
     0.13598
     0.14869
     0.20375
     0.14869
     0.19528
     0.14445
     0.13598
     0.15716
     0.15716
     0.15716
     0.14022
     0.13175
     0.05127
     0.23340
     0.21646
     0.16563
     0.11904
     0.12751
     0.19104
     0.19104
     0.22069
     0.13175
     0.18681
     0.15293
     0.11904
     0.14869
     0.14869
     0.14869
     0.14869
     0.11481
     0.24187
     0.11904
     0.11481
     0.11481
     0.10210
     0.04280
     0.09363
     0.10633
     0.10210
    -0.05462
    -0.02073
     0.01315
     0.08939
     0.03857
     0.07669
    -0.02920
     0.01315
    -0.04191
     0.07245
    -0.02073
     0.03433
     0.00045
     0.03857
     0.09786
     0.09786
     0.07669
    -0.00379
     0.00045
    -0.00802
     0.08516
     0.06398
     0.01739
    -0.01650
    -0.09697
    -0.02920
     0.00045
     0.11057
    -0.02497
    -0.13085
     0.01315
    -0.29180
    -0.08850
    -0.02920
     0.00045
    -0.03344
     0.03433
     0.00892
     0.06398
     0.00045
     0.01739
    -0.02497
    -0.02497
     0.12751
     0.12328
     0.04280
     0.10633
     0.11904
     0.13175
     0.09786
     0.11057
     0.06398
     0.14869
     0.02162
     0.05127
     0.07669
     0.00468
     0.07669
    -0.00802
    -0.00802
     0.01315
    -0.02073
     0.01739
     0.00045
    -0.03344
    -0.08426
    -0.13933
    -0.04614
    -0.11391
     0.01739
    -0.08003
    -0.10121
    -0.08426
    -0.09274
     0.00045
    -0.05885
    -0.07579
    -0.14780
    -0.11815
    -0.10121
     0.02162
    -0.04614
    -0.08003
    -0.09697
    -0.02497
     0.11904
     0.04280
    -0.06309
    -0.04614
    -0.05038
     0.00045
     0.03433
     0.09363
     0.02162
    -0.06309
     0.05974
     0.05974
     0.14022
     0.02586
     0.03010
    -0.08426
    -0.03344
     0.08516
    -0.04614
    -0.00379
    -0.00379
    -0.17321
    -0.08426
    -0.05462
    -0.04191
    -0.10544
    -0.18592
    -0.20286
    -0.15203
    -0.14356
    -0.19862
    -0.19015
    -0.24945
    -0.11815
    -0.10544
    -0.05885
    -0.11815
    -0.10968
    -0.17321
    -0.16897
    -0.02920
     0.03010
     0.02586
    -0.02497
     0.01739
     0.09786
    -0.05462
    -0.12238
     0.04704
     0.14869
     0.48753
     0.78825
     0.83908
     1.39393
     1.06780
     0.99579
     1.13980
     1.69042
     2.68577
     3.19403
     4.90095
     5.54051
     3.18980
    -0.37228
    -2.81618
     0.03857
     1.68618
     0.17834
    -0.08003
    -2.05378
    -3.16349
    -3.00677
    -3.48962
    -3.84541
    -4.34096
    -4.25625
    -4.13342
    -3.67175
    -3.22279
    -2.85006
    -2.19779
    -1.64717
    -1.00761
    -0.35534
     0.20799
     0.51294
     0.75013
     0.90261
     0.87296
     0.85179
     0.55954
     0.42400
     0.31388
     0.25034
     0.16563
     0.00045
    -0.17321
    -0.21133
    -0.14780
    -0.21133
    -0.17321
    -0.31722
    -0.35957
    -0.40193
    -0.34263
    -0.21557
    -0.25792
    -0.30451
    -0.41887
    -0.30875
    -0.30451
    -0.19439
    -0.29604
    -0.26216
    -0.19439
    -0.21133
    -0.20709
    -0.10121
    -0.21133
    -0.15203
    -0.19862
    -0.11815
    -0.06309
    -0.12662
    -0.08850
    -0.11391
    -0.10544
    -0.13085
    -0.07156
    -0.12662
     0.02586
    -0.04191
    -0.04614
    -0.04191
    -0.04191
    -0.02497
    -0.05462
     0.04704
     0.08516
     0.00045
     0.10210
     0.10633
     0.03433
     0.02586
     0.07669
     0.12328
     0.08516
     0.09786
     0.12751
     0.09363
     0.10633
     0.19104
     0.07245
     0.15293
     0.17834
     0.06821
     0.15293
     0.10633
     0.13175
     0.16140
     0.10210
     0.07245
     0.07669
     0.15293
     0.20375
     0.17410
     0.11057
     0.04704
     0.15716
     0.16140
     0.24187
     0.19104
     0.14869
     0.16563
     0.21222
     0.28846
     0.35199
     0.29693
     0.33082
     0.32235
     0.40282
     0.42400
     0.47483
     0.45365
     0.41976
     0.42400
     0.56801
     0.55106
     0.45365
     0.38588
     0.31388
     0.31388
     0.18257
     0.16987
     0.39011
     0.44941
     0.62307
     0.72049
     0.98309
     1.17792
     1.26263
     0.95344
     1.06356
     1.19063
     1.27957
     1.41088
     1.54218
     1.51676
     1.50406
     1.39817
     1.16522
     1.00427
     0.82637
     0.61036
     0.43671
     0.28423
     0.11904
    -0.03344
    -0.27486
    -0.16897
    -0.38922
    -0.46123
    -0.38499
    -0.43581
    -0.55017
    -0.58406
    -0.56711
    -0.52052
    -0.42734
    -0.46546
    -0.47393
    -0.43581
    -0.41887
    -0.42311
    -0.37652
    -0.34687
    -0.28757
    -0.33416
    -0.21980
    -0.16474
    -0.17321
    -0.17745
    -0.18592
    -0.10968
    -0.09274
     0.02162
     0.07245
     0.09786
     0.01739
    -0.07156
     0.00892
     0.10633
     0.27576
     0.17410
     0.17834
     0.13175
     0.25881
     0.32658
     0.45365
     0.47059
     0.13598
     0.36470
     0.92803
     1.46170
     2.03773
     1.62689
     3.38463
     3.99878
     1.60571
    -2.43921
    -2.37145
    -0.32569
     0.79249
     0.84332
     0.27576
    -1.22362
    -2.21473
    -2.54087
    -3.09996
    -3.30326
    -3.45574
    -3.37527
    -3.05760
    -2.91783
    -2.50698
    -2.16391
    -1.62176
    -1.13467
    -0.75348
    -0.39769
    -0.05885
     0.21646
     0.41976
     0.65695
     0.88991
     0.78402
     0.84332
     0.87720
     0.82214
     0.70354
     0.74166
     0.55106
     0.50024
     0.42823
     0.31811
     0.22916
     0.04704
    -0.03767
    -0.00802
    -0.00379
    -0.03344
    -0.16474
    -0.14780
    -0.20709
    -0.18592
    -0.15203
    -0.17321
    -0.10544
    -0.18592
    -0.17745
    -0.14356
    -0.08003
    -0.02073
    -0.14780
    -0.07579
    -0.11815
    -0.13085
    -0.07156
    -0.09697
    -0.14780
    -0.20709
    -0.32569
    -0.28333
    -0.19015
    -0.26639
    -0.21133
    -0.23251
    -0.21557
    -0.18168
    -0.15203
    -0.13509
    -0.09697
    -0.05885
    -0.04614
     0.00045
     0.08092
     0.05974
     0.09363
     0.03857
     0.18257
     0.28423
     0.24611
     0.25034
     0.14869
     0.14445
     0.11481
     0.14022
     0.24611
     0.17834
     0.10633
     0.15716
     0.13598
     0.13598
     0.15716
     0.07245
     0.10633
     0.12751
     0.01315
     0.06821
     0.03857
     0.09363
     0.01315
     0.07669
     0.02162
     0.14869
     0.09786
     0.07669
    -0.02073
     0.05551
     0.04704
     0.07669
     0.06821
     0.07245
     0.02162
     0.07669
     0.09363
     0.14445
     0.10210
     0.00045
     0.00045
     0.05551
     0.10633
     0.05127
     0.09786
     0.03010
     0.06821
     0.02586
     0.05974
     0.09786
     0.05551
    -0.04191
     0.01739
     0.06398
     0.01315
     0.06821
     0.04280
    -0.07156
     0.06821
     0.00468
     0.09786
     0.05127
     0.04704
    -0.01226
    -0.01650
     0.00045
     0.06398
     0.02162
     0.08939
     0.00892
     0.05974
     0.08939
     0.06398
     0.17410
     0.12751
     0.10210
     0.11904
     0.08092
     0.16987
     0.14022
     0.21646
     0.24611
     0.27576
     0.37741
     0.47906
     0.64425
     0.80943
     0.88144
     1.09745
     1.18639
     1.75819
     1.95302
     1.12710
     0.36470
    -0.72806
    -1.09655
    -1.29562
    -0.43581
     0.77555
     0.71201
    -0.04191
    -1.14738
    -2.05378
    -2.32486
    -2.27403
    -1.77000
    -1.45657
    -1.16009
    -0.83819
    -0.74501
    -0.74077
    -0.55441
    -0.21980
     0.07245
     0.44941
     0.71201
     0.69507
     1.02121
     1.12286
     1.03815
     1.20333
     1.23298
     1.52100
     1.46170
     1.46594
     1.33464
     1.28381
     1.08474
     0.91532
     0.64848
     0.40282
     0.34776
    -0.02073
    -0.18168
    -0.39346
    -0.43158
    -0.60100
    -0.74924
    -0.83395
    -0.82124
    -0.90596
    -0.88901
    -0.88901
    -0.84666
    -0.77889
    -0.75348
    -0.63488
    -0.49935
    -0.56711
    -0.41887
    -0.34263
    -0.35534
    -0.19862
    -0.14356
    -0.24098
    -0.11815
    -0.11815
    -0.12662
    -0.10121
    -0.04614
    -0.03344
     0.02586
    -0.00379
     0.02162
    -0.11391
    -0.06309
     0.06398
    -0.03767
    -0.06732
    -0.14780
    -0.08003
    -0.12238
    -0.00379
    -0.03344
    -0.04191
    -0.08003
    -0.08850
    -0.01226
    -0.03767
     0.01739
    -0.02920
    -0.11815
    -0.06309
     0.07245
     0.07669
     0.00892
    -0.10544
     0.06398
    -0.02073
     0.05127
     0.03857
     0.03857
    -0.03767
     0.00045
     0.03010
     0.08516
     0.06821
     0.01315
    -0.04614
     0.08939
     0.09363
     0.06821
     0.03857
    -0.01650
     0.00892
     0.08516
     0.06821
     0.13598
    -0.00379
    -0.03344
     0.01315
     0.08516
     0.15716
     0.05974
     0.11481
     0.14022
     0.04280
     0.14445
     0.08516
     0.15293
     0.22069
     0.20375
     0.19952
     0.29270
     0.27999
     0.26728
     0.24187
     0.22069
     0.41129
     0.31811
     0.30540
     0.28423
     0.33505
     0.27152
     0.32658
     0.32658
     0.32235
     0.30117
     0.26305
     0.30117
     0.19952
     0.19952
     0.25881
     0.18257
     0.26728
     0.15293
     0.19528
     0.17410
     0.32235
     0.16987
     0.14869
     0.01739
     0.07669
     0.14445
     0.12328
     0.11904
     0.08939
     0.00468
    -0.03344
     0.07245
     0.10633
     0.05127
    -0.05462
    -0.01226
     0.01739
     0.10633
     0.10633
     0.08939
     0.15716
     0.16563
     0.36470
     0.43247
     0.61460
     0.79249
     1.15674
     1.45747
     2.06738
     2.35963
     2.17327
     3.33804
     3.33804
     2.87637
     1.98691
     0.27576
    -1.00761
    -1.42692
    -1.52858
    -1.65141
    -1.04573
    -1.40998
    -2.30791
    -3.23973
    -4.02754
    -4.36638
    -4.72216
    -4.46379
    -3.85811
    -3.18890
    -2.42227
    -1.71494
    -1.05420
    -0.32569
     0.22069
     0.66966
     1.17792
     1.48712
     1.56335
     1.69466
     1.67348
     1.68195
     1.65230
     1.51676
     1.43629
     1.33040
     1.30075
     1.20333
     0.99156
     0.99579
     0.88991
     0.77555
     0.70354
     0.63577
     0.53836
     0.52142
     0.41129
     0.44094
     0.45365
     0.35199
     0.26305
     0.25458
     0.22916
     0.17410
     0.07669
     0.08939
     0.01315
    -0.02920
     0.05127
    -0.04614
    -0.12238
    -0.17321
    -0.18168
    -0.18168
    -0.14356
    -0.25792
    -0.32992
    -0.24945
    -0.21133
    -0.21980
    -0.21980
    -0.30451
    -0.18592
    -0.23251
    -0.19439
    -0.16897
    -0.27063
    -0.21133
    -0.16897
    -0.14780
    -0.19439
    -0.08850
    -0.16050
    -0.16050
    -0.17321
    -0.16050
    -0.11391
    -0.13085
    -0.09697
    -0.15627
    -0.18592
    -0.15627
    -0.10968
    -0.15627
    -0.13509
    -0.23251
    -0.15203
    -0.02497
    -0.14356
    -0.10544
    -0.13933
    -0.15203
    -0.10121
    -0.04614
    -0.05885
    -0.05885
    -0.04614
    -0.02497
    -0.05038
     0.01315
    -0.01226
    -0.02073
    -0.05038
     0.06398
     0.01315
    -0.01226
    -0.00802
     0.00468
    -0.03767
    -0.06732
    -0.08426
    -0.00379
     0.00892
    -0.00379
    -0.08003
    -0.13085
    -0.06732
    -0.09274
    -0.00379
    -0.04614
    -0.02073
    -0.04191
    -0.01226
     0.05127
     0.00892
     0.00892
    -0.08850
    -0.01226
    -0.01650
    -0.02073
     0.00468
    -0.06732
    -0.05038
    -0.08426
    -0.16050
    -0.00379
    -0.08003
    -0.09697
    -0.19862
    -0.12662
    -0.10121
    -0.10968
    -0.08426
    -0.18168
    -0.13509
    -0.14356
    -0.11391
    -0.02497
    -0.12662
    -0.16474
    -0.18168
    -0.14780
    -0.00379
    -0.07579
     0.00892
    -0.09697
    -0.01650
     0.23340
     0.90261
     1.62265
     0.99156
     0.51718
     0.15293
     0.32658
     0.32658
     0.28846
     0.86026
     1.00003
     0.87720
     1.10168
     1.19063
     0.64848
     0.25458
     0.07669
    -0.04191
     0.03433
     0.50871
     0.66966
     0.85179
     0.87296
     1.05933
     1.22451
     1.67348
     1.77937
     1.23298
     1.63959
     1.45323
     1.91490
     2.13515
     2.05891
     2.16056
     2.75777
     2.46129
     1.95302
     2.29610
     2.61376
     2.16056
     1.91067
     1.02121
     0.19528
     0.02586
    -0.07579
    -0.71536
    -1.79542
    -2.12155
    -1.93942
    -2.01990
    -2.44769
    -3.11266
    -3.51080
    -3.79458
    -3.84117
    -3.75646
    -3.54469
    -3.30326
    -2.95171
    -2.62134
    -2.20203
    -1.83777
    -1.55823
    -1.27021
    -0.91443
    -0.81701
    -0.68994
    -0.63912
    -0.45699
    -0.37228
    -0.25368
    -0.15203
    -0.13509
    -0.20709
    -0.17321
    -0.17745
    -0.15627
    -0.28333
    -0.22404
    -0.25368
    -0.20286
    -0.28333
    -0.29180
    -0.29180
    -0.31722
    -0.20286
    -0.30875
    -0.32569
    -0.27063
    -0.28333
    -0.26216
    -0.29604
    -0.18168
    -0.25368
    -0.17321
    -0.22827
    -0.19439
    -0.28333
    -0.24945
    -0.30451
    -0.24945
    -0.12662
    -0.19439
    -0.18168
    -0.14780
    -0.16897
    -0.11391
    -0.08426
    -0.02497
    -0.08850
    -0.02920
     0.10210
     0.15716
     0.19104
     0.18257
     0.22069
     0.26728
     0.32658
     0.43671
     0.46635
     0.44518
     0.52142
     0.55106
     0.45365
     0.60613
     0.67813
     0.64001
     0.68660
     0.67813
     0.70778
     0.71625
     0.75013
     0.65272
     0.75437
     0.68660
     0.73319
     0.66966
     0.58071
     0.49600
     0.47059
     0.50024
     0.48753
     0.40706
     0.33082
     0.29270
     0.22916
     0.18681
     0.07245
     0.01739
     0.10210
    -0.04614
    -0.03767
     0.06398
     0.02162
    -0.04191
    -0.02497
    -0.23674
    -0.07579
    -0.16897
    -0.16050
    -0.15203
    -0.09697
    -0.20286
    -0.22404
    -0.24098
    -0.17745
    -0.15627
    -0.28333
    -0.24098
    -0.19862
    -0.25792
    -0.13933
    -0.22404
    -0.17321
    -0.11391
    -0.13933
    -0.16897
    -0.02073
    -0.00379
    -0.10121
    -0.21557
    -0.13933
    -0.02497
    -0.00802
    -0.03767
    -0.07579
     0.00045
    -0.03767
    -0.07579
     0.03010
     0.05127
     0.04704
    -0.02497
     0.03433
     0.01739
     0.06821
     0.27999
     0.50024
     0.65272
     0.96615
     1.51676
     1.96573
     2.05891
     2.46976
     3.60911
     4.32492
     4.17667
     4.13855
     3.37616
     1.56759
     0.12328
     1.08474
     2.08856
     1.94879
     0.75437
    -0.32992
    -1.24056
    -1.90130
    -2.61711
    -2.99407
    -2.87547
    -2.45192
    -2.06225
    -1.80812
    -1.65564
    -1.04573
    -0.70689
    -0.26216
     0.18257
     0.67813
     1.29228
     1.60571
     1.79631
     1.70313
     1.64806
     1.41511
     1.28381
     0.96191
     0.70778
     0.57648
     0.22493
     0.09363
     0.03857
    -0.05885
    -0.25368
    -0.43581
    -0.40193
    -0.42734
    -0.41887
    -0.47817
    -0.55864
    -0.64335
    -0.57558
    -0.66030
    -0.63912
    -0.57135
    -0.60947
    -0.73230
    -0.73653
    -0.62218
    -0.65606
    -0.76618
    -0.71959
    -0.70265
    -0.60947
    -0.60523
    -0.57135
    -0.63065
    -0.66453
    -0.53323
    -0.51205
    -0.35957
    -0.49511
    -0.53323
    -0.46546
    -0.35534
    -0.25792
    -0.32145
    -0.37228
    -0.28757
    -0.25368
    -0.19015
    -0.19862
    -0.18592
    -0.16897
    -0.13085
    -0.19862
    -0.09274
    -0.06732
    -0.05462
    -0.07579
    -0.09697
     0.00468
    -0.02920
     0.01315
    -0.08850
     0.04704
     0.01739
     0.02586
     0.04280
     0.05551
     0.00045
    -0.09697
    -0.06309
     0.00045
    -0.03767
    -0.05462
    -0.15203
    -0.23251
    -0.18168
    -0.36804
    -0.27486
    -0.35957
    -0.38075
    -0.35957
    -0.46970
    -0.49087
    -0.48240
    -0.60523
    -0.53746
    -0.35534
    -0.38499
    -0.20286
    -0.01650
     0.14022
     0.32658
     0.49177
     0.90261
     1.33887
     1.55912
     1.88949
     2.05468
     2.18598
     2.06315
     1.78360
     1.45747
     1.31346
     1.02121
     0.91955
     0.97038
     0.77131
     0.52989
     0.10210
    -0.29604
    -0.60523
    -0.77889
    -1.06691
    -1.20668
    -1.06691
    -0.99914
    -0.85089
    -0.78313
    -0.40193
    -0.18168
    -0.24945
    -0.19862
    -0.12662
     0.01739
     0.01739
     0.19104
     0.08092
     0.16987
     0.17834
     0.26305
     0.41129
     0.28423
     0.36047
     0.45365
     0.72472
     0.60189
     0.31388
     0.10633
    -0.46546
    -1.16009
    -0.83395
     0.00468
     0.47059
     0.16563
    -0.02497
    -0.20286
    -0.22827
    -0.32992
    -0.45275
    -0.32145
    -0.13509
     0.09363
     0.34776
     0.50871
     0.75013
     0.81790
     0.80520
     0.83484
     0.83061
     0.77131
     0.67813
     0.79249
     0.71625
     0.72896
     0.61883
     0.67389
     0.59766
     0.69084
     0.79249
     0.72472
     0.64001
     0.60189
     0.67813
     0.52989
     0.45365
     0.41976
     0.37317
     0.36894
     0.38164
     0.16987
     0.09363
     0.01739
    -0.09697
    -0.01650
    -0.12238
    -0.08850
    -0.19015
    -0.19015
    -0.19015
    -0.21980
    -0.20286
    -0.28333
    -0.22404
    -0.20709
    -0.14356
    -0.09274
    -0.19862
    -0.08426
    -0.14356
    -0.04614
     0.00468
    -0.01650
    -0.02497
    -0.10968
    -0.13933
    -0.01650
    -0.10121
    -0.04191
    -0.08426
    -0.05885
    -0.16897
    -0.01650
    -0.10968
    -0.12238
    -0.19439
    -0.27486
    -0.19862
    -0.18592
    -0.21133
    -0.27063
    -0.20709
    -0.27910
    -0.21980
    -0.28333
    -0.28333
    -0.27486
    -0.37228
    -0.35110
    -0.35534
    -0.31722
    -0.33840
    -0.37228
    -0.29604
    -0.35957
    -0.38499
    -0.26639
    -0.30028
    -0.27486
    -0.26639
    -0.31298
    -0.25368
    -0.13509
    -0.16474
    -0.13509
    -0.14780
    -0.11391
    -0.07156
    -0.14780
    -0.08426
    -0.04614
    -0.08426
    -0.11815
    -0.17321
    -0.10121
    -0.16474
    -0.20286
    -0.16474
    -0.15203
    -0.12238
    -0.16897
    -0.14780
    -0.23251
    -0.20286
    -0.18168
    -0.27486
    -0.14356
    -0.19015
    -0.13509
    -0.10968
    -0.19015
    -0.12662
    -0.20709
    -0.16474
    -0.15203
    -0.14356
    -0.21133
    -0.13933
    -0.17321
    -0.16050
    -0.18168
    -0.11391
    -0.15627
    -0.07156
    -0.16897
    -0.10968
    -0.05462
    -0.05462
    -0.08426
    -0.08003
    -0.06309
     0.00045
     0.01739
    -0.01650
     0.14869
     0.08092
     0.18681
     0.19104
     0.33505
     0.59766
     0.83061
     1.18216
     1.47017
     2.10127
     2.66883
     2.82978
     1.64806
    -2.49428
    -3.65057
    -2.24438
    -3.06184
    -1.35916
     0.50871
     0.00892
    -0.65182
    -1.78271
    -2.56628
    -3.29479
    -3.21432
    -2.45616
    -1.72341
    -0.90596
    -0.17321
     0.44094
     0.89414
     1.05933
     1.18216
     1.10168
     0.98732
     0.87296
     0.64425
     0.50871
     0.25034
    -0.01226
    -0.12662
    -0.23674
    -0.29180
    -0.42734
    -0.38075
    -0.37228
    -0.33840
    -0.27486
    -0.22827
    -0.16474
    -0.18592
    -0.13933
    -0.11815
     0.01315
    -0.01226
    -0.07156
    -0.00379
    -0.04191
     0.07245
    -0.03767
     0.01739
     0.00045
    -0.05885
     0.04704
    -0.01650
    -0.10968
    -0.05462
    -0.01226
     0.00468
    -0.01650
     0.10633
     0.05127
     0.04704
     0.13175
     0.03433
     0.00045
    -0.07156
    -0.00802
     0.00468
     0.08939
     0.03433
    -0.05038
    -0.06732
    -0.07579
    -0.05462
    -0.17745
    -0.11391
    -0.16050
    -0.18168
    -0.14780
    -0.05038
     0.03857
     0.11057
     0.13175
     0.28423
     0.58495
     0.83484
     1.59724
     1.96149
     2.16903
     2.40199
     2.33845
     2.45281
     2.36810
     2.24527
     2.25798
     2.42740
     2.23680
     2.15209
     1.83866
     1.52100
     1.12710
     0.67813
     0.27999
    -0.00802
    -0.27486
    -0.45275
    -0.67724
    -0.69841
    -0.74077
    -0.78313
    -0.70689
    -0.52476
    -0.48664
    -0.48664
    -0.41040
    -0.24521
    -0.13933
    -0.05462
    -0.11815
    -0.04191
    -0.19439
    -0.11391
    -0.04614
    -0.08426
    -0.04191
    -0.00802
    -0.07579
     0.01739
     0.03433
     0.03433
     0.01739
     0.03433
     0.15293
     0.11057
     0.22069
     0.15716
     0.13175
     0.23340
     0.25458
     0.25881
     0.36894
     0.29693
     0.29270
     0.32658
     0.32235
     0.33505
     0.25034
     0.25034
     0.31388
     0.19528
     0.29270
     0.20375
     0.09363
     0.10633
     0.05551
    -0.03767
     0.03010
    -0.02073
    -0.13933
    -0.09274
    -0.14780
     0.03010
    -0.02920
    -0.23674
    -0.18168
    -0.20709
    -0.24521
    -0.20709
    -0.27910
    -0.28333
    -0.27910
    -0.33416
    -0.35957
    -0.36804
    -0.43158
    -0.51629
    -0.50782
    -0.42734
    -0.52476
    -0.57558
    -0.60523
    -0.51205
    -0.49935
    -0.52899
    -0.53746
    -0.46546
    -0.46123
    -0.43158
    -0.42311
    -0.35110
    -0.40616
    -0.38922
    -0.25368
    -0.28333
    -0.31298
    -0.30451
    -0.32992
    -0.17745
    -0.16474
    -0.19015
    -0.22404
    -0.16474
    -0.18592
    -0.16474
    -0.10121
     0.05127
    -0.02497
    -0.00379
     0.02586
     0.02162
     0.04280
     0.02586
     0.12328
     0.22916
     0.35199
     0.50447
     0.72472
     1.25416
     1.68195
     2.11821
     2.84248
     4.05808
     4.75270
     3.54558
     1.63112
     0.82214
     1.38546
     2.29610
     2.69847
     2.27069
     1.66501
     0.77978
     0.18681
    -0.38499
    -1.07961
    -1.29986
    -1.32104
    -1.21091
    -1.67259
    -2.09614
    -2.46463
    -2.77382
    -2.79923
    -2.54510
    -1.78271
    -1.41845
    -1.54128
    -2.28250
    -3.57010
    -3.67175
    -3.34138
    -3.05760
    -2.94324
    -2.98560
    -2.82888
    -2.86700
    -2.79923
    -2.61287
    -2.30791
    -2.07920
    -1.83353
    -1.49893
    -1.23209
    -0.97796
    -0.73230
    -0.58406
    -0.56711
    -0.46970
    -0.49087
    -0.49511
    -0.27063
    -0.54594
    -0.57135
    -0.66877
    -0.63065
    -0.59253
    -0.62641
    -0.66453
    -0.67300
    -0.66877
    -0.60100
    -0.60523
    -0.59253
    -0.75348
    -0.62218
    -0.70689
    -0.57558
    -0.52899
    -0.55441
    -0.52899
    -0.55017
    -0.45275
    -0.45275
    -0.39346
    -0.37652
    -0.41040
    -0.32145
    -0.28757
    -0.33416
    -0.22404
    -0.26639
    -0.24521
    -0.27486
    -0.13085
    -0.19015
    -0.21980
    -0.13509
    -0.12662
    -0.11391
    -0.10544
    -0.15627
    -0.14356
    -0.09274
    -0.01226
     0.00892
     0.05974
     0.03010
     0.02162
    -0.08003
     0.19952
     0.12328
     0.14022
     0.14869
     0.19528
     0.28423
     0.22916
     0.20375
     0.30540
     0.30117
     0.29693
     0.39435
     0.33082
     0.33082
     0.31811
     0.33505
     0.44518
     0.32235
     0.36894
     0.38164
     0.40706
     0.40282
     0.36470
     0.36894
     0.36894
     0.45788
     0.39011
     0.39011
     0.27999
     0.30964
     0.37741
     0.28423
     0.36470
     0.39435
     0.32235
     0.28846
     0.22069
     0.30964
     0.28423
     0.21646
     0.31388
     0.23764
     0.25034
     0.25034
     0.34776
     0.29270
     0.29693
     0.27152
     0.35199
     0.39435
     0.38164
     0.47483
     0.52142
     0.57648
     0.60189
     0.62307
     0.73319
     0.84332
     0.84755
     0.79249
     0.75013
     0.77131
     0.76284
     0.78402
     0.76284
     0.93226
     0.85179
     0.75013
     0.72472
     0.67389
     0.56377
     0.59766
     0.48330
     0.52142
     0.44094
     0.44518
     0.44518
     0.34352
     0.42400
     0.33082
     0.30964
     0.25034
     0.31388
     0.27576
     0.27152
     0.31388
     0.41129
     0.49177
     0.55954
     0.70354
     0.71201
     0.64001
     0.64001
     0.75013
     0.72896
     0.80520
     0.80943
     0.86449
     0.93650
     0.77555
     0.85179
     0.77978
     0.69931
     0.71201
     0.62730
     0.69931
     0.56801
     0.72049
     0.74590
     0.72896
     0.82214
     0.94920
     1.02121
     1.63536
     3.24062
     4.03266
     4.19361
     3.52440
     3.13473
     1.30922
    -1.59635
    -1.48622
    -0.19439
     0.29693
     0.50447
     0.12751
    -0.79583
    -1.64717
    -2.57899
    -3.37950
    -3.60398
    -3.37527
    -2.98983
    -2.52393
    -2.14696
    -1.57517
    -0.96102
    -0.41040
     0.27152
     0.70778
     0.93650
     1.00850
     1.01274
     1.01274
     0.86449
     0.58918
     0.55954
     0.40282
     0.22916
     0.09786
    -0.09697
    -0.26639
    -0.51629
    -0.74924
    -0.82548
    -0.88054
    -0.93984
    -0.99490
    -0.99067
    -0.98219
    -0.95678
    -1.00761
    -0.96102
    -0.81277
    -0.89748
    -0.76618
    -0.74924
    -0.52899
    -0.48664
    -0.45275
    -0.27063
    -0.22827
    -0.07579
    -0.09274
    -0.09274
     0.03010
     0.09786
     0.12751
     0.12328
     0.23764
     0.25881
     0.35199
     0.45788
     0.43247
     0.46635
     0.47059
     0.46635
     0.60189
     0.59766
     0.59342
     0.63154
     0.52142
     0.55106
     0.46212
     0.36470
     0.34776
     0.35199
     0.41129
     0.36894
     0.36470
     0.16987
     0.18257
     0.08092
     0.14022
     0.10210
     0.19528
     0.09786
     0.09363
     0.07245
     0.06398
     0.01739
     0.01739
     0.12328
     0.02586
    -0.03767
     0.01315
    -0.01650
    -0.05885
    -0.10121
    -0.09274
    -0.01650
    -0.03344
    -0.10121
    -0.07156
    -0.13085
    -0.09697
    -0.07579
    -0.06732
     0.00045
    -0.10968
    -0.09274
     0.01315
    -0.04614
    -0.05462
    -0.05885
    -0.09697
    -0.06309
    -0.00802
    -0.04614
    -0.06732
    -0.10544
    -0.06309
    -0.05885
    -0.12662
    -0.03344
    -0.12662
    -0.14780
    -0.10968
    -0.12238
    -0.12238
    -0.19015
    -0.21980
    -0.19862
    -0.20286
    -0.15203
    -0.15203
    -0.24945
    -0.24521
    -0.16050
    -0.33840
    -0.11815
    -0.19862
    -0.20709
    -0.23251
    -0.17745
    -0.23674
    -0.22404
    -0.23674
    -0.18592
    -0.25368
    -0.16897
    -0.22404
    -0.24521
    -0.28333
    -0.22827
    -0.16474
    -0.16897
    -0.12662
    -0.25368
    -0.13085
    -0.21980
    -0.06732
    -0.19015
    -0.10544
    -0.12662
    -0.05462
    -0.03767
     0.00892
     0.03010
     0.08092
     0.05551
     0.12328
     0.16987
     0.30964
     0.19104
     0.16987
     0.25881
     0.33082
     0.41129
     0.39435
     0.39435
     0.47906
     0.64425
     1.06356
     1.43629
     1.66501
     2.12244
     2.93990
     3.54134
     4.07926
     4.66376
     4.71882
     4.13855
     2.21986
    -0.29180
    -1.58787
    -1.65988
    -1.21091
    -0.40193
    -0.85089
    -1.43540
    -2.65099
    -4.27743
    -5.26007
    -5.55656
    -5.48456
    -4.93394
    -4.04024
    -3.10843
    -2.01990
    -0.97372
    -0.38499
     0.16563
     0.77131
     1.30922
     1.61842
     1.84290
     1.80054
     1.62689
     1.47864
     1.20757
     0.86449
     0.47483
     0.05127
    -0.20709
    -0.32145
    -0.50782
    -0.63488
    -0.74924
    -0.81701
    -0.97372
    -1.14314
    -1.07961
    -0.91019
    -0.91443
    -0.80007
    -0.76195
    -0.72806
    -0.61794
    -0.62641
    -0.53746
    -0.46970
    -0.47817
    -0.46970
    -0.54594
    -0.52052
    -0.54170
    -0.52052
    -0.46123
    -0.47393
    -0.49511
    -0.43158
    -0.47393
    -0.51629
    -0.36381
    -0.43581
    -0.48240
    -0.41463
    -0.36381
    -0.38922
    -0.39346
    -0.31298
    -0.36381
    -0.31298
    -0.30875
    -0.25368
    -0.38499
    -0.30875
    -0.31298
    -0.37652
    -0.31298
    -0.23251
    -0.34263
    -0.35110
    -0.32569
    -0.25368
    -0.27486
    -0.22404
    -0.30028
    -0.24098
    -0.09697
    -0.12238
    -0.16897
    -0.10121
    -0.07156
    -0.05885
    -0.02920
     0.08939
     0.04280
     0.00468
     0.01315
     0.12751
     0.05551
     0.02162
     0.05127
     0.09786
     0.20375
     0.11904
     0.16563
     0.11904
     0.20799
     0.06398
     0.17410
     0.27999
     0.27999
     0.21646
     0.27576
     0.28846
     0.37741
     0.31811
     0.29270
     0.31388
     0.33082
     0.34352
     0.40282
     0.30964
     0.39011
     0.32658
     0.30540
     0.43671
     0.40282
     0.36894
     0.32235
     0.28846
     0.28846
     0.24611
     0.31388
     0.25458
     0.24187
     0.25881
     0.16987
     0.16563
     0.11481
     0.16140
     0.06821
     0.10633
     0.15716
     0.04704
    -0.01226
     0.05974
     0.03433
     0.06821
     0.03857
     0.03010
     0.06821
     0.06821
     0.10210
     0.19104
     0.00045
     0.05127
     0.00892
     0.03010
     0.15293
     0.04280
     0.08939
     0.06398
     0.10633
     0.07669
     0.12751
     0.05551
     0.04704
     0.09786
     0.10210
     0.16140
    -0.06732
     0.00045
     0.11057
     0.16987
     0.16987
     0.22493
     0.16140
     0.10633
     0.12328
     0.14445
     0.11904
     0.15716
     0.22069
     0.17410
     0.19104
     0.26305
     0.23764
     0.15716
     0.20799
     0.13175
     0.22069
     0.23764
     0.14869
     0.13175
     0.12751
     0.17410
     0.08939
     0.05127
     0.13598
     0.14022
     0.06398
     0.08516
     0.10210
     0.05974
     0.05551
    -0.06309
     0.07245
     0.02586
     0.06821
     0.01315
     0.04280
     0.03010
    -0.00379
     0.04280
    -0.02497
    -0.02920
     0.07245
     0.01739
    -0.00379
     0.03857
    -0.02497
    -0.07579
    -0.01650
     0.03010
    -0.01226
    -0.06732
    -0.02073
    -0.01650
    -0.05462
    -0.02497
     0.01739
     0.05974
     0.03857
     0.08516
     0.06821
     0.10210
     0.17410
     0.31388
     0.20799
     0.29693
     0.41976
     0.60189
     0.76708
     1.00427
     1.45323
     1.98691
     2.52905
     3.38886
     4.15126
     5.28214
     4.86706
    -1.37610
    -7.23806
    -5.26007
    -0.92713
     1.26263
     0.97462
    -0.98643
    -1.41422
    -2.44769
    -4.01483
    -4.65863
    -4.52733
    -3.71834
    -2.75264
    -1.65988
    -0.55864
     0.36047
     1.01274
     1.39817
     1.69466
     1.84713
     1.86408
     1.72007
     1.58030
     1.30499
     1.04239
     0.62730
     0.35623
     0.03857
    -0.16474
    -0.41887
    -0.52476
    -0.68147
    -0.82124
    -0.83819
    -0.82972
    -0.84242
    -0.58829
    -0.60947
    -0.56288
    -0.35957
    -0.38922
    -0.19015
    -0.24945
    -0.05462
    -0.08003
     0.05974
     0.10633
     0.07245
     0.15293
     0.10210
     0.12751
     0.13598
     0.29693
     0.17410
     0.27152
     0.23764
     0.33929
     0.28423
     0.19104
     0.24187
     0.25458
     0.33082
     0.39435
     0.36047
     0.28846
     0.39011
     0.32658
     0.30540
     0.36047
     0.37317
     0.35199
     0.41129
     0.43671
     0.42400
     0.37317
     0.28423
     0.40282
     0.36894
     0.33082
     0.26305
     0.30964
     0.19104
     0.25881
     0.22069
     0.09786
     0.16987
     0.14445
     0.14022
     0.00892
     0.06821
    -0.01650
     0.00045
    -0.05885
    -0.01226
     0.02162
    -0.05038
     0.00045
    -0.01650
     0.00045
    -0.01650
     0.00045
     0.06398
     0.04704
     0.04704
     0.05127
     0.14445
     0.10210
     0.12751
     0.22916
     0.35199
     0.26728
     0.27999
     0.36047
     0.34352
     0.39859
     0.47483
     0.44094
     0.52565
     0.46635
     0.43247
     0.38588
     0.44941
     0.47906
     0.42400
     0.47906
     0.52565
     0.49177
     0.41553
     0.31811
     0.36047
     0.39435
     0.36470
     0.24187
     0.30964
     0.17834
     0.27999
     0.23764
     0.21222
     0.29270
     0.20375
     0.16987
     0.06821
     0.15716
     0.16563
     0.17834
     0.16140
     0.15293
     0.16563
     0.24611
     0.16563
     0.27576
     0.16563
     0.24187
     0.26728
     0.26305
     0.20799
     0.14869
     0.14022
     0.18681
     0.14022
     0.09786
     0.08516
     0.00892
     0.05551
    -0.04191
    -0.11815
     0.03010
    -0.12662
    -0.08003
    -0.02920
    -0.00802
    -0.13509
    -0.18592
    -0.17745
    -0.10544
    -0.15627
    -0.11815
    -0.08426
    -0.20709
    -0.16474
    -0.13933
    -0.21980
    -0.19862
    -0.15203
    -0.26639
    -0.19862
    -0.17745
    -0.10544
    -0.24098
    -0.22404
    -0.21557
    -0.21557
    -0.19862
    -0.15203
    -0.15627
    -0.19862
    -0.14780
    -0.09697
    -0.04191
     0.00468
    -0.04191
     0.00892
    -0.03767
    -0.02073
     0.12328
     0.02162
    -0.00379
    -0.02073
     0.25881
     0.51718
     0.28423
     0.44518
     0.71201
     0.72896
     0.79249
     0.91108
     0.85179
     0.78402
     1.01697
     1.00003
     1.09321
     1.17792
     1.27957
     1.28805
     1.15251
     1.16098
     1.01697
     1.03391
     0.87720
     0.97038
     0.90261
     0.88144
     0.85602
     0.86026
     0.78825
     0.86873
     1.05086
     0.92803
     0.99156
     1.11439
     1.20333
     1.36005
     1.50829
     1.64383
     1.76666
     1.82172
     1.74972
     1.56335
     0.80520
    -0.05885
    -0.21557
    -0.11815
    -0.11391
    -0.69841
    -1.56670
    -3.03219
    -3.54045
    -4.01483
    -4.65439
    -5.66245
    -5.92929
    -5.52691
    -5.00594
    -4.78569
    -4.89158
    -5.16266
    -5.00594
    -4.59086
    -3.87082
    -3.21855
    -2.59593
    -1.96060
    -1.40998
    -0.81701
    -0.36381
    -0.09274
     0.20799
     0.28423
     0.39011
     0.42823
     0.58495
     0.56377
     0.54259
     0.56377
     0.56377
     0.58071
     0.52989
     0.39011
     0.44941
     0.36894
     0.36470
     0.40282
     0.30964
     0.27999
     0.32658
     0.24187
     0.33505
     0.30117
     0.35623
     0.21646
     0.36894
     0.35199
     0.29693
     0.36470
     0.27999
     0.32235
     0.37317
     0.29270
     0.30117
     0.21646
     0.32235
     0.28423
     0.25034
     0.23764
     0.13598
     0.08939
     0.14869
     0.13598
     0.15293
     0.03433
     0.01739
     0.08516
     0.11481
     0.08516
     0.12751
     0.05974
     0.01315
     0.02586
     0.04704
     0.16140
     0.11481
     0.14022
     0.11904
     0.14445
     0.18681
     0.16563
     0.12328
     0.12751
     0.10633
     0.20799
     0.18257
     0.18257
     0.08939
     0.17410
     0.15716
     0.20375
     0.21222
     0.17410
     0.20799
     0.19528
     0.22916
     0.19952
     0.19952
     0.27999
     0.18257
     0.26305
     0.21646
     0.27152
     0.16563
     0.30540
     0.18681
     0.33082
     0.30540
     0.19528
     0.33082
     0.27152
     0.25881
     0.29693
     0.30540
     0.26305
     0.32235
     0.27576
     0.27576
     0.32235
     0.28846
     0.34352
     0.32658
     0.45788
     0.65272
     0.80520
     0.91955
     0.98309
     1.25416
     1.30075
     1.39393
     1.41511
     1.88949
     2.25798
     1.77090
     0.92379
    -0.32145
    -1.18126
    -1.19397
    -0.91443
    -0.58406
    -0.40616
    -0.68994
    -1.27445
    -1.88013
    -2.33333
    -2.46463
    -2.33756
    -2.06649
    -1.73612
    -1.27445
    -0.85089
    -0.48240
    -0.16050
     0.05127
     0.24611
     0.41976
     0.66966
     0.57648
     0.61036
     0.49600
     0.55954
     0.44094
     0.36470
     0.41129
     0.38588
     0.38588
     0.30117
     0.27999
     0.28423
     0.31388
     0.21222
     0.21646
     0.36470
     0.27576
     0.22916
     0.31811
     0.27576
     0.38164
     0.37317
     0.39011
     0.41129
     0.52565
     0.57224
     0.59766
     0.57224
     0.60613
     0.65272
     0.66966
     0.75013
     0.66542
     0.66966
     0.68660
     0.67813
     0.64848
     0.52565
     0.47483
     0.50871
     0.41129
     0.33082
     0.31811
     0.16563
     0.11057
     0.04280
    -0.04191
     0.03433
    -0.00379
    -0.11815
    -0.18168
    -0.13509
    -0.17321
    -0.24098
    -0.19439
    -0.17321
    -0.13509
    -0.23674
    -0.32992
    -0.20286
    -0.15203
    -0.26216
    -0.31722
    -0.22404
    -0.10968
    -0.18592
    -0.27486
    -0.21980
    -0.24521
    -0.26639
    -0.18592
    -0.17321
    -0.23251
    -0.18168
    -0.22404
    -0.24098
    -0.23674
    -0.16474
    -0.30028
    -0.22827
    -0.14356
    -0.22404
    -0.18592
    -0.23251
    -0.14780
    -0.14780
    -0.18592
    -0.20286
    -0.15627
    -0.05462
    -0.12662
    -0.14780
    -0.00802
    -0.07156
    -0.03344
    -0.08426
     0.01315
    -0.04614
    -0.03344
     0.02162
     0.01739
     0.01315
     0.00892
     0.00045
     0.02162
     0.02162
     0.09363
     0.01315
     0.00468
     0.04704
     0.12751
     0.13175
     0.12751
     0.14022
     0.03010
     0.16987
     0.33929
     0.34776
     0.27999
     0.38164
     0.47059
     0.43671
     0.11481
    -0.75771
    -1.96484
    -2.46463
    -2.50275
    -2.62134
    -3.02372
    -3.09149
    -2.21473
    -1.87589
    -2.15543
    -2.96018
    -3.18890
    -3.08301
    -2.73570
    -2.10884
    -1.79542
    -1.53281
    -1.13891
    -0.55864
    -0.37652
    -0.45699
    -0.39769
    -0.31298
    -0.32992
    -0.41040
    -0.50782
    -0.68571
    -0.60947
    -0.71959
    -0.71112
    -0.57558
    -0.28333
    -0.04614
     0.36047
     0.75437
     1.18639
     1.42358
     1.10592
     0.99579
     1.29228
     2.34269
     2.69847
     2.67730
     2.52905
     2.33422
     2.15633
     2.25798
     2.38505
     2.39352
     2.34693
     2.24104
     2.05044
     1.96573
     1.76666
     1.74548
     1.68618
     1.55065
     1.58453
     1.41511
     1.30075
     1.14404
     0.99579
     0.97885
     0.80096
     0.66119
     0.50024
     0.33082
     0.37317
     0.22493
     0.15293
    -0.11391
    -0.15203
    -0.46546
    -0.69418
    -0.83395
    -0.85513
    -0.93137
    -1.12197
    -1.21091
    -1.10079
    -1.16009
    -1.04573
    -1.02455
    -1.05843
    -1.02455
    -0.97372
    -0.84666
    -0.71112
    -0.69841
    -0.68147
    -0.42734
    -0.37652
    -0.31722
    -0.32992
    -0.20709
    -0.19439
    -0.08850
    -0.14780
    -0.06732
    -0.05885
    -0.14356
    -0.12662
    -0.08003
    -0.00379
    -0.11815
    -0.13933
     0.00045
     0.00045
    -0.05038
    -0.10968
    -0.09274
     0.03857
     0.08092
     0.05551
     0.00892
    -0.01226
    -0.04614
     0.00892
    -0.01650
     0.07669
     0.07245
    -0.05038
     0.06398
    -0.01650
    -0.04614
    -0.05038
    -0.22404
    -0.06309
    -0.14356
    -0.16897
    -0.19862
    -0.24098
    -0.23251
    -0.22404
    -0.27910
    -0.34263
    -0.28757
    -0.32992
    -0.31298
    -0.27063
    -0.24521
    -0.32569
    -0.30451
    -0.37652
    -0.26639
    -0.21557
    -0.22404
    -0.20709
    -0.21557
    -0.22827
    -0.25368
    -0.16897
    -0.18592
    -0.15627
    -0.16050
    -0.13933
    -0.14780
    -0.05885
    -0.17321
    -0.13085
    -0.09697
    -0.02073
    -0.07156
    -0.06732
    -0.05462
    -0.05038
    -0.02073
    -0.06732
     0.04704
    -0.01226
    -0.00379
    -0.03344
     0.01739
     0.05127
     0.07669
    -0.03767
     0.03433
     0.06398
     0.06821
     0.05551
     0.02586
     0.09363
     0.12328
     0.07245
     0.14869
     0.08516
     0.06398
     0.11904
     0.12751
     0.22916
     0.20375
     0.19528
     0.32658
     0.50447
     0.52989
     0.52142
     0.38164
     0.20799
     0.09786
     0.38164
     1.04662
     0.95344
     0.34776
     0.22069
     0.19952
    -1.45234
    -2.90512
    -2.66793
    -2.09190
    -1.54128
    -0.80007
    -0.88054
    -0.91443
    -1.12197
    -1.54128
    -1.59211
    -1.28292
    -0.60947
    -0.10968
     0.45365
     1.10592
     1.49135
     1.82596
     2.02503
     2.01232
     2.08009
     2.05468
     1.91914
     1.72430
     1.42782
     1.19063
     0.98732
     0.79249
     0.59766
     0.45365
     0.27576
     0.22493
     0.08939
    -0.02920
    -0.16050
    -0.27910
    -0.26216
    -0.29180
    -0.41463
    -0.41887
    -0.46546
    -0.49087
    -0.50358
    -0.53746
    -0.42311
    -0.38075
    -0.35957
    -0.43158
    -0.40616
    -0.32145
    -0.32569
    -0.27063
    -0.25792
    -0.21980
    -0.14780
    -0.16474
    -0.13085
    -0.08850
    -0.14780
    -0.10121
    -0.01650
     0.05127
    -0.06732
    -0.13933
    -0.13085
    -0.15627
     0.02162
    -0.03344
    -0.05885
     0.01315
    -0.05462
    -0.04191
     0.00892
    -0.05885
    -0.12238
    -0.13085
    -0.14356
     0.05127
     0.01739
     0.20799
     1.45747
    -0.21133
    -0.60947
    -0.27910
     0.01315
     0.21222
     0.18257
     0.19952
     0.13175
     0.05974
    -0.13085
    -0.10544
    -0.19015
    -0.11391
    -0.14780
    -0.18168
    -0.10968
    -0.06732
    -0.00802
    -0.02073
     0.02586
    -0.01650
     0.04280
     0.11904
     0.14869
     0.09786
     0.20799
     0.15716
     0.13175
     0.18257
     0.26728
     0.16140
     0.21646
     0.15293
     0.27999
     0.16563
     0.08516
     0.06821
     0.01315
     0.11057
    -0.00802
    -0.05038
    -0.10544
    -0.15627
    -0.13933
    -0.14356
    -0.12238
    -0.15627
    -0.20709
    -0.22404
    -0.00802
     0.29270
     0.50024
     0.32658
     0.61883
     0.93226
     0.94920
     0.85179
     0.63154
     0.34352
    -0.28757
    -0.75348
    -0.74501
    -0.57135
    -0.34263
    -0.30875
    -0.65182
    -1.06691
    -1.48199
    -1.54552
    -1.63447
    -1.56246
    -1.44810
    -1.21938
    -0.92290
    -0.75771
    -0.44005
    -0.25792
     0.21646
     0.37741
     0.71625
     0.80943
     0.92379
     1.00427
     1.37276
     1.25416
     0.74166
     0.37317
     0.67389
     1.00003
     0.96191
     0.83061
     0.66119
     0.62307
     0.58071
     0.55954
     0.34352
     0.18257
     0.12751
     0.13598
     0.14869
     0.13598
     0.25034
     0.27576
     0.29270
     0.23340
     0.30964
     0.26728
     0.25458
     0.21222
     0.19952
     0.28846
     0.21646
     0.16563
     0.06821
     0.05127
     0.16563
     0.06821
     0.03433
     0.00892
    -0.01226
    -0.02920
    -0.03344
    -0.04614
    -0.10544
    -0.11391
    -0.17745
    -0.13085
    -0.13933
    -0.18168
    -0.13933
    -0.17745
    -0.21980
    -0.21980
    -0.22404
    -0.14780
    -0.25368
    -0.17745
    -0.16050
    -0.19439
    -0.14780
    -0.13509
    -0.20286
    -0.19862
    -0.11815
    -0.13085
    -0.08850
    -0.11815
    -0.10121
    -0.06732
    -0.05885
    -0.08426
     0.03433
    -0.04614
    -0.02920
    -0.00802
     0.00468
    -0.01650
     0.02162
     0.03433
     0.16987
     0.13598
     0.14869
     0.12751
     0.18681
     0.18257
     0.20799
     0.31811
     0.37741
     0.35199
     0.45788
     0.40282
     0.50871
     0.48330
     0.58071
     0.53836
     0.80096
     0.89838
     1.15251
     1.36428
     1.32193
     1.08050
     0.24611
    -1.09232
    -2.88818
    -4.10801
    -3.92165
    -3.06184
    -2.01566
    -1.92672
    -2.42227
    -3.80729
    -4.85346
    -5.00594
    -4.81958
    -4.88311
    -4.31555
    -2.90936
    -1.90554
    -1.44387
    -1.18126
    -0.70265
    -0.32569
    -0.07156
     0.13175
     0.40706
     0.46212
     0.59342
     0.56377
     0.77555
     0.52989
     0.50871
     0.41553
     0.35623
     0.21646
     0.14022
     0.12751
     0.08092
     0.04704
    -0.04614
    -0.07579
    -0.09697
    -0.11391
    -0.09697
    -0.20286
    -0.08426
    -0.12662
    -0.18168
    -0.10544
    -0.10544
    -0.02920
    -0.10121
     0.01315
    -0.07156
    -0.03344
     0.03433
     0.00892
    -0.05462
    -0.02920
    -0.00802
    -0.10121
     0.06398
     0.13598
     0.02162
     0.14445
     0.18681
     0.33929
     0.44094
     0.56801
     0.40706
     0.32658
     0.19104
     0.68660
     0.63154
     0.44941
     0.19528
     0.22493
     0.75437
     1.24993
     1.09321
     1.05086
     0.79672
     0.81367
     0.92803
     1.10168
     1.30922
     1.44900
     1.61842
     1.69042
     1.71583
     1.66501
     1.76666
     1.65654
     1.57606
     1.59300
     1.49982
     1.49135
     1.34311
     1.24993
     1.10592
     0.99579
     0.90261
     0.81790
     0.76708
     0.66542
     0.56801
     0.45365
     0.41129
     0.39435
     0.33505
     0.31811
     0.20375
     0.23764
     0.21646
     0.22069
     0.16140
     0.08092
     0.09363
     0.14869
     0.08092
     0.12751
     0.04704
     0.12328
     0.07245
     0.15293
     0.03010
     0.11904
     0.22069
     0.22069
     0.30540
     0.36047
     0.42400
     0.40282
     0.46212
     0.61460
     0.59342
     0.64425
     0.50871
     0.50447
     0.49600
     0.37741
     0.16563
     0.05974
    -0.00379
    -0.31722
    -0.36381
    -0.49087
    -0.34263
    -0.69841
    -0.82548
    -0.85089
    -0.87207
    -0.87631
    -0.80854
    -0.74077
    -0.71959
    -0.61370
    -0.57135
    -0.56711
    -0.39769
    -0.52476
    -0.43581
    -0.43581
    -0.67724
    -0.92713
    -1.06691
    -1.11350
    -1.10502
    -1.23633
    -1.45657
    -1.44810
    -1.12620
    -0.87207
    -0.60523
    -0.43158
    -0.31722
    -0.27063
    -0.02497
     0.21222
     0.44941
     0.90685
     1.18639
     1.33464
     1.56759
     1.60995
     1.60571
     1.50829
     1.49559
     1.34734
     1.27957
     1.16098
     0.99579
     0.94073
     0.84332
     0.71201
     0.57648
     0.63577
     0.52565
     0.35623
     0.39011
     0.33505
     0.40282
     0.43671
     0.47906
     0.50871
     0.83484
     0.88567
     1.22028
     0.98732
     0.50024
     0.14445
    -0.14780
    -0.97372
    -2.12155
    -2.33756
    -2.38415
    -3.29903
    -3.66328
    -3.56163
    -3.66752
    -4.01906
    -4.38756
    -4.79417
    -4.54851
    -4.34096
    -4.04871
    -3.57010
    -3.01101
    -2.57052
    -1.71070
    -1.02879
    -0.53323
    -0.15203
     0.28846
     0.50024
     0.55954
     0.64848
     0.59766
     0.62730
     0.55530
     0.46635
     0.42823
     0.29270
     0.22493
     0.23340
     0.21646
     0.17410
     0.08516
     0.04704
     0.14445
     0.14869
     0.10633
     0.10633
     0.07669
     0.11481
     0.00468
     0.11481
     0.15293
     0.12751
     0.16987
     0.16987
     0.17410
     0.19528
     0.18681
     0.15716
     0.25458
     0.24187
     0.25034
     0.25881
     0.14869
     0.29693
     0.28423
     0.27152
     0.36470
     0.23764
     0.22493
     0.27152
     0.26728
     0.31811
     0.26728
     0.22493
     0.27576
     0.29270
     0.33082
     0.22493
     0.16563
     0.22069
     0.25881
     0.18257
     0.26305
     0.20375
     0.18257
     0.16563
     0.30540
     0.15293
     0.33929
     0.37741
     0.50871
     0.62307
     0.11904
    -0.08850
     0.51294
     0.33929
     0.23764
     0.22069
     0.31388
     0.42823
     0.26305
     0.29270
     0.25881
     0.15293
     0.12328
     0.14445
     0.11057
     0.14445
     0.22069
     0.20375
     0.18257
     0.21646
     0.25034
     0.11904
     0.25881
     0.30964
     0.23764
     0.20375
     0.21222
     0.22069
     0.23764
     0.25034
     0.18681
     0.22069
     0.19528
     0.17834
     0.16987
     0.17410
     0.12328
    -0.01650
     0.08939
     0.08516
     0.08092
     0.03857
     0.14869
     0.11481
     0.09363
    -0.00379
     0.02162
     0.05974
     0.16563
     0.19528
     0.23764
     0.32235
     0.34776
     0.54259
     0.52989
     0.58918
     0.55954
     0.70778
     1.07627
     1.43205
     1.77513
     1.37699
     0.54683
     0.71201
     1.49135
     1.93608
     2.14786
     2.09279
     1.85984
     1.55912
     1.32617
     1.46170
     1.37276
     1.26687
     1.13557
     1.08474
     0.95344
     0.75013
     0.48753
     0.19528
    -0.14356
    -0.29180
    -0.46546
    -0.57558
    -0.63488
    -0.74924
    -0.74501
    -0.79583
    -0.80007
    -0.93560
    -0.87631
    -0.82548
    -0.77889
    -0.62641
    -0.46546
    -0.33840
    -0.28757
    -0.22404
    -0.20709
    -0.09274
    -0.02497
    -0.10121
    -0.12238
    -0.24945
    -0.03767
     0.05127
    -0.13509
    -0.22404
    -0.27063
    -0.30451
    -0.25792
    -0.41040
    -0.40193
    -0.15203
    -0.17745
    -0.20286
    -0.38922
    -0.57135
    -0.69841
    -0.33416
    -0.13933
    -0.32992
    -0.56288
    -0.50358
    -0.52052
    -0.46123
    -0.49087
    -0.50782
    -0.41887
    -0.44428
    -0.48664
    -0.35534
    -0.27063
    -0.34687
    -0.24945
    -0.37228
    -0.16897
    -0.03767
    -0.07156
     0.08092
     0.11904
     0.12328
     0.06398
     0.03857
     0.05127
     0.11904
     0.13598
     0.08516
     0.09363
    -0.02497
    -0.04191
    -0.19862
    -0.12662
    -0.20286
    -0.22404
    -0.20286
    -0.26639
    -0.31722
    -0.29604
    -0.38075
    -0.30875
    -0.27486
    -0.32992
    -0.26216
    -0.35534
    -0.36381
    -0.08003
    -0.13085
    -0.39346
    -0.23674
    -0.21557
    -0.19439
    -0.27910
    -0.18168
    -0.21557
    -0.22827
    -0.11391
    -0.17321
    -0.12662
    -0.05038
    -0.01650
     0.08516
     0.00892
     0.16563
     0.29693
     0.35623
     0.51718
     0.54683
     0.62730
     0.86449
     1.13980
     1.16945
     1.13133
     1.12286
     1.18639
     1.20757
     1.22451
     1.14827
     0.89414
     0.76708
     0.48753
     0.54259
     0.50447
     0.31388
     0.23340
     0.15716
    -0.17745
    -1.05420
    -2.10461
    -2.54934
    -2.01990
    -1.10502
    -0.74077
    -0.55441
    -0.62641
    -0.81701
    -0.80007
    -0.75348
    -0.42311
    -0.06309
     0.33505
     0.65695
     1.13557
     1.37699
     1.45747
     1.63959
     1.63112
     1.58453
     1.41935
     1.36852
     1.20333
     1.00427
     0.91108
     0.75013
     0.70778
     0.48330
     0.36894
     0.29693
     0.25458
     0.16987
     0.06398
     0.07669
     0.13598
     0.11481
     0.04704
     0.01739
    -0.02920
    -0.02920
    -0.03344
    -0.12662
     0.01315
    -0.00379
    -0.02073
    -0.02497
    -0.02073
    -0.06732
    -0.10121
    -0.13085
    -0.12238
    -0.08850
    -0.14780
    -0.14780
    -0.21557
    -0.16474
    -0.11391
    -0.15627
    -0.13933
    -0.13509
    -0.26216
    -0.31298
    -0.27063
    -0.21980
    -0.27910
    -0.30028
    -0.29604
    -0.23674
    -0.25792
    -0.22404
    -0.27063
    -0.29180
    -0.25792
    -0.21557
    -0.21133
    -0.08850
    -0.04191
     0.08516
     0.22493
     0.35623
     0.37317
     0.39435
     0.37741
     0.41976
     0.53412
     0.71201
     0.62307
     0.71625
     0.73743
    -0.13085
    -1.03726
    -1.45234
    -1.53281
    -0.82548
    -0.84242
    -0.88478
    -1.68106
    -2.07072
    -2.53663
    -2.48157
    -2.33333
    -2.25285
    -2.15967
    -1.97331
    -1.78694
    -1.47352
    -1.28715
    -1.18126
    -0.98643
    -0.91443
    -0.71112
    -0.57135
    -0.52899
    -0.75771
    -1.64717
    -2.40957
    -1.59635
    -1.45234
    -2.42651
    -2.13002
    -2.23591
    -1.78694
    -1.31680
    -1.42692
    -1.30409
    -1.56246
    -1.59211
    -1.38880
    -0.96525
    -0.57558
    -0.11391
     0.30117
     0.61883
     0.77555
     0.86873
     0.78402
     0.62730
     0.58071
     0.50024
     0.42823
     0.29270
     0.22069
     0.14869
     0.11481
     0.15293
     0.04704
    -0.01650
    -0.03344
    -0.02073
     0.03857
     0.07669
    -0.01226
    -0.03767
    -0.07579
    -0.07579
    -0.06732
     0.01739
     0.06821
    -0.07156
    -0.08850
     0.08939
     0.09363
     0.05127
     0.05127
     0.07245
     0.15293
     0.21222
     0.27999
     0.26305
     0.30540
     0.39859
     0.36047
     0.59342
     0.59342
     0.66542
     0.73743
     0.93226
     0.96615
     0.99156
     1.09745
     1.18639
     1.22028
     1.29228
     1.19910
     1.08474
     1.16098
     1.05509
     1.07627
     0.99579
     1.02544
     0.81367
     0.77978
     0.72049
     0.58918
     0.54259
     0.45788
     0.44518
     0.36894
     0.46635
     0.44518
     0.48753
     0.50447
     0.51294
     0.58071
     0.58495
     0.64001
     0.65272
     0.53412
     0.54683
     0.61460
     0.61883
     0.52565
     0.38164
     0.45365
     0.41976
     0.34352
     0.27152
     0.15716
     0.16987
     0.13175
     0.03010
     0.12328
     0.22069
     0.09363
     0.13598
     0.14022
     0.19952
     0.21646
     0.27999
     0.33082
     0.36470
     0.49177
     0.56377
     0.63154
     0.69084
     0.63577
     0.69084
     0.73743
     0.82637
     0.70354
     0.74166
     0.74590
     0.85179
     0.74166
     0.70778
     0.86026
     1.01697
     1.32193
     1.54641
     2.13939
     3.55829
     2.41893
     1.39393
     1.66501
     1.99114
     1.40240
     3.79124
     5.23555
     4.66799
     3.16862
     1.66924
     1.33040
     1.00427
     0.49600
     0.91108
     1.72007
     2.42740
     1.75395
     0.74166
     0.56801
     0.88144
     0.45788
     0.24187
     0.38588
    -0.04614
     0.01315
     0.55954
     0.81790
     0.83484
     0.74590
     0.59766
     0.33082
     0.00045
    -0.35957
    -0.55017
    -0.87207
    -0.92290
    -0.85936
    -1.02031
    -1.00337
    -1.01184
    -1.01184
    -1.01184
    -1.03302
    -0.86360
    -0.85936
    -0.75771
    -0.72806
    -0.65606
    -0.59676
    -0.50358
    -0.43158
    -0.27910
    -0.19015
    -0.23251
    -0.26216
    -0.42311
    -0.44428
    -0.53323
    -0.67724
    -0.72806
    -0.69418
    -0.71959
    -0.81701
    -0.96949
    -1.08808
    -1.15162
    -1.29986
    -1.35492
    -1.29562
    -1.41422
    -1.34221
    -1.32104
    -1.20668
    -1.20668
    -1.11773
    -1.06267
    -1.01608
    -0.91019
    -0.88054
    -0.81277
    -0.73653
    -0.80854
    -0.72806
    -0.65606
    -0.57135
    -0.49087
    -0.59253
    -0.47817
    -0.30875
    -0.32992
    -0.25368
    -0.30028
    -0.13085
    -0.06309
    -0.00802
    -0.02920
    -0.15203
    -0.32992
    -0.32145
    -0.58829
    -0.55441
    -0.53746
    -0.73653
    -0.90596
    -0.99067
    -1.05843
    -1.05843
    -1.13891
    -1.15585
    -1.18126
    -1.19397
    -1.16432
    -1.05420
    -0.93560
    -0.85936
    -0.81277
    -0.60100
    -0.49511
    -0.37652
    -0.32992
    -0.23674
    -0.10544
    -0.16474
    -0.09697
    -0.04614
     0.01315
     0.01739
     0.02586
    -0.04614
     0.05974
     0.03857
    -0.02920
     0.05551
     0.08092
     0.15293
    -0.01226
     0.03857
     0.05127
     0.13175
     0.03010
     0.09786
    -0.02920
     0.05551
    -0.00379
     0.04704
     0.08939
     0.05551
    -0.01226
    -0.09697
    -0.00802
    -0.02497
    -0.09274
    -0.04191
    -0.17745
    -0.14780
    -0.35957
    -0.22827
    -0.27063
    -0.25368
    -0.37652
    -0.42734
    -0.39346
    -0.41887
    -0.41463
    -0.47393
    -0.47393
    -0.40193
    -0.53323
    -0.49087
    -0.46123
    -0.45699
    -0.49087
    -0.41887
    -0.33416
    -0.28757
    -0.18168
    -0.13933
    -0.04191
     0.13175
     0.21646
     0.22069
     0.24611
     0.43671
     0.39435
     0.42823
     0.51718
     0.54683
     0.56801
     0.55954
     0.57648
     0.45365
     0.37317
     0.41976
     0.75013
     0.86026
     0.86873
     1.07627
     0.54259
    -3.08301
    -5.48032
    -4.88311
     0.20375
    -0.05885
    -1.68529
    -1.34645
    -1.37610
    -2.63405
    -2.83735
    -1.47352
    -0.68994
     0.30964
     0.79249
     0.09363
     1.00427
     1.88949
     2.38081
     2.69424
     2.93143
     2.92296
     2.85942
     2.42317
     2.24951
     1.88525
     1.52947
     1.27957
     0.91532
     0.66966
     0.29693
     0.11904
    -0.00802
    -0.07579
    -0.13933
    -0.31722
    -0.29604
    -0.37652
    -0.43158
    -0.51629
    -0.52476
    -0.57558
    -0.50358
    -0.51205
    -0.52476
    -0.58829
    -0.57558
    -0.52899
    -0.56711
    -0.59253
    -0.45699
    -0.49087
    -0.53746
    -0.43158
    -0.41887
    -0.44852
    -0.44005
    -0.47393
    -0.35110
    -0.33840
    -0.38499
    -0.29180
    -0.31298
    -0.25368
    -0.25368
    -0.27910
    -0.27063
    -0.19862
    -0.16897
    -0.14356
    -0.12238
    -0.16474
    -0.22404
    -0.13085
    -0.10121
    -0.08850
    -0.09274
    -0.03767
    -0.05885
    -0.09697
    -0.02920
    -0.14356
    -0.03344
    -0.00379
    -0.06309
     0.07669
    -0.05038
     0.02586
    -0.04191
    -0.02073
    -0.02073
     0.06821
     0.14445
     0.06821
     0.05974
    -0.01650
     0.09786
     0.10210
     0.05974
     0.15716
     0.09363
     0.10210
     0.22493
     0.15716
     0.09786
     0.03433
    -0.00379
     0.01739
     0.01739
    -0.10544
    -0.20286
    -0.36381
    -0.25368
    -0.21133
    -0.33840
    -0.33416
    -0.28757
    -0.42734
    -0.43581
    -0.45275
    -0.42311
    -0.35957
    -0.34263
    -0.29604
    -0.13509
    -0.14780
    -0.13509
    -0.02073
    -0.00379
     0.08516
     0.06821
     0.18257
     0.25034
     0.19952
     0.29270
     0.34352
     0.25881
     0.30964
     0.32235
     0.29270
     0.34776
     0.34776
     0.24611
     0.31811
     0.33505
     0.26728
     0.15293
     0.19952
     0.16563
     0.10210
     0.09786
    -0.02497
    -0.21133
     0.00892
    -0.10121
    -0.01226
    -0.02920
    -0.06732
    -0.09274
    -0.13933
    -0.08003
    -0.05885
     0.03010
     0.15293
     0.32235
     0.32235
     0.23340
     0.29270
     0.40706
     0.28423
     0.25881
     0.51294
     0.52142
     0.96615
     1.27534
     1.46170
     1.19486
     0.86873
     0.97038
     0.80096
     1.67771
     2.88907
     2.63494
     1.83443
    -0.10968
    -3.39644
    -2.81194
     0.83908
     0.81790
     0.69084
    -0.10968
    -0.85936
    -1.62176
    -1.82930
    -1.87589
    -1.70647
    -1.43116
    -0.93137
    -0.60947
    -0.27063
     0.01315
    -0.00379
    -0.17745
    -0.08003
     0.28423
     0.46212
     0.58495
     0.38588
     0.28423
     0.05127
     0.13175
     0.07245
     0.13598
     0.28846
     0.33082
     0.33929
     0.41553
     0.52142
     0.54259
     0.55530
     0.46635
     0.40282
     0.50024
     0.53836
     0.45788
     0.47059
     0.37317
     0.28423
     0.17834
     0.21646
     0.04704
     0.08092
    -0.06732
     0.07669
     0.08092
    -0.08850
    -0.15627
    -0.02073
    -0.14780
    -0.03344
    -0.08426
    -0.08003
    -0.13085
    -0.15627
    -0.16474
    -0.05885
    -0.00802
    -0.14356
    -0.05885
    -0.12662
    -0.10121
    -0.06309
    -0.11815
    -0.07156
     0.06821
     0.05974
     0.01315
     0.03857
     0.00045
     0.03433
     0.04704
     0.13175
     0.08939
     0.13598
     0.10633
     0.07669
     0.07245
     0.14869
     0.05127
     0.01315
     0.12751
     0.08516
     0.09786
     0.06398
    -0.03344
    -0.02073
    -0.12662
     0.00468
     0.03857
    -0.02920
    -0.09274
    -0.14356
    -0.04191
    -0.06732
    -0.12238
    -0.13085
    -0.13933
    -0.08426
    -0.07156
    -0.05038
    -0.08426
    -0.11815
    -0.02920
    -0.10121
     0.05551
     0.03010
     0.02586
     0.03857
     0.05127
     0.12751
     0.18681
     0.05551
     0.14022
     0.15716
     0.19952
     0.23764
     0.26305
     0.20375
     0.31811
     0.29270
     0.36470
     0.25034
     0.11904
     0.09786
     0.13598
     0.19528
     0.16563
     0.09363
     0.08516
     0.03433
    -0.01650
    -0.08003
    -0.10968
    -0.11391
    -0.16050
    -0.16474
    -0.19015
    -0.00379
    -0.15203
     0.00045
    -0.02920
     0.05551
     0.06821
     0.08939
     0.19528
     0.30964
     0.55954
     0.80520
     0.80096
     0.73319
     0.61460
     0.77555
     1.46594
     2.09703
     1.85561
     1.12286
     1.83019
    -1.99025
    -4.81534
    -3.45574
    -2.86700
    -0.33416
    -0.52476
    -1.70647
    -2.29521
    -2.70605
    -3.44727
    -3.58704
    -3.33291
    -2.60440
    -1.88013
    -1.10926
    -0.44852
     0.22493
     0.61036
     1.08050
     1.38970
     1.47441
     1.42358
     1.50406
     1.41511
     1.33464
     1.23722
     1.01697
     0.85602
     0.89414
     0.82214
     0.53836
     0.51718
     0.31811
     0.19528
     0.14022
     0.05974
     0.00468
     0.01315
    -0.13509
    -0.16050
    -0.24945
    -0.29180
    -0.36804
    -0.44005
    -0.44005
    -0.30028
    -0.33840
    -0.36804
    -0.34263
    -0.30875
    -0.32145
    -0.24521
    -0.30028
    -0.21133
    -0.16050
    -0.24098
    -0.18592
    -0.12238
    -0.19862
    -0.08850
    -0.12662
     0.00892
    -0.00379
     0.00045
     0.01739
    -0.01650
     0.05974
     0.03433
     0.04280
     0.12328
     0.14869
     0.19104
     0.22069
     0.18257
     0.24611
     0.25881
     0.14445
     0.30117
     0.24611
     0.25881
     0.27576
     0.24187
     0.22916
     0.19952
     0.20375
     0.20375
     0.20375
     0.20799
     0.19528
     0.14445
     0.20375
     0.13598
     0.10210
     0.17410
     0.19952
     0.15293
     0.10210
     0.17410
     0.17834
     0.10210
     0.11481
     0.08939
     0.22916
     0.13598
     0.09363
     0.09363
     0.13598
     0.09363
     0.15716
     0.14869
     0.29693
     0.18257
     0.15716
     0.14445
     0.14869
     0.25034
     0.19528
     0.21222
     0.24611
     0.22493
     0.22916
     0.24611
     0.20799
     0.14869
     0.20799
     0.10210
     0.17834
     0.11904
     0.07245
     0.14869
     0.11057
     0.05974
     0.02162
     0.05974
     0.06398
    -0.02920
     0.02586
    -0.01650
    -0.04614
    -0.01226
    -0.09274
    -0.10121
    -0.03767
    -0.03344
    -0.11391
     0.01315
    -0.10544
    -0.04191
     0.01315
    -0.07156
    -0.05885
    -0.04191
    -0.00379
    -0.08003
    -0.02920
    -0.09274
     0.02162
    -0.02073
    -0.01650
     0.04280
     0.02162
    -0.01650
    -0.05462
     0.00892
     0.03433
     0.00892
    -0.02073
     0.06821
     0.10210
     0.04280
     0.09363
     0.07245
     0.05127
     0.02586
    -0.02497
     0.05974
     0.00045
    -0.00802
    -0.09274
     0.02586
     0.03857
     0.13175
     0.27152
     1.36852
     3.45240
     6.45962
     6.90011
     2.15209
    -0.23674
     2.35963
     0.70778
    -1.19821
     1.42358
     3.42275
     2.78319
     2.50364
     2.02079
    -0.14356
    -0.74501
    -0.83819
    -1.84201
    -2.19355
    -2.37145
    -1.60482
    -0.90596
    -0.49087
    -0.09697
     0.08092
     0.09363
     0.17410
     0.29270
     0.38588
     0.47059
     0.33929
     0.24187
     0.40706
     0.31811
     0.21222
     0.13598
     0.20799
     0.19104
     0.19104
     0.17410
     0.04704
    -0.02073
    -0.24521
    -0.25368
    -0.38922
    -0.51629
    -0.55864
    -0.68571
    -0.66877
    -0.63488
    -0.62641
    -0.57558
    -0.60523
    -0.62641
    -0.57982
    -0.56711
    -0.58406
    -0.51205
    -0.57135
    -0.57558
    -0.63912
    -0.61794
    -0.64335
    -0.64759
    -0.76195
    -0.78313
    -0.69418
    -0.71112
    -0.78736
    -0.72383
    -0.71112
    -0.73653
    -0.75771
    -0.71959
    -0.58829
    -0.62218
    -0.59676
    -0.59676
    -0.59676
    -0.45699
    -0.55441
    -0.49087
    -0.44005
    -0.43158
    -0.46970
    -0.54594
    -0.49935
    -0.52476
    -0.61794
    -0.54170
    -0.54170
    -0.63912
    -0.62641
    -0.53323
    -0.51205
    -0.57135
    -0.55864
    -0.46546
    -0.36804
    -0.31722
    -0.35957
    -0.22827
    -0.08850
     0.00468
     0.07669
     0.05551
     0.25034
     0.16140
     0.19952
     0.22916
     0.23764
     0.20799
     0.22916
     0.37317
     0.43247
     0.39859
     0.38588
     0.33929
     0.40706
     0.33505
     0.34776
     0.40706
     0.42823
     0.41553
     0.35623
     0.53836
     0.53836
     0.56377
     0.48753
     0.43247
     0.45788
     0.56801
     0.47483
     0.49177
     0.44518
     0.29270
     0.35623
     0.35199
     0.42400
     0.26728
     0.15716
     0.19104
     0.17834
     0.18681
     0.14869
     0.03433
    -0.02497
    -0.00802
     0.03010
    -0.02920
    -0.06309
    -0.13933
    -0.15627
    -0.16474
    -0.13933
    -0.17745
    -0.25792
    -0.12238
    -0.26639
    -0.24521
    -0.25368
    -0.26216
    -0.30028
    -0.22404
    -0.25368
    -0.29604
    -0.32992
    -0.32145
    -0.38499
    -0.27910
    -0.44005
    -0.30875
    -0.32145
    -0.33416
    -0.27910
    -0.27910
    -0.30875
    -0.35110
    -0.30028
    -0.28333
    -0.13509
    -0.10544
    -0.16474
    -0.10968
    -0.05038
     0.00892
    -0.09274
     0.12751
     0.09363
     0.06398
     0.09786
     0.11057
     0.22916
     0.14022
     0.04704
     0.22069
     0.26728
     0.30117
     0.22069
     0.26728
     0.20375
     0.16563
     0.16140
     0.32235
     0.30540
     0.27576
     0.34776
     0.52989
     0.52989
     0.58071
     0.65695
     0.86449
     1.22875
     1.84290
     2.75354
     4.27409
     5.43039
     6.95517
     6.83234
     5.18473
     2.54176
     2.06738
     0.84755
    -1.44810
    -0.00802
     2.49093
     2.97802
     1.16522
    -1.19821
    -3.08301
    -4.45956
    -5.26007
    -5.53538
    -5.46761
    -5.15842
    -4.63322
    -4.00636
    -3.36679
    -2.84159
    -2.23167
    -1.86742
    -1.52858
    -1.31680
    -0.98643
    -0.93137
    -0.75771
    -0.74501
    -0.67724
    -0.58406
    -0.57982
    -0.60523
    -0.55017
    -0.49511
    -0.44005
    -0.50358
    -0.31298
    -0.35957
    -0.33416
    -0.28757
    -0.31298
    -0.24945
    -0.21557
    -0.12238
    -0.18592
    -0.13933
    -0.19015
     0.05551
    -0.00802
     0.03433
     0.06398
     0.01315
     0.03433
     0.05127
     0.10633
     0.22916
     0.08092
     0.00468
     0.05974
     0.20799
     0.07245
     0.08939
     0.10633
     0.12751
     0.13598
     0.02586
     0.23340
     0.10633
     0.07245
     0.02586
     0.11057
     0.24187
     0.26305
     0.19952
     0.17834
     0.21222
     0.27576
     0.27576
     0.30540
     0.28423
     0.27576
     0.16987
     0.36470
     0.36894
     0.26728
     0.33505
     0.30117
     0.36894
     0.31388
     0.29270
     0.26728
     0.18681
     0.19952
     0.10210
     0.20799
     0.10210
     0.04280
    -0.12662
    -0.01650
    -0.05462
    -0.19862
    -0.20709
    -0.46546
    -0.11815
    -0.17745
    -0.26639
    -0.35110
    -0.37652
    -0.38075
    -0.39769
    -0.36381
    -0.43581
    -0.59253
    -0.69418
    -0.63488
    -0.82548
    -0.69841
    -0.24945
    -0.02073
     0.07669
     0.07669
     0.05974
     0.15716
     0.32658
     0.46212
     0.56801
     0.67389
     0.83061
     0.91108
     1.11862
     1.14827
     1.23298
     1.16522
     1.12286
     0.88144
     0.86873
     0.79249
     0.68237
     0.56377
     0.48753
     0.47059
     0.52565
     0.35199
     0.33929
     0.29270
     0.20799
     0.16987
     0.14022
     0.28846
     0.12328
     0.15293
     0.12751
     0.19528
     0.16563
     0.17834
     0.17834
     0.14445
     0.20375
     0.14445
     0.28846
     0.30540
     0.31388
     0.19528
     0.33082
     0.40706
     0.47483
     0.50447
     0.41976
     0.61883
     0.47906
     0.36894
     0.48753
     0.56377
     0.59342
     0.61460
     0.87720
     0.89414
     0.83484
     0.63154
     0.43671
     0.62730
     1.18639
     2.18598
     1.71160
    -0.12662
    -0.57135
     1.30499
     1.28381
     0.37317
     0.32658
     0.07669
    -0.13509
    -0.32569
    -0.30875
    -0.14780
    -0.21980
    -0.28757
    -0.37652
    -0.31722
    -0.00802
     0.30964
     0.24611
     0.50024
     0.64425
     0.92803
     1.14404
     1.02544
     1.05086
     1.14404
     1.01274
     0.97462
     0.82637
     0.75437
     0.58918
     0.23764
     0.06821
    -0.22827
    -0.42311
    -0.62641
    -0.75771
    -0.85936
    -0.92290
    -0.94831
    -0.89748
    -0.89748
    -0.91866
    -0.95678
    -0.92290
    -0.93560
    -0.77465
    -0.71112
    -0.74077
    -0.74924
    -0.73653
    -0.66877
    -0.59676
    -0.65606
    -0.59253
    -0.58829
    -0.59676
    -0.54170
    -0.47817
    -0.47393
    -0.49511
    -0.42734
    -0.37228
    -0.32569
    -0.30028
    -0.30451
    -0.30028
    -0.29180
    -0.35957
    -0.28757
    -0.21980
    -0.13933
    -0.23674
    -0.16897
    -0.19015
    -0.15627
    -0.11815
    -0.13933
    -0.08003
    -0.07156
    -0.12238
     0.01315
     0.08092
     0.02162
    -0.02920
     0.00892
     0.07245
     0.21646
     0.08939
     0.17834
     0.13598
     0.15293
     0.17410
     0.11904
     0.26728
     0.18681
     0.11904
     0.20799
     0.27999
     0.25458
     0.17410
     0.17410
     0.23764
     0.16987
     0.28846
     0.22916
     0.27576
     0.16987
     0.20375
     0.21222
     0.31388
     0.30117
     0.23764
     0.18681
     0.25458
     0.27999
     0.25881
     0.22069
     0.26305
     0.25458
     0.38588
     0.37741
     0.42400
     0.32235
     0.41976
     0.32235
     0.46635
     0.42823
     0.38588
     0.41129
     0.41976
     0.29693
     0.29693
     0.24187
     0.17410
     0.22916
     0.16140
    -0.01650
    -0.17745
    -0.22827
    -0.23251
    -0.25792
    -0.30451
    -0.26216
    -0.21557
    -0.23251
    -0.08850
    -0.08850
     0.00045
    -0.00802
     0.08939
     0.12328
     0.24611
     0.33929
     0.15716
     0.02586
    -0.22827
    -0.54594
    -0.82124
    -1.19821
    -0.98219
    -0.87631
    -0.90596
    -0.81277
    -0.83395
    -1.31680
    -1.57093
    -1.75306
    -0.52052
     0.52565
    -0.21133
    -0.62641
    -0.38499
     0.54683
     0.95767
     1.11862
     1.19063
     1.02544
     0.91955
     1.10168
     1.15674
     0.83908
     1.04662
     1.02121
     0.72472
     0.88567
     0.85179
     0.44941
    -0.02497
    -0.08003
    -0.03344
     0.20375
     0.64425
     0.58071
     0.36047
     0.06398
    -0.02920
    -0.24521
    -0.27063
    -0.09274
    -0.03767
     0.01739
    -0.01226
     0.04704
    -0.13509
    -0.14356
    -0.12662
    -0.22827
    -0.13933
    -0.06732
    -0.15627
    -0.07156
    -0.04614
    -0.04614
    -0.09274
     0.05974
    -0.05038
     0.00892
     0.05974
     0.00468
    -0.05885
    -0.08426
     0.01739
    -0.01226
    -0.03767
    -0.01650
     0.02586
    -0.04614
     0.03433
    -0.05038
    -0.10544
    -0.09697
    -0.08426
    -0.05038
    -0.01226
    -0.08003
    -0.05885
    -0.07579
    -0.10968
    -0.12662
    -0.12238
    -0.02920
    -0.17745
    -0.26216
    -0.12662
    -0.10544
    -0.12662
    -0.21980
    -0.20286
    -0.19862
    -0.12662
    -0.03767
    -0.13933
    -0.21980
    -0.21557
    -0.09697
    -0.24521
    -0.19015
    -0.10968
    -0.18168
    -0.23674
    -0.13085
    -0.04614
    -0.09274
    -0.18168
    -0.20709
    -0.09697
    -0.11815
    -0.04614
    -0.16474
    -0.15203
    -0.05462
    -0.13933
    -0.06309
     0.02162
    -0.05038
    -0.10121
    -0.14356
    -0.02920
    -0.05038
    -0.08850
    -0.00802
    -0.10121
    -0.02073
    -0.09697
    -0.03344
    -0.01226
    -0.03344
    -0.16474
    -0.13933
    -0.10544
    -0.10121
    -0.19015
    -0.12662
    -0.08850
    -0.13933
    -0.26216
    -0.13085
    -0.14780
    -0.11391
    -0.10121
    -0.16050
    -0.16897
    -0.08426
    -0.07156
    -0.02073
     0.03433
     0.04704
     0.03433
     0.05974
     0.17834
     0.17410
     0.14445
     0.16987
     0.21646
     0.30117
     0.33082
     0.35623
     0.32235
     0.27576
     0.39011
     0.39011
     0.46212
     0.45788
     0.30964
     0.41129
     0.36894
     0.34776
     0.31388
     0.25881
     0.21646
     0.31811
     0.40706
     0.56377
     0.73743
     1.02121
     1.67771
     2.48246
     3.04155
     2.41893
     1.87255
     1.52100
     1.54641
     1.29228
     1.42358
     2.05891
     1.86408
     1.96996
     1.60995
     1.22028
     0.51294
     0.59766
    -1.00337
    -2.96866
    -3.44727
    -2.32486
    -1.26174
    -1.10926
    -1.75730
    -1.84624
    -1.70647
    -1.69800
    -1.63870
    -1.52011
    -1.10502
    -0.65606
     0.08516
     0.31811
     0.36894
     0.19952
     0.02586
     0.48330
     0.87720
     0.90261
     0.88567
     0.60613
     0.33505
     0.12328
    -0.09274
    -0.30451
    -0.34263
    -0.57558
    -0.73230
    -0.70689
    -0.67724
    -0.66453
    -0.73653
    -0.57558
    -0.49087
    -0.51629
    -0.42311
    -0.24521
    -0.23674
    -0.25368
    -0.19862
    -0.12238
    -0.03767
    -0.01226
     0.14869
     0.16987
     0.23764
     0.32235
     0.36470
     0.44094
     0.56801
     0.47059
     0.47059
     0.51718
     0.59342
     0.62307
     0.61036
     0.52989
     0.54259
     0.58495
     0.52565
     0.41129
     0.32658
     0.23340
     0.15716
     0.09786
     0.06398
    -0.08003
    -0.26639
    -0.28333
    -0.33416
    -0.32145
    -0.39769
    -0.48240
    -0.50358
    -0.49935
    -0.45699
    -0.40193
    -0.32145
    -0.32569
    -0.28333
    -0.35110
    -0.20286
    -0.09274
    -0.12238
    -0.12662
    -0.18168
     0.00468
    -0.05038
    -0.13085
    -0.08426
    -0.04614
    -0.03767
    -0.12238
    -0.08003
    -0.02497
    -0.10544
    -0.22404
    -0.11815
    -0.06309
    -0.16474
    -0.18168
    -0.14356
    -0.10544
    -0.13509
    -0.16050
    -0.14780
    -0.02497
    -0.11391
    -0.12238
    -0.09697
    -0.09274
    -0.17321
    -0.21133
    -0.11815
    -0.10121
    -0.14780
    -0.14780
    -0.14780
    -0.10968
    -0.04191
    -0.08850
    -0.12662
    -0.11815
    -0.10544
    -0.04191
    -0.04614
     0.08939
    -0.02497
     0.04280
     0.09786
     0.12751
     0.18257
     0.13598
     0.14445
     0.19104
     0.16563
     0.12751
     0.13175
     0.11057
     0.18681
     0.19952
     0.17834
     0.15716
     0.09786
     0.08516
    -0.02497
     0.11904
     0.08516
     0.11057
     0.06398
     0.03857
     0.03433
     0.07245
     0.03010
     0.07245
     0.00892
     0.00468
    -0.01226
     0.02586
     0.02162
     0.10210
    -0.08003
    -0.02920
     0.06821
     0.06821
     0.09363
    -0.02073
     0.03433
    -0.01650
     0.02586
     0.06821
     0.05974
     0.09786
     0.15716
     0.23764
     0.47059
     0.76708
     1.07203
     1.80054
     3.31263
     3.38886
     3.54134
     3.63876
     2.73236
     0.50024
    -0.14356
     0.30117
    -0.42734
    -2.07496
    -3.06184
    -2.58746
    -2.03260
    -2.57475
    -3.49386
    -4.45532
    -5.19654
    -5.47185
    -4.79840
    -4.07413
    -3.52351
    -2.86277
    -1.79542
    -0.55441
     0.18681
     0.88991
     1.43629
     1.71583
     1.86408
     1.85561
     1.88102
     1.66077
     1.56759
     1.20757
     0.88567
     0.59342
     0.44941
     0.26728
     0.01739
    -0.13085
    -0.14780
    -0.15203
    -0.23251
    -0.22404
    -0.34263
    -0.30875
    -0.32992
    -0.39346
    -0.34263
    -0.30451
    -0.35534
    -0.26216
    -0.34263
    -0.33416
    -0.34687
    -0.27910
    -0.27063
    -0.21980
    -0.27486
    -0.28757
    -0.28757
    -0.24098
    -0.26639
    -0.30028
    -0.27486
    -0.24521
    -0.26639
    -0.16897
    -0.09274
    -0.16050
    -0.21980
    -0.18168
    -0.11815
    -0.02920
    -0.01226
     0.08939
     0.05551
    -0.01226
     0.13175
     0.14869
     0.14445
     0.16140
     0.15716
     0.16140
     0.20799
     0.28423
     0.26728
     0.17834
     0.26728
     0.28846
     0.35623
     0.39011
     0.33929
     0.36047
     0.27576
     0.40706
     0.36894
     0.36894
     0.49177
     0.41976
     0.50024
     0.47059
     0.57224
     0.52565
     0.44518
     0.49177
     0.54259
     0.58918
     0.50447
     0.50871
     0.48753
     0.57648
     0.55106
     0.58495
     0.68237
     0.62730
     0.48330
     0.39435
     0.47483
     0.48753
     0.33082
     0.30117
     0.20799
     0.22916
     0.08092
    -0.00379
    -0.07579
    -0.13509
    -0.30028
    -0.37228
    -0.34263
    -0.28757
    -0.14780
    -0.27063
    -0.18168
    -0.21133
    -0.11815
    -0.11815
     0.05551
     0.16140
     0.17834
     0.14445
     0.20375
     0.27152
     0.33082
     0.28846
     0.31811
     0.33082
     0.26305
     0.29270
     0.28846
     0.31811
     0.23340
     0.16563
     0.15716
     0.29693
     0.35623
     0.27576
     0.16987
     0.20375
     0.36470
     0.37317
     0.48753
     0.45788
     0.40282
     0.30964
     0.20799
    -0.13085
    -0.03767
    -0.11391
     0.24187
     0.37317
     0.28846
     0.00045
    -0.21133
    -0.18592
     0.00468
     0.07669
     0.11057
     0.12751
     0.17834
     0.18681
     0.29270
     0.38588
     0.44941
     0.44094
     0.46635
     0.39859
     0.47059
     0.53412
     0.53836
     0.64425
     0.73319
     0.67389
     1.05509
     1.13133
     1.26263
     1.22028
     1.05086
     0.81790
     1.16522
     1.60147
     1.57183
     2.02079
     1.87255
     1.59300
     1.30075
     0.92803
     0.88144
     1.08474
     1.14827
     1.25840
     1.11439
     0.94920
     1.15251
     1.05509
     1.09745
     1.10592
     0.97038
     0.94073
     0.66966
     0.51718
     0.41553
     0.21222
     0.20375
     0.21222
     0.26728
     0.09363
    -0.14780
    -0.45275
    -0.66030
    -0.80854
    -0.80430
    -0.76195
    -0.95678
    -0.94408
    -0.82548
    -0.60523
    -0.49935
    -0.38499
    -0.36381
    -0.33416
    -0.16897
    -0.19439
    -0.02920
    -0.23674
    -0.15627
    -0.13509
    -0.17321
    -0.07579
    -0.12238
    -0.14780
    -0.12662
    -0.13933
    -0.05038
    -0.04191
    -0.12238
    -0.16474
    -0.08426
    -0.17745
    -0.05462
    -0.07156
    -0.10544
    -0.21133
    -0.16050
    -0.06732
    -0.03344
    -0.10968
    -0.15203
    -0.16474
    -0.12662
    -0.11391
    -0.08850
    -0.11391
    -0.06309
    -0.18592
    -0.09274
    -0.07156
    -0.10544
    -0.09274
    -0.02497
    -0.05885
    -0.10121
    -0.09697
    -0.07579
    -0.07156
    -0.10121
    -0.11815
    -0.07579
    -0.04614
    -0.10968
    -0.13085
    -0.15627
    -0.05462
    -0.21133
    -0.16050
    -0.15627
    -0.13933
    -0.12238
    -0.20286
    -0.20709
    -0.11391
    -0.15203
    -0.08850
    -0.15203
    -0.16050
    -0.27063
    -0.23674
    -0.19015
    -0.07156
    -0.18168
    -0.24945
    -0.23674
    -0.17745
    -0.19439
    -0.19015
    -0.28333
    -0.24521
    -0.24945
    -0.24098
    -0.20286
    -0.20709
    -0.21557
    -0.32569
    -0.26639
    -0.10968
    -0.19862
    -0.24945
    -0.24098
    -0.26639
    -0.12662
    -0.17745
    -0.20709
    -0.20709
    -0.21557
    -0.20286
    -0.10121
    -0.08850
    -0.22404
    -0.24945
    -0.24098
    -0.19862
    -0.15203
    -0.21133
    -0.26216
    -0.21980
    -0.26639
    -0.23251
    -0.15627
    -0.18168
    -0.20286
    -0.26639
    -0.16897
     0.20799
     0.37741
     0.69507
     1.38123
     2.46129
     4.10890
     5.68452
     5.53204
     2.39352
    -0.68994
    -1.52434
    -2.13426
    -2.67217
    -2.76535
    -1.76153
    -1.59635
    -2.20626
    -3.32867
    -4.78146
    -5.62856
    -6.22577
    -6.15377
    -5.59468
    -4.40450
    -3.16349
    -2.05802
    -0.73230
     0.50447
     1.30922
     2.00808
     2.22833
     2.29186
     2.04197
     2.02503
     1.92337
     1.45747
     1.10592
     0.83908
     0.40706
    -0.09274
    -0.42311
    -0.77465
    -0.88478
    -0.99490
    -1.22786
    -1.10926
    -0.87631
    -0.83819
    -0.60523
    -0.47817
    -0.48664
    -0.40616
    -0.27910
    -0.18168
     0.00045
    -0.00802
    -0.13509
    -0.11815
    -0.10544
    -0.14356
    -0.20286
    -0.23251
    -0.20709
    -0.29604
    -0.34263
    -0.41040
    -0.41040
    -0.55864
    -0.57982
    -0.67724
    -0.60523
    -0.66453
    -0.63912
    -0.63488
    -0.73653
    -0.63065
    -0.57982
    -0.60523
    -0.51629
    -0.49087
    -0.40193
    -0.48664
    -0.41887
    -0.37652
    -0.29180
    -0.32992
    -0.26216
    -0.13509
    -0.12238
    -0.10544
    -0.15627
    -0.10544
    -0.08850
    -0.09697
     0.04280
     0.03010
    -0.00379
     0.00045
     0.00892
    -0.02497
     0.14869
     0.04704
     0.09363
     0.05127
     0.01315
     0.16140
     0.14869
     0.15293
     0.11904
     0.14022
     0.12751
     0.28423
     0.20375
     0.22916
     0.16140
     0.14022
     0.22493
     0.22493
     0.15716
     0.22916
     0.20799
     0.22916
     0.19104
     0.23340
     0.24187
     0.16563
     0.15716
     0.15716
     0.19952
     0.17410
     0.19528
     0.22493
     0.25458
     0.17410
     0.15293
     0.27152
     0.19104
     0.19104
     0.10210
     0.21646
     0.16563
     0.19952
     0.19104
     0.24187
     0.14445
     0.18257
     0.21646
     0.24187
     0.23764
     0.14869
     0.10633
     0.21646
     0.22916
     0.13598
     0.17410
     0.21222
     0.08939
     0.11904
     0.15716
     0.15293
     0.12751
     0.10210
     0.15293
     0.09786
     0.04704
     0.07669
     0.11904
     0.02162
     0.05551
     0.05551
     0.16140
     0.09786
     0.09786
     0.01739
    -0.02497
    -0.05885
     0.00468
     0.09786
     0.04704
     0.00045
     0.05551
    -0.02497
     0.00468
     0.03433
     0.06398
    -0.00802
     0.03433
    -0.05038
     0.05974
     0.08516
    -0.02073
     0.03857
     0.10633
     0.11057
     0.09786
     0.08092
     0.10633
     0.10210
     0.16563
     0.18681
     0.41129
     0.46635
     0.62730
     0.80096
     1.40240
     3.02037
     2.93990
     3.18556
     3.79971
     3.72771
     3.89289
     4.61293
     5.43886
     5.28638
     5.04919
     5.06190
     4.81624
     4.74000
     4.59175
     3.89289
     2.88484
     2.05044
     1.33464
     1.25840
     0.73319
     0.00468
    -0.69841
    -1.15585
    -0.82972
    -0.55441
    -0.63065
    -1.22786
    -1.62599
    -1.38033
    -1.10079
    -0.86360
    -0.57135
    -0.24098
    -0.27063
    -0.48664
    -0.66453
    -0.63488
    -0.71112
    -0.75771
    -0.88054
    -1.11773
    -1.18126
    -1.20244
    -1.25327
    -1.38033
    -1.45657
    -1.49469
    -1.28715
    -1.33798
    -1.29562
    -1.30833
    -1.23633
    -1.07961
    -0.99067
    -0.91866
    -0.96525
    -0.99490
    -0.91443
    -0.79583
    -0.83395
    -0.62218
    -0.41887
    -1.13467
    -0.89325
    -0.80430
    -0.75348
    -0.77465
    -0.82548
    -0.77042
    -0.71536
    -0.67724
    -0.71536
    -0.68147
    -0.61794
    -0.54170
    -0.55864
    -0.57558
    -0.38922
    -0.38499
    -0.27486
    -0.25792
    -0.10968
    -0.16050
    -0.09274
    -0.05462
     0.10210
     0.08939
     0.12328
     0.07669
     0.08516
     0.18681
     0.08939
     0.11904
     0.23340
     0.12751
     0.11481
     0.07669
     0.07245
    -0.09274
    -0.13085
    -0.11815
    -0.11815
    -0.15203
    -0.20709
    -0.32569
    -0.38499
    -0.35534
    -0.43158
    -0.50358
    -0.32145
    -0.57558
    -0.69841
    -0.49935
    -0.50782
    -0.55441
    -0.62641
    -0.55864
    -0.42734
    -0.31298
    -0.27910
    -0.35110
    -0.30875
    -0.16897
     0.05127
     0.02586
     0.10210
     0.18681
     0.11481
     0.27576
     0.44094
     0.38164
     0.40706
     0.22493
     0.33505
     0.33929
     0.29693
     0.30964
     0.19952
     0.13175
     0.10210
     0.09363
     0.09786
     0.09786
    -0.01650
    -0.02073
     0.02162
     0.03010
     0.00892
    -0.01226
    -0.06309
    -0.06309
    -0.03344
     0.06821
     0.00045
     0.00468
    -0.11815
    -0.06732
    -0.10121
     0.00892
    -0.04614
    -0.11815
    -0.07156
    -0.06309
    -0.05038
    -0.04614
    -0.07579
    -0.02920
    -0.10544
    -0.05038
    -0.03344
    -0.16474
    -0.03344
    -0.06732
    -0.13933
     0.01315
     0.00892
    -0.07156
    -0.03344
    -0.05885
    -0.03344
    -0.09697
    -0.07156
    -0.02920
     0.03857
     0.02162
     0.00468
    -0.07156
    -0.00379
    -0.01226
    -0.00802
     0.05974
     0.02162
    -0.00379
     0.00468
    -0.03344
     0.01315
     0.00892
     0.03010
     0.05551
     0.02586
     0.05551
     0.05127
     0.03857
    -0.01650
    -0.02920
    -0.00379
     0.05974
     0.11057
     0.02162
     0.02162
    -0.02073
     0.03857
     0.07669
    -0.02920
    -0.02073
    -0.00379
     0.00045
     0.03857
    -0.03767
    -0.05462
    -0.02073
    -0.01226
    -0.01226
     0.11481
    -0.05462
    -0.05885
     0.00045
    -0.01226
     0.09786
     0.11904
     0.08939
     0.10210
     0.24611
     0.30117
     0.37317
     0.48330
     0.48753
     0.86026
     1.27110
     1.99538
     2.45705
     2.48246
     3.03732
     3.61758
     2.69424
     0.57648
    -1.99448
    -3.88776
    -1.74035
    -0.11815
    -0.77889
    -2.43921
    -2.65099
    -2.92630
    -2.73570
    -3.03642
    -3.32020
    -4.17578
    -4.45109
    -3.55316
    -2.62558
    -1.30409
    -0.24098
     0.20799
     0.47906
     0.69931
     1.00003
     1.06780
     0.97462
     0.90261
     0.69507
     0.58495
     0.40706
     0.19104
    -0.05462
    -0.03767
    -0.15627
    -0.21133
    -0.31298
    -0.30451
    -0.30028
    -0.33840
    -0.30451
    -0.32145
    -0.48240
    -0.40616
    -0.52052
    -0.48664
    -0.41887
    -0.40616
    -0.42311
    -0.44428
    -0.36381
    -0.39769
    -0.38499
    -0.34263
    -0.36804
    -0.27486
    -0.26216
    -0.27910
    -0.28333
    -0.28333
    -0.18168
    -0.23674
    -0.10121
    -0.06732
    -0.14356
    -0.14356
    -0.16050
    -0.09697
    -0.14780
    -0.07579
    -0.11815
    -0.15203
    -0.05885
    -0.11391
    -0.21980
    -0.29180
    -0.20286
    -0.19439
    -0.13509
    -0.11815
    -0.24945
    -0.24521
    -0.16474
    -0.29604
    -0.22827
    -0.20286
    -0.16050
    -0.20709
    -0.21980
    -0.29604
    -0.17321
    -0.27486
    -0.16474
    -0.25368
    -0.26639
    -0.17321
    -0.24098
    -0.21133
    -0.21980
    -0.27486
    -0.25792
    -0.23674
    -0.17321
    -0.19015
    -0.14780
    -0.14780
    -0.06309
    -0.04614
    -0.02073
    -0.10544
    -0.03344
    -0.05038
     0.01315
     0.02162
    -0.03344
     0.03010
     0.00468
     0.05127
     0.00468
     0.05974
     0.02162
     0.11481
     0.05551
     0.09363
     0.10210
     0.00045
    -0.00802
     0.05974
     0.05974
     0.08516
     0.00892
     0.03010
     0.07245
    -0.02073
    -0.01650
    -0.02073
    -0.01226
    -0.01650
    -0.02920
    -0.03767
    -0.06732
    -0.02497
    -0.08850
    -0.02920
     0.02162
    -0.00802
    -0.13933
    -0.05885
    -0.16474
     0.00468
    -0.01226
     0.13598
     0.27576
     0.33929
     0.32658
     0.51718
     0.65695
     0.77555
     0.88991
     0.94920
     1.13133
     1.33464
     1.43205
     1.52947
     1.48712
     1.52100
     1.55065
     1.64383
     1.72007
     1.69889
     1.51676
     1.46594
     1.43629
     1.43205
     1.44900
     1.32617
     1.33464
     1.33040
     1.25416
     1.28805
     1.30922
     1.25416
     1.19486
     1.16098
     1.15674
     0.99579
     0.95344
     0.82214
     0.85602
     0.66542
     0.61460
     0.31388
     0.09363
    -0.10121
    -0.03767
     0.22916
     0.27152
     0.19952
    -0.21557
    -0.40616
    -0.32569
     0.27152
     0.88567
     0.85179
     0.76708
     0.88991
     1.03391
     1.03391
     1.12286
     1.33040
     1.61418
     1.82596
     2.05044
     2.26222
     2.14786
     1.97844
     2.08432
     2.16056
     1.92337
     1.63112
     1.58030
     1.37699
     1.32617
     1.06356
     0.64001
     0.68660
     0.40282
     0.03433
    -0.29180
    -0.58829
    -0.77042
    -0.70265
    -0.71959
    -0.77042
    -0.85936
    -0.82548
    -0.83819
    -0.52476
    -0.32992
    -0.17745
    -0.04614
     0.19104
     0.21222
     0.25034
     0.47059
     0.35199
     0.42400
     0.44094
     0.48753
     0.38588
     0.35199
     0.34352
     0.35199
     0.21222
     0.22493
    -0.33416
    -1.29562
    -2.05378
    -2.23167
    -2.15120
    -2.12579
    -2.37992
    -2.73147
    -3.15502
    -3.39221
    -3.41762
    -3.40068
    -3.58281
    -3.45998
    -3.23126
    -3.01948
    -2.60440
    -2.25285
    -1.82506
    -1.32104
    -0.95255
    -0.63488
    -0.45699
    -0.26639
     0.04704
     0.17834
     0.26728
     0.39859
     0.32235
     0.34352
     0.19952
     0.13175
     0.12328
    -0.02920
    -0.05885
    -0.11391
    -0.08850
    -0.15203
    -0.20709
    -0.19015
    -0.18168
    -0.17745
    -0.23674
    -0.18168
    -0.12662
    -0.21557
    -0.21557
    -0.21557
    -0.24945
    -0.13085
    -0.19015
    -0.10544
    -0.10968
    -0.23251
    -0.14780
    -0.13085
    -0.08850
    -0.18592
    -0.15203
    -0.17745
    -0.14356
    -0.05462
    -0.08426
    -0.10544
    -0.16474
    -0.05885
    -0.11815
    -0.07579
    -0.02920
    -0.14356
    -0.01226
    -0.07156
    -0.05038
    -0.02920
    -0.16050
    -0.09274
    -0.07156
    -0.05038
    -0.11391
    -0.10544
    -0.27486
    -0.24521
    -0.19862
    -0.19439
    -0.11391
    -0.18168
    -0.22827
    -0.23674
    -0.13933
    -0.18168
    -0.13933
    -0.19015
    -0.13933
    -0.08426
    -0.14356
    -0.02497
    -0.02920
    -0.05038
    -0.09697
    -0.08850
    -0.02497
    -0.07156
    -0.06309
    -0.15203
    -0.16897
    -0.01650
    -0.13933
     0.09363
     0.35623
     0.61460
     0.83061
     1.13557
     1.67348
     2.49093
     3.21944
     3.65994
     3.77006
     4.20632
     1.79207
    -2.00719
    -2.98983
    -1.99872
    -1.20244
    -0.45699
    -0.04191
    -0.49087
    -2.19355
    -3.23973
    -3.98942
    -4.48921
    -4.40026
    -4.02754
    -3.28208
    -2.40957
    -1.56670
    -0.66030
    -0.08003
     0.51294
     0.83908
     0.98732
     1.12286
     1.11015
     1.01274
     0.96615
     0.81790
     0.66966
     0.57648
     0.33082
     0.19104
     0.00468
    -0.15627
    -0.37228
    -0.36804
    -0.52899
    -0.38499
    -0.51205
    -0.55864
    -0.49511
    -0.52899
    -0.57982
    -0.58829
    -0.53746
    -0.52476
    -0.43581
    -0.34687
    -0.24945
    -0.02920
     0.03010
     0.19104
     0.27576
     0.30964
     0.40706
     0.36894
     0.40282
     0.51718
     0.58071
     0.55106
     0.58071
     0.60613
     0.71625
     0.57224
     0.66542
     0.73743
     0.58495
     0.49600
     0.56377
     0.50447
     0.45365
     0.47059
     0.52142
     0.41129
     0.39435
     0.34776
     0.33929
     0.27152
     0.27576
     0.20799
     0.23764
     0.31388
     0.25034
     0.20799
     0.14022
     0.20799
     0.21222
     0.21222
     0.08516
     0.08939
     0.08092
     0.16563
     0.11904
     0.00468
     0.08092
     0.05551
    -0.03767
     0.06398
     0.10633
     0.02162
     0.10210
     0.00892
    -0.00802
     0.02162
     0.03433
    -0.03344
     0.11057
     0.03857
    -0.00802
     0.07245
     0.00468
    -0.00802
    -0.15203
     0.00892
     0.00892
    -0.07579
    -0.06732
    -0.08850
    -0.08003
    -0.05885
    -0.15203
    -0.11391
    -0.09274
     0.01739
    -0.03767
    -0.02497
    -0.05462
    -0.02497
    -0.08850
     0.01739
