# Supplementary material for: Software algorithm and hardware design for real-time implementation of new spectral estimator
Source: Biomed Eng Online. 2014 May 9;13:61. doi: 10.1186/1475-925X-13-61 (PMC4057578; doi:10.1186/1475-925X-13-61)
Supplement: Additional file 2 — txtfiles.zip. [file 1475-925X-13-61-S2.zip › FILE103.TXT]

    -0.70001
    -0.49712
    -0.59567
    -0.51451
    -0.34641
    -0.16671
     0.00139
     0.03617
    -0.02759
     0.04777
     0.18689
     0.28543
     0.37238
     0.14051
     0.27384
     0.19848
     0.40136
     0.38397
     0.30282
     0.21007
     0.18109
     0.32021
     0.37818
     0.38977
     0.21007
     0.09994
     0.13472
     0.16950
     0.15211
     0.30282
     0.03038
    -0.01600
     0.00719
     0.17529
     0.19848
     0.03617
    -0.10295
    -0.00440
     0.11153
     0.16950
     0.05356
    -0.06237
    -0.06817
    -0.05078
     0.09414
     0.21007
     0.08834
    -0.16671
    -0.08556
     0.04777
     0.06516
    -0.02759
    -0.07396
     0.05356
    -0.09715
     0.04777
     0.04777
    -0.01020
    -0.03918
    -0.11454
    -0.13193
     0.01878
    -0.03918
    -0.00440
    -0.15512
    -0.03918
    -0.03918
    -0.15512
    -0.14932
    -0.03918
    -0.05657
    -0.09715
    -0.08556
    -0.10295
    -0.06237
    -0.10295
    -0.10874
    -0.02179
    -0.07396
    -0.13773
     0.03038
    -0.14352
     0.05356
    -0.03339
    -0.08556
    -0.06237
     0.00139
     0.03617
     0.08834
     0.01299
    -0.10295
    -0.04498
    -0.13193
     0.18689
     0.06516
    -0.09135
    -0.18410
    -0.21308
    -0.18410
    -0.17830
    -0.32902
    -0.36380
    -0.41597
    -0.30004
    -0.27105
    -0.34061
    -0.41597
    -0.44495
    -0.53770
    -0.46234
    -0.17830
    -0.25366
    -0.26526
    -0.20729
    -0.02179
     0.07675
     0.08255
    -0.07396
    -0.01600
     0.09994
     0.18689
     0.16950
     0.20428
     0.12312
     0.05936
    -0.01020
     0.22746
     0.18109
     0.07095
     0.00719
    -0.02759
     0.03617
     0.01878
     0.05356
     0.00139
    -0.04498
     0.07095
    -0.07976
     0.18109
     0.08834
     0.02458
    -0.06817
     0.01878
     0.17529
     0.07675
     0.02458
     0.08255
     0.08834
     0.03038
     0.00719
     0.09994
     0.10573
     0.03038
     0.07095
     0.03617
     0.03617
    -0.00440
     0.01878
     0.12312
     0.09414
    -0.14932
     0.03617
     0.04197
     0.01299
    -0.03918
     0.03038
    -0.03339
     0.04197
     0.06516
     0.02458
     0.00719
    -0.01600
     0.08255
     0.01878
     0.03617
     0.13472
     0.03038
     0.15790
     0.26804
     0.38397
     0.34919
     0.36079
     0.04777
    -0.01020
     0.00139
    -0.27105
    -0.36960
    -0.12613
     0.10573
     0.30862
     0.45933
     0.77815
     1.37521
     1.65345
     2.07660
     1.50273
     1.13754
     1.40999
     1.51433
     1.54331
     1.45056
     1.29985
     1.61867
     1.69982
     1.25927
     0.84771
     0.24485
    -0.10295
    -0.16091
    -0.54929
    -0.57248
    -0.81594
    -0.79275
    -0.68262
    -0.52611
    -0.41017
    -0.28844
    -0.21888
    -0.19569
     0.09994
     0.18109
     0.26224
     0.12312
     0.20428
     0.28543
     0.25645
     0.38397
     0.22167
     0.37238
     0.27963
     0.22746
     0.28543
     0.46513
     0.25645
     0.25645
     0.17529
     0.27384
     0.27963
     0.14051
     0.13472
     0.34919
     0.17529
     0.15790
     0.18689
     0.25645
     0.16370
     0.08255
    -0.01600
     0.10573
     0.07095
     0.07675
     0.11153
     0.04777
    -0.01600
     0.07095
    -0.02759
     0.09414
     0.09414
     0.01878
    -0.00440
    -0.00440
     0.04197
    -0.01020
     0.04777
    -0.00440
     0.04197
     0.03617
    -0.06817
     0.11733
     0.13472
     0.02458
    -0.05078
    -0.12613
     0.05356
     0.03038
     0.03038
     0.00139
    -0.04498
    -0.02759
     0.12312
     0.01299
    -0.03339
    -0.04498
    -0.10295
    -0.06817
     0.05936
    -0.06237
     0.01878
    -0.14352
    -0.01020
     0.01299
     0.07675
    -0.07396
    -0.01600
    -0.17251
    -0.14932
     0.05356
    -0.04498
    -0.01020
    -0.06817
    -0.09715
     0.03617
     0.07095
    -0.02759
    -0.00440
    -0.02179
     0.00719
     0.00139
     0.02458
    -0.10295
    -0.13193
    -0.27105
    -0.28844
    -0.17830
    -0.19569
    -0.25366
    -0.35800
    -0.45075
    -0.45655
    -0.42756
    -0.55509
    -0.38699
    -0.52031
    -0.42756
    -0.38699
    -0.25366
    -0.27685
    -0.20729
    -0.38119
    -0.19569
     0.05936
    -0.07396
     0.07095
     0.12312
     0.04197
     0.09414
     0.00139
     0.30282
     0.19848
     0.29123
     0.19848
     0.18689
     0.19848
     0.28543
     0.11153
     0.09414
     0.24485
     0.09994
     0.17529
     0.21007
     0.08834
     0.17529
     0.11733
    -0.09135
     0.09414
    -0.06817
    -0.02759
     0.08255
    -0.02759
    -0.10874
     0.03038
    -0.07396
     0.07675
    -0.04498
    -0.07396
    -0.04498
    -0.08556
    -0.01020
     0.07095
    -0.12034
    -0.07976
    -0.08556
     0.00139
    -0.01600
    -0.02179
    -0.14932
    -0.17251
    -0.28844
    -0.08556
    -0.09715
    -0.05657
    -0.31743
    -0.25366
    -0.24787
    -0.04498
    -0.11454
    -0.24207
    -0.31743
    -0.32902
    -0.28265
    -0.16091
    -0.19569
    -0.32322
    -0.32322
    -0.42177
    -0.32322
    -0.31163
    -0.45075
    -0.63624
    -0.68262
    -0.71160
    -0.93187
    -1.06520
    -1.07679
    -1.15794
    -1.15794
    -1.08838
    -0.85652
     0.02458
     0.67381
     0.47092
     1.11435
     1.99545
     1.94328
     1.53172
     1.42738
     1.67084
     1.96067
     1.96067
     1.93748
     1.97226
     1.79257
     1.40999
     1.12015
     0.43614
    -0.10295
    -0.45075
    -0.82753
    -1.13476
    -1.29127
    -1.27388
    -1.27388
    -1.28547
    -0.98984
    -1.00143
    -0.71160
    -0.67682
    -0.42756
    -0.35800
    -0.18990
    -0.13773
    -0.07976
     0.00139
     0.08834
     0.20428
     0.20428
     0.16950
     0.11153
     0.21587
     0.12892
     0.23906
     0.18109
     0.19848
     0.12312
     0.22167
     0.30862
     0.29702
     0.11733
     0.03038
     0.06516
     0.08834
     0.29123
     0.16370
     0.08834
    -0.09715
     0.12892
     0.14631
     0.18689
     0.11733
     0.05936
    -0.06817
    -0.01020
     0.07095
     0.11153
     0.02458
    -0.08556
    -0.00440
     0.15211
     0.17529
     0.05936
    -0.09715
    -0.04498
     0.01878
     0.01878
     0.11733
     0.11733
    -0.07976
     0.00139
     0.08834
     0.14051
     0.12892
     0.00139
     0.04197
     0.06516
     0.08834
     0.11733
     0.07095
     0.03617
     0.05356
     0.08255
     0.17529
     0.19848
     0.01878
     0.00719
    -0.04498
     0.00139
     0.05936
     0.03617
    -0.04498
     0.00139
    -0.08556
     0.01299
    -0.04498
     0.01878
    -0.07976
    -0.18410
    -0.02759
     0.05936
    -0.07976
    -0.12034
    -0.03918
    -0.03339
    -0.04498
     0.02458
     0.05356
     0.08834
     0.13472
     0.05936
    -0.03918
     0.06516
     0.01299
     0.15211
     0.05936
     0.18109
     0.01299
    -0.16091
    -0.12034
    -0.12034
    -0.14352
    -0.28844
    -0.31163
    -0.30004
    -0.18990
    -0.27685
    -0.27105
    -0.49712
    -0.45655
    -0.38119
    -0.16671
    -0.07976
    -0.14932
    -0.18990
    -0.11454
     0.00139
     0.07095
     0.10573
     0.10573
     0.12312
     0.20428
     0.30862
     0.49411
     0.25645
     0.27963
     0.15211
     0.16370
    -0.03918
     0.33760
     0.18689
     0.22167
     0.09414
     0.19848
     0.16950
     0.13472
    -0.02759
    -0.10295
     0.00139
     0.01878
     0.14051
    -0.05657
     0.03617
    -0.06237
     0.05356
     0.07675
     0.09994
     0.01299
    -0.06237
    -0.01020
    -0.04498
    -0.01020
     0.00719
    -0.06817
    -0.10295
    -0.23627
    -0.04498
    -0.15512
    -0.10874
    -0.18410
    -0.33482
    -0.23048
    -0.31163
    -0.49133
    -0.61885
    -0.45075
    -0.65363
    -1.12316
    -0.78696
    -0.50872
    -0.25946
    -0.13193
    -0.18410
     0.33180
     0.85930
     1.15493
     0.89988
     1.00422
     0.96944
     0.95784
     1.32304
     1.44477
     1.27087
     1.17812
     1.14334
     0.97523
     0.75496
     0.42455
     0.10573
    -0.29424
    -0.53190
    -0.76957
    -0.85072
    -0.90289
    -0.82174
    -0.79275
    -0.93187
    -0.82174
    -0.77536
    -0.60146
    -0.60726
    -0.50872
    -0.41017
    -0.28844
    -0.08556
     0.04777
    -0.00440
    -0.01600
    -0.26526
    -0.10295
     0.11153
     0.11733
     0.04777
    -0.09135
    -0.02759
     0.14631
     0.01878
     0.00719
     0.02458
    -0.07396
    -0.03918
     0.08255
     0.05356
     0.05936
    -0.02179
    -0.04498
     0.09414
     0.24485
     0.23326
     0.14631
     0.03038
     0.06516
     0.04777
     0.18109
     0.08255
     0.18109
     0.07675
     0.17529
     0.03617
     0.20428
     0.15790
    -0.00440
    -0.03918
     0.11733
     0.03617
     0.05936
    -0.01020
     0.04777
    -0.04498
     0.00139
     0.03038
     0.02458
     0.03617
     0.05936
     0.00719
     0.00719
     0.03617
    -0.07396
    -0.02759
     0.03038
     0.03617
    -0.12034
     0.05356
     0.11153
     0.02458
    -0.06237
    -0.05657
     0.02458
    -0.03918
     0.03038
    -0.03339
    -0.02759
    -0.05657
    -0.10295
     0.03617
     0.09994
     0.04777
     0.01299
    -0.06237
    -0.04498
     0.04777
    -0.02759
    -0.01600
     0.04777
    -0.06237
     0.03038
     0.04197
     0.11733
     0.05356
    -0.05657
    -0.09135
     0.05356
     0.09994
     0.03038
     0.05936
    -0.08556
     0.01878
     0.14051
     0.08834
     0.03617
    -0.11454
    -0.14932
    -0.19569
    -0.07976
    -0.02759
     0.00719
    -0.26526
    -0.17830
    -0.00440
    -0.00440
    -0.02179
    -0.09135
    -0.03918
    -0.11454
    -0.12613
    -0.17830
     0.04777
    -0.05657
    -0.02179
    -0.02179
    -0.00440
     0.00139
    -0.07976
    -0.34061
    -0.14352
    -0.21308
    -0.06237
    -0.17251
    -0.15512
    -0.14352
    -0.21888
    -0.13773
    -0.04498
    -0.07396
    -0.07976
    -0.06817
    -0.06817
    -0.13193
     0.01878
    -0.16671
     0.01299
     0.00719
    -0.13773
    -0.07396
    -0.06817
     0.03617
    -0.13193
    -0.24207
    -0.13773
    -0.14352
    -0.20729
    -0.24787
    -0.14352
    -0.36960
    -0.24207
    -0.35221
    -0.10874
    -0.22468
    -0.28265
    -0.27685
    -0.38699
    -0.25946
    -0.39278
    -0.31743
    -0.10295
    -0.36960
    -0.31163
    -0.41017
    -0.28265
    -0.12034
    -0.20149
    -0.53190
    -0.42177
    -0.32902
    -0.50872
    -0.34641
     0.16370
     0.23906
     0.14631
     0.95205
     1.40999
     1.49114
     1.35202
     0.99262
     1.02740
     1.16073
     1.18392
     1.10856
     0.92306
     1.14913
     0.99262
     0.87089
     0.46513
     0.13472
    -0.18410
    -0.56668
    -0.60146
    -0.75218
    -0.89709
    -0.78696
    -0.90869
    -0.88550
    -0.72899
    -0.56089
    -0.43336
    -0.39858
    -0.38119
    -0.38119
    -0.17251
    -0.11454
    -0.11454
    -0.14932
    -0.09715
     0.01878
    -0.07976
     0.05356
    -0.04498
    -0.06237
    -0.09715
    -0.08556
    -0.05078
     0.02458
     0.03617
    -0.02179
    -0.09135
     0.03617
     0.08834
    -0.00440
     0.01299
    -0.05657
    -0.06237
     0.03038
    -0.00440
    -0.04498
     0.00139
     0.01299
    -0.10295
    -0.03339
     0.09994
     0.05356
     0.09414
    -0.01020
     0.00719
     0.03617
     0.03617
     0.07095
     0.26804
     0.18109
     0.12312
     0.33760
     0.34919
     0.29123
     0.40136
     0.27384
     0.25065
     0.37238
     0.41875
     0.41875
     0.49991
     0.41296
     0.34340
     0.51730
     0.48831
     0.62164
     0.44774
     0.45933
     0.47092
     0.43614
     0.53469
     0.47092
     0.51150
     0.33180
     0.34919
     0.42455
     0.51730
     0.32601
     0.04197
    -0.02759
     0.05356
     0.18689
     0.18109
    -0.06237
    -0.18410
    -0.21308
    -0.06817
    -0.05657
    -0.12034
    -0.35800
    -0.36960
    -0.30583
    -0.35800
    -0.29424
    -0.52031
    -0.42177
    -0.50292
    -0.41017
    -0.32322
    -0.27685
    -0.42177
    -0.57248
    -0.49133
    -0.51451
    -0.47394
    -0.33482
    -0.40438
    -0.47973
    -0.39858
    -0.24787
    -0.28844
    -0.34061
    -0.25946
    -0.35221
    -0.28265
    -0.25366
    -0.31743
    -0.25946
    -0.27685
    -0.28265
    -0.28844
    -0.12613
    -0.07396
    -0.17830
    -0.16091
    -0.09135
    -0.22468
    -0.09135
    -0.11454
    -0.18410
    -0.04498
     0.04197
     0.04777
     0.07095
     0.02458
     0.00719
    -0.13773
    -0.18990
    -0.13193
    -0.29424
    -0.19569
    -0.23048
    -0.20729
    -0.34641
    -0.39858
    -0.43916
    -0.39278
    -0.47394
    -0.39858
    -0.53190
    -0.54350
    -0.42756
    -0.39858
    -0.41597
    -0.26526
    -0.38699
    -0.31163
    -0.10874
     0.03617
    -0.01020
    -0.09135
    -0.05078
     0.05356
     0.20428
     0.19268
     0.27963
     0.15790
     0.21007
     0.27963
     0.22167
     0.37238
     0.21007
     0.11733
     0.09994
     0.15211
     0.14631
     0.05936
    -0.07976
    -0.03339
    -0.01020
    -0.02179
     0.73757
    -0.21888
    -0.56089
    -0.35221
    -0.17830
    -0.16671
    -0.03339
    -0.18410
    -0.35800
    -0.30004
    -0.21308
    -0.50872
    -0.47973
    -0.55509
    -0.47973
    -0.50872
    -0.50292
    -0.67682
    -0.65363
    -0.78116
    -0.76957
    -0.77536
    -0.77536
    -1.13476
    -0.89709
    -0.36960
    -0.15512
    -0.04498
     0.99262
     0.92886
     0.98103
     1.02161
     0.89408
     0.83611
     1.11435
     1.10856
     1.26507
     1.42738
     1.74619
     1.31144
     1.10856
     0.60425
     0.51150
     0.18109
    -0.12613
    -0.36380
    -0.41597
    -0.53190
    -0.54350
    -0.54929
    -0.67682
    -0.55509
    -0.57828
    -0.43916
    -0.30004
    -0.30583
    -0.31163
    -0.32902
    -0.13773
    -0.00440
    -0.20149
    -0.16091
    -0.09715
    -0.12034
     0.02458
     0.03038
    -0.01020
    -0.12034
    -0.07396
     0.01878
     0.12892
     0.11733
    -0.05078
     0.11733
     0.01878
     0.14051
     0.23906
     0.18689
     0.14051
     0.19268
     0.32021
     0.32021
     0.34340
     0.26804
     0.32601
     0.21587
     0.25065
     0.38977
     0.34919
     0.29123
     0.18689
     0.26224
     0.31441
     0.30282
     0.22167
     0.08255
     0.14631
     0.14051
     0.23906
     0.16370
     0.09414
     0.15790
     0.00139
     0.25645
     0.19848
     0.12312
     0.15211
     0.07675
     0.14051
     0.00139
     0.10573
     0.15211
     0.07095
     0.01878
     0.02458
     0.08834
     0.11733
     0.08255
     0.01878
     0.09994
     0.06516
    -0.01020
     0.02458
    -0.12613
     0.03038
     0.08834
    -0.01020
    -0.05078
     0.00719
     0.06516
    -0.00440
    -0.03339
     0.03617
    -0.02179
    -0.07976
     0.04777
     0.00139
    -0.01020
    -0.05657
     0.05936
    -0.02759
     0.03038
     0.04777
    -0.08556
    -0.10295
    -0.00440
    -0.05657
     0.09414
    -0.09715
    -0.14932
    -0.11454
     0.01299
     0.14051
    -0.01020
    -0.17251
    -0.12613
    -0.07976
    -0.14352
    -0.06817
    -0.09135
    -0.20149
    -0.17830
    -0.16671
    -0.10874
    -0.24207
    -0.21888
    -0.34641
    -0.29424
    -0.20149
    -0.17830
    -0.25946
    -0.50872
    -0.36960
    -0.29424
    -0.28844
    -0.33482
    -0.31743
    -0.34641
    -0.30583
    -0.23048
    -0.24207
    -0.15512
    -0.20149
    -0.28844
    -0.20149
     0.03617
    -0.05657
    -0.01600
    -0.11454
    -0.16671
    -0.09715
    -0.08556
    -0.16091
     0.01878
    -0.15512
    -0.16671
    -0.19569
    -0.17830
    -0.25366
    -0.27685
    -0.23048
    -0.20729
    -0.21308
    -0.20149
    -0.30583
    -0.28265
    -0.21308
    -0.25366
    -0.15512
    -0.21888
    -0.10874
    -0.13773
    -0.12034
    -0.06237
    -0.03339
    -0.13193
    -0.19569
     0.04197
     0.00139
    -0.05078
     0.01299
    -0.07976
     0.06516
    -0.09135
     0.05936
     0.00719
     0.01299
    -0.00440
     0.15790
     0.08255
    -0.05657
     0.03038
    -0.03339
     0.02458
     0.26804
     0.04197
     0.14631
    -0.01600
     0.03038
     0.01878
     0.10573
     0.15790
    -0.01600
     0.01878
     0.05936
     0.20428
     0.11733
     0.21587
    -0.15512
    -0.02179
     0.05936
     0.10573
    -0.00440
     0.03038
    -0.10295
    -0.07976
     0.03038
    -0.03339
     0.05356
    -0.09135
    -0.10295
     0.02458
     0.04777
     0.01299
    -0.14352
    -0.07976
    -0.04498
    -0.07976
    -0.02179
     0.09994
     0.08834
    -0.10874
    -0.15512
    -0.28265
    -0.23048
    -0.12613
    -0.27685
    -0.48553
    -0.57248
    -0.46234
    -0.58987
    -0.92608
    -0.72899
    -0.34061
    -0.27105
    -0.17830
     0.48252
     1.00422
     1.20131
     1.14913
     0.96364
     0.96944
     0.98103
     0.78394
     0.92886
     1.31724
     1.43317
     1.45636
     1.29405
     0.77815
     0.42455
     0.05356
    -0.15512
    -0.35221
    -0.48553
    -0.65943
    -0.66523
    -0.59567
    -0.56089
    -0.61306
    -0.45075
    -0.27685
    -0.17830
    -0.18410
    -0.14932
     0.01878
     0.14631
     0.27384
     0.23326
     0.23326
     0.16370
     0.20428
     0.19848
     0.40136
     0.29123
     0.29702
     0.30282
     0.22746
     0.33760
     0.22167
     0.18109
     0.17529
     0.17529
     0.18109
     0.21007
     0.21007
     0.18109
     0.00139
     0.15790
     0.34919
     0.22167
     0.11153
     0.08834
     0.06516
     0.11733
     0.10573
     0.05936
     0.12312
    -0.05078
     0.10573
     0.08834
     0.16370
     0.01878
    -0.07976
    -0.15512
    -0.16091
     0.07095
     0.01878
    -0.11454
    -0.01600
     0.05356
     0.11733
     0.07675
    -0.06237
    -0.00440
     0.01878
     0.21007
     0.04197
     0.11733
     0.14051
     0.02458
     0.11153
     0.22746
     0.27963
     0.06516
     0.03038
     0.08255
     0.09414
     0.11733
     0.05356
     0.01878
     0.04777
    -0.02179
    -0.00440
     0.00139
     0.01299
    -0.11454
     0.00139
    -0.07396
     0.13472
    -0.03339
    -0.00440
    -0.03339
     0.04777
     0.08834
     0.08834
     0.05936
     0.12312
     0.19848
     0.23326
     0.25645
     0.26804
     0.11733
     0.29702
     0.40136
     0.38977
     0.37818
     0.26224
     0.41296
     0.45353
     0.49991
     0.37818
     0.50570
     0.54628
     0.47092
     0.52309
     0.70859
     0.59265
     0.49991
     0.38977
     0.59845
     0.69120
     0.49411
     0.42455
     0.30282
     0.14631
     0.19848
     0.12312
     0.11153
    -0.01600
    -0.22468
    -0.24787
    -0.20149
    -0.30004
    -0.51451
    -0.67682
    -0.74058
    -0.62465
    -0.67102
    -0.86231
    -0.93187
    -1.14635
    -0.94347
    -0.78696
    -0.89709
    -0.93187
    -0.94926
    -1.04781
    -0.91448
    -0.87391
    -0.87391
    -0.96086
    -0.86231
    -0.76377
    -0.65363
    -0.47394
    -0.46234
    -0.51451
    -0.50292
    -0.45655
    -0.43336
    -0.28265
    -0.24207
    -0.35221
    -0.23627
    -0.17830
    -0.05657
    -0.09135
    -0.13193
    -0.00440
     0.05356
     0.13472
     0.13472
     0.09994
     0.13472
     0.22167
     0.14051
     0.45353
     0.36658
     0.29702
     0.21587
     0.35499
     0.34919
     0.23326
     0.15211
     0.17529
     0.27384
     0.23906
     0.26224
     0.08834
     0.13472
     0.19268
     0.15211
     0.22746
     0.00139
     0.10573
     0.05356
     0.10573
     0.14051
     0.00139
    -0.06237
    -0.03918
     0.07675
     0.07675
    -0.01020
     0.00139
    -0.21888
    -0.17830
    -0.32322
    -0.09135
    -0.10295
    -0.45075
    -0.70001
    -0.92608
    -1.25069
    -1.70283
    -2.01585
    -1.79558
     0.23326
     1.90850
     1.35782
     2.98668
     2.65048
     2.56932
     2.19254
     2.08240
     2.29688
     2.83597
     2.95190
     3.08523
     3.09682
     3.17218
     2.61570
     1.60707
     0.64482
    -0.02759
    -0.63045
    -1.05940
    -1.46517
    -1.90572
    -2.09121
    -2.15497
    -1.87094
    -1.64487
    -1.49995
    -1.25649
    -0.92608
    -0.69421
    -0.46814
    -0.41017
    -0.32902
    -0.16091
     0.00139
     0.04197
     0.08834
    -0.23627
    -0.30004
    -0.23627
    -0.29424
    -0.14932
    -0.09715
    -0.14932
    -0.29424
    -0.21308
    -0.27685
    -0.27685
    -0.30004
    -0.20729
     0.06516
     0.13472
     0.06516
     0.12312
     0.09994
     0.19848
     0.23326
     0.37238
     0.44194
     0.35499
     0.31441
     0.38977
     0.39557
     0.34919
     0.29123
     0.22167
     0.21587
     0.30862
     0.30862
     0.25065
     0.15790
     0.18109
     0.05356
     0.30862
     0.27384
     0.19848
     0.19268
     0.19848
     0.23326
     0.27384
     0.18689
     0.13472
     0.14051
     0.15790
     0.18689
     0.16950
     0.12892
     0.14631
    -0.03918
     0.07095
     0.25065
     0.00719
     0.03617
     0.01299
    -0.00440
     0.08834
     0.07095
    -0.03339
    -0.06237
    -0.04498
     0.04777
     0.06516
     0.10573
    -0.06817
    -0.06817
    -0.07396
     0.03617
     0.15211
    -0.13773
    -0.10295
    -0.09135
     0.01878
     0.03038
    -0.03918
    -0.09135
     0.00139
    -0.08556
    -0.02759
    -0.00440
     0.01299
    -0.14352
    -0.14932
    -0.00440
     0.06516
     0.03617
    -0.00440
    -0.09135
    -0.03918
    -0.03339
     0.03038
    -0.00440
    -0.03339
     0.00719
     0.05356
     0.04197
    -0.05078
    -0.02179
    -0.07396
     0.07095
     0.06516
     0.06516
    -0.00440
    -0.02759
    -0.03339
    -0.02759
     0.04197
    -0.06237
    -0.01600
    -0.06817
     0.08834
     0.04197
    -0.10295
     0.01878
    -0.19569
    -0.01020
    -0.05078
    -0.03918
    -0.02759
    -0.06237
    -0.14932
    -0.03918
    -0.04498
    -0.05657
    -0.09715
    -0.18410
    -0.04498
    -0.04498
    -0.10874
    -0.03918
    -0.21308
    -0.17251
    -0.05078
    -0.14352
    -0.12034
    -0.16091
    -0.17251
    -0.24787
    -0.12034
    -0.29424
    -0.16671
    -0.37539
    -0.29424
    -0.29424
    -0.18410
    -0.21888
    -0.28844
    -0.44495
    -0.30004
    -0.23627
    -0.28844
    -0.39858
    -0.25366
    -0.43336
    -0.31163
    -0.29424
    -0.25366
    -0.36380
    -0.34061
    -0.43916
    -0.60146
    -0.66523
    -0.80435
    -1.23330
    -1.51154
    -1.49415
    -1.07099
    -0.13773
     0.92886
     0.59265
     0.92886
     1.56070
     1.60707
     2.23891
     2.29108
     2.33166
     2.43020
     2.36644
     2.36064
     2.50556
     2.12877
     2.03603
     1.68243
     1.12015
     0.46513
    -0.17830
    -1.01882
    -1.57530
    -1.81297
    -1.95209
    -2.03324
    -2.27091
    -2.30569
    -2.27670
    -2.04484
    -1.73761
    -1.61588
    -1.18693
    -1.07099
    -0.98984
    -0.72899
    -0.71160
    -0.47394
    -0.39858
    -0.25946
    -0.18990
     0.03038
    -0.11454
    -0.09135
     0.08834
     0.16370
     0.10573
     0.16370
     0.20428
     0.36658
     0.25065
     0.18689
     0.20428
     0.19268
     0.21587
     0.15211
     0.18689
     0.18689
     0.17529
     0.05356
     0.07095
     0.12312
     0.14631
    -0.08556
     0.05356
     0.02458
     0.07675
     0.18109
     0.09414
     0.02458
     0.09994
     0.00719
     0.08834
     0.21007
     0.03617
     0.08834
     0.00719
    -0.09715
     0.05936
     0.05356
    -0.10295
     0.11153
    -0.02179
    -0.07976
    -0.20149
    -0.21308
    -0.43916
    -0.38119
    -0.38699
    -0.39858
    -0.43916
    -0.52611
    -0.73479
    -0.65363
    -0.48553
    -0.50292
    -0.46234
    -0.39858
    -0.41017
    -0.31163
    -0.18990
    -0.17251
     0.02458
     0.01878
     0.26224
     0.38397
     0.60425
     0.57526
     0.69120
     0.49991
     0.64482
     0.65642
     0.47672
     0.55208
     0.52889
     0.54048
     0.49991
     0.42455
     0.32601
     0.34919
     0.30282
     0.21587
     0.31441
     0.36658
     0.24485
     0.14051
     0.27384
     0.28543
     0.32021
     0.34919
     0.33760
     0.32021
     0.47672
     0.47672
     0.48252
     0.38397
     0.38977
     0.43614
     0.52309
     0.59845
     0.43035
     0.55787
     0.52889
     0.62164
     0.62743
     0.58106
     0.59845
     0.70859
     0.54628
     0.82452
     0.71438
     0.74337
     0.61584
     0.67381
     0.74337
     0.61584
     0.60425
     0.47092
     0.36079
     0.26804
     0.40716
     0.27963
     0.09994
     0.00139
    -0.05078
    -0.02759
    -0.16671
    -0.05078
    -0.32902
    -0.46234
    -0.49133
    -0.41597
    -0.53190
    -0.69421
    -0.74638
    -0.63624
    -0.57828
    -0.76377
    -0.73479
    -0.55509
    -0.71160
    -0.73479
    -0.76377
    -0.63624
    -0.65943
    -0.68841
    -0.57828
    -0.46234
    -0.32902
    -0.36380
    -0.38119
    -0.51451
    -0.42177
    -0.21888
    -0.38119
    -0.28265
    -0.32322
    -0.38699
    -0.38699
    -0.27105
    -0.27685
    -0.32322
    -0.41017
    -0.32322
    -0.24787
    -0.28265
    -0.20149
    -0.49133
    -0.36380
    -0.32322
    -0.30583
    -0.43336
    -1.01882
    -1.76660
    -2.13758
    -2.46220
    -3.78384
    -3.83601
    -0.87970
     3.99531
     3.23014
     4.25616
     3.38665
     1.09696
     1.52592
     2.68526
     3.56055
     4.02429
     4.31412
     4.14022
     4.47643
     4.43585
     3.57215
     2.46498
     0.97523
    -0.21888
    -1.17533
    -1.74921
    -2.37525
    -2.83318
    -3.23316
    -3.19838
    -3.08824
    -2.87376
    -2.57233
    -2.38684
    -2.00426
    -1.66805
    -1.32605
    -1.05360
    -1.05940
    -0.94347
    -0.62465
    -0.52031
    -0.27105
    -0.42177
    -0.27105
    -0.21308
    -0.17830
    -0.12034
     0.00719
     0.02458
    -0.05657
     0.09994
     0.08834
     0.14631
     0.24485
     0.13472
     0.19268
     0.21587
     0.41296
     0.38397
     0.26804
     0.30862
     0.34340
     0.18109
     0.33180
     0.27963
     0.10573
     0.16370
     0.10573
     0.13472
     0.10573
    -0.05078
    -0.03339
     0.00719
     0.00139
     0.07675
    -0.11454
    -0.01020
     0.02458
    -0.04498
     0.04197
     0.04197
     0.09414
     0.11733
     0.00139
     0.10573
    -0.06237
    -0.16091
    -0.09715
    -0.12034
     0.00719
    -0.06237
    -0.14932
    -0.23627
    -0.23627
    -0.43916
    -0.33482
    -0.33482
    -0.42177
    -0.52031
    -0.51451
    -0.49712
    -0.50292
    -0.54350
    -0.53770
    -0.56668
    -0.27105
    -0.25366
    -0.27685
    -0.44495
    -0.34641
    -0.35221
    -0.08556
    -0.01600
     0.10573
    -0.04498
    -0.07976
     0.12892
     0.01299
     0.16950
    -0.00440
     0.13472
     0.07095
     0.14051
     0.11153
     0.04197
     0.03617
     0.14051
     0.07675
     0.16370
     0.12312
     0.07675
     0.08834
     0.08255
     0.18109
     0.23906
     0.22167
     0.12892
     0.19848
     0.32601
     0.30862
     0.41296
     0.30862
     0.16950
     0.27963
     0.32601
     0.35499
     0.26804
     0.20428
     0.31441
     0.31441
     0.37238
     0.19268
     0.21007
     0.22746
     0.23326
     0.23906
     0.17529
     0.16370
    -0.01600
     0.12892
     0.03038
     0.19268
     0.19848
    -0.03339
    -0.02759
     0.16950
     0.31441
    -0.05078
    -0.09135
    -0.07976
     0.01878
     0.12312
     0.15790
     0.01299
    -0.06237
    -0.00440
    -0.10874
     0.12312
    -0.05078
    -0.03339
    -0.12613
    -0.06237
     0.01299
    -0.07396
    -0.07396
    -0.09715
    -0.07396
    -0.05657
    -0.05657
    -0.04498
    -0.10874
    -0.12034
    -0.23627
    -0.03918
    -0.05657
    -0.15512
    -0.18410
    -0.18410
    -0.18990
    -0.25946
     0.01299
    -0.12613
    -0.31743
    -0.76377
    -0.92608
    -0.94347
    -1.07099
    -1.48835
    -2.18396
    -2.27670
    -0.93767
     0.05356
    -0.70001
    -1.17533
    -0.74638
     2.81278
     4.99813
     3.27072
     1.34043
     0.23326
     0.62743
     1.74040
     2.49976
     3.18377
     3.00987
     2.53454
     1.76938
     0.81872
    -0.30004
    -0.94926
    -1.49995
    -1.87673
    -2.16657
    -2.23613
    -2.27670
    -2.06802
    -1.80717
    -1.64487
    -1.23330
    -1.09418
    -0.91448
    -0.89130
    -0.40438
     0.03617
     0.06516
     0.09414
     0.19848
     0.29123
     0.18109
     0.25645
     0.16370
     0.18689
     0.15211
     0.11733
     0.16370
     0.03617
     0.02458
    -0.12034
    -0.00440
     0.02458
    -0.01020
    -0.16671
    -0.08556
    -0.30583
    -0.21308
    -0.21888
    -0.21888
    -0.12613
    -0.23627
    -0.14352
    -0.31743
    -0.12613
    -0.29424
    -0.28265
    -0.23048
    -0.18410
    -0.14932
    -0.10295
    -0.03339
     0.08834
     0.14051
     0.19848
     0.17529
     0.23326
     0.22167
     0.30862
     0.28543
     0.29123
     0.25645
     0.27384
     0.14631
     0.29702
     0.27384
     0.09414
     0.06516
    -0.11454
    -0.13193
    -0.23048
    -0.14352
    -0.21308
    -0.34641
    -0.40438
    -0.43336
    -0.27105
    -0.20729
    -0.31163
    -0.27685
    -0.18990
    -0.13773
    -0.24207
    -0.17830
    -0.14932
    -0.03918
    -0.06237
    -0.07396
    -0.05657
     0.04197
    -0.02759
    -0.16091
    -0.21308
    -0.13193
    -0.21308
    -0.21888
    -0.31743
    -0.21888
    -0.23048
    -0.37539
    -0.13773
    -0.27105
    -0.25366
    -0.23627
    -0.25366
    -0.22468
    -0.16671
    -0.09715
    -0.23048
    -0.10874
    -0.07396
    -0.10295
    -0.21308
    -0.16671
    -0.10295
    -0.20149
    -0.14932
    -0.15512
    -0.15512
    -0.17830
    -0.18990
    -0.10874
    -0.01020
    -0.03339
    -0.01020
     0.05936
    -0.01020
     0.07675
     0.01878
     0.25645
     0.15211
     0.33180
     0.30862
     0.35499
     0.36658
     0.34340
     0.34340
     0.29123
     0.41296
     0.37238
     0.18689
     0.25645
     0.23326
     0.22746
     0.23326
     0.11733
     0.06516
     0.15790
     0.11153
     0.01878
     0.10573
    -0.07396
    -0.09715
    -0.05078
     0.00139
     0.08255
    -0.07976
    -0.05078
    -0.03918
     0.01299
    -0.00440
    -0.12613
    -0.12613
    -0.07976
    -0.07976
     0.00139
    -0.01020
    -0.05657
    -0.17251
    -0.12613
     0.05936
     0.00719
    -0.07396
    -0.19569
    -0.24207
    -0.32902
    -0.38119
    -0.75218
    -1.17533
    -1.96948
    -1.86514
    -0.52031
     1.94328
     2.04762
    -0.65363
    -0.22468
     1.82155
     1.65345
     1.06798
     1.16653
     1.35202
     1.79836
     2.29108
     2.07081
     1.96647
     1.92589
     1.46216
     0.87669
     0.21007
    -0.15512
    -0.35800
    -0.82753
    -1.01303
    -1.05360
    -1.08259
    -1.08838
    -1.22750
    -1.26228
    -0.98404
    -0.98984
    -0.70001
    -0.51451
    -0.25366
    -0.13193
    -0.04498
     0.15211
     0.20428
     0.19268
     0.27963
     0.37818
     0.37818
     0.33180
     0.33760
     0.33180
     0.32021
     0.38977
     0.35499
     0.41296
     0.33180
     0.38977
     0.41875
     0.23906
     0.26224
     0.16950
     0.13472
     0.25065
     0.23906
     0.23906
     0.09994
     0.05936
     0.14631
     0.22746
     0.03038
     0.17529
     0.02458
    -0.01600
    -0.06817
     0.10573
    -0.02179
     0.05936
    -0.20149
    -0.07976
    -0.06817
    -0.04498
    -0.10874
    -0.20149
    -0.32322
    -0.13773
    -0.29424
    -0.19569
    -0.16091
    -0.29424
    -0.18990
    -0.09715
     0.00139
    -0.07396
    -0.23627
    -0.20149
    -0.24787
    -0.18410
    -0.28844
    -0.30583
    -0.32322
    -0.27105
    -0.25946
    -0.21888
    -0.32322
    -0.42177
    -0.39278
    -0.42177
    -0.28265
    -0.16671
    -0.26526
    -0.02759
     0.11153
     0.43035
     0.56367
     0.56947
     0.84771
     0.88828
     1.13174
     1.17812
     1.17232
     1.39260
     1.54911
     1.43317
     1.62446
     1.54331
     1.37521
     1.19551
     1.30565
     1.09117
     0.88249
     0.64482
     0.38977
     0.32601
     0.28543
     0.12892
    -0.09715
    -0.12034
    -0.39278
    -0.47973
    -0.58407
    -0.75218
    -0.83333
    -0.94926
    -1.18693
    -1.23330
    -1.20432
    -1.33764
    -1.09418
    -1.22171
    -1.54052
    -1.37242
    -1.20432
    -1.04781
    -1.21011
    -1.41879
    -1.20432
    -0.97245
    -0.93767
    -1.03621
    -0.89709
    -0.71160
    -0.56668
    -0.34641
    -0.45655
    -0.50292
    -0.57248
    -0.43336
    -0.41017
    -0.41597
    -0.57248
    -0.55509
    -0.48553
    -0.35800
    -0.32322
    -0.54350
    -0.54929
    -0.49712
    -0.47394
    -0.36380
    -0.29424
    -0.31163
    -0.42756
    -0.40438
    -0.27685
    -0.09135
    -0.03339
    -0.13773
    -0.18990
     0.03617
     0.00719
     0.04777
    -0.00440
     0.07095
     0.04197
     0.17529
     0.18109
     0.26804
     0.00719
     0.15790
     0.16950
     0.13472
     0.22746
     0.09414
    -0.04498
    -0.01020
    -0.01020
     0.04777
    -0.10295
    -0.05078
    -0.09715
     0.08255
    -0.09135
    -0.05657
    -0.13773
    -0.18990
    -0.20149
    -0.16091
    -0.06817
    -0.09135
    -0.48553
    -1.29127
    -2.25352
    -2.15497
    -3.14621
    -4.47365
    -2.43321
     2.06501
     9.86155
     6.05313
     3.22435
     5.90821
     3.14319
     0.74916
     1.33463
     2.74322
     4.84742
     6.22123
     6.46469
     5.71112
     3.80401
     1.56070
    -0.12613
    -1.22171
    -2.17236
    -2.91434
    -3.40126
    -3.54618
    -3.48241
    -3.31431
    -2.86796
    -2.71145
    -2.48538
    -2.02165
    -1.47676
    -1.01303
    -0.70001
    -0.49712
    -0.36380
    -0.24207
    -0.05078
     0.22746
     0.19848
     0.15211
     0.23326
     0.12312
     0.18689
     0.36079
     0.19268
     0.23906
     0.17529
     0.18689
     0.26224
     0.29123
     0.13472
     0.19848
     0.09414
     0.19268
     0.19268
     0.16950
     0.03038
     0.07095
     0.03617
     0.15790
     0.07675
     0.13472
    -0.03918
     0.04777
     0.09414
     0.11733
     0.15211
     0.09414
     0.05356
     0.08834
     0.09994
     0.17529
     0.18689
     0.14631
     0.04777
     0.25065
     0.27963
     0.24485
     0.22167
     0.21587
     0.33180
     0.26804
     0.19848
     0.25645
     0.19268
     0.20428
     0.26804
     0.24485
     0.25065
     0.25645
     0.18109
     0.15790
     0.21587
     0.09414
     0.12892
    -0.00440
     0.09414
     0.02458
     0.05936
     0.02458
     0.01299
    -0.04498
     0.00139
     0.11153
     0.01878
    -0.09715
    -0.20729
    -0.14352
     0.04197
    -0.06817
    -0.00440
    -0.16091
    -0.13193
    -0.32902
    -0.35800
    -0.59567
    -0.75218
    -0.70580
    -0.81594
    -0.85652
    -0.85652
    -0.90869
    -0.96665
    -1.12896
    -0.87970
    -0.73479
    -0.77536
    -0.68262
    -0.57248
    -0.41017
    -0.20729
    -0.14932
     0.03617
     0.05936
     0.22167
     0.43035
     0.37238
     0.48831
     0.51730
     0.38397
     0.43035
     0.48831
     0.22746
     0.34340
     0.13472
     0.18689
     0.09994
     0.11733
     0.11733
     0.00719
    -0.02759
    -0.21308
    -0.05657
    -0.10295
    -0.18990
    -0.20729
    -0.27685
    -0.23627
    -0.21308
    -0.17830
    -0.35221
    -0.35221
    -0.37539
    -0.32902
    -0.29424
    -0.33482
    -0.28265
    -0.24787
    -0.28844
    -0.18410
    -0.20149
    -0.23627
    -0.29424
    -0.07396
    -0.19569
    -0.20149
    -0.13193
    -0.23627
    -0.06817
    -0.05078
    -0.07976
    -0.05078
    -0.16091
    -0.14932
    -0.41017
    -0.01600
    -0.05078
    -0.22468
    -0.28844
    -0.36380
    -0.35221
    -0.52611
    -0.86231
    -1.51734
    -1.51734
    -2.04484
    -3.42445
    -3.65052
    -3.80703
    -3.12302
     0.94045
     6.23282
     5.50824
     3.16638
     0.84191
     0.45933
     1.33463
     2.70844
     4.20399
     4.89379
     5.35173
     5.01552
     4.73148
     4.06487
     2.87655
     1.46795
     0.14631
    -0.86231
    -1.52893
    -2.14918
    -2.44481
    -2.63610
    -2.63610
    -2.60132
    -2.46220
    -2.26511
    -2.01585
    -1.76080
    -1.38981
    -1.06520
    -0.84492
    -0.70001
    -0.52611
    -0.30004
    -0.05078
     0.23906
     0.19848
     0.04777
     0.36079
     0.29702
     0.30282
     0.33760
     0.29123
     0.14631
     0.10573
     0.17529
     0.13472
     0.17529
     0.08255
     0.01299
     0.05356
     0.00139
     0.09414
    -0.09135
    -0.03339
    -0.03918
    -0.08556
    -0.01020
     0.03038
    -0.02179
    -0.19569
    -0.17251
    -0.10874
    -0.05078
    -0.12034
    -0.10874
    -0.21888
    -0.05078
    -0.06237
    -0.19569
    -0.27105
    -0.05657
    -0.12613
    -0.14932
    -0.12034
    -0.09715
    -0.20149
    -0.10295
    -0.02179
    -0.06237
     0.00719
     0.07095
     0.05356
     0.03038
     0.07675
     0.04197
     0.05356
     0.15790
     0.14051
     0.04777
     0.09414
     0.06516
     0.10573
    -0.03918
     0.02458
     0.01299
     0.02458
     0.03617
    -0.07396
    -0.15512
     0.04197
    -0.00440
    -0.09715
    -0.11454
    -0.09715
    -0.01020
    -0.01600
    -0.08556
    -0.17830
    -0.15512
    -0.10295
    -0.09135
    -0.06237
    -0.00440
    -0.13773
    -0.31163
    -0.31743
    -0.19569
    -0.22468
    -0.18990
    -0.20149
    -0.26526
    -0.21308
    -0.26526
    -0.06237
    -0.16671
    -0.15512
    -0.13773
    -0.17830
    -0.26526
    -0.30583
    -0.35800
    -0.27105
    -0.23048
    -0.22468
    -0.25366
    -0.21888
    -0.34641
    -0.36960
    -0.34061
    -0.12034
    -0.31743
    -0.30583
    -0.21888
    -0.03918
    -0.00440
     0.04777
    -0.01020
    -0.08556
     0.11153
     0.04777
     0.09414
     0.20428
     0.08255
     0.07675
     0.13472
     0.12312
     0.03038
    -0.06817
    -0.09135
    -0.05078
     0.23326
     0.45353
     0.57526
     0.55208
    -0.15512
     0.11153
    -0.04498
    -0.27105
    -0.60726
    -1.07099
    -1.49415
    -1.44778
    -1.88833
    -2.76942
    -3.57516
    -2.47959
     0.47672
     2.25630
     2.04762
    -0.61885
    -1.32025
    -0.26526
     0.97523
     1.39260
     1.72880
     2.00704
     2.46498
     2.73163
     2.87075
     2.69105
     1.93748
     1.35202
     0.88249
     0.26224
    -0.45655
    -0.75797
    -1.16954
    -1.08259
    -0.77536
    -0.87391
    -0.90289
    -0.75797
    -0.75218
    -0.52031
    -0.40438
    -0.34641
    -0.21308
    -0.12613
     0.09994
     0.18109
     0.34340
     0.40136
     0.39557
     0.36658
     0.59845
     0.49991
     0.49991
     0.55208
     0.32601
     0.41296
     0.41875
     0.45353
     0.33760
     0.29123
     0.32601
     0.40136
     0.33180
     0.33180
     0.36079
     0.26804
     0.32021
     0.21007
     0.32021
     0.28543
     0.16370
     0.13472
     0.19268
     0.27384
     0.11153
    -0.01600
     0.01878
     0.18689
     0.13472
     0.15790
     0.00139
    -0.00440
    -0.03918
     0.00139
    -0.03918
     0.08834
    -0.03339
    -0.04498
    -0.02759
    -0.02759
    -0.01600
    -0.13193
    -0.14932
    -0.09715
    -0.04498
    -0.09715
    -0.17830
    -0.16091
    -0.10295
    -0.12613
    -0.29424
    -0.24207
    -0.31743
    -0.30004
    -0.32322
    -0.22468
    -0.23627
    -0.40438
    -0.43336
    -0.40438
    -0.32322
    -0.43916
    -0.43336
    -0.40438
    -0.47973
    -0.35800
    -0.48553
    -0.30004
    -0.39858
    -0.41597
    -0.42756
    -0.32902
    -0.29424
    -0.30583
    -0.25366
    -0.24787
    -0.25366
    -0.20149
    -0.23627
    -0.20729
    -0.23627
    -0.22468
    -0.16671
    -0.10295
    -0.04498
    -0.30583
    -0.18410
    -0.20729
    -0.12034
    -0.10874
    -0.05657
    -0.12613
    -0.24207
    -0.08556
     0.00139
    -0.05657
    -0.05078
    -0.02759
    -0.08556
    -0.07396
     0.15211
     0.06516
    -0.01020
    -0.03339
     0.08255
     0.06516
     0.17529
    -0.01020
    -0.00440
     0.17529
     0.20428
     0.18109
     0.14631
     0.19848
     0.18109
     0.21587
     0.34340
     0.34919
     0.25645
     0.34919
     0.47672
     0.55787
     0.46513
     0.56367
     0.78974
     0.72018
     0.84771
     0.91147
     1.00422
     0.89408
     1.01001
     0.81293
     0.76076
     0.79554
     1.45636
     1.78677
     1.67663
     1.29405
     0.45353
    -0.85072
    -2.68247
    -3.54618
    -3.12882
    -1.11157
    -2.42742
    -1.31445
     7.96024
    10.85858
     0.89988
    -1.98107
    -1.11737
    -0.82753
     0.95784
     2.66207
     3.53157
     3.64171
     2.84177
     1.71141
     0.81872
    -0.43336
    -1.67385
    -2.74044
    -3.18678
    -3.56936
    -4.85043
    -5.36054
    -4.87362
    -4.32293
    -3.91716
    -3.52879
    -3.15200
    -2.73464
    -2.17816
    -1.45937
    -0.56668
    -0.10874
     0.04777
     0.40716
     0.51150
     0.67381
     0.78394
     1.09117
     1.38680
     1.46216
     1.55490
     1.59548
     1.42158
     1.54911
     1.36941
     1.05639
     1.03900
     0.99842
     0.92306
     0.89988
     0.80133
     0.67960
     0.48252
     0.54048
     0.76655
     0.83032
     0.61584
     0.69699
     0.43614
     0.47092
     0.30282
     0.36658
     0.37818
     0.41296
     0.33180
     0.38397
     0.25645
     0.20428
     0.10573
     0.09414
     0.09414
     0.05356
    -0.12613
    -0.15512
    -0.16671
    -0.08556
    -0.18990
    -0.16091
    -0.23627
    -0.32322
    -0.23048
    -0.16671
    -0.18410
    -0.30004
    -0.39858
    -0.32322
    -0.24787
    -0.21888
    -0.20149
    -0.25946
    -0.34641
    -0.24787
    -0.23627
    -0.22468
    -0.23048
    -0.22468
    -0.25946
    -0.34641
    -0.12034
    -0.20729
    -0.20729
    -0.28265
    -0.24207
    -0.23627
    -0.07396
    -0.16091
    -0.19569
    -0.28265
    -0.12613
    -0.17251
    -0.16671
    -0.16091
    -0.23048
    -0.09135
    -0.14932
    -0.13773
    -0.10874
    -0.24207
    -0.29424
    -0.09135
    -0.20729
    -0.13193
    -0.14352
    -0.27105
    -0.17830
    -0.13773
    -0.09135
    -0.08556
    -0.07396
    -0.14932
    -0.18990
    -0.00440
    -0.12034
    -0.12613
    -0.09135
    -0.06237
    -0.10874
     0.06516
     0.00719
    -0.06817
    -0.15512
    -0.22468
    -0.07396
    -0.05078
     0.03038
    -0.09715
    -0.03339
    -0.05078
    -0.01020
    -0.03918
    -0.08556
    -0.07396
    -0.01020
     0.01299
     0.00719
     0.08255
    -0.13773
    -0.10295
     0.04777
     0.05356
     0.03617
    -0.07396
    -0.03918
    -0.09135
     0.01299
     0.01299
    -0.18410
    -0.10295
    -0.06817
    -0.05078
    -0.12613
    -0.09715
    -0.17251
    -0.20149
    -0.17251
    -0.09715
    -0.08556
    -0.12034
    -0.16091
    -0.09715
    -0.02179
     0.03038
     0.03038
     0.09414
     0.18689
     0.21007
     0.27384
     0.44194
     0.38977
     0.31441
     0.41296
     0.37818
     0.48831
     0.42455
     0.09414
    -0.36380
    -1.12316
    -2.67667
    -3.85920
    -1.18693
     7.56606
     7.11392
    -0.26526
     2.18094
     4.20978
     2.32006
     2.67366
     2.20993
     2.12877
     3.46781
     3.99531
     3.69388
     4.93437
     3.97212
     2.78960
     1.58968
    -0.24207
    -1.03621
    -1.38981
    -1.53473
    -1.93470
    -2.23033
    -2.38104
    -2.41582
    -2.14338
    -2.01006
    -1.86514
    -1.88833
    -1.95789
    -1.75500
    -1.69704
    -1.56951
    -1.37822
    -1.20432
    -0.97245
    -0.71740
    -0.50872
    -0.37539
    -0.20729
    -0.17251
    -0.05657
     0.08834
     0.14631
     0.07675
     0.09414
     0.08834
     0.04197
    -0.00440
    -0.01600
    -0.10295
    -0.02759
    -0.06817
    -0.06237
    -0.08556
    -0.12613
    -0.18990
    -0.21888
    -0.16091
    -0.06817
    -0.14352
    -0.18410
    -0.31743
    -0.24207
    -0.16091
    -0.33482
    -0.16671
    -0.12034
    -0.23048
    -0.16671
    -0.12613
    -0.32322
    -0.31743
    -0.34641
    -0.01020
    -0.04498
    -0.13193
    -0.18410
    -0.24207
    -0.21308
    -0.03339
    -0.17830
    -0.17251
    -0.29424
    -0.27105
    -0.21888
    -0.22468
    -0.27105
    -0.52031
    -0.55509
    -0.64204
    -0.81594
    -0.97245
    -0.90869
    -0.93187
    -0.79275
    -0.67102
    -0.67682
    -0.49133
    -0.53190
    -0.45655
    -0.18410
     0.03617
     0.21587
     0.14051
     0.21587
     0.42455
     0.77815
     0.85350
     0.82452
     0.89408
     0.76076
     0.72598
     0.71438
     0.72018
     0.44774
     0.34919
     0.29702
     0.29123
     0.25065
     0.10573
    -0.12034
    -0.07396
    -0.07976
    -0.05078
    -0.14352
    -0.13773
    -0.21888
    -0.25366
    -0.25366
    -0.23627
    -0.18990
    -0.28844
    -0.35221
    -0.25366
    -0.23048
    -0.21308
    -0.35221
    -0.31743
    -0.23627
    -0.23048
    -0.05078
    -0.15512
    -0.14932
    -0.17830
    -0.14932
    -0.11454
    -0.02759
     0.06516
    -0.06237
     0.07095
     0.07095
     0.23906
     0.11153
     0.03617
     0.06516
     0.12892
     0.34340
     0.24485
     0.13472
     0.10573
     0.18689
     0.27963
     0.16370
     0.34919
     0.19848
     0.09414
     0.26224
     0.29123
     0.30862
     0.16370
     0.07675
     0.19848
     0.26804
     0.25645
     0.29702
     0.15790
     0.09414
     0.15211
     0.19848
     0.32021
     0.16370
     0.13472
     0.09994
     0.29702
     0.18109
    -0.00440
     0.00719
    -0.00440
     0.12892
     0.15211
     0.25645
     0.25065
     0.20428
    -0.13773
    -0.59567
    -0.36380
     0.03038
     0.04197
    -0.88550
    -0.98984
    -0.50872
    -1.37242
    -1.45937
    -1.55212
    -1.25069
    -0.34641
    -0.01600
     0.41296
     0.84191
     0.88249
    -0.21888
    -0.56089
    -0.03339
     0.58686
     1.12015
     1.52592
     1.79836
     1.86213
     1.42158
     1.14913
     0.95784
     0.69120
     0.66801
     0.44774
     0.15211
     0.03617
    -0.01600
    -0.06817
     0.04777
    -0.15512
    -0.29424
    -0.36960
    -0.27685
    -0.43336
    -0.56089
    -0.67682
    -0.75218
    -0.76957
    -0.70580
    -0.71160
    -0.78696
    -0.88550
    -0.77536
    -0.80435
    -0.58407
    -0.62465
    -0.56089
    -0.49133
    -0.31743
    -0.23048
    -0.26526
    -0.11454
    -0.18410
    -0.00440
     0.49411
     0.49991
     0.31441
     0.25065
     0.33760
     0.38977
     0.67381
     0.68540
     0.44774
     0.59845
     0.77235
     0.69120
     0.55787
     0.53469
     0.55787
     0.56367
     0.64482
     0.72598
     0.62164
     0.52889
     0.55208
     0.37238
     0.62164
     0.55208
     0.62743
     0.43614
     0.44194
     0.40716
     0.50570
     0.58686
     0.29123
     0.46513
     0.44774
     0.44194
     0.46513
     0.47672
     0.40716
     0.27963
     0.29702
     0.48252
     0.52889
     0.45933
     0.52889
     0.55208
     0.57526
     0.55787
     0.54628
     0.67960
     0.72018
     0.68540
     0.78974
     0.73177
     0.62743
     0.52889
     0.45933
     0.52889
     0.36658
     0.15211
    -0.12613
    -0.03918
    -0.17830
    -0.33482
    -0.71740
    -0.72899
    -0.84492
    -0.93187
    -0.62465
    -0.82753
    -0.94347
    -0.89709
    -1.14635
    -1.09998
    -1.05940
    -1.32605
    -1.15215
    -1.11737
    -1.26808
    -1.27967
    -0.89709
    -0.79855
    -0.79275
    -0.87391
    -1.02462
    -0.98404
    -1.05940
    -0.83333
    -0.94347
    -0.81014
    -0.43916
    -0.39278
    -0.39278
    -0.42177
    -0.39858
    -0.03339
     0.97523
     0.76076
    -0.59567
    -0.61885
    -0.32902
     0.18109
     0.27963
     0.04777
    -0.15512
    -0.22468
     0.16950
     0.47092
     0.39557
    -0.15512
    -0.56089
    -0.35800
     0.38397
     0.52889
     0.48252
    -0.36960
     0.51150
     1.19551
     1.40419
     0.30282
    -0.12034
    -0.47973
     1.46795
     3.96632
     2.61570
     1.66504
     1.41578
     0.50570
     1.01581
     0.86510
     0.41296
     0.77235
     1.31724
     1.51433
     1.34622
     0.89988
    -0.32322
    -1.61009
    -1.65646
    -1.44198
    -1.19272
    -1.14055
    -1.03621
    -0.86811
    -0.86811
    -0.76377
    -0.98984
    -1.08259
    -1.05360
    -0.72899
    -0.50872
    -0.35800
    -0.13193
    -0.07976
    -0.00440
     0.09414
     0.14051
     0.05936
     0.08834
    -0.01020
    -0.02179
    -0.07976
     0.00139
    -0.18410
    -0.20729
    -0.24207
    -0.20729
    -0.17251
    -0.24787
    -0.20149
    -0.35221
    -0.25366
    -0.25946
    -0.30583
    -0.30004
    -0.28844
    -0.32902
    -0.26526
    -0.14352
    -0.26526
    -0.25366
    -0.18410
    -0.14352
    -0.09135
     0.05936
    -0.07396
    -0.10295
    -0.09135
     0.04197
     0.07095
     0.03038
     0.08255
     0.02458
     0.06516
    -0.09715
    -0.00440
    -0.02179
     0.05356
    -0.05078
    -0.07396
     0.08834
     0.00139
    -0.06817
    -0.11454
     0.08834
    -0.05078
     0.07675
     0.09994
     0.09414
    -0.05078
     0.11153
     0.08834
     0.13472
     0.06516
     0.03038
     0.15211
     0.09994
     0.16950
     0.11733
    -0.05078
     0.14631
     0.08255
     0.21587
     0.14051
     0.09414
     0.05356
     0.03617
     0.12312
     0.09994
     0.16370
     0.09994
     0.02458
     0.03038
     0.19848
     0.08255
    -0.05078
     0.09994
     0.11733
     0.18109
     0.28543
     0.25645
     0.33180
     0.35499
     0.34340
     0.38397
     0.34919
     0.51730
     0.52309
     0.51730
     0.63903
     0.59265
     0.51150
     0.37818
     0.48831
     0.41875
     0.43614
     0.30282
     0.31441
     0.19268
     0.12312
     0.00139
     0.11153
     0.08255
    -0.01600
    -0.07396
    -0.01600
    -0.01600
    -0.13193
    -0.12613
    -0.02759
    -0.16091
    -0.03918
    -0.08556
     0.03617
    -0.14932
    -0.07976
     0.08834
    -0.01600
     0.07095
    -0.06237
    -0.11454
    -0.16671
    -0.00440
    -0.04498
    -0.13773
    -0.02759
    -0.09135
    -0.17830
     0.01299
     0.02458
    -0.05657
    -0.10295
    -0.01600
     0.11153
     0.10573
     0.05356
    -0.01020
     0.12312
     0.21007
     0.18689
     0.25065
     0.29702
     0.23326
     0.11153
    -0.16671
    -0.23048
    -0.39858
    -1.01882
    -1.80138
    -2.60711
    -2.65928
    -2.72884
    -3.14041
     0.48831
     2.11718
    -2.81579
    -5.22142
    -0.94926
     0.30862
     3.14899
     3.53737
     3.65910
     3.67069
     2.25630
     2.15196
     2.76061
     3.46781
     3.93154
     4.12283
     3.66489
     3.04465
     2.34905
     1.19551
     0.22746
    -0.39858
    -1.09998
    -1.48835
    -1.80138
    -2.05063
    -2.09121
    -2.14338
    -2.10860
    -1.87094
    -1.66805
    -1.60429
    -1.47676
    -1.51734
    -1.32605
    -1.18113
    -1.20432
    -1.02462
    -1.00143
    -1.04201
    -0.91448
    -0.58987
    -0.67682
    -0.61306
    -0.47973
    -0.33482
    -0.14932
    -0.12613
    -0.14352
    -0.17251
    -0.09715
    -0.03339
     0.03617
     0.02458
     0.02458
    -0.03339
     0.10573
     0.12312
     0.13472
     0.00139
    -0.05078
    -0.02179
     0.06516
     0.04197
    -0.01020
    -0.03339
    -0.17251
    -0.13773
    -0.09715
    -0.01600
    -0.10295
    -0.14352
    -0.07396
     0.00719
    -0.05078
    -0.02759
    -0.16091
    -0.14352
     0.00719
     0.09414
     0.11733
     0.01878
     0.04197
     0.08834
     0.05356
     0.21587
     0.27384
     0.11153
     0.11153
     0.26224
     0.29123
     0.25645
     0.27963
     0.10573
     0.21007
     0.29123
     0.33180
     0.33180
     0.12892
     0.13472
     0.12892
     0.14051
     0.34340
     0.14631
     0.13472
     0.02458
     0.04777
     0.16950
     0.08255
    -0.03339
    -0.12613
     0.04197
     0.05936
    -0.01020
     0.04777
    -0.15512
     0.00139
    -0.11454
    -0.02759
     0.00719
     0.00719
    -0.12613
    -0.07396
    -0.00440
     0.04777
    -0.06817
    -0.14932
    -0.09715
     0.03617
     0.06516
     0.06516
    -0.20729
    -0.09135
    -0.07976
    -0.06817
     0.06516
    -0.06237
    -0.06817
    -0.09715
    -0.00440
    -0.00440
    -0.06817
    -0.16091
    -0.14352
     0.03617
    -0.02179
    -0.14352
    -0.14352
    -0.22468
    -0.19569
    -0.17251
    -0.10295
    -0.17251
    -0.24787
    -0.20729
    -0.24787
    -0.08556
    -0.32902
    -0.20149
    -0.16091
    -0.01600
    -0.14352
    -0.23048
    -0.15512
    -0.43336
    -0.49712
    -0.51451
    -0.42177
    -0.18410
    -0.44495
    -0.65943
    -0.60726
    -0.45655
    -0.52611
    -0.74058
    -1.09998
    -1.00723
    -1.07679
    -0.86811
    -0.92608
    -0.90289
    -0.86231
    -0.89130
    -0.81014
    -0.58407
    -0.70580
    -0.51451
    -0.31743
     0.42455
     1.05059
     1.83314
     1.62446
     0.83611
     0.70859
     0.67381
     0.99842
     0.60425
     1.07957
     1.68823
     2.66207
     3.72286
     3.03885
     1.38100
     1.13754
     1.72880
     0.71438
     0.88828
     1.87372
     1.46216
     0.58686
     0.60425
     0.88249
     0.01878
    -0.45655
    -0.32902
    -0.63045
    -0.76377
    -1.04781
    -1.41300
    -1.59269
    -1.61009
    -1.54632
    -1.32605
    -1.12896
    -1.02462
    -0.62465
    -0.41597
    -0.20149
    -0.03918
     0.03617
     0.05936
     0.18689
     0.32601
     0.48831
     0.34340
     0.36079
     0.36658
     0.45353
     0.49991
     0.40136
     0.34919
     0.36658
     0.38397
     0.23326
     0.32021
     0.27384
     0.14051
     0.18109
     0.09414
     0.29123
    -0.02759
     0.00719
    -0.13193
    -0.19569
    -0.34061
    -0.54929
    -0.86231
    -0.94347
    -0.86231
    -0.63624
    -0.46234
    -0.40438
    -0.61885
    -0.60726
    -0.54929
    -0.36960
    -0.19569
    -0.03918
     0.11733
     0.24485
     0.54628
     0.68540
     0.84191
     0.90567
     0.95205
     0.96364
     1.02161
     1.10856
     0.99842
     1.08537
     0.74916
     0.94625
     0.99262
     0.91727
     0.88828
     0.84191
     0.89988
     0.85930
     0.94045
     1.09117
     0.88828
     1.01581
     1.06218
     0.99842
     0.95205
     0.88249
     0.77815
     0.61004
     0.64482
     0.46513
     0.19848
     0.12892
     0.04777
     0.00139
    -0.12034
    -0.33482
    -0.36960
    -0.60726
    -0.71160
    -0.75218
    -0.88550
    -0.97825
    -0.97245
    -1.16374
    -1.18693
    -1.32025
    -1.30866
    -1.06520
    -1.35503
    -1.51734
    -1.26808
    -1.00723
    -0.94347
    -1.08838
    -1.01882
    -0.96665
    -0.83333
    -0.81014
    -0.67682
    -0.59567
    -0.25366
    -0.24787
    -0.18410
    -0.24787
    -0.16671
    -0.02179
    -0.10295
     0.04777
    -0.16091
    -0.22468
    -0.09135
    -0.05078
    -0.16671
    -0.10874
    -0.12613
    -0.17830
    -0.08556
     0.05936
    -0.05078
     0.07675
     0.01299
     0.08834
     0.11153
     0.11733
     0.07675
     0.22167
     0.17529
     0.15211
     0.23906
     0.34340
     0.21587
     0.14051
     0.14051
     0.15790
     0.26224
     0.19268
     0.23326
    -0.02179
    -0.14932
     0.07095
     0.07675
     0.03038
     0.06516
    -0.06817
    -0.15512
    -0.03918
    -0.20149
    -0.17830
    -0.24787
    -0.25366
    -0.35221
    -0.23627
    -0.24207
    -0.26526
    -0.42756
    -0.49133
    -0.52611
    -0.76957
    -1.28547
    -2.33467
    -3.63892
    -4.87362
    -5.00694
    -2.83318
    -1.61009
    -0.60146
     2.65048
     5.56041
     8.59787
     8.30224
     4.26195
     2.79539
     4.56338
     5.09667
     6.09370
     8.37760
     9.36303
     8.63845
     7.24724
     5.21261
     3.03885
     1.06798
    -0.60726
    -2.62450
    -3.77225
    -4.50263
    -5.08809
    -5.27938
    -5.22142
    -4.96057
    -4.63595
    -4.21859
    -3.73747
    -3.44763
    -2.99549
    -2.46799
    -2.12599
    -1.81877
    -1.49995
    -1.23910
    -0.86231
    -0.79275
    -0.55509
    -0.27105
    -0.10295
    -0.16091
     0.03038
     0.05936
     0.08255
     0.11733
     0.26804
     0.40716
     0.37238
     0.23906
     0.30282
     0.21007
     0.21007
     0.19848
     0.09414
     0.07095
    -0.17830
    -0.16091
    -0.15512
    -0.04498
    -0.12613
     0.02458
    -0.12613
     0.01878
    -0.06817
    -0.18410
    -0.21888
    -0.10295
     0.07095
     0.07675
     0.15790
     0.15790
     0.09414
    -0.00440
     0.13472
     0.11733
     0.08834
    -0.06817
    -0.06237
    -0.04498
     0.01878
    -0.13773
    -0.06237
    -0.02179
    -0.10295
    -0.08556
    -0.03339
    -0.07976
    -0.03339
    -0.16091
    -0.10874
    -0.12613
    -0.05078
    -0.09135
    -0.06817
    -0.09715
    -0.04498
    -0.16091
    -0.08556
    -0.07396
    -0.09135
    -0.11454
     0.00139
     0.01299
    -0.25946
    -0.47394
    -0.45655
    -0.35800
    -0.32902
    -0.54350
    -0.72319
    -0.98404
    -0.86811
    -0.89709
    -1.03042
    -1.07099
    -1.07679
    -0.99564
    -0.80435
    -0.83913
    -0.72319
    -0.62465
    -0.42756
    -0.30583
    -0.13773
    -0.07396
     0.01878
     0.17529
     0.29123
     0.45933
     0.45353
     0.54048
     0.53469
     0.49411
     0.39557
     0.48831
     0.34919
     0.29123
     0.04777
     0.23326
     0.14051
     0.17529
     0.11153
     0.06516
    -0.03339
     0.08255
    -0.11454
     0.03617
    -0.10295
    -0.09135
    -0.05078
    -0.06237
     0.07675
    -0.16091
    -0.16671
    -0.17830
    -0.15512
    -0.01600
    -0.10874
    -0.08556
    -0.17830
    -0.31743
    -0.17251
    -0.17251
    -0.18990
    -0.23048
    -0.28265
    -0.24787
    -0.18410
    -0.20149
    -0.30583
    -0.36960
    -0.36960
    -0.30583
    -0.18990
    -0.34641
    -0.27685
    -0.39278
    -0.26526
    -0.43916
    -0.20149
    -0.27685
    -0.35800
    -0.27105
    -0.27105
    -0.26526
    -0.32322
    -0.32902
    -0.35800
    -0.18990
    -0.23627
    -0.14932
    -0.21888
    -0.27685
    -0.16671
    -0.22468
    -0.10874
    -0.18990
    -0.18990
    -0.12034
    -0.05078
    -0.04498
    -0.06817
    -0.13193
    -0.20149
    -0.12034
     0.01299
    -0.00440
    -0.09135
    -0.05657
    -0.09715
    -0.10874
     0.04777
     0.05936
     0.01299
    -0.11454
     0.02458
     0.05936
     0.04777
    -0.03339
    -0.03918
    -0.06817
     0.01299
     0.04197
     0.11153
    -0.07396
     0.01299
    -0.00440
    -0.02759
    -0.00440
     0.00139
    -0.32902
    -0.41597
    -0.63624
    -0.96665
    -1.49995
    -1.74341
    -1.94629
    -0.05078
     2.52295
     1.36361
     1.29405
     2.42440
     0.74916
     1.79257
     4.81264
     4.36050
     3.50838
     3.84459
     2.96929
     2.57512
     2.74322
     3.31130
     3.35767
     2.73743
     1.91430
     0.76655
    -0.24207
    -1.16374
    -1.65646
    -1.99267
    -1.93470
    -1.84195
    -1.89992
    -1.69704
    -1.48256
    -1.22171
    -1.09418
    -1.02462
    -0.86231
    -0.57828
    -0.45075
    -0.23627
    -0.18410
    -0.13193
    -0.06817
     0.03617
     0.03038
     0.16370
     0.00719
    -0.05657
    -0.01020
     0.08834
    -0.05078
    -0.10874
    -0.16671
    -0.20729
    -0.05657
    -0.06817
    -0.21888
    -0.23627
    -0.29424
    -0.34061
    -0.39278
    -0.29424
    -0.23627
    -0.44495
    -0.46234
    -0.55509
    -0.50872
    -0.47973
    -0.69421
    -0.61306
    -0.66523
    -0.57828
    -0.53190
    -0.70001
    -0.64784
    -0.53190
    -0.57248
    -0.45655
    -0.13193
    -0.21308
    -0.15512
    -0.02759
     0.23326
     0.47092
     0.61004
     0.58106
     0.70279
     0.86510
     1.03320
     0.99262
     1.02161
     0.91147
     1.00422
     0.96944
     1.09117
     0.94045
     0.73757
     0.62743
     0.67381
     0.62164
     0.55787
     0.36658
     0.27963
     0.23326
     0.32021
     0.20428
     0.18689
     0.22167
     0.16370
     0.08255
     0.23326
     0.21587
     0.08834
     0.07095
     0.08834
     0.06516
     0.04197
    -0.09135
    -0.03339
    -0.15512
    -0.24787
    -0.41017
    -0.54350
    -0.57248
    -0.54350
    -0.52031
    -0.39858
    -0.22468
    -0.39278
    -0.48553
    -0.29424
    -0.13193
    -0.14932
    -0.14932
    -0.19569
    -0.02179
     0.21587
     0.37238
     0.31441
     0.44194
     0.21587
     0.21007
     0.10573
     0.21587
     0.16370
     0.14631
     0.07095
    -0.07976
    -0.05657
    -0.05657
    -0.07396
    -0.21888
    -0.09715
    -0.07976
    -0.06237
    -0.12613
    -0.23048
    -0.24787
    -0.26526
    -0.12034
    -0.18410
    -0.22468
    -0.22468
    -0.20729
    -0.17830
    -0.17251
    -0.27105
    -0.17251
    -0.18990
    -0.23048
    -0.18410
    -0.14932
    -0.13773
    -0.22468
    -0.51451
    -0.31163
    -0.32902
    -0.31163
    -0.40438
    -0.63045
    -0.71160
    -0.82174
    -0.79275
    -0.98404
    -0.93767
    -0.78696
    -0.94347
    -0.71740
    -0.85072
    -0.92608
    -1.16374
    -1.26228
    -1.32025
    -0.61306
     1.70562
     4.03009
     2.14616
    -2.21294
    -1.69124
     0.30282
     1.48534
     1.99545
     1.40999
     1.32304
     1.32304
     0.70279
     0.46513
     1.58968
     1.82155
     0.48831
    -1.40720
    -2.86217
    -2.09121
    -1.70283
    -1.58110
    -0.38119
     0.28543
    -0.77536
    -0.79855
     0.34919
     0.68540
     1.03900
     0.87089
     0.47672
     0.86510
     1.35782
     1.95487
     2.35484
     2.70265
     2.96929
     2.40701
     1.46216
     0.38397
    -0.43916
    -1.14635
    -1.10577
    -1.12896
    -1.43618
    -1.52893
    -2.06802
    -2.10860
    -1.99267
    -1.88833
    -1.51734
    -1.06520
    -0.62465
    -0.41017
    -0.05078
     0.29702
     0.59845
     0.87669
     1.01581
     1.25927
     1.35782
     1.31144
     1.20131
     1.17232
     1.13174
     1.05059
     0.96364
     0.83611
     0.79554
     0.59845
     0.48252
     0.34919
     0.29123
     0.04197
    -0.05078
    -0.30583
    -0.38119
    -0.47973
    -0.53770
    -0.66523
    -0.72899
    -0.76377
    -0.89709
    -0.87391
    -0.93767
    -1.13476
    -1.20432
    -1.18693
    -1.23910
    -1.21591
    -1.47096
    -1.41300
    -1.17533
    -1.30286
    -1.52893
    -1.43618
    -1.38401
    -1.36083
    -1.50574
    -1.47096
    -1.37822
    -1.50574
    -1.41879
    -1.18693
    -0.93187
    -0.65943
    -0.42756
    -0.50872
    -0.63624
    -0.70580
    -0.52611
    -0.58987
    -0.42756
    -0.30583
    -0.35221
    -0.18410
    -0.25946
    -0.28844
    -0.51451
    -0.37539
    -0.36380
    -0.19569
    -0.18410
    -0.23627
    -0.02759
    -0.02179
     0.00719
     0.09994
     0.19848
     0.18109
     0.32601
     0.18689
     0.38977
     0.31441
     0.33180
     0.34919
     0.37238
     0.33760
     0.33180
     0.42455
     0.23326
     0.33760
     0.18109
     0.12892
     0.18109
     0.19268
     0.12892
     0.18689
     0.28543
     0.25065
     0.16950
     0.16370
     0.22167
     0.14631
     0.38397
     0.21587
     0.32021
     0.22167
     0.32601
     0.49991
     0.34340
     0.51730
     0.46513
     0.52309
     0.54048
     0.78394
     0.94625
     0.81872
     0.64482
     0.72598
     0.74916
     0.64482
     0.43035
    -0.00440
     0.14051
     0.23906
    -0.16671
    -0.36960
    -0.34641
    -0.71160
    -0.77536
    -0.67102
    -0.52031
    -0.58987
    -0.71160
    -0.74058
    -0.49712
    -0.50292
    -0.50872
    -0.41597
    -0.62465
    -1.47676
    -2.55494
    -4.14903
    -5.38372
    -2.11440
     2.63309
     5.98936
    10.12819
     5.28217
     5.96038
     6.88785
     5.77489
     6.11689
     8.61526
     8.23268
     5.14305
     7.45013
     8.66163
     8.09356
     6.75453
     4.38368
     2.12877
    -0.16091
    -2.06802
    -3.54618
    -4.54900
    -5.14606
    -5.33735
    -5.06491
    -4.82724
    -4.39249
    -3.94615
    -3.38387
    -2.93173
    -2.42162
    -2.13179
    -1.71443
    -1.46517
    -1.17533
    -0.96665
    -0.76377
    -0.97245
    -1.02462
    -0.70001
    -0.38119
    -0.38699
    -0.43336
    -0.43336
    -0.39858
    -0.36380
    -0.30004
    -0.21308
    -0.12034
    -0.07976
    -0.17830
    -0.09715
     0.04777
     0.08834
    -0.06817
     0.00139
     0.04197
     0.22167
     0.07095
     0.09994
     0.05356
    -0.05078
     0.06516
    -0.01600
     0.07095
     0.06516
    -0.01600
    -0.06817
     0.11153
     0.05936
    -0.06817
    -0.10295
    -0.06817
     0.04777
     0.05356
     0.00139
    -0.08556
    -0.15512
    -0.06237
    -0.07976
     0.08255
    -0.05657
    -0.08556
    -0.07976
    -0.07976
    -0.01600
    -0.02759
    -0.11454
    -0.20729
    -0.05078
    -0.09135
    -0.09135
    -0.20149
    -0.18990
    -0.14352
    -0.18990
    -0.06817
    -0.14352
    -0.24207
    -0.29424
    -0.16091
    -0.12034
    -0.18410
    -0.32902
    -0.21308
    -0.21888
    -0.18410
    -0.16091
    -0.09135
    -0.26526
    -0.25946
    -0.25366
    -0.19569
    -0.14352
    -0.27105
    -0.28844
    -0.25366
    -0.21308
    -0.18990
    -0.26526
    -0.36960
    -0.34641
    -0.12034
    -0.28844
    -0.23627
    -0.30004
    -0.38119
    -0.32322
    -0.32322
    -0.22468
    -0.28844
    -0.38699
    -0.43916
    -0.28265
    -0.43916
    -0.31163
    -0.54929
    -0.46234
    -0.47973
    -0.54929
    -0.52031
    -0.58407
    -0.59567
    -0.75218
    -0.75218
    -0.53770
    -0.57828
    -0.71740
    -0.60146
    -0.51451
    -0.39858
    -0.35221
    -0.43336
    -0.44495
    -0.27105
     0.03038
     0.05936
     0.07095
     0.08834
    -0.06817
     0.03038
     0.30862
     0.33760
     0.27963
     0.09994
     0.16370
     0.24485
     0.23906
     0.03617
    -0.01020
    -0.03918
     0.03617
    -0.10295
    -0.09715
    -0.14352
    -0.31163
    -0.32322
    -0.32902
    -0.32902
    -0.27105
    -0.36960
    -0.46234
    -0.36380
    -0.30583
    -0.44495
    -0.35800
    -0.56089
    -0.40438
    -0.48553
    -0.31163
    -0.10295
    -0.21308
    -0.30004
    -0.72899
    -0.60726
    -0.33482
    -0.35800
    -0.47973
    -1.07679
    -1.37822
    -1.33184
    -1.87094
    -2.45060
    -2.72884
    -1.45357
     1.17812
     2.22732
     1.29405
     0.98103
     0.74337
     0.66801
     0.72018
     1.17812
     1.60707
     1.64185
     1.79257
     2.05342
     1.87372
     1.28246
     0.47672
    -0.57828
    -1.16954
    -1.48835
    -1.79558
    -2.21294
    -2.53176
    -2.58393
    -2.75203
    -2.55494
    -2.35786
    -2.22453
    -1.91731
    -1.48256
    -1.41879
    -1.11737
    -0.88550
    -0.76377
    -0.34061
    -0.39278
    -0.16091
    -0.26526
    -0.26526
    -0.24787
    -0.07976
    -0.06237
    -0.05657
    -0.14352
    -0.03339
    -0.00440
    -0.14932
    -0.10874
    -0.14352
    -0.12613
    -0.11454
    -0.25366
    -0.14352
    -0.25366
    -0.21308
    -0.42756
    -0.22468
    -0.27105
    -0.42756
    -0.44495
    -0.49712
    -0.36380
    -0.50872
    -0.45075
    -0.55509
    -0.52611
    -0.65363
    -0.54929
    -0.56668
    -0.58407
    -0.61306
    -0.68262
    -0.69421
    -0.58407
    -0.64204
    -0.57248
    -0.68262
    -0.62465
    -0.62465
    -0.61306
    -0.64204
    -0.73479
    -0.64204
    -0.67102
    -0.58987
    -0.52031
    -0.60726
    -0.56668
    -0.76957
    -0.66523
    -0.56668
    -0.52031
    -0.58407
    -0.63045
    -0.56668
    -0.58407
    -0.51451
    -0.53190
    -0.57248
    -0.54929
    -0.56089
    -0.40438
    -0.49133
    -0.50872
    -0.59567
    -0.61306
    -0.51451
    -0.39278
    -0.49712
    -0.44495
    -0.39858
    -0.52031
    -0.54350
    -0.56089
    -0.35800
    -0.30004
    -0.44495
    -0.42756
    -0.35800
    -0.36960
    -0.35221
    -0.25366
    -0.35800
    -0.30583
    -0.29424
    -0.39858
    -0.18990
    -0.34061
    -0.36960
    -0.24787
    -0.29424
    -0.21888
    -0.36380
    -0.32902
    -0.25946
    -0.28844
    -0.35221
    -0.37539
    -0.23048
    -0.30583
    -0.31163
    -0.27105
    -0.24207
    -0.34061
    -0.46814
    -0.39278
    -0.27685
    -0.29424
    -0.35800
    -0.37539
    -0.43336
    -0.31743
    -0.41017
    -0.40438
    -0.38699
    -0.45075
    -0.41597
    -0.46234
    -0.53190
    -0.60726
    -0.54929
    -0.50292
    -0.47973
    -0.60146
    -0.61306
    -1.03621
    -0.88550
    -0.86811
    -0.91448
    -1.09418
    -1.06520
    -1.14635
    -0.96086
    -0.17830
     0.55208
    -0.42177
    -0.96665
    -0.82174
    -0.49712
    -0.45075
     0.18689
     1.10276
     2.08240
     2.07660
     1.77518
     1.29985
     1.34622
     1.37521
     1.32883
     1.59548
     1.69982
     1.58389
     1.29985
     0.98103
     0.60425
     0.37238
     0.13472
    -0.06237
    -0.38699
    -0.63045
    -0.86811
    -0.92608
    -1.06520
    -1.11157
    -1.11157
    -0.97245
    -0.94347
    -0.76957
    -0.71160
    -0.77536
    -0.62465
    -0.48553
    -0.40438
    -0.33482
    -0.28265
    -0.36380
    -0.27105
    -0.27105
    -0.25946
    -0.18990
    -0.12034
    -0.12613
    -0.02179
     0.00719
    -0.06237
     0.11153
     0.03038
     0.10573
     0.10573
     0.21007
     0.11733
     0.15211
     0.04777
     0.07675
    -0.11454
    -0.10295
    -0.14352
     0.00139
    -0.14352
    -0.17830
    -0.31163
    -0.43336
    -0.46814
    -0.52611
    -0.41017
    -0.46814
    -0.63045
    -0.47973
    -0.44495
    -0.31163
    -0.34641
    -0.31743
    -0.23048
    -0.23048
    -0.22468
    -0.03918
     0.02458
    -0.01020
     0.03038
     0.12312
     0.36079
     0.32601
     0.19268
     0.18109
     0.04197
     0.14051
     0.15211
     0.04777
     0.08834
     0.01878
     0.11153
     0.01878
     0.09414
    -0.01600
    -0.12034
    -0.18410
    -0.12613
    -0.10295
    -0.06237
    -0.06237
    -0.17251
    -0.13193
    -0.01600
    -0.02179
     0.08834
    -0.03918
     0.01878
     0.13472
     0.14051
     0.14051
     0.05356
     0.18689
     0.15790
     0.24485
     0.36079
     0.25065
     0.29702
     0.23326
     0.46513
     0.30282
     0.46513
     0.57526
     0.60425
     0.72018
     0.83611
     0.93466
     0.83032
     0.85350
     1.07957
     1.28826
     1.19551
     1.17232
     1.11435
     1.11435
     1.37521
     1.53172
     1.27666
     1.42158
     1.22449
     1.27666
     1.34043
     1.50273
     1.51433
     1.26507
     0.94045
     1.10276
     1.21870
     1.24188
     1.31144
     1.29985
     1.23029
     1.16073
     0.94625
     0.71438
     0.57526
     0.45933
     0.38397
     0.25065
     0.23326
    -0.16091
     0.01878
     0.09414
    -0.17251
    -0.47973
    -0.57828
    -0.77536
    -0.52611
    -0.12034
     0.19848
     0.93466
     0.50570
    -0.13193
    -0.45075
     0.39557
     0.65062
     0.70859
     0.23906
    -0.00440
    -0.36380
     0.05936
     0.34919
    -0.20149
    -0.14932
    -0.03918
    -1.40720
    -1.72022
    -1.65646
    -1.74921
    -1.47096
    -1.36083
    -1.42459
    -1.43039
    -1.43618
    -1.56371
    -1.52313
    -1.47096
    -1.17533
    -1.09998
    -1.09418
    -1.18113
    -1.01882
    -0.94926
    -0.84492
    -0.82174
    -0.78696
    -0.81594
    -0.80435
    -0.65363
    -0.75797
    -0.84492
    -0.87391
    -0.75797
    -0.61306
    -0.60726
    -0.53770
    -0.59567
    -0.38699
    -0.43916
    -0.25366
    -0.13193
    -0.03339
    -0.01600
     0.16950
     0.21587
     0.16950
     0.14631
     0.19848
     0.29702
     0.32601
     0.38977
     0.25065
     0.42455
     0.19268
     0.29702
     0.43614
     0.29702
     0.25065
     0.14051
     0.15790
     0.43035
     0.32021
     0.25645
     0.11153
     0.23326
     0.30282
     0.23326
     0.36079
     0.17529
     0.31441
     0.15211
     0.25645
     0.42455
     0.47672
     0.29123
     0.04777
     0.20428
     0.19268
     0.29702
     0.14051
     0.00719
     0.05936
     0.14051
     0.04777
    -0.01020
    -0.07976
    -0.30583
    -0.21308
    -0.04498
    -0.07396
    -0.19569
    -0.18410
    -0.24207
    -0.10295
    -0.05078
    -0.13193
    -0.10295
    -0.09715
    -0.06237
     0.07675
     0.14631
     0.09414
     0.01878
     0.04777
     0.32021
     0.29702
     0.32021
     0.37238
     0.34919
     0.31441
     0.29123
     0.29702
     0.27963
     0.26804
     0.28543
     0.36079
     0.40136
     0.15211
     0.29702
     0.12892
     0.28543
     0.19268
     0.05356
     0.01878
     0.11733
     0.21007
     0.18109
     0.18689
     0.21007
     0.20428
     0.19268
     0.33180
     0.12312
     0.09414
     0.19268
     0.18109
     0.20428
     0.28543
     0.23906
     0.24485
     0.04777
     0.19268
     0.25065
     0.15790
     0.05936
     0.04777
     0.23326
     0.27963
     0.26224
     0.05356
     0.03038
     0.00139
     0.04197
     0.33760
     0.07095
    -0.03339
    -0.12613
    -0.02179
     0.26224
     0.25065
     0.12312
     0.07095
     0.08834
     0.34919
     0.26224
     0.40136
     0.45933
     0.62743
     0.66801
     0.76655
     0.95205
     0.71438
     0.72598
     0.62743
     0.73177
     0.83032
     0.64482
     0.69699
     0.50570
     0.07675
    -0.21308
     0.63323
     1.87372
     1.58968
     1.25348
     1.31144
     0.94045
     1.01581
     1.16073
     1.33463
     1.05639
     0.94625
     0.70279
     0.57526
     0.78394
     0.65642
     0.27963
    -0.07976
    -0.61306
    -0.86811
    -1.06520
    -1.34923
    -1.32605
    -1.38401
    -1.40140
    -1.36662
    -1.21011
    -1.08259
    -1.02462
    -0.92608
    -0.80435
    -0.77536
    -0.56089
    -0.56668
    -0.52031
    -0.55509
    -0.46814
    -0.41597
    -0.20149
    -0.22468
    -0.28844
    -0.29424
    -0.28844
    -0.18990
    -0.25366
    -0.18990
    -0.30004
    -0.24207
    -0.16091
    -0.13773
    -0.17830
    -0.24787
    -0.21888
    -0.20149
    -0.28265
    -0.19569
    -0.01600
    -0.11454
    -0.21888
    -0.25366
    -0.23048
    -0.03339
    -0.19569
    -0.20729
    -0.24207
    -0.12613
    -0.25366
    -0.15512
    -0.13773
    -0.36960
    -0.33482
    -0.20149
    -0.15512
    -0.05657
    -0.19569
    -0.18990
    -0.16671
    -0.08556
    -0.12613
     0.11153
     0.04197
    -0.01600
     0.03038
     0.15790
     0.33760
     0.25065
     0.16370
     0.27963
     0.24485
     0.36079
     0.33760
     0.40136
     0.26804
     0.23906
     0.28543
     0.40136
     0.41875
     0.18689
     0.24485
     0.17529
     0.26224
     0.25065
     0.18109
     0.19848
     0.05936
     0.04777
     0.11153
     0.20428
     0.19268
     0.03038
     0.01878
     0.05936
     0.11153
     0.11153
     0.07675
     0.06516
     0.04777
     0.12892
     0.01299
     0.08834
     0.06516
    -0.03339
    -0.01600
     0.03617
     0.01299
    -0.00440
    -0.00440
    -0.14932
    -0.17251
    -0.06237
     0.01878
     0.01878
     0.04777
     0.03038
     0.03038
    -0.03339
     0.04777
     0.11153
     0.14051
     0.21007
     0.09994
     0.15211
     0.24485
     0.46513
     0.35499
     0.29702
     0.24485
     0.36079
     0.41296
     0.42455
     0.42455
     0.29702
     0.45933
     0.48831
     0.40136
     0.43614
     0.50570
     0.34919
     0.44194
     0.35499
     0.28543
     0.27963
     0.20428
     0.03617
     0.06516
     0.08834
     0.00719
    -0.20729
    -0.16091
    -0.34061
    -0.34641
    -0.27105
    -0.47973
    -0.36960
    -0.66523
    -0.67682
    -0.60726
    -0.60146
    -0.52031
    -0.71740
    -0.64784
    -0.70001
    -0.50292
    -0.56668
    -0.64204
    -0.61306
    -0.74058
    -0.55509
    -0.39278
    -0.28265
    -0.29424
    -0.29424
    -0.25366
    -0.09135
    -0.06817
    -0.04498
    -0.10295
    -0.03339
     0.26804
     0.65062
     0.89408
     0.74337
     0.69120
     0.89408
     1.01581
     1.17232
     1.92589
     1.79836
     1.68823
     1.97226
     1.63026
     1.13174
     0.98103
     0.70859
     0.76076
     0.72018
     0.41296
     0.15790
    -0.06817
    -0.35800
    -0.47973
    -0.94926
    -0.96086
    -1.18113
    -1.19852
    -1.15215
    -1.05940
    -0.94926
    -0.89130
    -0.75218
    -0.61885
    -0.45075
    -0.41017
    -0.33482
    -0.28844
    -0.19569
    -0.14352
    -0.06237
     0.03038
    -0.06237
    -0.08556
    -0.08556
     0.15211
     0.15790
     0.03038
     0.04197
     0.01299
     0.07675
     0.08834
     0.08255
     0.18689
     0.00139
     0.10573
     0.18689
     0.12892
     0.17529
     0.04777
     0.03038
     0.09994
     0.23326
     0.22746
     0.09414
     0.16950
     0.14051
     0.11733
     0.19848
     0.22167
     0.20428
     0.02458
     0.08834
     0.20428
     0.29123
     0.05936
     0.03038
    -0.02179
     0.04197
     0.10573
     0.03617
    -0.09135
    -0.03339
    -0.06237
    -0.07396
    -0.03339
     0.04777
    -0.21308
    -0.05078
    -0.12613
    -0.05657
    -0.04498
    -0.07976
    -0.08556
    -0.05078
    -0.09715
     0.04777
    -0.00440
    -0.02179
    -0.02759
     0.01878
    -0.06237
     0.08255
    -0.04498
    -0.01020
     0.08834
     0.07095
     0.03038
     0.00719
     0.10573
     0.20428
     0.08834
     0.15790
     0.15211
     0.18109
     0.01299
     0.03038
     0.15211
     0.17529
     0.25645
     0.17529
     0.18689
     0.27963
     0.27384
     0.09994
     0.10573
     0.29123
     0.16950
     0.40136
     0.31441
     0.14051
     0.22746
     0.25065
     0.34919
     0.31441
     0.27384
     0.18689
     0.12312
     0.31441
     0.29123
     0.23326
     0.13472
     0.21587
     0.24485
     0.36079
     0.24485
     0.12892
     0.11153
     0.12312
     0.03038
     0.10573
     0.17529
    -0.15512
    -0.20149
    -0.17251
    -0.12034
    -0.10295
    -0.23627
    -0.40438
    -0.36380
    -0.28265
    -0.28265
    -0.40438
    -0.30004
    -0.31163
    -0.28844
    -0.23048
    -0.03339
    -0.13773
    -0.09135
    -0.11454
     0.07095
     0.09414
     0.15211
     0.12892
     0.03038
     0.12312
     0.14631
     0.19848
     0.22167
     0.09414
     0.05936
     0.00139
     0.00139
    -0.04498
    -0.09135
     0.00139
     0.05356
     0.00719
     0.07095
     0.04777
    -0.04498
    -0.09715
    -0.37539
    -0.24207
    -0.51451
    -0.41017
     0.40716
     1.12015
     0.80713
     0.89408
     1.01581
     1.07378
     1.18392
     1.21870
     1.71141
     1.51433
     1.45056
     1.52012
     1.24188
     1.28246
     1.44477
     1.09117
     0.87669
     0.47092
     0.29123
     0.09994
    -0.38119
    -0.60146
    -0.79855
    -0.72899
    -0.81594
    -0.90289
    -1.02462
    -0.79855
    -0.78116
    -0.66523
    -0.64204
    -0.60726
    -0.61306
    -0.45655
    -0.45655
    -0.30004
    -0.17830
    -0.30583
    -0.25366
    -0.03918
     0.02458
    -0.00440
     0.03617
    -0.03918
    -0.06817
     0.11153
     0.15211
     0.05356
     0.05936
    -0.00440
    -0.02179
     0.08255
     0.08834
     0.08834
     0.06516
    -0.03918
    -0.01600
     0.04777
     0.01299
     0.03038
    -0.02179
     0.04197
    -0.01600
    -0.02179
     0.07095
    -0.03339
    -0.14932
     0.01299
    -0.00440
    -0.02759
     0.00139
    -0.01600
    -0.05657
     0.04777
    -0.06237
     0.00719
     0.07095
     0.00719
    -0.03339
    -0.04498
    -0.00440
    -0.01020
     0.00139
    -0.06817
     0.07675
     0.01299
     0.00139
     0.03617
     0.04777
    -0.03339
     0.14051
    -0.16671
    -0.02179
    -0.01600
     0.01299
     0.03617
     0.05936
    -0.02759
     0.02458
    -0.03918
     0.16370
     0.06516
     0.01299
    -0.06817
     0.06516
    -0.01020
     0.16950
     0.00139
     0.02458
     0.02458
     0.09994
     0.10573
     0.05936
     0.03038
    -0.02179
    -0.05078
     0.03617
     0.12892
     0.05356
    -0.01020
     0.02458
    -0.01020
     0.03617
     0.03617
     0.06516
    -0.02179
    -0.13193
    -0.02179
     0.00139
     0.11733
    -0.04498
    -0.19569
    -0.06237
     0.18109
     0.00719
    -0.01020
    -0.10295
    -0.09135
    -0.12613
     0.00719
    -0.08556
    -0.08556
    -0.18410
    -0.21308
    -0.09715
    -0.03339
     0.00719
    -0.18990
    -0.31163
    -0.16671
    -0.03339
    -0.03339
     0.03617
    -0.03918
     0.01878
     0.05936
     0.01299
     0.14631
     0.27384
     0.07095
     0.23326
     0.19848
     0.25645
     0.32021
     0.15790
     0.20428
     0.19848
     0.16370
     0.10573
     0.35499
     0.22167
     0.11153
     0.11153
     0.09414
     0.21007
     0.09414
     0.07095
     0.12892
     0.03617
     0.11733
     0.08255
     0.12312
     0.14051
     0.01299
    -0.03918
     0.00139
    -0.08556
    -0.05078
     0.02458
    -0.02759
    -0.06817
     0.06516
     0.30862
     0.26224
     0.12892
    -0.03918
    -0.03918
    -0.09715
     0.18689
     0.09414
     0.08834
    -0.07396
    -0.24787
    -0.15512
    -0.02179
     0.14051
     0.13472
     0.05356
     0.19268
     0.70859
     0.96364
     0.83032
     0.61004
     0.94625
     0.98103
     0.87089
     0.77235
     1.03320
     0.94625
     0.94625
     0.70279
     0.59845
     0.45933
     0.32601
    -0.21308
    -0.42177
    -0.58407
    -0.56668
    -0.59567
    -0.77536
    -0.86231
    -0.77536
    -0.68841
    -0.61306
    -0.65363
    -0.46814
    -0.52031
    -0.53190
    -0.34061
    -0.11454
    -0.13193
    -0.27105
    -0.22468
     0.01878
    -0.03918
    -0.05657
    -0.09135
     0.00139
     0.03038
     0.12312
     0.10573
     0.07095
    -0.01600
    -0.05078
    -0.05078
     0.06516
     0.11153
    -0.00440
    -0.07976
    -0.01020
    -0.03918
    -0.07396
     0.01299
     0.12892
    -0.03339
    -0.04498
    -0.09715
     0.07095
    -0.03918
    -0.10295
    -0.00440
    -0.03339
    -0.09135
     0.04777
     0.08255
     0.01878
     0.02458
    -0.11454
    -0.06237
    -0.02179
    -0.04498
    -0.07396
    -0.01600
    -0.14352
    -0.09715
    -0.13193
     0.00139
    -0.01020
    -0.07976
    -0.11454
     0.10573
     0.24485
    -0.04498
    -0.09715
    -0.03339
    -0.11454
     0.03617
     0.11733
     0.15790
     0.12312
     0.07095
     0.00139
    -0.07976
    -0.03918
     0.08255
    -0.00440
    -0.07396
    -0.03339
    -0.02759
     0.09414
     0.07095
     0.05936
     0.02458
    -0.01600
     0.10573
     0.12892
     0.13472
     0.13472
     0.00139
     0.00139
     0.19848
     0.25065
     0.26804
     0.18109
     0.12312
     0.12892
     0.27384
     0.14631
     0.30862
     0.20428
     0.30282
     0.30862
     0.44774
     0.37818
     0.45353
     0.37818
     0.43614
     0.53469
     0.51150
     0.51730
     0.46513
     0.44194
     0.45933
     0.30862
     0.40716
     0.36658
     0.18109
     0.15790
     0.20428
     0.04777
    -0.01600
    -0.20149
    -0.12613
    -0.22468
    -0.25366
    -0.34641
    -0.32322
    -0.39858
    -0.33482
    -0.43916
    -0.42177
    -0.27685
    -0.30004
    -0.20149
    -0.15512
     0.03617
    -0.07396
    -0.00440
     0.11153
     0.08834
     0.15790
     0.15790
     0.25065
     0.27963
     0.25065
     0.38977
     0.29123
     0.29702
     0.31441
     0.23906
     0.30862
     0.19848
     0.14631
    -0.03339
    -0.00440
    -0.01600
     0.07095
     0.06516
    -0.04498
    -0.20729
    -0.12034
     0.03038
    -0.09715
    -0.12613
    -0.16091
    -0.28844
    -0.29424
    -0.13773
    -0.33482
    -0.32902
    -0.47394
    -0.53190
    -0.34641
    -0.26526
    -0.63624
    -0.66523
    -0.75218
    -0.53190
    -0.39278
    -0.27685
    -0.12613
     0.24485
     0.36658
     0.57526
     1.02740
     1.18971
     0.94045
     0.91727
     1.13174
     1.69982
     1.85633
     1.86792
     1.64765
     1.45056
     1.18971
     1.27087
     1.21290
     0.92886
     0.70859
     0.56367
     0.40716
     0.06516
    -0.09715
    -0.27685
    -0.27685
    -0.41597
    -0.53190
    -0.42756
    -0.46234
    -0.36380
    -0.50292
    -0.51451
    -0.35221
    -0.44495
    -0.41017
    -0.38699
    -0.23627
    -0.33482
    -0.30583
    -0.29424
    -0.12613
    -0.17251
    -0.15512
     0.18109
     0.01299
    -0.25366
    -0.13193
    -0.12034
    -0.05078
     0.00139
    -0.01600
     0.00139
     0.08834
    -0.00440
    -0.03339
    -0.06237
    -0.10874
     0.03617
     0.04777
     0.01878
    -0.06817
    -0.13773
     0.00139
     0.02458
     0.03617
     0.05356
    -0.06817
    -0.01600
    -0.02759
     0.12312
     0.00719
    -0.02179
    -0.02179
     0.01878
     0.14051
     0.15790
    -0.01600
    -0.09135
    -0.01600
     0.07095
     0.08255
     0.15790
     0.07095
    -0.07976
    -0.12613
     0.09414
     0.07675
     0.04777
    -0.13193
    -0.13193
     0.01299
     0.09414
    -0.03339
    -0.06237
     0.00139
    -0.07396
    -0.09715
    -0.03918
     0.11733
     0.09994
     0.00719
     0.01299
    -0.00440
     0.01299
    -0.01600
     0.04777
    -0.02759
    -0.03918
     0.00139
    -0.02759
    -0.02759
    -0.03339
    -0.24207
    -0.07396
    -0.06237
    -0.09135
    -0.16091
    -0.18410
    -0.07396
    -0.21308
    -0.13773
    -0.21308
    -0.09715
    -0.08556
    -0.12613
    -0.17830
    -0.10295
    -0.13773
    -0.12613
    -0.07396
    -0.04498
    -0.16671
    -0.07976
    -0.07976
     0.07675
    -0.00440
     0.00139
    -0.10295
    -0.06237
     0.12312
     0.03617
     0.10573
     0.00719
    -0.05078
     0.07095
     0.16950
     0.38397
     0.07675
     0.03617
    -0.05078
     0.21587
     0.16950
     0.22167
     0.12312
    -0.00440
     0.11153
     0.16950
     0.22167
     0.10573
     0.11153
     0.08255
     0.00719
     0.11733
     0.21587
     0.00719
    -0.08556
    -0.02759
     0.17529
     0.19848
    -0.00440
    -0.03918
    -0.00440
     0.00139
     0.11153
     0.07095
    -0.17830
    -0.09135
    -0.14352
    -0.05657
     0.00139
     0.03038
    -0.11454
    -0.18990
    -0.04498
    -0.14932
    -0.11454
    -0.21308
    -0.15512
    -0.17830
    -0.06817
    -0.07396
    -0.08556
    -0.16671
    -0.14932
    -0.19569
    -0.12613
    -0.23048
    -0.26526
    -0.25946
    -0.25366
    -0.36380
    -0.51451
    -0.29424
    -0.24207
     0.03038
    -0.21308
    -0.18410
    -0.14932
    -0.04498
     0.25065
     0.42455
     0.61584
     0.63323
     0.56367
     0.61004
     0.77235
     0.89408
     0.47092
     0.41875
     0.73757
     0.71438
     0.62743
     0.46513
     0.26224
     0.15211
    -0.10874
    -0.10874
    -0.06817
    -0.12613
    -0.25366
    -0.30583
    -0.34061
    -0.13773
    -0.18990
    -0.06817
    -0.00440
    -0.11454
     0.01878
     0.12312
     0.18689
     0.29123
     0.19848
     0.09414
     0.16950
     0.35499
     0.29702
     0.26804
     0.23326
     0.17529
     0.22167
     0.23906
     0.26224
     0.25065
     0.10573
     0.11733
     0.18109
     0.03038
     0.09994
    -0.01600
    -0.10295
     0.02458
     0.08255
     0.05356
     0.00719
    -0.11454
    -0.12613
    -0.10874
    -0.12613
    -0.07396
    -0.05078
    -0.20149
    -0.04498
    -0.16091
    -0.06237
    -0.13773
    -0.21308
    -0.13773
    -0.18410
    -0.14932
    -0.10295
    -0.14352
    -0.14352
    -0.17830
    -0.15512
    -0.09715
    -0.01020
    -0.13773
    -0.15512
    -0.11454
    -0.12034
    -0.04498
    -0.20149
    -0.10295
    -0.02179
    -0.02759
    -0.05078
    -0.06817
     0.00719
    -0.08556
    -0.06817
    -0.02179
    -0.08556
    -0.13193
    -0.01020
    -0.02759
     0.00139
     0.01878
    -0.13773
    -0.01600
     0.21007
     0.05356
     0.04777
    -0.02759
     0.06516
     0.11733
     0.07095
     0.05936
     0.04197
     0.18109
     0.01878
     0.05356
     0.15211
     0.16950
    -0.01600
    -0.02759
    -0.05657
     0.03038
     0.01878
     0.04777
    -0.01020
    -0.03918
     0.07675
     0.07095
    -0.01600
    -0.05657
     0.04777
     0.01878
    -0.01020
     0.09414
     0.03617
    -0.01020
     0.07675
    -0.04498
     0.11153
     0.18109
     0.14051
    -0.06817
    -0.02759
     0.01878
     0.06516
     0.07095
     0.07675
    -0.05657
     0.01878
     0.01299
     0.11733
     0.06516
     0.05356
    -0.05078
    -0.02759
    -0.02759
     0.12312
     0.08255
    -0.01020
    -0.14352
     0.01878
     0.00719
     0.08834
     0.07675
     0.03617
    -0.05657
    -0.02759
     0.08834
    -0.05078
     0.12312
     0.06516
     0.07095
     0.02458
     0.12312
     0.03617
     0.00139
     0.05356
     0.01878
     0.09414
     0.02458
    -0.01600
    -0.01600
     0.01878
     0.09414
    -0.04498
     0.07095
    -0.01020
    -0.03918
     0.00139
    -0.00440
     0.03038
    -0.10295
    -0.04498
     0.05356
     0.00719
    -0.00440
     0.00719
    -0.02759
     0.03617
     0.05936
    -0.10874
    -0.05078
     0.07095
    -0.01020
     0.01299
     0.06516
    -0.04498
    -0.12034
    -0.01020
    -0.00440
    -0.02179
     0.01878
    -0.07976
    -0.12613
    -0.10874
    -0.03918
    -0.17251
    -0.14932
    -0.09715
    -0.16671
    -0.05078
    -0.02759
    -0.09715
    -0.32902
    -0.32902
    -0.33482
    -0.20149
    -0.17251
    -0.28265
    -0.45655
    -0.53190
    -0.01020
    -0.27105
    -0.63624
    -0.54929
    -0.84492
    -0.81014
    -0.93187
    -0.85652
    -0.91448
    -0.72899
    -0.43916
    -0.02759
     0.12892
     0.12312
     0.67960
     1.32304
     1.21870
     0.99262
     0.91727
     0.77815
     1.07957
     1.21290
     1.32883
     1.61867
     1.53172
     1.17232
     0.66221
     0.30862
     0.05356
    -0.16091
    -0.39858
    -0.61306
    -0.62465
    -0.72319
    -0.71740
    -0.62465
    -0.57828
    -0.60146
    -0.39858
    -0.35800
    -0.21888
    -0.18990
     0.06516
     0.06516
     0.13472
     0.27384
     0.41875
     0.33180
     0.40136
     0.61004
     0.43614
     0.52889
     0.61584
     0.53469
     0.56367
     0.62164
     0.68540
     0.67381
     0.48252
     0.49991
     0.62164
     0.64482
     0.72598
     0.59845
     0.49991
     0.58686
     0.70859
     0.67381
     0.81293
     0.73177
     0.61004
     0.69699
     0.63903
     0.79554
     0.52309
     0.50570
     0.54628
     0.49991
     0.43614
     0.47672
     0.27384
     0.12892
     0.17529
     0.20428
     0.14051
    -0.03339
    -0.02179
    -0.20729
    -0.10874
    -0.11454
    -0.31743
    -0.42756
    -0.44495
    -0.52031
    -0.16671
    -0.23048
    -0.42177
    -0.53770
    -0.41017
    -0.34061
    -0.40438
    -0.30583
    -0.52031
    -0.52611
    -0.40438
    -0.28265
    -0.32322
    -0.23048
    -0.34061
    -0.36380
    -0.30004
    -0.20729
    -0.32322
    -0.41597
    -0.40438
    -0.42177
    -0.24787
    -0.27105
    -0.28844
    -0.41017
    -0.32322
    -0.22468
    -0.24207
    -0.25946
    -0.30004
    -0.28844
    -0.13773
    -0.09135
    -0.16671
    -0.17830
    -0.15512
    -0.17830
    -0.17251
     0.01299
    -0.03339
    -0.07396
    -0.10295
    -0.03339
    -0.03339
    -0.12034
    -0.06237
     0.00139
    -0.01020
     0.03617
    -0.09715
    -0.18990
    -0.16671
    -0.14932
    -0.18990
    -0.05657
    -0.23627
    -0.34641
    -0.27685
    -0.21308
    -0.12613
    -0.24207
    -0.42756
    -0.32902
    -0.36960
    -0.17830
    -0.25366
    -0.20729
    -0.23627
    -0.19569
    -0.21308
    -0.07396
    -0.02179
    -0.09715
    -0.06817
    -0.15512
     0.09994
     0.00139
     0.05936
    -0.09135
    -0.02759
     0.01878
     0.14631
     0.15790
     0.05936
     0.01878
    -0.04498
    -0.01020
     0.16950
     0.00719
    -0.02759
    -0.01020
    -0.01600
     0.04197
     0.07095
    -0.05657
    -0.14352
    -0.03339
    -0.05078
    -0.01020
    -0.05078
    -0.11454
    -0.06237
    -0.18990
    -0.04498
     0.02458
    -0.06817
    -0.16091
    -0.11454
    -0.10874
    -0.08556
    -0.09135
    -0.20729
    -0.09135
    -0.05657
     0.03038
    -0.12034
    -0.05078
    -0.10295
    -0.25946
    -0.07396
     0.08834
    -0.12034
    -0.09135
    -0.52031
    -0.57248
    -0.70580
    -0.99564
    -1.17533
    -0.45655
     0.40136
     0.62743
     0.18689
    -0.07976
     0.01878
     0.44194
     1.03320
     1.22449
     1.26507
     1.25927
     1.35202
     1.63026
     1.70562
     1.49694
     1.28826
     1.09117
     0.98103
     0.81872
     0.63903
     0.45353
     0.09994
    -0.15512
    -0.12613
    -0.24207
    -0.54929
    -0.76377
    -0.46814
    -0.39278
    -0.16671
    -0.25946
    -0.16671
    -0.19569
    -0.19569
    -0.14932
     0.00139
     0.09414
     0.01878
     0.05936
    -0.01600
     0.09994
     0.17529
     0.11733
     0.07675
     0.05936
     0.14631
    -0.02179
     0.13472
    -0.00440
    -0.01600
     0.00139
    -0.01600
     0.08834
     0.02458
    -0.06817
    -0.10295
    -0.06817
     0.03617
     0.05356
    -0.02179
     0.06516
    -0.05657
     0.00139
     0.01878
    -0.07976
    -0.01600
     0.09414
     0.03038
     0.00139
     0.01299
     0.08255
    -0.02759
    -0.10295
     0.21587
     0.05356
     0.04777
    -0.00440
     0.07095
     0.01878
     0.03617
    -0.00440
     0.08255
     0.08834
     0.06516
     0.04197
    -0.07396
     0.01299
    -0.02759
    -0.10295
    -0.02179
    -0.11454
    -0.01600
    -0.13773
    -0.10874
    -0.09135
    -0.10874
    -0.14932
    -0.18410
    -0.05078
    -0.09135
    -0.09135
    -0.16671
    -0.06817
    -0.09135
    -0.15512
    -0.11454
     0.00719
    -0.06237
    -0.15512
    -0.06817
    -0.09135
    -0.11454
    -0.08556
    -0.06237
    -0.15512
     0.01299
    -0.12613
    -0.06237
     0.05356
    -0.07396
     0.05356
    -0.12613
    -0.02179
    -0.03339
     0.05936
    -0.05657
     0.05356
    -0.01020
    -0.01600
    -0.00440
     0.08834
     0.02458
    -0.07396
    -0.06817
    -0.05078
    -0.12613
    -0.09715
    -0.17251
    -0.05078
    -0.14932
    -0.09715
    -0.05657
    -0.07396
    -0.24787
    -0.19569
    -0.12613
    -0.18990
    -0.04498
    -0.14932
    -0.12034
    -0.15512
    -0.10874
    -0.05657
    -0.18410
    -0.13193
    -0.06817
    -0.02759
    -0.02759
    -0.03339
     0.01299
    -0.14352
    -0.06817
    -0.01020
     0.07675
     0.00139
    -0.02179
    -0.00440
     0.05936
     0.05356
    -0.05657
    -0.06817
     0.07675
    -0.01600
     0.08255
     0.14051
    -0.02759
     0.00139
     0.04777
    -0.03918
     0.03038
    -0.01020
     0.05356
    -0.01020
    -0.05078
     0.04777
    -0.17251
    -0.13773
     0.08255
    -0.02179
     0.01299
    -0.04498
    -0.07396
    -0.13193
    -0.16091
    -0.16091
    -0.08556
    -0.09715
    -0.12034
    -0.20729
    -0.03339
    -0.14932
    -0.16671
    -0.28844
    -0.24207
    -0.32902
    -0.32902
    -0.50872
    -0.55509
    -0.57248
    -0.47973
    -0.75218
    -0.18410
     0.63903
     0.65062
     0.40716
     0.85350
     1.76938
     1.93169
     2.19254
     2.05921
     1.84474
     1.98386
     2.19254
     2.09979
     2.03023
     2.11718
     2.03023
     1.67084
     1.26507
     0.69699
     0.01878
    -0.41597
    -0.74638
    -0.79855
    -0.93767
    -1.01882
    -1.17533
    -1.09998
    -0.94347
    -0.77536
    -0.70580
    -0.56668
    -0.43336
    -0.31743
    -0.06817
     0.12892
     0.20428
     0.30282
     0.34919
     0.34340
     0.44774
     0.34340
     0.27963
     0.22746
     0.14051
     0.14631
     0.23326
    -0.06817
    -0.16091
    -0.19569
    -0.35221
    -0.24207
    -0.27685
    -0.36380
    -0.39278
    -0.50872
    -0.53770
    -0.57248
    -0.61306
    -0.62465
    -0.44495
    -0.45075
    -0.52611
    -0.53770
    -0.52031
    -0.42177
    -0.42177
    -0.44495
    -0.39278
    -0.41597
    -0.42177
    -0.28844
    -0.25366
    -0.22468
    -0.19569
    -0.22468
    -0.24787
    -0.09715
    -0.05657
    -0.02759
    -0.09715
    -0.13773
    -0.06817
     0.07675
     0.11733
     0.19268
     0.17529
     0.11733
     0.23326
     0.30282
     0.34919
     0.31441
     0.25645
     0.31441
     0.28543
     0.47092
     0.23906
     0.19268
     0.18109
     0.22746
     0.15211
     0.21587
     0.12892
     0.00719
    -0.05078
     0.04197
     0.00139
     0.03617
    -0.14352
    -0.28844
    -0.05078
    -0.05078
    -0.10874
    -0.23627
    -0.20729
    -0.17251
     0.00139
    -0.02759
    -0.04498
    -0.13193
    -0.05078
    -0.07976
    -0.07976
    -0.02179
     0.11153
    -0.06237
     0.07095
     0.03617
     0.16950
     0.00139
     0.00719
     0.06516
     0.05936
     0.02458
     0.07095
    -0.05078
     0.00719
     0.01878
     0.11153
     0.05356
     0.07675
    -0.01600
     0.04777
     0.09994
     0.08834
     0.07095
    -0.11454
    -0.05657
    -0.00440
     0.10573
     0.05936
     0.01299
    -0.06237
     0.04777
    -0.09135
    -0.07396
    -0.00440
    -0.09135
    -0.10295
    -0.10295
    -0.02179
     0.08834
    -0.14352
    -0.13193
    -0.07396
     0.04777
     0.03617
    -0.15512
    -0.11454
    -0.18410
    -0.05078
    -0.08556
     0.04777
    -0.09135
    -0.15512
    -0.14352
    -0.10295
    -0.02179
    -0.09135
    -0.19569
    -0.11454
    -0.13193
    -0.03918
     0.02458
    -0.07396
    -0.20729
    -0.10874
    -0.06237
    -0.00440
    -0.08556
    -0.14352
    -0.08556
    -0.03918
     0.07095
    -0.01020
    -0.08556
    -0.12034
     0.03038
     0.00719
     0.06516
     0.05936
    -0.07396
    -0.08556
    -0.10295
    -0.03339
     0.14051
    -0.10295
    -0.08556
    -0.09715
    -0.07396
    -0.05657
    -0.25366
    -0.38699
    -0.62465
    -0.48553
    -0.67102
    -0.66523
    -0.51451
    -0.45075
     0.32601
     0.89408
     0.74337
     0.98683
     0.89988
     1.61867
     2.08820
     3.02726
     3.24174
     2.92872
     2.67946
     2.27369
     2.09979
     2.06501
     2.15196
     2.08820
     1.76358
     1.20710
     0.76076
     0.07675
    -0.64204
    -1.04201
    -1.29706
    -1.47676
    -1.59849
    -1.63327
    -1.58110
    -1.43618
    -1.24489
    -1.07099
    -0.97245
    -0.99564
    -0.82174
    -0.67102
    -0.57828
    -0.25366
    -0.33482
    -0.30583
    -0.15512
    -0.09135
     0.06516
     0.01878
     0.01299
     0.03617
     0.16950
     0.19268
     0.15790
     0.15790
     0.03617
     0.18109
     0.15790
     0.36658
     0.31441
     0.23326
     0.16370
     0.23326
     0.32601
     0.27963
     0.12312
     0.12892
     0.24485
     0.30862
     0.34919
     0.07675
     0.11153
     0.08255
     0.05936
     0.12892
     0.08255
     0.08834
     0.08834
     0.01299
    -0.05657
    -0.00440
     0.03038
    -0.05078
    -0.14932
     0.04197
    -0.05078
    -0.07976
    -0.02759
    -0.15512
    -0.19569
    -0.01020
     0.03617
    -0.05657
    -0.13193
    -0.13193
    -0.08556
    -0.17830
    -0.08556
    -0.06817
    -0.14932
    -0.08556
    -0.06817
     0.00719
    -0.06817
    -0.13773
    -0.09715
    -0.07396
     0.04197
    -0.05078
    -0.00440
    -0.07396
     0.06516
    -0.03918
     0.06516
     0.01878
    -0.07976
     0.08255
     0.08834
     0.06516
     0.09414
    -0.05078
    -0.02179
    -0.01020
     0.07095
     0.01878
    -0.07396
    -0.01020
    -0.02179
     0.09414
    -0.08556
    -0.05657
    -0.15512
    -0.10874
     0.02458
    -0.06817
    -0.03918
    -0.13773
    -0.08556
    -0.12034
    -0.05078
     0.02458
    -0.03339
    -0.16671
    -0.11454
    -0.13193
    -0.06237
    -0.06817
    -0.21308
    -0.06237
    -0.14352
    -0.14352
    -0.17830
    -0.07396
    -0.14352
    -0.28265
    -0.24207
    -0.18990
    -0.12034
    -0.14352
    -0.24787
    -0.17830
    -0.07396
    -0.25366
    -0.10874
    -0.12034
    -0.23048
    -0.12613
    -0.07396
     0.00139
    -0.22468
    -0.12613
    -0.20729
    -0.13773
     0.06516
    -0.08556
    -0.14352
    -0.20729
    -0.12613
    -0.14932
    -0.10295
    -0.13193
    -0.12613
    -0.12613
    -0.06237
    -0.09135
    -0.14932
    -0.19569
    -0.14932
    -0.12034
    -0.11454
    -0.14932
    -0.04498
    -0.24207
    -0.20729
    -0.27685
    -0.27685
    -0.43336
    -0.64204
    -0.91448
    -0.90869
    -0.88550
    -0.20149
     0.35499
    -0.23048
    -0.36960
     0.20428
     0.04197
     0.08834
     1.15493
     1.21290
     1.52012
     1.75199
     1.61287
     1.72301
     1.82155
     1.67084
     1.29985
     1.43317
     1.41578
     1.21870
     0.89988
     0.63903
     0.36079
    -0.01020
    -0.39858
    -0.63624
    -0.77536
    -0.87970
    -1.07679
    -0.98404
    -0.96086
    -0.93187
    -0.85072
    -0.76957
    -0.77536
    -0.78696
    -0.67102
    -0.53190
    -0.36380
    -0.41597
    -0.23048
    -0.18990
    -0.24207
    -0.35800
    -0.07396
    -0.07396
    -0.03339
    -0.10295
    -0.05657
    -0.05657
    -0.03918
    -0.09135
    -0.12034
    -0.13193
    -0.04498
    -0.07976
    -0.15512
    -0.08556
    -0.13193
    -0.24207
    -0.24787
    -0.18990
    -0.15512
    -0.29424
    -0.27105
    -0.25946
    -0.24207
    -0.20729
    -0.22468
    -0.35800
    -0.29424
    -0.21888
    -0.28844
    -0.22468
    -0.22468
    -0.25366
    -0.21888
    -0.22468
    -0.09135
    -0.12613
    -0.08556
    -0.12034
     0.06516
    -0.00440
    -0.00440
     0.06516
     0.30282
     0.15211
     0.21007
     0.14631
     0.27384
     0.24485
     0.27963
     0.25645
     0.26804
     0.30862
     0.19848
     0.14051
     0.22167
     0.11733
     0.20428
    -0.02759
     0.02458
    -0.09715
     0.04777
     0.04197
    -0.01600
    -0.12613
    -0.09135
    -0.17830
    -0.16091
    -0.02179
    -0.03918
    -0.17251
    -0.20149
    -0.09715
    -0.01600
    -0.16671
    -0.17251
    -0.31743
    -0.10874
    -0.05657
     0.03617
    -0.05078
    -0.16671
    -0.21888
     0.00139
     0.15211
     0.07675
    -0.03339
     0.01299
     0.07675
     0.08255
    -0.00440
     0.12892
     0.12892
     0.19268
     0.18689
     0.27384
     0.15790
     0.10573
     0.02458
     0.14051
     0.12312
     0.20428
     0.15211
     0.14631
     0.10573
     0.12312
     0.10573
     0.21587
     0.11153
     0.15790
     0.01878
     0.13472
     0.07095
     0.14631
    -0.06817
     0.03617
     0.09994
     0.18689
     0.11733
    -0.02179
    -0.05078
    -0.04498
    -0.02759
    -0.00440
     0.00719
    -0.02759
    -0.17830
    -0.06817
     0.12312
    -0.05078
    -0.06817
    -0.21308
    -0.10874
    -0.00440
    -0.16091
    -0.09135
    -0.04498
    -0.14352
    -0.06817
    -0.14932
    -0.09715
    -0.03918
    -0.18990
    -0.01020
    -0.16671
    -0.07396
    -0.09135
    -0.16671
    -0.31163
    -0.05078
     0.26224
     0.01878
    -0.44495
    -0.60146
    -0.92608
    -0.96665
    -1.50574
    -2.02745
    -0.65363
     4.66772
     6.15747
     2.27369
     0.56947
     1.02161
     3.80981
     3.59533
     2.73163
     2.49976
     2.73163
     2.95770
     3.04465
     2.58671
     2.08240
     1.30565
     0.06516
    -0.87970
    -1.61588
    -1.92890
    -2.18396
    -2.34047
    -2.61291
    -2.68827
    -2.50277
    -2.39843
    -2.13179
    -1.94050
    -1.72022
    -1.29706
    -1.18693
    -0.93187
    -0.79855
    -0.75797
    -0.67682
    -0.46234
    -0.48553
    -0.34061
    -0.46814
    -0.29424
    -0.14352
    -0.01600
     0.01878
    -0.14352
    -0.29424
    -0.13193
    -0.12034
    -0.05657
    -0.09715
    -0.18410
    -0.10874
    -0.09135
     0.00139
    -0.03339
    -0.12034
    -0.24207
    -0.17251
    -0.05657
    -0.01020
     0.01299
    -0.10874
    -0.00440
     0.03617
     0.12892
     0.06516
     0.01299
    -0.01600
     0.02458
     0.13472
     0.13472
     0.08255
     0.14631
     0.07675
     0.13472
     0.02458
     0.18109
     0.10573
     0.07095
     0.00139
     0.07675
     0.05936
     0.11153
     0.00719
     0.04197
     0.08255
     0.05936
     0.01299
    -0.05078
    -0.02179
     0.04197
     0.07095
     0.04197
    -0.06237
    -0.12034
    -0.10295
    -0.10874
    -0.08556
    -0.05078
    -0.23627
    -0.18410
    -0.05078
    -0.03918
    -0.11454
    -0.25366
    -0.21308
    -0.19569
    -0.07396
    -0.07976
    -0.14932
    -0.17830
    -0.21308
    -0.13773
    -0.13193
     0.09414
    -0.09135
    -0.13193
    -0.01020
    -0.00440
     0.05356
    -0.03339
    -0.10874
    -0.00440
     0.22167
     0.19848
     0.26224
     0.23906
     0.15211
     0.16370
     0.35499
     0.42455
     0.45353
     0.45933
     0.36658
     0.48831
     0.54628
     0.59265
     0.58686
     0.48252
     0.54048
     0.69699
     0.69120
     0.61004
     0.57526
     0.59845
     0.62743
     0.81293
     0.78394
     0.74916
     0.73177
     0.75496
     0.77235
     0.74337
     0.59265
     0.62164
     0.63323
     0.70279
     0.56367
     0.33180
     0.08255
     0.01299
     0.04777
     0.10573
    -0.01600
    -0.16671
    -0.27105
    -0.36960
    -0.31743
    -0.39278
    -0.56089
    -0.58987
    -0.80435
    -0.82174
    -0.90869
    -0.98984
    -0.77536
    -0.89130
    -1.25069
    -1.25649
    -0.93187
    -0.91448
    -1.03042
    -1.03621
    -1.63327
    -2.23613
    -2.19555
    -3.04766
    -4.48524
    -1.37822
     5.55461
     8.41817
     3.34028
    -4.12584
     0.05356
     2.83017
     4.33151
     4.12283
     4.15761
     3.44462
     3.99531
     4.52280
     3.94893
     3.29391
     2.14616
     1.25927
     0.48252
     0.15790
    -0.38699
    -0.70580
    -1.11157
    -1.63907
    -2.18396
    -2.43321
    -2.61871
    -2.80420
    -3.10563
    -3.12302
    -3.02448
    -2.76942
    -2.62450
    -2.65349
    -2.68247
    -2.65349
    -2.68247
    -2.50857
    -2.32308
    -2.17236
    -1.71443
    -1.13476
    -0.27105
    -0.10295
    -0.18990
    -0.01020
     0.09994
     0.31441
     0.43614
     0.55787
     0.81293
     0.80713
     0.82452
     0.69120
     0.52309
     0.36658
     0.33760
     0.30862
     0.18689
    -0.02179
    -0.06817
    -0.14932
    -0.15512
    -0.17251
    -0.21888
    -0.29424
    -0.08556
    -0.11454
    -0.14352
    -0.09715
    -0.16091
    -0.18410
    -0.19569
    -0.09135
     0.06516
    -0.03339
    -0.07976
     0.03038
     0.05936
     0.08255
     0.09994
     0.04777
     0.09994
     0.16950
     0.18689
     0.16950
     0.12312
     0.09994
     0.02458
     0.07675
     0.31441
     0.22746
     0.22167
     0.09414
     0.08834
     0.22167
     0.14051
     0.11733
     0.15790
     0.05936
     0.14051
     0.23906
     0.09994
     0.12312
     0.04197
     0.02458
     0.05936
     0.07095
     0.11153
    -0.05657
    -0.09135
    -0.01020
    -0.12034
    -0.08556
    -0.13193
    -0.10874
    -0.10295
    -0.25946
    -0.09715
    -0.13193
    -0.21308
    -0.27685
    -0.27105
    -0.14352
    -0.17830
    -0.14932
    -0.15512
    -0.25946
    -0.16671
    -0.08556
    -0.20729
    -0.17251
    -0.18410
    -0.21888
    -0.21888
    -0.14352
    -0.12034
    -0.28265
    -0.10874
    -0.08556
    -0.12034
    -0.14352
    -0.09135
    -0.18410
    -0.17251
    -0.19569
    -0.16091
    -0.06237
    -0.10295
    -0.17830
    -0.01020
    -0.03918
    -0.17251
    -0.16671
    -0.04498
    -0.02179
    -0.05657
    -0.02179
    -0.08556
     0.08834
    -0.14932
    -0.03339
    -0.03339
    -0.03918
    -0.02179
    -0.00440
    -0.04498
    -0.05657
    -0.07976
    -0.03339
    -0.17830
    -0.08556
    -0.06237
    -0.05078
    -0.10295
    -0.14932
    -0.21308
    -0.10874
    -0.13773
    -0.13773
    -0.30583
    -0.46234
    -0.53770
    -0.71740
    -0.96086
    -1.68544
    -2.94912
    -3.03607
    -1.40140
     2.89394
     4.36629
     2.15196
     1.61287
     0.71438
     1.45636
     2.98089
     3.29970
     3.98371
     4.14602
     3.70547
     3.50838
     3.51418
     3.06784
     2.48817
     1.90270
     1.01581
     0.25065
    -0.52611
    -1.09418
    -1.70863
    -1.94050
    -2.03324
    -2.05063
    -1.90572
    -1.83036
    -1.78399
    -1.53473
    -1.26808
    -1.02462
    -0.91448
    -0.69421
    -0.60146
    -0.32902
    -0.31163
    -0.27105
    -0.39278
    -0.31163
    -0.27685
    -0.22468
    -0.17251
    -0.22468
    -0.18410
    -0.19569
    -0.23048
    -0.15512
    -0.19569
    -0.14352
    -0.13193
    -0.18410
    -0.08556
     0.03038
    -0.15512
    -0.15512
    -0.15512
    -0.06237
    -0.04498
    -0.05657
    -0.14932
    -0.16671
    -0.13193
    -0.02179
    -0.08556
    -0.14932
    -0.09135
    -0.07976
    -0.11454
    -0.15512
    -0.14352
    -0.23048
    -0.29424
    -0.23048
    -0.10874
    -0.17251
    -0.25366
    -0.21888
    -0.19569
    -0.26526
    -0.27105
    -0.28265
    -0.32902
    -0.31743
    -0.28265
    -0.28844
    -0.31163
    -0.39858
    -0.39858
    -0.35800
    -0.28265
    -0.27105
    -0.29424
    -0.30004
    -0.31743
    -0.16091
    -0.11454
    -0.05657
     0.00719
    -0.09715
     0.11153
     0.26804
     0.30862
     0.40136
     0.20428
     0.31441
     0.48831
     0.63903
     0.58106
     0.45933
     0.32021
     0.41875
     0.44194
     0.34919
     0.33760
     0.19848
     0.13472
     0.09994
     0.01299
    -0.00440
    -0.13193
    -0.17251
    -0.23048
    -0.06237
    -0.18410
    -0.22468
    -0.23627
    -0.30583
    -0.17251
    -0.16091
    -0.17251
    -0.12034
    -0.28844
    -0.29424
    -0.09135
    -0.05078
    -0.12034
    -0.22468
    -0.11454
    -0.17830
    -0.04498
    -0.00440
    -0.23048
    -0.16671
    -0.12613
    -0.23627
    -0.09715
    -0.05078
    -0.21308
    -0.17830
    -0.07976
    -0.16091
    -0.12034
    -0.25946
    -0.14932
    -0.13193
    -0.17830
    -0.17251
    -0.12613
    -0.18410
    -0.12613
    -0.11454
    -0.07396
    -0.01600
    -0.16091
    -0.12034
    -0.12613
     0.06516
     0.08255
     0.01299
    -0.17830
    -0.23627
    -0.10295
    -0.09715
    -0.10295
    -0.32322
    -0.50292
    -0.13193
    -0.14932
    -0.41017
     0.01299
     0.23906
    -1.27388
    -2.13758
    -2.09121
    -0.77536
     0.38397
     0.77815
     0.26224
    -0.13193
    -0.55509
    -0.83913
    -0.60146
    -0.43336
    -0.23048
     0.05936
     0.33180
     0.01299
    -0.04498
    -0.32902
    -0.36960
    -0.62465
    -0.95506
    -0.93187
    -0.96665
    -0.87391
    -1.02462
    -0.86811
    -0.75218
    -0.83913
    -0.90869
    -0.72319
    -0.52031
    -0.32322
    -0.16671
    -0.05657
     0.17529
     0.40136
     0.33760
     0.26224
     0.47672
     0.54048
     0.52889
     0.66221
     0.56947
     0.53469
     0.56947
     0.55208
     0.81872
     0.63323
     0.53469
     0.53469
     0.69120
     0.74337
     0.66801
     0.54628
     0.55208
     0.59265
     0.67381
     0.56947
     0.56367
     0.57526
     0.55787
     0.47672
     0.50570
     0.63903
     0.43035
     0.38977
     0.34919
     0.48252
     0.45933
     0.41296
     0.28543
     0.49411
     0.49411
     0.53469
     0.43035
     0.33760
     0.45933
     0.55208
     0.56367
     0.61584
     0.53469
     0.54628
     0.59845
     0.68540
     0.78974
     0.74916
     0.66801
     0.74337
     0.74916
     0.85930
     0.78974
     0.80133
     0.76655
     0.88249
     0.84771
     1.10856
     0.91727
     0.89408
     0.82452
     0.84191
     0.86510
     0.86510
     0.78394
     0.65642
     0.52889
     0.51730
     0.32021
     0.19848
     0.08255
     0.06516
    -0.15512
    -0.05657
    -0.20149
    -0.31163
    -0.60726
    -0.58987
    -0.53190
    -0.66523
    -0.70001
    -0.98984
    -1.04201
    -1.12896
    -1.15215
    -0.98404
    -1.09998
    -1.26228
    -1.24489
    -0.92608
    -1.00723
    -1.11157
    -1.09418
    -1.18693
    -1.08259
    -1.06520
    -0.86811
    -0.86231
    -0.70001
    -0.68262
    -0.58987
    -0.52611
    -0.53190
    -0.50872
    -0.66523
    -0.65943
    -0.51451
    -0.50292
    -0.51451
    -0.57828
    -0.59567
    -0.47973
    -0.41017
    -0.39858
    -0.31743
    -0.36960
    -0.27685
    -0.13193
    -0.23627
    -0.27105
    -0.18990
    -0.18410
     0.05356
    -0.00440
     0.05936
     0.01299
    -0.03918
     0.04777
     0.03617
    -0.02179
    -0.13773
    -0.06817
    -0.03339
    -0.13773
    -0.00440
    -0.00440
    -0.14932
    -0.34641
    -0.34641
    -0.40438
    -0.09715
    -0.10295
    -0.62465
    -1.07679
    -1.25069
    -1.38401
    -2.66508
    -2.71145
    -1.77239
     4.30833
     9.79778
     6.41832
     3.21275
     0.36658
     0.00719
     2.79539
     3.94893
     4.59816
     4.54599
     3.90835
     3.34028
     3.02146
     1.70562
     0.16370
    -0.64784
    -1.56951
    -1.96368
    -2.21294
    -2.53755
    -2.50857
    -2.71725
    -2.40423
    -2.16657
    -1.68544
    -1.18113
    -0.72319
    -0.31163
     0.03617
     0.29123
     0.39557
     0.57526
     0.47672
     0.38397
     0.22167
     0.25645
     0.07095
    -0.06817
    -0.11454
    -0.01020
    -0.13193
    -0.08556
    -0.14932
    -0.17830
    -0.19569
    -0.10874
    -0.04498
     0.03617
    -0.01020
     0.15211
     0.11153
     0.12892
     0.10573
     0.05356
     0.23906
     0.38977
     0.27384
     0.31441
     0.40716
     0.43035
     0.31441
     0.30282
     0.35499
     0.35499
     0.21007
     0.26224
     0.25645
     0.26804
     0.25065
     0.18109
     0.12312
     0.16370
     0.18109
     0.23326
     0.18109
     0.07675
     0.03617
     0.07095
     0.05936
     0.07675
     0.01299
    -0.01600
     0.12892
     0.11733
     0.02458
     0.02458
    -0.08556
     0.00719
     0.01878
    -0.02759
     0.02458
    -0.09135
    -0.02759
    -0.10295
     0.07095
     0.06516
    -0.12613
    -0.09135
    -0.07396
    -0.09135
    -0.05657
    -0.05078
    -0.14352
    -0.17251
    -0.07396
    -0.05657
    -0.00440
    -0.04498
    -0.07976
    -0.04498
    -0.17251
    -0.03339
    -0.07396
    -0.01600
    -0.06237
    -0.09715
    -0.01020
     0.07675
    -0.05657
    -0.10874
     0.02458
    -0.04498
    -0.07976
    -0.07976
    -0.05078
    -0.06817
    -0.09135
     0.00139
    -0.01020
    -0.00440
    -0.13193
    -0.07396
    -0.07976
    -0.01020
    -0.12034
    -0.10295
    -0.17251
    -0.10874
    -0.05657
    -0.12034
    -0.02759
    -0.07976
    -0.24787
    -0.07976
    -0.12613
    -0.12613
    -0.22468
    -0.18410
    -0.14352
    -0.16671
    -0.13773
    -0.23048
    -0.19569
    -0.21888
    -0.16671
    -0.27105
    -0.30004
    -0.28844
    -0.41017
    -0.34061
    -0.35800
    -0.31743
    -0.40438
    -0.48553
    -0.39278
    -0.38119
    -0.30004
    -0.34641
    -0.43336
    -0.40438
    -0.35800
    -0.41597
    -0.24787
    -0.34061
    -0.38699
    -0.43916
    -0.32902
    -0.17251
    -0.28844
    -0.32902
    -0.32902
    -0.38699
    -0.23627
    -0.34641
    -0.49133
    -0.44495
    -0.49712
    -0.49133
    -0.48553
    -0.68841
    -0.85072
    -1.06520
    -1.32605
    -1.09998
    -0.76957
    -0.03918
     1.42158
     2.77221
     1.84474
    -0.35800
     0.01299
     0.21007
    -0.78116
    -0.26526
     1.42158
     1.96067
     1.52592
     1.25927
     1.45636
     1.68823
     0.48831
    -0.53770
    -1.13476
    -1.87673
    -2.75783
    -2.46220
    -1.40140
    -1.00143
    -1.07099
    -1.46517
    -1.83616
    -1.93470
    -2.14918
    -1.93470
    -1.90572
    -1.61009
    -1.24489
    -0.90289
    -0.61306
    -0.27105
     0.05936
     0.40136
     0.51150
     0.65642
     0.76655
     0.76076
     0.81872
     0.79554
     0.81293
     0.54628
     0.45353
     0.47092
     0.46513
     0.38977
     0.46513
     0.22746
     0.21587
     0.25065
     0.22746
     0.25645
     0.28543
     0.15211
     0.24485
     0.30862
     0.28543
     0.19848
     0.23906
     0.33180
     0.33180
     0.27963
     0.39557
     0.31441
     0.26224
     0.23906
     0.24485
     0.22167
     0.35499
     0.18109
     0.12312
     0.25645
     0.26224
     0.25065
     0.10573
     0.02458
     0.11733
     0.14051
     0.10573
     0.11733
     0.14631
    -0.03339
     0.15211
     0.11153
     0.17529
     0.19268
     0.12312
     0.12892
     0.26804
     0.33760
     0.25065
     0.25065
     0.37238
     0.51150
     0.41875
     0.56367
     0.49991
     0.40136
     0.38977
     0.47092
     0.54628
     0.48831
     0.45933
     0.44774
     0.43614
     0.36079
     0.41875
     0.24485
     0.25065
     0.27963
     0.33760
     0.32601
     0.23326
     0.12892
     0.08834
     0.12312
     0.12312
     0.23326
     0.18689
     0.11153
     0.07095
     0.28543
     0.12892
     0.05936
     0.05936
     0.07095
     0.17529
     0.07095
     0.19268
     0.19848
     0.01878
     0.13472
     0.08255
     0.18109
     0.07675
    -0.01020
     0.07095
     0.04777
     0.12312
     0.00139
    -0.00440
     0.01299
    -0.01020
     0.04197
     0.05936
    -0.08556
    -0.05078
    -0.02179
    -0.12034
    -0.05657
    -0.01020
    -0.09135
    -0.11454
    -0.06817
    -0.05657
     0.00719
    -0.10295
    -0.20729
    -0.09715
    -0.05078
     0.00139
    -0.02759
    -0.02759
    -0.01020
    -0.02759
    -0.02179
    -0.06237
    -0.14932
    -0.22468
    -0.27105
    -0.46234
    -0.79275
    -0.44495
     0.95205
     1.39260
    -0.89709
    -0.83913
    -0.49133
    -0.75218
    -0.66523
    -0.73479
     0.19268
     1.03320
     1.67084
     1.19551
     0.19268
     0.19848
     0.16370
     0.35499
     0.41296
     0.53469
     0.57526
     0.66801
     0.53469
     0.38397
     0.18109
    -0.02759
    -0.25946
    -0.22468
    -0.45655
    -0.62465
    -0.61885
    -0.70001
    -0.64784
    -0.53770
    -0.46234
    -0.38119
    -0.33482
    -0.16671
    -0.11454
    -0.09715
    -0.07396
    -0.01020
     0.09414
     0.29702
     0.40716
     0.23906
     0.22746
     0.05936
     0.19848
     0.14051
     0.20428
     0.04197
     0.08834
     0.08255
     0.04777
     0.03617
    -0.14932
    -0.27105
    -0.32902
    -0.38699
    -0.24207
    -0.30583
    -0.46814
    -0.43916
    -0.49712
    -0.28265
    -0.31743
    -0.36380
    -0.47973
    -0.43916
    -0.39278
    -0.17830
    -0.39278
    -0.36960
    -0.44495
    -0.41017
    -0.28265
    -0.24787
    -0.30583
    -0.35221
    -0.29424
    -0.13193
    -0.35221
    -0.27105
    -0.22468
    -0.08556
    -0.06817
     0.12892
     0.10573
     0.18689
     0.27384
     0.27384
     0.30282
     0.51150
     0.52309
     0.58686
     0.63323
     0.77815
     0.80133
     0.85350
     0.95784
     0.88249
     0.85930
     0.83611
     0.89988
     0.87089
     0.83032
     0.87089
     0.89988
     1.05059
     0.97523
     0.81872
     0.80713
     0.84771
     0.67960
     0.63323
     0.56367
     0.40716
     0.30862
     0.07675
    -0.07396
    -0.14932
    -0.20149
    -0.39278
    -0.67682
    -0.60726
    -0.64784
    -0.79275
    -0.99564
    -1.01882
    -1.08838
    -1.10577
    -1.24489
    -1.29706
    -1.44778
    -1.55212
    -1.15215
    -1.18693
    -1.43039
    -1.56371
    -1.25649
    -1.16954
    -1.11737
    -1.07679
    -1.09998
    -0.95506
    -0.92028
    -0.69421
    -0.50292
    -0.23627
    -0.20729
    -0.15512
     0.02458
     0.06516
     0.22746
     0.16950
     0.22746
     0.14051
     0.29702
     0.18109
     0.21587
     0.11733
     0.14051
     0.19268
     0.11153
     0.19268
     0.08834
     0.25645
     0.12312
     0.23326
     0.11733
     0.11733
     0.12892
     0.07095
     0.34919
     0.16950
     0.27384
     0.23906
     0.26804
     0.17529
     0.18689
     0.05356
     0.04777
     0.23906
     0.64482
     0.81872
     0.96944
     1.24188
     0.43614
    -1.84195
    -3.91716
    -3.90557
    -2.71725
    -3.90557
    -4.34032
    -4.44466
    -0.89130
     8.73699
    10.48759
     0.80713
    -2.92593
    -3.20417
    -3.36068
    -0.08556
     3.66489
     5.97197
     6.15167
     5.42709
     4.56338
     3.60693
     2.63309
     1.61287
     0.63323
     0.01299
    -0.30004
    -0.34061
    -0.33482
    -0.27685
     0.01878
     0.11733
     0.16370
     0.20428
     0.19848
     0.20428
     0.37238
     0.22746
     0.28543
     0.21587
     0.15211
     0.17529
     0.18109
     0.28543
     0.21007
     0.15211
     0.12892
     0.22746
     0.19848
     0.08834
    -0.12613
     0.07675
     0.09994
    -0.02759
     0.02458
    -0.07976
    -0.19569
    -0.18410
    -0.10874
    -0.16091
    -0.23627
    -0.30004
    -0.24787
    -0.25366
    -0.09135
    -0.24207
    -0.18990
    -0.16091
    -0.12613
    -0.04498
    -0.05657
    -0.02179
    -0.03339
    -0.10874
     0.04197
     0.06516
     0.19848
     0.13472
     0.14051
     0.27384
     0.25645
     0.19268
     0.03617
     0.19268
     0.25065
     0.19268
     0.26804
     0.25065
     0.25645
     0.18109
     0.19848
     0.09994
     0.23326
     0.19268
     0.08834
     0.07095
    -0.17251
    -0.10295
    -0.02179
    -0.02759
    -0.09715
    -0.10874
    -0.23048
    -0.31163
    -0.23627
    -0.36380
    -0.39858
    -0.35221
    -0.30583
    -0.29424
    -0.36960
    -0.25366
    -0.27105
    -0.28844
    -0.23048
    -0.34641
    -0.24787
    -0.23627
    -0.19569
    -0.24207
    -0.14352
    -0.18410
    -0.20149
    -0.09135
    -0.03918
     0.07675
    -0.02179
    -0.03339
    -0.06237
    -0.20729
    -0.02179
    -0.13193
    -0.04498
    -0.07396
    -0.17251
    -0.10874
    -0.13193
    -0.21888
    -0.25946
    -0.42756
    -0.31163
    -0.23627
    -0.22468
    -0.36380
    -0.43916
    -0.35221
    -0.32902
    -0.35221
    -0.36960
    -0.40438
    -0.41017
    -0.45075
    -0.31743
    -0.33482
    -0.32902
    -0.50872
    -0.44495
    -0.40438
    -0.36960
    -0.35800
    -0.38119
    -0.36960
    -0.45075
    -0.34061
    -0.35221
    -0.39278
    -0.42177
    -0.42177
    -0.20729
    -0.27685
    -0.39278
    -0.27105
    -0.39278
    -0.27685
    -0.24787
    -0.08556
    -0.17830
    -0.28844
    -0.25366
    -0.12613
    -0.30583
    -0.11454
    -0.17830
    -0.24787
    -0.17830
    -0.05657
    -0.10874
    -0.16091
    -0.30004
    -0.31743
    -0.34061
    -0.34641
    -0.51451
    -1.21011
    -2.02745
    -2.55494
    -2.36365
    -1.79558
    -2.67088
    -3.48241
    -0.75218
     1.19551
     1.85633
     3.70547
     3.35767
     1.76938
     0.67381
     1.60707
     2.09979
     2.69105
     3.43882
     3.90835
     3.92575
     3.60693
     2.95190
     1.82155
     0.94625
     0.04197
    -0.99564
    -1.73182
    -2.07962
    -2.30569
    -2.27670
    -2.05643
    -1.86514
    -1.74341
    -1.58690
    -1.38401
    -1.11737
    -0.92608
    -0.58987
    -0.58987
    -0.38119
    -0.04498
     0.05356
     0.15790
     0.15211
     0.45933
     0.65062
     0.59845
     0.70859
     0.81872
     0.73177
     0.74337
     0.95205
     0.73177
     0.82452
     0.85930
     0.71438
     0.54048
     0.70859
     0.65642
     0.40716
     0.20428
     0.18109
     0.05936
     0.01299
     0.01299
    -0.06817
    -0.07976
    -0.09715
    -0.07976
    -0.13773
    -0.14352
    -0.21888
    -0.10295
    -0.10874
    -0.08556
     0.09414
    -0.02759
     0.03038
     0.20428
     0.27963
     0.33180
     1.32304
     3.58374
    -0.22468
    -0.95506
    -0.30004
     0.47092
     0.78974
     0.76655
     0.76655
     0.58686
     0.44774
     0.12892
    -0.14352
    -0.16671
    -0.32322
    -0.27685
    -0.17251
    -0.25366
    -0.27685
    -0.24207
    -0.31163
    -0.18410
    -0.19569
    -0.34061
    -0.31163
    -0.23627
    -0.24787
    -0.25366
    -0.23048
    -0.43916
    -0.26526
    -0.12613
    -0.21308
    -0.28844
    -0.39278
    -0.32902
    -0.34061
    -0.23048
    -0.15512
    -0.27105
    -0.21888
    -0.18410
    -0.08556
    -0.07976
    -0.01600
    -0.07976
     0.01299
     0.07095
     0.09414
     0.15790
     0.05356
     0.07095
     0.06516
     0.23906
     0.37238
     0.21587
    -0.01020
     0.09414
     0.12312
     0.07095
    -0.14352
    -0.14352
    -0.06817
    -0.18410
    -0.08556
    -0.01600
    -0.20729
    -0.20729
    -0.09715
    -0.09715
    -0.12613
    -0.18410
    -0.27105
    -0.28844
    -0.02179
    -0.01020
    -0.17251
    -0.12613
    -0.17251
    -0.06817
    -0.02759
    -0.02179
    -0.15512
    -0.20149
    -0.21308
    -0.24207
    -0.05078
     0.00139
    -0.14932
    -0.18990
    -0.21308
    -0.03918
    -0.15512
    -0.14352
    -0.16091
    -0.16091
    -0.10874
    -0.10295
    -0.05657
    -0.10295
    -0.14352
    -0.11454
    -0.02759
     0.02458
     0.01878
    -0.08556
    -0.07396
    -0.03918
     0.02458
    -0.02759
    -0.07396
    -0.17251
    -0.13773
    -0.44495
    -0.65363
    -0.86231
    -1.35503
    -1.30866
    -0.89130
    -0.25946
     0.97523
    -0.21308
    -2.35786
    -0.60146
     0.22167
    -0.02759
     1.45636
     3.91995
     3.50259
     2.26210
     1.35782
     1.32883
     1.57229
     2.08240
     2.47657
     2.55193
     2.36064
     1.97806
     1.31724
     0.73757
     0.06516
    -0.42756
    -0.96086
    -1.11157
    -1.29127
    -1.25649
    -1.16954
    -1.14055
    -1.11737
    -1.04201
    -1.03621
    -0.69421
    -0.53770
    -0.41597
    -0.37539
    -0.31743
    -0.09135
     0.02458
     0.08834
     0.14631
     0.14051
     0.16950
     0.09414
     0.34340
     0.21007
     0.23906
     0.02458
     0.23906
     0.26224
     0.27384
     0.11153
     0.11733
     0.16370
     0.27384
     0.37238
     0.36658
     0.22167
     0.22746
     0.28543
     0.40716
     0.34340
     0.31441
     0.31441
     0.42455
     0.36658
     0.42455
     0.20428
     0.29123
     0.25645
     0.07675
    -0.06237
    -0.03339
    -0.15512
    -0.30583
    -0.39858
    -0.31743
    -0.49133
    -0.34061
    -0.50292
    -0.67682
    -0.55509
    -0.47394
    -0.58407
    -0.54350
    -0.50872
    -0.62465
    -0.42756
    -0.35221
    -0.47973
    -0.40438
    -0.38119
    -0.31163
    -0.27105
    -0.23627
    -0.18410
    -0.38699
    -0.30583
    -0.25366
    -0.35800
    -0.38119
    -0.49712
    -0.36960
    -0.42177
    -0.35800
    -0.55509
    -0.47394
    -0.58987
    -0.56089
    -0.48553
    -0.61885
    -0.53190
    -0.58987
    -0.60146
    -0.49133
    -0.49133
    -0.53770
    -0.48553
    -0.25946
    -0.38699
    -0.43336
    -0.30004
    -0.36960
    -0.33482
    -0.34641
    -0.16671
    -0.20729
    -0.20729
    -0.25366
    -0.28265
    -0.17830
    -0.20729
    -0.05078
    -0.06817
    -0.02179
    -0.06237
    -0.02759
     0.07095
     0.16370
     0.31441
     0.41875
     0.52889
     0.51150
     0.58106
     0.58106
     0.64482
     0.69699
     0.81872
     0.84191
     0.67960
     0.81872
     0.95784
     0.81872
     0.81293
     0.83032
     0.95784
     0.81872
     0.80133
     0.78394
     0.88828
     0.84191
     0.55208
     0.38977
     0.46513
     0.47672
     0.73177
     0.56947
     0.30282
    -0.13193
    -0.21888
    -0.24787
    -0.39858
    -0.48553
    -0.85652
    -1.30286
    -1.81297
    -1.28547
     0.41875
     1.33463
     1.84474
     2.24471
     0.08255
    -1.70283
    -0.97245
     0.22167
     1.25348
     1.42158
     2.14616
     2.27369
     0.72598
     2.03603
     2.73743
     0.58686
    -2.78101
    -1.83616
     0.25065
     0.88828
    -0.21308
    -1.01882
    -1.43039
    -1.95209
    -2.87956
    -2.32308
    -1.63327
    -0.85652
    -0.93187
    -1.52313
    -2.24192
    -2.44481
    -2.06802
    -1.71443
    -1.16954
    -0.78696
    -0.58407
    -0.56668
    -0.53770
    -0.58987
    -0.73479
    -0.67102
    -0.67682
    -0.70001
    -0.67102
    -0.75797
    -0.66523
    -0.61306
    -0.61885
    -0.41597
    -0.35221
    -0.00440
     0.29123
     0.30862
     0.17529
     0.22746
     0.34919
     0.52309
     0.77235
     0.98103
     1.20710
     0.94625
     0.88249
     0.75496
     0.49411
     0.47672
     0.34919
     0.07095
    -0.09135
    -0.21308
    -0.39278
    -0.38699
    -0.37539
    -0.25366
    -0.26526
    -0.18990
    -0.22468
    -0.25366
    -0.16671
    -0.06237
     0.09994
     0.36079
     0.47672
     0.41875
     0.45353
     0.51730
     0.66801
     0.63323
     0.56947
     0.45933
     0.40716
     0.41296
     0.44194
     0.47672
     0.37818
     0.27963
     0.31441
     0.21587
     0.33180
     0.22746
     0.33760
     0.15790
     0.20428
     0.18689
     0.26804
     0.14631
     0.15790
     0.10573
     0.14051
     0.18689
     0.11733
     0.09414
    -0.02759
     0.04777
     0.17529
     0.01299
     0.15211
     0.09994
     0.00139
     0.16370
     0.20428
     0.15211
    -0.03918
    -0.01020
     0.07675
     0.18689
     0.19848
     0.14051
     0.05356
     0.08255
     0.13472
     0.11733
     0.08255
     0.15211
     0.07675
     0.12892
     0.11733
     0.09994
     0.03617
     0.01878
    -0.00440
     0.12892
     0.25065
     0.12312
     0.08834
     0.07095
     0.13472
     0.13472
     0.18109
     0.08834
    -0.02179
     0.14051
     0.11733
     0.09994
     0.02458
     0.09994
     0.01299
     0.06516
     0.03038
     0.06516
    -0.11454
    -0.16671
    -0.09715
     0.04777
    -0.03339
     0.00139
    -0.16091
    -0.19569
    -0.03918
    -0.08556
    -0.14352
    -0.32322
    -0.31743
    -0.32902
    -0.27685
    -0.50292
    -0.56089
    -0.71740
    -0.63045
    -0.72899
    -0.91448
    -0.89130
    -1.20432
    -1.97528
    -2.83898
    -3.26794
    -3.77225
    -2.27091
     4.15182
     6.30238
     0.14051
     1.87372
     3.60113
     1.49114
     1.68243
     3.96053
     6.08791
    11.61794
     9.82097
     4.96915
     2.26210
     2.90553
     3.72286
     3.64750
     2.68526
     1.65345
     0.70859
    -0.58407
    -1.75500
    -2.74623
    -3.54038
    -3.91716
    -4.03889
    -3.97513
    -3.62153
    -3.51719
    -2.96071
    -2.64189
    -2.14918
    -1.91731
    -1.59849
    -1.36083
    -1.16954
    -0.78696
    -0.71160
    -0.57248
    -0.59567
    -0.41597
    -0.36380
    -0.30583
    -0.05657
    -0.21888
    -0.11454
    -0.09715
     0.06516
     0.06516
    -0.07396
    -0.18990
     0.07095
     0.07675
     0.21007
     0.09414
     0.06516
    -0.00440
     0.04777
     0.03038
     0.19848
     0.06516
    -0.05078
     0.04777
    -0.07976
    -0.02179
    -0.13193
    -0.10295
    -0.25946
    -0.27685
    -0.23048
    -0.25946
    -0.36960
    -0.39858
    -0.38119
    -0.51451
    -0.35221
    -0.27105
    -0.41017
    -0.30004
    -0.23627
    -0.17830
    -0.12034
    -0.00440
    -0.08556
     0.09414
     0.26804
     0.28543
     0.30282
     0.35499
     0.41296
     0.41875
     0.59265
     0.67960
     0.45933
     0.58106
     0.54628
     0.59845
     0.59265
     0.48831
     0.33180
     0.45353
     0.37818
     0.51150
     0.37238
     0.30862
     0.20428
     0.29702
     0.28543
     0.30282
     0.14051
     0.14631
     0.10573
     0.09994
     0.05356
     0.03038
    -0.03918
    -0.01020
     0.04197
     0.04197
     0.00139
    -0.02179
    -0.01600
    -0.07976
    -0.12613
     0.02458
    -0.01600
    -0.10295
    -0.05078
    -0.07976
    -0.01600
     0.13472
    -0.06817
    -0.04498
     0.03617
    -0.00440
     0.09414
     0.04777
    -0.02179
    -0.07976
    -0.05078
     0.07675
     0.16370
     0.04777
    -0.00440
    -0.04498
     0.00139
     0.01299
     0.05356
    -0.10295
    -0.11454
    -0.05078
     0.02458
     0.08255
    -0.03918
    -0.16091
    -0.06237
    -0.12613
     0.03038
     0.10573
     0.00139
    -0.01020
    -0.03339
     0.07095
     0.09414
     0.19268
     0.13472
     0.14631
     0.23906
     0.36079
     0.11153
     0.15790
     0.18689
     0.06516
     0.24485
     0.18109
     0.11153
     0.16370
     0.09414
     0.08255
     0.05936
    -0.07976
     0.01878
    -0.09135
    -0.28844
    -0.12613
    -0.10295
    -0.18990
    -0.24207
    -0.32902
    -0.16671
    -0.14352
    -0.21308
    -0.29424
    -0.21308
    -0.31163
    -0.31743
    -0.37539
    -0.40438
    -0.37539
    -0.35221
    -0.35221
    -0.35800
    -0.34061
    -0.49712
    -0.56089
    -0.45655
    -0.56089
    -0.64784
    -0.57828
    -0.73479
    -0.83913
    -0.67682
    -0.63624
    -0.72899
    -0.76377
    -0.70580
    -0.74638
    -0.65363
    -0.72319
    -0.74058
    -0.74638
    -0.73479
    -0.57248
    -0.63624
    -0.69421
    -0.82174
    -0.63045
    -1.04201
    -1.41879
    -2.18396
    -2.74044
    -2.42742
    -1.25649
    -2.19555
    -4.45626
    -3.01288
    -0.12613
     1.74619
     2.79539
     3.07943
     2.24471
     0.55787
     0.54048
     1.75199
     2.69105
     3.31130
     3.42723
     3.54896
     3.29391
     2.61570
     1.75199
     0.67381
    -0.27105
    -1.09418
    -1.73182
    -2.18975
    -2.46799
    -2.70566
    -2.71725
    -2.67088
    -2.32887
    -2.20135
    -1.82456
    -1.51154
    -1.14635
    -0.84492
    -0.54929
    -0.32902
    -0.18990
    -0.16091
     0.16370
     0.36079
     0.29702
     0.40136
     0.36658
     0.38977
     0.37238
     0.40136
     0.45353
     0.39557
     0.51150
     0.43035
     0.42455
     0.44194
     0.33760
     0.41296
     0.26224
     0.44774
     0.30862
     0.30282
     0.36079
     0.29702
     0.21007
     0.18689
     0.24485
     0.24485
     0.13472
     0.14051
     0.10573
     0.15211
     0.11153
     0.02458
    -0.07976
    -0.11454
     0.08255
     0.04197
     0.00719
    -0.07976
    -0.02759
    -0.07976
    -0.02759
    -0.10295
    -0.05657
    -0.12613
    -0.18410
    -0.16671
    -0.10295
    -0.07396
    -0.19569
    -0.16671
    -0.17251
    -0.21308
    -0.18990
    -0.18990
    -0.27105
    -0.31743
    -0.36380
    -0.28844
    -0.16671
    -0.27685
    -0.38119
    -0.36380
    -0.45075
    -0.35800
    -0.34641
    -0.46234
    -0.39278
    -0.45075
    -0.48553
    -0.43916
    -0.40438
    -0.52611
    -0.53190
    -0.54929
    -0.47394
    -0.49133
    -0.35800
    -0.57248
    -0.63045
    -0.47973
    -0.50872
    -0.51451
    -0.42756
    -0.47394
    -0.44495
    -0.49712
    -0.39858
    -0.48553
    -0.57828
    -0.48553
    -0.39278
    -0.42177
    -0.43336
    -0.46234
    -0.38119
    -0.40438
    -0.40438
    -0.44495
    -0.47394
    -0.38119
    -0.38119
    -0.41017
    -0.49712
    -0.35800
    -0.53190
    -0.50292
    -0.49712
    -0.40438
    -0.47973
    -0.47394
    -0.56089
    -0.54350
    -0.47394
    -0.54929
    -0.52031
    -0.51451
    -0.50872
    -0.44495
    -0.41017
    -0.46814
    -0.47394
    -0.52611
    -0.45655
    -0.39858
    -0.23627
    -0.39858
    -0.37539
    -0.31743
    -0.34641
    -0.23627
    -0.21308
    -0.24207
    -0.14352
    -0.17830
    -0.10874
    -0.03918
    -0.18410
    -0.21888
    -0.21888
    -0.04498
     0.03617
    -0.11454
    -0.17830
    -0.27685
    -0.13193
    -0.25366
    -0.36960
    -0.38699
    -0.46234
    -0.51451
    -0.38699
    -0.47394
    -0.45655
    -0.60726
    -0.56668
    -0.56089
    -0.59567
    -0.65363
    -0.64204
    -0.54350
    -0.38699
    -0.33482
    -0.41017
    -0.27685
    -0.43916
    -0.92028
    -1.37822
    -1.85355
    -2.08541
    -1.79558
     2.14037
     2.76061
    -3.60414
    -4.68812
     1.24768
     3.21275
     5.79807
     8.51672
     8.98045
     6.40672
     3.86198
     1.34043
     2.84756
     4.14022
     6.99219
     7.00378
     6.27920
     4.66192
     3.23594
     1.65345
    -0.21308
    -1.69124
    -2.85637
    -3.42445
    -3.57516
    -3.70269
    -3.70848
    -3.51140
    -3.40126
    -3.12302
    -2.79840
    -2.43901
    -2.42742
    -2.13758
    -1.65646
    -1.42459
    -1.11157
    -0.86811
    -0.75797
    -0.72319
    -0.39858
    -0.27685
    -0.12034
    -0.04498
    -0.14932
    -0.06817
    -0.05657
     0.01299
    -0.11454
    -0.08556
    -0.18410
    -0.01600
     0.11733
    -0.04498
    -0.10874
    -0.09715
    -0.02179
    -0.07976
     0.03038
     0.13472
    -0.16671
     0.05356
     0.11733
     0.29702
     0.34340
     0.32601
     0.25065
     0.44194
     0.37238
     0.49991
     0.41875
     0.43035
     0.46513
     0.42455
     0.40716
     0.49991
     0.39557
     0.21007
     0.17529
     0.35499
     0.21587
     0.19268
     0.11153
     0.07675
     0.11733
     0.07675
     0.16370
     0.06516
     0.07095
     0.05936
     0.03617
     0.08255
     0.11733
     0.08834
    -0.01020
     0.09414
     0.09414
     0.00139
     0.03617
     0.00139
     0.07675
     0.13472
    -0.04498
     0.02458
    -0.09135
    -0.03339
    -0.03339
     0.01299
    -0.01020
    -0.20149
    -0.10295
    -0.17830
    -0.07976
    -0.07396
    -0.26526
    -0.18410
    -0.14932
    -0.20729
    -0.16091
    -0.19569
    -0.25946
    -0.17251
    -0.21888
    -0.23627
    -0.15512
    -0.20149
    -0.18410
    -0.14352
    -0.25946
    -0.14352
    -0.21308
    -0.24787
    -0.20729
    -0.20729
    -0.18990
    -0.08556
    -0.25946
    -0.20729
    -0.28844
    -0.27685
    -0.11454
    -0.36960
    -0.21888
    -0.35800
    -0.16091
    -0.25946
    -0.13193
    -0.27685
    -0.30583
    -0.19569
    -0.13773
    -0.10874
    -0.13773
    -0.13193
    -0.17830
    -0.28265
    -0.01020
    -0.09135
    -0.16091
    -0.09135
    -0.00440
    -0.00440
    -0.16671
    -0.07976
    -0.14352
    -0.18990
    -0.31163
    -0.36380
    -0.59567
    -0.68262
    -0.63045
    -0.66523
    -0.61306
    -0.58407
    -0.75218
    -0.80435
    -1.02462
    -1.00723
    -1.02462
    -1.10577
    -1.19852
    -1.54632
    -1.84195
    -2.79840
    -2.69986
    -1.15794
     2.03023
     5.68214
     6.63279
     4.26775
    -1.30286
     2.30267
     2.22732
    -2.13758
     0.81293
     5.29376
     6.37774
     6.05313
     5.40390
     3.37506
     2.10559
     0.62743
    -0.66523
    -1.11737
    -0.87970
    -0.54929
    -0.58987
    -0.85652
    -1.07679
    -1.41300
    -1.75500
    -2.13179
    -2.35786
    -2.49118
    -2.65928
    -2.52016
    -2.46799
    -2.36945
    -2.28250
    -2.16657
    -1.95209
    -1.58110
    -1.14055
    -0.94926
    -0.60146
    -0.42756
    -0.35221
    -0.15512
     0.12892
     0.30282
     0.46513
     0.67960
     0.73757
     0.79554
     0.77235
     0.64482
     0.52889
     0.61004
     0.65642
     0.49991
     0.38397
     0.27963
     0.16950
     0.12892
    -0.05078
    -0.08556
     0.03038
    -0.03918
    -0.03918
    -0.16091
    -0.03339
    -0.00440
     0.07675
     0.21587
     0.30862
     0.07095
     0.01878
     0.07095
     0.09414
     0.19268
     0.21587
     0.27963
     0.23326
     0.35499
     0.33180
     0.27963
     0.08834
     0.05356
     0.03617
     0.01878
    -0.01020
     0.00139
    -0.03339
    -0.15512
    -0.05078
    -0.13773
    -0.30583
    -0.23627
    -0.24787
    -0.39278
    -0.35800
    -0.36380
    -0.38699
    -0.37539
    -0.49712
    -0.43916
    -0.47973
    -0.31743
    -0.43916
    -0.44495
    -0.37539
    -0.45655
    -0.51451
    -0.34641
    -0.43916
    -0.37539
    -0.32902
    -0.35800
    -0.44495
    -0.42177
    -0.41597
    -0.39278
    -0.34641
    -0.22468
    -0.31163
    -0.29424
    -0.30583
    -0.27105
    -0.39278
    -0.30583
    -0.26526
    -0.05657
    -0.13193
    -0.24207
    -0.24787
    -0.05657
     0.08255
     0.00719
    -0.07396
     0.01299
     0.04777
     0.08834
     0.08255
     0.03038
     0.09414
     0.16950
     0.09414
     0.17529
     0.12892
     0.03617
     0.13472
     0.07675
     0.01299
     0.07095
    -0.05657
     0.00719
     0.01299
     0.10573
     0.05356
     0.08255
     0.03617
     0.07675
    -0.05078
     0.14631
     0.07095
     0.11733
     0.06516
     0.11153
     0.18109
     0.14631
     0.12312
     0.18109
     0.19848
     0.16950
     0.12312
     0.26804
     0.11733
     0.15790
     0.23906
     0.11153
     0.20428
     0.08834
     0.09414
     0.04777
    -0.05657
    -0.42177
    -1.02462
    -0.90289
     2.30847
     3.69967
     1.59548
     1.61287
     1.16073
     3.75764
     4.71409
     4.31992
     1.91430
     0.25065
     0.71438
     1.61867
     2.18674
     4.05907
     5.25898
     2.69105
     1.57809
     1.21290
    -0.12034
    -0.38119
    -1.11157
    -0.75797
    -0.57828
     0.33180
     0.85350
     0.63323
     0.12892
    -0.30583
    -0.64784
    -1.02462
    -1.22171
    -1.51734
    -1.41879
    -1.25649
    -1.34344
    -1.54052
    -1.65066
    -1.69124
    -1.58690
    -1.73761
    -1.59849
    -1.70283
    -1.48256
    -1.36662
    -1.25649
    -1.14635
    -0.93187
    -0.74638
    -0.67102
    -0.48553
    -0.36380
    -0.17830
    -0.17251
     0.01299
     0.03617
     0.18689
     0.32601
     0.56947
     0.69120
     0.55787
     0.67960
     0.74916
     0.89988
     0.91727
     0.84191
     0.92886
     0.86510
     0.87669
     0.94045
     0.82452
     0.80713
     0.65062
     0.84191
     0.88249
     0.77235
     0.71438
     0.55208
     0.43614
     0.44774
     0.40136
     0.23326
     0.13472
     0.07095
     0.12892
    -0.07976
    -0.30583
    -0.26526
    -0.39858
    -0.50292
    -0.41597
    -0.24787
    -0.35800
    -0.52031
    -0.57828
    -0.55509
    -0.50292
    -0.79275
    -0.78696
    -0.86811
    -0.75218
    -0.27105
    -0.34061
    -0.52031
    -0.45075
    -0.34641
    -0.28844
    -0.03918
    -0.03339
    -0.04498
     0.08834
     0.14051
     0.08255
     0.30862
     0.47672
     0.56367
     0.52309
     0.52309
     0.63903
     0.45353
     0.26224
     0.18109
     0.18109
     0.04197
     0.21587
     0.11733
     0.02458
    -0.12034
    -0.05078
    -0.04498
    -0.12034
    -0.01600
    -0.13193
    -0.17830
    -0.20729
    -0.20149
    -0.20729
    -0.23048
    -0.38119
    -0.14352
    -0.13773
    -0.24207
    -0.12613
    -0.17251
    -0.23048
    -0.18410
    -0.31163
    -0.13773
    -0.18410
    -0.23048
    -0.18990
    -0.01020
     0.00139
    -0.20729
    -0.31743
    -0.21308
    -0.17251
    -0.24787
    -0.20729
    -0.30004
    -0.32322
    -0.28265
    -0.38699
    -0.32322
    -0.36380
    -0.38699
    -0.37539
    -0.27685
    -0.30583
    -0.29424
    -0.47394
    -0.35221
    -0.40438
    -0.28265
    -0.33482
    -0.36960
    -0.38699
    -0.38119
    -0.41017
    -0.31163
    -0.20149
    -0.36960
    -0.46234
    -0.25946
    -0.22468
    -0.25366
    -0.34641
    -0.27105
    -0.30583
    -0.18410
    -0.12613
    -0.28265
    -0.36380
    -0.22468
    -0.24207
    -0.26526
    -0.19569
    -0.12034
    -0.31743
    -0.31743
    -0.29424
    -0.23048
    -0.26526
    -0.31743
    -0.26526
    -0.25366
    -0.20729
    -0.19569
    -0.22468
    -0.34061
    -0.39858
    -0.50292
    -0.69421
    -1.05360
    -1.94050
    -2.92014
    -3.18678
    -3.09983
    -0.76957
     1.24768
     7.22406
    10.31369
     3.53157
     1.46216
    -1.07679
     1.13754
     3.23594
     4.43585
     5.02132
     5.29376
     4.83582
     3.86198
     2.52295
     1.34622
    -0.23627
    -1.61588
    -2.50277
    -2.97810
    -3.33750
    -3.52879
    -3.52299
    -3.57516
    -3.43024
    -3.17519
    -2.78101
    -2.37525
    -2.05643
    -1.75500
    -1.51734
    -1.09998
    -0.78116
    -0.59567
    -0.54350
    -0.43336
    -0.28844
    -0.00440
     0.12312
     0.07675
     0.10573
     0.22746
     0.19848
     0.36658
     0.30282
     0.10573
     0.22167
     0.20428
     0.27963
     0.24485
     0.09414
     0.01878
     0.08255
     0.18689
     0.22167
     0.13472
     0.06516
    -0.02759
     0.14631
     0.16950
     0.20428
     0.05936
    -0.03918
     0.09414
     0.09994
     0.11733
     0.03038
    -0.03339
    -0.05078
     0.07095
     0.19848
     0.09994
    -0.01600
    -0.10295
    -0.07976
    -0.07976
     0.11733
    -0.00440
    -0.07976
    -0.16091
    -0.00440
     0.15211
     0.02458
    -0.03918
    -0.06817
     0.00139
     0.03617
     0.02458
     0.00139
    -0.06237
    -0.00440
     0.05356
     0.05936
     0.12892
     0.00719
     0.00719
     0.07675
     0.11153
     0.16370
     0.07095
     0.13472
     0.14051
     0.23906
     0.34340
     0.24485
     0.36658
     0.35499
     0.30862
     0.46513
     0.45933
     0.52309
     0.61584
     0.58106
     0.67381
     0.66801
     0.60425
     0.65062
     0.77815
     0.84771
     0.68540
     0.72598
     0.68540
     0.61004
     0.65062
     0.73757
     0.64482
     0.66221
     0.64482
     0.55787
     0.66801
     0.61004
     0.62164
     0.50570
     0.49411
     0.45353
     0.52889
     0.58686
     0.43614
     0.44194
     0.33760
     0.43614
     0.51150
     0.47092
     0.44774
     0.32601
     0.33180
     0.33760
     0.33760
     0.22167
     0.32601
     0.24485
     0.25645
     0.32601
     0.33180
     0.14631
     0.13472
     0.07095
     0.22746
     0.24485
     0.22167
     0.26804
     0.18689
     0.23906
     0.26804
     0.39557
     0.41296
     0.44194
     0.41875
     0.50570
     0.43035
     0.52309
     0.45933
     0.36079
     0.32601
     0.55787
     0.54048
     0.40136
     0.29123
     0.08834
     0.12892
     0.09414
     0.02458
    -0.00440
    -0.10874
    -0.18990
    -0.07396
    -0.31163
    -0.34061
    -0.52031
    -0.43336
    -0.46814
    -0.57828
    -0.61885
    -0.64204
    -0.80435
    -1.04201
    -1.07679
    -1.44198
    -1.29706
    -1.47676
    -1.68544
    -2.21874
    -0.89709
     0.44774
     0.56367
     1.06218
     1.05059
     0.76076
     0.26224
     1.12595
     1.43317
     1.52592
     2.00704
     3.34608
     4.23877
     3.49099
     2.53454
     2.01284
     1.65924
     1.20710
     0.90567
     0.18689
     0.04197
    -0.11454
    -0.68262
    -1.09418
    -1.43039
    -1.81297
    -1.91151
    -2.06223
    -2.07382
    -2.21294
    -2.17816
    -2.03904
    -1.76660
    -1.56951
    -1.45937
    -1.23330
    -1.12316
    -0.63624
    -0.52031
    -0.24207
    -0.10295
    -0.17830
    -0.16671
     0.01878
     0.03038
     0.20428
     0.12312
     0.11733
     0.12892
    -0.00440
     0.09414
    -0.09715
    -0.20729
    -0.19569
    -0.16091
    -0.07976
    -0.14352
    -0.18990
    -0.14932
    -0.18990
    -0.03339
    -0.13773
    -0.07976
    -0.09135
    -0.07976
    -0.03918
     0.10573
     0.26224
     0.12892
     0.26804
     0.23906
     0.23906
     0.18109
     0.29702
     0.22746
     0.13472
     0.12892
     0.15790
     0.15211
     0.17529
     0.09414
     0.08255
     0.13472
     0.00719
    -0.06237
     0.07675
     0.12892
     0.03617
     0.08255
     0.00139
     0.08255
     0.02458
     0.08834
     0.03617
     0.10573
     0.06516
    -0.01600
    -0.01600
     0.08255
     0.11733
    -0.05078
    -0.02759
     0.05936
     0.09414
     0.02458
     0.10573
     0.03617
    -0.00440
    -0.02179
     0.04197
     0.11733
     0.01299
    -0.01600
    -0.01600
     0.12892
     0.09414
     0.06516
    -0.00440
     0.12312
     0.07675
     0.00719
     0.08255
     0.18109
     0.09994
    -0.01600
     0.02458
     0.19848
     0.25645
     0.10573
     0.08255
     0.07675
     0.08834
     0.17529
     0.11733
     0.16950
     0.07675
     0.01878
     0.15211
     0.27963
     0.14631
     0.01299
    -0.03918
     0.14051
     0.11733
     0.11153
     0.01299
     0.04197
    -0.01600
     0.03038
     0.19848
     0.14051
     0.04197
    -0.02179
     0.08834
     0.07095
     0.15211
    -0.01020
     0.10573
     0.07095
    -0.04498
     0.08834
     0.25065
     0.07095
    -0.03339
     0.05936
     0.07675
     0.01878
    -0.06817
    -0.15512
    -0.04498
    -0.27685
    -0.50872
    -0.64784
    -0.42756
    -0.61306
    -0.64204
    -0.25366
     0.29702
     0.16950
    -0.25946
     0.19848
     0.49991
     0.77815
     1.42158
     1.75199
     1.54331
     1.56070
     2.17515
     1.49114
     1.38100
     2.16935
     2.60990
     2.25050
     1.74040
     1.27087
     1.19551
     1.03900
     1.06218
     0.78974
     0.37238
     0.09414
     0.04777
     0.03038
    -0.07976
    -0.19569
    -0.35221
    -0.43336
    -0.48553
    -0.28844
    -0.30583
    -0.43336
    -0.50292
    -0.49133
    -0.37539
    -0.38119
    -0.38119
    -0.34061
    -0.53770
    -0.38699
    -0.12034
    -0.13773
    -0.18990
    -1.54632
    -0.49133
     0.51150
     0.12312
     0.06516
    -0.23627
    -0.39858
    -0.30583
    -0.16671
    -0.06817
     0.08834
     0.03617
    -0.01600
     0.08255
     0.12892
     0.10573
     0.08834
     0.02458
    -0.12034
     0.03617
     0.09414
    -0.03339
    -0.03918
    -0.08556
    -0.05657
    -0.17251
    -0.12613
    -0.08556
    -0.18410
    -0.11454
    -0.14932
    -0.04498
    -0.15512
    -0.14352
    -0.20149
    -0.09715
    -0.18410
    -0.04498
    -0.04498
    -0.06817
     0.07675
    -0.04498
     0.07095
     0.00719
     0.10573
     0.01878
     0.25065
     0.07675
     0.21007
     0.16950
     0.12892
     0.06516
     0.09414
    -0.06817
    -0.35800
    -0.56668
    -0.42177
    -0.33482
    -0.36380
    -0.42177
    -0.52611
    -0.70001
    -0.65943
    -0.63045
    -0.71740
    -0.71740
    -0.47973
    -0.36960
    -0.05657
    -0.14352
    -0.10874
    -0.10874
    -0.05657
     0.14631
     0.14631
     0.17529
     0.10573
    -0.04498
    -0.01020
     0.08255
     0.00139
    -0.18990
    -0.31163
    -0.67102
    -0.69421
    -0.42756
    -0.59567
    -0.68262
    -0.85072
    -0.84492
    -0.98984
    -0.76377
    -0.79275
    -0.93767
    -0.93187
    -0.89130
    -0.68841
    -0.78116
    -0.84492
    -0.72319
    -0.82753
    -0.59567
    -0.60146
    -0.58987
    -0.65363
    -0.74058
    -0.74058
    -0.61306
    -0.52611
    -0.67102
    -0.51451
    -0.58987
    -0.54350
    -0.61306
    -0.51451
    -0.64784
    -0.40438
    -0.38119
    -0.41017
    -0.43916
    -0.47973
    -0.36380
    -0.35800
    -0.35221
    -0.29424
    -0.35221
    -0.22468
    -0.22468
    -0.36380
    -0.34641
    -0.43336
    -0.43336
    -0.40438
    -0.38699
    -0.46234
    -0.53770
    -0.52031
    -0.64204
    -0.56089
    -0.77536
    -0.85652
    -0.58407
     0.17529
     0.40716
     0.61584
     1.49114
     1.82155
     1.08537
     0.84771
     1.13174
     1.97806
     2.11718
     3.25333
     3.54316
     2.21572
     1.80996
     1.62446
     1.54911
     1.03900
     0.58106
     0.70279
     0.53469
     0.12892
    -0.35221
    -0.98404
    -1.41300
    -1.63327
    -1.62168
    -1.55791
    -1.61009
    -1.67385
    -1.70283
    -1.57530
    -1.28547
    -1.25069
    -1.25069
    -1.17533
    -1.01882
    -0.87970
    -0.79855
    -0.66523
    -0.64204
    -0.48553
    -0.45075
    -0.18410
    -0.18990
    -0.18410
    -0.30583
    -0.30004
    -0.02759
    -0.07396
    -0.01600
    -0.01020
    -0.00440
    -0.05078
     0.08834
     0.04197
     0.12892
     0.01878
     0.08834
     0.08834
     0.05936
     0.18689
     0.05936
    -0.01600
     0.07095
     0.10573
     0.07095
     0.04777
     0.23326
     0.03617
    -0.00440
     0.09994
     0.03617
     0.07095
    -0.01600
     0.05936
     0.09414
     0.01299
    -0.05657
    -0.00440
     0.15211
     0.11733
     0.05936
     0.06516
     0.02458
     0.07675
     0.22167
     0.15211
     0.16950
     0.23326
     0.33180
     0.32021
     0.31441
     0.31441
     0.17529
     0.29123
     0.28543
     0.31441
     0.40136
     0.26804
     0.23326
     0.28543
     0.32021
     0.28543
     0.22167
     0.21007
     0.16950
     0.22746
     0.27384
     0.19268
     0.10573
     0.16370
     0.04197
     0.20428
     0.37238
     0.26804
     0.27384
     0.05356
     0.23326
     0.16370
     0.34340
     0.14631
     0.09414
     0.08834
     0.12312
     0.14051
     0.04197
     0.03617
    -0.09135
    -0.11454
    -0.19569
    -0.30583
    -0.23627
    -0.22468
    -0.32902
    -0.28844
    -0.39858
    -0.39858
    -0.29424
    -0.38699
    -0.37539
    -0.32322
    -0.24787
    -0.23048
    -0.33482
    -0.17251
    -0.07396
    -0.03918
     0.03617
     0.14631
     0.23906
     0.18689
     0.11153
     0.29702
     0.33180
     0.45353
     0.49411
     0.49991
     0.38397
     0.37818
     0.40136
     0.43035
     0.46513
     0.43035
     0.25065
     0.24485
     0.14631
     0.16950
     0.11733
     0.03617
     0.07095
     0.05936
     0.08834
     0.01878
     0.00139
    -0.03918
    -0.16671
    -0.13773
    -0.02179
    -0.02179
    -0.00440
     0.00719
    -0.09135
    -0.06237
     0.07095
    -0.02759
     0.04197
    -0.16091
    -0.08556
    -0.05657
    -0.03339
     0.08834
    -0.02759
    -0.09715
    -0.21308
    -0.05078
    -0.11454
    -0.12613
    -0.24207
    -0.30583
    -0.35221
    -0.42177
    -0.50872
    -0.56668
    -0.81014
    -0.98984
    -1.23330
    -1.46517
    -1.81877
    -1.83616
    -0.72899
     1.06218
     1.83314
     1.34043
     2.52295
     2.73163
     1.97806
     2.77800
     3.10841
     3.82140
     3.50259
     2.69685
     2.87655
     3.15479
     2.83597
     2.90553
     2.08820
     1.23029
     0.24485
    -0.58407
    -1.22171
    -1.55212
    -1.81877
    -2.07382
    -1.98107
    -1.78399
    -1.55791
    -1.33184
    -1.25069
    -1.11157
    -0.97825
    -0.68262
    -0.57248
    -0.39858
    -0.27105
    -0.21888
    -0.11454
    -0.12613
     0.12312
     0.07675
     0.11153
     0.16950
     0.28543
     0.26804
     0.42455
     0.48252
     0.52309
     0.48831
     0.37238
     0.44774
     0.47092
     0.44774
     0.52889
     0.37818
     0.40716
     0.30862
     0.19848
     0.11153
     0.15211
     0.01299
    -0.06817
    -0.20149
    -0.20729
    -0.20729
    -0.26526
    -0.46814
    -0.53190
    -0.40438
    -0.39858
    -0.39858
    -0.58987
    -0.70001
    -0.90869
    -0.67682
    -0.41597
    -0.49712
    -0.65363
    -0.70580
    -0.52031
    -0.58987
    -0.38699
    -0.65363
    -0.53190
    -0.54929
    -0.55509
    -0.37539
    -0.29424
    -0.23048
    -0.33482
    -0.37539
    -0.16671
    -0.05078
     0.00719
    -0.10295
    -0.17830
    -0.17830
     0.07095
     0.05356
     0.04197
     0.11153
    -0.09135
     0.04777
     0.18109
     0.07095
     0.03617
     0.01299
    -0.02759
    -0.02759
     0.10573
     0.07095
     0.03617
    -0.08556
    -0.12034
    -0.09715
     0.05356
     0.10573
    -0.05078
    -0.04498
    -0.01020
    -0.02759
    -0.02759
    -0.08556
     0.10573
    -0.06237
     0.11733
     0.07095
     0.22167
     0.08255
     0.03617
     0.04197
     0.11153
     0.23326
     0.18689
     0.19848
     0.14051
     0.17529
     0.22167
     0.05936
     0.20428
     0.16370
     0.16370
     0.07675
     0.03617
    -0.10874
    -0.00440
     0.01299
     0.01878
    -0.08556
    -0.02179
     0.05936
     0.03038
     0.09414
     0.14631
    -0.02179
    -0.07396
     0.05936
     0.21007
     0.21587
     0.13472
     0.14051
     0.08255
     0.19268
     0.12892
     0.11733
     0.09414
     0.10573
     0.04197
     0.12312
     0.07095
     0.08834
     0.00139
     0.00719
     0.08255
     0.09414
     0.15790
    -0.01600
    -0.57828
    -0.04498
     0.24485
     0.12312
    -0.00440
    -0.06817
    -0.11454
    -0.14932
     0.01878
     0.03617
    -0.13193
    -0.08556
    -0.09135
     0.05936
    -0.02179
    -0.05078
    -0.05657
    -0.03339
    -0.07976
    -0.03339
    -0.17251
    -0.63045
    -0.82753
    -1.15215
    -1.34344
    -0.98984
     0.00139
    -0.11454
    -0.43916
     0.06516
     0.25065
     0.23326
    -0.01600
     0.37238
     1.10276
     1.21870
     1.48534
     1.67663
     1.60707
     1.53172
     1.40419
     1.47375
     1.53172
     1.36941
     1.17812
     0.98683
     0.67960
     0.29123
     0.05356
    -0.08556
    -0.21888
    -0.36380
    -0.27685
    -0.40438
    -0.30583
    -0.29424
    -0.35221
    -0.25946
    -0.38119
    -0.38699
    -0.32902
    -0.30583
    -0.10874
    -0.18410
    -0.23048
    -0.23048
    -0.17251
    -0.11454
    -0.01020
    -0.05078
    -0.12613
    -0.13193
    -0.12034
     0.05936
     0.00719
    -0.05078
    -0.05657
    -0.03918
    -0.07396
     0.12892
     0.20428
    -0.07396
    -0.10874
    -0.05078
    -0.07396
     0.00719
     0.07095
     0.03617
    -0.14932
    -0.10295
     0.07095
     0.06516
    -0.03918
    -0.10874
    -0.10874
     0.01878
     0.03038
     0.00719
    -0.06817
    -0.15512
    -0.03339
     0.08834
     0.15790
     0.10573
     0.07095
     0.04197
     0.04197
     0.21587
     0.08834
     0.12892
     0.12892
     0.17529
     0.19848
     0.26224
     0.21007
     0.22746
     0.13472
     0.09994
     0.09414
     0.08834
    -0.11454
    -0.18990
    -0.12034
    -0.17251
    -0.22468
    -0.13193
    -0.05078
    -0.05657
    -0.22468
    -0.35221
    -0.25366
    -0.18990
    -0.19569
    -0.10874
    -0.09135
     0.05356
    -0.05657
     0.07095
     0.19848
     0.14051
     0.14051
     0.08834
     0.12892
     0.21007
     0.23906
     0.18109
     0.08834
     0.14051
     0.13472
     0.07095
     0.13472
     0.16370
    -0.04498
    -0.04498
    -0.02759
     0.08834
     0.08834
    -0.04498
    -0.11454
    -0.06817
    -0.02759
     0.06516
    -0.01020
    -0.14352
    -0.25946
    -0.18410
     0.02458
     0.14051
    -0.08556
    -0.10874
    -0.13193
    -0.01600
    -0.01600
     0.00139
    -0.01600
    -0.13773
    -0.03339
    -0.01020
     0.03038
     0.02458
     0.04197
    -0.06817
    -0.01600
     0.08834
     0.14051
    -0.03918
    -0.07396
    -0.11454
     0.07095
    -0.11454
    -0.03918
    -0.09715
    -0.21888
    -0.08556
     0.07095
    -0.09715
    -0.05078
    -0.24787
    -0.33482
    -0.16091
    -0.31743
    -0.18410
    -0.17830
    -0.02759
    -0.07976
    -0.01600
     0.22746
     0.28543
     0.49411
     0.44774
     0.48831
     0.41875
     0.41296
     0.45353
     0.51150
     0.40136
     0.69120
     0.56947
     0.35499
     0.27384
     0.25645
     0.14051
     0.01299
    -0.07396
    -0.20149
    -0.33482
    -0.30004
    -0.31743
    -0.28265
    -0.31743
    -0.34641
    -0.38119
    -0.15512
    -0.28265
    -0.21308
    -0.23048
    -0.13773
    -0.01600
    -0.02179
    -0.17251
    -0.10295
    -0.13193
     0.05936
     0.03617
     0.02458
    -0.00440
    -0.10874
    -0.08556
    -0.03339
     0.14051
     0.05356
    -0.02759
     0.04197
    -0.02759
    -0.05078
     0.04197
     0.03038
    -0.12034
     0.00139
     0.03038
     0.03038
     0.13472
    -0.06237
    -0.10874
     0.02458
     0.03617
     0.12312
     0.01299
    -0.09135
     0.02458
    -0.08556
     0.01878
     0.01299
     0.04197
     0.05356
    -0.05078
     0.02458
     0.04777
     0.16370
     0.01878
    -0.01020
     0.01878
    -0.01600
     0.01878
     0.03038
     0.06516
    -0.05078
     0.00719
     0.02458
     0.10573
     0.10573
    -0.00440
    -0.03918
    -0.13773
    -0.01600
    -0.02179
    -0.02179
     0.01299
     0.07095
    -0.02179
     0.03617
     0.09414
     0.07095
     0.07095
    -0.05078
     0.11733
     0.12892
     0.12312
     0.15211
     0.21007
     0.13472
     0.19268
     0.13472
     0.30282
     0.32021
    -0.02179
     0.04197
     0.16370
     0.08255
     0.05356
     0.07675
     0.12892
     0.08255
     0.03617
     0.18109
     0.21007
     0.12312
     0.15790
     0.16370
     0.29123
     0.36079
     0.42455
     0.40716
     0.39557
     0.37818
     0.44194
     0.43614
     0.54048
     0.52309
     0.37818
     0.34340
     0.25065
     0.27384
     0.24485
     0.08834
     0.01299
    -0.12613
     0.06516
    -0.07396
    -0.07976
    -0.17830
    -0.36960
    -0.43916
    -0.37539
    -0.30004
    -0.50292
    -0.43336
    -0.50292
    -0.36380
    -0.27685
    -0.34641
    -0.40438
    -0.42756
    -0.37539
    -0.30004
    -0.37539
    -0.25946
    -0.30004
    -0.36380
    -0.26526
    -0.12613
    -0.06237
    -0.14932
    -0.23048
    -0.17830
    -0.14932
    -0.06817
    -0.30583
    -0.07976
    -0.23048
    -0.27105
    -0.36380
    -0.24207
    -0.15512
    -0.43916
    -0.49712
    -0.42177
    -0.49133
    -0.28265
    -0.38119
    -0.32902
     0.11153
     0.53469
     0.55787
     0.55787
     0.64482
     0.62743
     0.59845
     0.67960
     0.83032
     0.62743
     0.88249
     1.03900
     0.85930
     0.70859
     0.61004
     0.44774
     0.20428
     0.03617
    -0.05078
    -0.13773
    -0.16091
    -0.27105
    -0.25946
    -0.23048
    -0.20729
    -0.18990
    -0.31163
    -0.10874
    -0.09135
    -0.18410
    -0.09135
    -0.14932
    -0.04498
    -0.01020
     0.02458
    -0.14352
    -0.03339
    -0.05078
     0.05356
     0.11733
     0.12892
     0.01878
    -0.14352
    -0.04498
     0.09994
     0.14631
     0.14051
    -0.06237
     0.01878
     0.04777
    -0.00440
     0.09414
     0.13472
     0.03617
    -0.09135
     0.00139
     0.05936
     0.07675
     0.01878
    -0.09135
    -0.05078
     0.15790
     0.19268
     0.16950
    -0.02759
    -0.16091
     0.07095
    -0.01600
     0.16950
     0.07095
     0.01878
    -0.03339
     0.03038
     0.14051
     0.19268
    -0.12034
    -0.02179
     0.09994
     0.04197
     0.05936
     0.07095
    -0.03339
    -0.09135
     0.07095
     0.02458
     0.14051
     0.03617
     0.02458
    -0.01600
     0.02458
    -0.02759
    -0.04498
    -0.17830
     0.01299
     0.04777
     0.03038
    -0.05657
    -0.06817
    -0.10295
    -0.02759
    -0.08556
    -0.06817
    -0.05078
    -0.17830
    -0.03918
    -0.12034
    -0.02759
    -0.10874
    -0.02759
    -0.07396
    -0.02179
    -0.10874
    -0.10295
    -0.14352
    -0.14932
    -0.01020
    -0.16671
    -0.10295
    -0.08556
    -0.28265
    -0.08556
    -0.04498
    -0.03339
    -0.06817
    -0.10874
    -0.09135
     0.01299
     0.04197
    -0.06817
    -0.07396
    -0.14932
    -0.01600
     0.11153
    -0.03339
     0.04777
    -0.14352
    -0.13773
    -0.05657
     0.03617
    -0.00440
    -0.13773
    -0.24207
    -0.16091
     0.01878
     0.05936
     0.15211
    -0.16671
    -0.23048
    -0.04498
    -0.03918
    -0.05657
    -0.05078
    -0.21888
     0.01299
    -0.03339
     0.18689
    -0.07976
    -0.07396
    -0.05657
    -0.08556
     0.02458
     0.08255
    -0.03339
    -0.04498
    -0.10874
     0.03038
     0.04197
     0.05356
     0.07095
    -0.06817
     0.08834
    -0.01600
     0.00719
    -0.06817
    -0.09135
     0.10573
     0.05356
     0.01299
     0.03617
     0.11733
     0.07095
    -0.05078
     0.00139
     0.00719
    -0.01600
     0.07095
    -0.01020
     0.08255
    -0.05657
    -0.13773
    -0.09135
    -0.07976
    -0.05657
    -0.00440
    -0.14352
    -0.17251
    -0.22468
    -0.24207
    -0.30583
    -0.26526
    -0.44495
    -0.16671
     0.23326
     0.29702
     0.51150
     0.59845
     0.61004
     0.49991
     0.69699
     0.60425
     0.73757
     0.67381
     0.70859
     0.84191
     0.93466
     0.82452
     0.67960
     0.19268
     0.14631
     0.12892
     0.14051
    -0.16091
    -0.35221
    -0.58407
    -0.49712
    -0.48553
    -0.52031
    -0.49133
    -0.57828
    -0.66523
    -0.58407
    -0.32902
    -0.32902
    -0.40438
    -0.36960
    -0.31163
    -0.17830
    -0.06237
    -0.02179
    -0.12613
    -0.08556
    -0.01020
    -0.01600
     0.23326
     0.08834
     0.05936
    -0.02179
     0.04777
     0.29702
     0.09994
     0.09994
     0.00139
    -0.02179
    -0.05078
    -0.02759
     0.04197
    -0.07396
     0.04777
    -0.09715
     0.01299
     0.01299
     0.05356
    -0.07396
    -0.09715
     0.01878
     0.07675
    -0.02759
    -0.13193
    -0.06237
     0.06516
    -0.05078
    -0.00440
    -0.03918
     0.01878
    -0.05657
     0.00139
    -0.07976
    -0.08556
    -0.16671
    -0.06817
    -0.05657
    -0.05078
    -0.08556
    -0.11454
     0.05356
     0.08834
    -0.08556
    -0.13193
    -0.17251
    -0.07396
     0.08255
     0.11733
    -0.04498
    -0.00440
     0.01878
    -0.01600
    -0.00440
     0.21007
    -0.03339
    -0.12034
     0.04197
     0.05936
     0.04777
    -0.07396
     0.00719
    -0.02179
    -0.06817
     0.12892
     0.06516
     0.01878
    -0.01600
    -0.12034
    -0.08556
     0.08834
     0.01878
    -0.02179
    -0.08556
    -0.00440
    -0.02759
     0.11153
     0.10573
    -0.03339
    -0.12613
    -0.05078
    -0.02179
     0.05936
    -0.02759
     0.00719
    -0.06237
     0.01878
     0.04777
     0.05356
     0.00719
    -0.09715
    -0.03918
    -0.10295
     0.02458
     0.08834
    -0.01600
    -0.06817
    -0.14352
    -0.06237
     0.10573
     0.04777
    -0.01020
    -0.18410
    -0.17830
    -0.17251
    -0.12034
    -0.07396
    -0.20729
    -0.13773
    -0.20729
    -0.10874
    -0.07976
    -0.10874
    -0.11454
    -0.22468
    -0.12613
    -0.14352
    -0.13773
    -0.07976
    -0.05078
    -0.06237
    -0.01600
    -0.07976
     0.01299
    -0.01600
    -0.01600
    -0.02759
    -0.01600
    -0.02179
    -0.07396
    -0.01600
     0.01299
    -0.07976
    -0.05078
    -0.04498
     0.01878
     0.01878
    -0.01600
    -0.06817
     0.05936
    -0.02179
     0.06516
     0.24485
     0.26224
     0.31441
     0.32021
     0.16370
     0.19848
     0.34919
     0.53469
     0.63903
     0.87669
     0.71438
     0.55208
     0.60425
     0.69699
     0.81293
     0.71438
     0.54048
     0.63903
     0.44774
     0.21007
     0.18109
     0.12892
    -0.01600
    -0.04498
    -0.32322
    -0.38119
    -0.51451
    -0.53770
    -0.64204
    -0.67102
    -0.75797
    -0.88550
    -0.75218
    -0.70001
    -0.50292
    -0.61306
    -0.52611
    -0.49712
    -0.34641
    -0.16091
    -0.12613
    -0.21888
    -0.09715
    -0.10295
    -0.05078
     0.03617
    -0.01020
     0.03617
    -0.02759
    -0.03918
     0.04197
     0.12312
     0.23326
     0.03617
     0.03617
     0.01878
     0.01878
     0.01299
     0.13472
     0.09994
     0.06516
     0.20428
     0.26224
     0.23906
     0.18109
     0.22167
     0.22746
     0.29702
     0.24485
     0.32601
     0.34919
     0.24485
     0.40716
     0.30862
     0.34340
     0.45933
     0.31441
     0.23906
     0.27963
     0.23906
     0.26224
     0.26224
     0.26804
     0.22167
     0.14051
     0.20428
     0.26804
     0.22167
     0.15211
     0.04197
     0.02458
    -0.02179
     0.09414
     0.18109
     0.03617
     0.04777
    -0.03918
    -0.10874
     0.14051
     0.11153
     0.07675
    -0.12034
    -0.07396
     0.01299
     0.05356
    -0.02759
    -0.09715
    -0.09135
    -0.03918
     0.03038
     0.06516
    -0.04498
    -0.04498
    -0.11454
    -0.20729
     0.05356
     0.03617
    -0.05078
    -0.07976
    -0.09135
    -0.00440
     0.09994
     0.07675
     0.11153
     0.07675
    -0.08556
     0.00139
     0.17529
     0.12312
     0.05356
     0.00719
    -0.04498
     0.14631
     0.03617
     0.06516
    -0.09715
    -0.27105
    -0.10295
    -0.14352
    -0.16091
    -0.38699
    -0.60726
    -0.48553
    -0.41597
    -0.34641
    -0.46814
    -0.53190
    -0.44495
    -0.47394
    -0.42756
    -0.38119
    -0.39858
    -0.28265
    -0.03918
     0.01299
     0.04197
     0.16370
     0.20428
     0.07675
     0.12892
     0.12312
     0.07675
     0.15790
     0.00719
     0.18689
     0.53469
     0.48252
     0.63903
     0.46513
     0.18689
     0.15211
    -0.02179
     0.09414
     0.25645
     0.27384
     0.37818
     0.32021
     0.19848
     0.02458
    -0.10874
    -0.19569
    -0.06817
    -0.07396
    -0.27105
    -0.36380
    -0.28844
    -0.21308
    -0.31163
    -0.20729
    -0.39858
    -0.30004
    -0.35800
    -0.42177
    -0.38119
    -0.39858
    -0.33482
    -0.40438
    -0.35221
    -0.30004
    -0.27685
    -0.36380
    -0.56668
    -0.35221
    -0.30583
    -0.14352
    -0.24207
    -0.25946
    -0.04498
     0.11733
     0.23326
     0.10573
     0.11733
     0.16950
     0.23906
     0.33760
     0.41296
     0.16950
     0.24485
     0.14631
     0.16950
     0.21587
     0.21587
     0.09994
     0.03038
     0.02458
     0.14051
     0.19848
     0.07095
    -0.07396
     0.01878
    -0.01600
     0.10573
     0.11153
     0.09994
     0.01299
    -0.03339
     0.06516
     0.21007
     0.25645
     0.18689
     0.07675
     0.15211
     0.11733
     0.16370
     0.08834
     0.12312
     0.24485
     0.19848
     0.20428
     0.03617
     0.22167
     0.01878
     0.01299
     0.08834
     0.08255
    -0.05078
    -0.01600
    -0.06817
    -0.05657
    -0.06817
    -0.02759
    -0.14352
    -0.04498
    -0.09715
    -0.08556
    -0.14352
    -0.13773
    -0.12034
    -0.18990
    -0.03918
    -0.02179
    -0.09715
    -0.10295
     0.02458
     0.09414
     0.10573
     0.04777
     0.05936
     0.13472
     0.29123
     0.29123
     0.37818
     0.24485
     0.37238
     0.41296
     0.61584
     0.56947
     0.52889
     0.47672
     0.54048
     0.50570
     0.65062
     0.55787
     0.43614
     0.39557
     0.67381
     0.72598
     0.65062
     0.45933
     0.52889
     0.36658
     0.52889
     0.65062
     0.63903
     0.63323
     0.51150
     0.51730
     0.61584
     0.51150
     0.68540
     0.58686
     0.56947
     0.63323
     0.55787
     0.61584
     0.60425
     0.60425
     0.59265
     0.75496
     0.84771
     0.78394
     0.74916
     0.60425
     0.52309
     0.39557
     0.25645
     0.09414
     0.11153
     0.13472
     0.18109
    -0.18410
    -0.42756
    -0.39858
    -0.96665
    -0.92028
    -0.62465
    -0.17251
     0.99262
     0.11733
     0.48252
     1.18971
     0.45933
    -0.07396
     0.69120
     1.09696
     1.40419
     1.32883
     1.32883
     1.16653
     0.88249
     0.69699
     0.55208
     0.15211
    -0.35800
    -0.56668
    -0.87970
    -0.97825
    -1.29706
    -1.47676
    -1.65066
    -1.73182
    -1.61588
    -1.66805
    -1.78978
    -1.80717
    -1.73761
    -1.55212
    -1.39561
    -1.19272
    -1.32025
    -1.27967
    -1.05940
    -0.89130
    -0.71160
    -0.62465
    -0.62465
    -0.56668
    -0.41017
    -0.21308
    -0.12034
    -0.18410
    -0.29424
    -0.13193
    -0.06237
    -0.02179
    -0.05078
     0.00719
     0.00139
    -0.01020
     0.09414
    -0.02759
     0.08255
     0.00139
     0.07095
     0.06516
     0.02458
     0.03617
     0.00719
     0.01299
     0.05936
     0.14631
     0.05936
     0.11733
     0.09414
    -0.01020
    -0.01600
     0.03038
     0.16950
     0.03617
     0.08255
     0.05936
     0.04777
    -0.10295
     0.15790
     0.03038
    -0.02179
     0.09414
    -0.03918
    -0.08556
    -0.07976
    -0.03339
    -0.01600
    -0.14352
    -0.01600
    -0.03339
    -0.09715
    -0.04498
    -0.03918
     0.07095
     0.11153
     0.04197
     0.11733
     0.26224
     0.38977
     0.23906
     0.19268
     0.27384
     0.32601
     0.47672
     0.43035
     0.34919
     0.12312
     0.34340
     0.27963
     0.14631
     0.18689
     0.10573
    -0.01020
    -0.03339
     0.05356
    -0.04498
    -0.19569
    -0.13773
    -0.16091
    -0.11454
    -0.03918
    -0.09135
    -0.10295
    -0.16671
    -0.15512
    -0.02179
    -0.01600
     0.03617
    -0.12034
    -0.10295
     0.02458
    -0.08556
     0.00139
     0.11733
     0.09994
    -0.09715
     0.07675
     0.01878
     0.15211
     0.11153
    -0.03339
    -0.07976
     0.01299
     0.07675
     0.12312
    -0.14932
    -0.01020
     0.01878
     0.05936
     0.07095
     0.01878
    -0.15512
    -0.10874
    -0.01600
     0.02458
    -0.01600
     0.00719
    -0.07976
    -0.02179
     0.07095
    -0.06237
     0.04197
    -0.06237
     0.01299
     0.01299
    -0.02759
     0.02458
     0.04197
    -0.13773
    -0.14932
    -0.06817
    -0.03918
    -0.08556
    -0.13193
    -0.13773
    -0.16091
    -0.07976
    -0.20729
    -0.15512
    -0.08556
    -0.11454
    -0.07976
    -0.17830
    -0.08556
    -0.07396
    -0.06817
    -0.08556
    -0.15512
    -0.23048
    -0.15512
    -0.03918
    -0.27685
    -0.28844
    -0.09135
    -0.13193
     0.22746
     0.33760
     0.24485
     0.47092
     0.49411
     0.41296
     0.43614
     0.54628
     0.63323
     0.72018
     0.81872
     0.72018
     0.75496
     0.66801
     0.55787
     0.31441
     0.30862
     0.23906
     0.19268
     0.41296
     0.38397
     0.61004
     0.31441
     0.38397
     0.49991
     1.04479
     1.30565
     1.83314
     1.64185
     1.36361
     1.05059
     0.58106
     0.58106
     0.87669
     0.85930
     0.63903
     0.62743
     0.28543
    -0.14352
    -0.39858
    -0.79275
    -1.07679
    -1.11737
    -1.22171
    -1.19272
    -1.16374
    -0.98404
    -0.97245
    -0.88550
    -0.82753
    -0.72319
    -0.58987
    -0.50292
    -0.41597
    -0.39278
    -0.30004
    -0.39278
    -0.07976
    -0.00440
    -0.12034
    -0.05657
    -0.12613
    -0.05657
     0.01878
    -0.09135
    -0.02179
    -0.00440
    -0.06817
     0.00719
     0.00719
    -0.05078
    -0.08556
    -0.07396
    -0.09135
    -0.05078
    -0.11454
    -0.14352
    -0.16671
    -0.09135
    -0.18410
    -0.19569
    -0.19569
    -0.28844
    -0.14932
    -0.19569
    -0.18410
    -0.27685
    -0.42177
    -0.35221
    -0.36960
    -0.34641
    -0.14352
    -0.32902
    -0.31163
    -0.27105
    -0.05657
    -0.20149
    -0.24787
    -0.15512
    -0.18990
     0.06516
     0.05356
     0.12312
    -0.03918
     0.12312
     0.16370
     0.28543
     0.38397
     0.22167
     0.29702
     0.20428
     0.31441
     0.35499
     0.26804
     0.41875
     0.19268
     0.05356
     0.35499
     0.38977
     0.22167
     0.11733
     0.11153
     0.12892
     0.26224
     0.11153
    -0.02759
     0.10573
    -0.03918
     0.11153
     0.01299
    -0.01020
     0.02458
    -0.07396
    -0.06817
    -0.01600
     0.04777
    -0.20729
    -0.17251
    -0.14352
    -0.12613
     0.04777
     0.03038
    -0.14352
    -0.04498
    -0.14932
    -0.09135
    -0.03339
     0.00139
    -0.12034
    -0.04498
    -0.09715
     0.02458
     0.00719
    -0.14352
    -0.05078
    -0.00440
     0.00139
    -0.03918
    -0.01600
    -0.13773
    -0.05078
    -0.03918
    -0.00440
     0.14051
     0.16950
     0.13472
     0.07095
     0.14631
     0.14051
     0.06516
     0.04777
     0.18109
     0.21007
     0.16370
     0.10573
     0.12892
     0.05936
     0.07095
    -0.03918
     0.00139
    -0.06817
    -0.04498
    -0.18410
    -0.06237
    -0.02179
    -0.20149
    -0.14932
    -0.18410
    -0.00440
    -0.00440
    -0.09715
    -0.22468
    -0.17830
    -0.01020
    -0.17251
    -0.10295
    -0.23627
    -0.14932
    -0.11454
     0.01878
    -0.06237
    -0.09135
    -0.17251
    -0.17830
    -0.09715
    -0.06237
    -0.02179
    -0.10295
    -0.23048
    -0.20729
    -0.17251
    -0.21888
    -0.23048
    -0.38699
    -0.42177
    -0.45655
    -0.23627
     0.13472
     0.29123
     0.22167
     0.23906
     0.26804
     0.38397
     0.61584
     0.88249
     0.66221
     0.72018
     0.37818
     0.46513
     0.41296
    -0.01020
    -0.40438
    -0.98404
    -0.92608
    -0.90869
    -1.01882
    -1.44778
    -0.79275
     0.74337
     1.20710
     1.04479
     0.36079
     0.00139
     0.38397
     1.05639
     1.69402
     2.11718
     2.44759
     2.55193
     2.17515
     1.81575
     1.43317
     1.36361
     1.14334
     0.85930
     0.45933
    -0.11454
    -0.41017
    -0.63624
    -0.62465
    -0.65943
    -0.53190
    -0.67102
    -0.45075
    -0.43336
    -0.30004
    -0.23048
    -0.41597
    -0.21308
    -0.23627
    -0.14932
    -0.14932
    -0.29424
    -0.44495
    -0.34061
    -0.41597
    -0.32902
    -0.36960
    -0.49712
    -0.38119
    -0.45655
    -0.49133
    -0.44495
    -0.61306
    -0.71740
    -0.70580
    -0.47394
    -0.54929
    -0.41017
    -0.55509
    -0.68841
    -0.66523
    -0.74638
    -0.57248
    -0.54350
    -0.64204
    -0.70001
    -0.69421
    -0.56089
    -0.52031
    -0.45655
    -0.43916
    -0.44495
    -0.14352
    -0.10295
    -0.03339
     0.00139
    -0.03918
     0.06516
     0.14051
     0.26804
     0.16950
     0.17529
     0.34340
     0.22167
     0.25065
     0.22167
     0.11153
     0.19268
     0.07675
     0.06516
    -0.06817
    -0.03339
     0.15211
     0.03038
     0.05356
     0.07675
    -0.14932
    -0.06237
    -0.11454
    -0.03339
    -0.03918
    -0.07976
    -0.02759
    -0.18410
    -0.16091
     0.09994
    -0.06817
    -0.02759
    -0.20149
     0.01299
    -0.11454
    -0.03339
    -0.02179
    -0.14352
    -0.12034
    -0.10874
     0.03617
    -0.03918
    -0.05657
    -0.13773
    -0.11454
    -0.07976
    -0.09715
    -0.14932
    -0.22468
    -0.23627
    -0.19569
    -0.10874
    -0.06237
    -0.17251
    -0.14352
    -0.29424
    -0.16671
    -0.12613
    -0.18410
    -0.20149
    -0.22468
    -0.13193
    -0.04498
    -0.24207
    -0.23627
    -0.24207
    -0.29424
    -0.17251
    -0.05078
    -0.18990
    -0.24787
    -0.32322
    -0.22468
    -0.21308
    -0.06237
    -0.15512
    -0.19569
    -0.10295
    -0.03339
    -0.01020
    -0.14352
    -0.09715
    -0.06237
     0.00139
     0.11733
    -0.06237
     0.03617
     0.16370
    -0.06237
    -0.36960
    -0.49712
    -0.58407
    -0.62465
    -0.36960
    -0.35800
    -0.63624
    -0.78696
    -0.90289
    -0.81594
    -0.60146
    -0.49712
    -0.87970
    -1.25069
    -1.47676
    -1.56371
    -1.55212
    -1.53473
    -1.66805
    -1.15794
    -0.52611
    -0.69421
    -1.39561
    -1.57530
    -1.36662
    -0.94347
    -0.50292
     0.22167
     1.21290
     1.68243
     1.52592
     1.20131
     1.36361
     1.63026
     2.20413
     2.34905
     2.61570
     2.63888
     2.58092
     2.56932
     2.43020
     2.14616
     1.66504
     1.60128
     1.38680
     1.16073
     1.00422
     0.51730
     0.65062
     0.72018
     0.65642
     0.59265
     0.59845
     0.39557
     0.42455
     0.43035
     0.41875
     0.43614
     0.45353
     0.43614
     0.63323
     0.67381
     0.68540
     0.75496
     0.75496
     0.66801
     0.82452
     0.71438
     0.80713
     0.72598
     0.73757
     0.63323
     0.72018
     0.77815
     0.61004
     0.36079
     0.30862
     0.43035
     0.44194
     0.16370
     0.31441
     0.22746
     0.29123
     0.25065
     0.26804
     0.13472
    -0.02759
     0.16370
     0.09994
     0.09414
     0.06516
     0.04777
     0.06516
     0.23906
     0.19848
     0.19848
     0.09994
     0.14051
     0.22167
     0.13472
     0.08834
     0.25065
     0.21007
     0.18109
     0.23906
     0.23906
     0.11153
    -0.02179
    -0.05657
    -0.05078
    -0.12613
    -0.25366
    -0.18990
    -0.31163
    -0.38119
    -0.43916
    -0.56089
    -0.34641
    -0.45075
    -0.46814
    -0.45075
    -0.50872
    -0.30583
    -0.45655
    -0.38119
    -0.31743
    -0.23627
    -0.26526
    -0.13193
    -0.21888
    -0.27685
    -0.20729
    -0.13773
    -0.11454
    -0.10295
    -0.21888
    -0.16671
    -0.16671
    -0.15512
    -0.03918
    -0.12613
    -0.19569
    -0.12034
    -0.19569
     0.01878
    -0.07976
    -0.22468
    -0.10295
    -0.20729
    -0.05657
    -0.07976
    -0.08556
    -0.20149
    -0.03918
    -0.06237
     0.03038
    -0.16671
    -0.16671
    -0.06237
    -0.07396
    -0.07396
    -0.02759
     0.03617
    -0.11454
    -0.03339
    -0.05078
    -0.06237
     0.08255
    -0.06817
    -0.04498
    -0.06237
     0.07675
     0.00719
    -0.18990
     0.05356
    -0.10874
     0.00139
    -0.05657
     0.09994
     0.01299
    -0.11454
    -0.10874
     0.01299
     0.00719
    -0.10295
    -0.15512
    -0.09715
    -0.13193
    -0.16091
    -0.31163
    -0.18410
    -0.24207
    -0.45075
    -0.88550
    -1.47676
    -1.99846
    -1.97528
    -2.01006
    -2.56654
    -1.47096
     0.00719
    -1.64487
    -2.41582
    -0.60726
     0.03038
     1.35202
     3.00407
     2.33745
     1.98386
     1.84474
     1.65345
     1.79257
     2.45339
     2.77221
     2.76641
     2.70844
     2.08820
     1.39260
     0.54628
    -0.22468
    -0.90869
    -1.52313
    -1.72022
    -1.99846
    -2.19555
    -2.03904
    -2.17236
    -2.05643
    -1.91731
    -1.71443
    -1.53473
    -1.25069
    -1.09998
    -1.03042
    -0.90289
    -0.86811
    -0.63045
    -0.53190
    -0.52611
    -0.36960
    -0.42756
    -0.19569
    -0.16091
    -0.07396
    -0.00440
     0.02458
    -0.10874
     0.02458
     0.12892
     0.03038
    -0.02759
    -0.03339
    -0.15512
    -0.06237
    -0.12613
    -0.09135
    -0.17251
    -0.24207
    -0.24207
    -0.12613
    -0.29424
    -0.20149
    -0.21888
    -0.18990
    -0.18990
    -0.20729
    -0.14932
    -0.21308
    -0.19569
    -0.08556
    -0.13773
    -0.06237
    -0.13193
    -0.11454
     0.02458
    -0.03339
     0.04197
     0.05356
     0.01878
     0.06516
     0.21007
     0.23326
     0.26224
     0.24485
     0.25645
     0.26804
     0.25065
     0.36658
     0.42455
     0.27963
     0.27384
     0.22746
     0.29123
     0.22167
     0.22167
     0.12312
     0.08834
     0.09414
     0.18109
     0.05356
     0.01878
    -0.00440
    -0.02759
     0.05356
     0.14051
     0.09414
    -0.05078
    -0.06237
     0.08255
    -0.01020
     0.05356
     0.00719
     0.08834
     0.19268
     0.22167
     0.18109
     0.22746
     0.04777
     0.23906
     0.15790
     0.22746
     0.36658
     0.19848
     0.40716
     0.38397
     0.42455
     0.27963
     0.32601
     0.26224
     0.30282
     0.40136
     0.37818
     0.24485
     0.09414
     0.24485
     0.15790
     0.16370
     0.17529
     0.09414
     0.06516
     0.11153
     0.03617
     0.09414
    -0.01600
    -0.02759
     0.04777
     0.12312
     0.05356
     0.05356
    -0.06817
     0.04777
     0.01299
     0.02458
     0.10573
     0.05356
     0.00139
    -0.05078
     0.11153
     0.16950
     0.08255
    -0.09135
     0.00719
     0.16950
     0.14631
     0.07675
    -0.05078
     0.06516
    -0.03918
     0.06516
     0.11733
     0.08834
    -0.00440
     0.00139
     0.11153
     0.18109
    -0.00440
     0.03038
    -0.02759
     0.02458
     0.16370
     0.14051
     0.05356
    -0.08556
     0.03617
    -0.01020
     0.05356
     0.23906
     0.00719
     0.05936
     0.11153
     0.04777
     0.09994
     0.04197
    -0.07396
     0.04197
     0.08834
     0.21007
     0.17529
     0.05356
     0.01878
     0.07675
     0.15790
     0.16370
     0.10573
     0.07675
     0.04197
     0.14051
     0.12312
     0.11733
     0.07675
     0.14631
     0.17529
     0.06516
    -0.12613
    -0.17251
    -0.46234
    -0.74638
    -0.94926
    -1.22171
    -2.27091
    -3.64472
    -1.72022
     3.69388
     7.11972
     3.30550
    -0.23627
     0.01878
     0.73757
     1.96647
     4.24456
     4.91698
     3.46781
     2.74902
     2.63309
     2.26210
     1.93748
     1.38680
     0.41296
    -0.11454
    -0.94926
    -1.50574
    -2.17236
    -2.89695
    -2.96071
    -2.97231
    -2.76942
    -2.54915
    -2.31728
    -2.05643
    -1.79558
    -1.39561
    -0.98984
    -0.65363
    -0.38119
    -0.12034
     0.14631
     0.30282
     0.59845
     0.78394
     0.83032
     1.08537
     1.15493
     1.26507
     1.38680
     1.44477
     1.32304
     1.34043
     1.55490
     1.53751
     1.42158
     1.47375
     1.40419
     1.46216
     1.31724
     1.24188
     1.35202
     1.24188
     1.25927
     1.13174
     1.03900
     0.88828
     0.83611
     0.68540
     0.72598
     0.52889
     0.25065
     0.03038
     0.00139
     0.05936
    -0.00440
    -0.29424
    -0.32322
    -0.43916
    -0.54929
    -0.61306
    -0.60146
    -0.75218
    -0.74058
    -0.96665
    -1.06520
    -1.13476
    -1.22750
    -0.89130
    -0.93767
    -1.22171
    -1.26808
    -0.96665
    -0.90289
    -0.92028
    -1.01303
    -0.88550
    -0.90869
    -0.78116
    -0.68841
    -0.54929
    -0.38699
    -0.23048
    -0.25366
    -0.17251
    -0.14352
    -0.19569
    -0.10295
    -0.15512
    -0.24207
    -0.17830
    -0.35800
    -0.26526
    -0.27685
    -0.22468
    -0.20729
    -0.39858
    -0.48553
    -0.16091
    -0.22468
    -0.17251
    -0.39278
    -0.20729
    -0.31743
    -0.15512
    -0.30004
    -0.14932
    -0.19569
    -0.15512
    -0.16671
    -0.09715
    -0.18410
    -0.25946
    -0.23627
    -0.07976
    -0.14932
    -0.16091
    -0.12613
    -0.23048
    -0.06237
    -0.34061
    -0.21888
    -0.16671
    -0.14932
    -0.09715
    -0.05657
     0.03617
     0.03038
     0.00719
     0.01878
     0.10573
     0.19848
     0.11733
     0.31441
     0.25065
     0.15211
     0.22746
     0.29702
     0.32601
     0.27963
     0.27963
     0.28543
     0.23906
     0.27384
     0.12312
     0.06516
     0.02458
     0.11733
     0.13472
     0.11733
     0.09994
     0.08834
    -0.01020
    -0.01020
    -0.02759
    -0.02179
    -0.09135
    -0.17830
    -0.20149
    -0.10874
    -0.37539
    -0.36380
    -0.30004
    -0.18410
    -0.12613
    -0.31163
    -0.26526
    -0.45075
    -0.46234
    -0.43336
    -0.33482
    -0.28265
    -0.37539
    -0.28265
    -0.20729
    -0.23627
    -0.03339
    -0.06817
    -0.28265
    -0.40438
    -0.62465
    -0.52031
    -0.64204
    -1.55212
    -2.35206
    -2.66508
    -2.06223
    -1.73761
    -0.46234
     2.67366
     6.22703
     1.98386
     1.09117
     0.72598
     0.81293
     0.87669
     1.97806
     3.00407
     3.36347
     3.51418
     2.91712
     2.10559
     0.94045
    -0.09135
    -0.90869
    -1.56951
    -2.15497
    -2.91434
    -3.20417
    -3.40706
    -3.51719
    -3.62733
    -3.54618
    -3.64472
    -3.39546
    -3.09404
    -2.94912
    -2.58972
    -2.31148
    -1.94629
    -1.43618
    -0.57828
    -0.60146
    -0.63045
    -0.39858
    -0.23048
    -0.02179
     0.32601
     0.72598
     0.84771
     1.12595
     1.16073
     1.16073
     1.03320
     1.00422
     0.87089
     0.79554
     0.81872
     0.62164
     0.53469
     0.41296
     0.47092
     0.54048
     0.37818
     0.26804
     0.44194
     0.34919
     0.33760
     0.35499
     0.27963
     0.07675
     0.17529
     0.19268
     0.25065
     0.14631
     0.09414
     0.05356
     0.05356
     0.07095
     0.04777
     0.00719
     0.08834
     0.10573
     0.29123
     0.30282
     0.33180
     0.28543
     0.29123
     0.35499
     0.49991
     0.47092
     0.51150
     0.46513
     0.38397
     0.42455
     0.44194
     0.34340
     0.44774
     0.32021
     0.18689
     0.26804
     0.34340
     0.15790
    -0.01020
     0.04777
     0.10573
     0.13472
    -0.01600
     0.00139
    -0.12613
    -0.01600
     0.05356
    -0.10874
     0.04197
     0.04197
    -0.21308
    -0.07976
    -0.09715
    -0.03918
    -0.24207
    -0.13193
    -0.07976
    -0.05078
    -0.10874
    -0.13773
    -0.14352
    -0.10874
    -0.02759
    -0.01020
    -0.16091
    -0.12034
    -0.12034
    -0.09135
    -0.07396
    -0.01600
    -0.19569
    -0.39278
    -0.42756
    -0.33482
    -0.32902
    -0.31743
    -0.60726
    -0.51451
    -0.43916
    -0.37539
    -0.35800
    -0.36380
    -0.37539
    -0.25946
    -0.18410
     0.00719
    -0.01600
    -0.08556
     0.04777
     0.10573
     0.38977
     0.38397
     0.23906
     0.29702
     0.27963
     0.34340
     0.27384
     0.25065
     0.11733
     0.11733
     0.19268
     0.05356
     0.07675
    -0.03918
    -0.14352
    -0.17830
    -0.03339
    -0.13773
    -0.18410
    -0.20149
    -0.31743
    -0.23048
    -0.27685
    -0.10874
    -0.20149
    -0.14352
    -0.18410
    -0.18990
    -0.05078
    -0.11454
    -0.17830
    -0.13773
    -0.13193
    -0.00440
    -0.11454
    -0.14932
    -0.25946
    -0.27105
    -0.27685
    -0.19569
    -0.16671
    -0.28844
    -0.48553
    -0.36960
    -0.33482
    -0.41597
    -0.36960
    -0.47973
    -0.42756
    -0.38119
    -0.33482
    -0.32902
    -0.45655
    -0.57828
    -0.88550
    -1.45937
    -2.05643
    -3.05926
    -3.62733
    -3.27953
    -3.17519
     2.49976
     4.68511
     4.74308
     6.04153
     3.94893
     2.67946
     1.89111
     2.73743
     3.79242
     4.32572
     4.29094
     4.79525
     5.09088
     4.46484
     3.09102
     1.46795
    -0.10874
    -1.51734
    -2.67088
    -3.27953
    -3.46502
    -3.45343
    -3.26794
    -2.99549
    -2.72884
    -2.21874
    -1.96948
    -1.33184
    -1.15215
    -0.99564
    -0.81594
    -0.58407
    -0.36960
    -0.18410
    -0.35800
    -0.25366
    -0.09715
    -0.01020
     0.03617
    -0.06817
    -0.07976
    -0.07976
    -0.13773
     0.04197
     0.06516
     0.09994
     0.01878
    -0.06237
     0.11733
     0.10573
    -0.03918
    -0.04498
     0.05936
     0.06516
     0.12312
     0.07675
     0.01878
    -0.03918
    -0.02759
    -0.05657
     0.13472
     0.08834
    -0.14352
    -0.14932
    -0.13773
    -0.00440
    -0.01020
    -0.17251
    -0.22468
    -0.18990
    -0.15512
    -0.17830
    -0.11454
    -0.20729
    -0.19569
    -0.29424
    -0.10295
    -0.17251
    -0.30004
    -0.32902
    -0.30004
    -0.20729
    -0.13193
    -0.15512
    -0.34641
    -0.14352
    -0.10874
    -0.13773
    -0.09715
    -0.11454
    -0.02759
     0.00719
     0.09414
     0.07095
     0.09994
     0.21007
     0.12892
     0.26224
     0.24485
     0.15211
     0.14051
     0.27384
     0.21007
     0.19848
     0.23906
     0.07675
     0.12892
     0.11153
     0.08834
     0.18689
     0.08834
    -0.00440
     0.08255
     0.14051
     0.12892
    -0.03339
    -0.04498
    -0.13193
     0.02458
     0.07095
     0.05936
     0.07675
    -0.06817
    -0.08556
    -0.09715
    -0.00440
    -0.02759
    -0.05078
    -0.11454
    -0.02759
    -0.05657
     0.02458
    -0.03339
    -0.06817
    -0.06817
     0.05356
     0.12312
     0.06516
     0.08834
    -0.02179
     0.04777
     0.16370
     0.26804
     0.23326
     0.20428
     0.08255
     0.06516
     0.15211
    -0.00440
    -0.03339
    -0.00440
     0.05356
    -0.09715
    -0.09715
    -0.16671
    -0.18410
    -0.32322
    -0.36960
    -0.32322
    -0.34641
    -0.38699
    -0.32322
    -0.28265
    -0.23627
    -0.24207
    -0.18410
    -0.21888
    -0.32322
    -0.12613
     0.00139
    -0.07976
    -0.16671
    -0.10874
    -0.12034
     0.14051
     0.02458
     0.01299
     0.01299
     0.01878
    -0.10874
    -0.09135
    -0.13193
    -0.07396
    -0.17830
    -0.09135
    -0.13193
    -0.32322
    -0.21888
    -0.26526
    -0.33482
    -0.30004
    -0.26526
    -0.37539
    -0.38699
    -0.51451
    -0.42177
    -0.47973
    -0.47394
    -0.43916
    -0.49712
    -0.65363
    -0.45655
    -0.49133
    -0.57828
    -0.66523
    -0.67682
    -0.58987
    -0.48553
    -0.58407
    -0.71740
    -0.71160
    -0.67682
    -0.74058
    -0.78116
    -0.85072
    -0.90289
    -0.81594
    -0.71740
    -0.90869
    -1.16374
    -1.85934
    -2.83318
    -4.53741
    -4.75189
    -2.07962
     2.15776
     3.87357
     7.78633
     5.76909
     2.89973
     2.16935
    -1.31445
     0.59845
     3.98951
     4.77786
     5.20101
     4.71989
     3.59533
     2.18094
     1.17232
     0.22167
    -0.93767
    -1.89412
    -2.63030
    -3.22736
    -3.41865
    -3.30851
    -3.11722
    -2.92593
    -2.39843
    -1.94050
    -1.40140
    -0.92608
    -0.57248
    -0.33482
    -0.05657
    -0.04498
     0.19268
     0.24485
     0.19848
     0.23326
     0.23326
     0.19848
     0.23326
     0.27963
     0.21007
     0.20428
     0.21587
     0.26224
     0.25645
     0.17529
     0.17529
     0.23326
     0.21007
     0.15211
     0.18689
     0.21587
     0.09994
     0.15790
     0.14631
     0.14051
     0.08255
     0.15790
     0.12892
     0.06516
     0.11733
     0.01878
     0.01299
     0.08834
     0.02458
     0.07095
     0.10573
     0.03038
     0.12892
    -0.02179
     0.11153
     0.08834
     0.04777
     0.18109
     0.08834
     0.19848
     0.05356
     0.19848
    -0.10874
     0.11153
     0.11733
     0.14631
     0.07095
     0.11733
    -0.04498
    -0.00440
     0.00719
     0.15790
    -0.01020
     0.07095
     0.06516
     0.06516
     0.11733
     0.15211
     0.00139
     0.12312
     0.00719
     0.07675
     0.09994
    -0.01600
     0.07095
     0.09414
     0.01299
     0.10573
     0.13472
    -0.01020
    -0.10295
    -0.01600
    -0.11454
     0.05936
    -0.06817
    -0.17830
    -0.06237
    -0.13773
    -0.12034
    -0.06237
    -0.16091
    -0.12034
    -0.35221
    -0.26526
    -0.17830
    -0.22468
    -0.15512
    -0.37539
    -0.21888
    -0.30583
    -0.23048
    -0.20729
    -0.28265
    -0.16091
    -0.21308
    -0.24787
    -0.13773
    -0.28265
    -0.25946
    -0.31163
    -0.14932
    -0.23048
    -0.23048
    -0.12613
    -0.25366
    -0.27105
    -0.16091
    -0.20149
    -0.07396
     0.02458
    -0.02759
     0.01299
    -0.23048
    -0.07976
    -0.20729
    -0.19569
    -0.16671
    -0.07396
     0.14051
    -0.05078
    -0.27685
    -0.30583
    -0.20729
    -0.18990
    -0.26526
    -0.18410
    -0.23048
     0.02458
    -0.06237
    -0.07396
    -0.00440
    -0.00440
    -0.04498
     0.23906
     0.13472
     0.07095
     0.11733
     0.30862
     0.25645
     0.26804
     0.21007
     0.17529
     0.25645
     0.15790
     0.14631
     0.04197
     0.04197
    -0.02179
    -0.16091
    -0.02179
     0.03038
     0.01299
    -0.13193
    -0.05078
    -0.31743
    -0.12613
    -0.20149
    -0.34061
    -0.49133
    -0.51451
    -0.39278
    -0.64784
    -1.05360
    -1.36662
    -2.13758
    -2.93173
    -3.47082
    -2.36945
     2.89394
    10.28470
     2.95770
    -4.10845
    -0.01600
     5.21840
     4.98074
     5.14884
     5.54302
     5.09667
     4.61555
     4.09385
     4.20399
     3.94314
     3.45621
     2.77221
     1.68243
     0.45933
    -0.58407
    -1.26808
    -1.85934
    -2.29409
    -2.69406
    -2.79840
    -2.63030
    -2.34626
    -2.27670
    -2.05643
    -1.89412
    -1.56371
    -1.35503
    -0.90869
    -0.72319
    -0.47973
    -0.49133
    -0.24207
    -0.23048
    -0.07396
     0.01299
    -0.12034
     0.04777
    -0.00440
     0.19848
     0.19268
     0.27384
     0.26224
     0.25645
     0.36658
     0.41875
     0.41875
     0.33180
     0.29702
     0.36079
     0.29702
     0.38397
     0.47672
     0.29123
     0.34340
     0.45353
     0.56367
     0.58686
     0.58106
     0.78394
     1.08537
     0.98683
     1.09117
     0.88828
     1.02161
     1.07957
     1.16073
     1.25348
     1.07378
     1.03900
     0.91727
     0.85350
     0.59265
     0.41296
     0.03038
    -0.05657
    -0.08556
    -0.01600
    -0.30583
    -0.41597
    -0.61885
    -0.69421
    -0.78696
    -0.63045
    -0.87391
    -0.81594
    -1.00723
    -1.15215
    -1.22171
    -1.39561
    -1.13476
    -1.07099
    -1.32605
    -1.41879
    -1.06520
    -1.11737
    -1.19272
    -1.21011
    -1.19272
    -1.21591
    -0.90289
    -0.83913
    -0.66523
    -0.64784
    -0.41017
    -0.24787
    -0.26526
    -0.22468
    -0.16091
    -0.14352
    -0.16671
    -0.18410
    -0.20149
    -0.26526
    -0.35800
    -0.28265
    -0.16671
    -0.34061
    -0.21308
    -0.20729
    -0.17830
    -0.10874
    -0.20149
    -0.34641
    -0.25946
    -0.16671
    -0.09715
     0.01878
    -0.10874
    -0.12613
    -0.06237
    -0.09715
    -0.06237
     0.05356
    -0.05078
    -0.09135
    -0.07396
    -0.10295
    -0.02179
    -0.08556
    -0.20149
    -0.23627
    -0.27105
    -0.16091
    -0.23048
    -0.25946
    -0.41597
    -0.39278
    -0.32902
    -0.31743
    -0.35221
    -0.41017
    -0.35221
    -0.30583
    -0.24787
    -0.25946
    -0.38699
    -0.30583
    -0.30004
    -0.19569
    -0.21888
    -0.31743
    -0.40438
    -0.40438
    -0.49133
    -0.39278
    -0.34641
    -0.53190
    -0.60726
    -0.65363
    -0.67682
    -0.66523
    -0.92608
    -0.74058
    -0.64784
    -0.76377
    -0.92608
    -1.23910
    -1.54632
    -2.27670
    -1.27388
     2.62149
     2.91133
    -2.07382
    -4.82724
    -1.08838
     1.31144
     2.36064
     5.33434
     5.65316
     6.88785
     6.25601
     3.91415
     2.52295
     3.98951
     3.68228
     4.22138
     4.68511
     4.43585
     3.72286
     2.74902
     1.48534
     0.19848
    -0.89709
    -1.99846
    -2.81000
    -3.32011
    -3.38387
    -3.30851
    -3.15780
    -3.12302
    -2.81579
    -2.54335
    -2.10860
    -1.66805
    -1.32025
    -0.96086
    -0.70001
    -0.51451
    -0.30004
    -0.16671
    -0.02179
    -0.05657
    -0.01600
     0.11733
     0.18689
     0.25645
     0.09414
     0.04777
     0.07675
     0.15211
     0.17529
     0.14631
     0.00719
     0.03038
    -0.05078
    -0.09135
    -0.04498
    -0.11454
    -0.11454
    -0.17830
    -0.27105
    -0.20149
    -0.29424
    -0.23627
    -0.30583
    -0.30583
    -0.17830
    -0.14932
    -0.16091
    -0.27685
    -0.24207
    -0.03339
    -0.20149
    -0.20729
    -0.07976
    -0.12034
    -0.15512
    -0.04498
    -0.12613
    -0.16091
    -0.20729
    -0.17251
    -0.16091
    -0.08556
    -0.26526
    -0.16091
    -0.20149
    -0.18410
    -0.23627
    -0.18410
    -0.23048
    -0.13773
    -0.24787
    -0.12034
    -0.20149
    -0.11454
    -0.18990
    -0.18410
    -0.09715
    -0.05657
    -0.07976
    -0.08556
    -0.14932
    -0.21308
    -0.06817
    -0.14932
     0.02458
    -0.18410
    -0.14932
    -0.13773
    -0.00440
    -0.11454
    -0.10295
    -0.18410
    -0.13193
    -0.02179
    -0.09135
     0.00719
    -0.09135
    -0.03339
     0.05936
    -0.11454
     0.08255
     0.21007
     0.01299
     0.01878
     0.14051
     0.19268
     0.14051
     0.06516
     0.14051
     0.06516
     0.18689
     0.03038
     0.10573
     0.07675
    -0.06237
    -0.07396
    -0.11454
    -0.05657
    -0.17251
    -0.03918
    -0.18410
    -0.13193
    -0.17251
    -0.28265
    -0.30004
    -0.28265
    -0.26526
    -0.18410
    -0.29424
    -0.25366
    -0.34641
    -0.36960
    -0.30004
    -0.10874
    -0.03918
    -0.33482
    -0.39278
    -0.24787
    -0.20729
    -0.21308
    -0.30583
    -0.18410
    -0.15512
    -0.30583
    -0.18990
    -0.25946
    -0.15512
    -0.32902
    -0.31743
    -0.41017
    -0.31743
    -0.36960
    -0.31163
    -0.07396
    -0.10295
    -0.20729
    -0.64204
    -0.56668
    -0.05657
    -0.14352
    -0.43916
    -1.12896
    -2.28250
    -2.67667
    -2.99549
    -0.81594
     3.63011
     3.17797
    -1.39561
    -0.06817
    -0.48553
     0.12312
     4.14602
     6.92843
     6.67917
     4.15182
     3.22435
     2.59831
     3.00987
     2.99248
     2.66787
     2.77221
     2.60410
     1.75779
     0.37818
    -0.75797
    -1.77819
    -2.47959
    -3.23895
    -3.70269
    -3.61574
    -3.38967
    -3.09404
    -2.81000
    -2.51437
    -1.95789
    -1.61588
    -1.18113
    -0.74058
    -0.36960
    -0.14932
     0.01299
     0.32021
     0.44774
     0.62743
     0.84771
     0.72598
     0.75496
     0.84771
     0.88249
     0.92886
     0.86510
     0.63903
     0.56947
     0.62164
     0.52889
     0.37818
     0.36079
     0.21587
     0.18109
     0.31441
     0.03617
     0.05936
     0.04777
    -0.02179
     0.03038
     0.03038
     0.09414
    -0.02179
     0.05356
     1.38100
     2.86495
    -0.97825
    -0.64204
    -0.24787
     0.38977
     0.66801
     0.90567
     0.74337
     0.47092
     0.34919
     0.33760
     0.23326
     0.11733
     0.01299
    -0.13193
     0.03038
     0.12312
     0.17529
     0.09414
     0.16950
     0.22167
     0.28543
     0.32601
     0.19848
     0.39557
     0.38977
     0.32021
     0.43035
     0.49991
     0.54048
     0.45933
     0.45933
     0.51150
     0.59845
     0.64482
     0.55787
     0.52309
     0.64482
     0.67381
     0.68540
     0.71438
     0.69120
     0.73757
     0.67381
     0.84191
     0.82452
     0.70279
     0.68540
     0.65062
     0.70859
     0.73177
     0.70859
     0.54048
     0.33180
     0.32021
     0.23326
     0.32601
     0.23906
     0.13472
    -0.09715
    -0.05078
    -0.21308
    -0.23048
    -0.34061
    -0.46814
    -0.38699
    -0.45655
    -0.64784
    -0.64784
    -0.78116
    -0.77536
    -0.82174
    -0.85652
    -0.70580
    -0.71740
    -0.78696
    -0.76377
    -0.67102
    -0.79855
    -0.70001
    -0.75797
    -0.68841
    -0.50872
    -0.43916
    -0.39858
    -0.47973
    -0.38119
    -0.36380
    -0.36960
    -0.30004
    -0.27105
    -0.39278
    -0.31743
    -0.24787
    -0.29424
    -0.35800
    -0.34641
    -0.41017
    -0.15512
     0.11153
    -0.01600
    -0.53190
    -1.03621
    -0.76957
    -0.47973
    -0.76957
    -1.05940
    -1.06520
    -0.18990
     0.76076
    -1.05360
    -3.98672
    -3.29112
    -2.15497
    -1.04201
     0.05936
     0.75496
     0.78394
    -0.13193
    -0.28265
     0.36079
     0.85930
     1.64765
     1.73460
     1.89111
     2.11718
     2.15776
     2.30267
     2.30267
     2.02443
     1.80416
     1.25927
     0.90567
     0.30862
    -0.35221
    -0.79855
    -1.01882
    -1.11737
    -1.27967
    -1.40140
    -1.70283
    -1.70283
    -1.70283
    -1.75500
    -1.82456
    -1.83036
    -1.80138
    -1.55791
    -1.55212
    -1.35503
    -1.13476
    -1.01303
    -0.93187
    -0.79855
    -0.56089
    -0.42756
    -0.59567
    -0.48553
    -0.32322
    -0.09135
     0.01878
     0.18689
     0.23906
     0.19268
     0.43614
     0.38397
     0.43614
     0.36079
     0.37818
     0.29123
     0.33760
     0.41875
     0.19268
     0.19848
     0.32601
     0.32601
     0.15790
     0.23906
     0.04777
     0.15790
     0.14051
     0.16950
     0.14051
     0.11733
     0.05936
     0.12892
     0.01299
     0.21587
     0.25065
     0.08255
     0.17529
     0.14051
     0.33180
     0.25645
     0.21007
     0.25645
     0.27384
     0.33180
     0.36658
     0.25065
     0.08834
     0.08834
     0.09994
     0.15211
     0.18109
     0.03617
     0.00719
     0.00719
     0.05936
     0.10573
    -0.05078
    -0.02179
    -0.02179
    -0.00440
     0.11733
     0.18689
     0.28543
     0.20428
     0.14051
     0.27384
     0.45933
     0.38397
     0.34340
     0.38397
     0.47672
     0.55208
     0.54048
     0.43035
     0.54628
     0.50570
     0.52889
     0.55208
     0.48831
     0.48252
     0.43614
     0.36658
     0.45933
     0.45933
     0.32601
     0.34340
     0.38397
     0.37818
     0.34340
     0.20428
     0.18689
     0.21007
     0.19848
     0.31441
     0.24485
     0.22167
     0.21587
     0.11733
     0.23326
     0.30282
     0.14051
     0.18689
     0.26224
     0.19268
     0.25645
     0.15211
     0.22746
     0.24485
     0.21587
     0.24485
     0.23906
     0.21007
     0.19848
     0.18109
     0.05356
     0.33760
     0.08834
     0.18689
     0.14631
     0.07675
     0.05356
     0.04197
     0.06516
     0.12892
     0.07675
     0.01878
     0.12892
     0.04777
    -0.03339
    -0.07396
    -0.05078
     0.00139
     0.30282
     0.31441
    -0.03339
    -0.41017
    -0.68841
    -0.27105
     0.07675
     0.16370
     0.05936
     0.31441
     0.76655
     1.34622
     0.71438
     0.03617
    -0.63045
    -0.10874
     1.43897
     1.23609
     1.83314
     1.67084
     0.58106
     0.85930
     0.69699
     0.18689
    -0.09715
    -0.26526
    -0.12613
    -0.30004
    -0.39858
    -0.62465
    -0.94926
    -1.05940
    -1.16954
    -1.29706
    -1.55212
    -1.53473
    -1.37822
    -1.34344
    -1.19272
    -1.02462
    -0.77536
    -0.71740
    -0.70580
    -0.53770
    -0.36380
    -0.32902
    -0.21888
    -0.17251
     0.09414
    -0.06237
     0.08834
     0.11733
     0.07675
     0.16950
     0.03617
    -0.04498
     0.18689
     0.01878
    -0.05657
     0.04777
    -0.00440
    -0.09135
    -0.14352
    -0.31743
    -0.28844
    -0.25366
    -0.36380
    -0.37539
    -0.31743
    -0.21308
    -0.30583
    -0.09135
    -0.09715
    -0.09715
    -0.11454
    -0.11454
    -0.08556
     0.01878
    -0.14932
    -0.04498
     0.10573
     0.22167
     0.12312
     0.02458
     0.03038
     0.05936
     0.08834
    -0.00440
    -0.08556
    -0.00440
     0.01299
    -0.14352
    -0.01020
     0.00139
    -0.02179
    -0.07396
     0.03038
    -0.00440
     0.02458
    -0.06817
    -0.08556
    -0.11454
    -0.10874
    -0.07396
    -0.00440
    -0.12034
     0.04777
    -0.17251
     0.04197
    -0.05657
     0.00139
    -0.16091
    -0.17251
     0.01299
    -0.02179
     0.03038
     0.02458
     0.01878
    -0.09715
     0.04197
     0.11153
     0.05356
     0.05356
     0.00139
     0.00719
     0.06516
     0.10573
     0.08834
    -0.01600
     0.15211
     0.12312
     0.12312
     0.08834
    -0.01020
     0.08255
     0.07675
     0.00719
     0.00719
     0.07095
    -0.00440
     0.09994
     0.02458
    -0.01600
    -0.01600
    -0.08556
    -0.01020
     0.01299
    -0.10874
    -0.10874
    -0.13773
    -0.06817
    -0.17251
    -0.10295
    -0.12034
    -0.17830
    -0.04498
    -0.16671
    -0.17251
    -0.15512
    -0.21888
    -0.25366
    -0.18410
    -0.13773
    -0.09135
    -0.12613
    -0.06817
    -0.17830
    -0.21308
    -0.18990
    -0.24207
    -0.09135
    -0.10295
    -0.27105
    -0.13773
    -0.01600
    -0.07396
    -0.15512
    -0.03339
    -0.06237
     0.00719
     0.09414
     0.04197
    -0.07976
     0.01299
    -0.13193
    -0.06817
     0.04777
     0.05936
     0.01878
     0.01878
    -0.11454
    -0.01020
    -0.01020
    -0.14932
    -0.05657
     0.15790
     0.37238
     0.59845
     0.56947
     0.40716
     0.62164
     1.14334
     1.38680
     1.50273
     1.46795
     0.85930
     0.31441
    -0.03339
    -0.14352
    -0.55509
    -0.52031
    -0.28265
    -0.65363
    -0.01600
     1.48534
     1.26507
    -0.79275
    -1.58690
    -1.51734
    -1.47096
    -1.37242
    -0.67102
     0.11733
     0.13472
     0.34919
     0.36658
     0.25065
     0.38397
     0.11733
     0.11153
    -0.10874
    -0.11454
    -0.16091
    -0.04498
     0.12892
     0.51730
     0.73177
     0.80713
     0.74916
     0.78974
     0.66801
     0.62743
     0.58686
     0.49991
     0.43035
     0.34340
     0.25065
     0.27384
     0.18109
     0.07095
     0.07095
     0.05936
     0.07095
    -0.01600
    -0.03339
    -0.19569
    -0.05078
    -0.31743
    -0.63045
    -0.21308
    -0.31163
    -0.30583
    -0.24207
    -0.30004
    -0.31743
    -0.44495
    -0.47394
    -0.28265
    -0.23627
    -0.17830
    -0.21308
    -0.35800
    -0.25946
    -0.18990
    -0.23627
    -0.20729
    -0.27685
    -0.36380
    -0.21888
    -0.17251
    -0.28265
    -0.24787
    -0.31163
    -0.38119
    -0.23627
    -0.26526
    -0.25366
    -0.31743
    -0.27685
    -0.27105
    -0.25366
    -0.16091
    -0.11454
    -0.17251
    -0.20149
    -0.08556
    -0.05657
    -0.12613
    -0.21308
    -0.21888
    -0.12034
    -0.15512
    -0.12613
     0.09414
    -0.08556
    -0.10295
    -0.14932
    -0.08556
    -0.06237
    -0.17830
    -0.07976
    -0.07396
     0.03038
    -0.03918
    -0.01020
    -0.02179
     0.09414
     0.12892
     0.27384
     0.22746
     0.13472
     0.16370
     0.22746
     0.22746
     0.46513
     0.48252
     0.43614
     0.55787
     0.58686
     0.63903
     0.65642
     0.63323
     0.77815
     0.84191
     0.80713
     0.74337
     0.89408
     0.81293
     0.94045
     0.97523
     1.03320
     1.02161
     0.91727
     0.95205
     0.91727
     0.96944
     0.87669
     0.62743
     0.56367
     0.43035
     0.44194
     0.18689
    -0.05078
    -0.29424
    -0.28265
    -0.29424
    -0.51451
    -0.61306
    -0.80435
    -1.05360
    -0.97825
    -1.03621
    -1.01882
    -1.19852
    -1.18113
    -1.32025
    -1.21591
    -1.52893
    -1.20432
    -1.04201
    -1.25069
    -1.44778
    -1.11737
    -0.52031
    -0.45075
    -0.67682
    -0.56668
    -0.37539
    -0.41597
    -0.25366
     0.07675
     0.15790
    -0.08556
    -0.03339
    -0.05078
    -0.01020
    -0.25366
    -0.29424
    -0.41017
    -0.33482
    -0.40438
    -0.69421
    -0.82753
    -0.31163
     0.02458
    -0.18990
    -0.23627
     0.07095
    -0.27685
    -0.74058
    -0.67102
    -0.02179
     2.56932
     3.29970
    -1.33184
    -3.58675
     2.81278
     4.16341
     3.61852
     4.74308
     4.83582
     3.55476
    -0.13773
    -2.68827
    -1.46517
     1.82155
     2.66207
     1.68243
     0.31441
    -0.71160
    -1.37242
    -1.91151
    -2.64769
    -3.00129
    -3.26794
    -3.37228
    -3.08244
    -2.78681
    -2.36945
    -2.00426
    -1.56371
    -1.05360
    -0.51451
    -0.21888
     0.09414
     0.25645
     0.38397
     0.55208
     0.77235
     0.88249
     0.77815
     0.77815
     0.91147
     1.04479
     0.99842
     1.06218
     0.99842
     1.04479
     0.89988
     0.96944
     0.81872
     0.77815
     0.76076
     0.69699
     0.92886
     0.90567
     0.75496
     0.65062
     0.61584
     0.77235
     0.67960
     0.66221
     0.50570
     0.48831
     0.40136
     0.44194
     0.43035
     0.34919
     0.16370
     0.14051
     0.12312
     0.12312
     0.00139
    -0.03339
    -0.18990
    -0.31163
    -0.30004
    -0.16091
    -0.30004
    -0.28844
    -0.38119
    -0.34641
    -0.19569
    -0.30004
    -0.23627
    -0.27105
    -0.35800
    -0.00440
    -0.14352
    -0.15512
    -0.10874
    -0.02179
    -0.03339
     0.03038
     0.04777
    -0.05657
     0.02458
     0.03038
    -0.02179
     0.00139
    -0.06237
    -0.05078
    -0.13773
    -0.02759
    -0.13773
    -0.06237
    -0.08556
    -0.24207
    -0.21308
    -0.21308
    -0.30583
    -0.29424
    -0.23627
    -0.24207
    -0.23048
    -0.21888
    -0.40438
    -0.32322
    -0.41597
    -0.38699
    -0.21888
    -0.35221
    -0.41017
    -0.46814
    -0.36380
    -0.41017
    -0.50872
    -0.49133
    -0.39278
    -0.44495
    -0.49712
    -0.46234
    -0.45655
    -0.56668
    -0.50872
    -0.60726
    -0.47394
    -0.48553
    -0.45075
    -0.57248
    -0.53770
    -0.47394
    -0.56668
    -0.39858
    -0.50872
    -0.47973
    -0.43916
    -0.35800
    -0.41017
    -0.28844
    -0.39278
    -0.45655
    -0.25946
    -0.14352
    -0.21888
    -0.15512
    -0.18990
    -0.10295
    -0.09135
    -0.00440
     0.01878
     0.04197
    -0.05078
     0.06516
     0.02458
     0.16370
     0.20428
     0.04197
     0.01878
     0.15790
     0.18689
     0.12892
     0.13472
     0.10573
     0.14051
     0.16370
     0.04777
     0.16950
     0.11153
     0.12312
     0.07095
     0.09414
     0.06516
     0.10573
     0.11153
     0.09994
     0.04197
     0.15790
    -0.00440
     0.10573
    -0.01020
    -0.03918
    -0.03339
     0.04197
    -0.03339
    -0.06817
     0.00139
    -0.04498
    -0.10874
    -0.24787
    -0.34061
    -0.16671
    -0.32902
    -0.31163
    -0.50872
    -0.66523
    -1.00723
    -1.49415
    -2.09121
    -2.39843
    -2.69406
    -1.18693
     2.36064
     3.26492
     0.71438
     1.93169
     2.29108
     1.16073
     2.44179
     6.62700
     7.94284
     6.15747
     4.30253
     3.15479
     3.38665
     3.79242
     3.79822
     3.46201
     2.69685
     1.65924
     0.34340
    -0.81014
    -1.91151
    -2.75783
    -3.10563
    -3.35489
    -3.34909
    -3.11722
    -2.90854
    -2.58972
    -2.28830
    -1.91731
    -1.59269
    -1.24489
    -1.16954
    -0.87391
    -0.68841
    -0.45075
    -0.38119
    -0.33482
    -0.08556
    -0.11454
     0.16950
     0.15790
     0.22746
     0.21587
     0.19848
     0.35499
     0.34919
     0.48831
     0.32601
     0.31441
     0.37238
     0.27384
     0.38397
     0.21007
     0.36658
     0.25645
     0.16370
     0.23906
     0.25645
     0.08255
     0.07095
    -0.06237
    -0.09715
     0.00139
    -0.02759
    -0.04498
    -0.05078
     0.01878
    -0.02179
    -0.04498
    -0.09715
    -0.01600
    -0.07976
    -0.13193
     0.07095
    -0.06817
    -0.14932
    -0.10874
     0.11153
     0.05936
     0.02458
    -0.06237
    -0.07976
    -0.03339
    -0.00440
    -0.14932
    -0.08556
     0.00719
    -0.12613
     0.01299
    -0.05657
     0.09994
    -0.06237
    -0.10874
    -0.10874
    -0.10295
     0.01878
    -0.04498
    -0.18990
    -0.14932
    -0.06237
    -0.10295
    -0.12613
    -0.12034
    -0.14932
    -0.12034
    -0.09715
    -0.08556
    -0.18990
    -0.23627
    -0.23627
    -0.06817
    -0.12613
    -0.13773
    -0.19569
