# Supplementary material for: Software algorithm and hardware design for real-time implementation of new spectral estimator
Source: Biomed Eng Online. 2014 May 9;13:61. doi: 10.1186/1475-925X-13-61 (PMC4057578; doi:10.1186/1475-925X-13-61)
Supplement: Additional file 2 — txtfiles.zip. [file 1475-925X-13-61-S2.zip › FILE104.TXT]

     0.58027
     0.62720
     0.62720
     0.59200
     0.65457
     0.89311
     1.35845
     1.53833
     1.90200
     2.32824
     1.90200
    -0.10015
    -1.27328
     0.18532
    -0.13925
    -0.33477
    -1.30065
    -1.52355
    -2.15313
    -1.53137
    -1.38668
    -2.05928
    -2.66931
    -2.40340
    -1.81292
    -1.62522
    -1.73080
    -1.68779
    -1.16379
    -0.60068
    -0.02976
     0.61547
     1.16293
     1.31543
     1.04170
     0.85009
     0.88529
     0.90093
     0.83836
     0.68976
     0.35347
     0.30263
     0.18923
     0.05627
    -0.01021
    -0.09233
    -0.13925
    -0.10406
    -0.23310
    -0.14316
    -0.22528
    -0.16271
    -0.18227
    -0.02194
    -0.08841
    -0.20964
    -0.12752
    -0.06104
    -0.04931
     0.02890
     0.06409
    -0.05322
    -0.09233
    -0.11579
    -0.11579
    -0.06495
    -0.00238
    -0.08059
    -0.01412
     0.02890
    -0.03367
    -0.06886
    -0.15880
    -0.17835
    -0.16271
    -0.26047
    -0.19791
    -0.06104
    -0.12752
    -0.15489
    -0.20182
    -0.16271
    -0.30349
    -0.23310
    -0.25265
    -0.14316
    -0.23310
    -0.18618
    -0.18618
    -0.13143
    -0.20182
    -0.13534
    -0.11188
    -0.00630
    -0.11579
    -0.12752
    -0.11970
    -0.00630
    -0.02585
    -0.10015
    -0.07668
    -0.01021
    -0.03367
     0.04454
    -0.06104
    -0.02585
    -0.03758
     0.00935
    -0.01021
     0.08364
     0.12666
     0.05627
     0.11102
     0.15012
     0.16967
     0.13448
     0.16576
     0.23224
     0.28308
     0.29090
     0.26353
     0.18923
     0.17359
     0.16185
     0.13839
     0.23615
     0.13057
     0.15012
     0.10711
     0.11102
     0.07582
     0.09147
     0.03281
     0.04063
     0.08756
     0.10711
     0.07191
     0.06018
     0.05627
     0.00544
     0.06018
     0.13448
     0.09538
     0.09929
     0.10320
     0.03672
     0.14621
     0.11884
     0.07582
     0.07191
    -0.01412
     0.18532
     0.14621
     0.07973
     0.07582
     0.02108
     0.05236
     0.06018
     0.07191
     0.09929
     0.13057
     0.14621
     0.18532
     0.16185
     0.10711
     0.12275
     0.09929
     0.11493
     0.18141
     0.13839
     0.09929
     0.00544
     0.11493
     0.04845
     0.00935
     0.02499
    -0.11188
    -0.11970
    -0.07277
    -0.06104
    -0.20182
    -0.29176
    -0.16662
    -0.15098
    -0.07668
    -0.01803
     0.04845
    -0.11188
    -0.41689
    -0.60850
    -0.74537
    -0.94871
    -0.72191
    -0.40907
    -1.03865
    -0.88614
    -0.70626
    -0.86659
    -0.98782
    -1.32802
    -1.30065
    -0.98000
    -0.66716
    -0.38561
    -0.22137
     0.11493
     0.44341
     0.69367
     1.17857
     1.46403
     1.99585
     2.27349
     1.81206
     1.55397
     1.70648
     0.91657
    -0.33477
     0.68585
     1.69866
     1.59699
     1.00260
     0.25961
    -0.38561
    -0.75710
    -1.06994
    -1.21071
    -1.20680
    -1.08558
    -1.00346
    -1.00346
    -0.91743
    -0.91352
    -0.88614
    -0.82749
    -0.69844
    -0.67889
    -0.89788
    -1.41797
    -1.34367
    -1.00346
    -0.86268
    -0.89788
    -1.05429
    -0.98000
    -1.00346
    -1.04647
    -1.03083
    -0.90570
    -0.90179
    -0.77274
    -0.66325
    -0.63197
    -0.54985
    -0.42862
    -0.42080
    -0.38170
    -0.22919
    -0.25656
    -0.29567
    -0.20964
    -0.11970
    -0.08450
    -0.11970
    -0.03367
     0.04063
     0.10320
     0.22051
     0.27526
     0.27917
     0.31827
     0.33782
     0.46687
     0.50206
     0.51379
     0.47860
     0.57636
     0.52552
     0.53726
     0.47078
     0.40821
     0.34564
     0.36129
     0.34955
     0.31827
     0.22442
     0.16576
     0.15012
     0.10320
     0.23615
     0.14230
     0.20878
     0.15403
     0.20096
     0.28699
     0.25179
     0.21269
     0.28308
     0.29872
     0.43167
     0.44341
     0.45123
     0.44341
     0.55681
     0.50206
     0.61938
     0.59591
     0.61938
     0.52161
     0.61938
     0.62720
     0.62329
     0.65066
     0.56463
     0.51770
     0.45905
     0.50988
     0.42385
     0.38475
     0.27526
     0.30263
     0.17359
     0.22051
     0.23224
     0.16185
     0.08364
     0.10711
     0.08756
     0.05236
     0.12666
     0.13057
     0.15012
     0.25570
     0.27135
     0.25961
     0.23615
     0.36520
     0.46296
     0.89702
     1.22158
     1.17857
     0.52161
     0.09929
    -0.14316
     0.40821
     0.95176
     0.65457
    -0.72973
    -1.34367
    -1.66432
    -1.90677
    -1.73471
    -1.80119
    -2.06710
    -2.31346
    -2.94695
    -3.08381
    -3.01343
    -2.70450
    -2.34474
    -2.30172
    -2.17268
    -1.99280
    -1.61349
    -1.24982
    -0.82358
    -0.47555
    -0.24874
     0.05236
     0.19314
     0.44732
     0.72887
     0.82272
     0.77579
     0.90093
     1.10427
     1.29979
     1.27242
     1.51878
     1.62436
     1.74558
     1.74558
     1.90982
     1.73385
     1.64782
     1.60090
     1.51487
     1.47185
     1.38191
     1.25287
     1.11991
     0.98305
     0.88138
     0.67021
     0.50988
     0.26353
     0.19314
     0.10711
     0.06409
    -0.01803
     0.05236
    -0.10015
    -0.06104
    -0.03367
     0.02499
    -0.02976
    -0.02194
    -0.05713
    -0.04540
     0.03672
     0.04845
     0.00935
     0.10320
     0.02108
     0.00153
     0.05627
     0.04063
     0.13057
     0.06409
     0.09929
     0.10320
     0.18141
     0.08364
     0.12666
     0.13057
     0.13057
     0.07191
     0.09929
     0.14621
     0.05236
     0.15012
     0.12666
     0.21660
     0.16185
     0.29090
     0.36911
     0.40430
    -0.16662
    -0.51856
    -0.20182
    -0.06495
     0.30654
     0.18923
     0.05627
    -0.00630
    -0.04149
    -0.23701
    -0.21355
    -0.15098
    -0.13143
    -0.04149
    -0.04540
     0.05627
     0.06018
     0.09538
     0.09147
     0.18923
     0.12666
     0.09147
     0.10320
     0.09929
     0.18532
     0.12275
     0.13839
     0.13448
     0.03672
     0.09538
     0.02890
     0.13057
     0.10320
     0.15012
     0.12666
     0.19314
     0.14230
     0.20096
     0.15403
     0.24788
     0.30263
     0.20487
     0.33391
     0.29872
     0.30263
     0.29872
     0.20487
     0.24397
     0.25570
     0.18923
     0.24006
     0.15403
     0.16185
     0.11493
     0.06800
    -0.02976
     0.04454
     0.09538
    -0.01021
     0.03672
     0.03672
     0.27526
     0.00544
    -0.00630
     0.04845
     0.04063
     0.11884
     0.13839
     0.18923
     0.15794
     0.19705
     0.18532
     0.19705
     0.14621
    -0.14707
    -0.29958
    -0.37388
    -0.96044
    -2.03581
    -4.35471
    -5.11333
    -3.81116
    -3.14638
    -2.20787
    -2.46987
    -3.32626
    -3.99886
    -3.49832
    -3.39274
    -3.05644
    -2.30955
    -1.23417
    -0.32695
     0.41994
     0.95567
     1.43666
     2.19528
     2.68800
     3.02430
     3.19245
     3.29021
     3.19636
     3.07513
     2.80140
     2.73493
     2.51594
     2.24221
     2.01149
     1.82379
     1.61263
     1.51487
     1.27633
     0.96740
     0.84618
     0.63111
     0.52161
     0.46296
     0.26353
     0.23615
    -0.00238
    -0.02585
    -0.06104
    -0.08059
    -0.09624
    -0.21355
    -0.27221
    -0.28003
    -0.29176
    -0.29567
    -0.28394
    -0.25656
    -0.38561
    -0.29958
    -0.28785
    -0.42862
    -0.36606
    -0.39734
    -0.37779
    -0.26438
    -0.38170
    -0.33868
    -0.33086
    -0.30740
    -0.28003
    -0.27221
    -0.21355
    -0.25265
    -0.20182
    -0.12361
    -0.15880
    -0.08059
    -0.14707
    -0.11188
    -0.13534
     0.02108
    -0.01021
    -0.08059
    -0.12361
    -0.12752
    -0.32304
    -0.43644
    -0.50683
    -0.46382
    -0.44035
    -0.40907
    -0.35432
    -0.47555
    -0.53029
    -0.48337
    -0.50683
    -0.39734
    -0.34650
    -0.24092
    -0.20573
    -0.24874
    -0.10406
    -0.11188
     0.03672
     0.09147
     0.06018
     0.02890
     0.00935
     0.07191
     0.04454
     0.01717
    -0.15098
    -0.16271
    -0.11579
    -0.16271
    -0.18227
    -0.23310
    -0.13925
    -0.06104
    -0.29567
    -0.35432
    -0.40516
    -0.38170
    -0.34650
    -0.30349
    -0.31522
     0.01717
    -0.42080
    -0.49119
    -0.42862
    -0.35432
    -0.24874
    -0.27612
    -0.15098
    -0.10406
    -0.18618
    -0.27221
    -0.60068
    -0.54203
    -0.21746
    -0.15880
    -0.22528
    -0.27221
    -0.34650
    -0.38561
    -0.41689
    -0.37388
    -0.39343
    -0.33868
    -0.41298
    -0.44035
    -0.47164
    -0.37779
    -0.34259
    -0.39343
    -0.32304
    -0.38561
    -0.40516
    -0.33477
    -0.34650
    -0.43253
    -0.37388
    -0.45600
    -0.34650
    -0.47555
    -0.46773
    -0.51074
    -0.39734
    -0.40125
    -0.42080
    -0.45991
    -0.47164
    -0.49901
    -0.44818
    -0.48337
    -0.48337
    -0.50292
    -0.54203
    -0.51856
    -0.46382
    -0.43253
    -0.54985
    -0.52247
    -0.56940
    -0.53029
    -0.41298
    -0.49119
    -0.58113
    -0.56549
    -0.61241
    -0.39343
    -0.51074
    -0.47946
    -0.51465
    -0.43253
    -0.52247
    -0.49510
    -0.51856
    -0.44035
    -0.49510
    -0.42471
    -0.39734
    -0.37779
    -0.39734
    -0.38952
    -0.35432
    -0.29958
    -0.22528
    -0.24874
    -0.24092
    -0.18227
    -0.14316
    -0.10015
    -0.11188
    -0.04540
     0.01326
     0.09538
     0.32609
     0.50206
     0.54508
     1.02606
     1.26069
     2.22657
     3.18463
     3.27848
     2.29696
    -0.62806
    -2.69668
    -3.97930
    -4.57760
    -2.43077
    -0.87441
    -0.40125
    -0.73755
    -2.29390
    -4.38599
    -5.08987
    -5.07032
    -4.55023
    -3.82680
    -2.81399
    -1.90286
    -1.07776
    -0.32695
     0.34955
     0.81881
     1.08472
     1.20203
     1.38582
     1.59699
     1.54224
     1.39364
     1.28415
     1.10036
     1.06126
     0.95567
     0.92048
     0.73669
     0.60764
     0.50597
     0.47860
     0.43167
     0.27526
     0.20487
     0.25179
     0.03281
     0.07582
     0.20096
     0.04063
     0.09538
     0.04063
     0.07973
     0.11884
     0.12275
     0.13839
     0.16576
     0.23615
     0.25961
     0.29481
     0.31827
     0.33782
     0.39648
     0.43950
     0.60764
     0.59200
     0.54899
     0.64284
     0.63111
     0.61547
     0.57636
     0.60764
     0.61547
     0.51770
     0.47469
     0.38475
     0.33391
     0.24006
     0.14230
     0.07582
     0.06409
    -0.00238
    -0.08059
    -0.19009
    -0.27612
    -0.26047
    -0.33086
    -0.38952
    -0.45600
    -0.41689
    -0.38561
    -0.34259
    -0.39343
    -0.49119
    -0.42862
    -0.42862
    -0.33868
    -0.28394
    -0.28003
    -0.26438
    -0.26829
    -0.22919
    -0.26438
    -0.25656
    -0.19009
    -0.11188
    -0.04540
    -0.00630
    -0.04540
    -0.08841
    -0.09624
    -0.06886
    -0.09233
     0.02499
     0.02499
    -0.00630
    -0.13143
    -0.04149
    -0.03367
    -0.03758
    -0.04931
    -0.02976
     0.06409
     0.00544
     0.06018
     0.04845
    -0.00630
     0.07582
     0.09147
     0.24397
     0.27135
     0.34955
     0.35738
     0.36129
     0.06409
     0.01717
     0.39648
     0.34955
     0.32609
     0.31436
     0.32218
     0.26353
     0.23615
     0.18532
     0.10320
     0.21660
     0.17359
     0.18141
     0.18141
     0.18923
     0.09929
     0.15794
     0.14621
     0.20096
     0.18923
     0.17359
     0.15012
     0.24788
     0.17359
     0.17359
     0.11102
     0.20878
     0.31827
     0.20487
     0.24006
     0.30263
     0.30263
     0.31045
     0.23615
     0.40430
     0.37693
     0.47469
     0.46296
     0.44341
     0.54117
     0.57245
     0.52161
     0.48642
     0.56072
     0.39648
     0.41994
     0.31827
     0.49424
     0.65066
     0.89702
     0.79144
     0.31436
    -0.06886
     0.44341
     0.47469
     0.47078
     0.82272
     1.10427
     1.20985
     1.08863
     0.07582
    -1.67996
    -2.66149
    -0.81576
     0.34564
    -0.07668
    -0.77274
    -1.10513
    -1.35149
    -1.47662
    -1.60958
    -1.63304
    -1.51182
    -1.27719
    -1.19116
    -0.85095
    -0.59286
    -0.28785
     0.05627
     0.16576
     0.38866
     0.46296
     0.49033
     0.55681
     0.55681
     0.59982
     0.56463
     0.57245
     0.63502
     0.54117
     0.38475
     0.39648
     0.35347
     0.29090
     0.31045
     0.17750
     0.04845
     0.07582
    -0.02976
    -0.02976
    -0.05713
    -0.02585
    -0.11188
    -0.10015
    -0.11188
    -0.02976
    -0.10015
    -0.11188
    -0.03758
    -0.01803
    -0.01412
     0.02108
    -0.00238
     0.02108
     0.04845
     0.04454
     0.11493
     0.09929
     0.11102
     0.07582
     0.16967
     0.14230
     0.16185
     0.12275
     0.13839
     0.19705
     0.15794
     0.16576
     0.20487
     0.22442
     0.26353
     0.16185
     0.33391
     0.36911
     0.41994
     0.41212
     0.44732
     0.52944
     0.49424
     0.56072
     0.64284
     0.69758
     0.69367
     0.66239
     0.72887
     0.72105
     0.68194
     0.62720
     0.60764
     0.61155
     0.59982
     0.47078
     0.49033
     0.41212
     0.37693
     0.27917
     0.25179
     0.25961
     0.14621
     0.18141
     0.24397
     0.18141
     0.20878
     0.06800
     0.06800
     0.04454
     0.05236
     0.07973
     0.06800
     0.06409
     0.07191
    -0.01021
    -0.02194
    -0.01412
    -0.08059
    -0.06495
     0.00153
     0.04063
    -0.04149
    -0.15880
    -0.03758
     0.07191
    -0.07277
    -0.01021
    -0.03367
     0.00544
     0.13839
     0.23615
     0.24397
     0.69758
     0.98305
     1.02606
     0.58027
     0.36911
     0.75624
    -0.04540
    -0.44035
    -0.53421
    -0.66325
    -0.46382
     0.22833
     0.08756
    -0.51465
    -1.30847
    -2.71623
    -4.69101
    -5.14462
    -5.08596
    -3.81898
    -2.98605
    -2.75534
    -2.75534
    -2.98996
    -3.03298
    -2.86483
    -2.58328
    -2.21178
    -1.65259
    -0.98000
    -0.25656
     0.41212
     1.01433
     1.44448
     1.71039
     1.80424
     1.95284
     1.91764
     1.61654
     1.52269
     1.35063
     1.22940
     1.11991
     1.06517
     0.86182
     0.78361
     0.67412
     0.67803
     0.58809
     0.60373
     0.47469
     0.33000
     0.43167
     0.39648
     0.29872
     0.30263
     0.26353
     0.30263
     0.39648
     0.31436
     0.30654
     0.18532
     0.19314
     0.25179
     0.16967
     0.17750
     0.16576
     0.15403
     0.13839
     0.15403
     0.18141
     0.13448
     0.16967
     0.22051
     0.27135
     0.31436
     0.29481
     0.30263
     0.38475
     0.41603
     0.42776
     0.47078
     0.56854
     0.43167
     0.49033
     0.28308
     0.49815
     0.45514
     0.43950
     0.36129
     0.46687
     0.43950
     0.38475
     0.27917
     0.31436
     0.25179
     0.21660
     0.32218
     0.30263
     0.34955
     0.24006
     0.33000
     0.32218
     0.21660
     0.31827
     0.28699
     0.33391
     0.25570
     0.33782
     0.32609
     0.25179
     0.22833
     0.24397
     0.30263
     0.28308
     0.28308
     0.23615
     0.25961
     0.25570
     0.27135
     0.22051
     0.20487
     0.20487
     0.23224
     0.14621
     0.21660
     0.22442
     0.16576
     0.15794
     0.13057
     0.16967
     0.18141
     0.13839
     0.07582
     0.07973
     0.10711
     0.08364
     0.07191
     0.10711
     0.12666
     0.11102
     0.13839
     0.12275
     0.07582
     0.11102
     0.07191
     0.07191
     0.14230
     0.07582
     0.07973
     0.03281
     0.12666
     0.07973
     0.02890
     0.02890
     0.00935
     0.10320
     0.11884
     0.07191
    -0.05713
     0.05627
     0.03672
     0.03672
     0.14621
     0.02499
     0.01326
     0.08756
    -0.00630
     0.04454
     0.03281
    -0.02585
     0.04063
     0.03281
     0.06409
     0.02890
     0.03281
     0.04454
     0.16967
     0.25179
     0.56463
     0.78752
     0.97523
     1.31934
     1.59308
     1.30370
     0.76406
     0.16967
     0.34173
     0.92048
     0.72887
    -0.91743
    -2.67322
    -2.89220
    -1.71907
    -1.28892
    -1.85202
    -2.64975
    -2.39949
    -2.62629
    -1.98889
    -1.33585
    -1.18725
    -1.17552
    -0.86268
    -0.69453
    -0.45600
     0.63893
     1.73776
     1.98412
     2.12099
     1.97239
     1.89418
     1.60481
     1.44057
     1.13946
     0.76015
     0.70932
     0.57245
     0.43558
     0.30654
     0.20487
     0.18532
     0.15403
     0.21660
     0.03672
    -0.01803
    -0.03367
    -0.11579
    -0.02194
    -0.13143
    -0.16662
    -0.13534
    -0.18618
    -0.13143
    -0.09233
    -0.22137
    -0.13925
    -0.16271
    -0.16271
    -0.08059
    -0.13534
    -0.10797
    -0.07277
    -0.12361
     0.00153
     0.06800
     0.06409
     0.06409
     0.13448
     0.18141
     0.17359
     0.25179
     0.23615
     0.31045
     0.33391
     0.43167
     0.38475
     0.49033
     0.47078
     0.36911
     0.52552
     0.58027
     0.51770
     0.44732
     0.42776
     0.34955
     0.35347
     0.26744
     0.38866
     0.25570
     0.28308
     0.21660
     0.21660
     0.14621
     0.05627
     0.00153
    -0.04931
     0.08756
     0.02108
    -0.00630
     0.01326
    -0.00238
    -0.01412
    -0.11970
    -0.09624
    -0.06495
    -0.04540
    -0.10797
    -0.13143
    -0.16271
    -0.17444
    -0.16662
    -0.17444
    -0.13925
    -0.18227
    -0.26829
    -0.18618
    -0.20964
    -0.21355
    -0.23701
    -0.27612
    -0.20573
    -0.23310
    -0.19009
    -0.17444
    -0.22528
    -0.19791
    -0.15880
    -0.28394
    -0.13143
    -0.15880
    -0.21746
    -0.24092
    -0.22528
    -0.21355
    -0.23310
    -0.26829
    -0.20573
    -0.23701
    -0.35824
    -0.28394
    -0.29567
    -0.31522
    -0.37388
    -0.33477
    -0.36997
    -0.37388
    -0.36606
    -0.41689
    -0.45991
    -0.44035
    -0.46382
    -0.45600
    -0.53421
    -0.51856
    -0.55767
    -0.55767
    -0.55767
    -0.64370
    -0.69062
    -0.76101
    -0.79229
    -0.71409
    -0.80012
    -0.89788
    -0.94871
    -1.00346
    -1.03474
    -1.04256
    -1.11295
    -1.03865
    -1.12859
    -1.10122
    -1.14032
    -1.19898
    -1.12468
    -1.19507
    -1.26937
    -1.16379
    -1.15205
    -1.09731
    -1.14814
    -1.11686
    -1.07385
    -1.15597
    -1.12859
    -1.04256
    -1.03865
    -1.03865
    -1.06211
    -1.05429
    -1.01910
    -0.96435
    -1.08167
    -1.01128
    -0.94871
    -0.99955
    -0.93698
    -0.97609
    -0.92525
    -0.96826
    -0.97609
    -0.85095
    -0.77274
    -0.67107
    -0.64370
    -0.46773
     0.08756
     1.17857
     0.45905
    -1.92241
    -5.44572
    -5.25802
    -2.44641
    -2.43077
    -1.41405
    -2.28608
    -3.31062
    -2.96259
    -3.15811
    -3.32235
    -3.50223
    -3.45531
    -2.85310
    -2.39558
    -2.00062
    -0.74928
    -0.03758
     0.59200
     0.85400
     0.63893
     0.15794
     0.41994
     0.70541
     0.77970
     0.67412
     0.56463
     0.32609
     0.18532
     0.04845
    -0.04540
    -0.07668
    -0.22528
    -0.22528
    -0.29567
    -0.32304
    -0.38170
    -0.44035
    -0.44818
    -0.50292
    -0.48728
    -0.42862
    -0.47164
    -0.43644
    -0.52247
    -0.39343
    -0.36215
    -0.37388
    -0.34650
    -0.29567
    -0.27612
    -0.16662
    -0.06495
    -0.12361
    -0.08059
    -0.07668
    -0.00238
     0.01326
     0.05627
     0.11102
     0.14621
     0.01717
     0.08756
     0.07973
     0.13839
     0.13839
     0.08364
     0.10711
     0.08756
     0.07582
     0.06409
    -0.03758
     0.01717
    -0.04540
     0.02890
    -0.04931
    -0.01021
    -0.09624
    -0.14316
    -0.09624
    -0.13925
    -0.14707
    -0.14707
    -0.13143
    -0.18227
    -0.22919
    -0.20964
    -0.16271
    -0.19009
    -0.19009
    -0.17444
    -0.11188
    -0.15880
    -0.13143
    -0.16662
    -0.15489
    -0.05322
    -0.15880
    -0.10797
    -0.07668
    -0.02976
    -0.06495
    -0.01803
    -0.02585
    -0.11188
    -0.01412
    -0.07668
     0.13057
     0.07582
    -0.02585
    -0.06886
     0.00935
     0.07973
     0.00544
     0.03672
     0.00153
     0.02890
     0.04454
     0.09929
    -0.00238
    -0.01803
    -0.01803
    -0.03367
    -0.01412
     0.05236
    -0.06495
    -0.10406
    -0.06886
    -0.02194
    -0.02585
    -0.10406
    -0.03367
    -0.10797
    -0.13143
    -0.03758
    -0.04149
    -0.06495
    -0.09624
    -0.10797
    -0.06104
    -0.01021
     0.00544
    -0.02976
    -0.10406
    -0.07277
     0.00935
    -0.08450
     0.03672
     0.00544
    -0.11188
    -0.00238
    -0.06886
    -0.01803
    -0.05322
    -0.08841
    -0.12752
     0.03281
    -0.06886
    -0.01803
    -0.07668
    -0.00630
     0.00153
    -0.09624
     0.03672
     0.07191
    -0.02585
     0.01326
     0.09538
     0.10320
    -0.00238
     0.06409
     0.11884
     0.11102
     0.22051
     0.22442
     0.21269
     0.26353
     0.40430
     0.40039
     0.45514
     0.47078
     0.55681
     0.72887
     0.88138
     0.59982
     0.84618
     1.16293
     1.24896
     2.22266
     2.82487
     0.88920
    -1.10122
    -4.17092
    -6.46244
    -3.53351
     0.19705
     0.99869
    -0.61632
    -2.52462
    -3.42793
    -3.77205
    -3.64301
    -3.40447
    -3.06426
    -2.18832
    -1.21071
    -0.68671
    -0.10015
     0.39257
     0.83836
     1.13164
     1.26069
     1.35845
     1.36236
     1.17857
     1.14337
     1.13164
     1.22158
     1.13555
     0.98305
     0.87355
     0.90093
     0.81099
     0.71714
     0.60764
     0.54508
     0.50988
     0.41603
     0.48642
     0.47078
     0.28308
     0.20096
     0.31045
     0.30654
     0.27526
     0.32218
     0.13057
     0.17750
     0.20096
     0.24788
     0.19314
     0.15012
     0.10320
     0.13839
     0.13448
     0.16576
     0.11493
     0.08756
     0.09538
     0.09538
     0.11102
     0.10320
     0.10320
     0.10711
     0.11884
     0.09147
     0.13448
     0.05236
     0.06018
     0.09929
     0.01326
     0.15403
     0.10711
     0.04845
     0.06409
     0.06018
     0.15403
     0.06800
     0.03672
     0.04063
     0.08364
     0.09538
     0.08756
     0.06018
     0.05627
     0.11102
     0.09538
     0.10320
     0.16185
     0.14621
     0.07582
     0.16185
     0.16576
     0.12275
     0.07973
     0.15403
     0.16576
     0.27917
     0.35347
     0.38084
     0.29090
     0.26353
     0.26744
     0.38866
     0.45123
     0.36520
     0.40821
     0.38866
     0.41994
     0.44341
     0.44732
     0.44732
     0.45123
     0.45123
     0.49815
     0.41212
     0.29481
     0.31045
     0.24788
     0.24397
     0.41212
     0.32609
     0.24397
     0.25570
     0.25570
     0.21269
     0.22442
     0.15012
     0.21269
     0.25570
     0.29481
     0.20487
     0.22442
     0.24397
     0.20487
     0.25179
     0.32218
     0.37302
     0.33000
     0.27135
     0.34564
     0.34564
     0.35738
     0.29481
     0.35347
     0.27135
     0.37693
     0.33391
     0.32609
     0.25961
     0.29872
     0.22442
     0.21660
     0.31436
     0.23615
     0.21269
     0.18141
     0.21660
     0.19314
     0.12666
     0.15794
     0.15403
     0.16185
     0.19705
     0.22833
     0.26744
     0.24006
     0.26744
     0.45123
     0.62329
     0.67021
     0.86182
     1.07299
     1.15511
     1.28806
     1.39755
     1.30761
     1.34672
     1.71430
     2.12881
     2.75839
     2.87961
     2.25394
    -2.00844
    -5.22674
    -5.01948
    -3.88936
    -1.64086
    -0.45600
    -0.81185
    -2.02017
    -3.30280
    -4.22175
    -4.26086
    -3.74859
    -3.18157
    -2.08274
    -1.05038
    -0.38952
     0.25570
     0.85791
     1.45621
     1.71039
     1.83161
     1.71039
     1.64391
     1.44448
     1.27633
     1.01042
     0.79535
     0.57636
     0.48251
     0.44732
     0.28699
     0.23615
     0.15794
    -0.02585
    -0.00630
     0.02499
    -0.06886
    -0.14707
    -0.24874
    -0.31522
    -0.20964
    -0.29176
    -0.26829
    -0.27612
    -0.31913
    -0.29958
    -0.20964
    -0.28003
    -0.19791
    -0.18618
    -0.24092
    -0.04149
    -0.11579
    -0.04149
    -0.04540
     0.05627
     0.06409
     0.05236
     0.09538
     0.06409
     0.15794
     0.17359
     0.21269
     0.18532
     0.18923
     0.13057
     0.16576
     0.20878
     0.24006
     0.21660
     0.23615
     0.23615
     0.18141
     0.21660
     0.14230
     0.19705
     0.19314
     0.13839
     0.13839
     0.16576
     0.16576
     0.13057
     0.06800
     0.09929
     0.13057
     0.07973
     0.09538
     0.10320
     0.07191
     0.06018
     0.05236
     0.13057
     0.07191
     0.07973
     0.07582
     0.06018
     0.07582
     0.08364
     0.01326
     0.07973
     0.15794
     0.03281
     0.13057
     0.08756
     0.14230
     0.00544
     0.01717
     0.09538
     0.09147
     0.08364
     0.05236
     0.12275
     0.07973
     0.05627
     0.04454
     0.02108
     0.04454
     0.04454
     0.04454
     0.05236
     0.12666
     0.12275
    -0.01021
     0.02108
     0.12275
     0.17750
     0.06409
     0.07582
     0.10320
     0.10711
     0.18532
     0.04845
     0.16185
     0.15012
     0.13057
     0.14621
     0.15012
     0.11884
     0.14621
     0.12275
     0.16185
     0.11884
     0.13057
     0.13057
     0.12275
     0.11884
     0.14230
     0.09538
     0.10711
     0.11493
     0.11493
     0.14230
     0.21660
     0.19705
     0.12666
     0.17359
     0.21660
     0.27526
     0.24006
     0.25179
     0.28308
     0.23224
     0.28699
     0.25570
     0.28308
     0.36129
     0.37302
     0.43167
     0.49033
     0.51770
     0.56072
     0.44341
     0.64675
     0.74842
     0.97914
     0.94003
     1.13555
     1.35454
     1.62436
     1.83552
     1.81597
     2.31651
     3.01257
     3.29803
     3.95498
     4.10358
     1.95284
    -0.73755
    -1.65259
    -0.71409
     0.56854
     0.67021
     1.21376
    -0.25656
    -1.37495
    -2.18832
    -2.66540
    -2.94695
    -2.94695
    -2.93131
    -2.48943
    -2.08665
    -1.70734
    -1.32411
    -0.96826
    -0.56549
    -0.30740
    -0.20964
    -0.07277
     0.00153
     0.02499
     0.12275
     0.15012
     0.04063
     0.14230
     0.09147
     0.02108
     0.09147
     0.00153
    -0.10797
    -0.10797
    -0.11188
    -0.07277
    -0.06104
    -0.06495
    -0.11970
    -0.14707
    -0.19009
    -0.12361
    -0.04149
    -0.05322
    -0.04931
    -0.01021
     0.00153
    -0.02194
    -0.00238
    -0.01803
     0.03672
     0.06018
     0.06409
     0.06018
     0.06018
     0.03281
     0.05627
     0.11102
     0.04063
     0.13448
     0.07191
     0.04063
     0.10711
     0.03281
     0.10711
     0.05627
     0.01717
     0.08756
     0.08364
     0.11884
     0.03281
     0.05236
     0.00544
     0.11884
     0.04454
     0.13839
     0.11102
     0.06018
     0.06018
     0.08364
     0.13057
     0.08756
     0.00935
     0.03672
     0.16576
     0.16967
     0.06018
     0.09147
     0.06409
     0.09929
     0.11884
     0.12275
     0.13448
     0.00544
     0.05627
     0.11102
     0.09929
     0.07191
     0.04454
     0.06800
     0.06018
     0.07191
     0.13839
     0.08364
     0.06409
     0.01326
     0.07973
     0.07191
     0.12666
     0.02890
     0.10711
     0.09929
     0.15794
     0.07191
    -0.00630
    -0.00238
     0.12666
     0.10711
     0.05627
     0.08756
     0.09538
     0.00935
     0.06409
     0.05236
     0.06409
     0.04063
     0.06800
     0.04454
     0.07973
     0.03281
     0.02108
     0.06018
     0.06409
     0.10320
     0.06409
     0.03281
     0.11884
     0.00153
     0.09147
     0.04454
     0.10320
     0.00935
     0.07582
     0.07191
     0.09538
     0.13448
     0.12666
     0.03672
     0.03672
     0.05627
     0.07191
     0.15012
     0.11884
     0.03672
     0.03672
     0.11102
     0.11102
     0.15794
     0.06800
     0.07191
     0.15012
     0.14230
     0.19314
     0.13448
     0.13839
     0.19705
     0.27526
     0.17750
     0.31827
     0.30263
     0.36911
     0.43167
     0.45123
     0.49424
     0.49424
     0.58027
     0.65066
     0.79926
     0.77970
     0.84227
     0.69758
     0.66630
     0.93221
     1.09254
     1.64782
     1.75731
     2.19137
     1.58134
    -3.60781
    -6.21999
    -4.08880
    -1.88722
    -0.31131
    -0.56158
    -1.35931
    -2.27435
    -3.27151
    -3.69775
    -3.65083
    -3.27151
    -2.54808
    -1.63695
    -0.88614
    -0.33477
     0.22051
     0.73669
     1.01824
     1.15902
     1.19030
     1.23331
     1.20594
     1.13555
     0.99087
     0.90093
     0.83836
     0.82272
     0.61155
     0.61547
     0.48642
     0.44341
     0.42776
     0.44732
     0.47078
     0.41212
     0.50597
     0.47078
     0.58418
     0.65457
     0.65848
     0.66630
     0.67803
     0.83445
     0.88920
     0.87355
     0.85791
     0.92048
     0.82272
     0.91657
     0.95567
     0.89311
     0.81881
     0.80317
     0.80317
     0.83054
     0.71323
     0.67412
     0.56072
     0.59591
     0.56463
     0.54508
     0.50206
     0.33391
     0.33000
     0.24788
     0.35347
     0.29872
     0.18141
     0.13057
     0.06018
     0.13057
     0.09538
     0.04845
    -0.05713
    -0.10015
    -0.03758
    -0.03758
    -0.04149
    -0.10797
    -0.13925
    -0.10015
    -0.00630
    -0.02976
     0.00935
    -0.03758
    -0.03758
     0.01326
     0.01717
    -0.03367
     0.04454
     0.04063
     0.13057
     0.03672
     0.05236
     0.13839
     0.02890
     0.12275
     0.06018
     0.15403
     0.10320
     0.10320
     0.05236
     0.04454
     0.10711
     0.08364
     0.09147
     0.12275
     0.11493
     0.11102
     0.09147
     0.06409
     0.09929
     0.07582
    -0.04931
     0.16185
     0.11102
     0.03281
     0.10711
     0.09538
     0.15794
     0.03672
     0.13448
     0.05627
     0.04845
     0.05627
     0.06018
     0.03672
     0.02890
    -0.11579
    -0.06104
    -0.01021
    -0.01803
    -0.09624
    -0.15098
    -0.15880
    -0.18227
    -0.22528
    -0.19400
    -0.23701
    -0.24874
    -0.29176
    -0.27221
    -0.19009
    -0.28785
    -0.21355
    -0.26047
    -0.24483
    -0.19009
    -0.13534
    -0.17444
    -0.17053
    -0.13143
    -0.14316
    -0.10797
    -0.07277
    -0.10015
    -0.06104
    -0.10406
    -0.10797
    -0.09233
    -0.07277
    -0.17835
    -0.17444
    -0.14316
    -0.08450
    -0.15489
    -0.12752
    -0.04540
    -0.09624
     0.06018
     0.07582
     0.08364
     0.11102
     0.25570
     0.33000
     0.51379
     0.73278
     0.99869
     1.16293
     1.32717
     1.62045
     2.05060
     1.91373
     0.66630
    -1.01128
    -2.00062
    -1.64086
    -1.00737
    -1.64477
    -1.08949
    -0.90570
    -1.90286
    -3.05644
    -3.82289
    -3.99495
    -3.88545
    -3.56871
    -3.16202
    -2.67322
    -2.35256
    -1.74253
    -1.27719
    -0.91352
    -0.59286
    -0.23310
     0.04845
     0.41212
     0.66630
     0.88529
     1.00260
     1.09254
     1.08863
     1.15120
     1.18248
     1.19812
     1.13555
     1.01042
     1.00651
     0.89311
     0.77970
     0.67021
     0.56463
     0.41212
     0.36520
     0.23224
     0.16967
     0.10320
     0.04063
     0.04454
    -0.06104
    -0.11579
    -0.09233
    -0.10015
    -0.04931
     0.01326
     0.12275
     0.20487
     0.12275
     0.16967
     0.18141
     0.22051
     0.33391
     0.31827
     0.26744
     0.30263
     0.35347
     0.36520
     0.42776
     0.30654
     0.21269
     0.15794
     0.19314
     0.18532
     0.16576
     0.18141
     0.17359
     0.11884
     0.16185
     0.13448
     0.11102
     0.16185
     0.20487
     0.20878
     0.14230
     0.17359
     0.24397
     0.21660
     0.25570
     0.16576
     0.27526
     0.27526
     0.22442
     0.19705
     0.20096
     0.25570
     0.18923
     0.15012
     0.31436
     0.19705
     0.18141
     0.14621
     0.20878
     0.11102
     0.21660
     0.06409
     0.16967
     0.12275
     0.13839
     0.06409
     0.09147
     0.12275
     0.08364
     0.00935
     0.06409
     0.09538
     0.08364
     0.05236
     0.04454
     0.05627
    -0.04540
    -0.03758
     0.02499
     0.06409
    -0.08059
    -0.06495
    -0.03367
    -0.01412
     0.03672
    -0.01021
    -0.11970
     0.02499
    -0.08059
     0.05236
     0.02890
     0.03672
    -0.00630
    -0.04931
     0.04063
     0.14230
     0.07582
     0.15403
     0.13448
    -0.02194
     0.05627
     0.05627
     0.08756
     0.08364
     0.04845
     0.07582
     0.10320
     0.16185
     0.10711
     0.05236
     0.00935
     0.07582
     0.15403
     0.06800
     0.12666
     0.03672
     0.00544
     0.07191
     0.11493
     0.20878
     0.12666
    -0.00238
     0.06018
     0.08756
     0.15012
     0.13839
     0.01326
     0.02890
     0.04454
     0.27526
     0.14230
     0.14621
     0.07582
     0.13839
     0.10711
     0.20487
     0.15794
     0.20096
     0.13839
     0.15012
     0.19705
     0.18141
     0.16576
     0.25179
     0.26353
     0.30654
     0.32218
     0.40430
     0.40821
     0.41603
     0.39648
     0.45123
     0.55681
     0.67412
     0.73669
     0.58418
     0.89311
     1.55006
     1.96457
     2.41036
     3.50528
     3.85331
     2.71146
    -0.12752
    -1.16379
     1.30370
     0.42385
    -2.10229
    -2.12184
    -1.70734
    -1.14814
    -1.13250
    -1.93023
    -2.56372
    -3.59217
    -4.03796
    -3.78769
    -3.37710
    -2.93913
    -2.23134
    -1.46098
    -0.72582
    -0.05713
     0.35347
     0.83836
     0.95567
     1.01433
     1.17466
     1.27633
     1.13946
     0.94785
     0.83836
     0.82272
     0.78361
     0.72105
     0.62329
     0.52944
     0.39257
     0.28308
     0.31045
     0.21269
     0.24397
     0.08756
     0.01326
     0.02499
     0.05627
    -0.02585
    -0.04149
    -0.08450
    -0.04149
    -0.06104
     0.04845
    -0.01803
    -0.02194
    -0.09624
    -0.10406
    -0.05322
    -0.00630
    -0.01021
     0.04845
     0.07582
     0.08364
     0.07582
     0.15403
     0.17359
     0.21269
     0.21269
     0.27526
     0.29872
     0.27526
     0.29872
     0.37302
     0.37302
     0.40039
     0.38866
     0.40039
     0.43950
     0.46296
     0.46687
     0.42385
     0.45123
     0.45905
     0.48642
     0.64284
     0.48642
     0.49424
     0.53726
     0.57636
     0.59200
     0.60764
     0.63502
     0.59982
     0.49424
     0.54117
     0.67803
     0.46296
     0.42776
     0.33782
     0.43558
     0.35347
     0.34955
     0.21269
     0.16576
     0.16576
     0.03672
     0.06018
     0.10320
    -0.15489
    -0.04540
    -0.09624
    -0.08841
    -0.04931
    -0.21355
    -0.05713
    -0.05713
    -0.15098
    -0.19791
    -0.15880
    -0.17835
    -0.24483
    -0.14316
    -0.13534
    -0.11970
    -0.22528
    -0.21746
    -0.36215
    -0.23701
    -0.28394
    -0.28394
    -0.24874
    -0.36997
    -0.26438
    -0.30349
    -0.23701
    -0.25656
    -0.28394
    -0.31522
    -0.31913
    -0.18618
    -0.17053
    -0.18618
    -0.15880
    -0.19400
    -0.14707
    -0.11970
    -0.09624
    -0.11188
    -0.08059
    -0.10797
    -0.06495
    -0.04540
    -0.08059
    -0.04540
    -0.09624
    -0.05713
    -0.06886
    -0.04540
    -0.02585
    -0.04540
    -0.02976
    -0.13925
    -0.13925
    -0.06886
    -0.09233
    -0.05322
    -0.02585
    -0.17835
    -0.09624
    -0.05713
    -0.13925
    -0.10406
    -0.12361
    -0.13143
    -0.11579
    -0.13925
    -0.06886
    -0.10406
    -0.09624
    -0.12361
    -0.04931
     0.03281
    -0.01412
    -0.10015
    -0.07277
    -0.05713
    -0.14316
    -0.14316
     0.09538
     0.11102
    -0.12361
    -0.22528
    -0.01021
     0.22442
     0.44732
     0.51379
     0.69758
     0.81490
     1.40537
     1.85508
     1.49531
     0.47860
    -0.24092
    -0.24874
     0.83836
     1.33890
     1.55788
     0.97914
     0.02890
    -0.73755
    -1.16379
    -1.56265
    -1.97325
    -2.29781
    -2.00844
    -1.82074
    -1.78555
    -1.71907
    -1.62913
    -1.42188
    -1.25764
    -1.39841
    -1.31238
    -1.22244
    -0.87050
    -0.38952
    -0.15489
     0.08364
     0.15012
     0.15012
     0.11102
    -0.43644
    -0.54985
    -0.40516
    -0.78056
    -1.05038
    -1.17161
    -1.19116
    -1.13641
    -1.04256
    -1.00346
    -0.95653
    -0.90570
    -0.80794
    -0.67498
    -0.48337
    -0.28785
     0.07191
     0.29872
     0.52552
     0.71323
     0.85791
     0.94785
     1.09254
     1.08863
     1.04952
     1.08863
     1.02606
     0.96740
     1.01042
     0.95958
     0.87746
     0.86573
     0.84227
     0.69758
     0.72496
     0.51379
     0.54899
     0.49424
     0.44341
     0.52944
     0.40430
     0.43167
     0.29872
     0.41212
     0.36911
     0.35347
     0.25179
     0.27917
     0.28308
     0.28699
     0.32218
     0.24788
     0.24006
     0.18532
     0.19314
     0.24397
     0.20878
     0.18141
     0.18141
     0.13839
     0.09929
     0.10711
     0.14230
     0.18923
     0.16967
     0.13448
     0.11102
     0.21660
     0.22833
     0.17750
     0.07191
     0.17359
     0.24006
     0.12666
     0.22442
     0.21660
     0.08756
     0.14230
     0.19705
     0.19314
     0.09538
     0.07191
     0.13057
     0.10320
     0.05236
     0.08756
    -0.02585
     0.11102
    -0.05322
     0.02499
     0.07191
     0.07191
     0.05236
     0.01717
    -0.04931
     0.04454
     0.00544
    -0.00630
     0.00544
    -0.01412
    -0.02194
    -0.00630
     0.07582
     0.02890
    -0.04540
    -0.05322
    -0.03367
    -0.02976
    -0.01021
    -0.02194
    -0.00630
    -0.05322
    -0.01803
     0.03672
     0.00544
     0.06409
    -0.05322
    -0.07277
    -0.08059
     0.00544
     0.03672
     0.04454
    -0.01021
    -0.01803
     0.01326
    -0.02585
     0.01717
     0.00153
     0.03672
    -0.05322
     0.00153
    -0.01021
     0.02890
     0.06018
     0.05627
    -0.02585
     0.03672
     0.09147
     0.07973
     0.04063
     0.02108
     0.14230
     0.06018
     0.01717
     0.02499
     0.16967
     0.08364
     0.08756
     0.09538
     0.10711
     0.13448
     0.09147
     0.09538
     0.18141
     0.06018
     0.08756
     0.18923
     0.20096
     0.11884
     0.11884
     0.30654
     0.34564
     0.25961
     0.30263
     0.35738
     0.39648
     0.39648
     0.39257
     0.50988
     0.47078
     0.57245
     0.61938
     1.10036
     1.89027
     2.40645
     2.82095
     3.41534
     2.95391
    -0.01021
    -2.33301
    -5.17199
    -5.31277
    -2.22352
    -0.05322
     0.26744
    -0.43253
    -2.16486
    -3.81898
    -4.49548
    -4.45247
    -4.31169
    -3.46313
    -2.29390
    -1.29674
    -0.52247
     0.32218
     0.84618
     1.18639
     1.39755
     1.45621
     1.33890
     1.31152
     1.11991
     0.83054
     0.68976
     0.53335
     0.31827
     0.11884
    -0.02194
    -0.13925
    -0.26438
    -0.31522
    -0.37388
    -0.35824
    -0.29567
    -0.39343
    -0.33086
    -0.28394
    -0.04540
     0.07973
     0.11884
     0.21269
     0.27135
     0.23615
     0.22051
     0.29872
     0.24788
     0.36911
     0.30654
     0.28699
     0.24006
     0.33000
     0.24788
     0.18923
     0.22051
     0.22442
     0.29090
     0.25961
     0.32218
     0.27917
     0.19314
     0.36520
     0.39257
     0.54508
     0.43558
     0.39648
     0.49424
     0.46296
     0.48251
     0.52552
     0.50597
     0.40039
     0.37693
     0.40039
     0.46296
     0.46687
     0.29090
     0.20487
     0.24788
     0.27135
     0.22833
     0.18141
     0.14230
     0.07191
     0.13057
     0.08756
     0.15012
     0.13057
     0.07582
    -0.10797
     0.14621
     0.09147
     0.20487
     0.16576
     0.26353
     0.32609
     0.36911
     0.58418
     0.61547
     0.57245
     0.58809
     0.52944
     0.61938
     0.67412
     0.63111
     0.68194
     0.59982
     0.58027
     0.61547
     0.41994
     0.42385
     0.38084
     0.28699
     0.24397
     0.18141
     0.09538
     0.10320
     0.06018
     0.06409
     0.11102
     0.09538
     0.15794
     0.09538
     0.11493
     0.04454
     0.08364
     0.06409
     0.11884
     0.16185
     0.15403
     0.09929
     0.06018
     0.11493
     0.13448
     0.14621
     0.11493
     0.03281
     0.04454
     0.10320
     0.11102
     0.14621
     0.09929
     0.00153
     0.06018
     0.11884
     0.15012
     0.10320
     0.07191
     0.04454
     0.02499
     0.12275
     0.09538
     0.08756
     0.02890
     0.04063
     0.05627
     0.10320
     0.13839
     0.01717
    -0.02585
     0.00544
     0.04454
     0.04845
     0.02890
    -0.02585
    -0.00238
    -0.02976
     0.04454
     0.12275
     0.02499
    -0.00630
    -0.06495
    -0.00630
     0.06018
    -0.04540
    -0.03758
    -0.02585
    -0.01412
     0.05236
     0.09538
    -0.02194
    -0.02976
    -0.02976
    -0.04540
     0.06018
     0.03672
    -0.01803
    -0.03367
     0.07191
    -0.02585
     0.05627
     0.04845
     0.13057
     0.12666
     0.10320
     0.16967
     0.14230
     0.22051
     0.23615
     0.22051
     0.36911
     0.42385
     0.41212
     0.51770
     0.60373
     0.56463
     0.60764
     0.61938
     0.62720
     0.74842
     0.81881
     0.76406
     0.67803
     0.78752
     0.76797
     0.83054
     0.96740
     0.91266
     0.71714
     0.86573
     1.04170
     1.61654
     2.15227
     2.98910
     3.14161
     3.24719
     3.89633
     2.81704
     1.94502
     3.45445
     1.93719
    -2.09056
    -3.52960
    -2.81008
    -2.14140
    -2.17268
    -1.64477
    -1.95370
    -3.56480
    -5.25802
    -5.95408
    -6.21217
    -6.07530
    -5.48092
    -4.61280
    -3.62345
    -2.75143
    -1.97716
    -1.28892
    -0.72582
    -0.46773
    -0.25265
    -0.20964
    -0.13143
    -0.09624
    -0.08450
    -0.01021
    -0.01803
    -0.08450
    -0.00630
     0.01326
     0.13839
     0.11102
     0.11102
     0.04845
     0.19314
     0.21660
     0.20878
     0.23615
     0.31045
     0.20487
     0.27917
     0.26353
     0.30263
     0.20878
     0.27135
     0.25179
     0.27917
     0.27917
     0.23224
     0.20878
     0.24788
     0.24788
     0.25179
     0.33000
     0.31436
     0.36129
     0.36911
     0.20487
     0.26744
     0.24397
     0.27526
     0.31436
     0.38084
     0.28308
     0.24397
     0.24788
     0.34955
     0.35738
     0.29090
     0.26353
     0.19314
     0.28699
     0.35347
     0.35347
     0.29481
     0.33782
     0.29872
     0.39257
     0.41212
     0.33391
     0.22051
     0.18141
     0.24397
     0.26744
     0.33000
     0.13057
     0.11493
     0.14621
     0.12666
     0.15403
     0.12666
    -0.01803
     0.00935
     0.02108
     0.06409
     0.07582
     0.04063
    -0.00238
    -0.06886
     0.17750
     0.17359
     0.05627
     0.13057
     0.07582
     0.12275
     0.08364
     0.10711
     0.13448
     0.16576
     0.15403
     0.13057
     0.12275
     0.13057
    -0.06495
    -0.09233
     0.11884
     0.17750
     0.08756
     0.02499
    -0.05322
    -0.04931
    -0.13143
    -0.04149
    -0.01803
    -0.01021
    -0.00238
    -0.06886
    -0.05322
    -0.02585
     0.03281
    -0.02976
     0.00935
     0.08364
     0.01326
     0.11884
     0.16185
     0.14621
     0.15012
     0.09147
     0.12666
     0.24788
     0.19314
     0.19314
     0.25570
     0.20878
     0.15794
     0.19314
     0.21269
     0.19705
     0.22051
     0.14230
     0.22051
     0.12275
     0.21660
     0.15012
     0.16185
     0.11102
     0.16185
     0.18141
     0.21660
     0.22051
     0.15012
     0.12666
     0.07582
     0.11884
     0.15012
     0.18532
     0.18141
     0.12666
     0.13839
     0.13448
     0.14621
     0.17750
     0.11102
     0.07582
     0.08364
     0.12275
     0.16967
     0.16185
     0.06018
     0.15794
     0.20096
     0.18532
     0.20878
     0.20096
     0.24788
     0.20878
     0.25179
     0.39257
     0.39257
     0.38866
     0.36520
     0.42385
     0.47469
     0.52944
     0.52161
     0.38866
     0.48251
     0.46296
     0.35347
     0.37693
     0.77188
     0.80317
     1.33890
     2.17182
     2.65672
     2.29305
     1.13555
     0.62329
     1.04170
     0.26353
    -0.74146
    -1.74253
    -2.33692
    -2.59892
    -2.10229
    -1.50791
    -0.91743
    -1.88331
    -2.99778
    -3.27151
    -3.58435
    -3.08381
    -2.38384
    -1.59393
    -0.87441
    -0.07277
     0.59200
     0.98305
     1.41711
     1.50705
     1.35845
     1.29979
     1.29197
     1.06908
     0.71323
     0.52552
     0.24788
     0.09538
    -0.05713
    -0.24092
    -0.26047
    -0.48337
    -0.58504
    -0.68280
    -0.57722
    -0.55767
    -0.36606
    -0.21355
    -0.10015
    -0.08059
    -0.08841
    -0.04540
     0.04454
     0.04845
     0.07582
     0.01717
     0.06409
     0.01326
     0.10320
     0.15012
     0.04063
     0.15012
     0.18141
     0.22051
     0.15403
     0.21660
     0.24397
     0.23615
     0.22442
     0.30654
     0.28699
     0.33782
     0.25961
     0.29481
     0.30654
     0.36911
     0.29090
     0.28308
     0.26353
     0.17359
     0.32218
     0.29090
     0.27135
     0.25570
     0.25570
     0.20878
     0.38475
     0.40821
     0.33391
     0.28699
     0.29090
     0.29872
     0.32609
     0.33782
     0.35738
     0.23224
     0.25179
     0.33782
     0.29481
     0.28699
     0.24006
     0.13839
     0.18532
     0.16185
     0.17750
     0.09147
     0.16967
     0.08756
     0.17359
     0.13057
     0.14621
     0.13057
     0.12666
     0.18141
     0.25179
     0.15403
     0.12275
     0.22833
     0.21660
     0.29090
     0.31045
     0.34564
     0.24006
     0.32609
     0.31827
     0.27917
     0.35738
     0.30263
     0.25961
     0.35738
     0.35347
     0.31436
     0.28308
     0.26353
     0.35738
     0.29481
     0.22833
     0.27917
     0.19705
     0.22442
     0.22833
     0.23224
     0.22051
     0.21269
     0.19314
     0.13448
     0.19705
     0.16576
     0.11493
     0.08364
     0.09538
     0.13057
     0.14230
     0.13839
     0.04063
     0.03672
     0.15403
     0.12666
     0.20878
     0.20878
     0.09538
     0.13448
     0.19705
     0.21269
     0.20096
     0.14230
     0.16185
     0.26353
     0.29481
     0.28308
     0.23615
     0.22833
     0.21269
     0.19705
     0.21269
     0.27526
     0.25179
     0.14230
     0.20487
     0.27526
     0.25961
     0.25961
     0.22833
     0.26744
     0.36911
     0.36129
     0.41212
     0.43950
     0.54508
     0.54117
     0.48251
     0.53726
     0.50597
     0.38084
     0.54117
     0.63893
     0.86573
     1.05343
     1.07690
     1.15902
     1.61263
     2.00758
     1.92937
     1.31543
     1.52269
     2.37516
     1.40146
    -0.42471
    -0.91352
    -1.61349
    -1.86767
    -2.11793
    -1.90677
    -1.73471
    -1.95370
    -2.47378
    -3.09554
    -3.42011
    -3.58044
    -3.45922
    -3.00560
    -2.26262
    -1.74253
    -0.92916
    -0.33086
     0.23615
     0.77579
     1.07690
     1.22549
     1.30370
     1.21767
     1.11991
     1.03388
     0.85400
     0.76015
     0.52944
     0.35347
     0.07973
    -0.11188
    -0.34650
    -0.50292
    -0.61241
    -0.82358
    -0.89788
    -0.92525
    -0.90179
    -0.90179
    -0.92134
    -0.95262
    -0.76492
    -0.65152
    -0.44035
    -0.41689
    -0.34650
    -0.32304
    -0.17444
     0.03672
     0.15012
     0.18923
     0.22051
     0.29090
     0.40039
     0.61938
     0.53335
     0.55681
     0.56854
     0.55681
     0.62720
     0.63893
     0.63893
     0.57245
     0.49815
     0.55681
     0.71323
     0.63893
     0.58027
     0.55681
     0.54117
     0.61155
     0.62329
     0.63502
     0.63893
     0.67021
     0.65457
     0.68976
     0.75233
     0.77579
     0.65848
     0.66630
     0.77188
     0.72496
     0.61938
     0.67021
     0.70541
     0.61155
     0.63502
     0.56463
     0.52552
     0.52944
     0.42385
     0.42776
     0.34173
     0.36129
     0.32218
     0.27135
     0.38084
     0.28699
     0.17359
     0.23224
     0.21269
     0.18141
     0.08364
     0.08756
     0.08364
     0.08756
     0.02108
     0.04063
     0.06018
    -0.01412
     0.01717
    -0.06495
     0.04845
     0.01717
    -0.06886
    -0.11970
    -0.01412
     0.02890
    -0.05713
    -0.01412
    -0.08059
    -0.00630
    -0.00630
     0.06409
     0.06800
     0.00153
    -0.06495
    -0.05713
     0.04845
     0.05236
     0.05236
    -0.01803
     0.06018
     0.02108
     0.08756
     0.11493
     0.04454
     0.04845
    -0.00238
     0.08364
     0.13448
     0.12275
     0.10320
    -0.01803
    -0.03758
     0.11102
     0.13448
     0.07191
     0.02499
     0.03672
     0.02890
     0.00544
     0.00153
     0.04063
    -0.01021
     0.02890
     0.00153
     0.01717
     0.09147
     0.06409
    -0.01021
    -0.00630
     0.05236
     0.07973
     0.05236
     0.13057
     0.14230
     0.16967
     0.15012
     0.16967
     0.27135
     0.27917
     0.37302
     0.29090
     0.27917
     0.29872
     0.33391
     0.38084
     0.34564
     0.24788
     0.34564
     0.32218
     0.33391
     0.34173
     0.50206
     1.11209
     2.38299
     2.51203
     1.63218
     2.33606
     0.85009
    -1.34758
     0.17750
     0.87355
    -1.01128
    -1.48444
    -1.60176
    -1.76990
    -2.63411
    -2.99778
    -3.25196
    -2.76707
    -2.93522
    -3.18940
    -3.23241
    -3.08381
    -2.46205
    -1.93805
    -1.75426
    -0.81185
    -0.17053
     0.52552
     1.15120
     1.44057
     1.48358
     1.54615
     1.42102
     1.13555
     0.99478
     0.64675
     0.55290
     0.60373
     0.43167
     0.37302
     0.19314
     0.12666
     0.10711
     0.03281
     0.08364
     0.05236
     0.02108
     0.05627
    -0.01803
     0.12275
     0.29090
     0.28699
     0.24397
     0.30263
     0.29090
     0.42776
     0.40821
     0.38866
     0.34564
     0.34955
     0.33000
     0.32218
     0.34955
     0.31827
     0.26353
     0.20096
     0.25179
     0.25570
     0.32218
     0.25570
     0.20487
     0.16576
     0.30654
     0.18141
     0.16967
     0.19705
     0.14621
     0.18141
     0.11884
     0.21660
     0.11493
     0.14621
     0.06800
     0.09929
     0.10320
     0.12275
     0.14230
     0.10320
     0.10711
     0.10320
     0.20487
     0.13839
     0.22833
     0.19314
     0.17359
     0.19705
     0.21660
     0.11884
     0.26744
     0.22442
     0.29872
     0.25570
     0.30654
     0.32609
     0.34173
     0.27917
     0.20096
     0.25961
     0.29090
     0.24006
     0.25961
     0.27917
     0.26353
     0.15012
     0.18923
     0.26353
     0.14621
     0.06800
    -0.05322
    -0.01412
    -0.03758
    -0.03367
    -0.04540
     0.00935
     0.00544
    -0.05322
    -0.05713
    -0.01803
    -0.08450
    -0.14316
    -0.08450
     0.04063
     0.08756
     0.14621
     0.15012
     0.09538
     0.18141
     0.13839
     0.22442
     0.22442
     0.24788
     0.21660
     0.21269
     0.27526
     0.28308
     0.27135
     0.24397
     0.20096
     0.19314
     0.37693
     0.22833
     0.23224
     0.18532
     0.13448
     0.20096
     0.09538
     0.15012
     0.09538
     0.08756
     0.10711
     0.10711
     0.15012
     0.05627
     0.02890
     0.06409
     0.07973
     0.05627
     0.07973
     0.09147
     0.09147
     0.16576
     0.09147
     0.22833
     0.20487
     0.22442
     0.15794
     0.23224
     0.28699
     0.26353
     0.33391
     0.35738
     0.40039
     0.36129
     0.37693
     0.42776
     0.40430
     0.47469
     0.33782
     0.33391
     0.32218
     0.25179
     0.36911
     0.55681
     0.42776
     0.43167
     0.78752
     1.25678
     1.99194
     2.54331
     2.32824
     1.76514
     1.21767
     1.37409
     1.21376
     0.56854
    -0.38561
    -1.20289
    -2.16486
    -2.34865
    -2.40731
    -2.48161
    -3.22459
    -3.86590
    -3.61172
    -3.24023
    -3.67429
    -3.71731
    -3.56871
    -3.20504
    -2.81399
    -2.12967
    -1.51182
    -0.81576
    -0.42471
     0.15012
     0.30263
     0.28308
     0.16576
    -0.09233
    -0.28785
    -0.43644
    -0.62806
    -0.71409
    -0.79620
    -0.85877
    -0.78838
    -0.75319
    -0.66325
    -0.47555
    -0.42862
    -0.33868
    -0.22919
    -0.11579
    -0.05713
     0.04063
     0.04063
     0.19705
     0.17359
     0.23224
     0.28699
     0.36520
     0.37302
     0.36911
     0.45123
     0.49424
     0.50206
     0.53726
     0.55290
     0.54508
     0.64675
     0.52944
     0.61938
     0.66239
     0.72105
     0.61547
     0.69367
     0.67803
     0.70541
     0.67021
     0.57245
     0.72496
     0.77188
     0.71323
     0.69758
     0.66239
     0.67803
     0.59591
     0.63502
     0.66239
     0.69758
     0.71714
     0.67412
     0.55290
     0.58809
     0.54508
     0.62329
     0.62329
     0.61938
     0.56072
     0.56072
     0.47469
     0.59200
     0.58027
     0.58418
     0.65066
     0.60373
     0.60764
     0.67803
     0.59982
     0.48642
     0.59591
     0.65066
     0.84618
     1.04561
     1.02215
     1.08081
     0.97132
     1.12773
     1.14337
     1.11209
     1.00651
     0.90484
     1.00260
     1.09254
     1.02997
     0.81881
     0.81881
     0.67803
     0.63893
     0.53726
     0.36911
     0.22833
     0.13839
     0.06409
     0.07973
     0.06409
    -0.01021
    -0.11970
    -0.06104
    -0.02976
    -0.02585
    -0.04149
    -0.02194
    -0.03758
    -0.08059
     0.02499
     0.09929
    -0.06104
    -0.01803
     0.00544
     0.00544
     0.06800
     0.00153
     0.02108
     0.02890
     0.09147
     0.10711
     0.10320
     0.10711
     0.11493
     0.02499
     0.16576
     0.16576
     0.10320
     0.09147
     0.13448
     0.17359
     0.12275
     0.10320
     0.11493
     0.16576
     0.11102
     0.12275
     0.11884
     0.07582
    -0.02585
     0.04063
    -0.01412
     0.06800
    -0.02976
    -0.04149
    -0.04540
    -0.04931
    -0.04931
    -0.15489
    -0.12752
    -0.13534
     0.06409
     0.12666
     0.14230
     0.29090
     0.52944
     0.73278
     1.11991
     1.67911
     2.18355
     2.26958
     1.40146
     1.19812
     1.46794
     1.07299
     1.28024
     0.76406
    -0.91743
    -1.57047
    -1.94196
    -2.96259
    -2.68104
    -2.35256
    -1.73862
    -2.03581
    -2.43077
    -2.83355
    -3.67038
    -4.01841
    -3.63910
    -2.95868
    -1.98498
    -1.18725
    -0.64370
    -0.34259
    -0.14316
     0.18141
    -0.01021
    -0.03367
    -0.08059
    -0.13143
    -0.13534
    -0.07277
    -0.05322
     0.00935
     0.12275
     0.23224
     0.24397
     0.22833
     0.30263
     0.31827
     0.30263
     0.28699
     0.25961
     0.32218
     0.20487
     0.19705
     0.36911
     0.23615
     0.22442
     0.30263
     0.30654
     0.30654
     0.39257
     0.43558
     0.44732
     0.50206
     0.53335
     0.53726
     0.57636
     0.58809
     0.69758
     0.61938
     0.81099
     0.77188
     0.81881
     0.87355
     0.97523
     0.90093
     1.00260
     1.00260
     1.07690
     1.08081
     1.04561
     1.06908
     1.06126
     1.07299
     0.97914
     0.96740
     0.99478
     0.97132
     0.76797
     0.78752
     0.59982
     0.59591
     0.49424
     0.46296
     0.47078
     0.32218
     0.29872
     0.26744
     0.22442
     0.18532
     0.09538
    -0.01021
    -0.02194
     0.08364
     0.00153
    -0.09624
    -0.16662
    -0.04931
    -0.10797
    -0.14707
    -0.15098
    -0.12361
    -0.17835
    -0.17053
    -0.11579
    -0.17835
    -0.06886
    -0.10015
    -0.15098
     0.03672
    -0.01412
     0.06800
     0.14230
     0.11102
     0.20487
     0.16576
     0.21660
     0.26744
     0.26744
     0.23224
     0.22442
     0.15794
     0.14621
     0.13839
     0.04845
    -0.04149
     0.00544
    -0.03758
    -0.14707
    -0.14316
    -0.17835
    -0.24483
    -0.29567
    -0.33086
    -0.28003
    -0.27612
    -0.26829
    -0.29567
    -0.34259
    -0.31131
    -0.32304
    -0.26047
    -0.22137
    -0.31522
    -0.24483
    -0.28785
    -0.24483
    -0.15489
    -0.24092
    -0.34259
    -0.26829
    -0.26829
    -0.13925
    -0.03758
    -0.10406
     0.06018
     0.05627
     0.16185
     0.36520
     0.38475
     0.48642
     0.43167
     0.51770
     0.66239
     0.71323
     0.82663
     0.89702
     1.01042
     1.20594
     1.28806
     1.21376
     1.43275
     1.38582
     1.17075
     0.77188
     0.41603
    -0.15489
     0.16185
     0.81490
     1.14337
     0.86964
     0.18532
     0.02890
     0.36520
     0.36911
     0.50597
     0.65066
     0.66239
     0.58418
     0.46296
     0.41994
     0.46296
     0.70541
     0.65848
     0.50988
     0.40821
     0.18923
    -0.18227
    -0.34259
    -0.54985
    -0.83140
    -1.05820
    -1.30456
    -1.41014
    -1.46489
    -1.57829
    -1.62522
    -1.51182
    -1.55092
    -1.52355
    -1.40623
    -1.36322
    -1.30847
    -1.29283
    -1.12859
    -1.03865
    -0.80794
    -0.83922
    -0.62806
    -0.56940
    -0.45600
    -0.42080
    -0.37388
    -0.22528
    -0.19400
    -0.17053
    -0.08841
    -0.09624
    -0.07277
    -0.06104
     0.04454
     0.01717
     0.10320
     0.12666
     0.13839
     0.18141
     0.20487
     0.27526
     0.31827
     0.40430
     0.49424
     0.56854
     0.50988
     0.67021
     0.55681
     0.67803
     0.74060
     0.83445
     0.79926
     0.77970
     0.81099
     0.74060
     0.78361
     0.71714
     0.63893
     0.58809
     0.56072
     0.49424
     0.45514
     0.43950
     0.34955
     0.26353
     0.22442
     0.19314
     0.20096
     0.18923
     0.15012
     0.14230
     0.10711
     0.11884
     0.11102
     0.13448
     0.05236
     0.01326
     0.04454
    -0.02976
     0.03281
    -0.09233
    -0.12752
    -0.06886
    -0.06104
     0.00935
    -0.01021
    -0.09624
    -0.01803
     0.05236
     0.00935
     0.00935
     0.06018
     0.11884
     0.18141
     0.20096
     0.25179
     0.24006
     0.22442
     0.25961
     0.28699
     0.29872
     0.27135
     0.26353
     0.13839
     0.18141
     0.15794
     0.11493
     0.17750
     0.15403
     0.04454
     0.04063
     0.07973
     0.04454
     0.02108
    -0.04931
    -0.04149
    -0.04540
     0.03281
     0.02108
    -0.12752
    -0.09233
    -0.01412
    -0.09624
    -0.04931
     0.00153
    -0.06495
    -0.07277
    -0.04149
     0.06018
     0.03281
     0.06409
     0.09929
     0.26353
     0.26744
     0.24397
     0.33782
     0.47860
     0.70149
     1.04952
     1.17075
     0.56072
    -0.03367
    -0.26438
    -0.19009
    -0.50292
    -0.93698
    -1.31629
    -1.94587
    -2.38775
    -2.77098
    -3.16593
    -3.32235
    -3.27543
    -3.66647
    -3.23632
    -2.48552
    -2.38384
    -2.39949
    -2.44250
    -1.76208
    -1.08167
    -0.46382
    -0.26438
     0.22833
     0.67021
     1.13946
     1.33499
     1.44839
     1.45230
     1.38191
     1.31934
     1.10818
     0.96740
     0.70149
     0.33391
     0.24006
     0.12275
     0.03672
    -0.11188
    -0.17053
    -0.32695
    -0.15880
    -0.33868
    -0.42862
    -0.52638
    -0.58113
    -0.61241
    -0.60850
    -0.54985
    -0.53812
    -0.51856
    -0.45991
    -0.39343
    -0.32695
    -0.31913
    -0.31131
    -0.31522
    -0.20573
    -0.21355
    -0.14316
    -0.17053
    -0.19400
    -0.15880
    -0.11188
    -0.04931
     0.04845
    -0.00630
     0.04845
     0.02499
     0.06800
     0.02499
     0.12666
     0.03672
     0.11493
     0.16967
     0.15403
     0.18923
     0.15794
     0.09538
     0.17750
     0.18923
     0.22051
     0.22051
     0.18923
     0.14621
     0.28699
     0.27917
     0.18532
     0.21269
     0.25179
     0.25570
     0.27526
     0.31436
     0.24788
     0.23224
     0.18923
     0.23224
     0.30263
     0.25961
     0.24397
     0.17750
     0.21269
     0.28699
     0.15012
     0.16185
     0.19705
     0.18923
     0.25961
     0.15794
     0.22051
     0.15012
     0.16967
     0.13839
     0.18923
     0.24788
     0.15794
     0.12666
     0.20487
     0.18532
     0.16185
     0.19705
     0.20096
     0.20487
     0.22833
     0.23615
     0.24397
     0.31045
     0.27135
     0.27526
     0.28699
     0.39648
     0.33000
     0.36911
     0.31045
     0.30263
     0.34173
     0.33000
     0.33000
     0.27135
     0.30654
     0.26353
     0.25570
     0.23615
     0.14230
     0.18141
     0.12666
     0.19314
     0.17359
     0.10320
     0.04845
     0.13057
     0.07191
     0.02499
    -0.04149
    -0.03367
     0.01326
     0.08364
     0.02499
    -0.02976
    -0.07277
    -0.09233
    -0.08841
    -0.00630
    -0.00238
    -0.08059
    -0.01803
     0.11493
     0.17359
     0.22442
     0.30654
     0.36129
     0.43558
     0.52552
     0.66630
     0.74451
     0.72887
     0.73278
     0.70932
     0.83054
     0.93221
     0.86182
     0.83445
     0.77579
     0.77579
     0.76015
     0.68194
     0.70932
     0.77970
     0.84618
     0.91657
     1.01042
     1.26069
     1.57352
     1.81988
     1.94893
     2.08970
     2.15618
     2.25003
     2.12490
     2.23048
     2.08579
     1.99585
     1.39755
     0.52552
    -0.12361
     0.76797
     0.99087
     0.43167
    -0.34650
    -0.90570
    -1.32020
    -1.51182
    -1.74253
    -1.88331
    -1.83247
    -1.50008
    -1.51964
    -1.34758
    -1.32020
    -1.08167
    -1.08558
    -0.94871
    -0.81185
    -0.69844
    -0.58113
    -0.47555
    -0.46382
    -0.28003
    -0.17444
    -0.17835
    -0.05322
    -0.01803
     0.05627
     0.11102
     0.15794
     0.19314
     0.27526
     0.26744
     0.40039
     0.50206
     0.45123
     0.54508
     0.52161
     0.58027
     0.67803
     0.65457
     0.76015
     0.79144
     0.83836
     0.79535
     0.84618
     0.78752
     0.74060
     0.70541
     0.70149
     0.62720
     0.55290
     0.47078
     0.32609
     0.14621
     0.09929
     0.03281
    -0.10797
    -0.18227
    -0.23310
    -0.35824
    -0.35432
    -0.38170
    -0.42080
    -0.36997
    -0.36215
    -0.33868
    -0.30740
    -0.29567
    -0.28394
    -0.31131
    -0.19400
    -0.10797
    -0.08450
    -0.11188
    -0.06104
    -0.11579
    -0.14316
    -0.11188
    -0.22137
    -0.25265
    -0.26047
    -0.27221
    -0.29567
    -0.35041
    -0.35824
    -0.36215
    -0.33868
    -0.29958
    -0.27612
    -0.40125
    -0.34259
    -0.40516
    -0.35432
    -0.36215
    -0.32304
    -0.25656
    -0.26829
    -0.31522
    -0.26438
    -0.32304
    -0.22137
    -0.35824
    -0.42471
    -0.40125
    -0.41298
    -0.49119
    -0.58895
    -0.66325
    -0.84313
    -0.90179
    -0.98391
    -1.11686
    -1.32802
    -1.45316
    -1.46098
    -1.63695
    -1.74253
    -1.90677
    -2.05146
    -2.11011
    -2.12184
    -2.25480
    -2.38384
    -2.39558
    -2.38775
    -2.49725
    -2.54026
    -2.56764
    -2.50116
    -2.55199
    -2.55590
    -2.48552
    -2.56764
    -2.53635
    -2.50507
    -2.48943
    -2.39949
    -2.34865
    -2.11793
    -2.27044
    -2.27826
    -2.25871
    -2.17659
    -2.08274
    -1.99280
    -1.94979
    -1.98498
    -1.87549
    -1.86767
    -1.86376
    -1.76208
    -1.77773
    -1.66823
    -1.72689
    -1.64868
    -1.60958
    -1.60176
    -1.64086
    -1.60176
    -1.54701
    -1.39059
    -1.37886
    -1.22635
    -1.18334
    -1.07385
    -0.87441
    -0.77665
    -0.60068
    -0.33477
    -0.16662
    -0.10015
    -0.02585
    -0.17835
    -0.33477
    -0.72973
    -0.76101
    -0.71800
    -0.30740
    -0.35824
    -0.93698
    -1.62131
    -2.10229
    -1.23026
    -0.88223
    -0.77274
    -0.85486
    -0.65934
    -0.29567
    -0.33477
    -0.47164
    -0.69062
    -1.03865
    -0.96826
    -0.26829
     0.86964
     1.10818
     0.89311
    -0.15489
    -0.98000
    -1.19898
    -1.16379
    -1.05429
    -1.03083
    -1.25764
    -1.06603
    -0.99564
    -0.98000
    -1.08167
    -1.16379
    -1.07776
    -0.98391
    -0.77274
    -0.71800
    -0.48337
    -0.40125
    -0.31131
    -0.29958
    -0.20964
    -0.25656
    -0.20182
    -0.11188
    -0.19400
    -0.28785
    -0.30349
    -0.35824
    -0.28785
    -0.29567
    -0.32304
    -0.29567
    -0.39734
    -0.42080
    -0.35041
    -0.39343
    -0.35824
    -0.38952
    -0.42471
    -0.35432
    -0.34259
    -0.35824
    -0.39343
    -0.42471
    -0.33868
    -0.36215
    -0.29567
    -0.35041
    -0.35432
    -0.28785
    -0.23310
    -0.26829
    -0.31913
    -0.23310
    -0.22919
    -0.16662
    -0.17053
    -0.08450
    -0.06886
    -0.12752
    -0.07277
     0.02108
     0.01326
    -0.06104
    -0.01412
    -0.03758
    -0.04149
    -0.05713
     0.00544
     0.00544
    -0.00630
    -0.05322
    -0.04149
    -0.10015
    -0.08841
    -0.17835
    -0.16271
    -0.19400
    -0.25656
    -0.22919
    -0.16271
    -0.24874
    -0.19400
    -0.15098
    -0.15098
    -0.11970
    -0.07668
    -0.09624
    -0.01412
     0.02890
     0.11102
     0.05627
     0.07973
     0.16185
     0.26744
     0.34564
     0.28699
     0.28699
     0.27917
     0.35738
     0.34173
     0.39648
     0.33782
     0.31045
     0.27135
     0.40430
     0.38084
     0.39257
     0.29481
     0.35738
     0.35738
     0.38084
     0.36129
     0.36129
     0.27526
     0.32218
     0.27917
     0.30654
     0.22442
     0.25961
     0.18141
     0.20878
     0.25179
     0.16967
     0.13839
     0.11884
     0.16967
     0.25961
     0.09538
     0.20096
     0.11884
     0.18923
     0.11102
     0.12275
     0.21269
     0.09538
     0.15403
     0.15794
     0.20878
     0.11884
     0.11884
     0.17750
     0.13839
     0.24397
     0.20878
     0.09538
     0.16185
     0.13057
     0.15012
     0.17750
     0.20487
     0.10320
     0.17750
     0.11884
     0.22442
     0.22833
     0.09538
     0.09538
     0.16185
     0.17359
     0.20487
     0.14621
     0.16185
     0.24397
     0.26744
     0.25179
     0.38866
     0.36911
     0.32609
     0.36520
     0.34173
     0.41994
     0.45123
     0.38084
     0.55290
     0.88920
     1.07299
     1.30761
     1.85899
     2.02322
     1.82770
     1.20985
     0.68976
    -3.09946
    -4.22957
    -2.21961
    -1.31629
    -1.06211
    -0.62806
    -1.19898
    -2.17659
    -2.86874
    -3.24023
    -3.30280
    -2.96259
    -2.29781
    -1.59002
    -0.99564
    -0.28003
     0.39648
     0.88920
     1.26460
     1.53833
     1.65564
     1.69084
     1.74558
     1.53442
     1.52269
     1.50705
     1.38582
     1.36236
     1.17857
     1.09254
     0.97132
     0.84618
     0.82272
     0.67412
     0.60373
     0.36520
     0.22833
     0.10320
    -0.07668
    -0.19009
    -0.22919
    -0.29958
    -0.33868
    -0.41298
    -0.47946
    -0.55767
    -0.60068
    -0.41298
    -0.20573
    -0.01803
    -0.13143
    -0.08450
     0.08364
     0.31436
     0.48251
     0.62720
     0.72105
     0.90093
     0.99478
     1.01042
     1.06126
     1.04561
     0.98696
     0.98305
     0.93612
     0.91657
     0.85791
     0.77970
     0.57245
     0.52552
     0.50597
     0.43558
     0.28699
     0.22442
     0.16967
     0.13448
     0.18923
    -0.03367
    -0.02194
    -0.08841
    -0.09233
     0.04845
    -0.01412
    -0.01021
    -0.03367
     0.08756
     0.29481
     0.39257
     0.58809
     0.68194
     0.66239
     0.68585
     0.80317
     0.70541
     0.37302
     0.06018
    -0.12752
     0.00153
     0.22051
     0.16185
     0.06800
    -0.08059
    -0.32695
    -0.57331
    -0.75319
    -0.78447
    -0.74928
    -0.71017
    -0.62806
    -0.45209
    -0.40125
    -0.17444
    -0.17444
     0.01717
     0.05236
     0.05236
     0.15794
     0.07582
     0.04454
     0.08756
     0.01326
    -0.11579
    -0.08450
    -0.15489
    -0.14316
    -0.25656
    -0.21355
    -0.25265
    -0.32304
    -0.30349
    -0.19791
    -0.18618
    -0.16662
    -0.16662
    -0.03367
     0.04845
     0.04063
     0.12666
     0.16576
     0.24397
     0.36911
     0.33391
     0.29872
     0.40821
     0.41994
     0.39648
     0.43558
     0.44732
     0.37693
     0.38866
     0.33391
     0.38084
     0.35738
     0.38084
     0.29090
     0.33391
     0.33782
     0.34955
     0.33782
     0.30263
     0.26353
     0.20096
     0.31436
     0.27135
     0.31827
     0.33782
     0.31045
     0.30263
     0.29872
     0.40821
     0.34564
     0.32609
     0.38866
     0.39257
     0.49033
     0.36129
     0.41603
     0.36911
     0.38866
     0.46687
     0.48642
     0.42776
     0.46687
     0.38084
     0.29090
     0.17359
     0.21269
     0.26744
     0.32609
     0.36520
     0.26744
     0.13057
     0.03281
     0.05627
     0.33782
     0.77579
     0.92048
     0.68585
    -0.20964
    -0.64370
    -0.13143
    -0.54594
    -0.19791
     0.32609
     0.24397
     0.26353
    -0.02585
    -0.72191
    -1.42579
    -1.07385
    -0.77665
    -0.57722
    -0.35824
    -0.11188
    -0.26829
    -0.51856
    -0.59677
    -0.61632
    -0.72973
    -0.53421
    -0.51856
    -0.34259
    -0.47555
    -0.51074
    -0.50292
    -0.58504
    -0.82749
    -0.81576
    -0.85095
    -0.81967
    -0.83922
    -0.87832
    -0.93698
    -0.90570
    -0.87832
    -0.77665
    -0.70235
    -0.65543
    -0.71017
    -0.59286
    -0.59677
    -0.39343
    -0.47946
    -0.44035
    -0.30349
    -0.35041
    -0.28003
    -0.25265
    -0.19400
    -0.14707
    -0.16271
    -0.13143
    -0.15098
    -0.09233
    -0.06886
     0.04845
     0.09147
     0.11493
     0.02108
    -0.01803
     0.13057
     0.12275
     0.13839
     0.20878
     0.29481
     0.31827
     0.22051
     0.34564
     0.40039
     0.53726
     0.59982
     0.60373
     0.66630
     0.67412
     0.75624
     0.73278
     0.74451
     0.75624
     0.77188
     0.76797
     0.85009
     0.80708
     0.78361
     0.71323
     0.62720
     0.67412
     0.65457
     0.51379
     0.45905
     0.45514
     0.35347
     0.26744
     0.22833
     0.27917
     0.20878
     0.24006
     0.19705
     0.24788
     0.14230
     0.19705
     0.09929
     0.22051
     0.25570
     0.16185
     0.19314
     0.24397
     0.30654
     0.36911
     0.29481
     0.31827
     0.35347
     0.30654
     0.36129
     0.34173
     0.29090
     0.26744
     0.28699
     0.31436
     0.35347
     0.30654
     0.29872
     0.24397
     0.28308
     0.29481
     0.25570
     0.23224
     0.28699
     0.26744
     0.31436
     0.29090
     0.29481
     0.25961
     0.28308
     0.27135
     0.37302
     0.31827
     0.29090
     0.31827
     0.25961
     0.34955
     0.34564
     0.33391
     0.38866
     0.30654
     0.35738
     0.41212
     0.43167
     0.35738
     0.30654
     0.40821
     0.46296
     0.41603
     0.43950
     0.45905
     0.40039
     0.43950
     0.51379
     0.49815
     0.52161
     0.54899
     0.63502
     0.59591
     0.60764
     0.54899
     0.43950
     0.48642
     0.65066
     0.79926
     0.94785
     0.93612
     0.98696
     1.10427
     1.65564
     2.14836
     2.44946
     2.39472
     2.06624
     1.98803
     2.37907
     2.51594
     1.45621
     0.21660
    -0.72582
    -1.06211
    -1.00737
    -1.15205
    -1.19116
    -1.16770
    -1.37495
    -1.99671
    -2.07101
    -2.30172
    -2.23525
    -1.96934
    -1.48835
    -0.81185
     0.01326
     0.80317
     1.24896
     1.54224
     2.07797
     2.28522
     2.40645
     2.40645
     2.36734
     2.18355
     2.05451
     1.85116
     1.54615
     1.28806
     1.19812
     0.91266
     0.72887
     0.48251
     0.38866
     0.29481
     0.27526
     0.00153
    -0.14707
    -0.37388
    -0.44426
    -0.56940
    -0.72973
    -0.69844
    -0.90961
    -1.07776
    -1.23417
    -1.22244
    -1.24591
    -1.29674
    -1.37886
    -1.04256
    -0.95653
    -0.94089
    -0.91743
    -1.03865
    -0.94480
    -0.75710
    -0.60068
    -0.39734
    -0.33477
    -0.33086
    -0.14316
    -0.07668
    -0.01412
     0.06409
     0.04454
     0.03281
     0.01326
     0.03281
    -0.08059
    -0.14707
    -0.22528
    -0.22919
    -0.17835
    -0.02976
     0.02108
    -0.09624
    -0.00630
    -0.06495
     0.04454
    -0.01412
     0.18923
     0.24397
     0.30654
     0.37302
     0.39257
     0.51379
     0.47078
     0.50988
     0.53335
     0.58027
     0.62720
     0.53726
     0.54508
     0.50988
     0.57636
     0.43167
     0.35738
     0.40430
     0.30654
     0.36520
     0.25961
     0.21660
     0.13057
     0.19705
     0.16967
     0.13839
     0.17750
     0.21269
     0.16967
     0.13057
     0.18532
     0.24006
     0.25179
     0.24788
     0.26353
     0.29872
     0.31827
     0.31827
     0.33000
     0.22051
     0.33000
     0.23224
     0.32218
     0.28699
     0.23615
     0.25570
     0.26353
     0.32609
     0.18532
     0.12666
     0.13839
     0.17750
     0.13057
     0.20878
     0.15403
     0.11493
     0.06409
     0.08756
     0.12275
     0.18923
     0.06409
     0.06800
     0.03281
     0.09538
     0.06800
     0.07191
     0.00544
     0.06800
     0.04845
     0.09147
     0.14230
     0.02499
     0.02499
     0.05627
     0.08756
     0.06018
     0.04845
    -0.00630
     0.00935
    -0.00238
    -0.00630
     0.02499
    -0.06104
     0.01717
     0.04845
     0.00153
     0.08364
     0.03281
     0.06018
     0.06409
     0.08756
     0.27135
     0.31045
     0.65457
     1.11991
     1.57352
     1.74949
     1.67911
     1.52269
     1.04952
     0.84227
     0.59591
     0.63502
     0.86964
     0.98305
     0.52161
    -0.01803
    -1.17161
    -1.67214
    -1.98107
    -2.87265
    -3.86981
    -2.81790
    -1.54310
    -1.89895
    -1.54701
    -1.71907
    -2.28999
    -2.61847
    -2.36429
    -1.50399
    -0.88223
    -0.28394
     0.11102
     0.29872
     0.36520
     0.36520
     0.34955
     0.29481
     0.23224
     0.13839
     0.11884
     0.09147
     0.01326
     0.04454
     0.09147
     0.01326
     0.05236
     0.04454
     0.15403
     0.21660
     0.21660
     0.26353
     0.28308
     0.27917
     0.30263
     0.29481
     0.31045
     0.32218
     0.36911
     0.37302
     0.38866
     0.35738
     0.33391
     0.27526
     0.22833
     0.41994
     0.34564
     0.36520
     0.30654
     0.29872
     0.37302
     0.31045
     0.31436
     0.40430
     0.34173
     0.36911
     0.41603
     0.36129
     0.38866
     0.45905
     0.32218
     0.41212
     0.45123
     0.37302
     0.39648
     0.38475
     0.35738
     0.34955
     0.31045
     0.27917
     0.40039
     0.34955
     0.29481
     0.26744
     0.26744
     0.30263
     0.21660
     0.30263
     0.33391
     0.24006
     0.28308
     0.31436
     0.35347
     0.30654
     0.37302
     0.34173
     0.35347
     0.41603
     0.50206
     0.55290
     0.60764
     0.54899
     0.50206
     0.49815
     0.50206
     0.34564
     0.29090
     0.20878
     0.07582
     0.10320
     0.10711
     0.00935
     0.02108
     0.02108
    -0.01412
    -0.03367
    -0.11579
    -0.02976
     0.02890
     0.06800
     0.13839
     0.25179
     0.31045
     0.38866
     0.39257
     0.41603
     0.41603
     0.49033
     0.41994
     0.46687
     0.40821
     0.27526
     0.31827
     0.25570
     0.25179
     0.17750
     0.13448
     0.16967
     0.09538
     0.04845
     0.13839
     0.07582
     0.16185
     0.11102
     0.12666
     0.10320
     0.18141
     0.10711
     0.20487
     0.10711
     0.13057
     0.06800
     0.08756
     0.18923
     0.14230
     0.13057
     0.10320
     0.09929
     0.13448
     0.09929
     0.09929
     0.08756
     0.13448
     0.09929
     0.07973
     0.10320
     0.10711
     0.09147
     0.06018
     0.11102
     0.09929
     0.10711
     0.11102
     0.16185
     0.08364
     0.07973
     0.08756
     0.17359
     0.09538
     0.15012
     0.14230
     0.15403
     0.13057
     0.16576
     0.07191
     0.14621
     0.17359
     0.15794
     0.18532
     0.23224
     0.23224
     0.24397
     0.42385
     0.64284
     0.88529
     1.33499
     1.65173
     1.28024
     1.38973
     1.46794
     0.63893
    -0.76883
    -1.08949
    -1.63304
    -1.82465
    -0.76492
    -0.09624
    -0.17835
    -1.36322
    -2.23916
    -2.20005
    -2.03973
    -1.79728
    -1.37495
    -1.12468
    -0.74928
    -0.47555
     0.07582
     0.47860
     0.65457
     0.90093
     1.15120
     1.29588
     1.25287
     1.09645
     0.84618
     0.66239
     0.50597
     0.31436
     0.11493
     0.09929
     0.07582
    -0.05713
    -0.12361
    -0.17053
    -0.25265
    -0.27612
    -0.31522
    -0.30740
    -0.36215
    -0.37388
    -0.31913
    -0.30349
    -0.26438
    -0.27612
    -0.33477
    -0.27612
    -0.23701
    -0.16271
    -0.10406
    -0.03367
    -0.03758
     0.00153
     0.12666
     0.18141
     0.24788
     0.27526
     0.27135
     0.29090
     0.41212
     0.40430
     0.31827
     0.37693
     0.33782
     0.39257
     0.34173
     0.33782
     0.34173
     0.25570
     0.22051
     0.33000
     0.29481
     0.20878
     0.23224
     0.15794
     0.25961
     0.22442
     0.22442
     0.17359
     0.14621
     0.10711
     0.22051
     0.18923
     0.21660
     0.12666
     0.07973
     0.17750
     0.15403
     0.14230
     0.12275
     0.07582
     0.16576
     0.18141
     0.27135
     0.25179
     0.27135
     0.25961
     0.34173
     0.31045
     0.33782
     0.34173
     0.35738
     0.38084
     0.43558
     0.45514
     0.37302
     0.37302
     0.40430
     0.47860
     0.52944
     0.51770
     0.42776
     0.47860
     0.47469
     0.47469
     0.48251
     0.53335
     0.43558
     0.38475
     0.41603
     0.47860
     0.37302
     0.25961
     0.20878
     0.21269
     0.26353
     0.15012
     0.03281
    -0.01803
     0.02890
     0.06018
    -0.14707
    -0.07277
    -0.19400
    -0.24092
    -0.30349
    -0.42080
    -0.66325
    -0.74146
    -0.61241
    -0.40907
    -0.38170
    -0.41298
    -0.42862
    -0.44818
    -0.44818
    -0.38561
    -0.30349
    -0.17835
    -0.05322
    -0.04149
     0.16967
     0.24788
     0.32609
     0.31827
     0.36520
     0.41994
     0.40821
     0.49815
     0.34955
     0.33000
     0.26353
     0.27135
     0.22442
     0.26744
     0.26744
     0.17750
     0.17359
     0.18923
     0.13839
     0.15794
     0.07191
     0.10711
     0.19705
     0.26744
     0.14621
     0.18923
     0.17750
     0.23615
     0.24788
     0.35347
     0.52161
     0.40430
     0.49033
     0.66239
     0.81881
     0.95176
     1.10427
     1.46012
     1.85899
     1.76122
     1.44839
     1.38191
     1.33499
     1.24896
     0.59200
     0.42385
    -0.09624
    -1.49226
    -2.12576
    -2.50116
    -4.01059
    -4.23348
    -4.00277
    -2.98996
    -3.45922
    -3.63519
    -3.05253
    -3.07208
    -3.33017
    -3.25196
    -2.88438
    -2.12576
    -1.15597
     0.12275
     0.69758
     1.19421
     1.47576
     1.67519
     1.58134
     1.51878
     1.45230
     1.37800
     1.25678
     1.10036
     1.00260
     0.97132
     0.94394
     0.81490
     0.86964
     0.77970
     0.65848
     0.67803
     0.68585
     0.68194
     0.55681
     0.46687
     0.45123
     0.39648
     0.39648
     0.38084
     0.28308
     0.22051
     0.20878
     0.13448
     0.15403
     0.20487
     0.17359
     0.15403
     0.13448
     0.15012
     0.13448
     0.14621
     0.16185
     0.09929
     0.13839
     0.13448
     0.16185
     0.13057
     0.13448
     0.14621
     0.17359
     0.20878
     0.16576
     0.16185
     0.17750
     0.16576
     0.12275
     0.17750
     0.16576
     0.19314
     0.26744
     0.30654
     0.25179
     0.26744
     0.29481
     0.21269
     0.32609
     0.31045
     0.32609
     0.25570
     0.24006
     0.33782
     0.33782
     0.26353
     0.24397
     0.23224
     0.20878
     0.32218
     0.24788
     0.25179
     0.22051
     0.21269
     0.16967
     0.17359
     0.27526
     0.21660
     0.21269
     0.21269
     0.24006
     0.18923
     0.18532
     0.18532
     0.25961
     0.26353
     0.23615
     0.28699
     0.35347
     0.28699
     0.28308
     0.36911
     0.46296
     0.40430
     0.43950
     0.50597
     0.55290
     0.57636
     0.66239
     0.69758
     0.73669
     0.80317
     0.94785
     1.12382
     1.17075
     0.99869
     1.02997
     1.05343
     1.16293
     1.16684
     1.06908
     0.81490
     0.77579
     0.70541
     0.58027
     0.38866
     0.34173
     0.25570
     0.15403
    -0.01021
    -0.15489
    -0.21746
    -0.29176
    -0.41689
    -0.37779
    -0.39734
    -0.51465
    -0.34259
    -0.40516
    -0.39343
    -0.40125
    -0.34259
    -0.43253
    -0.47164
    -0.41298
    -0.40907
    -0.37779
    -0.40907
    -0.45209
    -0.37779
    -0.46773
    -0.28003
    -0.31522
    -0.22528
    -0.11579
    -0.09624
    -0.11188
     0.04454
    -0.01412
     0.00935
     0.11884
     0.12275
     0.21269
     0.22833
     0.13057
     0.16576
     0.08364
     0.25961
     0.14230
     0.33782
     0.43167
     0.63111
     0.29090
    -0.46382
    -0.04149
     0.49815
    -0.91352
    -2.03190
    -2.60283
    -3.03298
    -3.09946
    -3.03298
    -2.98996
    -2.79835
    -2.73578
    -2.70450
    -3.22068
    -3.16593
    -2.90784
    -2.68104
    -2.32519
    -1.76599
    -1.00346
    -0.48728
     0.08364
     0.54899
     0.85009
     1.10427
     1.08081
     1.05735
     1.01433
     0.92439
     0.81490
     0.60764
     0.55681
     0.38866
     0.32609
     0.33782
     0.26744
     0.29872
     0.20096
     0.21660
     0.24006
     0.24006
     0.21660
     0.22442
     0.28699
     0.38866
     0.34955
     0.37302
     0.38475
     0.37693
     0.41212
     0.50206
     0.53726
     0.44341
     0.47078
     0.43950
     0.44341
     0.45905
     0.35738
     0.32218
     0.36520
     0.43167
     0.29872
     0.32218
     0.27526
     0.27135
     0.24397
     0.22442
     0.26353
     0.22051
     0.20878
     0.16967
     0.22833
     0.15012
     0.18141
     0.06409
     0.16967
     0.11884
     0.11493
     0.07582
     0.13057
     0.08364
     0.05627
     0.06409
     0.08756
     0.07582
     0.09538
     0.03281
     0.06800
     0.06018
     0.09538
     0.07582
     0.11102
     0.13057
     0.05627
     0.13448
     0.09147
     0.15012
     0.13448
     0.14621
     0.18532
     0.18141
     0.17359
     0.18141
     0.16185
     0.14621
     0.19314
     0.20487
     0.15403
     0.16967
     0.21269
     0.23224
     0.16576
     0.14621
     0.14621
     0.16576
     0.09147
     0.19314
     0.07582
     0.12666
     0.08364
     0.07973
     0.03672
     0.02499
     0.02108
    -0.00630
    -0.05713
    -0.00238
    -0.02194
    -0.00630
    -0.05322
    -0.06104
    -0.10015
    -0.06495
    -0.13925
    -0.14316
    -0.06495
    -0.10406
    -0.17444
    -0.11970
    -0.07277
    -0.10406
    -0.11579
    -0.12752
    -0.12361
    -0.12361
    -0.07668
    -0.09624
    -0.08450
    -0.03758
     0.02890
    -0.06495
    -0.06104
    -0.01803
    -0.10406
    -0.02585
    -0.13143
    -0.06104
    -0.07277
    -0.13143
    -0.14707
    -0.14707
    -0.16662
    -0.19400
    -0.20964
    -0.18227
    -0.25265
    -0.11970
    -0.23701
    -0.23701
    -0.31913
    -0.37779
    -0.29567
    -0.11188
    -0.08450
    -0.04149
     0.00935
     0.00153
     0.04063
     0.16967
     0.05627
     0.28308
     0.55290
     0.81490
     1.15511
     1.51096
     1.78078
     2.01149
     1.74167
     0.90875
    -0.22528
    -0.55767
    -1.71516
    -2.53635
    -2.95477
    -2.36038
    -0.84704
    -0.83140
    -1.27719
    -1.58220
    -2.94695
    -2.98214
    -2.66540
    -1.95761
    -0.85486
     0.88138
     1.99585
    -0.29567
     1.05343
     2.04669
     2.85224
     2.82095
     2.07797
     1.91373
     2.10534
     1.76122
     1.39364
     1.06517
     0.70541
     0.37693
     0.18141
     0.08364
    -0.02194
    -0.04149
    -0.17053
    -0.03367
    -0.04540
     0.01326
    -0.01021
    -0.00238
     0.02108
     0.06409
     0.13057
     0.21660
     0.17359
     0.13057
     0.12275
     0.12275
     0.14621
     0.21660
     0.07973
     0.09538
     0.09538
     0.18532
     0.13839
     0.11102
     0.08364
     0.18923
     0.17750
     0.22442
     0.20487
     0.16185
     0.15403
     0.17750
     0.16967
     0.31436
     0.26353
     0.16967
     0.22833
     0.29872
     0.24397
     0.24006
     0.15403
     0.25570
     0.22833
     0.22833
     0.23224
     0.19705
     0.16576
     0.19705
     0.16576
     0.24788
     0.20096
     0.15794
     0.15403
     0.13839
     0.18923
     0.15403
     0.13839
     0.07191
     0.19314
     0.15012
     0.15794
     0.16576
     0.04454
     0.10320
     0.10320
     0.15403
     0.13057
     0.06409
     0.13057
     0.08756
     0.18532
     0.15403
     0.02499
     0.07191
     0.05236
     0.07191
     0.16576
     0.13448
     0.04845
     0.07191
     0.06409
     0.02108
     0.19705
     0.04454
     0.01326
     0.09147
     0.10320
     0.11493
     0.03672
     0.03672
     0.05627
     0.06409
     0.10320
     0.11493
     0.06409
     0.04845
     0.07582
     0.07973
     0.09929
     0.10320
     0.02499
    -0.00238
     0.08756
     0.06018
     0.05627
     0.09147
    -0.06886
     0.01717
     0.05236
     0.09147
     0.02499
     0.02499
    -0.02976
    -0.03367
     0.00544
     0.04454
    -0.06886
     0.02499
    -0.01803
    -0.06886
    -0.02976
    -0.07277
    -0.14316
    -0.19009
    -0.08450
    -0.14707
    -0.15489
    -0.14707
    -0.21355
    -0.22528
    -0.19009
    -0.08450
    -0.21746
    -0.22137
    -0.18618
    -0.17053
    -0.17835
    -0.19009
    -0.18227
    -0.28394
    -0.14707
    -0.11970
    -0.11579
    -0.12361
    -0.24483
    -0.24483
    -0.15098
    -0.17053
    -0.11188
    -0.22137
    -0.14316
    -0.13143
    -0.13925
    -0.11579
    -0.12361
    -0.14707
    -0.10797
    -0.05322
    -0.06495
    -0.08450
    -0.08841
    -0.09233
    -0.13143
     0.04454
     0.09147
    -0.03367
     0.07973
     0.09538
     0.10711
     0.04845
     0.06409
     0.24788
     0.36911
     0.61155
     0.96740
     1.27633
     1.24114
     0.80708
     0.10320
    -0.90961
    -2.05928
    -2.54808
    -2.63020
    -3.03689
    -2.93131
    -3.07990
    -3.87372
    -3.45922
    -2.86874
    -2.17659
    -3.06035
    -4.09662
    -2.86874
    -2.01235
    -1.28110
    -0.30349
     0.55681
     1.23723
     1.50314
     1.76514
     2.43382
     2.70755
     2.60588
     2.47684
     2.28522
     2.03105
     1.70257
     1.51096
     1.17466
     1.03388
     0.90093
     0.72887
     0.67021
     0.65066
     0.56854
     0.52161
     0.42385
     0.43167
     0.39648
     0.26353
     0.29872
     0.32218
     0.29481
     0.33391
     0.26353
     0.32609
     0.28699
     0.18923
     0.24788
     0.29872
     0.24397
     0.27135
     0.25179
     0.29872
     0.27135
     0.28308
     0.33391
     0.31827
     0.33000
     0.37693
     0.37693
     0.40039
     0.39257
     0.27526
     0.39257
     0.43558
     0.49815
     0.47860
     0.47860
     0.47078
     0.37693
     0.54117
     0.54899
     0.52552
     0.55681
     0.55290
     0.49815
     0.44732
     0.43950
     0.34564
     0.37302
     0.35347
     0.29481
     0.25570
     0.20096
     0.09929
     0.10711
     0.04063
     0.02499
    -0.03758
    -0.13143
    -0.15098
    -0.14316
    -0.17444
    -0.19009
    -0.22528
    -0.30349
    -0.27221
    -0.31131
    -0.30740
    -0.27612
    -0.34650
    -0.38561
    -0.38952
    -0.44035
    -0.44035
    -0.42862
    -0.46773
    -0.50292
    -0.48728
    -0.47555
    -0.44426
    -0.52247
    -0.44818
    -0.50292
    -0.50683
    -0.48337
    -0.44818
    -0.49510
    -0.45991
    -0.47164
    -0.38561
    -0.43253
    -0.38170
    -0.42080
    -0.37388
    -0.38952
    -0.33868
    -0.39734
    -0.43253
    -0.35824
    -0.34650
    -0.36606
    -0.33086
    -0.38561
    -0.37388
    -0.39734
    -0.37388
    -0.39734
    -0.38952
    -0.45600
    -0.40907
    -0.47164
    -0.45991
    -0.51074
    -0.55376
    -0.56549
    -0.44035
    -0.63979
    -0.63588
    -0.65152
    -0.65152
    -0.78447
    -0.83922
    -0.79229
    -0.84704
    -0.94480
    -0.99955
    -1.03474
    -1.03083
    -1.01519
    -1.13250
    -1.22244
    -1.20289
    -1.21071
    -1.23026
    -1.25373
    -1.28892
    -1.28501
    -1.29674
    -1.25373
    -1.23417
    -1.25373
    -1.30456
    -1.30065
    -1.18725
    -1.19507
    -1.24982
    -1.28110
    -1.15988
    -1.19898
    -1.16379
    -1.14423
    -1.15597
    -1.11295
    -1.22635
    -1.09731
    -1.11295
    -1.13250
    -1.13250
    -1.09731
    -1.07776
    -1.11686
    -1.06211
    -1.12468
    -0.99955
    -1.09340
    -0.97217
    -1.02301
    -1.01519
    -1.00346
    -1.03865
    -0.99564
    -0.91352
    -0.82358
    -0.88223
    -0.89006
    -0.85486
    -0.73755
    -0.72582
    -0.77274
    -0.64761
    -0.53421
    -0.60850
    -0.53421
    -0.48728
    -0.48337
    -0.45991
    -0.56158
    -0.53421
    -0.46773
    -0.34259
    -0.06495
     0.24006
     0.41603
     0.51379
    -0.52247
    -2.11402
    -3.62736
    -4.57760
    -5.96581
    -7.87802
    -6.76745
    -0.46382
    -1.44925
    -2.34474
    -3.92456
    -4.41727
    -4.74575
    -4.12790
    -3.13856
    -1.61349
    -0.11970
     1.07299
     2.04669
     1.97630
     2.25785
     3.03212
     3.19636
     3.08686
     2.59415
     2.23830
     1.98803
     1.53442
     1.18639
     0.85791
     0.54117
     0.47469
     0.35347
     0.21269
     0.29481
     0.17359
     0.10711
     0.15794
     0.18923
     0.14621
    -0.01803
     0.00935
     0.04845
     0.00153
     0.09147
     0.03281
    -0.05322
    -0.01412
     0.00153
    -0.00630
     0.05627
     0.08364
    -0.04931
     0.04063
     0.04063
     0.13448
     0.06018
    -0.02585
     0.00935
     0.07582
     0.14230
     0.05627
     0.04845
     0.08756
     0.05236
     0.06018
     0.13057
     0.14230
     0.07973
     0.08756
     0.10320
     0.18141
     0.08364
     0.14230
     0.09147
     0.12275
     0.16576
     0.14621
     0.11493
     0.13839
     0.05627
     0.04063
     0.08364
     0.09929
     0.07582
    -0.01021
     0.07973
     0.08364
    -0.01412
     0.01717
     0.02108
    -0.00630
     0.05627
    -0.01803
     0.00935
    -0.06495
    -0.04931
     0.03281
    -0.00630
    -0.01021
    -0.06495
    -0.01021
    -0.08059
    -0.04149
    -0.04540
    -0.11579
    -0.06886
    -0.07277
    -0.04931
    -0.01412
    -0.03758
     0.01717
    -0.10797
    -0.01412
    -0.05322
     0.00153
    -0.02976
    -0.11970
    -0.04149
    -0.03367
     0.01717
     0.00544
    -0.10406
    -0.09233
    -0.06495
     0.02890
    -0.01803
    -0.07668
    -0.08059
    -0.04931
    -0.05322
    -0.08841
    -0.03758
    -0.02976
    -0.06495
    -0.01021
     0.03281
    -0.03367
    -0.08059
    -0.08841
     0.01717
    -0.00238
    -0.04149
     0.00153
    -0.11970
    -0.03758
    -0.08450
     0.00544
     0.05236
    -0.00630
    -0.05713
    -0.06886
    -0.01412
    -0.04149
    -0.04931
    -0.06495
     0.00935
    -0.06886
     0.05627
    -0.02976
    -0.02585
    -0.01412
    -0.04931
    -0.11188
     0.02499
    -0.02976
    -0.04931
    -0.05713
    -0.00238
     0.02108
    -0.01803
    -0.08450
    -0.00630
    -0.00238
    -0.01412
    -0.02976
    -0.02194
     0.16576
     0.11102
    -0.06886
     0.00935
     0.00935
     0.04454
     0.02890
     0.00544
     0.09538
     0.06409
    -0.02585
    -0.06886
    -0.01021
    -0.00238
     0.05236
    -0.02585
    -0.03758
    -0.09233
    -0.06495
    -0.05322
    -0.01021
    -0.09624
    -0.02585
    -0.05713
    -0.01412
    -0.04931
    -0.04931
     0.00544
    -0.06104
     0.00544
    -0.01803
     0.05627
    -0.00630
    -0.13925
    -0.00238
    -0.05713
     0.10320
     0.06800
     0.06018
     0.02108
     0.07973
     0.08364
     0.25961
     0.02108
     0.16576
     0.09538
     0.11102
     0.20487
     0.07191
     0.04845
     0.06409
    -0.12752
     0.09538
     0.38866
     0.71323
     1.15120
     1.02215
     1.34281
     1.40537
     0.91657
    -1.34758
    -3.40447
    -4.59324
    -6.84957
    -4.87480
    -1.42970
    -0.51465
    -0.29567
    -0.95653
    -3.05253
    -4.33516
    -3.92847
    -3.03689
    -1.81292
    -0.34259
     1.13946
     2.14836
     2.35561
     2.48075
     3.15334
     3.31758
     3.38015
     3.19636
     2.86397
     2.49248
     2.10534
     1.69475
     1.40537
     1.08863
     0.93612
     0.76015
     0.63893
     0.52944
     0.43167
     0.35738
     0.29090
     0.31045
     0.32218
     0.22051
     0.27135
     0.11884
     0.19314
     0.23224
     0.14621
     0.07582
     0.07582
     0.06018
     0.12666
     0.03281
     0.08364
     0.05236
     0.08756
     0.06018
     0.08756
    -0.06104
     0.01717
    -0.03367
     0.03672
     0.11884
     0.10320
     0.09538
     0.01326
     0.13057
     0.12275
     0.04063
     0.16576
     0.09147
     0.11493
     0.16576
     0.13839
     0.09147
     0.17359
     0.14230
     0.13839
     0.15012
     0.12666
     0.11884
     0.05627
     0.09147
     0.04454
     0.14621
     0.13448
     0.10320
     0.11102
     0.07973
     0.10711
     0.12275
     0.08364
     0.04063
     0.01717
     0.11884
     0.13057
     0.07582
     0.13057
     0.04845
     0.09538
     0.09147
     0.10320
     0.09538
     0.10320
     0.05236
     0.11102
     0.14621
     0.04063
     0.13057
    -0.00630
     0.13839
     0.17359
     0.13057
     0.10320
     0.09929
     0.09929
     0.07973
     0.06409
     0.06018
     0.03672
     0.08364
     0.09538
     0.14621
     0.11493
     0.07973
     0.02890
     0.03672
     0.12666
     0.09929
     0.03672
     0.02108
     0.11102
     0.11102
     0.11493
     0.07582
     0.09538
     0.01717
     0.13057
     0.07582
     0.13839
     0.13839
     0.00544
     0.04063
     0.13057
     0.16185
     0.11884
     0.13057
     0.10320
     0.13057
     0.13057
     0.07191
     0.11884
     0.13448
     0.04063
     0.20096
     0.06018
     0.10711
     0.09929
     0.09929
     0.06018
     0.15794
     0.18532
     0.13839
     0.12666
     0.02108
     0.04845
     0.08364
     0.14621
     0.11884
     0.13057
     0.14621
     0.04845
     0.12275
     0.09929
     0.01717
     0.02890
     0.06018
     0.04454
     0.00544
     0.08364
     0.02499
     0.04454
     0.05627
     0.03672
     0.03672
    -0.01021
     0.04454
    -0.02194
     0.05627
     0.06409
    -0.06104
     0.04063
     0.06409
    -0.07668
     0.03672
     0.09147
     0.05627
     0.02499
     0.01717
     0.01326
     0.07973
     0.13448
     0.08364
     0.13448
     0.16576
     0.16576
     0.17359
     0.22051
     0.23615
     0.21660
     0.22442
     0.18532
     0.22442
     0.18141
     0.23224
     0.15012
     0.20878
     0.18141
     0.27917
     0.40821
     0.63893
     0.88138
     1.26069
     1.61263
     2.24221
     3.30976
     4.20525
     4.07230
     2.86788
     1.30370
    -1.38668
    -3.39665
    -3.58826
     1.49140
     4.00973
     2.39863
    -0.41298
    -2.82181
    -3.66256
    -4.13572
    -4.15918
    -3.60781
    -3.08772
    -2.54026
    -2.08274
    -1.77773
    -1.49617
    -1.24200
    -0.91743
    -0.63588
    -0.41689
    -0.27221
    -0.19400
    -0.13534
    -0.01803
     0.00935
     0.11493
     0.17359
     0.15012
     0.22442
     0.31045
     0.25961
     0.23615
     0.20878
     0.28308
     0.33000
     0.27526
     0.31436
     0.25961
     0.23615
     0.30263
     0.29872
     0.24788
     0.26744
     0.24397
     0.22051
     0.27526
     0.31436
     0.20487
     0.20096
     0.18923
     0.21660
     0.18923
     0.20487
     0.14621
     0.12666
     0.22051
     0.21269
     0.11493
     0.16967
     0.13839
     0.17359
     0.13839
     0.15794
     0.13057
     0.07191
     0.13839
     0.13057
     0.18532
     0.15403
     0.12666
     0.11493
     0.09147
     0.15794
     0.05236
     0.05627
     0.14621
     0.04845
     0.09929
     0.11493
     0.10711
     0.11102
     0.05627
     0.02890
     0.13057
     0.14621
     0.07191
     0.05627
     0.04063
     0.12666
     0.11102
     0.07191
     0.10711
     0.07191
     0.07973
     0.09147
     0.14230
     0.07191
     0.04454
     0.02108
     0.18141
     0.11493
     0.11102
     0.15012
     0.05627
     0.01326
     0.06409
     0.06018
     0.09147
     0.06409
     0.11102
     0.07582
     0.16576
     0.04845
     0.08756
     0.03672
     0.08756
     0.05236
     0.16967
     0.09929
     0.07191
     0.02108
     0.08364
     0.04063
     0.09538
     0.13057
     0.05627
     0.13448
     0.11102
     0.13448
     0.09929
     0.10320
     0.14230
     0.14230
     0.17750
     0.12666
     0.15794
     0.16967
     0.24397
     0.15403
     0.18923
     0.23224
     0.18141
     0.11102
     0.16576
     0.19314
     0.21660
     0.18141
     0.07973
     0.18141
     0.18532
     0.21269
     0.23224
     0.13057
     0.11493
     0.14230
     0.10711
     0.13057
     0.10320
     0.09538
     0.09147
     0.12275
     0.13448
     0.03281
     0.09147
    -0.01021
     0.04454
     0.06018
     0.05627
     0.08756
    -0.01021
     0.01326
     0.06409
     0.09538
     0.14621
     0.07582
     0.11102
     0.14230
     0.21660
     0.20878
     0.31436
     0.50988
     0.51379
     0.48251
     0.43167
     0.47469
     0.55681
     0.78752
     0.56854
     0.38866
     0.47860
     0.74060
     1.50705
     2.05451
     1.35454
     0.28699
     0.87746
    -0.34259
    -4.22175
    -4.69883
    -2.70450
     0.26353
     0.38475
    -0.53421
    -1.78164
    -2.64193
    -3.00560
    -2.98605
    -2.56764
    -2.05146
    -1.44534
    -0.93698
    -0.44426
    -0.01021
     0.22833
     0.48642
     0.60764
     0.65066
     0.61155
     0.48251
     0.45905
     0.33782
     0.31436
     0.25570
     0.17750
     0.05627
     0.09147
     0.07582
     0.08756
     0.09929
     0.08756
     0.16967
     0.19705
     0.24397
     0.27135
     0.31436
     0.31827
     0.38866
     0.46296
     0.55290
     0.47860
     0.44341
     0.53335
     0.54117
     0.41994
     0.43950
     0.45905
     0.47078
     0.49033
     0.40430
     0.37302
     0.31436
     0.26744
     0.22833
     0.31436
     0.34564
     0.25179
     0.16576
     0.16967
     0.20096
     0.16967
     0.17750
     0.10320
     0.17750
     0.12275
     0.17359
     0.19314
     0.13839
     0.13448
     0.06409
     0.15012
     0.21660
     0.11493
     0.12666
     0.18532
     0.14621
     0.13839
     0.09538
     0.11102
     0.06018
     0.10711
     0.17750
     0.08756
     0.12275
     0.03672
     0.03281
    -0.00630
     0.07191
     0.09929
     0.00935
    -0.01803
     0.00544
     0.00544
    -0.01021
     0.00935
    -0.08841
    -0.05322
    -0.10797
    -0.06886
    -0.07668
    -0.13925
    -0.13534
    -0.11579
    -0.17053
    -0.13143
    -0.16662
    -0.18227
    -0.26829
    -0.19009
    -0.26438
    -0.25656
    -0.31131
    -0.26438
    -0.23701
    -0.25265
    -0.25265
    -0.26438
    -0.31913
    -0.40907
    -0.32304
    -0.22919
    -0.33477
    -0.29176
    -0.34259
    -0.36215
    -0.37388
    -0.36215
    -0.37779
    -0.36215
    -0.36215
    -0.28003
    -0.34259
    -0.40125
    -0.37388
    -0.38561
    -0.45209
    -0.31522
    -0.31913
    -0.30349
    -0.30349
    -0.36606
    -0.35432
    -0.32695
    -0.33086
    -0.27221
    -0.33868
    -0.28394
    -0.21355
    -0.24483
    -0.26829
    -0.22528
    -0.26438
    -0.23310
    -0.13925
    -0.23701
    -0.34650
    -0.46773
    -0.19400
    -0.21355
    -0.30740
    -0.42862
    -0.35041
    -0.32695
    -0.38170
    -0.43253
    -0.26438
     0.09929
     0.39257
     0.81099
     0.79144
     1.00260
     1.15120
     0.42385
    -0.11970
    -0.58895
    -0.16271
    -1.17943
    -2.06710
    -1.96543
    -0.40907
    -1.75817
    -2.21961
    -1.45707
    -1.66041
    -1.85985
    -2.02408
    -1.87940
    -1.59785
    -1.24591
    -0.60068
     0.03281
     0.60373
     1.10036
     1.47576
     1.71821
     1.80424
     1.82770
     1.77687
     1.70257
     1.56961
     1.34672
     1.27242
     1.11209
     0.98305
     0.79535
     0.68194
     0.59982
     0.49033
     0.42776
     0.39648
     0.27526
     0.18923
     0.13839
     0.08756
     0.00153
    -0.06104
    -0.13143
    -0.01803
    -0.13534
    -0.20573
    -0.24092
    -0.29567
    -0.20182
    -0.35432
    -0.29567
    -0.24092
    -0.24874
    -0.22919
    -0.29958
    -0.20964
    -0.15489
    -0.19009
    -0.26047
    -0.14316
    -0.09624
    -0.11188
    -0.09624
    -0.14316
    -0.07668
    -0.06495
    -0.13534
     0.02499
     0.02890
     0.02890
     0.06409
    -0.00630
     0.10320
     0.17359
     0.18141
     0.10320
     0.24397
     0.24006
     0.28308
     0.27526
     0.33391
     0.33391
     0.35347
     0.31045
     0.38866
     0.38866
     0.40039
     0.36911
     0.35738
     0.32218
     0.39257
     0.29872
     0.32609
     0.27135
     0.33782
     0.25179
     0.26353
     0.34173
     0.18532
     0.14230
     0.14230
     0.12666
     0.22051
     0.11884
     0.14621
     0.12275
     0.17359
     0.01326
     0.10711
     0.10320
     0.08756
     0.06018
     0.08756
     0.07582
     0.03281
     0.00935
    -0.00630
     0.05627
     0.10711
    -0.00238
     0.05236
     0.01717
     0.07191
     0.00935
     0.00935
     0.06800
    -0.03758
     0.03672
    -0.01412
     0.07582
    -0.00630
     0.02890
     0.02890
     0.05236
     0.10320
     0.09538
     0.04063
     0.03672
     0.05236
     0.14230
     0.09929
     0.15403
     0.13057
     0.18923
     0.15012
     0.19314
     0.14621
     0.15012
     0.04454
     0.09538
     0.13057
     0.13057
     0.07973
    -0.01412
    -0.08059
     0.01717
     0.00153
     0.01717
    -0.01412
    -0.08059
    -0.00630
    -0.00630
    -0.05713
    -0.13925
    -0.06886
    -0.11188
     0.01717
    -0.02194
    -0.08059
    -0.03758
    -0.17053
    -0.12361
    -0.18227
    -0.11188
    -0.11970
    -0.20573
    -0.17444
    -0.24092
    -0.13143
    -0.15098
    -0.30349
    -0.19400
    -0.12361
    -0.00630
     0.06018
     0.18141
     0.53726
     1.49923
     1.40146
    -0.32304
    -3.23632
    -3.11901
    -3.46313
    -5.01948
    -5.17590
    -1.86376
     0.24397
     0.30654
    -0.81185
    -2.14140
    -3.04862
    -2.95868
    -2.26653
    -1.28110
    -0.07277
     1.15120
     1.94111
     2.39081
     2.59806
     2.36734
     2.32824
     2.01931
     1.68302
     1.24896
     0.93221
     0.66239
     0.34955
     0.04454
    -0.18618
    -0.29958
    -0.31522
    -0.37388
    -0.32304
    -0.28003
    -0.38170
    -0.28003
    -0.09233
    -0.07668
     0.03672
    -0.06104
     0.07973
     0.19314
     0.27917
     0.30654
     0.28699
     0.25179
     0.43558
     0.47469
     0.52944
     0.54117
     0.55290
     0.49033
     0.58418
     0.64675
     0.58809
     0.71714
     0.68194
     0.70149
     0.79144
     0.73278
     0.81881
     0.78752
     0.78752
     0.83836
     0.74842
     0.81881
     0.76797
     0.74060
     0.71714
     0.67412
     0.69367
     0.61938
     0.56072
     0.45514
     0.47469
     0.49424
     0.45514
     0.39648
     0.29090
     0.34564
     0.18141
     0.29090
     0.27526
     0.21660
     0.28699
     0.24397
     0.17359
     0.15403
     0.11102
     0.12275
     0.15403
     0.10320
     0.03281
     0.10711
    -0.04149
    -0.02585
    -0.14707
    -0.05322
    -0.19009
    -0.18227
    -0.15880
    -0.18618
    -0.22528
    -0.26047
    -0.28394
    -0.24874
    -0.19400
    -0.22528
    -0.11970
    -0.09624
    -0.17444
    -0.17444
    -0.11970
    -0.05322
     0.04454
    -0.06495
    -0.00630
     0.03672
     0.06800
     0.12666
     0.12666
     0.06018
     0.01326
     0.12666
     0.12666
     0.24006
     0.10711
     0.03672
     0.01326
     0.13448
     0.15794
     0.13057
     0.07973
     0.00153
     0.03281
    -0.01021
     0.02108
     0.03281
    -0.00238
    -0.04149
     0.06018
     0.03281
     0.00935
    -0.06495
     0.00544
    -0.03367
     0.09147
     0.06018
     0.06409
     0.04454
     0.10711
     0.07973
     0.11493
     0.08756
     0.14230
     0.10711
     0.08756
     0.11493
     0.09538
     0.04845
     0.04454
     0.03281
     0.02890
     0.03672
    -0.06495
     0.00153
    -0.07277
     0.04063
    -0.06104
    -0.06886
    -0.16271
    -0.11579
    -0.10406
    -0.08450
    -0.13925
    -0.17053
    -0.08841
    -0.16662
    -0.15098
    -0.11970
    -0.11970
    -0.03758
    -0.02585
     0.00935
     0.00544
     0.05627
     0.18923
     0.48642
     0.65457
     0.65848
     0.07191
    -1.39841
    -1.51573
    -2.39167
    -2.88047
    -2.74361
    -1.55874
    -0.93698
    -0.96435
    -1.20289
    -1.44925
    -1.41014
    -0.83531
    -0.22919
     0.31436
     0.81881
     1.45230
     2.05451
     2.52376
     3.02430
     3.41143
     3.63433
     3.46227
     3.07904
     2.58242
     2.11707
     1.68693
     1.40928
     1.09645
     0.75233
     0.21269
    -0.30349
    -0.63979
    -0.63197
    -0.66325
    -0.69062
    -0.76492
    -0.74537
    -0.71409
    -0.67889
    -0.58113
    -0.56940
    -0.52638
    -0.51074
    -0.45600
    -0.42862
    -0.40125
    -0.35041
    -0.33477
    -0.31522
    -0.38561
    -0.32304
    -0.29567
    -0.32695
    -0.26438
    -0.22137
    -0.19791
    -0.20573
    -0.11188
    -0.18227
    -0.10015
    -0.10015
    -0.07668
     0.04063
    -0.00238
     0.00544
    -0.03367
     0.14621
     0.08364
     0.00935
    -0.02585
     0.04063
     0.06018
    -0.01803
    -0.01412
     0.01717
    -0.05713
    -0.04931
    -0.00238
    -0.02976
     0.04063
    -0.05322
    -0.05322
     0.02499
    -0.02976
    -0.11579
     0.02108
     0.04063
     0.05236
     0.05627
     0.07582
     0.16967
     0.07973
     0.10711
     0.13839
     0.12275
     0.15794
     0.14621
     0.15403
     0.20878
     0.24397
     0.06409
     0.21660
     0.28699
     0.24006
     0.26353
     0.13839
     0.19705
     0.15012
     0.16967
     0.16185
     0.17359
     0.21269
     0.09538
     0.15794
     0.21660
     0.14621
     0.07582
     0.11884
     0.16576
     0.11884
     0.14621
     0.10711
     0.11493
     0.10711
     0.19314
     0.16967
     0.24397
     0.18141
     0.18532
     0.20096
     0.13057
     0.19705
     0.23615
     0.18532
     0.23615
     0.21269
     0.21660
     0.27135
     0.27917
     0.26744
     0.28308
     0.18532
     0.28308
     0.25570
     0.26744
     0.21269
     0.27135
     0.24788
     0.29481
     0.20487
     0.27135
     0.28699
     0.13448
     0.13057
     0.12666
     0.15403
     0.04063
     0.07582
     0.10711
     0.23224
     0.21269
     0.35347
     0.52944
     0.77579
     0.65848
     0.47860
     0.36520
     0.42776
     0.28308
     0.02499
     0.02499
    -0.32695
    -0.85095
    -0.80012
    -0.49119
    -2.30564
    -4.53068
    -3.74468
    -2.53635
    -1.59785
    -1.87549
    -2.46987
    -3.03298
    -3.11119
    -2.79053
    -2.28217
    -1.77773
    -1.14423
    -0.58895
    -0.09233
     0.22442
     0.63893
     0.94394
     1.11991
     1.16684
     1.38191
     1.37018
     1.28415
     1.04952
     1.09254
     0.98305
     0.95567
     0.77579
     0.76406
     0.71714
     0.51379
     0.40821
     0.52944
     0.50597
     0.36520
     0.30263
     0.31827
     0.31436
     0.31045
     0.27135
     0.31827
     0.36129
     0.20878
     0.32218
     0.34173
     0.38866
     0.36520
     0.37693
     0.36911
     0.45905
     0.54117
     0.47860
     0.59200
     0.59591
     0.49033
     0.60373
     0.62329
     0.61155
     0.54117
     0.47860
     0.54508
     0.65457
     0.60764
     0.40430
     0.50988
     0.41212
     0.38866
     0.35347
     0.40039
     0.29090
     0.30263
     0.29090
     0.18923
     0.27917
     0.27917
     0.23224
     0.24788
     0.17750
     0.14230
     0.13448
     0.16967
     0.16967
     0.16576
     0.20487
     0.13057
     0.23224
     0.26744
     0.31045
     0.38084
     0.39648
     0.43950
     0.46687
     0.60373
     0.60764
     0.52161
     0.49033
     0.42776
     0.45905
     0.53726
     0.41212
     0.27526
     0.09929
     0.15403
     0.18923
    -0.01412
    -0.05713
    -0.13534
    -0.22137
    -0.12752
    -0.16662
    -0.03758
    -0.06886
    -0.13534
    -0.16271
     0.06800
     0.20096
     0.18532
     0.13057
     0.16967
     0.27135
     0.25570
     0.31045
     0.34564
     0.34173
     0.27526
     0.22442
     0.41994
     0.37302
     0.27526
     0.20878
     0.28308
     0.29481
     0.30263
     0.32218
     0.27526
     0.23615
     0.27526
     0.22442
     0.41603
     0.38475
     0.29872
     0.26353
     0.26744
     0.32218
     0.34955
     0.30263
     0.28308
     0.26353
     0.30263
     0.38475
     0.57245
     0.35738
     0.28308
     0.21660
     0.16967
     0.53726
     0.85400
     1.04561
     0.80708
     0.50597
     1.28806
     1.19812
    -2.16877
    -3.59999
    -2.16486
    -2.67322
    -2.77098
    -1.96152
    -2.00844
    -2.43468
    -3.11901
    -3.57653
    -3.85026
    -3.46704
    -2.99387
    -2.40731
    -2.00062
    -1.30847
    -0.65152
     0.07973
     0.72887
     1.15120
     1.32717
     1.58134
     1.87072
     1.93719
     1.96848
     1.88245
     1.79251
     1.74558
     1.59308
     1.51487
     1.46403
     1.25678
     1.04952
     0.90875
     0.96740
     0.97132
     0.78361
     0.70932
     0.56463
     0.56854
     0.52944
     0.54899
     0.55681
     0.38084
     0.37302
     0.36520
     0.45123
     0.47469
     0.29481
     0.25179
     0.27526
     0.44341
     0.35738
     0.38866
     0.37693
     0.29872
     0.35347
     0.38084
     0.48642
     0.42385
     0.33000
     0.32609
     0.45905
     0.34564
     0.36129
     0.33782
     0.32609
     0.34564
     0.30654
     0.33391
     0.36520
     0.27917
     0.19314
     0.16967
     0.18532
     0.19705
     0.20096
     0.12275
     0.09538
     0.06409
    -0.00630
     0.05236
    -0.00238
    -0.03758
    -0.07668
    -0.11970
    -0.13925
    -0.25656
    -0.23310
    -0.29567
    -0.28785
    -0.42471
    -0.39734
    -0.42471
    -0.40907
    -0.53421
    -0.61632
    -0.69844
    -0.67889
    -0.58895
    -0.66325
    -0.71017
    -0.85877
    -0.89006
    -0.84313
    -0.84704
    -0.82358
    -0.96044
    -1.06211
    -1.08167
    -1.06994
    -1.01910
    -1.07385
    -1.09731
    -1.09340
    -1.07776
    -1.03865
    -1.00737
    -0.96044
    -1.05038
    -1.00346
    -1.04647
    -0.88614
    -0.83922
    -0.81185
    -0.80794
    -0.88614
    -0.76101
    -0.68280
    -0.60850
    -0.69062
    -0.69844
    -0.60459
    -0.58113
    -0.48728
    -0.50292
    -0.55376
    -0.57331
    -0.50683
    -0.33086
    -0.35432
    -0.35041
    -0.40516
    -0.34650
    -0.32695
    -0.27612
    -0.29958
    -0.28394
    -0.22528
    -0.41689
    -0.23310
    -0.18227
    -0.21746
    -0.25265
    -0.42080
    -0.34259
    -0.32304
    -0.29958
    -0.41298
    -0.30349
    -0.37779
    -0.44426
    -0.49510
    -0.45991
    -0.45209
    -0.46773
    -0.50292
    -0.52247
    -0.41689
    -0.35041
    -0.34650
    -0.15098
    -0.28785
    -0.22137
    -0.08059
     0.18923
     0.12275
    -0.19009
    -0.16662
     0.04063
     0.63893
     1.25287
     2.20310
     1.91764
     1.54615
     2.93436
     3.17289
     0.35738
    -3.92847
    -7.87802
    -5.83676
    -2.69277
    -0.05713
     0.02108
    -1.96934
    -3.34190
    -4.24130
    -5.62169
    -5.38706
    -4.34689
    -3.89328
    -3.07990
    -2.07492
    -0.95653
     0.00153
     0.69367
     1.12773
     1.15511
     1.28415
     1.23723
     1.21767
     1.00260
     0.86964
     0.67412
     0.59591
     0.51770
     0.53726
     0.49033
     0.39257
     0.34564
     0.43950
     0.50597
     0.49424
     0.39648
     0.33782
     0.37302
     0.37693
     0.40039
     0.43167
     0.32218
     0.36520
     0.39648
     0.34564
     0.41212
     0.33000
     0.19705
     0.17359
     0.18923
     0.20487
     0.16185
     0.09538
     0.22833
     0.07191
     0.06409
    -0.02194
     0.12275
     0.04845
    -0.03758
    -0.03367
    -0.06495
     0.08364
     0.04063
     0.03672
     0.11493
     0.09147
     0.16576
     0.17359
     0.20487
     0.18141
     0.17359
     0.25961
     0.27917
     0.32218
     0.33391
     0.33000
     0.23224
     0.27135
     0.32609
     0.31827
     0.37693
     0.34564
     0.24397
     0.22833
     0.31436
     0.31827
     0.29481
     0.24397
     0.29481
     0.27135
     0.28699
     0.33000
     0.39648
     0.38475
     0.33391
     0.35738
     0.43558
     0.48251
     0.45514
     0.54508
     0.49033
     0.50597
     0.66239
     0.74842
     0.82272
     0.77970
     0.77579
     0.82272
     0.90093
     1.04561
     1.07690
     1.05735
     1.01824
     1.04561
     1.07690
     1.17857
     1.04170
     0.97914
     0.86964
     0.85791
     0.82663
     0.75624
     0.74060
     0.67021
     0.61547
     0.42385
     0.55681
     0.67021
     0.55681
     0.53335
     0.52944
     0.65848
     0.78752
     0.73278
     0.66239
     0.57636
     0.47860
     0.45905
     0.66630
     0.65066
     0.55290
     0.46296
     0.43950
     0.26353
     0.02108
     0.09147
    -0.08841
    -0.27612
    -0.28785
    -0.15098
    -0.17835
    -0.33868
    -0.40516
    -0.39343
    -0.38170
    -0.26047
    -0.18227
    -0.26438
    -0.30740
    -0.25656
    -0.24483
     0.05627
     0.12666
     0.11884
     0.26744
     0.27135
     0.43558
     0.33391
     0.32218
     0.45514
     0.61547
     0.60764
     0.57636
     0.72496
     0.72887
     0.80708
     0.81099
     0.78752
     0.88138
     0.84227
     0.93221
     0.99869
     0.97132
     1.17075
     1.40146
     1.37018
     1.08863
     0.92830
     0.13057
    -0.76101
    -1.17161
    -1.12468
    -1.18334
    -1.41797
    -1.17161
    -0.79229
    -0.46382
    -0.69453
    -1.58220
    -1.72689
    -1.32802
    -1.09731
    -0.11579
     0.21660
     0.61547
     0.79535
     0.81490
     1.06517
     1.19812
     1.08863
     0.96349
     0.81099
     0.38866
     0.29481
     0.05627
    -0.14707
    -0.41298
    -0.69453
    -0.76492
    -0.85486
    -0.92134
    -0.78447
    -0.83922
    -0.97609
    -0.96435
    -0.84313
    -0.81185
    -0.52247
    -0.53421
    -0.44035
    -0.28003
    -0.20182
    -0.31913
    -0.33477
    -0.34650
    -0.25265
    -0.22919
    -0.19400
    -0.23701
    -0.26047
    -0.24092
    -0.22919
    -0.21355
    -0.06886
    -0.06886
    -0.23701
    -0.18618
    -0.12752
    -0.17835
    -0.19009
    -0.11188
    -0.11579
    -0.13534
    -0.08059
    -0.10015
    -0.07277
    -0.01021
    -0.08841
    -0.13925
    -0.09624
    -0.02585
    -0.08450
    -0.06104
     0.01326
    -0.04931
    -0.07668
    -0.09624
    -0.04931
    -0.05713
    -0.00630
    -0.11579
    -0.08450
    -0.14316
    -0.05713
    -0.12752
    -0.10406
    -0.05322
    -0.10406
    -0.15489
    -0.07277
    -0.03758
    -0.18227
    -0.16271
    -0.13925
    -0.02976
    -0.06886
    -0.07277
    -0.06495
    -0.21355
    -0.05713
    -0.02976
    -0.01412
     0.03672
    -0.12752
    -0.07668
    -0.01021
     0.02108
     0.01326
     0.00153
    -0.03758
     0.12666
     0.13448
     0.07582
     0.17359
     0.06800
     0.06018
     0.10320
     0.12275
     0.17359
     0.09147
    -0.01412
    -0.02585
    -0.00630
     0.04063
     0.00935
    -0.21355
    -0.17053
    -0.15880
    -0.25265
    -0.26829
    -0.30740
    -0.24092
    -0.34259
    -0.32695
    -0.19791
    -0.25656
    -0.25656
    -0.29567
    -0.26047
    -0.16662
    -0.12752
    -0.16271
    -0.12752
    -0.06886
    -0.06104
     0.02499
    -0.01021
     0.04063
    -0.05713
     0.04845
    -0.06495
     0.01717
    -0.05322
    -0.03758
    -0.06495
    -0.08059
    -0.06495
    -0.10406
    -0.07668
    -0.02194
    -0.10406
    -0.14707
    -0.15098
    -0.17835
    -0.19791
    -0.17444
    -0.07668
    -0.07668
    -0.09233
    -0.13534
    -0.01412
     0.06800
    -0.02194
    -0.12361
    -0.07668
     0.03672
     0.17359
     0.17750
     0.22051
     0.29481
     0.34955
     0.43558
     0.55290
     0.83836
     1.07690
     1.27242
     1.85508
     2.75448
     3.20027
     4.04492
     4.97170
     3.79857
     1.00651
    -2.70841
    -4.02623
    -2.53244
    -0.62023
     0.65457
     0.24397
    -1.21071
    -2.79444
    -4.22957
    -5.03903
    -5.33232
    -5.21500
    -4.82005
    -4.06924
    -3.24414
    -2.51289
    -1.80510
    -1.22635
    -0.81185
    -0.52638
    -0.25656
    -0.24483
    -0.09233
     0.09929
     0.14621
     0.02499
    -0.00238
     0.02499
     0.01326
     0.03672
     0.05627
     0.13057
     0.07582
     0.12666
     0.05236
     0.10320
     0.13839
     0.06018
     0.08364
     0.10711
     0.12666
     0.15794
     0.12666
     0.11493
     0.14621
     0.18923
     0.14230
     0.19314
     0.29872
     0.28699
     0.20878
     0.24006
     0.27135
     0.27526
     0.40039
     0.33000
     0.22442
     0.24006
     0.29481
     0.29090
     0.33782
     0.27917
     0.13057
     0.15794
     0.17359
     0.15794
     0.20878
     0.15403
     0.00935
     0.06018
     0.11102
     0.15403
     0.14621
     0.01326
     0.05627
     0.13839
     0.13839
     0.06018
     0.14621
     0.03672
     0.06409
     0.14621
     0.22051
     0.20096
     0.13448
     0.03281
     0.07582
     0.13839
     0.31045
     0.18141
     0.20096
     0.17359
     0.21269
     0.22442
     0.29872
     0.27917
     0.20096
     0.25961
     0.21269
     0.31045
     0.30263
     0.29481
     0.27917
     0.16576
     0.25179
     0.31045
     0.30263
     0.27917
     0.24397
     0.20878
     0.21269
     0.26353
     0.28308
     0.27917
     0.19314
     0.20487
     0.24397
     0.29090
     0.25570
     0.25179
     0.22051
     0.29872
     0.23224
     0.27917
     0.26744
     0.28699
     0.21660
     0.26353
     0.29872
     0.32218
     0.34564
     0.25570
     0.22442
     0.28699
     0.28308
     0.22442
     0.30654
     0.31436
     0.22833
     0.24397
     0.32609
     0.36129
     0.32609
     0.39648
     0.44341
     0.47860
     0.61938
     0.59591
     0.10320
     0.13839
     0.51770
     0.51379
     0.56463
     0.55290
     0.38475
     0.22442
     0.24397
     0.31436
     0.30654
     0.27135
     0.27917
     0.30263
     0.31436
     0.50206
     0.47860
     0.42385
     0.43167
     0.50597
     0.44341
     0.60373
     0.77970
     0.76406
     0.74451
     0.79926
     0.95176
     0.75624
     0.69758
     0.70541
     0.64675
     0.52161
     0.43950
     0.48251
     0.38084
     0.44732
     0.33782
     0.28308
     0.20487
     0.16185
     0.10711
     0.03672
     0.06018
     0.02108
    -0.00238
     0.06800
     0.05236
     0.12666
    -0.01021
     0.13448
     0.08756
     0.10711
     0.04845
     0.14621
     0.15403
     0.25570
     0.34173
     0.33782
     0.29481
     0.40430
     0.40430
     0.47078
     0.72105
     0.90875
     0.81490
     0.56463
     0.63111
     0.81881
     0.97523
     1.01824
     1.17075
     1.12382
     0.98696
     0.88529
     0.80708
     0.80708
     0.67803
     0.64675
     0.62329
     0.55290
     0.45123
     0.37302
     0.27135
     0.23224
     0.09538
    -0.01803
     0.02499
     0.01717
    -0.03758
    -0.06104
    -0.11970
    -0.11188
    -0.09624
     0.02890
     0.28308
     0.06018
    -0.00238
     0.05236
     0.13057
     0.05627
     0.09929
     0.03672
     0.07582
     0.09929
     0.06409
     0.15403
     0.06409
    -0.02976
     0.00544
     0.02499
     0.09147
     0.10711
    -0.03758
    -0.00238
    -0.01412
     0.03672
     0.07191
     0.15012
    -0.02976
     0.05627
     0.09538
     0.06409
     0.11884
     0.03281
     0.00544
    -0.09233
     0.01717
     0.02108
     0.01717
    -0.01021
    -0.05713
    -0.08841
    -0.06886
     0.01326
    -0.08059
    -0.11188
    -0.10797
    -0.17444
    -0.13143
    -0.13925
    -0.13143
    -0.19791
    -0.20964
    -0.20964
    -0.09233
    -0.19009
    -0.23701
    -0.33086
    -0.27612
    -0.25265
    -0.33868
    -0.31913
    -0.27612
    -0.35432
    -0.36215
    -0.27612
    -0.28003
    -0.22919
    -0.33477
    -0.36997
    -0.35041
    -0.36215
    -0.26438
    -0.29958
    -0.24874
    -0.33868
    -0.37388
    -0.30349
    -0.22137
    -0.30740
    -0.26438
    -0.26829
    -0.28785
    -0.29176
    -0.29567
    -0.27221
    -0.22919
    -0.25656
    -0.28785
    -0.15489
    -0.21355
    -0.15880
    -0.20182
    -0.19009
    -0.11970
    -0.10797
    -0.04931
    -0.01803
     0.01717
     0.10320
     0.08756
     0.14621
     0.31436
     0.32609
     0.43558
     0.41994
     0.44341
     0.58027
     0.64284
     0.65066
     0.89311
     1.35845
     2.19137
     3.27848
     4.85047
     6.06662
     7.40790
     8.13525
     5.39403
    -4.50721
    -6.28647
    -4.27650
    -4.71056
    -2.55981
    -0.88223
     1.44448
    -0.51856
    -4.19829
    -6.77136
    -7.87802
    -7.87802
    -7.51434
    -6.22390
    -4.56587
    -2.81399
    -1.14814
     0.22442
     1.02606
     1.33890
     1.49140
     1.18639
     0.87746
     0.77579
     0.64284
     0.40039
     0.12275
    -0.29958
    -0.62023
    -0.90961
    -1.02301
    -1.19507
    -1.16770
    -1.03865
    -0.89788
    -0.82749
    -0.76101
    -0.63197
    -0.55376
    -0.44426
    -0.28785
    -0.26438
    -0.25656
    -0.21355
    -0.19400
    -0.15880
    -0.22137
    -0.20182
    -0.20573
    -0.09624
    -0.09233
    -0.04149
    -0.13143
    -0.04931
    -0.10797
    -0.19400
    -0.09233
    -0.06495
    -0.05322
     0.00935
    -0.11188
    -0.13925
    -0.20964
    -0.26047
    -0.18618
    -0.06886
    -0.11970
    -0.19400
    -0.29176
    -0.32304
    -0.20182
    -0.20964
    -0.17444
    -0.21746
    -0.26829
    -0.21746
    -0.11188
    -0.02585
    -0.10015
    -0.13534
    -0.14316
     0.03672
     0.11102
     0.10711
     0.12666
    -0.01021
     0.12275
     0.16576
     0.24397
     0.33000
     0.21269
     0.21269
     0.24006
     0.38084
     0.40039
     0.34173
     0.29481
     0.26744
     0.36129
     0.36911
     0.34564
     0.28699
     0.25570
     0.20878
     0.33782
     0.21269
     0.21660
     0.20096
     0.29090
     0.33782
     0.50206
     0.54899
     0.71714
     0.80708
     0.81881
     1.01042
     1.07690
     1.20985
     1.31152
     1.32717
     1.35845
     1.45230
     1.48749
     1.52660
     1.46012
     1.45621
     1.38191
     1.17466
     1.15511
     0.99478
     0.92830
     0.83054
     0.74842
     0.64284
     0.59200
     0.55681
     0.47860
     0.40821
     0.36129
     0.28699
     0.30654
     0.29872
     0.26353
     0.27526
     0.20096
     0.22442
     0.25179
     0.27526
     0.22051
     0.25570
     0.16576
     0.13448
     0.17359
     0.17359
     0.31436
     0.20878
     0.22442
     0.20096
     0.25570
     0.27526
     0.23615
     0.20878
     0.13057
     0.24788
     0.31045
     0.35738
     0.21660
     0.20096
     0.13839
     0.26744
     0.30263
     0.20878
     0.11884
     0.07582
    -0.01803
     0.06800
    -0.00238
    -0.05322
    -0.10406
    -0.12752
    -0.17053
     0.04454
     0.04454
    -0.04931
    -0.10015
    -0.17444
    -0.17835
    -0.02194
     0.15012
     0.16967
     0.22833
     0.20487
     0.14621
     0.09538
     0.11493
     0.33391
     0.52552
     0.48251
     0.68585
     0.46296
     0.37693
     0.35738
     0.24006
     0.36520
     0.30654
     0.25961
     0.51379
     0.67021
     0.94003
     1.36236
     1.62827
     1.85899
     1.67128
     1.79642
     2.14054
     2.46510
     2.39081
     1.96066
     1.44057
     0.51770
    -0.19791
    -1.04256
    -2.13358
    -3.02125
    -3.03689
    -2.88438
    -2.84528
    -2.97823
    -4.06924
    -4.94909
    -5.52393
    -5.28148
    -4.94518
    -4.58542
    -3.94802
    -3.08381
    -2.38384
    -1.77382
    -1.21071
    -0.76101
    -0.53421
    -0.26047
    -0.29176
    -0.22137
    -0.14707
    -0.06104
     0.13839
     0.18923
     0.13839
     0.27526
     0.34173
     0.38866
     0.48642
     0.51379
     0.45514
     0.43167
     0.55290
     0.62329
     0.68976
     0.67021
     0.69367
     0.72105
     0.79535
     0.79144
     0.76015
     0.73278
     0.67021
     0.56463
     0.60373
     0.61547
     0.56072
     0.45905
     0.43558
     0.29090
     0.27917
     0.30263
     0.24788
     0.09538
     0.02108
     0.09929
     0.04845
     0.01326
     0.04845
    -0.04149
     0.09538
     0.13448
     0.14621
     0.09929
     0.10320
     0.11493
     0.15012
     0.18923
     0.24397
     0.34173
     0.25961
     0.30263
     0.31827
     0.31045
     0.38475
     0.31827
     0.31827
     0.28699
     0.29872
     0.31436
     0.33782
     0.34173
     0.27135
     0.35738
     0.36911
     0.36911
     0.40039
     0.43950
     0.50597
     0.48642
     0.61547
     0.72105
     0.79144
     0.76015
     0.77188
     0.83836
     0.85009
     0.95567
     1.00651
     0.95958
     0.97914
     0.95958
     0.93612
     0.90093
     1.04170
     0.88138
     0.86573
     0.75624
     0.73669
     0.95176
     0.88138
     0.87355
     0.77579
     0.75233
     0.80317
     0.89311
     0.88529
     0.93221
     0.90093
     0.93612
     0.98696
     1.02215
     0.95958
     1.03388
     1.00651
     1.10036
     1.09645
     0.82663
     0.99869
     2.11707
     2.07015
     1.20203
     0.86964
     0.45123
     0.18141
     0.15012
     0.12275
     0.17750
     0.33391
     0.30654
    -0.21746
    -0.51074
    -0.72582
    -0.88223
    -0.76883
    -0.62023
    -0.55767
    -0.48728
    -0.22919
     0.10320
     0.40430
     0.57245
     0.70541
     0.71714
     0.95958
     1.11991
     1.29979
     1.37409
     1.33499
     1.26851
     1.15511
     1.15902
     1.04170
     0.88920
     0.74451
     0.76015
     0.65457
     0.62720
     0.53726
     0.41212
     0.25961
     0.18141
     0.12275
     0.09538
     0.09538
     0.00153
    -0.10797
    -0.11188
    -0.18618
    -0.18227
    -0.26829
    -0.32304
    -0.33477
    -0.31522
    -0.39343
    -0.38561
    -0.41689
    -0.45991
    -0.40125
    -0.54594
    -0.45209
    -0.38561
    -0.40516
    -0.35432
    -0.40516
    -0.40516
    -0.50292
    -0.44426
    -0.37388
    -0.36606
    -0.42080
    -0.38170
    -0.40125
    -0.37388
    -0.35041
    -0.44426
    -0.45209
    -0.40125
    -0.44035
    -0.32695
    -0.19791
    -0.47555
    -0.46382
    -0.38561
    -0.34259
    -0.25656
    -0.30740
    -0.37388
    -0.37779
    -0.42471
    -0.31913
    -0.26829
    -0.33477
    -0.27221
    -0.31522
    -0.25265
    -0.16271
    -0.01803
    -0.13143
    -0.13925
    -0.03367
     0.05236
     0.07973
     0.09538
     0.12666
     0.05236
     0.15012
     0.18141
     0.14230
     0.23224
     0.12666
     0.12275
     0.12666
     0.21269
     0.15794
     0.19705
     0.17750
     0.26744
     0.36911
     0.41212
     0.48251
     0.53335
     0.59982
     0.58027
     0.63893
     0.65066
     0.45905
     0.10320
    -0.60068
    -1.89895
    -3.88936
    -3.18940
    -0.69844
    -0.55376
    -1.33976
    -2.23916
    -3.41620
    -3.66647
    -3.22850
    -2.91175
    -2.81008
    -2.46205
    -2.03581
    -1.50791
    -1.01128
    -0.69844
    -0.44818
    -0.24092
    -0.02976
     0.05236
     0.26744
     0.37302
     0.47078
     0.50597
     0.58418
     0.62329
     0.63111
     0.68194
     0.62329
     0.58418
     0.61938
     0.75233
     0.72496
     0.45514
     0.03281
    -0.22919
     0.20487
     0.46296
     0.30654
     0.14230
    -0.29958
    -0.31913
    -0.54985
    -0.67498
    -0.49119
    -0.47164
    -0.51465
    -0.42862
    -0.23701
    -0.01021
    -0.02194
    -0.06495
     0.06800
     0.17750
     0.26744
     0.47860
     0.67803
     0.78361
     0.99478
     1.06126
     1.27242
     1.21376
     1.09254
     1.07690
     1.13164
     1.09645
     1.05343
     1.00260
     0.85009
     0.82663
     0.81490
     0.87746
     0.78752
     0.66239
     0.54899
     0.50988
     0.47860
     0.53335
     0.41212
     0.41994
     0.31436
     0.38084
     0.37693
     0.26353
     0.27917
     0.33391
     0.29481
     0.26353
     0.27526
     0.14230
     0.15794
     0.11102
     0.10320
     0.21660
     0.14230
     0.15794
     0.11884
     0.10711
     0.03281
     0.03672
     0.03672
     0.03281
     0.08756
     0.08756
     0.10711
     0.05236
     0.15794
     0.09538
     0.11493
     0.16185
     0.17359
     0.11102
     0.13057
     0.17750
     0.17359
     0.11102
     0.15403
     0.11884
     0.20096
     0.20096
     0.15794
     0.09538
     0.09929
     0.01717
     0.10711
     0.16185
     0.22833
     0.15794
     0.09147
     0.10711
     0.16576
     0.19314
     0.16185
     0.15403
     0.11884
     0.17750
     0.23615
     0.17750
     0.19314
     0.17750
     0.15794
     0.20487
     0.33000
     0.28308
     0.17359
     0.21269
     0.19314
     0.22442
     0.22051
     0.25179
     0.17359
     0.24006
     0.21269
     0.31827
     0.24397
     0.16185
     0.15403
     0.13448
     0.29090
     0.20096
     0.17359
     0.12666
     0.23224
     0.16967
     0.21269
     0.13839
     0.12275
     0.16967
     0.03672
     0.19314
     0.09147
     0.15012
     0.13057
     0.03281
     0.15403
     0.12275
     0.09147
     0.12275
     0.13057
     0.08756
     0.06800
     0.04063
     0.09538
     0.07973
     0.09538
     0.14621
     0.14230
     0.16185
     0.10320
     0.13448
     0.24006
     0.27526
     0.22833
     0.33000
     0.24788
     0.41994
     0.40039
     0.47469
     0.52552
     0.61155
     0.72496
     0.67803
     0.58027
     0.50988
     0.61155
     0.44341
    -0.22137
    -0.89788
    -1.04256
    -1.14032
    -1.95370
    -1.92632
    -0.94089
    -0.27612
    -0.65152
    -1.10513
    -1.63695
    -1.96543
    -1.85985
    -1.80119
    -1.59785
    -1.53919
    -1.39841
    -1.17552
    -0.87441
    -0.82749
    -0.82749
    -0.87832
    -0.84313
    -0.91743
    -1.09340
    -1.06211
    -0.81576
    -0.72191
    -0.47164
    -0.14316
     0.09929
     0.29090
     0.38866
     0.54508
     0.76015
     1.01433
     1.03388
     1.06126
     1.07690
     1.12773
     1.18248
     1.09645
     1.13946
     1.06908
     0.93221
     0.97132
     0.87355
     0.83836
     0.80317
     0.78752
     0.79144
     0.72887
     0.67021
     0.62329
     0.65066
     0.46687
     0.46296
     0.41212
     0.33782
     0.31045
     0.25961
     0.20878
     0.25179
     0.25961
     0.14230
     0.18141
     0.22442
     0.20878
     0.11102
     0.11493
     0.12666
     0.19314
     0.12275
     0.14621
     0.02499
     0.15403
     0.23615
     0.17359
     0.19314
     0.11884
     0.10711
     0.06800
     0.11493
     0.16967
     0.13057
     0.11102
     0.12666
     0.18923
     0.18923
     0.21660
     0.22051
     0.14230
     0.15403
     0.19705
     0.26744
     0.23224
     0.25961
     0.16576
     0.28308
     0.30654
     0.33000
     0.28699
     0.25179
     0.25961
     0.24397
     0.22833
     0.23224
     0.24397
     0.29090
     0.19314
     0.25179
     0.17359
     0.19705
     0.08756
     0.09147
     0.07582
     0.17359
     0.16185
     0.09147
     0.08364
     0.00544
     0.09538
     0.10320
     0.11102
     0.18141
     0.04454
     0.12666
     0.08756
     0.18923
     0.08756
     0.07582
     0.16576
     0.13839
     0.15012
     0.17750
     0.22833
     0.25961
     0.16967
     0.14621
     0.24397
     0.15794
     0.17359
     0.16576
     0.16967
     0.17750
     0.16967
     0.11102
     0.11102
     0.15403
     0.06409
     0.13839
     0.16967
    -0.02585
     0.03281
     0.11884
     0.16185
     0.19314
     0.22833
     0.23224
     0.35738
     0.39257
     0.47860
     0.53335
     0.71323
     0.90093
     0.99478
     1.01433
     1.04952
     1.11991
     1.13164
     1.21767
     1.21767
     1.21767
     1.23331
     1.20203
     1.15120
     1.13555
     0.94394
     0.85791
     0.70149
     0.67021
     0.53726
     0.42385
     0.31045
     0.19314
     0.09147
    -0.02194
     0.05627
     0.09929
     0.12666
     0.06409
     0.10711
     0.07191
     0.17750
     0.41212
     0.21269
    -0.09624
     0.13448
     0.29872
     0.02499
    -0.29958
    -0.70626
    -1.28110
    -1.34367
    -1.67605
    -1.85593
    -1.95761
    -2.10229
    -2.23525
    -2.16486
    -2.35256
    -2.19614
    -1.96934
    -1.87158
    -1.67605
    -1.41014
    -1.47662
    -1.35149
    -1.13641
    -0.73755
    -0.48337
    -0.53421
    -0.89397
    -1.32020
    -1.53919
    -1.78555
    -1.94587
    -1.95761
    -1.71125
    -1.77773
    -1.93414
    -2.07883
    -2.03973
    -1.92241
    -1.68779
    -1.52746
    -1.16770
    -0.77274
    -0.39734
    -0.05322
     0.20878
     0.31436
     0.52161
     0.59982
     0.64284
     0.67803
     0.62329
     0.65848
     0.56854
     0.52944
     0.50597
     0.42776
     0.44341
     0.36129
     0.40430
     0.33782
     0.33782
     0.31827
     0.35347
     0.33391
     0.19314
     0.29481
     0.34173
     0.30654
     0.32609
     0.30654
     0.32609
     0.22442
     0.18141
     0.29481
     0.38866
     0.33782
     0.29872
     0.36129
     0.32218
     0.35347
     0.35347
     0.38475
     0.34955
     0.44732
     0.49424
     0.50597
     0.66239
     0.61547
     0.64675
     0.72496
     0.76406
     0.90875
     0.96349
     0.93221
     0.97132
     0.94394
     0.99087
     0.98696
     1.03779
     0.99087
     0.85400
     0.72105
     0.72105
     0.70541
     0.58418
     0.56463
     0.51379
     0.42385
     0.49424
     0.34564
     0.30263
     0.23224
     0.33391
     0.22442
     0.41994
     0.43950
     0.33782
     0.41603
     0.45905
     0.46687
     0.45514
     0.47860
     0.47078
     0.50597
     0.50988
     0.45123
     0.48642
     0.43167
     0.42385
     0.36911
     0.41603
     0.49424
     0.34955
     0.36129
     0.35347
     0.37302
     0.24397
     0.24397
     0.24788
     0.26353
     0.32609
     0.23615
     0.23224
     0.22442
     0.23224
     0.18141
     0.22833
     0.27917
     0.25179
     0.24788
     0.29481
     0.40039
     0.42776
     0.54117
     0.79144
     1.25287
     1.69866
     1.78860
     1.88636
     1.87463
     2.14445
     2.30869
     2.39863
     2.60588
     2.44946
     2.32433
     2.23830
     2.25003
     1.86290
     1.61263
     1.44448
     0.91657
     0.53335
     0.12666
    -0.15489
    -0.52638
    -0.78447
    -0.77665
    -0.63979
    -0.57722
    -0.78447
    -0.94871
    -1.02692
    -0.87441
    -0.66716
    -0.56940
    -0.43253
    -0.36606
    -0.24483
    -0.02585
     0.05236
     0.02108
    -0.02194
     0.06018
     0.15012
     0.15012
     0.33000
     0.63111
     0.77188
     0.13448
    -0.57331
    -0.53029
    -0.19791
    -0.21355
    -0.15489
    -0.13534
    -0.04931
    -0.15880
    -0.29176
    -0.32304
    -0.85095
    -1.11295
    -1.17161
    -1.29283
    -1.15205
    -1.15205
    -1.07776
    -1.02692
    -1.17552
    -1.30456
    -1.30847
    -1.30847
    -1.36322
    -1.32020
    -1.23417
    -1.10122
    -1.03865
    -0.87832
    -0.72582
    -0.52247
    -0.34650
    -0.15880
     0.05627
     0.23615
     0.36129
     0.53726
     0.69758
     0.86573
     0.97132
     1.02606
     1.04952
     1.05735
     0.97914
     1.03388
     1.12382
     0.87746
     0.87746
     0.58027
     0.24006
     0.07582
    -0.06886
    -0.25265
    -0.20964
    -0.36606
    -0.40125
    -0.51856
    -0.65152
    -0.83140
    -0.78447
    -0.85486
    -0.66716
    -0.58504
    -0.60459
    -0.52247
    -0.37388
    -0.15880
    -0.16271
    -0.05713
    -0.01412
    -0.08450
     0.02890
     0.00544
     0.01326
     0.02499
     0.00935
    -0.03367
    -0.06104
     0.08756
    -0.04540
    -0.03758
    -0.14707
    -0.10797
    -0.16271
    -0.11970
    -0.10015
    -0.17444
    -0.12752
    -0.11970
    -0.10406
    -0.11188
    -0.11970
    -0.15880
    -0.20182
    -0.05322
    -0.10015
    -0.05322
    -0.11970
    -0.03758
    -0.03758
     0.04454
     0.02108
     0.02890
     0.06409
     0.10320
     0.13057
     0.07582
     0.15794
     0.11102
     0.07191
     0.23224
     0.25961
     0.25570
     0.24397
     0.23224
     0.38475
     0.27917
     0.38084
     0.41603
     0.41212
     0.46296
     0.55681
     0.55681
     0.55290
     0.57245
     0.53726
     0.64284
     0.74451
     0.55290
     0.62329
     0.56072
     0.54508
     0.61938
     0.62720
     0.54117
     0.51379
     0.50597
     0.59591
     0.70541
     0.81099
     0.91657
     1.16684
     1.56961
     2.14054
     2.40254
     2.49248
     2.54722
     2.56678
     2.50030
     2.57069
     2.44164
     2.60197
     3.12988
     1.94893
    -1.14814
    -2.84137
    -2.36038
    -2.43077
    -2.49334
    -3.00169
    -3.40056
    -3.56480
    -4.15918
    -4.56978
    -4.81223
    -4.63235
    -4.05360
    -3.47486
    -2.61847
    -1.78946
    -1.06603
    -0.35432
     0.22442
     0.70932
     0.91657
     1.28415
     1.38191
     1.37409
     1.28806
     1.22158
     1.07299
     0.90875
     0.82272
     0.65848
     0.51770
     0.39648
     0.37302
     0.24006
     0.16185
     0.12666
     0.08364
    -0.06104
     0.08756
     0.02499
     0.06018
    -0.00238
     0.08756
     0.07973
     0.01326
     0.23615
     0.17359
     0.26353
     0.27135
     0.31045
     0.36520
     0.30654
     0.31045
     0.22051
     0.28699
     0.33782
     0.25179
     0.28699
     0.15794
     0.13057
     0.08364
     0.10711
     0.18532
     0.13057
     0.08364
     0.11884
     0.13839
     0.08756
     0.06800
     0.04063
     0.10320
     0.09538
     0.09929
     0.06800
     0.04454
     0.11884
     0.14621
     0.09147
     0.02108
     0.04454
     0.07973
     0.09538
     0.03672
     0.06409
     0.09929
     0.04845
     0.13839
     0.06409
     0.08364
     0.10711
     0.07191
     0.09147
     0.02890
    -0.00630
     0.03281
     0.04845
    -0.02976
    -0.00630
    -0.02585
    -0.11970
    -0.10406
    -0.18227
    -0.15098
    -0.17444
    -0.24092
    -0.25656
    -0.24092
    -0.36606
    -0.32695
    -0.31913
    -0.31131
    -0.29567
    -0.29958
    -0.35824
    -0.39343
    -0.36215
    -0.25656
    -0.20182
    -0.40516
    -0.44035
    -0.54203
    -0.72582
    -0.73755
    -0.92525
    -0.99173
    -1.11295
    -1.40232
    -1.63695
    -2.07883
    -2.40731
    -2.30564
    -1.59785
    -1.13641
    -1.00737
    -1.15988
    -1.17552
    -1.05038
    -0.86659
    -0.58895
    -0.31131
    -0.09233
     0.14621
     0.43950
     0.52552
     0.74060
     0.67412
     0.65066
     0.59200
     0.53726
     0.29872
     0.16185
     0.07582
     0.00153
    -0.07277
    -0.02976
    -0.09624
    -0.09624
    -0.02976
    -0.02194
     0.01717
     0.09929
     0.11493
     0.09538
     0.14230
     0.15794
     0.26353
     0.18923
     0.22833
     0.19314
     0.23615
     0.24788
     0.34173
     0.30263
     0.20096
     0.22051
     0.30263
     0.31045
     0.33000
     0.34564
     0.30654
     0.27917
     0.31045
     0.34955
     0.39257
     0.41212
     0.47860
     0.49424
     0.54117
     0.69758
     0.69367
     0.94785
     1.15120
     1.50314
     1.82379
     2.17182
     2.14836
     2.19919
     2.83660
     3.20418
     2.72319
     2.68409
     2.96564
     2.37125
     1.02997
     0.27135
    -0.28003
    -0.63197
    -0.94089
    -1.17943
    -2.06319
    -2.40340
    -2.95086
    -3.41620
    -3.41229
    -3.20895
    -3.12683
    -3.19722
    -2.77098
    -2.27826
    -1.90677
    -1.50008
    -0.81576
    -0.15098
     0.21660
     0.52552
     0.77579
     1.03779
     1.01824
     1.01824
     0.92439
     0.84227
     0.81099
     0.72887
     0.72105
     0.58809
     0.72105
     0.59982
     0.60764
     0.64284
     0.48251
     0.43167
     0.43558
     0.41603
     0.30263
     0.29481
     0.26353
     0.17750
     0.12666
     0.12275
     0.11884
     0.10711
     0.02890
     0.06018
     0.07191
     0.08756
    -0.01803
    -0.00238
    -0.02194
     0.08756
     0.03281
     0.06409
    -0.03758
    -0.01021
     0.11884
    -0.03367
     0.13839
     0.00544
    -0.02976
     0.04454
     0.13057
     0.08364
     0.06800
     0.13057
     0.04063
     0.10711
     0.16967
     0.14230
     0.14621
     0.11102
     0.07973
     0.09929
     0.15403
     0.20487
     0.14621
     0.09929
     0.11884
     0.16967
     0.11102
     0.07582
     0.05236
     0.03672
     0.07191
     0.08756
     0.02499
     0.01326
     0.01717
     0.00935
    -0.06886
     0.08364
     0.07191
    -0.05713
     0.02499
     0.00544
     0.06800
    -0.02585
     0.02108
    -0.00238
     0.05627
     0.08364
     0.07191
     0.11102
     0.04063
     0.06409
     0.05236
     0.12666
     0.15794
     0.08364
     0.07973
     0.04063
     0.19705
     0.13057
     0.08756
     0.10711
     0.11102
     0.10711
     0.06409
     0.10320
     0.01326
     0.05236
    -0.01412
     0.03672
     0.05627
    -0.03367
     0.01326
    -0.03758
     0.03672
    -0.00238
    -0.04931
    -0.17053
    -0.02194
    -0.01021
    -0.04931
    -0.02976
    -0.06104
    -0.02585
    -0.02585
     0.02108
     0.03672
     0.00544
    -0.06104
    -0.00238
    -0.01412
    -0.02585
     0.00544
    -0.09624
    -0.01021
    -0.05713
     0.00544
    -0.10015
    -0.06886
    -0.10015
    -0.16271
    -0.11970
    -0.10797
    -0.18618
    -0.23701
    -0.29176
    -0.31913
    -0.25656
    -0.28785
    -0.27612
    -0.34650
    -0.34650
    -0.26829
    -0.31913
    -0.44426
    -0.40907
    -0.29958
    -0.31131
    -0.22919
    -0.14707
    -0.16271
    -0.06495
    -0.08059
     0.01326
    -0.02194
     0.07973
     0.03281
     0.03281
     0.04063
     0.38475
     0.70932
     0.83836
     0.89702
     1.22940
     1.35845
     1.57743
     1.75340
     2.12881
     1.67128
     1.09645
    -0.15880
    -1.15205
    -1.37495
    -1.63695
    -1.59002
    -1.47271
    -1.39450
    -1.71125
    -2.05928
    -2.68886
    -3.23632
    -3.47877
    -3.46704
    -3.09946
    -2.42686
    -1.82465
    -1.20289
    -0.75319
    -0.31522
    -0.00238
     0.26744
     0.38866
     0.49033
     0.60764
     0.52552
     0.49815
     0.41212
     0.49033
     0.42776
     0.37693
     0.29090
     0.35347
     0.25179
     0.31436
     0.24397
     0.27526
     0.17750
     0.20096
     0.17359
     0.16185
     0.15794
     0.11884
     0.06409
     0.08756
     0.12275
     0.02890
     0.00544
    -0.00238
     0.01717
    -0.06495
    -0.07277
    -0.02585
    -0.01021
    -0.06104
    -0.04931
    -0.02194
    -0.07668
    -0.01803
    -0.03367
     0.07191
     0.07973
     0.15794
     0.13057
     0.10320
     0.06800
     0.22442
     0.25570
     0.20096
     0.38084
     0.29872
     0.36520
     0.44732
     0.50597
     0.45123
     0.45514
     0.48642
     0.60764
     0.59200
     0.73669
     0.59200
     0.76015
     0.68194
     0.78361
     0.74060
     0.75233
     0.77970
     0.74842
     0.65457
     0.66239
     0.57245
     0.58809
     0.47860
     0.47469
     0.39648
     0.41212
     0.36520
     0.23615
     0.22051
     0.22442
     0.09929
     0.06018
     0.05627
     0.00935
     0.04845
    -0.01803
     0.00935
    -0.07668
    -0.18618
    -0.21746
    -0.20182
    -0.21355
    -0.42471
    -0.44035
    -0.46773
    -0.61241
    -0.53812
    -0.60068
    -0.72973
    -0.69062
    -0.76883
    -0.73755
    -0.77274
    -0.78838
    -0.90179
    -0.82749
    -0.80012
    -0.74537
    -0.74537
    -0.67889
    -0.67498
    -0.67498
    -0.63588
    -0.60459
    -0.51856
    -0.52638
    -0.48728
    -0.45991
    -0.40125
    -0.43644
    -0.38952
    -0.43644
    -0.42862
    -0.40125
    -0.40125
    -0.40907
    -0.44426
    -0.58113
    -0.60068
    -0.71800
    -0.72973
    -0.87441
    -0.96826
    -1.10904
    -1.16379
    -1.24591
    -1.38668
    -1.51182
    -1.59393
    -1.59002
    -1.78946
    -1.85985
    -1.82856
    -1.98889
    -2.08665
    -2.05537
    -2.12184
    -2.10229
    -2.19614
    -2.20787
    -2.22352
    -2.24698
    -2.30955
    -2.27044
    -2.34865
    -2.27826
    -2.27044
    -2.32519
    -2.27044
    -2.32910
    -2.25089
    -2.27435
    -2.22743
    -2.16877
    -2.16877
    -2.15313
    -2.12967
    -2.06319
    -1.95370
    -1.94587
    -1.85985
    -1.69561
    -1.66041
    -1.60958
    -1.43752
    -1.32020
    -1.11686
    -0.84704
    -0.38170
     0.05627
     0.22442
     0.54117
     1.02997
     1.45621
     1.26460
    -0.17835
    -1.56265
    -2.63411
    -3.54916
    -3.74859
    -3.61563
    -2.37211
    -2.04364
    -2.95868
    -4.12790
    -4.74575
    -4.74966
    -4.74575
    -4.51895
    -4.25304
    -3.77596
    -3.08772
    -2.53244
    -1.77382
    -0.79620
    -0.29176
    -0.11579
    -0.30740
    -0.44818
    -0.52638
    -0.78447
    -0.77274
    -0.98000
    -1.05820
    -1.21853
    -1.44534
    -1.41014
    -1.23417
    -1.17552
    -1.17943
    -1.06994
    -1.14423
    -1.06603
    -1.04647
    -0.93307
    -0.77274
    -0.76101
    -0.63979
    -0.54594
    -0.35432
    -0.34259
    -0.31913
    -0.31131
    -0.36606
    -0.28003
    -0.28394
    -0.22137
    -0.22528
    -0.23310
    -0.19791
    -0.13925
    -0.17053
    -0.13143
    -0.16271
    -0.12752
    -0.10015
    -0.10015
    -0.06495
    -0.10406
    -0.06495
    -0.00630
    -0.04149
     0.01717
     0.00153
     0.02108
     0.05627
     0.06800
     0.08756
     0.04063
     0.04454
     0.15403
     0.08364
     0.17359
     0.18923
     0.16967
     0.17359
     0.22051
     0.23615
     0.16967
     0.19705
     0.27917
     0.26744
     0.19705
     0.29872
     0.20096
     0.21269
     0.22051
     0.24006
     0.20096
     0.19705
     0.20878
     0.13448
     0.18923
     0.23615
     0.13448
     0.16967
     0.13057
     0.14230
     0.15403
     0.18923
     0.15012
     0.05236
     0.11493
     0.09929
     0.12275
     0.07582
     0.09929
     0.04063
     0.13057
     0.10711
     0.07191
     0.05627
     0.00544
    -0.00238
     0.08756
     0.05236
     0.09538
     0.01326
     0.01326
    -0.03758
     0.11884
     0.09538
     0.04454
    -0.02976
    -0.06104
     0.02108
    -0.02585
     0.01717
     0.02890
    -0.02194
    -0.10406
     0.07582
     0.04845
     0.01326
    -0.04149
    -0.04931
     0.01717
     0.00544
     0.04454
    -0.06104
     0.02108
    -0.00238
    -0.01412
    -0.01412
     0.01717
    -0.01803
    -0.04931
    -0.08450
    -0.03367
    -0.01021
    -0.09624
    -0.08450
    -0.05713
    -0.08450
    -0.05322
    -0.03367
    -0.10015
    -0.08059
    -0.03758
    -0.15489
    -0.06495
    -0.02585
    -0.04149
    -0.08450
    -0.02976
     0.00935
    -0.06886
    -0.02976
    -0.02585
     0.06018
    -0.01803
     0.02890
     0.00544
    -0.00630
     0.01326
     0.06409
     0.07582
     0.03281
     0.03672
     0.02499
     0.04454
     0.14230
     0.04845
    -0.00630
    -0.03367
     0.06409
     0.10320
     0.06409
     0.07191
     0.06018
     0.07582
     0.07582
     0.06409
     0.08364
     0.06800
     0.07582
     0.11884
     0.07973
     0.12275
     0.09538
     0.04063
     0.11493
     0.20487
     0.22051
     0.33000
     0.37302
     0.47469
     0.68976
     1.06908
     1.64000
     2.40254
     3.26675
     3.19636
     2.36343
     1.36627
     0.25179
    -1.61740
    -2.32519
    -2.67713
    -1.58611
    -0.87441
    -1.27719
    -1.62522
    -2.72014
    -3.75641
    -4.24913
    -4.30778
    -4.04969
    -3.16593
    -2.78662
    -1.84420
    -0.89006
    -0.16271
     0.66630
     1.23723
     1.58525
     1.83161
     1.89809
     1.71430
     1.67911
     1.37018
     1.42493
     1.24114
     1.14729
     1.02606
     0.74060
     0.63893
     0.46687
     0.41603
     0.37693
     0.40821
     0.29481
     0.15794
     0.22833
     0.15403
     0.23615
     0.22833
     0.25179
     0.36911
     0.29481
     0.29090
     0.33000
     0.21269
     0.18141
     0.14621
     0.07191
     0.09538
     0.15794
     0.27526
     0.27135
     0.24788
     0.33782
     0.36129
     0.36129
     0.41212
     0.38475
     0.44732
     0.45123
     0.57636
     0.55681
     0.51379
     0.61938
     0.59200
     0.66630
     0.67021
     0.68976
     0.71323
     0.69367
     0.75233
     0.64284
     0.86182
     0.79144
     0.71323
     0.64284
     0.67803
     0.68976
     0.60764
     0.55290
     0.48251
     0.43558
     0.45905
     0.39648
     0.34173
     0.26744
     0.23224
     0.10711
     0.15403
     0.20096
     0.09929
     0.07191
     0.00153
    -0.02194
     0.02890
    -0.00238
    -0.08059
    -0.01803
    -0.09624
    -0.03367
    -0.08841
    -0.01021
    -0.13925
    -0.12752
    -0.13534
    -0.00238
    -0.08841
    -0.05713
    -0.05322
    -0.04540
    -0.06495
    -0.03758
    -0.02976
    -0.03758
     0.01717
     0.00153
     0.02499
     0.04454
    -0.02194
     0.06018
    -0.00630
     0.09538
     0.12275
     0.08364
     0.09147
     0.12666
     0.04845
     0.10320
     0.13839
     0.08364
     0.10711
     0.05236
     0.12666
     0.13448
     0.09538
     0.12275
     0.06800
     0.10711
     0.14230
     0.11884
     0.09147
     0.09538
     0.15403
     0.06800
     0.06409
     0.09538
     0.06018
     0.08364
     0.07973
     0.10711
     0.00935
     0.06409
    -0.00630
    -0.01412
     0.04063
     0.06800
     0.00935
    -0.00238
     0.00153
    -0.01803
     0.08364
     0.02890
     0.02108
     0.05236
     0.04063
     0.13839
     0.07973
     0.13057
     0.04845
     0.06018
     0.16576
     0.18923
     0.17750
     0.14230
     0.21660
     0.12275
     0.13448
     0.16576
     0.21660
     0.14230
     0.16576
     0.17750
     0.14230
     0.18923
     0.15012
     0.17750
     0.15794
     0.16967
     0.15794
     0.16576
     0.09538
     0.09929
     0.08756
     0.09538
     0.11884
     0.14621
     0.15012
     0.13057
     0.13057
     0.10711
     0.08364
     0.08364
     0.13057
     0.07973
     0.13057
     0.13839
     0.09929
     0.10320
     0.07582
     0.11102
     0.12275
     0.09538
     0.08756
     0.09538
     0.11884
     0.05236
     0.07582
     0.10711
     0.13448
     0.11884
     0.06018
     0.06800
     0.09538
     0.06800
     0.07582
     0.08364
     0.06409
     0.06800
     0.14230
     0.09538
     0.10320
     0.08756
     0.07973
     0.08364
     0.01326
     0.13839
     0.09929
     0.11493
     0.14621
     0.14621
     0.10320
     0.08756
     0.11102
     0.23224
     0.16185
     0.14621
     0.15012
     0.13839
     0.20878
     0.22442
     0.24006
     0.28308
     0.31436
     0.30263
     0.32218
     0.40039
     0.42385
     0.49033
     0.57245
     0.68585
     0.80708
     0.95176
     1.15902
     1.59699
     2.14054
     2.87179
     3.61869
     4.33430
     5.62474
     6.43420
     6.71575
     5.96886
     2.71146
    -3.35754
    -5.69990
    -3.13465
    -0.02585
     1.19421
    -0.17835
    -2.31346
    -4.30387
    -5.42226
    -6.55629
    -7.05682
    -6.76745
    -6.00491
    -5.04295
    -3.63519
    -2.34865
    -1.28501
    -0.23310
     0.60764
     1.13164
     1.42102
     1.62045
     1.65564
     1.69866
     1.56570
     1.38191
     1.17075
     1.04952
     0.89311
     0.65066
     0.58809
     0.50206
     0.45905
     0.28308
     0.24397
     0.30263
     0.17359
     0.24006
     0.19314
     0.22051
     0.17750
     0.16185
     0.07582
     0.12275
     0.12275
     0.14621
     0.09147
     0.09929
     0.06018
     0.04845
     0.02499
     0.05627
     0.06409
     0.04454
     0.05627
    -0.01803
     0.06018
     0.10320
     0.00544
     0.05627
     0.10711
     0.08756
     0.10711
     0.08756
     0.13448
     0.00153
     0.09929
     0.04063
     0.07973
     0.17750
     0.08756
     0.05627
     0.10711
     0.06409
     0.10320
     0.13448
     0.09538
     0.09147
     0.01717
     0.12666
     0.15403
     0.10711
     0.02108
     0.09538
     0.09538
     0.12666
     0.11884
     0.07191
     0.03281
     0.03281
     0.13839
     0.01326
     0.08364
     0.00935
    -0.01803
    -0.00238
     0.05627
     0.00935
    -0.06886
    -0.05322
    -0.08450
     0.00935
    -0.03758
    -0.01803
    -0.10015
    -0.03758
    -0.09233
    -0.10406
    -0.02976
    -0.02976
     0.00153
    -0.02976
     0.00153
    -0.01412
    -0.05713
    -0.01021
     0.00935
     0.05236
     0.04845
     0.03281
     0.05236
     0.00544
     0.06018
     0.01717
     0.07973
     0.07582
     0.01326
     0.05236
     0.06800
     0.10320
     0.08364
     0.09929
     0.10711
     0.10320
     0.12275
     0.13057
     0.13448
     0.07973
     0.13057
     0.09538
     0.09929
     0.19705
     0.12275
     0.10711
     0.11493
     0.13839
     0.15012
     0.13448
     0.06409
     0.06409
     0.16576
     0.12666
     0.18141
     0.16185
     0.07973
     0.09538
     0.12275
     0.16576
     0.10320
     0.14621
     0.11884
     0.22833
     0.16185
     0.12275
     0.13448
     0.09147
     0.18532
     0.18141
     0.20487
     0.17359
     0.13839
     0.12666
     0.13057
     0.16185
     0.20096
     0.16967
     0.13057
     0.10320
     0.18923
     0.28699
     0.16185
     0.11884
     0.11884
     0.23224
     0.15403
     0.18532
     0.15012
     0.15794
     0.21269
     0.16967
     0.24397
     0.24397
     0.18532
     0.23615
     0.19314
     0.28308
     0.26353
     0.25570
     0.26353
     0.24788
     0.34564
     0.36911
     0.32218
     0.28308
     0.34564
     0.34173
     0.41212
     0.40039
     0.36520
     0.39648
     0.33782
     0.43950
     0.40039
     0.44732
     0.56072
     0.67021
     0.72105
     0.83445
     0.99869
     1.04952
     1.23723
     1.59308
     1.94893
     1.78860
     0.48251
    -0.49901
    -2.01235
    -1.72689
    -1.29283
    -0.87832
    -0.81967
    -0.98391
    -1.33976
    -1.69952
    -2.23525
    -2.45032
    -2.27435
    -1.93805
    -1.28892
    -0.61241
     0.01717
     0.58027
     0.73669
     1.11209
     1.57743
     1.80815
     1.89418
     1.92546
     1.71821
     1.28024
     0.93612
     0.45123
     0.29481
     0.34955
     0.26353
     0.11884
    -0.13534
    -0.30349
    -0.49510
    -0.53812
    -0.44818
    -0.45991
    -0.33868
    -0.17444
     0.01717
     0.15794
     0.37302
     0.40821
     0.52552
     0.54117
     0.69758
     0.63502
     0.70541
     0.59200
     0.49815
     0.48251
     0.46687
     0.33782
     0.30263
     0.24788
     0.22442
     0.17750
     0.22833
     0.15012
     0.19314
     0.11884
     0.00153
     0.03672
     0.05627
     0.08756
    -0.05322
    -0.08841
    -0.02585
    -0.05713
    -0.06104
    -0.14707
    -0.19791
    -0.20964
    -0.25656
    -0.26438
    -0.29176
    -0.36997
    -0.38170
    -0.38561
    -0.36215
    -0.44035
    -0.44426
    -0.45209
    -0.41689
    -0.41689
    -0.45600
    -0.47946
    -0.46382
    -0.37388
    -0.38561
    -0.35432
    -0.41689
    -0.34650
    -0.35041
    -0.31131
    -0.23701
    -0.30349
    -0.31131
    -0.33868
    -0.34650
    -0.33868
    -0.33086
    -0.30740
    -0.37779
    -0.28394
    -0.32695
    -0.37388
    -0.35824
    -0.40516
    -0.41298
    -0.45600
    -0.36215
    -0.44426
    -0.43644
    -0.49901
    -0.47164
    -0.47555
    -0.49510
    -0.56940
    -0.50292
    -0.58895
    -0.60850
    -0.55376
    -0.57331
    -0.60850
    -0.60068
    -0.64761
    -0.62415
    -0.58504
    -0.60068
    -0.59286
    -0.56940
    -0.65934
    -0.59677
    -0.60459
    -0.62806
    -0.54203
    -0.58504
    -0.56158
    -0.48728
    -0.53812
    -0.54594
    -0.51465
    -0.55767
    -0.49510
    -0.58504
    -0.49119
    -0.51074
    -0.53421
    -0.47946
    -0.54203
    -0.53029
    -0.49510
    -0.66325
    -0.54985
    -0.46382
    -0.40125
    -0.49510
    -0.45991
    -0.51856
    -0.45209
    -0.40907
    -0.41298
    -0.33086
    -0.38561
    -0.33477
    -0.26047
    -0.27612
    -0.23310
    -0.15098
    -0.19009
    -0.19791
    -0.17444
    -0.17835
    -0.09624
    -0.20182
    -0.14316
    -0.06104
    -0.02585
    -0.02194
    -0.08059
     0.07582
     0.02499
     0.02108
     0.11884
     0.14230
     0.18532
     0.19705
     0.27135
     0.35347
     0.38084
     0.26744
     0.31827
     0.57245
     0.80317
     1.26460
     1.66346
     2.66845
     3.39970
     2.82878
     1.42884
    -0.57331
    -2.08274
    -1.93414
    -1.98498
    -1.10904
    -0.74537
    -1.01519
    -1.01910
    -1.69170
    -2.33692
    -2.97823
    -3.43575
    -3.15811
    -2.61847
    -2.05928
    -1.42579
    -0.73755
    -0.03367
     0.46296
     0.81490
     1.05343
     1.17466
     1.26460
     1.02606
     0.82663
     0.57245
     0.41994
     0.24788
     0.17750
     0.13448
    -0.03367
    -0.05713
    -0.02976
    -0.01412
     0.00544
     0.04063
     0.08756
     0.11884
     0.31827
     0.45514
     0.60373
     0.61938
     0.58027
     0.70149
     0.64675
     0.76406
     0.72887
     0.73669
     0.78752
     0.66239
     0.70932
     0.58809
     0.50988
     0.41212
     0.42385
     0.28699
     0.32218
     0.23224
     0.20487
     0.15403
     0.20096
     0.14621
     0.21269
     0.11493
     0.14621
     0.22833
     0.23615
     0.18141
     0.18532
     0.20487
     0.18532
     0.16576
     0.21660
     0.20878
     0.26353
     0.16576
     0.16967
     0.14621
     0.20487
     0.10320
     0.08364
     0.11884
     0.13448
     0.02108
     0.01326
    -0.00630
    -0.06104
     0.02108
    -0.03758
    -0.10015
    -0.08059
    -0.17053
    -0.08450
    -0.06104
    -0.01803
    -0.03758
    -0.03758
     0.02890
     0.03672
     0.12666
     0.09929
     0.11493
     0.16576
     0.22051
     0.16185
     0.21660
     0.22833
     0.27917
     0.24788
     0.25179
     0.20878
     0.21269
     0.10711
     0.08756
     0.13839
     0.08364
     0.05627
     0.03672
    -0.02194
    -0.00630
    -0.06495
    -0.05322
    -0.02585
    -0.14707
    -0.11188
    -0.08059
    -0.15880
    -0.13143
    -0.13534
    -0.17444
    -0.08450
    -0.11970
    -0.04540
    -0.07668
    -0.07277
    -0.07277
    -0.05322
    -0.04540
    -0.05713
     0.02499
    -0.01412
     0.02890
    -0.00630
     0.04454
     0.07191
     0.03672
     0.03672
     0.04845
     0.08364
     0.03672
     0.06409
     0.02890
     0.03672
     0.01717
     0.02499
     0.06800
    -0.02585
     0.03672
     0.03281
     0.02890
     0.02890
    -0.01412
     0.04454
     0.18141
     0.28699
     0.11493
     0.00544
    -0.00238
     0.04845
     0.12275
     0.32609
     1.63609
     0.38866
    -0.53421
    -0.07668
     0.14230
     0.28699
     0.29481
     0.35738
     0.27135
     0.18141
     0.12275
     0.03672
     0.01717
    -0.05713
    -0.07668
    -0.06495
    -0.01021
    -0.10015
    -0.01803
     0.00153
     0.08756
     0.03281
    -0.00630
    -0.02585
     0.05236
     0.13057
     0.12666
     0.09147
     0.04845
     0.07582
     0.14230
     0.10320
     0.22833
     0.24006
     0.18532
     0.30263
     0.33000
     0.37302
     0.28308
     0.40430
     0.56463
     0.90093
     1.32326
     1.55397
     1.80033
     1.91373
     2.44946
     2.30478
     1.29588
    -1.25764
    -2.03581
    -2.58719
    -3.67038
    -3.02516
    -1.39059
    -1.08949
    -1.91068
    -2.81008
    -3.53742
    -3.77205
    -4.13963
    -3.76423
    -3.07990
    -2.27044
    -1.17161
    -0.18618
     0.59982
     1.19812
     1.62436
     2.00367
     1.99194
     1.86681
     1.61654
     1.55788
     1.48358
     1.29197
     1.10036
     0.93221
     0.65457
     0.58027
     0.50206
     0.50988
     0.45514
     0.34173
     0.30263
     0.32218
     0.42776
     0.45514
     0.53726
     0.61938
     0.65457
     0.76797
     0.74842
     0.69758
     0.68585
     0.68976
     0.58418
     0.57245
     0.51770
     0.37693
     0.31436
     0.39648
     0.33391
     0.27526
     0.13839
     0.07191
     0.13057
     0.15794
     0.13057
     0.08756
     0.06018
     0.13448
     0.03281
     0.08364
     0.09929
     0.08364
     0.01717
    -0.00630
    -0.00238
     0.00935
    -0.01803
    -0.02194
     0.03281
     0.03672
     0.06409
     0.04454
    -0.02194
    -0.00630
    -0.04149
     0.02499
     0.06409
     0.07191
     0.09147
     0.01326
     0.07582
     0.12275
     0.06018
     0.09929
     0.08756
     0.16185
     0.15012
     0.18923
     0.15794
     0.12275
     0.07973
     0.02890
     0.20487
     0.25179
     0.13057
     0.15012
     0.08756
     0.13448
     0.14621
     0.07973
     0.13057
     0.12275
     0.14230
     0.12666
     0.13839
     0.11493
     0.09538
     0.05627
     0.13448
     0.18923
     0.08364
     0.10320
     0.05627
     0.12275
     0.11884
     0.06018
     0.11884
     0.09538
     0.12666
     0.12275
     0.15012
     0.06800
     0.07582
     0.02499
     0.09538
     0.11493
     0.09538
     0.05236
     0.02108
     0.09929
     0.07191
     0.08756
     0.00544
     0.08364
     0.06409
     0.09929
     0.08364
     0.11884
    -0.02585
     0.02890
     0.12666
     0.13448
     0.11493
     0.02108
     0.05627
     0.13839
     0.00544
     0.06409
     0.06800
     0.04063
     0.11102
     0.08364
     0.08364
     0.07973
     0.07191
     0.00153
     0.04063
     0.06800
     0.12275
     0.05236
     0.02890
     0.04454
     0.09538
     0.03672
     0.09147
     0.05627
     0.04845
     0.04845
     0.02108
     0.02890
    -0.00238
     0.02890
    -0.06104
    -0.05322
     0.02108
     0.06800
    -0.06495
    -0.01803
    -0.04931
    -0.09624
    -0.06886
    -0.06104
    -0.05713
    -0.01021
    -0.07277
    -0.04931
    -0.05322
     0.03672
    -0.01021
    -0.01412
    -0.06886
     0.02108
    -0.02976
     0.06800
     0.03281
    -0.03758
     0.00153
    -0.01021
     0.09929
     0.09929
     0.15012
     0.28308
     0.43558
     0.58809
     0.91657
     0.81881
     0.84618
     0.73669
     0.74842
     0.76015
     0.86573
     0.94394
     1.13555
     1.40146
     1.33499
     1.48749
     0.99478
    -2.75143
    -3.29498
    -1.19116
    -1.74253
    -2.28999
    -0.83922
    -2.01626
    -2.55981
    -2.98996
    -2.68886
    -2.31737
    -2.16877
    -2.05146
    -1.66041
    -1.19116
    -0.67889
    -0.07277
     0.38475
     0.79144
     1.15511
     1.34281
     1.54615
     1.59699
     1.49140
     1.44057
     1.40146
     1.29197
     1.18248
     1.13164
     1.01042
     0.89702
     0.77970
     0.66239
     0.59591
     0.63893
     0.48642
     0.41994
     0.34173
     0.35347
     0.33782
     0.30263
     0.25961
     0.20878
     0.18141
     0.20487
     0.14621
     0.20096
     0.18141
     0.16185
     0.07582
     0.20878
     0.14230
     0.05627
     0.07191
     0.11493
     0.10711
     0.15794
     0.12275
     0.10320
     0.13448
     0.05627
     0.04454
     0.16967
     0.19705
     0.27526
     0.20878
     0.16185
     0.20487
     0.18532
     0.15403
     0.20487
     0.20878
     0.21269
     0.23615
     0.23224
     0.25570
     0.18923
     0.11493
     0.20878
     0.20878
     0.12666
     0.17359
     0.14230
     0.13057
     0.14621
     0.08756
     0.12666
     0.16967
     0.12275
     0.10711
     0.12666
     0.11102
     0.10711
     0.06409
     0.04845
     0.10711
     0.12275
     0.12666
     0.07973
     0.06409
     0.07973
     0.07582
     0.07191
     0.10320
     0.09538
     0.12666
     0.09538
     0.11102
     0.06018
     0.00935
     0.08364
     0.08364
     0.15403
     0.14621
     0.09538
     0.03672
     0.10711
     0.07582
     0.02108
     0.16576
     0.10711
     0.02499
     0.09929
     0.13057
     0.13839
     0.08756
     0.10711
     0.03672
     0.11884
     0.11884
     0.11884
    -0.01412
     0.13448
     0.09147
     0.09147
     0.08756
     0.13839
     0.05627
     0.08364
     0.10320
     0.09929
     0.04454
     0.01326
     0.09929
     0.11102
     0.14230
     0.04454
     0.09147
     0.02890
     0.15403
    -0.01021
     0.05236
     0.05236
     0.04845
     0.05236
     0.03281
     0.04845
     0.05236
     0.01717
     0.02108
     0.04454
     0.10320
     0.10320
     0.08364
    -0.01803
     0.04845
     0.03672
     0.08756
     0.10711
     0.07582
     0.09147
     0.04454
     0.12666
     0.10320
     0.05627
    -0.00238
     0.10711
     0.05627
     0.06800
     0.07582
     0.07582
     0.12275
     0.02108
     0.01326
     0.16967
     0.02890
     0.07973
     0.09538
     0.11102
     0.06018
     0.05236
     0.04063
     0.09929
     0.04845
     0.22051
     0.14230
     0.16185
     0.14230
     0.24006
     0.19705
     0.33391
     0.32218
     0.42385
     0.40039
     0.29090
     0.55681
     0.59982
     1.10818
     1.31543
     2.23048
     2.69973
     3.24328
     0.77188
    -4.74184
    -5.68426
    -3.51396
    -1.45707
    -0.26047
     0.09538
    -0.59677
    -1.95761
    -3.11119
    -3.75641
    -3.88545
    -3.40056
    -2.55199
    -1.66432
    -0.78056
    -0.04540
     0.39648
     0.91266
     1.17466
     1.27242
     1.29197
     1.10818
     0.87355
     0.84618
     0.61938
     0.40430
     0.25961
     0.04454
    -0.11579
    -0.22528
    -0.31522
    -0.39734
    -0.45991
    -0.52638
    -0.50683
    -0.51074
    -0.28003
    -0.15880
    -0.13143
    -0.00630
     0.06800
     0.14230
     0.18141
     0.22442
     0.29872
     0.41994
     0.40821
     0.41603
     0.35738
     0.28308
     0.28308
     0.18141
     0.20096
     0.14621
     0.07973
    -0.04540
    -0.08059
    -0.11970
    -0.15880
    -0.28394
    -0.37779
    -0.38952
    -0.39343
    -0.46382
    -0.56549
    -0.63197
    -0.65152
    -0.72973
    -0.77665
    -0.74928
    -0.84313
    -1.04256
    -1.04647
    -1.05429
    -1.03865
    -1.17161
    -1.24200
    -1.24982
    -1.20680
    -1.27328
    -1.37886
    -1.42579
    -1.35931
    -1.36713
    -1.42188
    -1.34367
    -1.27719
    -1.43361
    -1.41014
    -1.39841
    -1.33976
    -1.34367
    -1.42188
    -1.37104
    -1.33194
    -1.22244
    -1.35931
    -1.29283
    -1.38277
    -1.32802
    -1.36322
    -1.25373
    -1.19116
    -1.31629
    -1.32020
    -1.28892
    -1.19898
    -1.20289
    -1.14814
    -1.20680
    -1.17943
    -1.09731
    -1.03083
    -1.04256
    -1.09731
    -1.10904
    -1.05429
    -1.02692
    -0.91352
    -0.90961
    -0.94480
    -0.88223
    -0.94871
    -0.81967
    -0.89397
    -0.85095
    -0.84313
    -0.84704
    -0.81967
    -0.71409
    -0.74537
    -0.79229
    -0.72973
    -0.79620
    -0.59677
    -0.69453
    -0.73364
    -0.68280
    -0.67889
    -0.64370
    -0.60850
    -0.59286
    -0.71017
    -0.60068
    -0.54203
    -0.53029
    -0.51074
    -0.52247
    -0.53421
    -0.55376
    -0.45600
    -0.49510
    -0.51856
    -0.44426
    -0.46382
    -0.42862
    -0.42471
    -0.48728
    -0.50292
    -0.50683
    -0.44035
    -0.54203
    -0.43644
    -0.56940
    -0.52638
    -0.60068
    -0.48337
    -0.40907
    -0.51074
    -0.56549
    -0.47946
    -0.49119
    -0.48728
    -0.50292
    -0.48337
    -0.41689
    -0.44426
    -0.35824
    -0.35824
    -0.33086
    -0.33868
    -0.35432
    -0.34259
    -0.20573
    -0.28003
    -0.22528
    -0.20182
    -0.20964
    -0.22137
    -0.13534
    -0.05322
    -0.15880
    -0.10015
    -0.10015
    -0.02585
     0.02499
     0.01326
    -0.07668
    -0.07277
     0.04454
     0.14230
     0.15012
     0.19314
     0.27135
     0.56463
     0.61155
     0.60373
     0.74060
     0.83054
     0.97914
     1.19030
     1.67128
     2.89525
     4.37731
     5.96886
     5.83591
     1.05343
    -4.67145
    -4.73402
    -3.93238
    -2.97432
    -0.63979
     0.12275
    -1.35149
    -3.06426
    -4.33516
    -5.54739
    -6.25127
    -6.23954
    -5.68817
    -4.89435
    -3.72513
    -2.53244
    -1.55483
    -0.74146
    -0.23310
     0.15794
     0.38084
     0.43950
     0.35738
     0.42776
     0.31827
     0.24788
     0.06800
     0.01326
    -0.24483
    -0.31131
    -0.40516
    -0.34650
    -0.40516
    -0.50292
    -0.50683
    -0.47946
    -0.44818
    -0.36606
    -0.38170
    -0.23701
    -0.30349
    -0.19791
    -0.14707
    -0.03367
     0.03672
     0.05627
     0.00544
     0.07191
     0.17750
     0.12275
     0.19314
     0.25179
     0.18923
     0.22833
     0.19314
     0.22442
     0.23224
     0.24788
     0.24788
     0.25179
     0.19705
     0.18141
     0.03672
     0.12666
     0.16967
     0.12275
     0.07973
     0.02108
     0.03281
     0.08364
     0.03281
    -0.01412
     0.03281
    -0.05713
    -0.02976
    -0.05713
    -0.02585
    -0.02194
    -0.01021
    -0.04931
    -0.00238
    -0.03367
    -0.01412
    -0.01021
    -0.02585
    -0.01803
     0.02499
    -0.04540
     0.08756
     0.00544
     0.06409
     0.08756
     0.09147
     0.09538
     0.15794
     0.02890
     0.10711
     0.15403
     0.04845
     0.09147
     0.11102
     0.11102
     0.10711
     0.13839
     0.09538
     0.15012
     0.10711
     0.09538
     0.06800
     0.06800
     0.07582
     0.00544
     0.09147
     0.06018
     0.07582
     0.10711
     0.06409
     0.08364
     0.01326
     0.04454
     0.04063
     0.01717
     0.06409
     0.02108
     0.03672
     0.04063
     0.00544
    -0.01412
     0.07582
     0.04454
    -0.00238
     0.08756
    -0.00630
     0.02499
    -0.00630
     0.00153
    -0.00238
     0.07191
     0.07973
     0.04063
     0.00544
     0.05236
     0.10320
     0.09538
     0.06018
     0.00935
     0.03281
     0.09147
     0.13057
     0.07582
     0.04845
     0.11102
     0.00153
     0.03281
     0.11102
     0.07582
     0.07582
     0.00544
     0.10711
     0.07973
     0.01326
     0.09538
     0.07582
     0.18923
     0.04063
     0.20487
     0.03672
     0.11102
    -0.00630
     0.05236
     0.15012
     0.13448
     0.12666
     0.11884
     0.05236
     0.13057
     0.11102
     0.09538
     0.13448
     0.12666
     0.13057
     0.10711
     0.10320
     0.18532
     0.07582
     0.13839
     0.18532
     0.14621
     0.20096
     0.19705
     0.13448
     0.15012
     0.11884
     0.13057
     0.20878
     0.21269
     0.16185
     0.16185
     0.25570
     0.26744
     0.18141
     0.20096
     0.36129
     0.38084
     0.48642
     0.59200
     0.61938
     0.79926
     1.06126
     1.13164
     1.34281
     1.93719
     2.35561
     2.89525
     4.01755
     3.79074
     1.38582
     0.20487
    -2.25480
    -5.68426
    -5.08205
    -1.93414
     0.54508
     0.63893
    -0.71409
    -2.45423
    -4.01841
    -4.85133
    -4.86306
    -4.18265
    -2.99387
    -1.75817
    -0.89397
    -0.02976
     0.72887
     1.15902
     1.49923
     1.56961
     1.43666
     1.44839
     1.34672
     1.11991
     0.97914
     0.81490
     0.58027
     0.52552
     0.44341
     0.29872
     0.26353
     0.13839
     0.07582
     0.07191
     0.13448
     0.12275
     0.05236
     0.05236
     0.13448
     0.10320
     0.13057
     0.18532
     0.12666
     0.09929
     0.23615
     0.25961
     0.24006
     0.23224
     0.20096
     0.33391
     0.23224
     0.29872
     0.26744
     0.29090
     0.21660
     0.26353
     0.26744
     0.31827
     0.25961
     0.27135
     0.29090
     0.33391
     0.32609
     0.30654
     0.19705
     0.29481
     0.28308
     0.27917
     0.29481
     0.25570
     0.27135
     0.31045
     0.22051
     0.29090
     0.23224
     0.27917
     0.16967
     0.24397
     0.27526
     0.23224
     0.22442
     0.16185
     0.20096
     0.29481
     0.26744
     0.24006
     0.19314
     0.19314
     0.22833
     0.27135
     0.25179
     0.22442
     0.17750
     0.23615
     0.24397
     0.27526
     0.23224
     0.20878
     0.24006
     0.31827
     0.27526
     0.24788
     0.20487
     0.24397
     0.19705
     0.25179
     0.38084
     0.22833
     0.26744
     0.25570
     0.27917
     0.26744
     0.27135
     0.22833
     0.25961
     0.27917
     0.31045
     0.26744
     0.31827
     0.25179
     0.31045
     0.24006
     0.31827
     0.24397
     0.20096
     0.20487
     0.27526
     0.26353
     0.28699
     0.22442
     0.24006
     0.21660
     0.25961
     0.27526
     0.23615
     0.21660
     0.25179
     0.19314
     0.18532
     0.26353
     0.24006
     0.21660
     0.12275
     0.24006
     0.25961
     0.18532
     0.15794
     0.14230
     0.19314
     0.27917
     0.19314
     0.16967
     0.11493
     0.15403
     0.23224
     0.23615
     0.19314
     0.13448
     0.22051
     0.16185
     0.19314
     0.19314
     0.13448
     0.22051
     0.22442
     0.18923
     0.22051
     0.17750
     0.21269
     0.20878
     0.24397
     0.25179
     0.23224
     0.24788
     0.23615
     0.26744
     0.31827
     0.23224
     0.34564
     0.27135
     0.32218
     0.36520
     0.31827
     0.37302
     0.31436
     0.39648
     0.37693
     0.57636
     0.56072
     0.50597
     0.64675
     0.85009
     1.03779
     0.95958
     0.94003
     1.13164
     1.39755
     1.58134
     1.98021
     2.31651
     2.46510
     3.42316
     1.47967
    -2.72796
    -4.60889
    -4.15136
    -1.62522
    -1.50008
    -1.03083
    -1.08167
    -2.46987
    -3.12292
    -3.56480
    -3.79942
    -3.49441
    -3.00169
    -2.23525
    -1.27719
    -0.31913
     0.49815
     1.25287
     1.55397
     1.83943
     2.10143
     2.22266
     2.10925
     1.89418
     1.72212
     1.57352
     1.39755
     1.28806
     1.01824
     0.92048
     0.70541
     0.63111
     0.57245
     0.52944
     0.42385
     0.31045
     0.27917
     0.32609
     0.32218
     0.33391
     0.33782
     0.37693
     0.35347
     0.36911
     0.43558
     0.46296
     0.43558
     0.43167
     0.33391
     0.46296
     0.36129
     0.33782
     0.31827
     0.36129
     0.29090
     0.25961
     0.20878
     0.22051
     0.20096
     0.17750
     0.10711
     0.16185
     0.16576
     0.13448
     0.12275
     0.15403
     0.18141
     0.14621
     0.16576
     0.11884
     0.17359
     0.15012
     0.16967
     0.09538
     0.09538
     0.10320
     0.05627
     0.11884
     0.00544
     0.05236
     0.01717
    -0.05322
     0.04063
     0.08756
     0.11102
    -0.04540
    -0.03367
     0.02108
    -0.00238
     0.02890
     0.03281
     0.04063
     0.00935
     0.11493
     0.04845
     0.04063
     0.08364
     0.01717
     0.09538
     0.09147
     0.04454
     0.01717
     0.06018
     0.06018
     0.03281
     0.02890
     0.03281
     0.03672
     0.02890
     0.04454
    -0.03367
     0.02108
    -0.03758
    -0.04931
    -0.05713
    -0.00630
    -0.06886
    -0.02585
    -0.08450
    -0.06104
    -0.09624
    -0.14707
    -0.10406
    -0.09624
    -0.08450
    -0.04931
    -0.15489
    -0.13925
    -0.10797
    -0.14707
    -0.24483
    -0.08059
    -0.23310
    -0.21746
    -0.19400
    -0.25265
    -0.23701
    -0.31131
    -0.23310
    -0.24483
    -0.31522
    -0.25656
    -0.30740
    -0.35041
    -0.30349
    -0.34650
    -0.35041
    -0.33477
    -0.30740
    -0.31913
    -0.32695
    -0.33868
    -0.34259
    -0.39343
    -0.35041
    -0.24874
    -0.31522
    -0.30349
    -0.26438
    -0.26047
    -0.26047
    -0.27612
    -0.26829
    -0.22528
    -0.24092
    -0.20964
    -0.20182
    -0.22137
    -0.25265
    -0.17444
    -0.19791
    -0.23310
    -0.21355
    -0.18618
    -0.23701
    -0.21746
    -0.20964
    -0.26047
    -0.30349
    -0.29958
    -0.30349
    -0.38170
    -0.37779
    -0.38170
    -0.28394
    -0.23310
    -0.08450
     0.21269
     0.56463
     0.79926
     1.19030
     1.28415
     1.16684
     0.74842
     0.47078
     0.20487
    -2.11793
    -3.93238
    -3.55307
    -1.65259
    -0.23310
    -0.16271
    -1.08558
    -2.05928
    -2.99778
    -3.35754
    -2.94304
    -2.57155
    -2.00453
    -0.98000
    -0.43253
     0.09147
     0.62720
     0.96349
     1.08863
     1.26460
     1.18639
     1.06517
     0.91657
     0.73278
     0.56463
     0.39648
     0.22442
    -0.07668
    -0.19400
    -0.25656
    -0.36606
    -0.42080
    -0.42080
    -0.53029
    -0.49901
    -0.45991
    -0.47946
    -0.45209
    -0.45600
    -0.40907
    -0.28003
    -0.21746
    -0.26438
    -0.14316
    -0.15489
    -0.16271
    -0.10015
    -0.11188
    -0.03758
     0.00153
    -0.08450
    -0.01021
    -0.01021
     0.02108
    -0.04931
    -0.02976
    -0.04149
     0.01326
     0.03281
    -0.02194
     0.00935
     0.05236
    -0.00630
     0.04845
     0.05236
     0.00544
     0.04063
     0.08756
     0.08756
     0.06409
     0.12275
     0.04845
     0.06409
     0.16967
     0.06800
     0.16185
     0.13839
     0.04845
     0.17750
     0.16967
     0.11102
     0.18141
     0.16185
     0.19314
     0.12275
     0.18141
     0.20878
     0.10711
     0.08756
     0.15403
     0.23224
     0.15012
     0.07973
     0.14230
     0.14230
     0.10711
     0.13057
     0.08364
     0.05236
     0.07191
     0.12275
     0.16967
     0.12666
     0.03281
     0.06800
     0.08756
     0.12275
     0.14230
     0.20487
     0.14230
     0.16967
     0.17750
     0.15403
     0.13057
     0.20096
     0.11884
     0.15794
     0.20487
     0.19705
     0.09929
     0.11884
     0.11102
     0.17750
     0.11884
     0.13057
     0.04845
     0.11884
     0.04845
     0.09147
     0.12275
     0.13057
     0.09929
     0.07582
     0.13448
     0.19314
     0.14230
     0.11493
     0.20487
     0.14230
     0.25179
     0.27526
     0.19705
     0.14230
     0.17359
     0.22051
     0.13448
     0.27135
     0.22442
     0.18923
     0.22051
     0.18532
     0.24006
     0.12275
     0.13057
     0.04845
     0.16185
     0.18923
     0.12666
     0.12666
     0.09147
     0.10711
     0.07191
     0.07973
     0.17359
     0.24006
     0.19705
     0.21660
     0.34955
     0.38084
     0.36911
     0.51379
     0.67021
     0.76406
     0.75233
     0.72887
     0.63893
     0.76797
     0.88529
     1.17466
     1.00260
     0.94785
     1.29197
     1.81988
     2.59024
     2.50812
     1.81597
     0.98696
    -0.72582
    -2.79835
    -3.78769
    -2.42295
    -0.10406
     0.20096
    -0.81185
    -1.66823
    -2.49725
    -3.11119
    -3.25196
    -3.04862
    -2.45423
    -1.89504
    -1.43752
    -0.83140
    -0.23701
     0.37302
     0.77970
     0.98305
     1.09645
     1.06908
     1.13164
     1.02997
     1.02997
     0.86964
     0.70932
     0.50597
     0.51770
     0.41212
     0.24397
     0.09538
     0.04845
    -0.02194
    -0.06104
    -0.10015
    -0.15489
    -0.18618
    -0.23701
    -0.22919
    -0.09233
    -0.13143
    -0.12752
    -0.19009
    -0.04931
    -0.09624
    -0.07668
    -0.03758
    -0.05713
    -0.01412
    -0.01021
     0.05236
     0.06800
     0.02890
     0.06800
     0.03281
     0.12275
     0.16185
     0.12275
     0.14230
     0.14621
     0.17359
     0.18141
     0.21269
     0.29090
     0.20096
     0.25179
     0.26744
     0.33782
     0.25179
     0.21660
     0.29481
     0.22442
     0.27917
     0.26353
     0.26353
     0.26744
     0.18141
     0.25570
     0.20878
     0.13839
     0.13839
     0.07973
     0.16967
     0.16576
     0.17359
     0.13057
     0.12666
     0.09147
     0.07582
     0.11493
     0.04845
     0.06018
     0.14230
     0.18532
     0.23224
     0.25179
     0.25179
     0.25179
     0.30263
     0.39648
     0.33391
     0.31436
     0.33000
     0.27526
     0.40430
     0.43558
     0.37693
     0.38084
     0.23615
     0.36129
     0.26353
     0.30263
     0.20096
     0.18532
     0.15403
     0.17359
     0.13839
     0.13057
     0.13448
     0.02108
     0.15403
     0.12666
     0.21269
     0.13448
     0.10711
     0.11102
     0.11102
     0.09929
     0.11884
     0.08756
     0.13839
     0.04845
     0.10711
     0.09147
     0.07582
     0.10711
     0.05236
     0.04063
     0.11493
     0.03672
     0.09538
     0.08364
     0.05236
     0.06018
     0.11884
     0.13839
     0.09147
     0.19705
     0.21660
     0.15794
     0.23615
     0.16185
     0.27526
     0.26744
     0.38866
     0.27917
     0.41603
     0.45905
     0.49033
     0.54508
     0.50988
     0.56854
     0.61155
     0.75233
     0.78752
     0.76015
     0.82663
     0.90875
     0.94003
     0.94785
     1.02215
     1.04561
     1.01433
     1.03388
     1.05735
     0.99478
     0.99478
     0.90875
     0.85009
     0.95567
     0.92439
     0.89702
     0.93221
     0.99478
     0.91657
     0.82663
     0.97132
     0.80317
     0.73278
     1.12773
     2.06233
     3.31367
     3.72036
     2.69582
     1.62045
     1.46794
     0.76406
    -1.97325
    -4.64017
    -4.58151
    -0.59286
     1.41711
     0.61547
    -1.49226
    -3.09163
    -4.01059
    -4.58542
    -4.46811
    -4.00277
    -3.26760
    -2.46987
    -1.56265
    -0.82749
    -0.37779
     0.01717
     0.35347
     0.37693
     0.32609
     0.33782
     0.35347
     0.20096
     0.21660
     0.17359
    -0.02976
    -0.07277
    -0.13143
    -0.33477
    -0.34650
    -0.45209
    -0.62806
    -0.60068
    -0.69844
    -0.72191
    -0.77665
    -0.85095
    -0.78447
    -0.74146
    -0.78447
    -0.60068
    -0.53029
    -0.49510
    -0.47164
    -0.37388
    -0.34650
    -0.25656
    -0.22528
    -0.11188
    -0.10015
    -0.08450
    -0.00630
     0.05627
     0.15403
     0.15403
     0.13057
     0.22442
     0.23224
     0.20096
     0.21660
     0.24397
     0.31045
     0.30654
     0.31436
     0.31436
     0.38475
     0.45514
     0.35347
     0.34955
     0.38084
     0.40821
     0.40821
     0.44732
     0.44732
     0.36129
     0.34173
     0.33000
     0.25570
     0.31045
     0.33391
     0.18923
     0.23224
     0.21660
     0.16967
     0.11884
     0.06018
     0.13057
     0.02108
     0.10711
     0.08756
     0.12275
     0.10711
     0.04454
     0.07973
     0.09538
     0.14230
     0.11884
     0.15403
     0.14621
     0.17359
     0.25961
     0.16967
     0.21660
     0.25961
     0.29090
     0.29872
     0.24788
     0.27135
     0.23615
     0.25179
     0.34564
     0.38084
     0.34564
     0.36911
     0.27917
     0.29481
     0.26353
     0.16967
     0.28308
     0.35738
     0.17750
     0.26353
     0.28308
     0.34173
     0.23615
     0.22051
     0.21660
     0.20096
     0.22051
     0.16967
     0.25961
     0.26353
     0.19314
     0.15794
     0.24006
     0.29481
     0.17750
     0.20096
     0.16967
     0.27135
     0.20096
     0.16967
     0.23224
     0.16576
     0.19314
     0.15403
     0.26744
     0.25961
     0.18532
     0.21660
     0.16967
     0.17750
     0.12275
     0.16576
     0.28699
     0.17750
     0.17750
     0.18141
     0.27917
     0.15794
     0.20487
     0.14230
     0.14621
     0.16185
     0.16185
     0.25570
     0.19314
     0.13839
     0.10711
     0.18532
     0.21660
     0.17359
     0.18141
     0.09147
     0.13057
     0.21269
     0.15012
     0.16967
     0.16185
     0.13057
     0.15403
     0.21660
     0.16185
     0.18141
     0.14230
     0.15403
     0.18532
     0.18923
     0.19705
     0.21269
     0.11493
     0.11884
     0.07582
     0.27526
     0.27135
     0.17750
     0.11884
     0.26744
     0.17750
     0.22833
     0.31045
     0.37302
     0.45514
     0.58809
     0.67412
     0.66239
     0.81490
     0.98305
     1.22940
     1.63609
     2.19137
     3.02430
     4.73707
     5.75770
     4.49853
     1.65955
    -0.05713
    -1.02301
    -1.04256
    -1.80901
    -0.86659
    -0.69453
    -0.96826
    -1.46489
    -1.98889
    -2.96650
    -4.29605
    -4.75357
    -4.61280
    -4.34298
    -3.49832
    -2.56372
    -1.43752
    -0.47946
     0.14230
     0.79926
     1.18248
     1.34672
     1.22158
     1.25287
     1.29197
     1.37409
     1.21767
     1.02997
     0.86182
     0.69758
     0.53726
     0.47078
     0.36911
     0.18923
     0.07191
     0.14621
     0.04845
     0.12275
     0.05627
    -0.08450
    -0.06104
     0.03281
     0.11884
     0.17359
     0.03281
     0.06800
     0.07582
     0.21660
     0.21660
     0.31827
     0.19314
     0.14230
     0.00935
     0.05236
     0.24006
     0.18532
     0.13448
     0.02499
     0.09538
     0.13057
     0.11493
     0.05236
     0.06800
     0.06409
     0.09147
     0.14621
     0.18923
     0.17359
     0.18532
     0.15403
     0.27526
     0.27917
     0.33000
     0.29090
     0.29481
     0.34955
     0.33000
     0.31045
     0.31045
     0.38475
     0.31045
     0.37693
     0.38866
     0.38866
     0.43558
     0.35738
     0.38084
     0.31045
     0.28308
     0.33391
     0.39648
     0.39648
     0.24788
     0.30654
     0.28699
     0.31045
     0.19314
     0.22833
     0.22442
     0.21269
     0.12275
     0.09147
     0.29481
     0.08756
     0.04454
     0.04063
     0.09147
     0.04845
     0.20096
     0.11102
     0.04454
     0.08364
     0.06018
     0.10320
     0.22442
     0.09147
     0.03281
     0.18141
     0.28308
     0.20878
     0.13839
     0.11493
     0.22051
     0.20096
     0.20878
     0.22442
     0.18532
     0.15403
     0.15794
     0.24397
     0.21269
     0.29481
     0.12275
     0.16185
     0.15012
     0.18923
     0.21269
     0.25961
     0.13839
     0.13839
     0.23224
     0.28308
     0.27135
     0.19705
     0.14230
     0.18141
     0.19705
     0.31436
     0.20878
     0.20096
     0.16185
     0.26353
     0.16185
     0.22833
     0.29872
     0.16185
     0.14621
     0.19314
     0.23615
     0.15403
     0.18141
     0.20096
     0.11102
     0.17750
     0.22833
     0.18923
     0.19314
     0.14230
     0.13057
     0.14230
     0.13057
     0.13057
     0.20878
     0.13839
     0.15403
     0.13057
     0.20878
     0.11493
     0.12275
     0.18141
     0.16576
     0.16967
     0.13057
     0.17750
     0.20487
     0.15403
     0.11493
     0.15012
     0.28308
     0.22442
     0.22833
     0.18532
     0.16185
     0.20096
     0.19314
     0.27917
     0.32609
     0.21660
     0.27526
     0.32218
     0.34955
     0.34564
     0.35738
     0.40430
     0.38475
     0.43167
     0.49424
     0.52944
     0.58027
     0.59591
     0.69758
     1.06517
     1.19812
     1.47185
     2.11316
     2.81313
     3.89633
     3.85331
     2.68800
     2.00367
     2.44946
     0.57245
    -2.84137
    -3.79942
    -3.07208
    -1.86376
    -1.52746
    -1.15988
    -1.83638
    -3.53742
    -4.57369
    -5.20718
    -5.39489
    -4.79659
    -3.74859
    -2.61847
    -1.62131
    -0.64761
     0.01717
     0.61547
     1.13164
     1.37018
     1.50314
     1.46012
     1.35845
     1.30761
     1.13946
     1.02215
     0.81490
     0.68976
     0.58027
     0.44732
     0.42776
     0.43558
     0.41212
     0.38084
     0.43167
     0.50597
     0.63893
     0.57636
     0.53335
     0.74842
     0.58809
     0.68194
     0.70932
     0.73669
     0.72887
     0.59200
     0.57245
     0.61547
     0.68976
     0.59591
     0.55290
     0.46296
     0.52161
     0.40430
     0.37302
     0.52944
     0.35347
     0.33391
     0.30654
     0.33391
     0.32609
     0.32218
     0.15403
     0.24397
     0.13839
     0.15794
     0.16185
     0.18141
     0.14621
     0.02890
     0.01717
     0.06409
     0.15403
     0.12666
     0.02890
     0.00935
     0.02890
    -0.01021
     0.09929
     0.04845
    -0.05713
    -0.04931
     0.02499
     0.11493
     0.12666
     0.02108
     0.11102
     0.15794
     0.15794
     0.26744
     0.26744
     0.36129
     0.38866
     0.35738
     0.53335
     0.65066
     0.59591
     0.68194
     0.74451
     0.76406
     0.72887
     0.70149
     0.68194
     0.72105
     0.69367
     0.61547
     0.76406
     0.65848
     0.51770
     0.41212
     0.36911
     0.31827
     0.26353
     0.22833
     0.13448
     0.10320
     0.08756
     0.06800
    -0.06104
    -0.11970
    -0.07277
    -0.20182
    -0.17053
    -0.30349
    -0.34259
    -0.36997
    -0.31522
    -0.47555
    -0.46382
    -0.44035
    -0.53812
    -0.62023
    -0.58504
    -0.71800
    -0.74928
    -0.87441
    -0.78838
    -0.76492
    -0.94871
    -0.90179
    -0.88614
    -0.81576
    -0.87832
    -0.97609
    -0.83531
    -0.75319
    -0.76883
    -0.76492
    -0.58504
    -0.56549
    -0.55376
    -0.49119
    -0.34650
    -0.28394
    -0.23701
    -0.17835
    -0.13925
    -0.01412
    -0.15880
    -0.10406
    -0.01803
     0.00544
    -0.04149
    -0.08450
    -0.11970
    -0.10406
    -0.15880
    -0.34259
    -0.32695
    -0.26047
    -0.39343
    -0.47946
    -0.47164
    -0.51465
    -0.67889
    -0.63197
    -0.61632
    -0.58113
    -0.70626
    -0.72191
    -0.77274
    -1.20289
    -0.89397
    -0.43253
    -0.58895
    -0.59677
    -0.67498
    -0.58113
    -0.53421
    -0.49119
    -0.39734
    -0.29176
    -0.26829
    -0.19791
    -0.11188
    -0.15880
    -0.06495
    -0.15098
    -0.10015
     0.07582
    -0.13925
    -0.03758
     0.18532
     0.72105
     1.26069
     2.01931
     2.04669
     2.01540
     1.11209
    -0.38952
    -1.18725
    -0.54594
    -1.21853
    -3.11119
    -3.18157
    -2.67713
    -2.61456
    -2.53635
    -2.88047
    -3.11119
    -4.04187
    -4.53459
    -4.24521
    -3.59608
    -3.00169
    -2.13358
    -1.35540
    -0.55376
     0.13448
     0.57245
     0.95567
     1.19030
     1.17857
     1.10818
     0.93221
     0.67021
     0.46296
     0.32218
     0.04845
    -0.15489
    -0.24092
    -0.31131
    -0.32695
    -0.41298
    -0.47555
    -0.45991
    -0.37388
    -0.20182
    -0.15098
    -0.08059
     0.08364
     0.27917
     0.33391
     0.40821
     0.50597
     0.50597
     0.49033
     0.50988
     0.54508
     0.67412
     0.61155
     0.51770
     0.52161
     0.57636
     0.54117
     0.52552
     0.50597
     0.44341
     0.38475
     0.50206
     0.47078
     0.50988
     0.35738
     0.26353
     0.29481
     0.40039
     0.32218
     0.34564
     0.25961
     0.25961
     0.32218
     0.33391
     0.36129
     0.37302
     0.18141
     0.22442
     0.30654
     0.31045
     0.24397
     0.24788
     0.14230
     0.24006
     0.22833
     0.19705
     0.23615
     0.16576
     0.15403
     0.12275
     0.20096
     0.23224
     0.13448
     0.13057
     0.15403
     0.26353
     0.20878
     0.17359
     0.20096
     0.14230
     0.26353
     0.21660
     0.21660
     0.14621
     0.29872
     0.15012
     0.13448
     0.16576
     0.18923
     0.21269
     0.24397
     0.17750
     0.14230
     0.12666
     0.14621
     0.14230
     0.23224
     0.20878
     0.15403
     0.13057
     0.13839
     0.15012
     0.16185
     0.16185
     0.21660
     0.06800
     0.06018
     0.18532
     0.18923
     0.07191
    -0.03758
     0.08756
     0.09538
     0.06018
     0.06018
    -0.04931
    -0.02585
    -0.04931
    -0.05322
     0.00935
    -0.01803
    -0.06104
    -0.08841
    -0.02194
     0.04454
     0.01326
    -0.09624
    -0.03367
     0.04063
     0.07582
     0.07582
     0.07582
     0.01717
     0.02499
     0.05236
     0.14621
     0.17750
     0.10320
     0.10711
     0.04063
     0.13057
     0.13839
     0.11493
     0.14230
     0.07191
     0.11884
     0.13839
     0.18141
     0.12666
     0.08364
     0.06800
    -0.06104
     0.11102
     0.02108
    -0.08059
     0.02499
    -0.07277
    -0.02585
    -0.05713
    -0.04540
    -0.17444
    -0.15880
    -0.13534
    -0.13534
    -0.17053
    -0.11970
    -0.06495
    -0.13534
    -0.03758
     0.04063
     0.05627
     0.07582
     0.11884
     0.23224
     0.29481
     0.38084
     0.46296
     0.81490
     1.39755
     1.92937
     2.69582
     4.52591
     6.35991
     5.88283
     3.09860
    -1.56656
    -3.81116
    -3.83071
    -2.28217
    -0.13534
     1.10036
     0.16185
    -0.99173
    -2.77489
    -4.33907
    -5.18372
    -5.51220
    -5.13680
    -4.16701
    -3.11901
    -2.12967
    -0.98782
    -0.19400
     0.34955
     0.92439
     1.28024
     1.44839
     1.44839
     1.29588
     1.20594
     1.02215
     0.94003
     0.77188
     0.59982
     0.34955
     0.16576
     0.13448
     0.16967
     0.13057
     0.01326
    -0.05713
    -0.08059
    -0.04149
     0.01326
     0.00935
     0.05627
     0.11884
     0.17359
     0.32609
     0.37693
     0.43167
     0.31436
     0.25961
     0.34955
     0.43558
     0.29481
     0.35738
     0.33000
     0.38084
     0.30654
     0.34955
     0.38475
     0.33000
     0.24006
     0.19705
     0.18532
     0.19705
     0.16967
     0.18141
     0.21269
     0.20096
     0.13839
     0.11102
     0.16185
     0.16576
     0.13057
     0.12666
     0.09538
     0.09929
     0.21269
     0.15794
     0.11884
     0.13057
     0.21269
     0.24788
     0.17359
     0.20878
     0.18532
     0.25179
     0.18532
     0.28308
     0.30654
     0.24006
     0.24397
     0.27135
     0.28308
     0.29090
     0.40821
     0.32609
     0.27917
     0.24788
     0.25570
     0.37693
     0.38475
     0.23615
     0.31436
     0.29872
     0.30654
     0.37302
     0.30654
     0.26744
     0.22833
     0.28699
     0.28699
     0.29872
     0.24788
     0.24788
     0.16185
     0.27526
     0.31827
     0.34564
     0.28308
     0.22051
     0.27917
     0.31045
     0.28308
     0.31827
     0.41994
     0.40821
     0.37302
     0.44341
     0.50988
     0.55681
     0.47860
     0.42776
     0.59982
     0.58027
     0.66239
     0.61547
     0.60373
     0.55290
     0.61155
     0.66239
     0.68585
     0.64675
     0.55681
     0.55290
     0.45905
     0.35738
     0.40039
     0.27917
     0.34955
     0.26744
     0.22442
     0.20878
     0.13839
     0.15012
     0.11493
     0.08364
     0.06409
     0.03672
    -0.00630
    -0.02585
     0.06018
    -0.01803
    -0.02976
    -0.01412
     0.09538
    -0.03367
    -0.05713
    -0.13925
    -0.10015
    -0.13534
    -0.15489
    -0.14707
    -0.17444
    -0.16271
    -0.17835
    -0.16662
    -0.11970
    -0.18227
    -0.25265
    -0.24874
    -0.24874
    -0.12361
    -0.12361
    -0.16662
    -0.15098
    -0.08059
    -0.08450
     0.03672
    -0.04540
     0.00544
    -0.00630
     0.00544
     0.07191
     0.15794
     0.09929
     0.09538
     0.06018
     0.15012
     0.19705
     0.24788
     0.15403
     0.10320
     0.06018
     0.10320
     0.16967
     0.20878
     0.17359
     0.09929
     0.14621
     0.22051
     0.29872
     0.25570
     0.24006
     0.33391
     0.45514
     0.63502
     0.98305
     1.40537
     2.12099
     2.88352
     2.78967
     2.36343
     2.60197
     1.96066
     0.24397
    -2.24307
    -4.04578
    -2.29390
    -0.71409
    -0.26438
    -0.93698
    -2.27826
    -3.02125
    -3.38883
    -4.00668
    -3.93238
    -3.62736
    -3.07599
    -2.16486
    -1.50791
    -0.86268
    -0.50292
    -0.08450
     0.09929
     0.32609
     0.36520
     0.37302
     0.34564
     0.26744
     0.22833
     0.20096
     0.13448
     0.00935
    -0.04931
    -0.06495
     0.09538
     0.27135
     0.50597
     0.78361
     0.87746
     0.95958
     1.04170
     1.11209
     1.13164
     1.06126
     0.95567
     0.84227
     0.76406
     0.58809
     0.56463
     0.41994
     0.33782
     0.27135
     0.20487
     0.10711
     0.17359
     0.19705
    -0.01021
     0.12666
     0.11102
    -0.30349
    -0.15098
     0.51379
     0.24397
     0.16185
     0.07973
     0.17359
     0.25570
     0.27135
     0.28308
     0.26744
     0.41603
     0.45123
     0.47860
     0.38866
     0.42776
     0.37302
     0.39257
     0.44341
     0.49815
     0.66239
     0.28699
     0.18141
     0.35738
     0.43950
     0.32609
     0.37302
     0.28308
     0.36520
     0.26744
     0.34173
     0.36520
     0.23224
     0.22051
     0.31827
     0.41994
     0.30263
     0.27135
     0.20487
     0.30654
     0.32218
     0.40039
     0.29090
     0.25179
     0.26353
     0.29481
     0.32609
     0.39257
     0.29872
     0.24788
     0.27526
     0.30654
     0.25961
     0.23224
     0.27526
     0.31045
     0.20096
     0.28308
     0.27917
     0.27917
     0.18141
     0.22833
     0.21660
     0.21269
     0.22833
     0.23224
     0.25179
     0.20096
     0.22051
     0.23224
     0.22051
     0.25570
     0.23224
     0.26744
     0.21660
     0.22051
     0.18532
     0.24397
     0.19314
     0.20487
     0.25570
     0.21660
     0.16576
     0.21269
     0.25961
     0.18532
     0.10711
     0.10320
     0.24006
     0.22833
     0.19314
     0.11493
     0.16967
     0.15403
     0.23615
     0.23224
     0.20878
     0.09929
     0.11102
     0.08756
     0.22442
     0.23615
     0.11102
     0.11102
     0.11884
     0.24397
     0.15012
     0.16185
     0.08756
     0.03672
     0.13839
     0.04845
     0.16967
     0.13448
     0.07191
     0.07582
     0.19705
     0.16967
     0.07191
     0.01326
     0.05236
     0.08756
     0.12666
     0.12275
     0.01717
     0.01717
     0.06800
     0.03281
     0.11884
     0.03672
     0.05627
     0.08364
    -0.01412
     0.10320
    -0.01021
     0.06018
     0.03281
     0.02108
     0.10711
     0.09538
     0.13448
     0.07191
     0.15012
     0.04063
     0.07973
     0.11884
     0.19705
     0.11884
     0.07191
     0.16967
     0.11102
     0.17750
     0.16185
     0.24397
     0.34955
     0.15012
     0.22051
     0.22051
     0.37693
     0.50597
     0.62329
     0.85400
     1.35063
     2.12881
     2.77794
     2.03887
     1.21376
     0.30263
    -1.27719
    -2.24698
    -1.96152
    -1.41405
    -1.65259
    -0.23701
    -0.46382
    -0.98391
    -2.49725
    -3.42011
    -3.33017
    -3.25978
    -2.87656
    -1.94979
    -0.89006
    -0.26829
     0.12666
     0.13057
     0.25961
     0.31827
     0.62720
     0.79535
     0.76015
     0.81099
     0.68585
     0.68585
     0.71714
     0.58809
     0.40039
     0.36129
     0.29872
     0.17359
     0.15403
     0.29481
     0.40039
     0.44341
     0.55290
     0.58809
     0.55681
     0.55290
     0.54117
     0.43950
     0.52552
     0.34955
     0.31436
     0.18141
     0.29090
     0.14621
     0.22833
     0.16576
     0.16576
     0.18923
     0.16576
     0.21660
     0.15403
     0.13448
     0.05627
     0.11493
     0.16576
     0.22051
     0.13839
     0.14621
     0.16967
     0.14621
     0.16576
     0.19705
     0.19705
     0.14230
     0.18141
     0.14621
     0.11493
     0.13057
     0.13448
     0.09929
     0.12666
     0.14230
     0.15012
     0.18923
     0.20487
     0.17359
     0.11884
     0.15012
     0.13839
     0.14230
     0.16967
     0.21660
     0.28699
     0.17359
     0.22442
     0.22442
     0.25570
     0.23615
     0.20487
     0.21660
     0.21660
     0.22833
     0.24397
     0.24397
     0.14230
     0.16185
     0.22833
     0.26353
     0.20487
     0.12275
     0.13057
     0.10320
     0.13839
     0.17750
     0.16576
     0.10711
     0.13839
     0.13839
     0.14621
     0.21660
     0.10320
     0.11884
     0.11102
     0.18923
     0.19314
     0.19314
     0.13839
     0.18532
     0.07582
     0.28699
     0.18923
     0.21269
     0.20096
     0.18532
     0.21269
     0.23224
     0.21269
     0.18532
     0.22442
     0.24397
     0.13839
     0.29872
     0.24006
     0.16185
     0.12666
     0.12666
     0.19314
     0.16967
     0.12666
     0.12275
     0.02499
    -0.01412
    -0.02194
     0.07191
    -0.07277
    -0.04931
    -0.10015
    -0.19009
    -0.19791
    -0.22137
    -0.31913
    -0.42862
    -0.39343
    -0.38952
    -0.49510
    -0.53812
    -0.48728
    -0.65543
    -0.67889
    -0.76101
    -0.75710
    -0.72191
    -0.81967
    -0.70626
    -0.76492
    -0.81576
    -0.89788
    -0.92525
    -0.76101
    -0.86268
    -0.81185
    -0.87441
    -0.86268
    -0.85877
    -0.83922
    -0.87441
    -0.94480
    -0.84313
    -0.79620
    -0.81576
    -0.86268
    -0.83140
    -0.84313
    -0.95653
    -0.80403
    -0.82358
    -0.84704
    -0.81576
    -0.83531
    -0.82749
    -0.79620
    -0.74537
    -0.76492
    -0.75710
    -0.77665
    -0.72582
    -0.68280
    -0.70626
    -0.61632
    -0.72973
    -0.61241
    -0.63197
    -0.56940
    -0.52638
    -0.53421
    -0.58504
    -0.55376
    -0.50683
    -0.51465
    -0.47946
    -0.51074
    -0.54203
    -0.49510
    -0.38952
    -0.31522
    -0.51074
    -0.41689
    -0.43644
    -0.34259
    -0.31131
    -0.26829
    -0.29176
    -0.37388
    -0.28003
    -0.31131
    -0.22919
    -0.19009
    -0.13143
    -0.14316
    -0.13534
    -0.11970
    -0.01021
    -0.10015
     0.06409
     0.09538
     0.20096
     0.22833
     0.27526
     0.34564
     0.40821
     0.41603
     0.55290
     0.59982
     0.64284
     0.70541
     0.93612
     1.22549
     1.77687
     2.82487
     4.54546
     5.55435
     5.44095
     5.18677
     4.18961
     1.54615
    -3.77987
    -4.19829
    -3.25978
    -1.69170
    -1.47662
    -0.51856
    -1.07385
    -2.92349
    -4.42119
    -5.51220
    -5.23456
    -4.65972
    -4.30387
    -4.00277
    -3.17766
    -1.94196
    -0.72973
     0.50206
     1.47185
     2.07797
     2.10534
     1.76514
     1.31152
     0.82272
     0.36129
    -0.12361
    -0.49119
    -0.58895
    -0.63197
    -0.62806
    -0.56158
    -0.53812
    -0.53029
    -0.45209
    -0.37388
    -0.29176
    -0.22919
    -0.07668
    -0.13143
    -0.09624
     0.05627
     0.13057
     0.13057
     0.03281
     0.15012
     0.12275
     0.14230
     0.15794
     0.16185
    -0.02194
    -0.02194
     0.01717
     0.02108
    -0.09624
    -0.09233
    -0.18618
    -0.20573
    -0.27612
    -0.33868
    -0.34259
    -0.36606
    -0.36997
    -0.35041
    -0.33477
    -0.34259
    -0.45991
    -0.41298
    -0.43253
    -0.41689
    -0.36997
    -0.35432
    -0.42862
    -0.37388
    -0.38170
    -0.33477
    -0.35432
    -0.33868
    -0.34259
    -0.30349
    -0.32304
    -0.28003
    -0.31131
    -0.30349
    -0.25656
    -0.27612
    -0.24092
    -0.19791
    -0.20964
    -0.15880
    -0.19400
    -0.19400
    -0.25265
    -0.17835
    -0.17835
    -0.09624
    -0.14707
    -0.12361
    -0.10015
    -0.21355
    -0.12361
    -0.05713
    -0.11970
    -0.10015
    -0.13143
    -0.02585
    -0.11970
    -0.02194
    -0.14707
    -0.10797
    -0.15489
    -0.10015
    -0.03367
     0.00544
    -0.11188
    -0.06495
    -0.09624
    -0.12361
    -0.04931
    -0.01412
     0.01326
    -0.11579
    -0.04149
     0.05236
     0.03672
     0.02499
     0.05236
    -0.03367
    -0.01021
     0.09538
     0.09147
     0.06409
    -0.03367
    -0.00630
     0.11493
     0.16967
     0.09929
     0.02890
     0.09538
     0.03672
     0.03281
     0.07191
     0.18141
     0.08756
     0.02890
     0.11884
     0.11884
     0.09147
     0.03672
     0.04845
     0.09538
     0.14230
     0.10320
     0.06018
     0.12666
     0.07191
     0.07582
     0.13448
     0.14621
     0.23615
     0.12275
     0.05627
     0.09147
     0.15403
     0.12666
     0.08364
     0.15794
     0.14621
     0.06409
     0.12275
     0.11102
     0.10320
     0.09147
     0.04845
     0.11102
     0.08364
     0.09929
     0.07191
     0.15012
     0.09538
     0.04454
     0.10320
     0.06018
     0.10320
     0.15403
     0.06800
     0.09147
     0.09538
     0.05627
     0.08756
     0.07582
     0.13057
     0.11493
     0.07191
     0.16185
     0.13057
     0.06018
     0.05627
     0.07973
     0.06409
     0.13839
     0.12275
     0.06018
     0.08364
     0.11493
     0.07582
     0.11493
     0.16576
     0.06018
     0.11493
     0.07973
     0.18141
     0.17750
     0.11102
     0.00544
     0.15794
     0.23224
     0.25961
     0.28699
     0.12275
     0.18141
     0.17359
     0.13448
     0.29090
     0.20487
     0.24006
     0.18923
     0.21269
     0.30263
     0.32218
     0.32609
     0.22051
     0.31045
     0.36520
     0.43558
     0.36911
     0.33782
     0.33000
     0.36129
     0.54508
     0.67412
     0.79535
     1.31543
     2.03887
     2.90698
     3.42707
     3.57958
     4.20525
     5.27280
     5.39012
     4.67059
     2.55895
    -1.36322
    -3.86199
    -2.69668
    -0.83531
     0.58027
     1.24114
    -0.14707
    -2.37602
    -3.86981
    -4.88262
    -5.00384
    -4.49548
    -3.78769
    -3.06817
    -2.13749
    -1.29674
    -0.52247
     0.06800
     0.38866
     0.72105
     1.16293
     1.17075
     0.92830
     0.47078
     0.22051
    -0.10797
    -0.34650
    -0.49510
    -0.46382
    -0.45991
    -0.45209
    -0.42080
    -0.42471
    -0.36215
    -0.30740
    -0.22528
    -0.09624
    -0.09233
    -0.15098
    -0.13534
    -0.08841
    -0.00238
    -0.03758
    -0.04149
    -0.02194
    -0.00630
     0.05627
     0.08756
     0.11884
     0.08364
     0.04454
     0.09147
     0.11493
     0.16967
     0.17750
     0.11493
     0.19314
     0.24397
     0.20096
     0.20878
     0.14621
     0.23224
     0.20878
     0.25570
     0.22833
     0.22833
     0.20487
     0.16576
     0.16185
     0.21660
     0.24397
     0.21660
     0.18923
     0.07973
     0.13839
     0.13448
     0.20487
     0.15794
     0.11493
     0.12275
     0.15403
     0.17359
     0.13448
     0.08756
     0.07582
     0.15794
     0.14230
     0.15794
     0.08364
     0.26744
     0.15403
     0.18532
     0.13057
     0.12275
     0.26353
     0.16185
     0.19314
     0.14621
     0.15794
     0.20487
     0.15012
     0.23224
     0.22833
     0.16185
     0.13448
     0.09147
     0.19705
     0.16967
     0.18141
     0.22442
     0.12666
     0.17359
     0.18532
     0.16185
     0.19314
     0.18141
     0.05627
     0.18532
     0.31045
     0.10320
     0.21660
     0.11884
     0.11884
     0.18532
     0.16967
     0.13448
     0.18141
     0.12275
     0.17359
     0.25179
     0.13448
     0.13057
     0.12275
     0.08364
     0.22833
     0.16185
     0.09147
     0.13448
     0.07191
     0.11884
     0.15403
     0.15403
     0.07973
     0.11884
     0.13448
     0.13057
     0.09929
     0.11884
     0.08756
     0.07582
     0.02499
     0.16576
     0.13839
     0.14621
     0.10711
     0.07191
     0.02890
     0.13057
     0.08364
     0.14621
     0.09929
     0.08756
     0.11493
     0.13448
     0.11493
     0.13057
     0.09929
     0.14621
     0.09929
     0.12666
     0.13448
     0.11884
     0.11102
     0.08756
     0.13448
     0.20487
     0.20878
     0.16185
     0.10320
     0.11493
     0.13057
     0.12275
     0.15794
     0.22833
     0.10320
     0.18923
     0.16185
     0.18141
     0.13448
     0.14621
     0.08364
     0.14230
     0.20096
     0.17359
     0.15403
     0.15794
     0.15794
     0.16576
     0.10320
     0.25179
     0.24006
     0.16576
     0.20487
     0.17750
     0.17750
     0.13057
     0.24788
     0.18923
     0.24006
     0.18141
     0.16576
     0.27135
     0.20487
     0.27526
     0.15794
     0.24006
     0.16576
     0.26744
     0.32609
     0.25570
     0.31827
     0.29090
     0.37693
     0.37302
     0.46687
     0.47860
     0.51770
     0.49033
     0.68585
     0.81490
     0.90875
     1.17857
     1.71430
     2.38299
     3.31367
     3.80248
     4.00191
     4.65495
     5.49179
     5.08119
     3.26283
     0.01717
    -5.10160
    -6.31775
    -2.73187
     2.58242
     3.11424
     0.54899
    -2.68104
    -5.22674
    -6.29429
    -5.96972
    -5.46918
    -4.63626
    -3.76032
    -2.74752
    -1.75426
    -0.95653
    -0.42471
     0.09147
     0.41212
     0.65066
     0.76015
     0.62720
     0.62720
     0.48251
     0.36911
     0.34173
     0.31045
     0.20096
     0.10320
     0.06800
     0.02890
     0.11102
     0.11493
     0.10320
     0.08756
     0.11493
     0.18141
     0.11102
     0.20096
     0.15012
     0.12666
     0.19314
     0.17750
     0.18141
     0.12275
     0.10711
     0.16185
     0.14621
     0.13839
     0.15012
     0.12666
     0.09538
     0.20878
     0.13448
     0.11102
     0.15794
     0.15794
     0.27135
     0.25570
     0.24006
     0.23224
     0.20096
     0.30654
     0.33782
     0.22833
     0.27917
     0.30654
     0.18141
     0.26353
     0.20487
     0.24006
     0.25570
     0.22442
     0.24006
     0.22051
     0.23224
     0.25961
     0.18141
     0.14621
     0.27135
     0.29090
     0.22833
     0.22833
     0.23224
     0.27135
     0.29090
     0.24006
     0.31045
     0.27135
     0.25570
     0.28308
     0.38084
     0.32218
     0.27135
     0.24006
     0.29872
     0.35738
     0.37302
     0.30654
     0.31045
     0.25570
     0.31436
     0.27526
     0.25570
     0.28699
     0.20487
     0.34173
     0.23615
     0.29481
     0.26744
     0.23224
     0.22833
     0.24788
     0.20096
     0.21269
     0.22442
     0.20878
     0.23224
     0.16576
     0.26353
     0.18532
     0.17750
     0.24006
     0.23224
     0.12666
     0.17359
     0.17359
     0.13057
     0.23224
     0.22442
     0.20878
     0.16967
     0.19314
     0.21660
     0.19314
     0.16185
     0.25570
     0.18141
     0.16185
     0.16576
     0.25179
     0.21269
     0.20878
     0.15794
     0.17750
     0.28699
     0.19314
     0.15794
     0.16576
     0.14621
     0.15012
     0.15403
     0.16576
     0.15012
     0.10711
     0.14230
     0.16185
     0.16967
     0.10320
     0.10711
     0.07973
     0.10711
     0.15403
     0.16576
     0.13839
     0.11493
     0.14621
     0.11102
     0.15012
     0.11884
     0.12666
     0.15012
     0.18141
     0.24788
     0.18141
     0.18923
     0.20096
     0.20096
     0.32609
     0.34173
     0.33000
     0.33000
     0.36520
     0.29481
     0.34173
     0.45123
     0.47078
     0.42385
     0.46687
     0.41994
     0.49815
     0.54117
     0.47469
     0.52161
     0.52552
     0.69758
     0.62720
     0.63111
     0.64675
     0.60373
     0.70149
     0.74060
     0.74451
     0.72887
     0.75233
     0.80317
     0.77188
     0.79926
     0.67412
     0.75233
     0.74060
     0.76406
     0.72105
     0.73278
     0.73278
     0.86182
     0.83445
     0.99478
     1.33499
     1.91764
     2.50421
     2.47684
     1.85899
     2.47684
     2.77012
     2.33997
     2.30087
     0.40039
    -1.77382
    -2.97041
    -2.20396
    -1.54701
    -0.89397
    -1.35540
    -2.46205
    -3.99886
    -4.80441
    -5.10551
    -5.09378
    -4.90999
    -4.35471
    -3.61954
    -3.08381
    -2.72796
    -1.88722
    -1.19898
    -0.37388
    -0.05713
    -0.04540
     0.21660
     0.39648
     0.62720
     0.64284
     0.70541
     0.85791
     0.89702
     0.92830
     0.91266
     0.83054
     0.77188
     0.76406
     0.71323
     0.56072
     0.55681
     0.45123
     0.43167
     0.42776
     0.41212
     0.39648
     0.22442
     0.34173
     0.31827
     0.35738
     0.23615
     0.25570
     0.32609
     0.27526
     0.22442
     0.33782
     0.31045
     0.31045
     0.30654
     0.26744
     0.34955
     0.25179
     0.32609
     0.28699
     0.25961
     0.24788
     0.25179
     0.20878
     0.26744
     0.24006
     0.30654
     0.22833
     0.25570
     0.26353
     0.18532
     0.18141
     0.30263
     0.25179
     0.19314
     0.17359
     0.18532
     0.24788
     0.18141
     0.14230
     0.16576
     0.22833
     0.17750
     0.20096
     0.11493
     0.13057
     0.18141
     0.11102
     0.20878
