# Supplementary material for: Software algorithm and hardware design for real-time implementation of new spectral estimator
Source: Biomed Eng Online. 2014 May 9;13:61. doi: 10.1186/1475-925X-13-61 (PMC4057578; doi:10.1186/1475-925X-13-61)
Supplement: Additional file 2 — txtfiles.zip. [file 1475-925X-13-61-S2.zip › FILE105.TXT]

     0.14051
     0.10858
     0.13519
     0.17244
     0.30548
     0.14051
     0.11922
     0.12455
     0.10858
     0.15115
     0.17776
     0.09262
     0.13519
     0.16180
     0.12455
     0.18308
     0.09794
     0.21501
     0.15648
     0.15648
     0.30016
     0.25759
     0.19373
     0.17244
     0.16712
     0.12987
     0.26291
     0.24694
     0.25759
     0.16180
     0.25759
     0.31613
     0.23630
     0.24162
     0.32677
     0.08197
     0.19373
     0.38531
     0.28952
     0.26823
     0.18841
     0.24162
     0.28420
     0.30548
     0.28420
     0.29484
     0.25227
     0.26823
     0.22566
     0.25227
     0.26823
     0.21501
     0.19373
     0.40127
     0.39595
     0.47577
     0.28420
     0.35338
     0.36402
     0.37998
     0.44384
     0.45981
     0.48110
     0.45981
     0.46513
     0.48642
     0.48110
     0.50238
     0.41191
     0.44917
     0.44917
     0.51835
     0.39063
     0.38531
     0.39063
     0.40127
     0.35338
     0.43852
     0.46513
     0.35870
     0.36934
     0.38531
     0.32677
     0.39595
     0.27355
     0.43320
     0.30548
     0.32677
     0.42256
     0.33741
     0.37998
     0.39595
     0.25759
     0.27887
     0.27887
     0.33741
     0.28952
     0.27887
     0.30548
     0.29484
     0.27355
     0.21501
     0.37466
     0.25759
     0.25227
     0.10858
     0.31080
     0.15648
     0.25227
     0.30548
     0.15115
     0.14051
     0.10858
     0.20437
     0.27355
     0.22034
     0.06069
     0.15648
     0.17776
     0.10858
     0.25227
     0.24694
     0.12455
     0.08197
     0.07665
     0.17244
     0.18308
     0.06601
     0.08730
     0.07133
     0.05537
     0.10326
     0.09262
    -0.10428
     0.10326
    -0.05639
     0.01811
     0.02876
    -0.05107
    -0.06171
    -0.15750
    -0.13621
    -0.01382
    -0.05107
    -0.18943
    -0.11493
    -0.18943
    -0.03510
    -0.06171
    -0.18411
    -0.18411
    -0.08300
    -0.15218
    -0.12557
    -0.11493
    -0.21604
    -0.12557
    -0.16814
    -0.14686
    -0.09896
    -0.07768
    -0.11493
    -0.16282
    -0.20007
    -0.15750
    -0.12557
    -0.16282
    -0.06703
    -0.24797
    -0.17879
    -0.10960
    -0.02446
    -0.09364
    -0.18943
    -0.20539
    -0.09896
    -0.08300
    -0.19475
    -0.13089
    -0.09364
    -0.17346
    -0.08300
    -0.15750
    -0.01914
    -0.07768
    -0.05107
    -0.06171
    -0.07768
    -0.07235
    -0.11493
    -0.05107
     0.07133
     0.14583
     0.17244
     0.32145
     0.36402
     0.63010
     0.65139
     0.80571
     1.56139
     2.65764
     3.34413
     3.82308
     3.94015
     1.73700
    -4.93632
   -10.68367
   -10.68367
    -9.52888
    -2.40323
    -1.04621
    -1.60498
    -5.15451
    -7.10222
    -8.69339
    -8.93818
    -7.70356
    -6.41041
    -4.28708
    -2.07328
    -0.24265
     1.49753
     2.85454
     3.67939
     4.12641
     4.31799
     4.13173
     3.59957
     3.08337
     2.56717
     2.11483
     1.51349
     1.05051
     0.52367
     0.22566
    -0.03510
    -0.23732
    -0.42890
    -0.64709
    -0.65241
    -0.59387
    -0.52469
    -0.60452
    -0.58323
    -0.65773
    -0.53001
    -0.55130
    -0.42890
    -0.27990
    -0.41294
    -0.35440
    -0.24797
    -0.24265
    -0.19475
    -0.26925
    -0.32247
    -0.25861
    -0.16814
    -0.17346
    -0.24265
    -0.19475
    -0.26925
    -0.26925
    -0.17879
    -0.06703
    -0.15750
    -0.14153
    -0.20539
    -0.02446
    -0.06171
    -0.06703
    -0.05107
    -0.05107
     0.02344
     0.05004
     0.04472
     0.05537
     0.09262
     0.05537
     0.02344
     0.03408
     0.19905
     0.03940
     0.08730
     0.16180
     0.18308
     0.04472
     0.03940
     0.15115
     0.20969
     0.16180
     0.19905
     0.07665
     0.01811
     0.16180
     0.06601
     0.19905
     0.20437
    -0.02978
     0.06069
     0.19905
     0.26823
     0.11922
     0.03408
     0.00215
     0.16712
     0.24694
     0.23630
     0.11922
     0.17244
     0.07133
     0.09794
     0.19905
     0.28952
     0.18308
     0.09794
     0.09262
     0.25227
     0.30548
     0.18308
     0.15648
     0.12987
     0.22566
     0.30548
     0.30548
     0.15115
     0.16180
     0.27355
     0.18308
     0.32677
     0.23098
     0.06601
     0.15115
     0.11922
     0.14583
     0.09262
    -0.09896
    -0.06171
    -0.05107
    -0.06703
     0.00215
    -0.08300
    -0.17879
    -0.20007
    -0.22136
    -0.09896
    -0.01382
    -0.12557
     0.00747
    -0.10428
    -0.08300
     0.00215
    -0.05107
     0.00215
     0.00747
     0.12987
     0.14051
     0.17244
     0.10326
     0.06601
     0.08197
     0.16180
     0.22566
     0.11922
     0.00747
     0.16712
     0.17776
     0.21501
     0.05537
     0.01811
     0.10858
     0.22566
     0.08197
     0.10858
     0.14051
     0.05004
     0.20969
     0.10326
     0.30548
     0.05004
     0.11390
     0.14051
     0.31080
     0.31613
     0.17776
     0.14583
     0.15115
     0.26291
     0.15648
     0.39063
     0.26823
     0.11390
     0.17244
     0.20437
     0.27887
     0.36402
     0.08730
     0.20969
     0.16180
     0.22566
     0.27355
     0.14583
     0.08730
     0.03940
     0.21501
     0.22034
     0.23098
     0.10326
     0.10858
    -0.02446
     0.16712
     0.19905
     0.16712
     0.11390
     0.05004
     0.10858
     0.24162
     0.18308
     0.06069
     0.08730
     0.17776
     0.09794
     0.36402
     0.06601
     0.14051
     0.12455
     0.07665
     0.18308
     0.19373
     0.15648
     0.12987
     0.12987
     0.10858
     0.10326
     0.20437
     0.12987
     0.27355
     0.18308
     0.30016
     0.27355
     0.27887
     0.42256
     0.24162
     0.43320
     0.50238
     0.41724
     0.48642
     0.57156
     0.67800
     0.75250
     0.83764
     0.78443
     0.16180
    -0.88656
    -1.65820
    -3.86135
    -5.73456
    -4.41480
    -2.44580
    -1.82317
    -2.45644
    -3.60059
    -5.26626
    -6.27737
    -5.31948
    -4.86182
    -4.28176
    -2.93539
    -1.61562
    -0.73223
    -0.06171
     0.31613
     0.75250
     1.38045
     1.75296
     2.35431
     2.93969
     2.95565
     3.09401
     3.05676
     2.83858
     2.76939
     2.49799
     2.32238
     1.86472
     1.62524
     1.42302
     1.18355
     0.86957
     0.53963
     0.35338
     0.17776
     0.18308
     0.11390
    -0.06171
    -0.10960
    -0.22668
    -0.09364
    -0.21072
    -0.09896
    -0.16814
    -0.18411
    -0.26393
    -0.11493
    -0.19475
    -0.17346
    -0.19475
    -0.23732
    -0.18943
    -0.02978
    -0.09364
    -0.06171
    -0.18411
     0.02344
    -0.01914
    -0.10960
     0.02876
     0.05537
     0.02876
     0.03940
     0.17244
     0.19373
     0.24162
     0.19373
     0.23630
     0.25759
     0.28952
     0.27887
     0.24162
     0.25759
     0.35338
     0.35338
     0.34805
     0.36402
     0.34273
     0.37998
     0.32145
     0.33209
     0.24162
     0.21501
     0.28952
     0.30016
     0.22566
     0.22566
     0.24162
     0.28420
     0.27887
     0.19373
     0.21501
     0.20969
     0.20437
     0.24162
     0.25227
     0.31613
     0.33209
     0.13519
     0.18841
     0.36402
     0.30548
     0.42788
     0.31613
     0.24162
     0.23098
     0.34805
     0.35870
     0.33741
     0.36934
     0.26823
     0.25759
     0.42788
     0.32677
     0.32145
     0.23098
     0.31080
     0.41724
     0.33209
     0.36402
     0.34273
     0.29484
     0.25227
     0.36934
     0.37998
     0.40127
     0.40659
     0.26823
     0.32677
     0.28420
     0.37998
     0.20437
     0.24162
     0.35870
     0.27887
     0.31613
     0.30016
     0.16180
     0.18841
     0.19373
     0.23630
     0.22034
     0.27355
     0.18308
     0.21501
     0.27355
     0.19373
     0.27887
     0.16180
     0.27355
     0.25759
     0.25227
     0.19905
     0.17244
     0.22566
     0.19905
     0.18308
     0.35338
     0.26823
     0.28952
     0.28420
     0.19905
     0.20969
     0.25227
     0.11922
     0.25227
     0.31080
     0.23630
     0.17776
     0.24694
     0.27887
     0.22034
     0.05004
     0.20969
     0.28952
     0.20437
     0.11390
     0.25227
     0.19905
     0.21501
     0.06601
     0.15648
     0.26823
     0.16712
     0.23630
     0.22034
     0.16180
     0.18841
     0.10326
     0.24162
     0.21501
     0.21501
     0.18841
     0.23098
     0.15648
     0.25759
     0.10326
     0.02876
     0.20969
     0.16712
     0.06601
     0.22566
     0.06069
     0.10326
    -0.01914
     0.14051
     0.11922
     0.19373
     0.20437
     0.05537
     0.15115
     0.18841
     0.23630
     0.19373
     0.24162
     0.22034
     0.43852
     0.69396
     0.28420
     0.27355
     0.36402
     0.45981
     0.53963
     0.69928
     0.67267
     0.50770
     0.43320
     0.56092
     0.88022
     1.09308
     1.44963
     1.62524
     2.01372
     3.08337
     4.48828
     5.14284
     5.51003
     4.16898
    -0.54066
    -5.37269
    -6.46895
    -5.29287
    -3.33983
    -2.25422
    -2.40323
    -3.93053
    -5.66538
    -7.61842
    -9.06590
    -9.50227
    -9.15637
    -8.13994
    -6.51684
    -5.04275
    -3.53141
    -1.89767
    -0.67370
     0.22034
     0.78443
     1.39109
     1.77957
     2.00840
     2.14676
     2.26916
     2.08823
     2.01905
     1.82747
     1.57203
     1.25805
     0.89086
     0.64607
     0.50770
     0.28952
     0.02344
    -0.26393
    -0.40762
    -0.52469
    -0.62580
    -0.82270
    -0.81206
    -0.96639
    -0.95574
    -0.94510
    -0.84931
    -0.93978
    -0.95042
    -1.03557
    -1.04089
    -0.89188
    -0.82802
    -0.92381
    -0.99832
    -0.97703
    -0.83335
    -0.92381
    -0.96106
    -0.92914
    -1.05153
    -1.06218
    -0.99299
    -1.03557
    -1.09943
    -1.12071
    -1.29633
    -1.16861
    -1.21650
    -1.29633
    -1.41340
    -1.44001
    -1.47726
    -1.42937
    -1.55709
    -1.50387
    -1.51984
    -1.63159
    -1.61562
    -1.51451
    -1.64223
    -1.76463
    -1.70609
    -1.73802
    -1.60498
    -1.70077
    -1.63159
    -1.73802
    -1.75399
    -1.70609
    -1.77527
    -1.64755
    -1.70077
    -1.77527
    -1.69013
    -1.56773
    -1.64223
    -1.64223
    -1.66884
    -1.58902
    -1.46662
    -1.36551
    -1.44533
    -1.49855
    -1.39744
    -1.30697
    -1.27504
    -1.15796
    -1.18457
    -1.17393
    -1.09943
    -1.03557
    -1.02492
    -0.94510
    -1.15264
    -1.01960
    -0.92381
    -0.92914
    -0.92381
    -1.01960
    -0.97171
    -0.97171
    -0.92381
    -0.90785
    -0.95042
    -0.98235
    -1.03557
    -0.93978
    -0.91317
    -0.97171
    -0.99832
    -1.08346
    -0.98767
    -0.90785
    -0.97171
    -0.99832
    -1.04621
    -1.03557
    -1.03557
    -1.01960
    -0.95042
    -1.02492
    -1.07814
    -1.06218
    -0.95042
    -1.00364
    -1.04089
    -1.15264
    -1.07814
    -0.91849
    -0.99299
    -0.97703
    -1.04089
    -1.09943
    -1.00896
    -1.08346
    -0.82270
    -0.84931
    -1.01960
    -0.99299
    -0.98767
    -0.98235
    -0.89188
    -0.97703
    -0.98235
    -0.85463
    -0.85995
    -0.76949
    -0.89188
    -0.89721
    -0.77481
    -0.88656
    -0.65241
    -0.68966
    -0.78013
    -0.72691
    -0.70563
    -0.68434
    -0.64177
    -0.60984
    -0.70031
    -0.59919
    -0.56194
    -0.62048
    -0.57259
    -0.63645
    -0.64177
    -0.63645
    -0.46083
    -0.31183
    -0.62580
    -0.52469
    -0.50873
    -0.48744
    -0.35972
    -0.39697
    -0.47148
    -0.28522
    -0.26393
    -0.19475
    -0.14686
    -0.20007
    -0.16282
     0.02876
    -0.01382
     0.08197
    -0.00849
     0.07133
     0.26823
     0.28952
     0.34805
     0.36934
     0.29484
     0.36934
     0.32145
     0.27355
     0.35338
     0.26291
     0.55560
     1.05583
     1.76361
     2.71618
     3.73793
     5.02576
     7.85687
     9.09681
     8.80412
     7.37792
     3.04612
    -0.58855
    -0.68966
    -0.92914
     0.65139
     1.51349
    -0.23732
    -2.06796
    -4.84053
    -7.13947
    -8.65613
    -9.89075
   -10.63046
   -10.60917
   -10.11958
    -9.14572
    -7.91111
    -6.63392
    -5.37801
    -4.23386
    -3.16954
    -2.20633
    -1.46662
    -0.92381
    -0.47148
     0.02344
     0.35338
     0.22034
     0.49174
     0.33741
     0.47045
     0.48642
     0.49174
     0.45981
     0.36934
     0.37466
     0.32145
     0.43320
     0.40659
     0.31080
     0.26291
     0.33209
     0.32145
     0.42256
     0.37466
     0.36402
     0.22034
     0.32677
     0.31080
     0.30548
     0.24694
     0.18841
     0.29484
     0.19905
     0.20437
     0.14051
     0.23630
     0.13519
     0.32677
     0.28420
     0.32145
     0.27887
     0.25227
     0.37466
     0.27887
     0.31613
     0.39595
     0.33741
     0.38531
     0.48110
     0.49706
     0.42256
     0.42788
     0.41191
     0.49174
     0.60349
     0.54495
     0.56092
     0.60349
     0.67267
     0.77911
     0.70993
     0.67800
     0.66735
     0.78443
     0.83232
     0.77378
     0.83764
     0.74718
     0.63010
     0.75782
     0.83232
     0.74186
     0.67267
     0.74718
     0.65139
     0.76314
     0.64074
     0.69396
     0.64074
     0.72589
     0.63542
     0.62478
     0.69396
     0.68864
     0.60349
     0.52367
     0.73121
     0.72057
     0.63010
     0.60881
     0.59285
     0.61414
     0.60881
     0.65139
     0.55028
     0.56092
     0.84829
     0.69928
     0.51835
     0.51835
     0.52899
     0.41724
     0.47577
     0.52367
     0.53431
     0.48110
     0.38531
     0.42788
     0.33741
     0.29484
     0.33741
     0.34273
     0.37998
     0.34273
     0.31613
     0.34805
     0.19905
     0.35870
     0.22034
     0.41724
     0.30016
     0.41191
     0.38531
     0.31613
     0.31613
     0.19905
     0.25759
     0.28952
     0.23098
     0.19905
     0.29484
     0.14583
     0.25759
     0.09262
     0.11922
     0.29484
     0.19373
     0.17776
     0.18308
     0.14583
     0.18308
     0.19373
     0.09794
     0.22566
     0.15648
     0.12987
     0.09262
     0.11922
     0.22034
     0.10326
     0.05537
     0.15648
     0.20969
     0.14583
     0.13519
     0.14051
     0.20437
     0.12455
     0.22566
     0.22566
     0.22034
     0.19373
     0.13519
     0.23630
     0.28952
     0.24162
     0.11922
     0.15648
     0.26291
     0.18841
     0.37998
     0.30016
     0.34805
     0.38531
     0.39063
     0.47045
     0.50238
     0.51303
     0.63542
     0.61946
     0.84829
     0.86425
     0.86425
     0.81636
     0.85361
     0.86957
     0.73653
     0.88022
     0.78443
     0.76846
     0.69928
     0.70460
     0.67800
     0.64074
     0.39063
     0.42788
     0.43320
     0.73653
     1.26337
     1.52413
     1.66782
     1.54010
     1.33788
     1.73168
     1.52946
     0.45449
    -1.04621
    -3.14825
    -6.42105
    -9.42777
    -3.61123
     0.27887
    -0.84931
    -3.72299
    -5.22901
    -6.30398
    -6.42637
    -6.22415
    -5.32480
    -3.85603
    -2.49901
    -1.76463
    -0.68434
     0.19905
     1.04519
     1.33256
     1.46560
     1.60928
     1.64653
     1.59864
     1.59332
     1.34852
     1.25273
     1.10373
     0.93876
     0.76314
     0.65139
     0.49706
     0.32677
     0.17776
     0.16180
     0.17244
     0.14051
     0.10326
     0.03408
     0.01811
     0.07665
     0.09794
     0.08730
     0.09794
     0.06069
     0.11922
     0.23098
     0.15115
     0.20969
     0.15115
     0.10326
     0.23630
     0.23630
     0.18841
     0.22034
     0.10326
     0.21501
     0.26823
     0.16180
     0.17244
     0.22566
     0.11390
     0.18308
     0.24162
     0.24162
     0.12455
     0.09262
     0.14051
     0.24162
     0.16712
     0.10858
     0.15648
     0.17244
     0.18841
     0.15648
     0.21501
     0.32677
     0.09262
     0.22034
     0.24162
     0.26823
     0.23098
     0.18308
     0.27887
     0.29484
     0.41191
     0.27887
     0.31080
     0.19905
     0.37466
     0.28420
     0.27355
     0.36934
     0.31080
     0.20437
     0.31613
     0.31613
     0.38531
     0.36934
     0.24694
     0.35870
     0.36934
     0.36402
     0.44384
     0.32145
     0.35338
     0.36934
     0.40659
     0.56624
     0.50770
     0.44384
     0.51303
     0.54495
     0.53431
     0.45981
     0.48642
     0.50770
     0.58753
     0.48642
     0.55560
     0.48642
     0.41724
     0.57156
     0.46513
     0.53963
     0.52899
     0.36402
     0.45981
     0.51303
     0.44384
     0.39063
     0.44384
     0.42788
     0.53431
     0.56624
     0.49174
     0.40659
     0.37466
     0.51303
     0.45981
     0.58753
     0.58753
     0.48110
     0.48110
     0.49174
     0.68332
     0.54495
     0.53431
     0.47577
     0.56092
     0.66735
     0.61946
     0.68864
     0.55560
     0.54495
     0.49174
     0.60349
     0.76314
     0.51303
     0.50770
     0.63542
     0.70460
     0.65671
     0.55028
     0.43852
     0.65671
     0.58753
     0.65139
     0.60349
     0.58753
     0.56092
     0.53963
     0.50770
     0.60349
     0.60349
     0.44917
     0.45449
     0.58221
     0.51303
     0.42788
     0.32145
     0.49706
     0.40127
     0.35870
     0.39595
     0.39063
     0.41191
     0.37466
     0.41724
     0.49706
     0.63010
     0.44917
     0.61946
     0.73653
     0.77911
     0.80039
     0.87490
     0.91215
     0.99729
     1.09840
     1.13033
     0.99197
     0.85361
     0.85361
     0.89618
     1.10373
     1.20484
     1.27402
     1.17823
     1.12501
     1.13033
     0.72589
    -0.10428
    -0.41294
    -1.18989
    -1.59966
    -0.48744
     0.30016
    -1.15264
    -1.92428
    -1.73802
    -1.36019
    -1.42937
    -1.46662
    -1.32826
    -1.17925
    -1.04621
    -0.91849
    -0.83867
    -0.61516
    -0.25329
     0.00747
     0.24694
     0.35870
     0.39063
     0.33741
     0.27355
     0.11922
     0.23098
     0.07133
    -0.15750
    -0.18943
    -0.18943
    -0.21604
    -0.06703
    -0.12557
    -0.24797
    -0.12025
    -0.09364
    -0.17346
    -0.02446
    -0.14686
    -0.16814
    -0.08300
    -0.04575
     0.04472
    -0.02978
    -0.03510
     0.06601
     0.05004
     0.09794
     0.02876
     0.08197
     0.21501
     0.19373
     0.27887
     0.30548
     0.25759
     0.28420
     0.21501
     0.31080
     0.42788
     0.40659
     0.39063
     0.34805
     0.44384
     0.35870
     0.39063
     0.33209
     0.33209
     0.37466
     0.37998
     0.35338
     0.42256
     0.40127
     0.26823
     0.22034
     0.43320
     0.46513
     0.32145
     0.30016
     0.30548
     0.40659
     0.36934
     0.27355
     0.35338
     0.31613
     0.44384
     0.40659
     0.33209
     0.23630
     0.42788
     0.19905
     0.39063
     0.44384
     0.41724
     0.28420
     0.22566
     0.37998
     0.37998
     0.31613
     0.19373
     0.28420
     0.29484
     0.31080
     0.23098
     0.32145
     0.23630
     0.13519
     0.24162
     0.25227
     0.20437
     0.22034
     0.24162
     0.19905
     0.21501
     0.24162
     0.31080
     0.26291
     0.20969
     0.29484
     0.41191
     0.32145
     0.33209
     0.33209
     0.26291
     0.50238
     0.47045
     0.37466
     0.35870
     0.46513
     0.49706
     0.43320
     0.49706
     0.44384
     0.44384
     0.52367
     0.46513
     0.40659
     0.43320
     0.43852
     0.32145
     0.50770
     0.52899
     0.46513
     0.47577
     0.54495
     0.49174
     0.59285
     0.65139
     0.66203
     0.68864
     0.76314
     0.68864
     0.75782
     0.71525
     0.83232
     0.66735
     0.76314
     0.81104
     0.72057
     0.71525
     0.73653
     0.60349
     0.57156
     0.49706
     0.53431
     0.47045
     0.35870
     0.41724
     0.40127
     0.33209
     0.32677
     0.19905
     0.29484
     0.37466
     0.31080
     0.24694
     0.33741
     0.32677
     0.35338
     0.41724
     0.44917
     0.44917
     0.44384
     0.28952
     0.14051
     0.06069
    -0.26925
    -0.54066
    -0.60452
    -1.25908
    -2.35533
    -3.47287
    -4.94164
    -6.02725
    -6.10708
    -6.84146
    -5.72924
    -4.91503
    -6.00596
    -7.06497
    -7.40023
    -6.63924
    -6.08579
    -5.80374
    -4.61170
    -3.80281
    -2.80235
    -1.96153
    -1.20054
    -0.24797
     0.48642
     0.97601
     1.44963
     1.69443
     1.95519
     2.03501
     2.16805
     2.21062
     2.03501
     1.84343
     1.74764
     1.71039
     1.59864
     1.41770
     1.42834
     1.25805
     1.03987
     0.88554
     0.73121
     0.53431
     0.36934
     0.27887
     0.08197
    -0.00317
     0.05004
    -0.02978
    -0.12025
    -0.21072
    -0.02446
    -0.14686
    -0.19475
     0.00215
    -0.00849
    -0.01914
     0.02876
     0.13519
     0.19373
     0.35870
     0.31613
     0.33741
     0.25227
     0.34805
     0.32677
     0.29484
     0.49174
     0.38531
     0.45981
     0.45981
     0.38531
     0.35870
     0.34805
     0.34805
     0.34805
     0.45981
     0.25759
     0.40659
     0.35338
     0.38531
     0.38531
     0.37998
     0.31080
     0.36402
     0.43320
     0.38531
     0.39595
     0.42256
     0.38531
     0.39063
     0.43852
     0.40659
     0.37998
     0.53963
     0.53963
     0.45449
     0.59285
     0.56092
     0.42788
     0.53963
     0.53431
     0.57156
     0.68864
     0.64074
     0.54495
     0.51835
     0.68864
     0.68864
     0.73121
     0.68332
     0.53963
     0.66735
     0.59817
     0.65139
     0.57156
     0.69396
     0.59817
     0.70460
     0.57688
     0.63010
     0.60349
     0.52367
     0.53431
     0.57156
     0.60881
     0.54495
     0.48642
     0.49174
     0.56092
     0.58221
     0.41724
     0.31613
     0.17244
     0.34273
     0.58221
     0.37998
     0.38531
     0.28952
     0.28420
     0.26291
     0.37466
     0.36402
     0.42256
     0.34805
     0.29484
     0.35870
     0.28420
     0.39063
     0.35338
     0.18308
     0.37998
     0.33741
     0.36402
     0.28952
     0.20969
     0.17776
     0.29484
     0.34273
     0.17244
     0.18841
     0.19373
     0.17776
     0.22034
     0.19905
     0.29484
     0.12987
     0.18841
     0.26823
     0.10326
     0.19905
    -0.00849
     0.07133
     0.18841
     0.08197
     0.22034
     0.10326
     0.07665
     0.17244
     0.11390
     0.05004
     0.20969
     0.18841
     0.13519
     0.18841
     0.29484
     0.33209
     0.32677
     0.44917
     0.64607
     0.74186
     0.88022
     0.84297
     1.08776
     1.25805
     1.27934
     1.06115
     0.75782
     0.50238
     0.28420
    -0.05107
    -0.87592
    -0.84399
    -0.16814
    -2.15843
    -4.72878
    -5.56427
    -3.87199
    -2.46176
    -2.36597
    -2.27018
    -1.99346
    -1.36019
    -1.45065
    -1.21118
    -0.57259
     0.27887
     1.20484
     2.27448
     3.15787
     3.78582
     4.10512
     4.45635
     4.82354
     4.95126
     4.77032
     4.47764
     4.09980
     3.36009
     2.93969
     2.55653
     2.21595
     2.02437
     1.92326
     1.74232
     1.49220
     1.05583
     0.81104
     0.83764
     0.70460
     0.32677
     0.09794
    -0.12557
    -0.25861
    -0.39697
    -0.37569
    -0.24797
    -0.26925
    -0.33311
    -0.27990
    -0.12557
    -0.07768
     0.00215
    -0.08300
     0.12455
     0.20969
     0.20969
     0.20969
     0.31080
     0.27355
     0.48110
     0.41724
     0.49174
     0.57156
     0.57156
     0.56092
     0.67800
     0.78443
     0.75782
     0.69396
     0.74186
     0.76314
     0.87490
     0.89618
     0.82700
     0.80039
     1.00794
     0.91747
     1.09840
     1.21548
     1.11969
     0.99197
     1.06647
     1.01326
     0.97601
     0.92811
     0.78443
     0.72057
     0.76314
     0.73121
     0.69396
     0.53963
     0.33209
     0.27355
     0.29484
     0.35338
     0.08730
     0.04472
     0.09794
     0.03940
     0.05004
    -0.02978
    -0.16814
    -0.03510
    -0.03510
    -0.01382
    -0.11493
    -0.10960
    -0.17346
    -0.22136
    -0.26925
    -0.13621
    -0.10960
    -0.27990
    -0.21604
    -0.21604
    -0.15218
    -0.23200
    -0.14686
    -0.10428
    -0.23732
    -0.10960
    -0.14686
    -0.10428
    -0.17879
    -0.09896
    -0.15750
    -0.08300
    -0.00849
    -0.09896
    -0.17879
    -0.12557
    -0.10428
    -0.15218
    -0.13089
    -0.21072
    -0.20539
    -0.18411
    -0.26925
    -0.25861
    -0.20539
    -0.30118
    -0.40229
    -0.34908
    -0.24797
    -0.45019
    -0.40762
    -0.49276
    -0.49276
    -0.49276
    -0.51937
    -0.51937
    -0.58323
    -0.45551
    -0.47148
    -0.55130
    -0.60984
    -0.58323
    -0.54598
    -0.45019
    -0.45551
    -0.48744
    -0.50873
    -0.41294
    -0.44487
    -0.44487
    -0.42358
    -0.44487
    -0.39165
    -0.40229
    -0.38101
    -0.40229
    -0.37569
    -0.56194
    -0.41294
    -0.54066
    -0.39165
    -0.41826
    -0.50341
    -0.46083
    -0.56726
    -0.55662
    -0.52469
    -0.60984
    -0.52469
    -0.62580
    -0.63645
    -0.58855
    -0.58855
    -0.46615
    -0.70031
    -0.73756
    -0.56726
    -0.41294
    -0.55130
    -0.62048
    -0.59387
    -0.54066
    -0.45551
    -0.54066
    -0.48744
    -0.48212
    -0.56726
    -0.42358
    -0.31715
    -0.46083
    -0.48212
    -0.39165
    -0.41826
    -0.22668
    -0.23200
    -0.18411
    -0.31183
    -0.29586
    -0.30118
    -0.17346
    -0.09364
    -0.14686
     0.11922
     0.55560
     1.18887
     1.42834
     1.02390
     0.51835
    -1.26972
    -3.66977
    -5.86228
    -5.44187
    -4.77135
    -6.96918
    -8.16122
    -5.14386
    -4.98421
    -4.87778
    -6.57538
    -7.79403
    -8.04947
    -7.20865
    -6.13368
    -4.96293
    -3.61123
    -2.05200
    -0.85463
     0.24162
     1.03987
     1.27934
     1.65717
     1.94986
     1.86472
     1.80086
     1.70507
     1.52413
     1.41770
     1.37513
     1.18887
     1.01326
     0.72589
     0.71525
     0.61946
     0.50238
     0.41191
     0.25227
     0.20437
     0.21501
     0.21501
     0.10326
    -0.02446
     0.17776
     0.15648
     0.14583
     0.18841
     0.19373
     0.36934
     0.29484
     0.52367
     0.52367
     0.58221
     0.54495
     0.55560
     0.68332
     0.67267
     0.69928
     0.70993
     0.69928
     0.63542
     0.59817
     0.59285
     0.65139
     0.67800
     0.49706
     0.59817
     0.58753
     0.48642
     0.59285
     0.51835
     0.50238
     0.46513
     0.52367
     0.51835
     0.49706
     0.36934
     0.48110
     0.50238
     0.55560
     0.47577
     0.20969
     0.63010
     0.58221
     0.49706
     0.57156
     0.56624
     0.48110
     0.53431
     0.48642
     0.63542
     0.61414
     0.68864
     0.70993
     0.70993
     0.66735
     0.74718
     0.61414
     0.64074
     0.77911
     0.73653
     0.73121
     0.86425
     0.70460
     0.72589
     0.73121
     0.63542
     0.83232
     0.64074
     0.72589
     0.67267
     0.67800
     0.68332
     0.66203
     0.57156
     0.56092
     0.72589
     0.60349
     0.63542
     0.60349
     0.57156
     0.52367
     0.60349
     0.67800
     0.61946
     0.57688
     0.48110
     0.53963
     0.69396
     0.62478
     0.46513
     0.56624
     0.60881
     0.48642
     0.59285
     0.57156
     0.52899
     0.47577
     0.42256
     0.57156
     0.44384
     0.46513
     0.36934
     0.48110
     0.41724
     0.47045
     0.40659
     0.31613
     0.40659
     0.30016
     0.42256
     0.32677
     0.40659
     0.26823
     0.24694
     0.26291
     0.31080
     0.33209
     0.24694
     0.20969
     0.27887
     0.34273
     0.25227
     0.23098
     0.36402
     0.26823
     0.28420
     0.33741
     0.36402
     0.28952
     0.31613
     0.36402
     0.41724
     0.33741
     0.45449
     0.33741
     0.31080
     0.32677
     0.52367
     0.33209
     0.43852
     0.34805
     0.34805
     0.39595
     0.41724
     0.42256
     0.43852
     0.27355
     0.39595
     0.46513
     0.45449
     0.37998
     0.34273
     0.34805
     0.42788
     0.29484
     0.39595
     0.37998
     0.38531
     0.48642
     0.53963
     0.59285
     0.68864
     0.79507
     1.18355
     1.46560
     1.85940
     2.20530
     2.52992
     2.94501
     3.25898
     3.36009
     3.60489
     3.67407
     3.39202
     2.71086
     1.98712
     1.34852
    -0.54066
    -2.15843
    -2.20633
    -1.29101
    -0.91849
    -1.09943
    -1.97217
    -3.01521
    -3.62188
    -3.80813
    -3.85603
    -3.56334
    -2.85556
    -2.04135
    -1.22715
    -0.45551
     0.07133
     0.38531
     0.83232
     0.94408
     0.99197
     0.89086
     0.99197
     0.73653
     0.72589
     0.80039
     0.69928
     0.66203
     0.64074
     0.50770
     0.55028
     0.64607
     0.59285
     0.57156
     0.54495
     0.60881
     0.72057
     0.65671
     0.74718
     0.64607
     0.63542
     0.59817
     0.65671
     0.63010
     0.75250
     0.61414
     0.57688
     0.75782
     0.63010
     0.63010
     0.52899
     0.58221
     0.59285
     0.65139
     0.56624
     0.56624
     0.53431
     0.55560
     0.52367
     0.55028
     0.55560
     0.51303
     0.58753
     0.59817
     0.63542
     0.53963
     0.51835
     0.53963
     0.63542
     0.64607
     0.67800
     0.49706
     0.53963
     0.52899
     0.48642
     0.57156
     0.73121
     0.47577
     0.47577
     0.48642
     0.55028
     0.45981
     0.42256
     0.34805
     0.39063
     0.42788
     0.45981
     0.42788
     0.37998
     0.27887
     0.32677
     0.25227
     0.43852
     0.39063
     0.24162
     0.29484
     0.42788
     0.25759
     0.30016
     0.33209
     0.20437
     0.37466
     0.41191
     0.29484
     0.28952
     0.26291
     0.16180
     0.33741
     0.32145
     0.35870
     0.22034
     0.24162
     0.23630
     0.27355
     0.28952
     0.17776
     0.13519
     0.20437
     0.28952
     0.24162
     0.11390
     0.22566
     0.12455
     0.10326
     0.07665
     0.20969
     0.10326
     0.00215
     0.18841
     0.09794
     0.12987
     0.07133
     0.10858
     0.02344
     0.16712
     0.17244
     0.03940
     0.07133
     0.10326
     0.12987
     0.08730
     0.11390
     0.06601
     0.05004
     0.03940
     0.09262
     0.24162
     0.06601
     0.00747
    -0.03510
     0.05004
     0.11390
     0.09262
     0.07133
     0.08730
    -0.00317
    -0.04575
     0.10858
     0.09794
     0.02876
     0.02876
     0.09262
     0.10326
     0.11390
     0.06601
     0.01811
     0.03940
     0.07665
     0.19373
     0.17244
     0.10858
     0.07665
     0.02876
     0.19905
     0.18841
     0.14051
     0.10326
     0.08197
     0.13519
     0.28420
     0.22034
     0.16712
     0.11922
     0.12987
     0.22566
     0.20437
     0.16180
     0.00215
     0.02344
     0.07665
     0.19373
     0.15115
     0.01811
     0.02876
    -0.00317
     0.05004
    -0.05639
    -0.04042
    -0.06703
    -0.04575
    -0.14686
    -0.10428
    -0.14153
    -0.21604
    -0.16814
    -0.22136
    -0.00849
    -0.04575
    -0.09896
    -0.16282
    -0.15218
    -0.16814
    -0.16282
    -0.20007
    -0.14686
    -0.14686
    -0.24265
    -0.09364
    -0.19475
    -0.32779
    -0.60984
    -0.66305
    -0.56726
    -0.75884
    -1.46662
    -2.21165
    -3.49948
    -4.66492
    -4.41480
    -3.23872
    -2.08925
    -2.24890
    -2.75977
    -3.28661
    -3.32387
    -3.38773
    -2.85556
    -2.41387
    -1.81785
    -1.13668
    -0.56194
    -0.12025
     0.32145
     0.63010
     0.95472
     1.12501
     0.91747
     0.96536
     0.88554
     0.93876
     0.69928
     0.56624
     0.45449
     0.26823
     0.22566
     0.27887
     0.26291
     0.05004
     0.10326
    -0.02978
    -0.02446
     0.06601
    -0.08832
    -0.11493
    -0.15218
    -0.06171
    -0.04575
    -0.05107
    -0.12025
    -0.13089
    -0.18943
    -0.06703
    -0.07235
    -0.03510
    -0.02978
    -0.15218
    -0.18411
    -0.06703
    -0.01382
    -0.05107
     0.02876
     0.05537
     0.02344
     0.16712
     0.15115
     0.08197
     0.08730
     0.16180
     0.20969
     0.27355
     0.19373
     0.25227
     0.24694
     0.29484
     0.27355
     0.35338
     0.33741
     0.33209
     0.39595
     0.33741
     0.37998
     0.35870
     0.25759
     0.35338
     0.55028
     0.42788
     0.42788
     0.39063
     0.36402
     0.41191
     0.48642
     0.43320
     0.45449
     0.47045
     0.51303
     0.47045
     0.40127
     0.48110
     0.44384
     0.36934
     0.55560
     0.47045
     0.51835
     0.49174
     0.46513
     0.46513
     0.39595
     0.47045
     0.49706
     0.44384
     0.53431
     0.52899
     0.48110
     0.49706
     0.41724
     0.30548
     0.39063
     0.65139
     0.50770
     0.43852
     0.48110
     0.59817
     0.55560
     0.46513
     0.56092
     0.57688
     0.65671
     0.57688
     0.66735
     0.61946
     0.60881
     0.57688
     0.59817
     0.79507
     0.73121
     0.79507
     0.68332
     0.52899
     0.49174
     0.67267
     0.67800
     0.58221
     0.57156
     0.44917
     0.51835
     0.51303
     0.42256
     0.43320
     0.33209
     0.27355
     0.28952
     0.23098
     0.35870
     0.21501
     0.20969
     0.14051
     0.27887
     0.17776
     0.27887
     0.15648
     0.21501
     0.19373
     0.26823
     0.24694
     0.15648
     0.28952
     0.28420
     0.28420
     0.36402
     0.26823
     0.26291
     0.21501
     0.34805
     0.27355
     0.30016
     0.33741
     0.30016
     0.27355
     0.38531
     0.40127
     0.24694
     0.35338
     0.39063
     0.36934
     0.40127
     0.49706
     0.39595
     0.45449
     0.37998
     0.41191
     0.43320
     0.36934
     0.43320
     0.43852
     0.37998
     0.40659
     0.42788
     0.28420
     0.42256
     0.41191
     0.39595
     0.48642
     0.42788
     0.45449
     0.36934
     0.45449
     0.58221
     0.52899
     0.48110
     0.41191
     0.51303
     0.58221
     0.53963
     0.42256
     0.48642
     0.45981
     0.46513
     0.41191
     0.49706
     0.38531
     0.28952
     0.29484
     0.43320
     0.34273
     0.35338
     0.25759
     0.30016
     0.27355
    -0.07235
    -0.44487
    -0.96639
    -1.49855
    -1.55177
    -1.79124
    -2.49901
    -2.83960
    -2.52030
    -2.58948
    -2.74913
    -2.83960
    -2.85024
    -3.00989
    -2.71720
    -2.47773
    -2.15843
    -1.91364
    -1.48258
    -1.03025
    -0.56194
    -0.21072
     0.06069
     0.43852
     0.53963
     0.58221
     0.52899
     0.58221
     0.51835
     0.51835
     0.29484
     0.30548
     0.26823
     0.12455
     0.07133
     0.08197
     0.03940
     0.10858
    -0.00317
     0.03940
     0.01811
     0.00215
     0.03408
     0.02876
     0.22566
     0.20969
     0.17244
     0.03408
     0.22566
     0.25759
     0.27887
     0.22566
     0.25759
     0.19905
     0.24162
     0.26291
     0.25227
     0.16712
     0.19373
     0.25759
     0.32145
     0.25759
     0.26823
     0.18841
     0.28952
     0.20437
     0.27887
     0.24162
     0.18841
     0.16712
     0.22034
     0.30016
     0.22566
     0.16712
     0.14583
     0.09262
     0.21501
     0.22034
     0.23098
     0.10326
     0.19373
     0.16180
     0.09262
     0.24162
     0.20437
     0.14583
     0.17776
     0.25227
     0.24694
     0.21501
     0.16180
     0.16180
     0.22034
     0.28420
     0.26823
     0.23630
     0.12455
     0.06601
     0.25227
     0.25227
     0.26291
     0.24162
     0.19373
     0.25759
     0.24694
     0.20437
     0.16180
     0.16712
     0.17776
     0.27887
     0.21501
     0.28420
     0.12455
     0.17776
     0.26823
     0.11922
     0.26823
     0.29484
     0.07133
     0.25759
     0.24162
     0.18841
     0.23630
     0.16712
     0.21501
     0.22566
     0.34805
     0.17244
     0.13519
     0.11922
     0.24694
     0.19373
     0.19905
     0.30548
     0.19905
     0.16180
     0.11922
     0.19905
     0.11390
     0.19373
     0.09262
     0.19905
     0.30016
     0.28952
     0.28952
     0.25227
     0.25227
     0.35338
     0.26823
     0.30548
     0.25227
     0.22566
     0.34273
     0.40127
     0.34273
     0.30548
     0.17244
     0.32677
     0.34805
     0.38531
     0.19905
     0.33209
     0.15115
     0.20437
     0.18841
     0.27355
     0.26291
     0.15115
     0.24694
     0.28420
     0.23098
     0.11922
     0.12987
     0.18308
     0.26291
     0.23098
     0.18308
     0.16712
     0.17776
     0.15115
     0.15648
     0.28952
     0.25759
     0.12455
     0.18841
     0.17244
     0.23630
     0.19905
     0.17244
     0.11922
     0.17244
     0.23630
     0.18841
     0.26823
     0.11922
     0.14051
     0.10326
     0.20969
     0.29484
     0.12987
     0.12455
     0.10326
     0.08197
     0.31080
     0.14051
     0.11390
     0.09262
     0.20437
     0.20437
     0.26291
     0.23098
     0.15115
     0.19373
     0.19905
     0.35870
     0.38531
     0.25759
     0.32145
     0.43852
     0.59817
     0.76846
     0.81104
     1.01326
     1.23677
     1.10905
     1.04519
     0.40127
    -0.40762
    -1.30697
    -1.97217
    -1.62095
    -1.07814
    -2.21697
    -3.30258
    -3.31854
    -3.15890
    -3.33451
    -3.65913
    -3.82942
    -3.84539
    -3.63784
    -3.32919
    -2.81831
    -2.41387
    -1.72738
    -1.16861
    -0.54066
    -0.06171
     0.20969
     0.47045
     0.80039
     0.94940
     0.97601
     1.06647
     1.15162
     1.12501
     1.06647
     1.07712
     1.04519
     1.03987
     0.93343
     0.83232
     0.79507
     0.88022
     0.72589
     0.69396
     0.56624
     0.56624
     0.64607
     0.36402
     0.18308
     0.17244
     0.14583
     0.11390
     0.21501
     0.01279
    -0.14153
    -0.04575
    -0.20539
     0.04472
    -0.06703
    -0.12025
    -0.12557
    -0.04042
     0.08197
     0.06601
     0.09794
     0.05537
     0.08197
     0.15648
     0.11922
     0.12987
     0.08730
     0.12455
     0.03940
     0.11922
     0.15115
     0.07665
     0.11922
     0.06069
     0.11922
     0.12987
     0.00215
     0.09262
     0.09262
     0.09262
     0.11390
     0.18841
     0.16712
     0.03940
    -0.05639
     0.15648
     0.21501
     0.09794
     0.14051
     0.09262
     0.12987
     0.11390
     0.19905
     0.07133
     0.17244
     0.17776
     0.14051
     0.22566
     0.14583
     0.20969
     0.12987
     0.08730
     0.24162
     0.20969
     0.17776
     0.07133
     0.13519
     0.15648
     0.10326
     0.17244
     0.11390
     0.07133
     0.21501
     0.15648
     0.15648
     0.14051
     0.16712
     0.04472
     0.22034
     0.15648
     0.17776
     0.20969
     0.20437
     0.22034
     1.52946
     2.41285
    -1.03557
    -0.54598
     0.01279
     0.41191
     0.55560
     0.64607
     0.49706
     0.22034
     0.11922
     0.08197
    -0.11493
    -0.17879
    -0.21072
    -0.25861
    -0.27458
    -0.20539
    -0.26393
    -0.20539
    -0.17879
    -0.19475
    -0.14153
    -0.09896
    -0.18943
    -0.17346
    -0.13089
    -0.00849
     0.00215
    -0.07235
    -0.11493
    -0.09364
    -0.01914
    -0.09896
    -0.05639
    -0.00849
    -0.09364
    -0.00849
    -0.00849
    -0.03510
    -0.03510
     0.03940
     0.12455
     0.34273
     0.30548
     0.52899
     0.43852
     0.41191
     0.39595
     0.23630
     0.32677
     0.59285
     0.78975
     0.72589
     0.61414
     0.56624
     0.59817
     0.59285
     0.27887
     0.33209
     0.44917
     0.32677
     0.40127
     0.39595
     0.30548
     0.34805
     0.39063
     0.43852
     0.45449
     0.34273
     0.35338
     0.28952
     0.25227
     0.20969
     0.31080
     0.33209
     0.33209
     0.14583
     0.13519
     0.05004
     0.17244
     0.05004
     0.08730
     0.16180
     0.19905
    -0.04575
    -0.02446
     0.09262
     0.16712
     0.36402
     0.30016
     0.48642
     0.96536
     1.40706
     2.10951
     2.32770
     1.34320
    -0.49276
    -1.64223
    -2.18504
    -3.11632
    -2.85024
    -2.78638
    -2.75977
    -3.86667
    -5.37269
    -6.78292
    -6.97982
    -6.50088
    -6.27205
    -6.41041
    -6.09111
    -5.77714
    -5.21836
    -4.44673
    -3.51544
    -2.60013
    -1.89235
    -0.99299
    -0.35440
     0.17244
     0.63542
     0.97601
     1.17291
     1.42834
     1.34852
     1.27402
     1.34320
     1.25273
     1.18887
     1.12501
     0.96004
     1.03987
     1.04519
     0.98133
     0.96004
     0.84297
     0.83232
     0.96004
     0.69928
     0.83232
     0.83764
     0.77911
     0.82168
     0.80571
     0.82168
     0.80571
     0.70993
     0.73121
     0.85893
     0.76846
     0.77378
     0.75250
     0.83764
     0.84297
     0.82168
     0.83764
     0.86957
     0.82168
     0.85893
     0.96536
     0.96536
     0.93876
     0.89086
     0.94408
     1.00794
     1.13566
     1.07712
     1.10905
     1.11437
     1.00261
     1.10905
     0.97068
     1.14630
     1.03454
     1.04519
     1.02390
     0.98133
     1.14098
     1.14098
     1.02390
     1.30595
     1.44963
     1.48156
     1.17291
     0.89086
     1.03987
     0.47577
     0.44384
     0.47045
     0.79507
     0.57156
     0.58753
     0.57156
     0.48110
     0.37998
     0.18308
     0.11922
    -0.00849
     0.07665
     0.02876
     0.13519
     0.20437
     0.37466
     0.41191
     0.39595
     0.36402
     0.33741
     0.26823
     0.20969
     0.16180
     0.15648
    -0.00849
     0.04472
     0.05537
     0.13519
     0.05537
     0.03408
     0.02876
     0.00747
     0.09794
    -0.03510
     0.15115
     0.02344
     0.06601
     0.11390
     0.19373
     0.16712
     0.09794
    -0.00317
     0.18308
     0.23630
     0.17776
     0.09262
     0.12987
     0.01811
     0.04472
     0.07133
     0.16712
     0.42256
     0.27355
     0.16180
     0.15648
     0.06069
     0.16712
     0.03408
     0.10326
     0.19905
     0.17244
     0.24162
     0.06601
     0.06601
     0.06601
     0.04472
     0.03408
     0.00747
    -0.01382
    -0.02978
    -0.02978
     0.06601
     0.06601
    -0.10960
    -0.04042
     0.07665
     0.11922
     0.00747
    -0.02978
    -0.02446
    -0.09896
     0.04472
     0.08197
     0.03940
    -0.07235
    -0.02978
    -0.01382
    -0.02978
    -0.07235
    -0.01382
    -0.14686
    -0.08300
    -0.04575
    -0.01382
    -0.08832
    -0.16814
    -0.20539
    -0.07235
    -0.15750
    -0.07235
    -0.10960
    -0.15750
    -0.13089
    -0.09364
    -0.17346
    -0.15218
    -0.18943
    -0.29586
    -0.18411
    -0.05107
    -0.07235
    -0.02978
     0.05537
     0.10326
     0.27355
     0.44917
     0.49174
     0.23098
    -0.75884
    -2.06264
    -4.80860
    -4.89375
    -4.01568
    -4.16468
    -6.35187
    -6.75631
    -5.62281
    -4.94164
    -4.71813
    -5.67070
    -6.26140
    -6.14965
    -5.52170
    -4.56913
    -3.38773
    -2.22761
    -0.99299
    -0.14686
     0.54495
     1.15162
     1.69443
     1.99244
     2.28513
     2.16805
     2.09887
     1.86472
     1.74232
     1.77957
     1.80618
     1.55606
     1.45495
     1.43899
     1.28466
     1.33788
     1.15694
     1.00794
     0.99197
     1.00794
     1.02390
     0.89618
     0.85893
     0.79507
     0.68864
     0.65139
     0.70993
     0.75250
     0.61946
     0.52367
     0.67267
     0.64074
     0.65139
     0.58753
     0.51835
     0.65139
     0.58221
     0.69396
     0.61414
     0.60881
     0.53431
     0.55028
     0.64607
     0.66203
     0.62478
     0.60349
     0.61414
     0.67800
     0.63542
     0.62478
     0.56624
     0.61946
     0.64074
     0.72589
     0.70993
     0.60349
     0.50238
     0.49706
     0.65139
     0.66203
     0.51835
     0.42256
     0.39595
     0.53431
     0.46513
     0.37466
     0.33209
     0.26823
     0.35338
     0.28952
     0.32145
     0.23098
     0.29484
     0.19373
     0.21501
     0.40127
     0.26823
     0.32677
     0.16180
     0.33741
     0.23630
     0.35870
     0.33741
     0.25759
     0.33209
     0.34805
     0.35870
     0.24162
     0.26823
     0.27887
     0.19905
     0.35870
     0.39595
     0.26291
     0.24694
     0.17776
     0.25227
     0.30548
     0.20437
     0.19905
     0.17776
     0.20969
     0.18841
     0.27355
     0.22566
     0.18308
    -0.01382
     0.14051
     0.21501
     0.14583
     0.03408
     0.07133
     0.01811
     0.04472
     0.05537
    -0.04042
    -0.01382
    -0.06703
    -0.01914
    -0.05107
    -0.02446
    -0.04575
    -0.06703
    -0.08300
     0.00215
    -0.00849
    -0.08300
    -0.16814
    -0.08300
    -0.20539
    -0.29054
    -0.21604
    -0.43422
    -0.38101
    -0.30118
    -0.05639
    -0.01382
    -0.38101
    -0.48212
    -0.49808
    -0.02978
     0.14583
    -0.02978
    -0.14686
    -0.05639
     0.28420
     0.44917
     0.42256
     0.24162
     0.21501
     0.22566
     0.17776
     0.23098
     0.28952
     0.17776
    -0.02446
     0.15115
     0.09262
     0.00747
    -0.01914
    -0.02446
    -0.11493
    -0.09364
    -0.04042
    -0.06171
     0.03408
     0.06601
     0.10326
     0.23630
     0.28952
     0.30016
     0.24694
     0.34273
     0.31613
     0.42788
     0.44917
     0.43320
     0.36402
     0.38531
     0.38531
     0.45981
     0.49706
     0.48110
     0.44917
     0.59817
     0.72057
     0.71525
     0.62478
     0.59817
     0.84297
     0.98665
     1.17823
     1.47624
     1.60396
     1.86472
     1.26337
     0.10326
     0.25227
     0.61414
     0.47577
     0.62478
     0.76314
     0.21501
    -1.40276
    -2.30744
    -2.33937
    -1.05153
    -0.59919
    -0.76416
    -1.44533
    -1.90299
    -2.07328
    -1.91364
    -1.57305
    -1.32294
    -1.06218
    -0.78545
    -0.49276
    -0.30118
    -0.19475
    -0.30650
    -0.16282
    -0.10960
    -0.09364
    -0.01382
    -0.05639
     0.01811
     0.09262
     0.36402
     0.38531
     0.67800
     0.72589
     0.83232
     0.94940
     0.93876
     0.95472
     1.01326
     1.14630
     1.41770
     1.25805
     1.32723
     1.30063
     1.25805
     1.22080
     1.10373
     1.18355
     0.99729
     0.87490
     0.74186
     0.76846
     0.79507
     0.74718
     0.84297
     0.73653
     0.82168
     0.75782
     0.75250
     0.73121
     0.65139
     0.69396
     0.60881
     0.76846
     0.78975
     0.80571
     0.74718
     0.63010
     0.58753
     0.43320
     0.61946
     0.49174
     0.33209
     0.32145
     0.12987
     0.09262
     0.13519
     0.14583
    -0.16282
    -0.06171
    -0.16814
    -0.20539
    -0.27458
    -0.30650
    -0.35972
    -0.27990
    -0.26925
    -0.29054
    -0.30118
    -0.10428
    -0.16814
    -0.21072
    -0.08832
    -0.07235
    -0.11493
    -0.11493
    -0.07768
     0.02876
     0.01279
    -0.07235
    -0.06703
     0.00215
     0.08730
    -0.07768
    -0.06171
    -0.07235
    -0.03510
    -0.06171
     0.04472
    -0.07235
    -0.15218
    -0.22668
    -0.04042
    -0.00849
    -0.00849
    -0.13089
    -0.21072
    -0.15750
    -0.11493
    -0.22668
    -0.32779
    -0.17346
    -0.29054
    -0.31183
    -0.31183
    -0.27458
    -0.29586
    -0.29586
    -0.43422
    -0.34908
    -0.29054
    -0.39697
    -0.45019
    -0.42890
    -0.36504
    -0.35972
    -0.40229
    -0.35440
    -0.41826
    -0.46083
    -0.38101
    -0.34908
    -0.37036
    -0.49808
    -0.49808
    -0.42358
    -0.22668
    -0.29054
    -0.31715
    -0.34376
    -0.32779
    -0.31183
    -0.17346
    -0.38101
    -0.26925
    -0.32779
    -0.28522
    -0.24797
    -0.23732
    -0.27458
    -0.32247
    -0.35440
    -0.30118
    -0.27458
    -0.27458
    -0.43955
    -0.50341
    -0.38633
    -0.33843
    -0.39697
    -0.34376
    -0.41294
    -0.33311
    -0.32247
    -0.33311
    -0.35440
    -0.35972
    -0.24797
    -0.38101
    -0.27458
    -0.17879
    -0.15218
    -0.28522
    -0.14686
    -0.00317
    -0.07235
    -0.07235
     0.05004
    -0.19475
     0.03408
     0.09262
     0.15115
     0.11390
     0.05537
     0.21501
     0.19905
     0.53431
     0.74718
     1.33788
     2.09887
     2.23191
     1.33788
    -0.69498
    -5.25562
   -10.68367
   -10.68367
    -8.98075
    -5.53766
    -1.21118
    -1.70077
    -5.13854
    -7.21397
    -8.49649
    -8.00157
    -6.89468
    -5.54298
    -3.68042
    -1.58902
     0.59285
     2.05097
     3.22705
     3.67407
     4.00933
     4.22752
     3.87097
     3.41863
     2.91840
     2.46074
     2.14676
     1.90197
     1.51349
     1.15694
     0.91215
     0.86957
     0.57156
     0.70993
     0.51303
     0.35338
     0.47045
     0.50238
     0.55560
     0.42256
     0.47045
     0.51303
     0.63010
     0.63010
     0.51303
     0.42788
     0.42788
     0.51835
     0.47577
     0.57156
     0.50770
     0.45981
     0.46513
     0.47045
     0.52367
     0.44384
     0.47045
     0.44917
     0.61946
     0.60881
     0.51835
     0.50770
     0.50238
     0.53963
     0.47577
     0.55028
     0.45981
     0.43320
     0.42256
     0.37998
     0.34273
     0.27887
     0.38531
     0.28952
     0.33209
     0.24694
     0.38531
     0.28420
     0.27355
     0.30016
     0.33209
     0.31080
     0.37466
     0.42788
     0.32145
     0.53431
     0.53963
     0.59817
     0.55560
     0.59285
     0.61414
     0.73121
     0.77911
     0.74186
     0.67800
     0.68332
     0.79507
     0.81104
     0.90150
     0.86425
     0.73653
     0.77378
     0.73121
     0.96536
     0.93876
     0.76314
     0.77911
     0.89618
     0.86957
     0.88022
     0.86425
     0.80039
     0.83232
     0.75782
     0.98665
     1.01858
     0.81104
     0.78443
     0.82700
     0.88554
     0.86957
     0.80039
     0.75782
     0.74718
     0.77911
     0.77378
     0.76314
     0.64074
     0.61946
     0.54495
     0.53431
     0.69396
     0.59285
     0.44384
     0.42256
     0.33209
     0.47577
     0.36934
     0.30548
     0.21501
     0.19373
     0.22566
     0.29484
     0.20437
     0.12455
     0.02344
    -0.01382
     0.22034
     0.14583
    -0.05639
    -0.02446
     0.00747
     0.01279
    -0.09364
    -0.12025
    -0.40229
    -0.11493
     0.03940
    -0.13089
    -0.08300
    -0.22668
    -0.26393
    -0.24265
    -0.07235
    -0.14686
    -0.27458
    -0.33843
    -0.22136
    -0.13621
    -0.11493
    -0.20539
    -0.24797
    -0.25329
    -0.19475
    -0.25861
    -0.39165
    -0.37036
    -0.50341
    -0.49808
    -0.54598
    -0.39697
    -0.49808
    -0.58323
    -0.54066
    -0.52469
    -0.49808
    -0.51937
    -0.65773
    -0.48212
    -0.46615
    -0.35972
    -0.29054
    -0.29054
    -0.22668
    -0.19475
    -0.19475
     0.00215
    -0.09364
     0.04472
    -0.05639
     0.05537
     0.25227
     0.09794
     0.10858
     0.13519
     0.13519
     0.19905
     0.17244
     0.22566
     0.19905
     0.10858
     0.02876
     0.20969
     0.31080
     0.13519
     0.14583
     0.12455
     0.13519
     0.08197
     0.12455
     0.02344
     0.08730
     0.07133
     0.06601
     0.12455
     0.08730
     0.09262
    -0.06703
     0.12455
     0.22034
     0.26823
     0.08730
     0.07133
     0.12987
     0.06601
     0.20969
     0.23630
     0.24694
     0.08730
     0.19905
     0.25759
     0.27355
     0.18841
     0.09794
     0.05537
     0.29484
     0.26291
     0.13519
     0.18841
     0.26823
     0.19373
     0.22034
     0.40659
     0.27355
     0.24694
     0.20969
     0.10858
     0.27887
     0.48110
     0.48110
     0.25759
     0.38531
     0.46513
     0.58221
     0.67267
     0.66735
     0.71525
     0.94940
     0.85893
     0.84297
     0.81636
    -0.00317
    -1.32294
    -2.61077
    -3.37708
    -3.10568
    -2.37130
    -2.27551
    -3.39837
    -4.40416
    -3.98907
    -3.75492
    -3.64316
    -3.57930
    -3.19615
    -2.98328
    -2.44048
    -1.71674
    -0.95574
    -0.10428
     0.85893
     1.49753
     1.54010
     1.93390
     2.13080
     2.13612
     2.12016
     1.90197
     1.92858
     1.80086
     1.54010
     1.46027
     1.16226
     0.86957
     0.65139
     0.78443
     0.60881
     0.49706
     0.36402
     0.25759
     0.39063
     0.25759
     0.20969
     0.16180
     0.11922
     0.11390
     0.18841
     0.23098
     0.22034
     0.21501
     0.20969
     0.24162
     0.32145
     0.31080
     0.15115
     0.03408
     0.22566
     0.30016
     0.25227
     0.26291
     0.31613
     0.19373
     0.19373
     0.27887
     0.28952
     0.36402
     0.28952
     0.33741
     0.22566
     0.35870
     0.32145
     0.36934
     0.25759
     0.48110
     0.35870
     0.42788
     0.37466
     0.43320
     0.39063
     0.43852
     0.32677
     0.41724
     0.40127
     0.42256
     0.41191
     0.39063
     0.45449
     0.45449
     0.37998
     0.43852
     0.45981
     0.40659
     0.48110
     0.38531
     0.43852
     0.38531
     0.39595
     0.45981
     0.37466
     0.37466
     0.44917
     0.35338
     0.36402
     0.40127
     0.23630
     0.37998
     0.41191
     0.26823
     0.41724
     0.28420
     0.25227
     0.27887
     0.25227
     0.27355
     0.31080
     0.22566
     0.24694
     0.18308
     0.35870
     0.29484
     0.12455
     0.12987
     0.30016
     0.21501
     0.23098
     0.23630
     0.19373
     0.23098
     0.08730
     0.20437
     0.22034
     0.20437
     0.09794
     0.15115
     0.17776
     0.22034
     0.05537
     0.18841
     0.29484
     0.13519
     0.18308
     0.26291
     0.19905
     0.07665
     0.19905
     0.21501
     0.31080
     0.22566
     0.17776
     0.24694
     0.03408
     0.22034
     0.18308
     0.09262
     0.20969
     0.09262
     0.14583
     0.25759
     0.18308
     0.06069
     0.23098
     0.12987
     0.17776
     0.30016
     0.09794
     0.21501
     0.20969
     0.15115
     0.20437
     0.10326
     0.28952
     0.14051
     0.12455
     0.20969
     0.21501
     0.14583
     0.02344
    -0.02978
     0.09794
     0.18308
     0.16712
     0.10858
     0.08197
     0.05537
     0.15648
     0.16180
     0.16180
     0.22566
     0.18308
     0.27887
     0.33741
     0.27355
     0.33209
     0.37998
     0.43852
     0.51303
     0.54495
     0.47045
     0.40127
     0.54495
     0.46513
     0.47577
     0.52367
     0.44384
     0.34273
     0.47045
     0.48642
     0.48110
     0.33741
     0.34805
     0.24694
     0.34805
     0.40127
     0.32145
     0.26823
     0.23630
     0.21501
     0.09262
     0.19373
     0.27887
     0.10326
     0.01811
    -0.13089
    -0.21604
    -0.44487
    -0.76416
    -1.11539
    -1.39212
    -1.63691
    -2.05732
    -2.26486
    -2.14779
    -2.33404
    -2.81831
    -3.17486
    -3.20147
    -3.30790
    -3.61656
    -3.65381
    -3.56334
    -3.29194
    -2.89814
    -2.52562
    -2.19036
    -1.64755
    -1.26972
    -1.22715
    -1.16861
    -0.73756
    -0.35972
    -0.21604
     0.34273
     0.60349
     0.54495
     0.72589
     0.80039
     0.88022
     0.91747
     0.72589
     0.56624
     0.59817
     0.68332
     0.52367
     0.34805
     0.31613
     0.44384
     0.36934
     0.31613
     0.35870
     0.17244
     0.19905
     0.22566
     0.32677
     0.27887
     0.21501
     0.09262
     0.16180
     0.23098
     0.26291
     0.19373
     0.10858
     0.13519
     0.24694
     0.20437
     0.32145
     0.29484
     0.11390
     0.29484
     0.28420
     0.32677
     0.13519
     0.05004
     0.31613
     0.32677
     0.24694
     0.27887
     0.12455
     0.32677
     0.19905
     0.22034
     0.28952
     0.24162
     0.15115
     0.06069
     0.08197
     0.26291
     0.31080
     0.23098
     0.15648
     0.18841
     0.27355
     0.15115
     0.29484
     0.28420
     0.28952
     0.11922
     0.33741
     0.36402
     0.30016
     0.27887
     0.26291
     0.42256
     0.36402
     0.27887
     0.24694
     0.25759
     0.33209
     0.41724
     0.32145
     0.31613
     0.24694
     0.25227
     0.30016
     0.45449
     0.24694
     0.22566
     0.35870
     0.27355
     0.33741
     0.25759
     0.24162
     0.31613
     0.31080
     0.42256
     0.26823
     0.17244
     0.21501
     0.27355
     0.22034
     0.31080
     0.36402
     0.17244
     0.20437
     0.18308
     0.24694
     0.24162
     0.17776
     0.09794
     0.22034
     0.25759
     0.35338
     0.15648
     0.22566
     0.12987
     0.20437
     0.27887
     0.42256
     0.23630
     0.22034
     0.30548
     0.32145
     0.41191
     0.33741
     0.31080
     0.42256
     0.45449
     0.36934
     0.40127
     0.36934
     0.34805
     0.31080
     0.44384
     0.50238
     0.41724
     0.38531
     0.31080
     0.48110
     0.51835
     0.42256
     0.44384
     0.29484
     0.50238
     0.52367
     0.46513
     0.48110
     0.32145
     0.32145
     0.33209
     0.42256
     0.34273
     0.16712
     0.07665
     0.01811
     0.11390
     0.02344
    -0.06703
    -0.03510
    -0.05639
    -0.09364
    -0.02978
    -0.10960
    -0.08832
    -0.22136
    -0.10960
     0.10326
     0.14051
     0.18841
     0.23098
     0.28420
     0.32145
     0.45981
     0.40127
     0.53963
     0.51303
     0.63010
     0.60349
     0.66735
     0.68864
     0.55028
     0.59817
     0.67800
     0.74718
     0.58753
     0.48642
     0.55028
     0.59817
     0.25759
    -0.43422
    -1.12604
    -1.14732
    -0.40762
    -0.10960
    -2.31276
    -8.46456
    -7.82064
    -3.07375
    -2.17440
    -2.45112
    -3.81878
    -4.42544
    -4.61170
    -4.75006
    -4.68088
    -3.90392
    -2.90878
    -2.07861
    -1.14732
    -0.37569
     0.07665
     0.53431
     0.65139
     0.78443
     0.85893
     1.09840
     0.86957
     0.57688
     0.50770
     0.48110
     0.56092
     0.34805
     0.22566
     0.06601
    -0.09364
    -0.30118
    -0.28522
    -0.26925
    -0.23200
    -0.27458
    -0.50873
    -0.33311
    -0.07235
    -0.12025
    -0.15750
    -0.24265
    -0.18943
    -0.14153
    -0.16814
    -0.01382
     0.02344
     0.03940
    -0.12025
     0.09794
     0.20437
     0.01279
    -0.12025
     0.00747
    -0.00317
    -0.02446
    -0.01382
    -0.13621
    -0.09364
    -0.13089
    -0.14686
    -0.12025
    -0.32247
    -0.20539
    -0.26393
    -0.26925
    -0.25329
    -0.19475
    -0.33311
    -0.36504
    -0.10428
    -0.03510
    -0.17346
    -0.13621
    -0.12557
    -0.22136
    -0.05107
    -0.07768
     0.10858
     0.00747
    -0.00849
     0.15115
     0.28952
     0.19373
     0.17244
     0.19373
     0.31080
     0.38531
     0.42256
     0.43852
     0.45449
     0.44917
     0.53431
     0.57688
     0.68864
     0.75250
     0.69928
     0.77911
     0.77378
     0.78975
     0.94940
     0.77378
     0.86425
     0.97068
     0.90683
     1.09840
     1.03454
     0.90683
     0.94408
     0.92811
     1.01858
     0.90683
     0.95472
     0.86957
     0.84297
     0.90150
     0.90683
     0.72589
     0.77911
     0.91747
     0.74718
     0.82168
     0.80571
     0.65139
     0.71525
     0.70993
     0.66203
     0.70993
     0.77378
     0.67800
     0.69928
     0.73121
     0.66735
     0.65139
     0.58221
     0.69396
     0.70460
     0.66203
     0.60881
     0.81636
     0.62478
     0.58753
     0.64074
     0.72057
     0.62478
     0.54495
     0.40127
     0.60349
     0.60349
     0.65139
     0.41724
     0.49174
     0.52899
     0.42256
     0.41724
     0.36934
     0.32677
     0.29484
     0.38531
     0.44384
     0.39595
     0.34273
     0.26291
     0.36934
     0.47045
     0.47045
     0.26291
     0.28420
     0.32145
     0.20437
     0.43320
     0.34805
     0.30548
     0.19905
     0.18841
     0.26291
     0.26291
     0.22566
     0.12987
     0.23630
     0.12455
     0.10326
     0.10858
     0.07665
     0.16712
     0.00747
     0.18841
     0.14051
     0.21501
     0.09794
     0.19373
     0.22566
     0.22566
     0.38531
     0.44384
     0.40659
     0.45981
     0.52367
     0.56092
     0.68332
     0.67800
     0.67800
     0.86425
     1.36449
     1.65185
     1.51881
     1.05051
     0.31080
    -0.31183
    -0.74820
    -1.13668
    -2.57884
    -2.19036
    -2.02539
    -2.60545
    -3.87732
    -4.36158
    -4.35094
    -4.63299
    -4.74474
    -5.21836
    -4.76070
    -4.79796
    -4.27112
    -3.57398
    -2.87153
    -2.29147
    -1.96685
    -1.37083
    -0.89721
    -0.26925
    -0.01382
     0.28952
     0.64607
     0.76314
     0.80039
     0.93876
     0.85361
     0.74718
     0.60881
     0.46513
     0.56624
     0.46513
     0.28952
     0.22034
     0.17776
     0.18308
     0.12455
     0.09794
     0.03408
    -0.05639
     0.02344
     0.05004
     0.07665
     0.04472
     0.01811
    -0.09896
     0.06601
     0.13519
     0.07133
    -0.00317
    -0.10428
    -0.14686
     0.06601
    -0.13621
    -0.00849
    -0.12557
    -0.15218
    -0.01914
     0.06601
    -0.04042
    -0.08300
    -0.13089
    -0.05107
     0.03940
     0.10326
     0.14583
     0.08730
     0.12987
     0.13519
     0.32145
     0.30548
     0.22566
     0.24694
     0.22566
     0.32677
     0.38531
     0.37998
     0.24162
     0.27887
     0.35338
     0.31080
     0.35870
     0.30016
     0.26291
     0.43320
     0.31080
     0.30016
     0.30016
     0.24694
     0.31080
     0.36402
     0.34273
     0.36402
     0.31613
     0.30548
     0.39063
     0.47577
     0.43320
     0.38531
     0.36402
     0.34273
     0.51303
     0.42788
     0.40127
     0.49706
     0.45449
     0.53431
     0.47045
     0.51835
     0.41191
     0.47045
     0.44384
     0.51303
     0.55560
     0.40659
     0.47045
     0.49174
     0.55560
     0.49706
     0.54495
     0.39063
     0.35338
     0.40659
     0.52367
     0.56624
     0.47045
     0.28952
     0.36402
     0.55028
     0.56624
     0.38531
     0.34273
     0.36934
     0.35338
     0.30548
     0.42256
     0.48642
     0.37466
     0.30016
     0.46513
     0.43320
     0.41191
     0.33209
     0.25759
     0.27355
     0.36934
     0.41191
     0.33209
     0.21501
     0.16712
     0.15648
     0.30016
     0.24162
     0.12987
     0.15115
     0.09794
     0.09794
     0.08730
     0.04472
     0.07665
     0.08730
     0.06069
     0.03940
     0.15115
     0.03408
     0.06601
     0.08197
     0.07133
     0.09794
     0.00747
     0.06069
     0.03408
     0.09794
    -0.05107
     0.06601
     0.04472
     0.03940
    -0.00317
     0.09262
     0.13519
     0.03940
     0.06601
    -0.00849
     0.08197
     0.11922
     0.17776
     0.15115
     0.17244
     0.31080
     0.28420
     0.33741
     0.32677
     0.37466
     0.44917
     0.77378
     0.74186
     0.74718
     0.93343
     1.25805
     1.48688
     1.56139
     1.74764
     2.04033
     2.26384
     2.78004
     3.26431
     3.49313
     3.48781
     3.91354
     4.31799
     4.38717
     3.48249
     2.52992
     2.12548
     1.98712
     2.29045
     2.53524
     2.25320
     1.52946
     0.81636
     0.17776
    -0.19475
    -0.52469
    -0.80674
    -1.17925
    -1.17925
    -1.09411
    -0.89188
    -0.65773
    -0.42358
    -0.51405
    -0.92381
    -1.13668
    -0.70563
    -0.49276
    -0.62580
    -0.46615
    -0.42358
    -0.21604
    -0.37569
    -0.29586
    -0.19475
     0.03940
     0.21501
     0.52367
     0.78443
     1.21016
     1.22080
     1.36981
     1.73168
     1.92326
     1.95519
     2.10419
     1.99776
     1.47624
     0.83764
     0.37466
     0.62478
     0.58221
     0.11390
    -0.22668
    -0.56194
    -0.84399
    -1.26440
    -1.82317
    -1.90299
    -1.92960
    -2.23293
    -2.13182
    -1.63691
    -1.54112
    -1.50387
    -1.40276
    -1.39744
    -1.25908
    -1.00896
    -0.82802
    -0.81738
    -0.84399
    -0.88124
    -0.81206
    -0.75352
    -0.63645
    -0.80674
    -0.88656
    -0.83335
    -0.87592
    -0.92381
    -0.87060
    -1.11007
    -1.12604
    -1.11539
    -1.07282
    -0.99299
    -1.12071
    -1.29633
    -1.37615
    -1.44001
    -1.38147
    -1.28568
    -1.46130
    -1.67416
    -1.73802
    -1.54112
    -1.44533
    -1.47194
    -1.67948
    -1.59966
    -1.67416
    -1.58369
    -1.42937
    -1.33890
    -1.42405
    -1.61562
    -1.38679
    -1.24311
    -1.28036
    -1.19522
    -1.40276
    -1.29633
    -1.32294
    -1.29101
    -1.33358
    -1.34422
    -1.34954
    -1.44533
    -1.48258
    -1.42937
    -1.34954
    -1.50919
    -1.60498
    -1.48791
    -1.56241
    -1.51451
    -1.50387
    -1.54112
    -1.63691
    -1.57837
    -1.57837
    -1.39212
    -1.40808
    -1.52516
    -1.54644
    -1.58369
    -1.46662
    -1.44001
    -1.46662
    -1.35487
    -1.40808
    -1.41872
    -1.32826
    -1.36019
    -1.22715
    -1.38679
    -1.29633
    -1.37615
    -1.17393
    -1.22715
    -1.18989
    -1.18457
    -1.29101
    -1.37083
    -1.16329
    -1.09943
    -1.04621
    -1.08346
    -0.87592
    -1.00896
    -1.13136
    -1.11539
    -1.06750
    -0.99832
    -0.97171
    -0.98767
    -0.83335
    -0.81738
    -0.93446
    -0.91317
    -1.03025
    -0.94510
    -0.81206
    -0.88656
    -0.90253
    -0.98767
    -1.02492
    -0.97703
    -0.86528
    -0.77481
    -0.82270
    -0.89188
    -1.01960
    -0.79077
    -0.79077
    -0.74820
    -0.80674
    -1.01960
    -0.79077
    -0.59919
    -0.58855
    -0.58855
    -0.83335
    -0.81206
    -0.75884
    -0.67902
    -0.50341
    -0.54066
    -0.68966
    -0.84931
    -0.71095
    -0.63112
    -0.51937
    -0.74820
    -0.68966
    -0.66305
    -0.41826
     0.03408
     0.57688
     1.41770
     2.79068
     4.04658
     3.80179
     2.84390
     1.71039
     0.96536
     0.96004
    -0.22668
    -1.20054
    -2.21165
    -1.75399
     0.74186
     1.88068
     1.17291
    -0.21604
    -1.64755
    -3.84006
    -6.41041
    -9.84818
    -9.20958
    -4.17533
    -1.00364
    -0.41826
    -1.37083
    -2.77042
    -4.02100
    -4.97889
    -5.18644
    -4.89907
    -4.42012
    -3.50480
    -2.99925
    -2.66398
    -2.50434
    -2.12118
    -1.87638
    -1.83913
    -1.70609
    -1.55177
    -1.28036
    -1.08346
    -0.68966
    -0.60452
    -0.37036
    -0.29054
    -0.35440
    -0.19475
    -0.43422
    -0.65773
    -0.71627
    -0.73756
    -0.85463
    -0.87060
    -1.15796
    -1.21118
    -1.16861
    -1.15264
    -1.14732
    -1.21650
    -1.33890
    -1.23779
    -1.21118
    -0.97171
    -1.06218
    -1.23779
    -1.24311
    -1.14732
    -0.98235
    -0.99299
    -0.85463
    -1.01428
    -0.95574
    -0.93446
    -0.70031
    -0.68434
    -0.75352
    -0.64709
    -0.68966
    -0.50873
    -0.47680
    -0.33843
    -0.39697
    -0.46083
    -0.51937
    -0.30118
    -0.16282
    -0.18411
    -0.33843
    -0.40762
    -0.32247
    -0.24797
    -0.21604
    -0.18411
    -0.27990
    -0.32247
    -0.22136
    -0.15750
    -0.21604
    -0.14153
    -0.24265
    -0.31715
     0.02344
     0.00747
    -0.12557
    -0.07768
    -0.18411
    -0.08832
    -0.06703
     0.22566
     0.02344
     0.00215
    -0.03510
    -0.00849
     0.01279
     0.03940
     0.07665
     0.02876
     0.03940
     0.06601
     0.07665
     0.02344
     0.09794
    -0.00849
    -0.03510
     0.16180
     0.05004
    -0.13621
     0.08730
     0.12455
    -0.00849
    -0.12557
    -0.01914
     0.05004
     0.07665
     0.04472
    -0.00849
    -0.03510
    -0.09364
     0.11390
     0.00747
    -0.00317
     0.05004
    -0.01382
     0.01811
     0.14583
     0.04472
     0.00215
    -0.12025
    -0.05639
     0.04472
    -0.00849
     0.01811
    -0.00849
    -0.09364
    -0.03510
     0.01279
     0.08730
     0.02876
    -0.13621
    -0.04042
    -0.02978
     0.02344
     0.06601
    -0.38101
    -0.09364
     0.16180
     0.12987
     0.05537
    -0.09896
     0.01279
    -0.15750
    -0.04575
     0.08197
     0.09262
     0.10858
    -0.11493
     0.07665
     0.02876
     0.23630
     0.24694
     0.12455
     0.04472
     0.05004
    -0.06703
    -0.02978
     0.15115
     0.08197
     0.18308
     0.11390
     0.12987
     0.15648
     0.03408
    -0.04575
    -0.02978
     0.14583
    -0.00317
     0.09794
     0.07665
     0.04472
     0.12455
     0.15115
     0.25227
     0.23630
     0.19905
     0.15648
     0.04472
     0.35870
     0.25227
     0.50770
     0.51303
     0.66735
     0.88554
     1.20484
     1.74232
     2.15741
     2.94501
     3.77518
     4.94594
     5.75483
     6.39342
     6.25506
     4.10512
     2.19466
     0.50770
    -0.82802
    -1.45598
    -1.95621
    -2.66931
    -2.84492
    -3.52077
    -4.30305
    -5.29287
    -6.41041
    -6.76696
    -6.96918
    -6.58602
    -5.63877
    -4.42544
    -2.92474
    -1.45598
    -0.02978
     1.16759
     2.21595
     2.97694
     3.42928
     3.66343
     3.64214
     3.48249
     3.24302
     2.85986
     2.52992
     1.99244
     1.74232
     1.38577
     1.22080
     1.23144
     0.79507
     0.63542
     0.54495
     0.55028
     0.43320
     0.41724
     0.02876
    -0.27990
    -0.38633
    -0.59387
    -1.08878
    -2.91942
    -2.94071
    -1.58902
    -1.20586
    -1.18989
    -1.47194
    -1.92428
    -2.32872
    -2.36065
    -2.06796
    -1.71141
    -1.32826
    -0.89188
    -0.39697
    -0.05107
     0.30016
     0.56624
     0.48642
     0.35338
     0.27355
     0.25759
     0.33741
     0.18841
     0.32677
     0.32677
     0.09262
    -0.28522
    -0.40762
    -0.50341
    -0.38633
    -0.53533
    -0.51937
    -0.58323
    -0.40229
    -0.40229
    -0.29054
    -0.20539
    -0.10428
    -0.25861
    -0.02978
     0.08197
     0.19905
     0.18841
     0.12987
     0.12455
     0.10326
     0.33741
     0.09794
     0.22034
     0.18308
     0.07133
     0.20969
     0.20437
     0.20969
     0.20437
     0.12987
     0.14583
     0.25759
     0.25759
     0.31613
     0.24162
     0.25759
     0.32677
     0.40127
     0.59817
     0.44917
     0.44384
     0.24162
     0.30016
     0.59285
     0.57688
     0.51303
     0.39063
     0.44384
     0.50238
     0.46513
     0.41191
     0.30548
     0.33209
     0.37998
     0.36402
     0.49174
     0.23098
     0.25759
     0.17776
     0.27355
     0.39063
     0.26823
     0.19373
     0.23098
     0.22566
     0.22034
     0.26823
     0.33741
     0.58753
     0.31613
     0.16180
     0.18841
     0.43320
     0.43320
     0.24694
     0.32677
     0.39063
     0.45449
     0.45449
     0.33209
     0.30548
     0.24162
     0.31080
     0.29484
     0.46513
     0.33209
     0.40127
     0.35338
     0.34273
     0.39595
     0.27887
     0.37466
     0.47045
     0.35870
     0.31613
     0.43320
     0.42256
     0.42788
     0.33209
     0.23098
     0.28952
     0.39595
     0.37466
     0.36934
     0.40659
     0.24162
     0.19373
     0.20437
     0.40127
     0.39595
     0.32145
     0.32145
     0.37998
     0.30548
     0.40127
     0.30548
     0.37998
     0.39595
     0.41191
     0.36934
     0.46513
     0.39063
     0.49174
     0.40659
     0.37466
     0.60349
     0.35338
     0.41724
     0.43320
     0.47045
     0.49706
     0.67800
     0.65671
     0.48110
     0.28952
     0.52899
     0.52899
     0.65139
     0.78975
     0.81104
     0.80571
     1.05051
     1.50817
     2.21062
     2.88115
     3.46653
     5.03641
     7.69722
    10.09195
    10.22499
     8.53804
     0.24162
    -8.36877
    -6.41041
     3.92951
     6.05816
     4.59471
     1.59332
    -1.41340
    -4.07954
    -5.75053
    -6.68713
    -7.01707
    -6.68181
    -5.99532
    -4.99486
    -4.01568
    -3.09504
    -2.38726
    -1.69013
    -1.10475
    -0.51405
    -0.29054
     0.03408
     0.24162
     0.28420
     0.43320
     0.52899
     0.51303
     0.49174
     0.33209
     0.43852
     0.48642
     0.45981
     0.37998
     0.48642
     0.41724
     0.38531
     0.25227
     0.35338
     0.30548
     0.25759
     0.16712
     0.09794
     0.19905
     0.16712
     0.03408
     0.01811
    -0.00317
     0.07665
     0.05537
     0.05537
     0.03408
     0.03408
    -0.03510
    -0.08832
    -0.02978
     0.16712
     0.09262
    -0.01382
     0.05537
     0.02876
     0.02344
     0.08197
     0.05537
    -0.14153
    -0.09896
    -0.04575
    -0.01382
    -0.02446
     0.03940
    -0.21604
    -0.12557
    -0.12025
     0.16712
     0.03940
    -0.10960
     0.03940
    -0.17879
    -0.10960
     0.08730
     0.12455
     0.10858
     0.08197
    -0.13621
    -0.07235
     0.19905
     0.23098
     0.18841
     0.07665
    -0.05639
     0.15648
     0.14583
     0.21501
     0.12455
     0.09262
     0.13519
     0.28952
     0.46513
     0.34805
     0.09794
     0.17244
     0.27355
     0.39595
     0.39595
     0.48642
     0.29484
     0.45449
     0.39063
     0.56092
     0.48642
     0.68864
     0.47577
     0.30548
     0.43320
     0.50770
     0.47045
     0.43320
     0.36402
     0.35338
     0.25227
     0.47045
     0.35870
     0.31080
     0.22566
     0.22034
     0.26823
     0.21501
     0.18308
     0.18841
     0.25759
     0.20437
     0.30548
     0.27355
     0.27355
     0.27355
     0.14583
     0.35870
     0.25227
     0.26823
     0.33209
     0.38531
     0.38531
     0.50770
     0.34273
     0.49174
     0.60349
     0.58221
     0.49174
     0.45449
     0.55560
     0.58221
     0.61946
     0.61946
     0.61946
     0.55560
     0.66203
     0.73121
     0.60881
     0.63010
     0.39063
     0.60349
     0.67267
     0.56092
     0.59285
     0.51835
     0.49706
     0.63010
     0.68864
     0.74186
     0.80571
     0.62478
     0.65139
     0.84297
     0.73653
     0.83232
     0.78975
     0.84829
     0.96536
     1.14098
     1.28998
     1.13033
     1.15162
     1.60928
     2.44477
     3.13659
     4.01465
     5.19073
     6.52114
     7.50032
     5.75483
     0.62478
    -3.10568
    -0.51937
     1.72636
     2.39156
     2.39688
     0.59817
    -0.61516
    -2.00410
    -3.28129
    -4.23919
    -4.64363
    -4.73942
    -4.59573
    -4.02100
    -3.51012
    -2.86621
    -2.14779
    -1.63159
    -1.20054
    -0.56194
    -0.17879
     0.05004
     0.28952
     0.46513
     0.57688
     0.56624
     0.58221
     0.69928
     0.61946
     0.71525
     0.64607
     0.68332
     0.58221
     0.56092
     0.52367
     0.59817
     0.61414
     0.44384
     0.48110
     0.34805
     0.23098
     0.26823
     0.26291
     0.34273
     0.10326
     0.30016
     0.16180
     0.26823
     0.22034
     0.14051
     0.14051
     0.17776
     0.26823
     0.37466
     0.27355
     0.22566
     0.16180
     0.25759
     0.28952
     0.47577
     0.23098
     0.08730
     0.23098
     0.29484
     0.28952
     0.28952
     0.17776
     0.08730
     0.16712
     0.20969
     0.31613
     0.27887
     0.09262
     0.11390
    -0.01382
     0.15648
     0.27355
     0.15115
     0.16712
     0.06601
     0.14583
     0.19905
     0.22566
     0.24162
     0.08197
     0.21501
     0.14051
     0.21501
     0.20969
     0.09262
     0.13519
     0.15115
     0.28952
     0.22566
     0.19905
     0.09262
     0.20437
     0.11390
     0.03408
     0.10858
     0.22566
    -0.03510
     0.15648
     0.18308
     0.10326
     0.02876
     0.15115
    -0.04575
     0.22034
     0.10326
     0.06601
     0.11922
     0.17244
     0.09262
     0.01811
     0.01811
     0.12455
     0.12455
     0.13519
     0.02876
    -0.08832
    -0.12025
    -0.05107
    -0.13089
    -0.01382
    -0.21604
    -0.37036
    -0.22136
    -0.09896
    -0.01914
    -0.21072
    -0.32779
    -0.25329
    -0.17879
    -0.05639
    -0.04042
     0.05004
     0.02344
     0.10326
     0.07665
     0.33209
     0.30016
     0.18308
     0.19905
     0.07665
     0.32677
     0.43320
     0.32145
     0.25227
     0.18841
     0.15648
     0.30548
     0.28420
     0.14583
     0.05537
    -0.00849
     0.02876
     0.20969
    -0.04042
     0.05004
     0.05004
     0.01811
     0.17776
     0.17244
     0.05004
     0.07665
     0.11922
     0.22566
     0.25759
     0.28420
     0.27887
     0.48110
     0.31613
     0.24162
     0.59817
     1.02922
     1.25273
     1.42302
     1.58267
     1.67846
     1.06115
    -0.65773
    -1.67416
    -0.62048
     0.69928
     1.02390
     0.57688
     0.09262
    -0.57791
    -0.47148
    -0.63112
    -0.71627
    -0.60984
    -0.59919
    -0.27458
    -0.21072
    -0.04042
     0.28420
     0.46513
     0.67800
     0.76846
     0.76314
     0.73121
     0.70993
     0.58221
     0.53431
     0.66203
     0.39595
     0.41191
     0.41724
     0.33209
     0.24694
     0.31080
     0.14051
     0.19905
     0.12987
     0.20969
     0.28952
     0.16712
     0.15115
     0.07133
     0.21501
     0.39063
     0.20969
     0.17776
     0.23630
     0.21501
     0.26291
     0.21501
     0.19373
     0.15115
     0.17244
     0.14051
     0.27355
     0.24694
     0.17776
     0.02344
     0.03940
     0.12455
     0.30548
     0.05537
     0.08197
     0.13519
     0.11390
     0.21501
     0.13519
     0.13519
     0.04472
     0.12987
     0.15115
     0.16180
     0.22034
     0.13519
    -0.00317
     0.07133
     0.16712
     0.10858
     0.16180
     0.04472
     0.08730
    -0.01382
     0.02344
     0.01811
    -0.06703
     0.04472
     0.00215
    -0.05639
     0.15115
     0.15115
     0.01279
    -0.03510
     0.00215
    -0.05639
     0.02344
     0.03408
     0.12455
    -0.00317
    -0.02446
    -0.00849
     0.09794
     0.09262
     0.22034
    -0.02446
     0.01279
     0.00747
     0.04472
    -0.03510
     0.23098
    -0.00317
     0.11390
     0.06069
     0.02876
     0.12455
     0.13519
     0.05537
    -0.03510
     0.17244
     0.12987
     0.05004
     0.06601
     0.08730
    -0.04575
     0.02344
     0.18308
     0.11390
     0.09262
     0.03940
    -0.01914
     0.03408
     0.12987
     0.06601
     0.13519
     0.09262
     0.03408
     0.08197
     0.22034
     0.18308
     0.15648
    -0.09896
    -0.03510
     0.10858
     0.06601
     0.06069
    -0.01914
     0.14051
     0.01279
     0.00747
     0.16712
     0.19905
    -0.01382
     0.00215
     0.07665
     0.24694
     0.09262
     0.10858
     0.02876
     0.11922
     0.15648
     0.25759
     0.12987
     0.12455
     0.16180
     0.11390
    -0.01382
     0.11390
     0.15648
     0.10326
     0.24694
     0.20969
     0.35870
     0.30016
    -0.29054
    -0.38101
    -0.00849
     0.15115
     0.33209
     0.51835
     0.46513
     0.23630
    -0.10960
    -0.17879
    -0.39697
    -0.48212
    -1.31761
    -1.11007
    -0.05107
     0.30548
    -0.40229
    -0.49276
    -0.53533
    -0.57259
    -0.62580
    -0.39165
    -0.27458
    -0.20539
    -0.04042
     0.11922
     0.28952
     0.39595
     0.51303
     0.60881
     0.73121
     0.60881
     0.42256
     0.45449
     0.56092
     0.35338
     0.36402
     0.30016
     0.33209
     0.24694
     0.14051
     0.28420
     0.10326
     0.27355
     0.14583
     0.14051
     0.28952
     0.19373
     0.09262
     0.03408
     0.26291
     0.19373
     0.32677
     0.16712
     0.10326
     0.20969
     0.11922
     0.10858
     0.23630
     0.20969
     0.11390
     0.13519
     0.04472
     0.01811
     0.15115
    -0.00317
     0.10326
     0.06601
     0.13519
     0.17244
     0.17244
     0.05537
     0.02876
    -0.01914
     0.24694
     0.23098
     0.35870
     0.14583
     0.08730
     0.17776
     0.28952
     0.36934
     0.36402
     0.37998
     0.16712
     0.22034
     0.40659
     0.37466
     0.34805
     0.40659
     0.25759
     0.49706
     0.61414
     0.49706
     0.52367
     0.36402
     0.53431
     0.43320
     0.40127
     0.47045
     0.36402
     0.37466
     0.32145
     0.31613
     0.39595
     0.32677
     0.27887
     0.13519
     0.17776
     0.03408
     0.09794
    -0.01914
    -0.01382
     0.14583
     0.17776
     0.17244
     0.11390
     0.06601
     0.17244
     0.24162
     0.12455
     0.11390
     0.12987
     0.20969
     0.32677
     0.25227
     0.17244
     0.15115
     0.28420
     0.22566
     0.28952
     0.68864
    -0.09896
     0.01811
     0.28952
     0.36934
     0.15115
     0.19373
     0.17776
     0.31613
     0.28420
     0.37466
     0.11922
     0.05004
     0.09794
     0.10326
     0.18308
     0.31613
     0.39595
     0.12987
     0.27355
     0.36402
     0.32677
     0.07665
     0.17776
     0.15648
     0.25759
     0.31080
     0.24162
     0.17776
     0.16180
     0.16712
     0.08197
     0.22034
     0.15648
    -0.13621
    -0.23200
    -0.09896
    -0.06171
    -0.08300
    -0.17346
    -0.32779
    -0.26925
    -0.16814
    -0.13089
    -0.12557
    -0.15218
    -0.21072
    -0.32779
    -0.25329
    -0.09364
    -0.08832
     0.02344
    -0.04575
     0.04472
     0.11390
    -0.30118
    -0.22136
     0.43852
     0.91747
     1.05583
     0.75782
    -0.06703
    -1.66352
    -2.61609
    -0.49808
     0.74718
     0.66203
     0.01279
    -0.40762
    -0.77481
    -0.97703
    -1.11539
    -1.03025
    -0.95042
    -0.73223
    -0.52469
    -0.50873
    -0.35440
    -0.37036
    -0.39165
    -0.38633
    -0.42358
    -0.32247
    -0.56726
    -0.54066
    -0.64709
    -0.72691
    -0.67370
    -0.93978
    -1.14200
    -0.98235
    -0.91849
    -1.07282
    -1.22182
    -1.36019
    -1.44533
    -1.44001
    -1.48791
    -1.47726
    -1.67948
    -1.70077
    -1.79656
    -1.76463
    -1.82849
    -1.90299
    -1.97750
    -1.96685
    -1.92428
    -1.76463
    -1.54112
    -1.72206
    -1.88171
    -1.88171
    -1.85510
    -1.80188
    -1.77527
    -1.78060
    -1.78592
    -1.82317
    -1.67416
    -1.84445
    -1.94024
    -2.09989
    -2.37662
    -2.37130
    -2.52030
    -2.66931
    -2.85556
    -2.99925
    -3.04714
    -3.11632
    -3.20679
    -3.50480
    -3.55802
    -3.69106
    -3.72299
    -3.76024
    -3.81878
    -3.87199
    -3.99971
    -3.84539
    -3.95714
    -3.90924
    -3.87732
    -3.98907
    -4.03164
    -3.91457
    -3.81346
    -3.92521
    -3.98375
    -3.90392
    -3.81878
    -3.92521
    -3.97310
    -4.01568
    -4.06357
    -3.97843
    -4.03164
    -3.99439
    -4.25515
    -4.13807
    -4.27112
    -4.18597
    -4.23386
    -4.26047
    -4.39883
    -4.45737
    -4.35094
    -4.37223
    -4.45737
    -4.54784
    -4.60106
    -4.49995
    -4.46269
    -4.45205
    -4.39351
    -4.55848
    -4.52123
    -4.47866
    -4.37755
    -4.35626
    -4.44673
    -4.43076
    -4.28708
    -4.21790
    -4.17000
    -4.20726
    -4.13807
    -4.11147
    -4.06889
    -3.93053
    -3.96246
    -3.80281
    -3.87732
    -3.85071
    -3.51544
    -3.36112
    -3.27597
    -3.42498
    -3.49416
    -3.36112
    -3.23872
    -2.95135
    -3.04182
    -3.03650
    -3.04714
    -2.91942
    -2.72784
    -2.72252
    -2.74381
    -2.88217
    -2.85024
    -2.63205
    -2.62141
    -2.59480
    -2.53627
    -2.66398
    -2.46176
    -2.42983
    -2.41919
    -2.47773
    -2.27018
    -2.31808
    -2.28083
    -1.95621
    -2.13182
    -2.23293
    -2.21697
    -1.89235
    -1.53580
    -1.47726
    -1.29101
    -1.25908
    -1.07814
    -0.72159
    -0.49276
    -0.55130
    -0.63645
    -0.71627
    -0.58855
    -0.38633
    -0.17346
    -0.07768
    -0.08300
    -0.19475
    -0.16282
    -0.43422
    -0.40762
    -0.53001
    -0.54066
    -0.54066
    -0.55662
    -0.53533
    -0.52469
    -0.30118
    -0.23732
    -0.12557
     0.07133
     0.23630
     0.29484
     0.49174
     0.61414
     0.81104
     0.77911
     0.99197
     1.23677
     1.36449
     1.51349
     1.56139
     1.58799
     1.71571
     1.63589
     1.80618
     1.76893
     1.72103
     1.71039
     1.59332
     1.73700
     1.61992
     1.59864
     1.46560
     1.52413
     1.34852
     1.39109
     1.30595
     1.34320
     1.13033
     1.16759
     1.25805
     1.31127
     1.18887
     1.07712
     0.96536
     1.13033
     1.18355
     1.24741
     1.11969
     1.07712
     1.15162
     1.08244
     1.23144
     1.31127
     1.21016
     1.22612
     1.09840
     1.18355
     1.18355
     1.09840
     1.16226
     1.28998
     1.21548
     1.08776
     1.18355
     1.24209
     1.14098
     1.02922
     1.20484
     1.08776
     1.06115
     1.27934
     1.32191
     1.22080
     1.26870
     1.21548
     1.26337
     1.25273
     1.32723
     1.48156
     1.41238
     1.26870
     1.22612
     1.39109
     1.39641
     1.26870
     1.29530
     1.41770
     1.30595
     1.26337
     1.19419
     1.23144
     1.10373
     0.94940
     1.16226
     0.99729
     0.97601
     0.92811
     0.94940
     0.92811
     0.88022
     0.90150
     0.83232
     0.86425
     0.80039
     0.78443
     0.84297
     0.88022
     0.90683
     0.72589
     0.82168
     0.95472
     0.94940
     0.99197
     0.97601
     0.88022
     0.96004
     0.91747
     0.77911
     0.86425
     1.12501
     1.00261
     1.00794
     1.11437
     1.10905
     0.90150
     0.93876
     1.00261
     0.93343
     1.05051
     1.12501
     1.09308
     1.03454
     1.11437
     1.17823
     1.30063
     1.47624
     1.33256
     1.09308
     1.16226
     1.28998
     1.23677
     1.36449
     1.26870
     1.18355
     1.12501
     1.22080
     1.14098
     1.10905
     0.96004
     0.86957
     0.77911
     0.80571
     0.69928
     0.60881
     0.41724
     0.31080
     0.50238
     0.54495
     0.94408
     1.09308
     1.25805
     0.94408
     0.76846
     0.73121
     0.89086
     1.06647
     1.24741
     1.44431
     1.39109
     1.43367
     1.49753
     1.40706
     1.31127
     1.16226
     1.26870
     1.07712
     0.89618
     1.02390
     0.96004
     0.95472
     1.05051
     0.98133
     1.02922
     0.84829
     0.90683
     0.82168
     0.97068
     0.88554
     0.71525
     0.67267
     0.76846
     0.69928
     0.85893
     0.86957
     0.72057
     0.61946
     0.53431
     0.57156
     0.60881
     0.68864
     0.62478
     0.68864
     0.57156
     0.59817
     0.68864
     0.57156
     0.59285
     0.74718
     0.57156
     0.67800
     0.73653
     0.66203
     0.68864
     0.49174
     0.49706
     0.73653
     0.77911
     0.72057
     0.59285
     0.51835
     0.56092
     0.60349
     0.56624
     0.70993
     0.48110
     0.52899
     0.58753
     0.63542
     0.60881
     0.53431
     0.41191
     0.47577
     0.53431
     0.56624
     0.52367
     0.56092
     0.27355
     0.36934
     0.43320
     0.49174
     0.40127
     0.23630
     0.32145
     0.32677
     0.39595
     0.20969
     0.31613
     0.27355
     0.20969
     0.36402
     0.42788
     0.39595
     0.46513
     0.43320
     0.39595
     0.56624
     0.64074
     0.55560
     0.57156
     0.58753
     0.70993
     0.73121
     0.72057
     0.65139
     0.74718
     0.71525
     0.74718
     0.72057
     0.58753
     0.60881
     0.60349
     0.57688
     0.64607
     0.56624
     0.56624
     0.67267
     0.58221
     0.65671
     0.53963
     0.46513
     0.53431
     0.66735
     0.65139
     0.44384
     0.63010
     0.58221
     0.67267
     0.47045
     0.57688
     0.57688
     0.48642
     0.60349
     0.56092
     0.72057
     0.48110
     0.54495
     0.45449
     0.55028
     0.77378
     0.64074
     0.59285
     0.63542
     0.60349
     0.59817
     0.85893
     0.76846
     0.62478
     0.67800
     0.76846
     0.75782
     0.80571
     0.72589
     0.53963
     0.69928
     0.75782
     0.73653
     0.58221
     0.58221
     0.58221
     0.50770
     0.56624
     0.78443
     0.48642
     0.47045
     0.37998
     0.47577
     0.58753
     0.63542
     0.43320
     0.46513
     0.56624
     0.51303
     0.68864
     0.59285
     0.49706
     0.43320
     0.42788
     0.55560
     0.51303
     0.49706
     0.41191
     0.52367
     0.52899
     0.58753
     0.51835
     0.52899
     0.55560
     0.60881
     0.69396
     0.88554
     0.73121
     0.55028
     0.52367
     0.74186
     0.77911
     0.69396
     0.73653
     0.68864
     0.65671
     0.69928
     0.48110
     0.51303
     0.46513
     0.58221
     0.50238
     0.37998
     0.34805
     0.37998
     0.26823
     0.45449
     0.71525
     0.50238
     0.33741
     0.34273
     0.31080
     0.40659
     0.44384
     0.36402
     0.43320
     0.56092
     0.47045
     0.41724
     0.38531
     0.28420
     0.37466
     0.39063
     0.48642
     0.32677
     0.22034
     0.32677
     0.35870
     0.40659
     0.45981
     0.34273
     0.30016
     0.34273
     0.36934
     0.42256
     0.41191
     0.44917
     0.36402
     0.37466
     0.51835
     0.57156
     0.42788
     0.42788
     0.40127
     0.46513
     0.40127
     0.47577
     0.43852
     0.48110
     0.46513
     0.42256
     0.44384
     0.37998
     0.43320
     0.19905
     0.28420
     0.33209
     0.27887
     0.22566
     0.20437
     0.21501
     0.24694
     0.24694
     0.17776
     0.27355
     0.26823
     0.31613
     0.28420
     0.22566
     0.23630
     0.18841
     0.38531
     0.46513
     0.50238
     0.49174
     0.35338
     0.34273
     0.50238
     0.32677
     0.31613
     0.41191
     0.30016
     0.45449
     0.42788
     0.37466
     0.42256
     0.36934
     0.31613
     0.49174
     0.40659
     0.35870
     0.47045
     0.43320
     0.47577
     0.50238
     0.60881
     0.43320
     0.35870
     0.39063
     0.37466
     0.27355
     0.24694
     0.19373
     0.06601
     0.19373
     0.17244
    -0.01382
    -0.09896
    -0.11493
    -0.09364
     0.00747
    -0.01382
    -0.06703
    -0.07768
    -0.14686
    -0.21072
     0.03940
     0.00215
    -0.02978
    -0.20007
     0.01279
     0.11922
     0.05004
     0.06069
    -0.05107
    -0.09896
     0.05004
     0.02876
    -0.07235
    -0.02446
     0.03940
    -0.04042
     0.08730
     0.18308
     0.03940
    -0.00849
    -0.00849
     0.14051
     0.12455
     0.19373
     0.20437
     0.16180
     0.23630
     0.27887
     0.32677
     0.39063
     0.40659
     0.40659
     0.41191
     0.45449
     0.54495
     0.53963
     0.43852
     0.59817
     0.57156
     0.52899
     0.66203
     0.67800
     0.63542
     0.57688
     0.58753
     0.64074
     0.70460
     0.67267
     0.67267
     0.68332
     0.68332
     0.86425
     0.64074
     0.65139
     0.80039
     0.75250
     0.76846
     0.80039
     0.91215
     0.73653
     0.81636
     0.81104
     0.80039
     0.73653
     0.81104
     0.86425
     0.73121
     0.63010
     0.51303
     0.51303
     0.70993
     0.66203
     0.42256
     0.41724
     0.31080
     0.42256
     0.35870
     0.30548
     0.32145
     0.28420
     0.11922
     0.20969
     0.31613
     0.21501
     0.21501
     0.08730
     0.29484
     0.38531
     0.50770
     0.63542
     0.75782
     0.55028
     0.44384
     0.47577
     0.51303
     0.52367
     0.63010
     0.48110
     0.37998
     0.52367
     0.28952
     0.13519
     0.13519
     0.00215
    -0.12557
    -0.15218
    -0.25329
    -0.41826
    -0.48212
    -0.45019
    -0.41826
    -0.38633
    -0.35972
    -0.17346
    -0.08300
    -0.05639
    -0.10960
    -0.15750
     0.12987
     0.20969
     0.15648
     0.40659
     0.32145
     0.29484
     0.41724
     0.29484
     0.30548
     0.40127
     0.33209
     0.22566
     0.24694
     0.22566
     0.15648
     0.06069
    -0.08300
     0.16712
    -0.04042
    -0.01914
    -0.08300
    -0.18943
    -0.18411
    -0.05639
    -0.05107
    -0.04042
    -0.00849
     0.00215
    -0.06703
     0.09262
     0.08197
     0.08197
     0.09794
     0.24694
     0.20969
     0.21501
     0.49706
     0.46513
     0.34273
     0.30016
     0.41191
     0.45981
     0.62478
     0.40659
     0.43320
     0.49706
     0.47045
     0.50770
     0.45981
     0.56624
     0.62478
     0.49174
     0.55028
     0.55560
     0.57688
     0.44384
     0.42256
     0.56624
     0.53431
     0.60349
     0.43852
     0.45449
     0.49174
     0.45981
     0.49174
     0.41724
     0.41191
     0.37998
     0.42256
     0.44384
     0.39595
     0.31080
     0.32145
     0.30548
     0.48642
     0.42788
     0.32677
     0.26291
     0.22566
     0.15648
     0.27355
     0.34273
     0.40659
     0.23630
     0.20437
     0.21501
     0.30016
     0.38531
     0.24694
     0.15115
     0.13519
     0.39063
     0.34273
     0.17244
     0.20437
     0.30016
     0.23630
     0.19373
     0.34805
     0.25759
     0.12987
     0.24162
     0.27355
     0.28420
     0.21501
     0.25227
     0.31080
     0.26823
     0.32145
     0.31080
     0.32145
     0.26823
     0.34273
     0.28952
     0.34273
     0.30548
     0.28952
     0.24694
     0.33209
     0.34273
     0.31613
     0.17244
     0.26823
     0.25227
     0.29484
     0.26291
     0.17244
     0.19373
     0.22566
     0.28952
     0.27887
     0.26823
     0.14051
     0.25759
     0.28420
     0.29484
     0.24162
     0.10858
     0.19373
     0.31080
     0.28952
     0.33741
     0.19905
     0.26823
     0.15648
     0.25759
     0.19373
     0.35870
     0.33741
     0.28420
     0.20969
     0.20437
     0.48110
     0.12455
     0.18841
     0.32145
     0.38531
     0.32145
     0.26823
     0.14583
     0.19905
     0.16180
     0.22034
     0.33209
     0.28420
     0.09262
     0.09262
     0.19905
     0.27887
     0.14583
     0.09262
     0.07665
     0.14051
     0.22034
     0.15648
     0.04472
     0.11390
     0.08197
     0.03408
     0.14583
     0.18841
     0.05537
     0.01811
     0.03940
     0.12455
    -0.00317
    -0.08300
    -0.06703
     0.04472
     0.14051
    -0.00317
    -0.02446
     0.01279
    -0.01382
    -0.09364
    -0.05107
     0.03940
    -0.08832
    -0.09364
     0.04472
     0.04472
     0.07665
    -0.05639
    -0.04575
    -0.10428
     0.05004
     0.00747
     0.00215
     0.00215
    -0.03510
    -0.00317
    -0.03510
     0.04472
    -0.01914
    -0.10428
    -0.02978
    -0.08832
     0.08730
     0.00747
    -0.14686
    -0.02446
    -0.00317
     0.06601
     0.01279
     0.11390
     0.09262
     0.13519
     0.06069
     0.25759
     0.27887
     0.14051
     0.17244
     0.18841
     0.35338
     0.31613
     0.27355
     0.21501
     0.19373
     0.27887
     0.29484
     0.31080
     0.23098
     0.39595
     0.33209
     0.36402
     0.43852
     0.37998
     0.31080
     0.45449
     0.50770
     0.58221
     0.64607
     0.41724
     0.49174
     0.66203
     0.61414
     0.55028
     0.61946
     0.46513
     0.46513
     0.53963
     0.65671
     0.51835
     0.44384
     0.46513
     0.41191
     0.45981
     0.31613
     0.33741
     0.23098
     0.36934
     0.42788
     0.34273
     0.27887
     0.24694
     0.23630
     0.25227
     0.27355
     0.30548
     0.19905
     0.24694
     0.19905
     0.18841
     0.24162
     0.20969
     0.26823
     0.24162
     0.19905
     0.22566
     0.27355
     0.14583
     0.17244
     0.15648
     0.39063
     0.42256
     0.23098
     0.42788
     0.39595
     0.35870
     0.39063
     0.32677
     0.28952
     0.33741
     0.49706
     0.44917
     0.43852
     0.48642
     0.31613
     0.36402
     0.32145
     0.44384
     0.36402
     0.33209
     0.22566
     0.25227
     0.31613
     0.30548
     0.15648
     0.20437
     0.28420
     0.28420
     0.28952
     0.19373
     0.22566
     0.25759
     0.14051
     0.33209
     0.26823
     0.28420
     0.38531
     0.30016
     0.30548
     0.44917
     0.29484
     0.20437
     0.37998
     0.38531
     0.43320
     0.36934
     0.33209
     0.30548
     0.14051
     0.34805
     0.47045
     0.29484
     0.32677
     0.08197
     0.25759
     0.26823
     0.22566
     0.05537
    -0.22668
    -0.09896
     0.42788
     0.11922
     0.13519
    -0.02978
    -0.10428
    -0.01914
     0.04472
    -0.01914
     0.13519
     0.02876
     0.06601
     0.18841
     0.14051
     0.20969
     0.20437
     0.37998
     0.20969
     0.35338
     0.27887
     0.28420
     0.28952
     0.24694
     0.42788
     0.43852
     0.31613
     0.32145
     0.28420
     0.35870
     0.37466
     0.32677
     0.32145
     0.37466
     0.21501
     0.34805
     0.41724
     0.27355
     0.28952
     0.14051
     0.33209
     0.34273
     0.23630
     0.27887
     0.16180
     0.21501
     0.29484
     0.21501
     0.17776
     0.23098
     0.16180
     0.17776
     0.36402
     0.16180
     0.13519
     0.01811
     0.32145
     0.27355
     0.20437
     0.20969
     0.16180
     0.25759
     0.20437
     0.20969
     0.27355
     0.26291
     0.21501
     0.23630
     0.27355
     0.26291
     0.17244
     0.16180
     0.30548
     0.28952
     0.25227
     0.25227
     0.17776
     0.25227
     0.18841
     0.11922
     0.19905
     0.23098
     0.27355
     0.09794
     0.18841
     0.30016
     0.17244
     0.09794
     0.13519
     0.12455
     0.22566
     0.18308
     0.22034
     0.14051
     0.08730
     0.17244
     0.15115
     0.20969
     0.17244
     0.19373
     0.11922
     0.21501
     0.22566
     0.28952
     0.07133
     0.21501
     0.24694
     0.23098
     0.33209
     0.30016
     0.19373
     0.23630
     0.23098
     0.25759
     0.30548
     0.25759
     0.22566
     0.28420
     0.26291
     0.31613
     0.08730
     0.26823
     0.26823
     0.23098
     0.25227
     0.26823
     0.11390
     0.18841
     0.14051
     0.23098
     0.23098
     0.20437
     0.26291
     0.15115
     0.25227
     0.28420
     0.23630
     0.24162
     0.41191
     0.28420
     0.39063
     0.40659
     0.40659
     0.30016
     0.26291
     0.46513
     0.48642
     0.41191
     0.30016
     0.27887
     0.35870
     0.40659
     0.39063
     0.18841
     0.38531
     0.32145
     0.25227
     0.45981
     0.26823
     0.25759
     0.22034
     0.31613
     0.29484
     0.27887
     0.29484
     0.31080
     0.17244
     0.31613
     0.28952
     0.11922
     0.23630
     0.15648
     0.14051
     0.20437
     0.20437
     0.19905
     0.16712
     0.10858
     0.16712
     0.22034
     0.12455
     0.15115
     0.21501
     0.19373
     0.18841
     0.15115
     0.18308
     0.45449
     0.33209
     0.19373
     0.20437
     0.43852
     0.41724
     0.35338
     0.18308
     0.21501
     0.36402
     0.32677
     0.25759
     0.20969
     0.31613
     0.24162
     0.15115
     0.16180
     0.11922
     0.02876
     0.14583
     0.12455
     0.15648
     0.10326
     0.10326
     0.18841
     0.06069
     0.17244
     0.22566
    -0.00317
     0.07665
     0.21501
     0.09262
     0.13519
     0.05004
     0.13519
     0.10858
     0.18841
     0.16180
     0.05004
     0.08730
     0.17244
     0.17244
     0.05537
     0.11922
     0.18841
     0.07665
     0.18841
     0.16712
     0.52367
     0.18841
     0.14051
     0.17776
     0.22034
     0.25227
     0.19905
     0.23098
     0.28952
     0.25227
     0.29484
     0.25759
     0.28952
     0.24694
     0.17244
     0.18308
     0.21501
     0.24162
     0.12455
     0.21501
     0.22034
     0.23098
     0.19905
     0.20437
     0.09794
     0.16180
     0.33209
     0.26291
     0.22566
     0.07665
     0.20437
     0.20437
     0.08730
     0.24694
     0.11390
     0.10326
     0.21501
     0.20969
     0.21501
     0.06601
     0.10858
     0.09262
     0.08730
     0.29484
     0.08730
     0.07665
     0.10326
     0.17776
     0.07665
     0.09794
     0.19905
     0.05537
     0.14583
     0.17244
     0.16712
     0.06601
     0.09794
     0.08730
     0.11922
     0.28952
     0.09262
     0.08730
     0.08730
     0.09262
     0.14583
     0.08197
     0.15648
     0.01279
     0.12455
     0.14051
     0.16180
     0.08730
     0.08197
     0.01811
     0.15648
     0.16180
     0.21501
     0.09262
     0.08730
     0.06069
     0.10326
     0.07665
     0.27887
     0.11390
     0.11390
     0.11390
     0.07133
     0.18841
     0.05004
    -0.06703
     0.02876
     0.11922
     0.17244
     0.14583
     0.10326
     0.04472
     0.06601
     0.10858
     0.20969
     0.08730
     0.03408
     0.21501
     0.11390
     0.26291
     0.18841
     0.06601
     0.17776
     0.25759
     0.24694
     0.27887
     0.14051
     0.12455
     0.07665
     0.17244
     0.31613
     0.21501
     0.11390
     0.22034
     0.14583
     0.18308
     0.26823
     0.09262
     0.15648
     0.22034
     0.22566
     0.19905
     0.07133
     0.05004
     0.09794
     0.19373
     0.10326
     0.12455
    -0.04042
    -0.08832
    -0.12557
    -0.00317
    -0.04042
    -0.15218
    -0.29586
    -0.24265
    -0.23200
    -0.13089
    -0.25329
    -0.34908
    -0.26925
    -0.34908
    -0.43422
    -0.27990
    -0.40229
    -0.41826
    -0.44487
    -0.42358
    -0.42890
    -0.50341
    -0.58855
    -0.51937
    -0.56194
    -0.59919
    -0.66305
    -0.78013
    -0.88124
    -0.90785
    -0.97703
    -0.84931
    -0.99832
    -1.11007
    -1.14732
    -1.18989
    -1.17393
    -1.25908
    -1.39744
    -1.41872
    -1.45598
    -1.41340
    -1.47726
    -1.49323
    -1.55709
    -1.56241
    -1.69545
    -1.55177
    -1.53048
    -1.62627
    -1.73802
    -1.59434
    -1.53048
    -1.75931
    -1.71141
    -1.80720
    -1.76995
    -1.65820
    -1.66884
    -1.69013
    -1.91364
    -2.03603
    -1.95089
    -1.87106
    -1.75399
    -1.86042
    -1.97750
    -1.96153
    -1.93492
    -1.80720
    -1.90831
    -1.87638
    -1.76995
    -1.67948
    -1.64755
    -1.64223
    -1.62627
    -1.73270
    -1.59966
    -1.62627
    -1.46130
    -1.37083
    -1.48258
    -1.42937
    -1.39212
    -1.26440
    -1.26972
    -1.36019
    -1.30165
    -1.19522
    -1.21650
    -1.05153
    -1.01960
    -1.09411
    -1.03025
    -1.19522
    -0.95574
    -0.77481
    -0.95574
    -0.88124
    -0.85995
    -0.70031
    -0.68966
    -0.72691
    -0.62048
    -0.59387
    -0.62048
    -0.58855
    -0.48744
    -0.53001
    -0.44487
    -0.50341
    -0.43955
    -0.33843
    -0.40229
    -0.35440
    -0.32779
    -0.30118
    -0.26393
    -0.30650
    -0.37036
    -0.27458
    -0.26925
    -0.30650
    -0.23200
    -0.25861
    -0.31715
    -0.47148
    -0.41826
    -0.13089
    -0.17879
    -0.24265
    -0.35972
    -0.22136
    -0.26925
    -0.22136
    -0.28522
    -0.18411
    -0.12025
     0.08730
    -0.07235
    -0.00317
    -0.05107
     0.12455
    -0.04042
     0.16180
     0.16712
     0.16180
     0.20969
     0.08197
     0.16712
     0.19905
     0.16180
     0.15648
     0.16712
     0.04472
     0.14051
     0.26823
     0.09794
     0.09794
     0.03940
     0.16180
     0.24694
     0.11390
     0.21501
     0.15115
     0.14051
     0.17776
     0.14583
     0.23630
     0.17244
     0.18308
     0.26291
     0.23098
     0.25227
     0.21501
     0.10858
     0.18308
     0.29484
     0.30548
     0.27355
     0.20437
     0.24694
     0.20437
     0.24694
     0.26823
     0.27355
     0.28952
     0.25759
     0.15648
     0.23630
     0.23098
     0.32677
     0.07133
     0.37998
     0.28420
     0.23630
     0.32145
     0.26823
     0.26823
     0.22034
     0.30548
     0.31613
     0.23098
     0.33209
     0.32677
     0.33741
     0.32145
     0.28952
     0.26823
     0.34273
     0.36934
     0.35338
     0.38531
     0.26823
     0.43320
     0.27355
     0.26823
     0.40127
     0.43852
     0.45449
     0.39595
     0.33741
     0.48110
     0.33209
     0.25227
     0.36402
     0.44917
     0.41724
     0.39595
     0.27355
     0.38531
     0.37998
     0.34805
     0.38531
     0.36934
     0.36402
     0.17776
     0.17776
     0.31613
     0.27887
     0.14051
     0.14051
     0.26823
     0.19905
     0.16712
     0.03940
    -0.01382
     0.01811
    -0.07768
    -0.09364
     0.02344
    -0.04575
    -0.08832
    -0.21604
    -0.21604
    -0.12025
    -0.12025
    -0.25329
    -0.31715
    -0.33843
    -0.39165
    -0.30650
    -0.35972
    -0.53001
    -0.42358
    -0.46083
    -0.51937
    -0.57791
    -0.58855
    -0.71095
    -0.65241
    -0.72691
    -0.74288
    -0.95574
    -0.82270
    -0.78545
    -1.00364
    -0.98767
    -0.96106
    -0.97171
    -1.06218
    -1.04621
    -1.17393
    -1.15264
    -1.12071
    -1.29101
    -1.15264
    -1.29633
    -1.23247
    -1.33358
    -1.34954
    -1.34954
    -1.44533
    -1.39212
    -1.40276
    -1.49855
    -1.47194
    -1.58902
    -1.54112
    -1.48258
    -1.50919
    -1.58902
    -1.63159
    -1.63691
    -1.61562
    -1.60498
    -1.74334
    -1.65288
    -1.65288
    -1.66352
    -1.65820
    -1.62095
    -1.82849
    -1.74867
    -1.66352
    -1.63691
    -1.64223
    -1.76463
    -1.72738
    -1.72206
    -1.64755
    -1.64755
    -1.73802
    -1.74867
    -1.61030
    -1.72738
    -1.57305
    -1.63691
    -1.61030
    -1.69013
    -1.70609
    -1.56241
    -1.48258
    -1.46130
    -1.58369
    -1.64755
    -1.48791
    -1.51451
    -1.59966
    -1.48791
    -1.48258
    -1.46662
    -1.53048
    -1.41340
    -1.34422
    -1.33358
    -1.54112
    -1.44533
    -1.26972
    -1.21118
    -1.23247
    -1.19522
    -1.17393
    -1.15264
    -0.98235
    -1.03557
    -0.97703
    -1.01428
    -0.92381
    -0.83335
    -0.82270
    -0.84931
    -0.80142
    -0.84931
    -0.71095
    -0.67902
    -0.58323
    -0.72691
    -0.70031
    -0.66305
    -0.59387
    -0.54066
    -0.50873
    -0.61516
    -0.47680
    -0.47680
    -0.46615
    -0.40229
    -0.51937
    -0.52469
    -0.42358
    -0.31715
    -0.40229
    -0.38101
    -0.41826
    -0.40762
    -0.42890
    -0.49808
    -0.46083
    -0.57791
    -0.53533
    -0.45551
    -0.42890
    -0.49276
    -0.54066
    -0.56194
    -0.54598
    -0.46083
    -0.50341
    -0.60984
    -0.53001
    -0.51937
    -0.54598
    -0.43955
    -0.39697
    -0.38101
    -0.41294
    -0.22668
    -0.37569
    -0.34908
    -0.39165
    -0.33843
    -0.45551
    -0.36504
    -0.28522
    -0.07235
    -0.14153
    -0.33843
    -0.21072
    -0.22136
    -0.20539
    -0.24797
    -0.33311
    -0.17879
    -0.16282
    -0.12557
    -0.11493
    -0.19475
    -0.16814
    -0.11493
    -0.27458
    -0.10960
     0.00215
    -0.09364
    -0.09896
    -0.17346
    -0.13089
     0.07665
    -0.10428
    -0.12557
    -0.02446
    -0.04575
     0.08730
     0.02876
    -0.09896
     0.01279
     0.11390
     0.15115
     0.07133
     0.21501
     0.08730
     0.14051
     0.09794
     0.22566
     0.09262
    -0.04042
     0.16712
     0.12987
     0.19373
     0.17244
     0.12987
     0.11390
     0.03940
     0.10326
     0.15648
     0.00747
     0.03408
    -0.01914
     0.07133
     0.08730
     0.16712
     0.01279
     0.00747
     0.06069
     0.10858
    -0.01914
     0.08197
     0.03408
     0.17776
     0.12455
     0.03408
     0.09262
     0.02344
    -0.01914
     0.04472
     0.12455
     0.10858
     0.00747
    -0.02978
     0.05537
     0.00215
     0.07665
    -0.06171
    -0.19475
    -0.12557
    -0.05107
    -0.02446
    -0.06703
    -0.01382
    -0.10428
    -0.13089
    -0.16282
    -0.01382
     0.03940
    -0.13621
    -0.02446
    -0.07235
     0.07665
    -0.17346
    -0.25861
     0.01811
     0.11922
     0.11922
     0.11390
     0.07665
     0.05537
     0.01811
     0.00747
     0.20969
     0.10326
     0.15115
     0.13519
     0.10326
     0.19373
     0.24694
     0.16712
     0.10326
     0.16712
     0.16712
     0.25759
     0.13519
     0.10326
     0.06601
     0.08730
     0.23098
     0.28952
     0.06069
     0.05537
     0.11390
     0.16712
     0.10326
     0.05004
     0.10326
     0.14051
     0.15648
     0.19373
     0.18308
     0.14051
     0.05004
     0.06601
     0.12987
     0.21501
     0.15115
     0.03408
     0.07133
     0.14583
     0.09794
     0.18308
     0.06601
     0.04472
     0.11390
     0.18308
     0.13519
     0.18841
     0.04472
     0.10858
     0.08730
     0.20437
     0.24162
     0.15648
     0.23098
     0.09794
     0.27887
     0.23098
     0.20969
     0.24162
     0.14583
     0.21501
     0.33209
     0.28420
     0.18308
     0.23098
     0.19373
     0.22034
     0.35870
     0.19905
     0.25759
     0.22034
     0.24162
     0.15115
     0.26823
     0.18308
     0.20437
     0.22034
     0.26823
     0.33741
     0.30016
     0.20969
     0.24694
     0.23098
     0.37998
     0.24162
     0.27355
     0.22566
     0.27355
     0.30548
     0.35338
     0.25227
     0.31080
     0.31080
     0.31613
     0.27355
     0.36402
     0.17776
     0.18841
     0.11390
     0.33209
     0.37466
     0.23098
     0.31080
     0.16712
     0.25759
     0.26291
     0.28420
     0.21501
     0.31613
     0.26823
     0.36934
     0.30016
     0.36934
     0.22566
     0.16712
     0.36402
     0.31080
     0.31080
     0.27355
     0.22034
     0.28952
     0.30548
     0.33209
     0.23098
     0.30016
     0.33741
     0.23098
     0.27355
     0.30548
     0.28952
     0.20437
     0.23630
     0.46513
     0.28952
     0.35338
     0.21501
     0.36934
     0.36402
     0.26291
     0.30016
     0.27355
     0.32145
     0.27887
     0.36934
     0.36934
     0.29484
     0.18308
     0.31613
     0.40659
     0.28952
     0.28420
     0.24694
     0.34273
     0.35338
     0.31080
     0.25227
     0.30548
     0.34805
     0.30548
     0.42788
     0.28420
     0.36402
     0.34805
     0.17244
     0.37998
     0.39595
     0.30016
     0.34273
     0.28952
     0.39595
     0.27355
     0.34273
     0.34273
     0.26823
     0.20969
     0.30548
     0.32677
     0.30548
     0.30548
     0.19373
     0.24694
     0.40659
     0.31080
     0.28952
     0.39063
     0.28420
     0.32677
     0.30016
     0.33209
     0.38531
     0.21501
     0.32677
     0.31080
     0.37466
     0.29484
     0.10858
     0.31613
     0.33209
     0.30016
     0.25759
     0.33209
     0.23630
     0.21501
     0.25759
     0.23098
     0.37466
     0.26291
     0.43852
     0.23630
     0.38531
     0.33741
     0.34273
     0.28420
     0.35338
     0.41724
     0.26823
     0.41191
     0.41191
     0.32145
     0.39063
     0.37466
     0.35870
     0.36402
     0.41724
     0.37998
     0.34805
     0.34273
     0.44917
     0.23630
     0.42256
     0.52367
     0.48642
     0.52367
     0.36934
     0.45449
     0.38531
     0.48110
     0.53431
     0.56624
     0.53431
     0.46513
     0.50770
     0.58753
     0.57156
     0.43320
     0.49174
     0.48642
     0.47045
     0.36934
     0.37466
     0.28952
     0.20969
     0.23098
     0.21501
     0.20437
     0.18841
     0.03940
    -0.02446
     0.07665
     0.05537
    -0.00317
    -0.02978
     0.09262
     0.00747
     0.01811
     0.03408
    -0.03510
    -0.06171
    -0.00317
    -0.03510
     0.06601
     0.07133
     0.05537
     0.03940
     0.01279
     0.18308
     0.06601
     0.08730
     0.05004
     0.17244
     0.01811
     0.17776
     0.19905
     0.18308
     0.05537
     0.06601
     0.19373
     0.16712
     0.20969
     0.15115
     0.15115
     0.28952
     0.28952
     0.14583
     0.17244
     0.21501
     0.21501
     0.30016
     0.27887
     0.29484
     0.23098
     0.22566
     0.35338
     0.29484
     0.35870
     0.26823
     0.30548
     0.30548
     0.29484
     0.29484
     0.32145
     0.33741
     0.30016
     0.39595
     0.33741
     0.43320
     0.25227
     0.25759
     0.02876
     0.14583
     0.31080
     0.25759
     0.27355
     0.37466
     0.24162
     0.26291
     0.07665
     0.14583
     0.15115
     0.17776
     0.32145
     0.38531
     0.26291
     0.16712
     0.11390
     0.26823
     0.28420
     0.31080
     0.20437
     0.22566
     0.22566
     0.32145
     0.27355
     0.23630
     0.22566
     0.14051
     0.21501
     0.32145
     0.33209
     0.16712
     0.09262
     0.22566
     0.26291
     0.29484
     0.17776
     0.16712
     0.23098
     0.25227
     0.22034
     0.25227
     0.31080
     0.16712
     0.27887
     0.31080
     0.39595
     0.18308
     0.14583
     0.18308
     0.33209
     0.40127
     0.28952
     0.23630
     0.24694
     0.23630
     0.32145
     0.32145
     0.28952
     0.14583
     0.25227
     0.33209
     0.35870
     0.25227
     0.23098
     0.17776
     0.35338
     0.29484
     0.33741
     0.26823
     0.17244
     0.30548
     0.24694
     0.19373
     0.41191
     0.23630
     0.24162
     0.30548
     0.37998
     0.31080
     0.30548
     0.13519
     0.34273
     0.36934
     0.49174
     0.39595
     0.31080
     0.45981
     0.36934
     0.35870
     0.48110
     0.41724
     0.30016
     0.40659
     0.55560
     0.53431
     0.47577
     0.44917
     0.30548
     0.37998
     0.52899
     0.40659
     0.46513
     0.32145
     0.44917
     0.32145
     0.40127
     0.40127
     0.34273
     0.44384
     0.42788
     0.47577
     0.37998
     0.28952
     0.28420
     0.50770
     0.49706
     0.43852
     0.45449
     0.41724
     0.41191
     0.43320
     0.45449
     0.53431
     0.47577
     0.38531
     0.42788
     0.49174
     0.56624
     0.36402
     0.42256
     0.40127
     0.51835
     0.47045
     0.43852
     0.40659
     0.36934
     0.34273
     0.30548
     0.51303
     0.41191
     0.34805
     0.30548
     0.43852
     0.39595
     0.31613
     0.20437
     0.33741
     0.32677
     0.32145
     0.33741
     0.26291
     0.27355
     0.34273
     0.34273
     0.36934
     0.33209
     0.25227
     0.33741
     0.39595
     0.37466
     0.36402
     0.33741
     0.26823
     0.24694
     0.37466
     0.32145
     0.32145
     0.34273
     0.18308
     0.25759
     0.36402
     0.36934
     0.20969
     0.28952
     0.26291
     0.30016
     0.28420
     0.28420
     0.20437
     0.27887
     0.30016
     0.37466
     0.23098
     0.24162
     0.19373
     0.24694
     0.13519
     0.35338
     0.26291
     0.11390
     0.24162
     0.17244
     0.15648
     0.15115
     0.17244
     0.05004
     0.09262
     0.19905
     0.21501
     0.12455
     0.11922
    -0.02978
     0.05537
     0.17776
     0.11390
     0.04472
     0.02344
    -0.02978
    -0.08832
    -0.02978
     0.01811
     0.02344
    -0.02446
    -0.01914
     0.01279
    -0.05639
    -0.00317
    -0.07235
    -0.25329
     0.10858
     0.12987
     0.00215
    -0.08832
    -0.04575
     0.03940
     0.10858
     0.06601
    -0.10960
     0.02344
     0.11390
    -0.01914
    -0.01914
     0.05537
    -0.03510
    -0.09896
     0.00215
     0.17776
    -0.05107
    -0.04042
     0.00215
    -0.04575
     0.11922
     0.06601
    -0.02446
     0.03408
     0.01279
     0.06069
     0.09794
     0.09262
     0.06069
    -0.05107
    -0.06171
     0.15648
     0.10858
     0.06069
     0.00215
    -0.10960
    -0.01382
     0.00747
     0.00747
     0.00215
     0.00747
    -0.02446
     0.03408
     0.07133
    -0.03510
    -0.04575
    -0.10428
     0.03940
     0.10858
     0.11390
     0.12987
     1.86472
     1.13033
    -1.06750
    -0.26393
     0.00747
     0.34273
     0.57156
     0.48642
     0.45449
     0.34273
     0.07665
    -0.02446
     0.00747
     0.07133
    -0.18411
    -0.02446
    -0.16814
    -0.10960
     0.05537
    -0.06171
    -0.04575
    -0.04575
    -0.00849
    -0.02446
     0.01811
    -0.02446
     0.02344
    -0.10428
    -0.05107
     0.10326
     0.10326
     0.07133
    -0.10960
    -0.08300
     0.00747
     0.00215
    -0.10960
    -0.05639
     0.02344
    -0.00849
     0.02344
     0.03940
     0.03408
    -0.05107
    -0.10428
    -0.07235
     0.03940
    -0.07768
    -0.04575
    -0.16814
    -0.01382
     0.00215
    -0.16282
    -0.01382
    -0.14686
    -0.09896
    -0.01914
    -0.07768
    -0.11493
    -0.18411
    -0.29586
    -0.16814
    -0.07768
    -0.07768
    -0.21072
    -0.26393
    -0.21604
    -0.24797
    -0.31715
    -0.39165
    -0.35972
    -0.43955
    -0.45019
    -0.43955
    -0.46083
    -0.56194
    -0.63645
    -0.65773
    -0.50341
    -0.53533
    -0.61516
    -0.66838
    -0.68434
    -0.64177
    -0.65241
    -0.64177
    -0.69498
    -0.64177
    -0.63112
    -0.73756
    -0.67370
    -0.73223
    -0.71627
    -0.78545
    -0.73223
    -0.73756
    -0.89721
    -0.90785
    -0.83335
    -0.87060
    -0.95042
    -0.84931
    -0.88124
    -0.85463
    -0.89188
    -0.94510
    -0.84931
    -0.87060
    -0.87592
    -0.96639
    -0.87060
    -0.74820
    -0.85995
    -0.77481
    -0.75352
    -0.79609
    -0.81206
    -0.65773
    -0.69498
    -0.76416
    -0.73223
    -0.72691
    -0.73756
    -0.62048
    -0.68966
    -0.79077
    -0.73223
    -0.61516
    -0.77481
    -0.73756
    -0.72691
    -0.75884
    -0.79609
    -0.80142
    -0.75884
    -0.76416
    -0.76416
    -0.97171
    -1.10475
    -1.03025
    -0.86528
    -1.00896
    -1.06218
    -1.01960
    -1.08878
    -1.08878
    -1.12071
    -1.15264
    -1.20054
    -1.11539
    -1.22182
    -1.10475
    -1.10475
    -1.18989
    -1.12071
    -1.21650
    -1.17925
    -1.09411
    -1.09943
    -1.17393
    -1.12604
    -1.13136
    -1.04089
    -1.11539
    -1.15264
    -1.14200
    -1.05685
    -1.07282
    -0.93978
    -0.93446
    -1.02492
    -0.91849
    -0.92381
    -0.81206
    -0.89721
    -0.82270
    -0.76416
    -0.72691
    -0.72159
    -0.66838
    -0.64177
    -0.71627
    -0.63645
    -0.60984
    -0.63112
    -0.57259
    -0.54066
    -0.59919
    -0.55130
    -0.54066
    -0.56726
    -0.51405
    -0.48744
    -0.56726
    -0.50873
    -0.42358
    -0.40762
    -0.53001
    -0.50873
    -0.48212
    -0.28522
    -0.26925
    -0.37569
    -0.34376
    -0.35440
    -0.32779
    -0.18411
    -0.29054
    -0.22136
    -0.18943
    -0.32779
    -0.17346
    -0.14686
    -0.25861
    -0.24265
    -0.15218
    -0.13089
    -0.10428
    -0.16282
    -0.15218
    -0.14153
    -0.18943
    -0.17346
    -0.15750
    -0.12557
    -0.09896
    -0.07768
    -0.07768
    -0.08300
    -0.03510
    -0.17346
    -0.07235
    -0.03510
     0.05537
     0.09794
     0.00215
    -0.14153
    -0.02446
     0.05537
    -0.02978
     0.16180
    -0.00317
    -0.04575
     0.03940
     0.13519
     0.00215
    -0.05107
    -0.08300
     0.04472
     0.06069
     0.17776
     0.09794
     0.07133
     0.09262
     0.07133
     0.02344
     0.09262
     0.08197
     0.05537
     0.08730
     0.09794
     0.19905
     0.10858
     0.01811
    -0.02446
     0.11390
     0.20969
     0.11922
     0.06069
    -0.06703
     0.04472
     0.08730
    -0.00317
     0.12987
     0.00215
     0.06601
     0.07665
     0.16712
     0.13519
    -0.00849
    -0.04575
     0.06069
     0.11390
     0.12455
     0.05537
    -0.05639
     0.07133
     0.03408
     0.05004
     0.15648
     0.11390
    -0.07768
     0.08730
     0.08730
     0.06069
    -0.04042
    -0.01914
    -0.02446
     0.02876
     0.17244
     0.00747
     0.00215
    -0.09364
    -0.01914
    -0.04575
    -0.13621
     0.01279
    -0.17346
    -0.04575
    -0.04042
     0.02876
    -0.07235
    -0.13621
    -0.02446
     0.00747
    -0.15218
    -0.04042
    -0.16282
    -0.09364
    -0.02978
     0.00215
    -0.04042
     0.03408
    -0.02978
    -0.02978
    -0.04042
    -0.05639
     0.06601
    -0.00849
    -0.07235
     0.01811
     0.05004
     0.14051
     0.00747
    -0.01382
     0.02344
     0.04472
    -0.01382
    -0.10960
    -0.01382
     0.07133
    -0.08300
     0.00215
    -0.01382
    -0.08832
    -0.13621
    -0.11493
     0.08197
     0.00215
     0.02344
    -0.04575
    -0.09364
    -0.07235
    -0.09896
     0.05537
     0.04472
    -0.00849
    -0.01382
     0.02876
     0.07133
    -0.02978
    -0.05639
    -0.07768
     0.11922
     0.07133
     0.06069
     0.09794
     0.02876
    -0.05107
     0.03940
     0.09262
     0.18841
     0.09262
     0.01279
     0.05537
     0.10858
     0.15648
     0.06601
     0.01811
     0.10326
     0.13519
     0.17776
     0.14051
     0.14583
     0.09794
     0.12987
     0.00747
     0.30016
     0.15115
     0.06601
     0.11390
     0.11390
     0.18841
     0.13519
     0.11922
     0.12455
     0.17244
     0.13519
     0.22566
     0.09262
     0.12455
     0.17244
     0.08197
     0.21501
     0.25227
     0.15115
     0.07133
     0.07133
     0.19373
     0.20969
     0.08730
     0.18841
     0.07133
     0.19373
     0.14583
     0.25759
     0.05537
     0.22566
     0.11390
     0.22566
     0.25759
     0.18308
     0.11390
     0.17776
     0.21501
     0.22034
     0.23630
     0.21501
     0.15115
     0.27355
     0.25759
     0.19905
     0.19905
     0.15648
     0.14583
     0.15648
     0.31080
     0.17776
     0.15648
     0.15115
     0.20437
     0.25759
     0.15648
     0.15648
     0.16712
     0.14583
     0.22566
     0.12987
     0.22034
     0.09262
     0.11390
     0.12455
     0.27887
     0.15115
     0.17776
     0.10858
     0.17244
     0.06069
     0.11922
     0.06069
     0.11922
     0.15648
     0.10858
     0.17776
     0.13519
     0.02876
     0.03940
     0.03408
     0.06601
     0.16712
     0.00747
     0.20969
     0.01811
     0.06069
     0.13519
     0.01811
     0.05537
     0.07665
    -0.01382
     0.05537
    -0.00317
     0.06601
    -0.01382
    -0.07768
     0.05004
     0.08730
     0.08730
     0.07133
    -0.03510
    -0.00317
     0.09794
     0.05004
    -0.00849
     0.00747
     0.01811
     0.11390
     0.21501
     0.21501
     0.08197
    -0.02446
     0.10326
     0.25227
     0.22034
     0.19373
    -0.01914
     0.14583
     0.29484
     0.14583
     0.14583
     0.13519
     0.15115
     0.18841
     0.14051
     0.16180
     0.10326
    -0.02446
    -0.10428
     0.14051
     0.10326
    -0.08300
     0.01279
    -0.14153
    -0.11493
    -0.09896
    -0.02978
    -0.18411
    -0.18411
    -0.19475
    -0.13621
    -0.22668
    -0.23200
    -0.22136
    -0.34376
    -0.27458
    -0.20539
    -0.31715
    -0.34908
    -0.39165
    -0.37569
    -0.39697
    -0.41294
    -0.43955
    -0.45019
    -0.43955
    -0.53001
    -0.40762
    -0.46083
    -0.45551
    -0.66305
    -0.72691
    -0.57791
    -0.68966
    -0.66305
    -0.67902
    -0.70563
    -0.79077
    -0.80142
    -0.76416
    -0.72159
    -0.87060
    -0.84399
    -0.90253
    -0.88124
    -0.87060
    -0.92914
    -1.12071
    -0.92914
    -0.90785
    -1.03025
    -1.18989
    -1.17925
    -1.14732
    -1.22182
    -1.32294
    -1.37615
    -1.56241
    -1.50387
    -1.70609
    -1.70077
    -1.72206
    -1.92960
    -2.07861
    -2.01475
    -2.15843
    -2.28615
    -2.26486
    -2.49369
    -2.43515
    -2.64270
    -2.54159
    -2.67995
    -2.70124
    -2.74381
    -2.88217
    -2.82895
    -2.87685
    -2.93007
    -3.06311
    -2.97264
    -2.93539
    -2.98860
    -2.93007
    -3.02586
    -3.03650
    -3.07907
    -3.07375
    -3.00989
    -2.96732
    -2.91942
    -3.06311
    -3.02053
    -2.88749
    -2.88749
    -2.86621
    -2.82363
    -2.79170
    -2.81831
    -2.72784
    -2.71720
    -2.75977
    -2.78638
    -2.81831
    -2.75445
    -2.50966
    -2.57352
    -2.62673
    -2.60545
    -2.46708
    -2.58416
    -2.48305
    -2.60545
    -2.41919
    -2.47241
    -2.39790
    -2.37662
    -2.33404
    -2.38194
    -2.23293
    -2.20100
    -2.17440
    -2.09457
    -2.11586
    -2.07328
    -2.09989
    -1.99346
    -2.02007
    -1.97750
    -1.92960
    -1.73270
    -1.97217
    -1.84445
    -1.76995
    -1.83381
    -1.73270
    -1.82317
    -1.78060
    -1.64755
    -1.72738
    -1.66352
    -1.70609
    -1.62095
    -1.53580
    -1.62095
    -1.60498
    -1.53048
    -1.50919
    -1.55177
    -1.47726
    -1.49855
    -1.60498
    -1.46130
    -1.38679
    -1.27504
    -1.37083
    -1.34954
    -1.33358
    -1.35487
    -1.31229
    -1.24843
    -1.31761
    -1.25375
    -1.24311
    -1.17925
    -1.17925
    -1.11539
    -1.16329
    -1.20586
    -1.07282
    -1.06750
    -0.99832
    -1.00896
    -1.11007
    -1.08878
    -1.03557
    -0.84931
    -0.95574
    -0.97171
    -0.84931
    -0.96106
    -0.82270
    -0.76949
    -0.80674
    -0.90785
    -0.80142
    -0.87592
    -0.65241
    -0.65241
    -0.73756
    -0.69498
    -0.73223
    -0.60452
    -0.62048
    -0.57259
    -0.57791
    -0.60452
    -0.56726
    -0.57259
    -0.42358
    -0.48744
    -0.63112
    -0.50873
    -0.34908
    -0.30650
    -0.42358
    -0.42890
    -0.56194
    -0.38101
    -0.37036
    -0.46615
    -0.24265
    -0.40229
    -0.39697
    -0.24797
    -0.26393
    -0.29586
    -0.40229
    -0.38101
    -0.23200
    -0.23200
    -0.24797
    -0.35440
    -0.20007
    -0.26925
    -0.21604
    -0.34908
    -0.11493
    -0.30118
    -0.30650
    -0.21604
    -0.22136
    -0.24797
    -0.17879
    -0.29586
    -0.15750
    -0.11493
    -0.14686
    -0.12557
    -0.16282
    -0.14686
    -0.02446
    -0.17879
    -0.07768
    -0.02446
    -0.12025
    -0.12025
     0.03940
    -0.01382
    -0.08300
    -0.17879
    -0.12025
     0.11390
     0.10858
     0.01811
    -0.05639
    -0.02446
     0.01279
     0.07665
     0.06601
     0.10858
     0.01811
    -0.04575
     0.10326
     0.09262
     0.00215
     0.02344
    -0.08300
    -0.00849
    -0.04042
    -0.06703
    -0.08832
    -0.14686
    -0.21072
    -0.09896
    -0.22668
    -0.06703
    -0.24797
    -0.20539
    -0.16814
    -0.13621
    -0.11493
    -0.21072
    -0.25861
    -0.07768
    -0.10960
    -0.04575
    -0.09364
    -0.07768
    -0.09364
    -0.16814
    -0.06703
    -0.02978
     0.00215
     0.00747
    -0.06171
     0.07133
     0.00747
     0.03408
    -0.01382
     0.06601
    -0.06703
     0.05537
     0.13519
     0.01279
     0.08197
     0.10858
     0.00747
     0.09794
     0.16180
    -0.01382
     0.10858
    -0.00849
     0.15115
    -0.03510
    -0.08832
    -0.05639
     0.09262
     0.15648
     0.08197
     0.00215
    -0.04575
     0.00747
     0.01811
     0.04472
     0.13519
    -0.01382
     0.00215
     0.12987
     0.17776
     0.15648
     0.14051
     0.08730
     0.14583
     0.30016
     0.14583
     0.19373
     0.15648
     0.15648
     0.12987
     0.22034
     0.22566
     0.16180
     0.17776
     0.16180
     0.28952
     0.18841
     0.18308
     0.06069
     0.17244
     0.25227
     0.32145
     0.17776
     0.20437
     0.13519
     0.19373
     0.16712
     0.24694
     0.22034
     0.19905
     0.12987
     0.28952
     0.29484
     0.31080
     0.25227
     0.14583
     0.17776
     0.31080
     0.31080
     0.30548
     0.28420
     0.17776
     0.11922
     0.36934
     0.36934
     0.24162
     0.28952
     0.16180
     0.25759
     0.28952
     0.24162
     0.23630
     0.19905
     0.31080
     0.20437
     0.23630
     0.28420
     0.18841
     0.15648
     0.26823
     0.30016
     0.29484
     0.26291
     0.20969
     0.31613
     0.28420
     0.23630
     0.24694
     0.28952
     0.30016
     0.37466
     0.39595
     0.36402
     0.32145
     0.30016
     0.30548
     0.42256
     0.43852
     0.35338
     0.29484
     0.47577
     0.43852
     0.43852
     0.29484
     0.32677
     0.32145
     0.47045
     0.35338
     0.39063
     0.27887
     0.27887
     0.35870
     0.37998
     0.46513
     0.35338
     0.35338
     0.24694
     0.44384
     0.34805
     0.57156
     0.41724
     0.27355
     0.29484
     0.43320
     0.45449
     0.37466
     0.30016
     0.31080
     0.43320
     0.45449
     0.38531
     0.18841
     0.23630
     0.28952
     0.27887
     0.22034
     0.19905
     0.17776
     0.16180
     0.34273
     0.28952
     0.30548
     0.20969
     0.15648
     0.12987
     0.34805
     0.32145
     0.20437
     0.26823
     0.23630
     0.25227
     0.27887
     0.30016
     0.24694
     0.23098
     0.12987
     0.36402
     0.27355
     0.21501
     0.30548
     0.18841
     0.25759
     0.30548
     0.30016
     0.27355
     0.22566
     0.22566
     0.25227
     0.23630
     0.23630
     0.22566
     0.31080
     0.29484
     0.23630
     0.28952
     0.18308
     0.07133
     0.17776
     0.30016
     0.20437
     0.18308
     0.10858
     0.17244
     0.26823
     0.14051
     0.20437
     0.21501
     0.15648
     0.18308
     0.08730
     0.17776
     0.10326
     0.08730
     0.02876
     0.33741
     0.09794
     0.08730
     0.15648
     0.09262
     0.05537
     0.16180
     0.01811
     0.06601
    -0.01382
     0.07665
     0.01811
     0.08730
     0.09262
    -0.04042
    -0.07768
    -0.00849
     0.02876
    -0.02446
     0.00215
    -0.08832
    -0.01382
    -0.04575
    -0.06703
    -0.06703
    -0.03510
    -0.12025
    -0.11493
    -0.15750
    -0.17346
    -0.25861
    -0.38633
    -0.34908
    -0.30118
    -0.38633
    -0.62580
    -0.56194
    -0.49276
    -0.60452
    -0.75352
    -0.71095
    -0.83335
    -0.79077
    -0.96106
    -0.85995
    -0.92914
    -0.95042
    -1.08346
    -1.08346
    -1.01428
    -1.04621
    -1.17925
    -1.23779
    -1.23779
    -1.43469
    -1.38679
    -1.25908
    -1.31229
    -1.23779
    -1.37083
    -1.36551
    -1.34954
    -1.36019
    -1.42405
    -1.42937
    -1.21118
    -1.25375
    -1.24843
    -1.16329
    -1.16329
    -1.06218
    -1.09943
    -1.07814
    -0.92914
    -0.95042
    -0.85463
    -0.82802
    -0.79609
    -0.74820
    -0.71095
    -0.83335
    -0.51937
    -0.50341
    -0.57791
    -0.47148
    -0.39697
    -0.48744
    -0.45551
    -0.45019
    -0.36504
    -0.23200
    -0.31183
    -0.32247
    -0.23732
    -0.21072
    -0.14686
    -0.27990
    -0.17879
    -0.14686
    -0.09896
    -0.05639
    -0.09896
    -0.15218
    -0.20539
    -0.13621
    -0.00849
    -0.04575
    -0.02978
    -0.09896
    -0.05107
     0.00215
     0.05537
    -0.09896
    -0.13621
    -0.02978
    -0.00849
     0.02876
    -0.06171
     0.04472
    -0.00849
    -0.01382
     0.06601
     0.09262
     0.05004
     0.02876
    -0.00317
     0.03940
     0.09262
     0.06601
    -0.02978
     0.09262
     0.08730
     0.16180
     0.10326
     0.05004
     0.07665
     0.03940
     0.00747
     0.10326
     0.14583
     0.10858
     0.10326
     0.08197
     0.04472
     0.18308
     0.03940
     0.12987
     0.10326
     0.13519
     0.17776
     0.24162
     0.08197
     0.06601
     0.14051
     0.12987
     0.30548
     0.10326
     0.09794
     0.11390
     0.13519
     0.22034
     0.07665
     0.09794
     0.18841
     0.24162
     0.09794
     0.22034
     0.22034
     0.09794
     0.00215
     0.14051
     0.17244
     0.19905
     0.17244
     0.07665
     0.22034
     0.24162
     0.10326
     0.09262
     0.11390
     0.17244
     0.12987
     0.27355
     0.19373
     0.06601
     0.01279
     0.19373
     0.26291
     0.27355
     0.11390
     0.13519
     0.09794
     0.12987
     0.10326
     0.17244
     0.16180
     0.11922
     0.15115
     0.20437
     0.17776
     0.20437
     0.01279
     0.10326
     0.18841
     0.30548
     0.23630
     0.20969
     0.14051
     0.18308
     0.26823
     0.23630
     0.33209
     0.25759
     0.23098
     0.34805
     0.31080
     0.32677
     0.22566
     0.22566
     0.26823
     0.24162
     0.44917
     0.31080
     0.35338
     0.22566
     0.33209
     0.31613
     0.37998
     0.43852
     0.25227
     0.30016
     0.36934
     0.46513
     0.37998
     0.31613
     0.26823
     0.40659
     0.39063
     0.32677
     0.23098
     0.19905
     0.24694
     0.17244
     0.16180
     0.20969
     0.09262
    -0.05639
     0.04472
     0.02344
     0.04472
    -0.18411
    -0.07768
    -0.05107
     0.00747
    -0.12025
    -0.05639
    -0.12557
    -0.20007
     0.03408
    -0.11493
    -0.01914
    -0.05639
    -0.04575
     0.08197
     0.10858
    -0.01382
    -0.09364
     0.00215
     0.00747
     0.21501
     0.16180
     0.07133
     0.02344
     0.08730
     0.07133
     0.15648
     0.26291
     0.21501
     0.05004
     0.12455
     0.19373
     0.26823
     0.26823
     0.07665
     0.15115
     0.26823
     0.29484
     0.23098
     0.23098
     0.10326
     0.11922
     0.22566
     0.24694
     0.25759
     0.12987
     0.18841
     0.13519
     0.13519
     0.18308
     0.10858
     0.10326
     0.21501
     0.20969
     0.15648
     0.14583
     0.02876
    -0.00317
     0.04472
     0.02344
     0.11922
     0.08197
     0.01279
    -0.06171
    -0.02446
     0.01811
    -0.16282
    -0.16282
    -0.14153
    -0.10960
    -0.05639
    -0.13089
    -0.23200
    -0.31183
    -0.12557
    -0.24265
    -0.06703
    -0.21072
    -0.23732
    -0.23732
    -0.09896
    -0.10428
    -0.15218
    -0.22668
    -0.13621
    -0.07235
     0.00747
     0.02344
    -0.09364
    -0.07768
    -0.09896
    -0.09364
     0.10326
     0.15648
    -0.04575
    -0.09364
     0.09262
     0.10326
     0.12455
     0.01811
     0.03408
     0.09794
     0.10858
     0.17244
     0.17776
     0.15648
     0.14583
     0.10858
     0.14583
     0.31080
     0.20437
     0.05537
     0.17776
     0.23630
     0.24162
     0.14051
     0.16712
     0.14051
     0.24162
     0.23098
     0.27355
     0.20969
     0.12987
     0.21501
     0.19373
     0.35338
     0.25227
     0.18841
     0.14583
     0.23098
     0.32145
     0.09262
     0.22566
     0.18308
     0.26291
     0.27887
     0.20969
     0.22034
     0.15115
     0.19905
     0.10858
     0.24694
     0.26823
     0.20437
     0.15115
     0.17244
     0.24162
     0.11390
     0.12987
     0.07665
     0.11922
     0.25227
     0.22034
     0.22034
     0.09262
     0.17776
     0.00215
     0.09262
     0.31080
     0.18308
     0.14583
     0.09794
     0.18841
     0.25227
     0.18308
     0.15115
     0.16712
     0.19373
     0.20969
     0.27887
     0.20969
     0.18308
     0.11922
     0.14583
     0.36402
     0.24694
     0.22566
     0.08197
     0.26291
     0.22034
     0.20437
     0.20969
     0.18841
     0.23098
     0.22034
     0.20437
     0.31613
     0.26291
     0.15648
     0.18308
     0.37466
     0.43320
     0.29484
     0.31080
     0.41191
     0.30548
     0.32677
     0.30016
     0.28952
     0.30548
     0.39063
     0.39595
     0.46513
     0.26823
     0.27355
     0.20437
     0.32677
     0.33209
     0.33741
     0.24162
     0.19905
     0.25227
     0.33209
     0.23098
     0.31613
     0.16180
     0.18841
     0.23630
     0.24694
     0.28420
     0.26823
     0.17776
     0.21501
     0.24162
     0.18841
     0.29484
     0.20969
     0.23630
     0.26291
     0.12987
     0.20969
     0.24162
     0.22566
     0.17776
     0.25759
     0.23098
     0.23098
     0.11922
     0.14583
     0.33209
     0.30016
     0.24162
     0.22566
     0.21501
     0.33741
     0.23630
     0.17776
     0.20969
     0.28420
     0.27887
     0.28420
     0.26823
     0.20969
     0.34805
     0.15115
     0.26823
     0.23098
     0.20437
     0.30548
     0.14583
     0.27355
     0.26291
     0.33209
     0.19905
     0.21501
     0.17776
     0.25227
     0.23098
     0.27355
     0.18308
     0.11390
     0.26291
     0.33209
     0.24162
     0.32677
     0.21501
     0.21501
     0.25759
     0.13519
     0.33209
     0.28952
     0.26291
     0.24162
     0.25759
     0.28420
     0.37466
     0.22566
     0.21501
     0.26291
     0.19905
     0.17776
     0.34273
     0.16180
     0.21501
     0.14583
     0.18308
     0.24694
     0.15648
     0.15648
     0.16712
     0.23098
     0.21501
     0.21501
     0.07133
     0.25227
     0.18841
     0.20437
     0.20969
     0.25759
     0.16712
     0.17776
     0.26823
     0.25759
     0.19905
     0.23098
     0.25227
     0.26291
     0.01279
     0.01279
     0.23630
     0.22034
     0.37466
     0.22034
     0.15648
     0.19905
     0.19905
     0.12455
     0.23098
     0.25227
     0.30016
     0.27355
     0.27887
     0.37466
     0.31613
     0.40659
     0.35870
     0.22566
     0.36934
     0.42788
     0.41191
     0.31080
     0.28952
     0.34805
     0.40659
     0.29484
     0.33209
     0.41191
     0.20437
     0.24694
     0.35870
     0.48110
     0.25227
     0.11922
     0.35870
     0.35338
     0.38531
     0.27887
     0.26823
     0.26291
     0.27355
     0.20969
     0.32677
     0.35870
     0.13519
     0.24162
     0.31613
     0.26823
     0.28420
     0.26291
     0.22034
     0.26291
     0.27887
     0.24694
     0.33741
     0.33209
     0.18841
     0.27355
     0.34273
     0.37998
     0.23098
     0.28420
     0.26291
     0.37466
     0.33741
     0.19905
     0.32677
     0.34805
     0.24694
     0.42256
     0.32677
     0.33209
     0.28420
     0.25759
     0.25759
     0.37466
     0.40127
     0.25759
     0.27355
     0.34805
     0.32145
     0.24694
     0.28420
     0.32145
     0.31613
     0.37466
     0.26823
     0.26823
     0.24694
     0.27887
     0.27887
     0.30548
     0.30016
     0.32145
     0.32677
     0.23098
     0.29484
     0.39063
     0.17776
     0.30548
     0.36934
     0.30016
     0.30016
     0.39595
     0.26823
     0.27887
     0.28420
     0.30548
     0.37998
     0.24694
     0.31613
     0.23630
     0.30016
     0.46513
     0.20969
     0.30548
     0.28952
     0.27887
     0.32145
     0.33741
     0.31080
     0.30548
     0.20437
     0.21501
     0.39595
     0.40659
     0.25227
     0.20969
     0.25759
     0.41191
     0.24694
     0.33741
     0.39063
     0.27355
     0.28420
     0.32677
     0.38531
     0.30016
     0.32145
     0.22034
     0.33741
     0.49174
     0.33209
     0.41191
     0.32677
     0.32677
     0.39595
     0.27355
     0.37466
     0.24694
     0.32145
     0.40127
     0.47577
     0.28952
     0.26823
     0.24162
     0.34273
     0.37466
     0.34273
     0.27355
     0.32677
     0.21501
     0.38531
     0.24694
     0.50770
     0.26823
     0.29484
     0.33741
     0.48110
     0.34273
     0.41191
     0.34805
     0.41724
     0.37998
     0.42788
     0.49706
     0.51303
     0.40127
     0.44384
     0.45981
     0.55560
     0.48110
     0.39063
     0.50238
     0.55560
     0.46513
     0.50238
     0.45449
     0.46513
     0.46513
     0.50770
     0.44384
     0.45449
     0.30016
     0.37998
     0.29484
     0.40659
     0.31080
     0.26291
     0.28420
     0.24694
     0.20437
     0.22034
     0.07665
     0.10858
     0.19373
     0.16180
     0.16180
     0.12987
     0.08730
     0.07133
     0.11922
     0.16712
     0.25759
     0.12987
     0.04472
     0.12987
     0.16180
     0.28420
     0.22034
     0.14051
     0.15115
     0.19373
     0.44917
     0.22034
     0.31080
     0.24162
     0.27887
     0.17244
     0.31613
     0.29484
     0.23630
     0.24162
     0.30548
     0.45981
     0.30016
     0.22566
     0.15648
     0.39595
     0.37998
     0.29484
     0.42256
     0.30548
     0.30016
     0.32677
     0.37998
     0.52899
     0.29484
     0.31613
     0.40659
     0.44384
     0.41191
     0.32677
     0.31080
     0.36402
     0.50238
     0.34273
     0.43852
     0.42256
     0.47577
     0.34805
     0.44384
     0.49174
     0.37466
     0.41191
     0.41724
     0.57156
     0.48642
     0.37998
     0.42256
     0.52367
     0.62478
     0.61414
     0.58221
     0.50770
     0.52367
     0.49706
     0.58221
     0.65139
     0.59817
     0.52367
     0.55560
     0.73653
     0.72589
     0.73653
     0.62478
     0.40659
     0.63542
     0.61414
     0.73653
     0.58753
     0.47577
     0.62478
     0.62478
     0.72057
     0.70993
     0.42256
     0.42256
     0.63010
     0.53963
     0.56624
     0.56092
     0.43852
     0.43852
     0.58753
     0.64607
     0.62478
     0.43852
     0.45449
     0.40127
     0.54495
     0.64074
     0.53963
     0.63542
     0.39595
     0.51303
     0.52367
     0.55028
     0.47577
     0.43852
     0.47577
     0.50770
     0.56624
     0.49174
     0.44917
     0.47045
     0.41191
     0.55028
     0.59817
     0.46513
     0.51303
     0.56092
     0.44917
     0.53963
     0.44917
     0.49706
     0.63542
     0.42788
     0.45981
     0.52899
     0.58221
     0.54495
     0.37466
     0.50770
     0.63010
     0.48110
     0.49706
     0.45449
     0.59817
     0.43852
     0.43320
     0.50770
     0.55560
     0.53431
     0.57156
     0.58221
     0.51835
     0.48110
     0.39595
     0.64607
     0.61946
     0.35870
     0.45981
     0.58753
     0.57156
     0.63010
     0.50238
     0.43320
     0.46513
     0.47045
     0.52899
     0.61414
     0.53963
     0.45981
     0.42256
     0.55028
     0.61414
     0.53963
     0.39595
     0.42788
     0.50770
     0.41724
     0.52367
     0.50238
     0.47045
     0.40659
     0.59817
     0.54495
     0.50770
     0.39595
     0.41191
     0.41724
     0.48110
     0.49706
     0.48110
     0.45981
     0.25227
     0.37998
     0.48642
     0.43852
     0.47045
     0.33209
     0.36402
     0.43320
     0.38531
     0.37466
     0.40659
     0.16712
     0.34273
     0.42788
     0.43852
     0.42788
     0.23098
     0.33741
     0.33741
     0.20437
     0.37466
     0.19905
     0.34273
     0.24162
     0.21501
     0.28952
     0.38531
     0.23098
     0.22034
     0.32677
     0.31613
     0.32677
     0.23098
     0.25227
     0.26291
     0.19373
     0.25759
     0.28952
     0.28952
     0.33741
     0.25759
     0.18308
     0.18841
     0.12455
     0.15115
     0.34273
     0.18308
     0.12987
     0.10858
     0.19373
     0.18841
     0.12455
     0.08730
     0.00747
     0.08197
     0.08197
     0.08730
     0.14051
     0.02876
    -0.12557
    -0.06171
     0.17244
    -0.01382
    -0.08832
    -0.07235
    -0.09364
    -0.10960
    -0.08300
    -0.04042
    -0.04575
    -0.20539
    -0.16814
    -0.06171
    -0.01382
    -0.08300
    -0.21604
    -0.24797
    -0.05107
    -0.09896
    -0.12557
     0.03408
    -0.08832
    -0.12025
    -0.12025
     0.04472
     0.02344
    -0.00317
    -0.06171
    -0.03510
     0.00747
     0.10326
     0.03408
    -0.06703
    -0.13089
    -0.07768
     0.07665
     0.09262
     0.04472
    -0.07768
    -0.12557
    -0.05107
     0.12455
     0.05004
     0.00215
    -0.05107
     0.06601
     0.02876
     0.19905
     0.06069
     0.09794
     0.25227
     0.10326
     0.19905
     0.22566
     0.26291
     0.11922
     0.20437
     0.22034
     0.34805
     0.30016
     0.35338
     0.37466
     0.25759
     0.32677
     0.34273
     0.25227
     0.27887
     0.35870
     0.28420
     0.37998
     0.35338
     0.39063
     0.36402
     0.38531
     0.37466
     0.41724
     0.26291
     0.40659
     0.42788
     0.43320
     0.43320
     0.35338
     0.46513
     0.53431
     0.46513
     0.53431
     0.41724
     0.41724
     0.35870
     0.44917
     0.41191
     0.49706
     0.36934
     0.33209
     0.35870
     0.46513
     0.48642
     0.33741
     0.27355
     0.34273
     0.36934
     0.43852
     0.50238
     0.35338
     0.22566
     0.25759
     0.44917
     0.58221
     0.49174
     0.22566
     0.37998
     0.35338
     0.39063
     0.44917
     0.35870
     0.36934
     0.29484
     0.32677
     0.40659
     0.28952
     0.20437
     0.20969
     0.33209
     0.28952
     0.39595
     0.28952
     0.22566
     0.14583
     0.24162
     0.45981
     0.24694
     0.24694
     0.32145
     0.24694
     0.42788
     0.46513
     0.33741
     0.31080
     0.24162
     0.30548
     0.39595
     0.39063
     0.40127
     0.32145
     0.26291
     0.33209
     0.27887
     0.28952
     0.31613
     0.33741
     0.28952
     0.29484
     0.32677
     0.29484
     0.28420
     0.25759
     0.31080
     0.33741
     0.29484
     0.26291
     0.31080
     0.32145
     0.22566
     0.26291
     0.32677
     0.39595
     0.23098
     0.28952
     0.42256
     0.23098
     0.15115
     0.20437
     0.42256
     0.42788
     0.15648
     0.19905
     0.24162
     0.38531
     0.45449
     0.16180
     0.31080
     0.28420
     0.31080
     0.34805
     0.36934
     0.39595
     0.19373
     0.20969
     0.42788
     0.41191
     0.34805
     0.25227
     0.27355
     0.26823
     0.38531
     0.28420
     0.34805
     0.30548
     0.28420
     0.31080
     0.39595
     0.42256
     0.25227
     0.20969
     0.35338
     0.32677
     0.44917
     0.37998
     0.24694
     0.25759
     0.31080
     0.44917
     0.41724
     0.37466
     0.26823
     0.18841
     0.33741
     0.41724
     0.34805
     0.21501
     0.26291
     0.27355
     0.34805
     0.30016
     0.32677
     0.20969
     0.14583
     0.27355
     0.25759
     0.34273
     0.18841
     0.17776
     0.18308
     0.23630
     0.30016
     0.19905
     0.18308
     0.14051
     0.27887
     0.24694
     0.16712
     0.17776
     0.14583
     0.31080
     0.06069
     0.30016
     0.37998
     0.27887
     0.24162
     0.30548
     0.28420
     0.34805
     0.17244
     0.23630
     0.42256
     0.38531
     0.34805
     0.41191
     0.32677
     0.36402
     0.24162
     0.36402
     0.37466
     0.34273
     0.30016
     0.43320
     0.41191
     0.19373
     0.12987
     0.14051
     0.24162
     0.32677
     0.19373
     0.10858
     0.03408
     0.14583
     0.18308
     0.19373
     0.21501
    -0.04042
    -0.00317
     0.14051
     0.28420
     0.21501
     0.11922
     0.08197
     0.18841
     0.30016
     0.30016
     0.36402
     0.19373
     0.16180
     0.30548
     0.37466
     0.50238
     0.35870
     0.22566
     0.34805
     0.44384
     0.41724
     0.35870
     0.36934
     0.23630
     0.36402
     0.50770
     0.55028
     0.40659
     0.26291
     0.30016
     0.26823
     0.39595
     0.47045
     0.33741
     0.35870
     0.36934
     0.33741
     0.48110
     0.40659
     0.31080
     0.30548
     0.42256
     0.47577
     0.42256
     0.25227
     0.37466
     0.26823
     0.44384
     0.51835
     0.30548
     0.36402
     0.35870
     0.46513
     0.41191
     0.36934
     0.36402
     0.34273
     0.51303
     0.44384
     0.31613
     0.37998
     0.42788
     0.42256
     0.36934
     0.39595
     0.37466
     0.35870
     0.29484
     0.38531
     0.40127
     0.35338
     0.26291
     0.36402
     0.42256
     0.47577
     0.38531
     0.27887
     0.28952
     0.29484
     0.28420
     0.44917
     0.42788
     0.27887
     0.29484
     0.36934
     0.45981
     0.29484
     0.28420
     0.27355
     0.35338
     0.40659
     0.38531
     0.36934
     0.34805
     0.26291
     0.22566
     0.43852
     0.55028
     0.39595
     0.21501
     0.30016
     0.41191
     0.33741
     0.34805
     0.37466
     0.25227
     0.32145
     0.30548
     0.53431
     0.28952
     0.22034
     0.28420
     0.33209
     0.50770
     0.30016
     0.22566
     0.30016
     0.28952
     0.40659
     0.33741
     0.34805
     0.30016
     0.19373
     0.28420
     0.37466
     0.28952
     0.31080
     0.18841
     0.24694
     0.40659
     0.29484
     0.40127
     0.39063
     0.28420
     0.35870
     0.41191
     0.32145
     0.27355
     0.36402
     0.58753
     0.44917
     0.37998
     0.48642
     0.49174
     0.32677
     0.47577
     0.47577
     0.40659
     0.44384
     0.39595
     0.52367
     0.41724
     0.47577
     0.35870
     0.48110
     0.48110
     0.52367
     0.50238
     0.44917
     0.36934
     0.39595
     0.41191
     0.61946
     0.41724
     0.44917
     0.40659
     0.47045
     0.48642
     0.48110
     0.36402
     0.43852
     0.47045
     0.41724
     0.55560
     0.42256
     0.42256
     0.35338
     0.44384
     0.66735
     0.52367
     0.49706
     0.37998
     0.38531
     0.39063
     0.41191
     0.48642
     0.40659
     0.35870
     0.30016
     0.47045
     0.39595
     0.39595
     0.27887
     0.20969
     0.38531
     0.36402
     0.32145
     0.29484
     0.22034
     0.20969
     0.35338
     0.33741
     0.35338
     0.22566
     0.28420
     0.17776
     0.23098
     0.35338
     0.17776
     0.14583
     0.24694
     0.19373
     0.19905
     0.30016
     0.22566
     0.11390
     0.08730
     0.14051
     0.10326
     0.15115
     0.15115
     0.07665
     0.05537
     0.11390
     0.08730
     0.09262
     0.09794
     0.14583
    -0.06703
     0.00215
    -0.02446
     0.05004
     0.02876
     0.03940
     0.01811
     0.02344
     0.02876
     0.09794
    -0.09896
    -0.02446
     0.06601
    -0.15218
    -0.00849
     0.01811
     0.05004
     0.02876
    -0.05639
    -0.05639
     0.04472
     0.06069
     0.07665
     0.09262
    -0.02446
    -0.03510
     0.06601
     0.04472
     0.09794
     0.02344
    -0.10428
     0.11390
     0.14583
     0.09794
     0.15115
    -0.00317
     0.01811
     0.01279
     0.00215
     0.15648
     0.09262
     0.00747
     0.06069
     0.33741
     0.25227
     0.15648
     0.03940
     0.01811
     0.16712
     0.18841
     0.32145
     0.36402
     0.18308
     0.22566
     0.36934
     0.45981
     0.43320
     0.44917
     0.25227
     0.48642
     0.57688
     0.50770
     0.53431
     0.50770
     0.58221
     0.60349
     0.58221
     0.64074
     0.58753
     0.59285
     0.42788
     0.52899
     0.57688
     0.59817
     0.58221
     0.45449
     0.42256
     0.46513
     0.55560
     0.44384
     0.49706
     0.43852
     0.40659
     0.41724
     0.38531
     0.37466
     0.36402
     0.28952
     0.36402
     0.37466
     0.20969
     0.33741
     0.30548
     0.20437
     0.30016
     0.14051
     0.24694
     0.19905
     0.20437
     0.12987
     0.12455
     0.07665
     0.01279
     0.02876
     0.19905
     0.06601
     0.02876
    -0.00317
    -0.02446
     0.11390
     0.06069
    -0.05107
    -0.00317
     0.20969
     0.11922
     0.05537
     0.10858
     0.10326
     0.16712
     0.05537
     0.21501
     0.25227
     0.20437
     0.03940
     0.17244
     0.23098
     0.24694
     0.29484
     0.14583
     0.13519
     0.14583
     0.09262
     0.24694
     0.22566
     0.17776
     0.06069
     0.09262
     0.20437
     0.28420
     0.24694
     0.08730
     0.07133
     0.19905
     0.28420
     0.14051
     0.16712
     0.08197
     0.14583
     0.30016
     0.37998
     0.21501
     0.11390
     0.01811
     0.18841
     0.35870
     0.30548
     0.30548
     0.19905
     0.23098
     0.23630
     0.31613
     0.41191
     0.30548
     0.30548
     0.34273
     0.37998
     0.31080
     0.30016
     0.23098
     0.39063
     0.36402
     0.43320
     0.35870
     0.41724
     0.31613
     0.39063
     0.31080
     0.31613
     0.44384
     0.26823
     0.26823
     0.35338
     0.27355
     0.30016
     0.17244
     0.16712
     0.14583
     0.15115
     0.09262
     0.06601
    -0.13089
     0.07665
    -0.02446
    -0.01382
    -0.00849
    -0.03510
    -0.10960
    -0.01914
    -0.06703
     0.03408
    -0.16814
    -0.10960
    -0.05107
     0.11922
     0.03408
     0.08730
    -0.06703
     0.09794
     0.23098
     0.14051
     0.15115
     0.11390
     0.11922
     0.24162
     0.23098
     0.46513
     0.20437
     0.28420
     0.23630
     0.42256
     0.35338
     0.32677
     0.21501
     0.24694
     0.47045
     0.44384
     0.20969
    -0.20007
     0.45981
     0.45449
     0.50238
     0.42788
     0.15648
    -0.00849
     0.12455
     0.13519
     0.32145
     0.38531
     0.20437
     0.09262
     0.15648
     0.11922
     0.31080
     0.35870
     0.12987
     0.10858
     0.24694
     0.25759
     0.28420
     0.14583
     0.23098
     0.01279
     0.20437
     0.28952
     0.16180
     0.05004
    -0.01382
     0.01279
     0.10858
     0.17776
     0.10858
    -0.09364
     0.02876
     0.14051
     0.10858
     0.05004
     0.04472
     0.13519
     0.08730
     0.16180
     0.15648
     0.10326
     0.09794
     0.17776
     0.07133
     0.18308
     0.11390
     0.17244
     0.14051
     0.08730
     0.12455
     0.09794
     0.01811
    -0.02978
     0.09794
     0.10858
     0.20969
     0.00215
     0.05537
     0.07665
     0.01811
     0.15648
     0.09794
     0.06601
     0.06069
     0.17244
     0.14583
     0.11922
     0.05004
     0.01811
     0.17244
     0.21501
     0.24162
     0.06601
     0.05537
     0.01279
     0.03940
     0.11922
     0.16712
     0.07133
    -0.07235
    -0.09896
     0.10858
     0.14051
     0.02876
    -0.08832
     0.00215
    -0.00317
     0.07133
     0.03940
     0.06069
    -0.03510
     0.01811
    -0.00317
     0.23630
     0.07133
     0.05537
    -0.01382
     0.08730
     0.17776
     0.15648
     0.09262
     0.12987
     0.08197
     0.14051
     0.17244
     0.19905
     0.12455
     0.06601
    -0.05639
     0.23098
     0.27355
     0.11390
     0.07133
     0.05537
     0.17776
     0.11922
     0.20969
     0.15648
     0.18308
     0.16180
     0.23630
     0.27887
     0.16712
     0.14051
     0.10326
     0.15648
     0.25759
     0.18308
     0.12455
     0.18841
     0.22034
     0.19373
     0.14051
     0.05004
     0.17776
     0.20969
     0.16180
     0.18308
     0.21501
     0.14583
     0.22566
     0.18308
     0.30548
     0.30548
     0.17244
     0.26291
     0.27355
     0.30548
     0.26291
     0.20969
     0.18308
     0.31080
     0.32677
     0.33209
     0.32145
     0.22034
     0.20437
     0.10858
     0.38531
     0.39595
     0.27355
     0.19373
     0.25227
     0.36402
     0.40127
     0.35338
     0.26823
     0.31080
     0.27887
     0.39063
     0.43852
     0.31080
     0.30016
     0.24162
     0.40127
     0.48642
     0.35338
     0.37466
     0.24162
     0.30016
     0.33741
     0.40659
     0.30548
     0.32677
     0.28952
     0.33741
     0.37466
     0.32677
     0.31080
     0.23630
     0.20437
     0.36934
     0.28952
     0.35338
     0.34273
     0.30016
     0.23630
     0.20437
     0.40127
     0.30548
     0.41191
     0.26823
     0.35870
     0.28420
     0.30548
     0.24694
     0.25227
     0.39063
     0.47045
     0.40659
     0.39595
     0.29484
     0.25759
     0.25227
     0.35338
     0.32677
     0.28952
     0.32677
     0.34805
     0.35338
     0.32145
     0.31080
     0.27355
     0.38531
     0.44917
     0.26823
     0.26823
     0.32145
     0.40127
     0.35338
     0.34805
     0.43320
     0.26291
     0.39063
     0.31080
     0.45981
     0.34805
     0.33741
     0.20437
     0.29484
     0.42788
     0.33741
     0.36934
     0.27887
     0.23630
     0.45981
     0.36402
     0.34805
     0.26823
     0.16180
     0.25227
     0.41191
     0.33741
     0.35338
     0.19905
     0.24694
     0.35338
     0.40659
     0.37466
     0.28952
     0.27355
     0.23630
     0.32145
     0.41724
     0.44384
     0.29484
     0.31080
     0.37998
     0.45981
     0.40127
     0.42788
     0.19905
     0.39063
     0.30548
     0.36402
     0.44917
     0.35870
     0.26823
     0.37998
     0.39595
     0.37998
     0.36402
     0.38531
     0.32145
     0.28952
     0.36402
     0.34805
     0.26291
     0.31080
     0.36934
     0.26823
     0.36402
     0.37998
     0.37466
     0.19373
     0.32677
     0.38531
     0.37466
     0.34805
     0.35338
     0.27887
     0.34805
     0.37466
     0.41191
     0.39595
     0.37466
     0.23630
     0.39595
     0.41191
     0.37998
     0.34805
     0.33741
     0.37466
     0.39063
     0.40659
     0.35870
     0.45449
     0.40127
     0.30548
     0.35870
     0.24162
     0.42256
     0.36934
     0.41191
     0.41724
     0.36934
     0.34273
     0.40127
     0.43320
     0.43320
     0.43852
     0.40127
     0.43852
     0.42788
     0.42788
     0.44917
     0.27355
     0.40659
     0.45449
     0.38531
     0.37466
     0.29484
     0.19373
     0.18841
     0.18308
     0.26823
     0.27355
     0.09794
    -0.00849
     0.01279
     0.13519
     0.33741
     0.31613
    -0.04042
    -0.05639
     0.07133
     0.01279
     0.16712
     0.10858
    -0.05107
     0.09794
     0.07665
     0.19905
     0.23098
    -0.06171
    -0.00317
    -0.08300
     0.05004
     0.07133
     0.00747
    -0.05107
    -0.05107
     0.03940
     0.10858
     0.10326
     0.04472
    -0.03510
    -0.01914
     0.17776
     0.16180
     0.10326
     0.17244
     0.09262
     0.11390
     0.23098
     0.15115
     0.26291
     0.11922
     0.10858
     0.24162
     0.14051
     0.17244
     0.14583
     0.16712
     0.14583
     0.20437
     0.24162
     0.23630
     0.26823
     0.06069
     0.18841
     0.11922
     0.18841
     0.15648
     0.14583
     0.14583
     0.17244
     0.15648
     0.09262
     0.22034
     0.11390
     0.17776
     0.08197
     0.08730
    -0.02978
     0.04472
     0.13519
     0.05537
     0.00215
     0.15115
     0.00215
     0.03940
     0.06601
     0.07665
    -0.07768
    -0.07235
    -0.02978
     0.12987
     0.16180
    -0.02978
    -0.13621
    -0.00849
     0.17244
     0.20969
     0.11390
     0.02876
    -0.05639
     0.15115
     0.18841
     0.25759
     0.19905
     0.01279
     0.16180
     0.23098
     0.31080
     0.41724
     0.16712
     0.15115
     0.25759
     0.31080
     0.17776
     0.30548
     0.35870
     0.15115
     0.28420
     0.42256
     0.39063
     0.34805
     0.22034
     0.25759
     0.43852
     0.39595
     0.33741
     0.25759
     0.23630
     0.31080
     0.36402
     0.34273
     0.39595
     0.26291
     0.25227
     0.28420
     0.25227
     0.25759
     0.24162
     0.18841
     0.24694
     0.37998
     0.29484
     0.26823
     0.31080
     0.25759
     0.23098
     0.24162
     0.39063
     0.16712
     0.23630
     0.24162
     0.32145
     0.21501
     0.15648
     0.20437
     0.25759
     0.40659
     0.22566
     0.18841
     0.09794
     0.30548
     0.21501
     0.16180
     0.26823
     0.28420
     0.15648
     0.34805
     0.29484
     0.30548
     0.20437
     0.10326
     0.22566
     0.33209
     0.30016
     0.23630
     0.22566
     0.12455
     0.30548
     0.29484
     0.25759
     0.12455
     0.22566
     0.24162
     0.22034
     0.26823
     0.21501
     0.18308
     0.12455
     0.24694
     0.34805
     0.37466
     0.17776
     0.16712
     0.16712
     0.14051
     0.30548
     0.24694
     0.26291
     0.23630
     0.24694
     0.30016
     0.37466
     0.18308
     0.15115
     0.17776
     0.39595
     0.30016
     0.25227
     0.27355
     0.18308
     0.17244
     0.33209
     0.48642
     0.32677
     0.14583
     0.23098
     0.26291
     0.31613
     0.19373
     0.19373
     0.27887
     0.26823
     0.29484
     0.33209
     0.27355
     0.17244
     0.18308
     0.21501
     0.43320
     0.25759
     0.25759
     0.25759
     0.25759
     0.31613
     0.29484
     0.34805
     0.28420
     0.30016
     0.37998
     0.27355
     0.27355
     0.29484
     0.27887
     0.23630
     0.25227
     0.27355
     0.30016
     0.28420
     0.26823
     0.34273
     0.27887
     0.14583
     0.24162
     0.24694
     0.30548
     0.31613
     0.27355
     0.24694
     0.20969
     0.28420
     0.36402
     0.37466
     0.23098
     0.22034
     0.17244
     0.42788
     0.31613
     0.28420
     0.26823
     0.22034
     0.42788
     0.42256
     0.38531
     0.22034
     0.17244
     0.26291
     0.38531
     0.33741
     0.14051
     0.07133
     0.30016
     0.22034
     0.28420
     0.26291
     0.14583
     0.12455
     0.17776
     0.11390
     0.30016
     0.16180
     0.17776
     0.21501
     0.10326
     0.33741
     0.40127
     0.22566
     0.20969
     0.10326
     0.34805
     0.28420
     0.41191
     0.17244
     0.20437
     0.20437
     0.33209
     0.34805
     0.33209
     0.18308
     0.18841
     0.33741
     0.31613
     0.21501
     0.26823
     0.25227
     0.28420
     0.20437
     0.32677
     0.27887
     0.38531
     0.36402
     0.31080
     0.29484
     0.23098
     0.25759
     0.21501
     0.26823
     0.40127
     0.36934
     0.22566
     0.25759
     0.35338
     0.27887
     0.26823
     0.23630
     0.17776
     0.16180
     0.29484
     0.29484
     0.13519
     0.12455
     0.18308
     0.23098
     0.33741
     0.26823
     0.16180
     0.07133
     0.18308
     0.25759
     0.25759
     0.31080
     0.22566
     0.19905
     0.31080
     0.45449
     0.24694
     0.30548
     0.18841
     0.13519
     0.35338
     0.43852
     0.37466
     0.23630
     0.22034
     0.28952
     0.32677
     0.35870
     0.28952
     0.20969
     0.26291
     0.30016
     0.37998
     0.33209
     0.30548
     0.07665
     0.15648
     0.40659
     0.39595
     0.30016
     0.25759
     0.18841
     0.34273
     0.30016
     0.35870
     0.26823
     0.25759
     0.28952
     0.32677
     0.38531
     0.32677
     0.24162
     0.27355
     0.38531
     0.33209
     0.29484
     0.30548
     0.29484
     0.20437
     0.22034
     0.38531
     0.33209
     0.36934
     0.30548
     0.36934
     0.21501
     0.25227
     0.28420
     0.24162
     0.23098
     0.32145
     0.34805
     0.29484
     0.35338
     0.27355
     0.23630
     0.25227
     0.18841
     0.19905
     0.28420
     0.25227
     0.25759
     0.19373
     0.27355
     0.03408
     0.17244
     0.26291
     0.14051
     0.14051
     0.11390
     0.08730
     0.19373
     0.12455
     0.08730
     0.04472
     0.00215
     0.18308
     0.23098
     0.11922
     0.13519
    -0.01382
     0.02876
     0.20437
     0.08197
     0.01811
     0.14051
     0.02876
     0.02876
     0.14583
     0.06601
     0.08197
     0.02344
    -0.09896
    -0.07768
    -0.00849
    -0.03510
    -0.10960
    -0.30650
    -0.07235
    -0.17879
    -0.09364
    -0.20007
    -0.26925
    -0.32779
    -0.11493
    -0.26393
    -0.26393
    -0.26925
    -0.42358
    -0.37036
    -0.32247
    -0.22136
    -0.19475
    -0.30650
    -0.45019
    -0.35440
    -0.42358
    -0.21604
    -0.28522
    -0.31183
    -0.36504
    -0.30650
    -0.28522
    -0.17346
    -0.10428
    -0.25861
    -0.16814
    -0.03510
     0.69928
    -0.35440
    -0.25861
    -0.13089
    -0.02446
     0.04472
     0.23630
     0.16712
     0.01279
    -0.05107
     0.00215
    -0.01914
    -0.08300
     0.06069
    -0.04575
    -0.11493
     0.06601
    -0.05639
    -0.08832
    -0.04042
    -0.01914
     0.07665
    -0.00849
     0.06601
     0.02876
    -0.00317
     0.00215
     0.02876
     0.02344
     0.11390
     0.09794
     0.15648
     0.15648
     0.11390
    -0.00849
     0.09262
     0.17244
     0.15648
     0.26291
     0.17776
     0.07665
     0.17776
     0.17776
     0.27355
     0.19905
     0.13519
     0.15648
     0.17244
     0.16712
     0.25227
     0.17244
     0.14583
     0.22566
     0.13519
     0.27887
     0.18841
     0.19905
     0.09262
     0.15648
     0.18841
     0.20437
     0.26291
     0.15648
     0.14051
     0.16712
     0.37466
     0.19373
     0.19905
     0.24162
     0.14051
     0.29484
     0.33741
     0.24694
     0.24694
     0.19373
     0.30016
     0.31080
     0.43852
     0.32677
     0.23098
     0.30016
     0.22566
     0.21501
     0.23630
     0.24162
     0.15115
     0.08197
     0.19905
     0.15115
     0.14051
     0.02876
    -0.09364
     0.06601
     0.08197
     0.06069
     0.06601
     0.02344
    -0.04575
     0.05537
    -0.07235
     0.09262
     0.01279
     0.07665
     0.08730
     0.15648
     0.10326
    -0.09364
     0.05537
     0.13519
     0.10858
     0.10326
     0.13519
     0.03408
     0.07133
     0.10326
     0.12987
     0.17776
     0.12987
     0.06069
     0.19373
     0.14051
     0.23630
     0.10858
     0.15115
     0.22566
     0.19905
     0.26291
     0.13519
     0.12987
     0.17244
     0.26291
     0.24162
     0.18308
     0.25759
     0.12987
     0.26823
     0.23098
     0.32677
     0.14051
     0.05004
     0.12987
     0.12455
     0.28952
     0.16712
     0.13519
    -0.05639
     0.18841
     0.14051
     0.15115
     0.21501
     0.09794
     0.02876
     0.05004
     0.21501
     0.14583
     0.07133
     0.08730
     0.10858
     0.19373
     0.26823
     0.22034
     0.05004
     0.08730
     0.10858
     0.27355
     0.22034
     0.25227
     0.11390
     0.17776
     0.06069
    -0.00317
     0.13519
     0.10858
     0.10858
     0.25227
     0.21501
     0.05004
     0.20437
     0.15115
     0.02876
     0.19373
     0.40659
     0.25227
     0.50770
     0.31080
     0.33741
     0.30548
     0.26291
     0.30016
     0.26291
     0.45449
     0.42788
     0.48642
     0.47045
     0.22566
     0.18841
     0.24162
     0.26823
     0.33741
     0.22566
     0.20969
     0.26291
     0.24694
     0.27887
     0.26823
     0.15115
     0.24694
     0.32677
     0.24694
     0.23630
     0.23098
     0.12455
     0.17776
     0.15115
     0.27887
     0.28952
     0.11922
     0.18841
     0.27887
     0.30016
     0.11390
     0.09794
     0.08730
     0.27887
     0.26823
     0.15648
     0.25759
     0.14583
     0.15115
     0.22566
     0.30016
     0.30548
     0.17244
     0.06069
     0.34805
     0.51303
     0.39595
     0.27355
     0.17776
     0.25759
     0.40127
     0.41191
     0.39595
     0.28952
     0.26823
     0.20437
     0.30016
     0.43320
     0.21501
     0.18841
     0.17244
     0.26823
     0.27887
     0.28420
     0.23630
     0.10326
     0.26291
     0.32677
     0.24162
     0.22034
     0.19905
     0.22034
     0.23098
     0.30016
     0.33741
     0.34273
     0.18841
     0.20437
     0.27355
     0.22566
     0.25227
     0.19373
     0.26823
     0.24694
     0.23630
     0.27887
     0.17776
     0.17244
     0.14051
     0.30548
     0.23098
     0.05537
     0.15648
     0.31080
     0.21501
     0.23630
     0.17244
     0.16180
     0.25227
     0.40127
     0.21501
     0.20437
     0.20437
     0.22034
     0.19373
     0.26291
     0.27887
     0.14583
     0.18841
     0.19905
     0.27887
     0.12455
     0.22566
     0.05004
     0.16712
     0.20437
     0.25759
     0.23098
     0.15648
     0.11390
     0.07665
     0.13519
     0.33741
     0.09794
     0.14583
     0.08197
     0.12455
     0.19905
     0.13519
     0.05004
     0.09262
     0.09794
     0.17244
     0.11390
     0.11922
    -0.01914
     0.00215
    -0.04575
     0.14583
     0.12987
     0.06601
    -0.04042
    -0.05639
     0.00215
     0.01811
     0.00215
     0.02876
    -0.10960
    -0.15750
    -0.09896
     0.02344
    -0.14686
    -0.15218
    -0.33311
    -0.12025
    -0.01382
    -0.16814
    -0.13621
    -0.21604
    -0.24797
    -0.26393
    -0.14686
    -0.24797
    -0.20007
    -0.18411
    -0.18411
    -0.14153
    -0.18943
    -0.14153
    -0.22136
    -0.21072
    -0.13621
    -0.16282
    -0.20539
    -0.16814
    -0.17879
    -0.22668
    -0.17879
    -0.27458
    -0.21072
    -0.20539
    -0.31715
    -0.21072
    -0.24265
    -0.32779
    -0.29586
    -0.36504
    -0.15750
    -0.29054
    -0.33311
    -0.28522
    -0.25861
    -0.21604
    -0.24265
    -0.29054
    -0.32247
    -0.27458
    -0.22136
    -0.21072
    -0.21604
    -0.20539
    -0.28522
    -0.31715
    -0.12557
    -0.10428
    -0.13621
    -0.21604
    -0.14686
    -0.17346
    -0.16282
    -0.12025
    -0.05639
    -0.06703
    -0.10428
    -0.04575
     0.02344
     0.04472
    -0.05639
    -0.12025
    -0.02978
     0.15648
     0.03940
     0.04472
    -0.09896
    -0.04042
     0.00747
    -0.01914
     0.07133
     0.05537
    -0.05639
    -0.14153
    -0.02446
    -0.02978
    -0.06703
    -0.09364
    -0.10960
     0.00747
    -0.00849
     0.01811
    -0.01382
    -0.05639
    -0.02446
    -0.10428
     0.06069
     0.00215
     0.07665
     0.04472
     0.03940
     0.09794
     0.14051
     0.08730
     0.05537
     0.09794
     0.08197
     0.13519
     0.21501
     0.01279
     0.10326
     0.04472
     0.16180
     0.11922
     0.15115
     0.08730
     0.01811
     0.11922
     0.09262
     0.06601
     0.03940
     0.03940
     0.16712
     0.07133
     0.14583
    -0.02446
     0.10326
     0.06601
     0.07665
     0.03408
     0.09262
     0.10326
     0.03408
     0.11922
     0.18841
     0.11922
     0.03940
    -0.04042
     0.13519
     0.15648
     0.18308
     0.14583
     0.08730
     0.08730
     0.07133
     0.18308
     0.20437
     0.15648
     0.06069
     0.15115
     0.18841
     0.15648
     0.06601
     0.08730
     0.19905
     0.08730
     0.15648
     0.12987
     0.10326
     0.03940
     0.06069
     0.08730
     0.23098
     0.12455
     0.02876
     0.14051
     0.04472
     0.14051
     0.15115
     0.01279
     0.10326
     0.14583
     0.12987
     0.17244
     0.22034
     0.05537
     0.04472
     0.11390
     0.19373
     0.20969
     0.16180
     0.12987
     0.18308
     0.16712
     0.24694
     0.08730
     0.18308
     0.22034
     0.12987
     0.27355
     0.26291
     0.09794
     0.24162
     0.11922
     0.15648
     0.22034
     0.25759
     0.19905
     0.18841
     0.15648
     0.24162
     0.18308
     0.12987
     0.18841
     0.24694
     0.17244
     0.21501
     0.24162
     0.12455
     0.14583
     0.16712
     0.15115
     0.20437
     0.23630
     0.09794
     0.17244
     0.11922
     0.20969
     0.06601
     0.21501
     0.13519
     0.16180
     0.14051
     0.13519
     0.13519
     0.05004
     0.14583
     0.14583
     0.26291
     0.14051
     0.09794
     0.08730
     0.12987
     0.19373
     0.09794
     0.11922
     0.04472
     0.03940
     0.09262
     0.14051
     0.15648
     0.18308
    -0.02446
     0.09794
     0.17776
     0.16712
    -0.00849
     0.00747
     0.01811
     0.09262
     0.03408
     0.15115
     0.12455
    -0.05107
     0.10326
     0.10326
     0.11922
    -0.01914
    -0.06703
    -0.07768
     0.07133
     0.10858
     0.03408
    -0.09896
    -0.13089
    -0.04042
    -0.07768
    -0.02978
    -0.08832
    -0.21604
    -0.20007
    -0.05639
    -0.11493
    -0.16282
    -0.25861
    -0.33311
    -0.22136
    -0.19475
    -0.17346
    -0.24797
    -0.27990
    -0.24797
    -0.32779
    -0.34376
    -0.24797
    -0.22136
    -0.29586
    -0.16814
    -0.20539
    -0.10428
    -0.20007
    -0.24265
    -0.15750
    -0.15750
    -0.09896
    -0.08832
    -0.17346
    -0.10960
    -0.15218
    -0.07768
     0.08197
    -0.07235
    -0.09364
    -0.09364
     0.00215
     0.00215
    -0.13621
    -0.11493
    -0.14153
     0.01811
    -0.02978
    -0.02446
    -0.08300
    -0.11493
    -0.08300
    -0.08300
    -0.04042
    -0.01914
    -0.14153
    -0.05107
    -0.07768
     0.09794
    -0.02978
    -0.06171
    -0.09364
     0.05004
     0.07133
     0.15115
     0.05537
    -0.03510
    -0.02978
    -0.01914
    -0.01382
     0.14051
    -0.00849
    -0.10428
     0.06601
     0.01811
    -0.04575
    -0.10960
    -0.16282
    -0.08832
    -0.00849
    -0.08300
    -0.08832
    -0.08832
    -0.14153
    -0.11493
    -0.21072
    -0.08832
    -0.15750
    -0.17879
    -0.20007
    -0.08832
    -0.09364
    -0.21072
    -0.27990
    -0.24265
    -0.18943
    -0.18411
    -0.22136
    -0.24797
    -0.24265
    -0.22668
    -0.25329
    -0.19475
    -0.14686
    -0.27990
    -0.27458
    -0.16814
    -0.12557
    -0.15218
    -0.09896
    -0.24797
    -0.12557
    -0.04575
    -0.02446
     0.07665
    -0.15218
    -0.09896
    -0.11493
     0.01811
     0.08730
     0.01279
    -0.02446
     0.02344
     0.11922
     0.05004
     0.08730
     0.01811
     0.10326
     0.14051
     0.17776
     0.26291
     0.11390
     0.19905
     0.15648
     0.18841
     0.23630
     0.28952
     0.12987
     0.20437
     0.26291
     0.23630
     0.17244
     0.19905
     0.19905
     0.20437
     0.24162
     0.32145
     0.15115
     0.17776
     0.20969
     0.14583
     0.30016
     0.28952
     0.24162
     0.12987
     0.17244
     0.33209
     0.32145
     0.11390
     0.15115
     0.20437
     0.21501
     0.24162
     0.21501
     0.20969
     0.14051
     0.08197
     0.16712
     0.35870
     0.28952
     0.14051
     0.09794
     0.19905
     0.20969
     0.11390
     0.15648
     0.16712
     0.19905
     0.32677
     0.19905
     0.23098
     0.11390
     0.06601
     0.09794
     0.24162
     0.19373
     0.14051
     0.16180
     0.20437
     0.23630
     0.18308
     0.06601
     0.15115
     0.12987
     0.19905
     0.22034
     0.14583
     0.12455
     0.05004
     0.09262
     0.30548
     0.20437
     0.14051
     0.10326
     0.12455
     0.16712
     0.17244
     0.07133
     0.15115
     0.09794
     0.16712
     0.24162
     0.20969
     0.09794
     0.09794
     0.02876
     0.18841
     0.20437
     0.07133
     0.09794
     0.01279
     0.16180
     0.12455
     0.14583
     0.06601
     0.22034
     0.13519
     0.20437
     0.06069
     0.14051
     0.09262
     0.04472
     0.15115
     0.21501
     0.14051
     0.21501
     0.09794
     0.15648
     0.22034
     0.16180
     0.23098
     0.13519
     0.18841
     0.18308
     0.18841
     0.22566
     0.12455
     0.20437
     0.09794
     0.34273
     0.32145
     0.14583
     0.21501
     0.10326
     0.18841
     0.22566
     0.13519
     0.20969
     0.15115
     0.16712
     0.18841
     0.30548
     0.17776
     0.02876
     0.03408
     0.23098
     0.22566
     0.14051
     0.16180
     0.12455
     0.19905
     0.11922
     0.15648
     0.17244
     0.12987
     0.15115
     0.15648
     0.14051
     0.16180
     0.05537
     0.07665
     0.04472
     0.17776
     0.12987
     0.12987
     0.12455
     0.05537
    -0.04042
     0.10858
     0.04472
     0.06601
    -0.00317
     0.02344
    -0.03510
     0.11922
     0.00215
    -0.12025
    -0.07768
     0.02344
     0.07133
     0.03940
    -0.07235
    -0.01914
    -0.07768
    -0.09896
    -0.03510
    -0.08832
    -0.08300
    -0.09896
    -0.08300
    -0.12557
    -0.09896
    -0.15750
    -0.26393
    -0.14686
    -0.05107
    -0.10428
    -0.06171
    -0.08300
    -0.15750
    -0.07235
     0.02876
    -0.05639
    -0.07235
    -0.01382
    -0.05107
     0.00215
    -0.07235
     0.01279
    -0.16814
     0.00215
    -0.02446
    -0.15218
    -0.13089
    -0.19475
    -0.13621
    -0.34376
    -0.29054
    -0.15218
    -0.18943
    -0.39697
    -0.36504
    -0.24265
    -0.22668
    -0.28522
    -0.39165
    -0.39697
    -0.29586
    -0.24797
    -0.24265
    -0.19475
    -0.18411
    -0.23732
    -0.15218
    -0.07768
    -0.10428
    -0.15750
    -0.19475
    -0.12557
     0.06069
    -0.00317
    -0.10428
    -0.14686
     0.02876
    -0.09896
     0.09794
    -0.02978
     0.01279
    -0.20007
    -0.09896
     0.01279
     0.01279
    -0.03510
    -0.03510
    -0.01914
     0.02876
    -0.08832
     0.05004
    -0.08832
     0.02344
     0.02344
    -0.00849
     0.03408
     0.03408
     0.01279
    -0.02446
    -0.00849
     0.08197
     0.03408
     0.04472
    -0.06703
    -0.00849
     0.02876
     0.06069
    -0.00849
     0.05537
     0.06069
    -0.05107
     0.02344
     0.10326
     0.02344
     0.00215
    -0.00317
     0.07665
     0.18308
     0.06601
     0.06601
     0.01811
     0.10326
     0.19373
     0.02344
     0.10326
     0.10326
     0.03940
     0.17244
     0.21501
     0.08730
     0.07133
     0.14051
     0.04472
     0.17244
     0.13519
     0.17776
     0.10858
     0.10326
     0.17244
     0.08730
     0.11922
     0.01279
     0.16712
     0.07133
     0.11390
     0.15648
     0.06069
     0.04472
     0.03940
     0.10326
     0.24162
     0.12987
     0.06601
     0.13519
     0.14051
     0.09262
     0.09794
     0.18308
     0.17776
     0.14583
     0.11922
     0.18308
     0.12987
    -0.00317
     0.06601
     0.15115
     0.21501
     0.08730
     0.12987
     0.05537
     0.11922
     0.26291
     0.08730
     0.07133
     0.15115
     0.13519
     0.14583
     0.22566
     0.23098
     0.09794
     0.09262
     0.18841
     0.21501
     0.25227
     0.17244
     0.14051
     0.14583
     0.19373
     0.26291
     0.15648
     0.13519
     0.17244
     0.20437
     0.21501
     0.26823
     0.25227
     0.11390
     0.11922
     0.22566
     0.28952
     0.14051
     0.21501
     0.04472
     0.24162
     0.27887
     0.17776
     0.19373
     0.11390
     0.22566
     0.12987
     0.22566
     0.18308
     0.07133
     0.14583
     0.15648
     0.13519
     0.15115
     0.19905
     0.15115
     0.02344
     0.21501
     0.06601
     0.20437
     0.09794
     0.18308
     0.15115
     0.17776
     0.21501
     0.14583
     0.06601
     0.08730
     0.17776
     0.26291
     0.19373
     0.13519
     0.14051
     0.13519
     0.14051
     0.14051
     0.19905
     0.17244
     0.09794
     0.17776
     0.24162
     0.18308
     0.09262
     0.10858
     0.19905
     0.19373
     0.25759
     0.09794
     0.17776
     0.08197
     0.24162
     0.28420
     0.30016
     0.15115
     0.21501
     0.20969
     0.26823
     0.36934
     0.20969
     0.24162
     0.17776
     0.42788
     0.43320
     0.32677
     0.28952
     0.27355
     0.34805
     0.34273
     0.43320
     0.44384
     0.32677
     0.42788
     0.49706
     0.47577
     0.35870
     0.35870
     0.37466
     0.41724
     0.36402
     0.32677
     0.32145
     0.24694
     0.16180
     0.12987
     0.24162
     0.22566
     0.11922
     0.02876
     0.07665
     0.15115
     0.02876
    -0.14686
    -0.02446
     0.04472
     0.02344
     0.08730
    -0.02446
    -0.01382
    -0.11493
     0.00747
    -0.00849
     0.01279
    -0.06171
    -0.07235
    -0.02446
     0.06069
    -0.09896
     0.00215
    -0.13089
     0.05537
    -0.02446
    -0.00317
     0.01279
    -0.04575
    -0.07235
    -0.03510
    -0.02446
     0.04472
    -0.00317
    -0.08832
     0.05537
     0.08197
     0.03408
     0.01811
    -0.01382
    -0.10960
    -0.06703
     0.09794
     0.02876
     0.07133
    -0.00317
     0.00215
    -0.06703
     0.15115
     0.09262
     0.02876
     0.00747
    -0.00849
     0.15648
     0.08730
     0.09794
     0.01811
     0.03940
     0.04472
     0.25759
     0.17244
     0.02876
     0.07133
     0.07665
     0.15115
     0.27887
     0.11390
     0.14583
     0.12987
     0.24694
     0.23630
     0.24162
     0.16712
     0.16712
     0.21501
     0.32677
     0.21501
     0.29484
     0.22034
     0.14583
     0.20437
     0.40659
     0.34805
     0.14051
     0.26291
     0.24694
     0.28420
     0.29484
     0.18841
     0.23098
     0.18308
     0.32145
     0.36402
     0.27887
     0.21501
     0.12455
     0.25227
     0.36934
     0.26823
     0.14051
     0.23630
     0.17776
     0.32677
     0.20437
     0.20969
     0.15648
     0.23098
     0.30548
     0.22566
     0.26291
     0.09794
     0.16180
     0.19373
     0.23630
     0.30548
     0.12455
     0.23098
     0.16180
     0.32677
     0.25227
     0.19373
     0.18841
     0.15115
     0.21501
     0.18308
     0.18841
     0.26291
     0.10858
     0.16180
     0.23098
     0.24694
     0.27355
     0.20969
     0.11922
     0.19373
     0.20969
     0.19905
     0.14051
     0.10858
     0.17776
     0.28420
     0.27887
     0.18841
     0.14051
     0.15115
     0.08730
     0.14583
     0.20437
     0.18308
     0.16180
     0.15648
     0.24694
     0.15115
     0.12987
     0.15648
     0.16712
     0.19373
     0.17776
     0.15648
     0.17776
     0.18841
     0.02876
     0.30548
     0.21501
     0.19905
     0.13519
     0.22034
     0.12455
     0.12987
     0.22034
     0.06601
     0.19905
     0.14051
     0.16712
     0.28952
     0.23098
     0.20437
     0.10326
     0.17776
     0.11390
     0.16180
     0.19373
     0.21501
     0.17244
     0.27355
     0.19373
     0.18308
     0.18308
     0.26291
     0.26291
     0.28952
     0.28952
     0.15115
     0.25227
     0.26291
     0.39063
     0.32677
     0.35338
     0.30016
     0.22566
     0.28420
     0.24694
     0.27887
     0.34273
     0.24694
     0.25759
     0.35338
     0.30016
     0.21501
     0.18308
     0.26823
     0.32145
     0.30016
     0.20969
     0.31080
     0.18308
     0.24694
     0.24694
     0.26823
     0.29484
     0.24694
     0.11390
     0.24694
     0.28420
     0.26291
     0.16180
     0.08730
     0.19373
     0.22034
     0.26291
     0.10326
     0.16180
     0.10858
     0.15115
     0.17244
     0.27355
     0.15115
     0.15648
     0.03940
     0.14051
     0.19905
     0.16180
     0.03940
     0.09262
     0.16180
     0.16712
     0.15115
     0.16712
     0.03408
     0.08197
     0.12987
     0.10326
     0.16180
     0.09794
     0.10326
     0.01811
     0.11922
     0.10858
     0.06601
     0.03940
     0.12455
     0.09262
     0.11922
     0.06601
     0.06601
    -0.01914
     0.16180
     0.07133
     0.05004
     0.19905
    -0.07768
     0.07665
     0.14583
     0.09794
     0.06069
    -0.05639
     0.15648
     0.08197
     0.07133
     0.05537
     0.06069
     0.14583
     0.05537
     0.08197
     0.14583
     0.07665
    -0.04575
     0.07133
     0.11922
     0.15115
     0.09794
     0.00747
     0.06601
     0.16712
     0.12987
     0.01811
     0.11390
     0.05537
     0.06601
     0.07133
     0.10326
     0.11922
     0.06601
     0.06601
     0.02344
     0.05537
     0.19373
     0.00215
     0.03940
     0.07665
     0.07133
     0.15648
     0.10858
     0.05004
     0.06601
    -0.00317
     0.11922
     0.23630
     0.06069
     0.05004
     0.00215
     0.07133
     0.11390
     0.12987
     0.03940
     0.03940
     0.03408
     0.20437
     0.04472
     0.08197
     0.06069
    -0.01914
     0.02876
     0.05537
     0.08197
    -0.00317
     0.01811
     0.08730
     0.10858
     0.13519
    -0.06171
     0.10858
    -0.05639
     0.07665
     0.15648
     0.08730
     0.11922
     0.01279
     0.05004
     0.14583
     0.18841
     0.18308
     0.07665
     0.08730
     0.28420
     0.14051
     0.15648
     0.24162
     0.14051
     0.18308
     0.24162
     0.24694
     0.33209
     0.20437
     0.14583
     0.24162
     0.31613
     0.28952
     0.20437
     0.21501
     0.27355
     0.22566
     0.17776
     0.27355
     0.32145
     0.16712
     0.28952
     0.30548
     0.25227
     0.19905
     0.24162
     0.20437
     0.28952
     0.31080
     0.27887
     0.33741
     0.12455
     0.35870
     0.21501
     0.28420
     0.40127
     0.28420
     0.26823
     0.40659
     0.34805
     0.34273
     0.19373
     0.26823
     0.47045
     0.45981
     0.35338
     0.29484
     0.27887
     0.27355
     0.42256
     0.40659
     0.34805
     0.32677
     0.20437
     0.39063
     0.39595
     0.28420
     0.33741
     0.20969
     0.28420
     0.27887
     0.41724
     0.33209
     0.25759
     0.24694
     0.31080
     0.28420
     0.22566
     0.41191
     0.20437
     0.33741
     0.31613
     0.27887
     0.32145
     0.11390
     0.27355
     0.34273
     0.32677
     0.33209
     0.19373
     0.27887
     0.25227
     0.27887
     0.30016
     0.32145
     0.25227
     0.26823
     0.30016
     0.44384
     0.32145
     0.26823
     0.22566
     0.30548
     0.47577
     0.39595
     0.33209
     0.32677
     0.29484
     0.44917
     0.39595
     0.46513
     0.35338
     0.42256
     0.38531
     0.51835
     0.41724
     0.41724
     0.37998
     0.43320
     0.42256
     0.43320
     0.41724
     0.36402
     0.34273
     0.41191
     0.26823
     0.31613
     0.27355
     0.11922
     0.20969
     0.13519
     0.18308
     0.08197
     0.03940
    -0.01382
     0.16180
     0.19373
     0.06601
    -0.01914
    -0.03510
    -0.06171
     0.07665
     0.05004
     0.06601
     0.01279
     0.00215
     0.07665
     0.07133
     0.09794
    -0.02446
    -0.07235
     0.06601
     0.07665
     0.17244
     0.04472
    -0.02978
     0.05004
     0.11390
     0.10858
     0.17244
     0.14583
    -0.04575
     0.01279
     0.15648
     0.09794
     0.15115
     0.01811
     0.09262
     0.16180
     0.17244
     0.16180
     0.08197
     0.02344
     0.13519
     0.03940
     0.18841
     0.20437
     0.05537
     0.02344
     0.11390
     0.13519
     0.11922
     0.02344
     0.05537
     0.07665
     0.16712
     0.01279
     0.09262
    -0.01914
     0.07665
     0.03408
     0.09794
     0.10326
     0.00215
     0.02876
     0.09262
     0.23098
     0.41724
     0.02344
     0.04472
     0.07665
     0.16180
     0.24162
     0.23098
     0.13519
     0.24694
     0.19373
     0.28952
     0.32145
     0.11922
     0.14051
     0.16180
     0.25227
     0.23098
     0.26823
     0.09262
     0.22034
     0.19905
     0.40659
     0.26823
     0.27355
     0.18308
     0.24162
     0.19905
     0.37466
     0.34805
     0.18308
     0.23098
     0.24162
     0.33741
     0.26823
     0.12455
     0.24162
     0.19373
     0.32145
     0.26823
     0.20437
     0.07665
     0.18841
     0.05537
     0.34805
     0.20969
     0.09262
     0.08730
     0.09794
     0.23630
     0.19373
     0.08730
     0.07665
     0.04472
     0.23630
     0.20437
     0.19905
     0.03940
     0.02344
     0.06069
     0.11390
     0.20969
     0.04472
     0.06601
     0.01811
     0.08197
     0.22566
     0.12987
     0.01279
     0.07665
     0.12455
     0.19373
     0.16180
     0.10326
     0.01811
    -0.00849
     0.14583
     0.28952
     0.19905
     0.16712
     0.15115
     0.04472
     0.14051
     0.23098
     0.19905
     0.11922
     0.10326
     0.15648
     0.17776
     0.26823
     0.18308
     0.10326
     0.07665
     0.25227
     0.26291
     0.05537
     0.25227
     0.11390
     0.18308
     0.15648
     0.19373
     0.20437
     0.15648
     0.15648
     0.28952
     0.20437
     0.18841
     0.19373
     0.05004
     0.23630
     0.32145
     0.20969
     0.19905
     0.16712
     0.21501
     0.19373
     0.23098
     0.12455
     0.19905
     0.15648
     0.24694
     0.24694
     0.16180
     0.16712
     0.14583
     0.11390
     0.23630
     0.23630
     0.22566
     0.08197
     0.19373
     0.22034
     0.15648
     0.18841
     0.12455
     0.20969
     0.23098
     0.15115
     0.28952
     0.25227
     0.16712
     0.04472
     0.24162
     0.25227
     0.22566
     0.16180
     0.11390
     0.29484
     0.26823
     0.17776
     0.14583
     0.16180
     0.12455
     0.24162
     0.26291
     0.16712
     0.03408
     0.02876
     0.12987
     0.22566
     0.22566
     0.13519
     0.07133
     0.18308
     0.09794
     0.11922
     0.09794
     0.05004
     0.17776
     0.17244
     0.14051
     0.10326
     0.11922
     0.00747
     0.07665
     0.21501
     0.14583
     0.02876
     0.10326
     0.07665
     0.03408
    -0.06171
     0.06601
     0.02876
     0.00747
     0.01279
     0.07133
     0.14051
     0.06601
    -0.09364
    -0.05639
     0.05537
     0.10326
     0.02876
     0.10858
     0.01811
     0.06601
     0.06069
     0.12987
     0.12987
     0.11390
     0.10326
     0.08730
     0.09794
     0.15115
     0.12987
     0.00747
     0.11390
     0.17776
     0.17244
     0.02876
     0.13519
    -0.00317
     0.12987
     0.12987
     0.15115
     0.10858
     0.08730
     0.09794
     0.19905
     0.12455
     0.10326
     0.03408
     0.17244
     0.11390
     0.25759
     0.18841
     0.13519
     0.09262
     0.06601
     0.17244
     0.17776
     0.15648
     0.11922
     0.15115
     0.10858
     0.19905
     0.07665
     0.04472
    -0.01914
     0.14583
     0.14051
     0.07133
     0.10326
     0.02344
    -0.08832
    -0.02978
     0.02344
     0.02344
    -0.00317
    -0.04575
    -0.09896
    -0.01382
     0.03408
     0.00747
    -0.15750
    -0.06703
    -0.07768
    -0.00317
    -0.11493
     0.01811
    -0.05107
    -0.08832
    -0.08300
     0.07665
     0.01279
     0.02344
    -0.05639
     0.01811
     0.14583
     0.03408
    -0.09896
     0.09262
     0.07133
     0.10326
     0.19373
     0.07665
     0.08197
    -0.00317
     0.12455
     0.11390
     0.18841
     0.18841
     0.08197
     0.15115
     0.12455
     0.16180
     0.14583
     0.14051
     0.18841
     0.15115
     0.22566
     0.16712
     0.15648
     0.00215
     0.06601
     0.17244
     0.23098
     0.09794
     0.18841
     0.10326
     0.02876
     0.22566
     0.07665
     0.07133
     0.07133
     0.07665
     0.09262
     0.17776
     0.15115
    -0.00849
     0.00215
     0.06601
     0.17244
     0.10326
     0.11390
     0.00747
     0.08730
     0.11922
     0.07133
     0.10326
     0.03940
     0.19373
     0.11390
     0.12455
     0.15648
     0.09262
     0.04472
     0.03940
     0.11922
     0.26823
     0.16180
     0.07133
     0.02876
     0.01279
     0.00215
    -0.07235
     0.13519
     0.00747
    -0.01382
     0.07665
     0.02876
    -0.04042
    -0.14153
    -0.16282
    -0.04042
     0.04472
     0.05004
     0.00747
    -0.06171
    -0.01914
     0.01811
    -0.06171
     0.10858
     0.06601
     0.04472
     0.09262
     0.11922
     0.21501
     0.03940
     0.07665
     0.09262
     0.23098
     0.24162
     0.16180
     0.15115
     0.19905
     0.17244
     0.18308
     0.25227
     0.24694
     0.25759
     0.28420
     0.31080
     0.35338
     0.29484
     0.30548
     0.24694
     0.32677
     0.45449
     0.38531
     0.37998
     0.33209
     0.33209
     0.41724
     0.33741
     0.34805
     0.35338
     0.17776
     0.33209
     0.31080
     0.26823
     0.09794
     0.10326
     0.17776
     0.25759
     0.14051
     0.12455
     0.10858
    -0.04042
     0.11922
     0.15115
     0.13519
     0.12455
     0.02876
     0.11922
     0.20437
     0.22034
     0.08730
     0.09262
     0.10326
     0.19905
     0.12987
     0.27887
     0.10326
     0.03408
     0.11922
     0.15115
     0.20437
     0.09262
    -0.02446
     0.12455
     0.09262
     0.22034
     0.12455
    -0.09364
     0.08730
     0.11922
     0.16712
     0.17776
     0.04472
    -0.00317
     0.01279
     0.11390
     0.10858
     0.20437
     0.05537
     0.01811
     0.06069
     0.16180
     0.13519
    -0.09896
    -0.02446
     0.01811
     0.06069
     0.03940
     0.00215
    -0.06171
    -0.19475
    -0.07235
    -0.12557
    -0.00849
    -0.14686
    -0.20007
    -0.17879
    -0.09896
    -0.08832
    -0.21072
    -0.25861
    -0.25861
    -0.12557
    -0.15218
    -0.07768
    -0.20539
    -0.22668
    -0.16282
    -0.13089
    -0.16814
    -0.06703
    -0.22668
    -0.11493
    -0.09364
     0.08197
    -0.07235
    -0.22136
    -0.18411
    -0.09364
     0.01811
     0.02344
    -0.07235
    -0.16282
    -0.12557
    -0.06171
    -0.14686
     0.11922
    -0.08300
    -0.13089
    -0.07235
    -0.01914
    -0.01914
    -0.04042
    -0.14153
    -0.04575
    -0.02446
     0.09794
     0.08730
    -0.13621
    -0.14686
    -0.01382
    -0.05107
     0.22566
    -0.03510
    -0.12557
    -0.09364
     0.02344
     0.04472
    -0.01382
    -0.09896
    -0.03510
    -0.12025
     0.10326
    -0.02978
    -0.02446
    -0.14686
    -0.06703
    -0.10960
     0.00215
     0.07665
    -0.15218
    -0.12557
    -0.06703
    -0.06703
    -0.04042
     0.01279
     0.27887
     0.32677
     0.02344
    -0.09364
     0.05537
     0.23630
     0.47577
     0.04472
    -0.09896
     0.11922
     0.00747
     0.05537
     0.02344
    -0.01382
     0.00747
    -0.12557
    -0.20007
    -0.23200
    -0.18943
    -0.10960
    -0.21072
    -0.22668
    -0.23200
    -0.28522
    -0.16814
     0.02344
    -0.10428
    -0.22136
    -0.08300
    -0.05107
    -0.02446
    -0.05639
    -0.18411
    -0.03510
    -0.15218
    -0.01382
    -0.00317
     0.03408
    -0.14153
    -0.14153
    -0.01382
     0.03940
     0.07665
    -0.08832
    -0.08832
    -0.05107
     0.03940
     0.00747
     0.00747
    -0.11493
    -0.01914
     0.05004
     0.11922
     0.08730
    -0.05639
    -0.02446
    -0.04042
     0.06069
     0.06601
     0.05537
    -0.10428
    -0.02978
     0.00747
     0.05004
     0.07133
    -0.04042
    -0.02446
    -0.02446
     0.02876
     0.08197
     0.08730
     0.00215
    -0.04042
    -0.02978
     0.10326
     0.08730
    -0.01382
     0.01811
    -0.01382
     0.03408
    -0.01914
    -0.00317
    -0.02978
     0.03940
     0.01279
     0.05004
     0.06601
     0.02876
    -0.04042
    -0.09896
     0.10326
     0.11922
     0.10326
    -0.05107
    -0.06171
     0.08730
     0.05004
     0.03940
    -0.06171
    -0.00849
    -0.04575
     0.05004
     0.15648
    -0.06171
    -0.02978
    -0.12557
    -0.07768
     0.14583
    -0.02446
    -0.08300
    -0.08300
     0.03940
     0.01279
    -0.05639
     0.00215
    -0.09364
    -0.07768
    -0.08832
    -0.29054
    -0.14153
    -0.02446
    -0.15750
    -0.10960
     0.01279
    -0.18411
    -0.07768
    -0.23732
    -0.15750
    -0.04042
    -0.10428
    -0.00849
    -0.06171
    -0.06171
     0.02876
    -0.05107
     0.16712
    -0.00317
    -0.05639
    -0.14686
     0.18308
     0.01279
     0.10326
    -0.10428
    -0.01382
    -0.00849
    -0.01382
     0.01279
     0.01279
    -0.02446
     0.03408
    -0.01382
     0.02876
     0.00747
     0.02876
    -0.11493
     0.01811
    -0.00849
     0.02344
    -0.04575
    -0.10428
    -0.08300
    -0.02978
    -0.11493
    -0.08832
    -0.10960
    -0.14686
    -0.18411
    -0.07235
    -0.17346
    -0.20539
    -0.26925
    -0.29054
    -0.16814
    -0.13621
    -0.24797
    -0.31183
    -0.33843
    -0.31183
    -0.38633
    -0.28522
    -0.34908
    -0.44487
    -0.34376
    -0.33843
    -0.27458
    -0.38633
    -0.48212
    -0.40762
    -0.35440
    -0.32247
    -0.32779
    -0.32779
    -0.35972
    -0.38633
    -0.35972
    -0.35440
    -0.22136
    -0.34908
    -0.32779
    -0.20539
    -0.25861
    -0.21604
    -0.29054
    -0.32779
    -0.23200
    -0.15750
    -0.14686
    -0.22668
    -0.15218
    -0.24265
    -0.22668
    -0.17346
    -0.06171
    -0.10428
    -0.16814
    -0.15750
    -0.17879
    -0.04042
    -0.12025
    -0.24265
    -0.13089
    -0.06171
    -0.04575
    -0.12025
    -0.09364
    -0.14153
    -0.20539
    -0.07768
     0.00215
    -0.04575
    -0.07768
    -0.14686
    -0.10428
    -0.01382
    -0.07235
    -0.10428
    -0.10428
    -0.03510
    -0.09896
     0.01811
     0.03408
    -0.10960
    -0.16282
    -0.05639
    -0.16282
     0.02876
    -0.03510
    -0.07768
    -0.13089
    -0.05107
    -0.04042
    -0.08300
    -0.13089
    -0.02978
    -0.13621
    -0.08832
    -0.04575
    -0.01382
    -0.20007
    -0.12557
    -0.08832
    -0.02978
     0.06601
    -0.08832
    -0.07235
    -0.07768
    -0.03510
     0.01811
    -0.23732
    -0.00317
    -0.14153
     0.03408
    -0.02978
    -0.00317
     0.01279
    -0.00317
    -0.05107
    -0.08300
     0.13519
     0.10858
    -0.01914
     0.03940
     0.07133
     0.07133
     0.09794
     0.17244
     0.13519
     0.06601
     0.08730
     0.20969
     0.11922
     0.14051
    -0.07235
     0.09794
     0.02344
     0.11922
     0.04472
    -0.09896
    -0.10428
     0.01279
    -0.07235
    -0.11493
    -0.09896
    -0.17346
    -0.14686
     0.04472
    -0.03510
    -0.19475
    -0.23200
    -0.12025
     0.00215
     0.06601
    -0.08832
    -0.03510
    -0.12025
     0.03940
     0.01811
     0.06069
    -0.02978
     0.00747
     0.00215
     0.01811
     0.13519
    -0.00849
    -0.05107
    -0.07235
     0.12455
     0.01811
     0.07133
    -0.06171
    -0.08832
    -0.00849
     0.13519
     0.01279
     0.05004
    -0.08832
    -0.07768
     0.00747
     0.03940
    -0.06703
    -0.11493
    -0.21604
    -0.10428
    -0.00849
    -0.05107
    -0.18943
    -0.21072
    -0.26925
    -0.13621
    -0.23200
    -0.38633
    -0.31715
    -0.28522
    -0.27458
    -0.28522
    -0.23732
    -0.31715
    -0.44487
    -0.35972
    -0.22136
    -0.23200
    -0.39165
    -0.38101
    -0.42890
    -0.30118
    -0.22668
    -0.26925
    -0.20007
    -0.33843
    -0.26925
    -0.24797
    -0.22668
    -0.29054
    -0.29054
    -0.38633
    -0.23200
    -0.14153
    -0.10428
    -0.30650
    -0.23200
    -0.24797
    -0.13089
    -0.18411
    -0.13089
    -0.17879
    -0.17879
    -0.23200
    -0.05639
    -0.15750
    -0.19475
    -0.22136
    -0.13621
    -0.06703
    -0.07768
    -0.10428
    -0.17879
    -0.17879
    -0.17346
    -0.12025
    -0.02978
    -0.00317
    -0.15750
    -0.06171
     0.04472
     0.08197
    -0.10960
    -0.08832
    -0.09364
     0.05537
     0.09262
     0.05537
    -0.03510
    -0.07235
     0.00747
    -0.04042
     0.04472
     0.04472
    -0.09896
    -0.04042
     0.01279
     0.06601
    -0.02978
    -0.13621
    -0.10428
     0.05004
     0.01279
     0.05004
     0.01811
    -0.15750
    -0.07768
    -0.01382
    -0.09364
     0.06601
    -0.04042
    -0.08300
    -0.11493
     0.08730
     0.00747
    -0.02446
    -0.18411
    -0.09896
    -0.05639
     0.01811
     0.05537
    -0.13089
    -0.14153
    -0.07768
    -0.04575
     0.08730
    -0.04575
    -0.10960
    -0.13089
    -0.01382
     0.00215
     0.03408
    -0.13621
    -0.18943
    -0.02446
     0.00747
     0.03940
    -0.02978
    -0.14153
     0.01811
    -0.13621
     0.03940
     0.04472
    -0.11493
    -0.05107
    -0.02446
     0.02876
    -0.10428
    -0.04575
    -0.06703
     0.01811
     0.09262
     0.01279
     0.04472
    -0.07768
    -0.07235
    -0.05107
     0.01279
     0.14051
    -0.04575
    -0.01914
     0.02344
     0.01279
    -0.03510
    -0.02446
    -0.01914
    -0.06171
     0.00215
     0.05537
     0.04472
    -0.09364
    -0.07768
    -0.00317
     0.05004
     0.08197
     0.08730
    -0.10960
     0.05537
    -0.00317
     0.06069
     0.00215
    -0.00849
    -0.09364
     0.01279
     0.09794
     0.14051
    -0.12025
    -0.09364
    -0.08300
    -0.15218
     0.06601
     0.01811
    -0.04575
    -0.18943
    -0.13089
    -0.01914
    -0.06703
    -0.11493
    -0.05107
    -0.21604
    -0.03510
     0.00747
    -0.08300
    -0.04575
    -0.09896
    -0.25861
    -0.01382
     0.10858
    -0.05107
    -0.16282
    -0.10960
    -0.01914
    -0.12557
    -0.00849
    -0.15218
    -0.08832
    -0.00849
    -0.12025
     0.06069
    -0.01382
    -0.09896
    -0.22136
    -0.00317
     0.13519
    -0.08832
    -0.07235
    -0.13621
    -0.06171
     0.03940
     0.00747
    -0.15750
    -0.05107
    -0.03510
    -0.06171
    -0.07235
     0.02344
    -0.17879
    -0.17346
    -0.18411
    -0.00849
    -0.03510
    -0.05639
    -0.16282
    -0.10960
    -0.15218
    -0.09896
    -0.09896
    -0.13089
    -0.10960
    -0.08300
    -0.01914
    -0.07235
    -0.11493
    -0.10960
    -0.17346
    -0.10428
     0.09794
    -0.07235
    -0.08300
    -0.12025
    -0.05107
    -0.03510
    -0.06171
    -0.07235
    -0.01914
    -0.04042
    -0.01382
     0.03940
    -0.01382
    -0.04042
    -0.09364
    -0.08300
     0.05537
     0.09794
     0.03408
    -0.08300
     0.01279
     0.02344
    -0.02446
    -0.05107
     0.00215
     0.00215
    -0.00849
     0.05537
    -0.04042
    -0.09896
    -0.16814
    -0.01914
     0.00747
     0.02344
     0.00747
    -0.06703
    -0.11493
    -0.05107
    -0.04042
    -0.08300
     0.01279
    -0.12025
    -0.00849
    -0.02978
    -0.07235
     0.05004
    -0.12557
    -0.08300
     0.01811
     0.10858
     0.02876
    -0.12025
    -0.12025
    -0.00317
    -0.00317
     0.06069
     0.02876
     0.01811
    -0.00849
    -0.04042
    -0.00317
     0.08730
    -0.01914
    -0.10960
    -0.02446
     0.02876
     0.04472
    -0.04042
     0.02876
     0.03408
     0.01279
    -0.00317
    -0.05107
     0.01811
    -0.03510
    -0.08300
     0.01811
     0.06069
     0.05004
     0.02344
    -0.13621
     0.11922
     0.01279
     0.09794
    -0.00849
     0.07665
     0.01811
     0.03940
     0.06601
     0.05537
     0.09794
     0.03940
     0.03940
     0.10326
     0.09794
     0.07133
    -0.01914
     0.02876
     0.10858
     0.12455
     0.10858
    -0.08832
     0.03408
     0.07133
     0.13519
     0.11390
     0.15648
     0.02344
     0.02876
     0.14583
     0.14051
     0.08730
    -0.04575
     0.02344
     0.13519
     0.16712
     0.13519
     0.05537
     0.11922
    -0.00317
    -0.03510
     0.09794
     0.08197
    -0.02446
     0.00747
     0.12987
     0.07133
     0.12455
    -0.05107
     0.03408
     0.01279
     0.10326
     0.08730
     0.07665
    -0.05107
    -0.04042
    -0.02446
     0.03408
     0.08197
    -0.01382
     0.05004
    -0.00317
     0.06069
     0.08730
    -0.08300
    -0.05107
    -0.00317
    -0.00317
     0.03940
     0.07665
     0.07133
    -0.02446
    -0.13621
     0.00747
     0.08197
     0.06601
     0.01279
    -0.12557
    -0.01382
    -0.02978
     0.03940
     0.06069
     0.02344
    -0.03510
    -0.06703
    -0.17346
    -0.12025
    -0.25329
    -0.25329
    -0.27990
    -0.23732
    -0.24797
    -0.36504
    -0.54598
    -0.47148
    -0.58855
    -0.59919
    -0.71627
    -0.59387
    -0.67902
    -0.82802
    -0.77481
    -0.76949
    -0.83335
    -0.91849
    -0.89721
    -0.90785
    -0.85463
    -0.93978
    -1.10475
    -1.09943
    -1.07814
    -1.09943
    -1.15796
    -1.19522
    -1.12071
    -1.33890
    -1.31761
    -1.35487
    -1.40808
    -1.45598
    -1.48258
    -1.59966
    -1.64223
    -1.67416
    -1.72206
    -1.77527
    -1.90831
    -1.85510
    -1.86042
    -1.99878
    -2.02539
    -2.06264
    -2.12118
    -2.14247
    -2.21697
    -2.20100
    -2.38726
    -2.36597
    -2.42983
    -2.27018
    -2.31808
    -2.44048
    -2.54691
    -2.48837
    -2.47773
    -2.60013
    -2.53094
    -2.61609
    -2.68527
    -2.52562
    -2.45112
    -2.52562
    -2.64802
    -2.64802
    -2.62141
    -2.49369
    -2.53627
    -2.60013
    -2.60545
    -2.56820
    -2.49369
    -2.53094
    -2.55223
    -2.47241
    -2.57884
    -2.41387
    -2.44580
    -2.41387
    -2.53627
    -2.49369
    -2.51498
    -2.32872
    -2.32872
    -2.33404
    -2.41387
    -2.29679
    -2.35001
    -2.27018
    -2.27551
    -2.22761
    -2.18504
    -2.17972
    -2.05200
    -2.13714
    -2.08393
    -2.15311
    -2.10521
    -1.86574
    -1.91364
    -1.88171
    -1.91364
    -1.89767
    -1.91896
    -1.84445
    -1.84445
    -1.69013
    -1.78592
    -1.81252
    -1.67416
    -1.56773
    -1.61562
    -1.57837
    -1.68481
    -1.57305
    -1.47194
    -1.40276
    -1.41872
    -1.57305
    -1.55177
    -1.30697
    -1.47726
    -1.31229
    -1.33358
    -1.46662
    -1.44533
    -1.40808
    -1.37083
    -1.47194
    -1.48258
    -1.48791
    -1.37615
    -1.37615
    -1.46130
    -1.48791
    -1.47726
    -1.36019
    -1.43469
    -1.32294
    -1.38679
    -1.38679
    -1.39744
    -1.25908
    -1.17393
    -1.22715
    -1.35487
    -1.25908
    -1.16329
    -0.93978
    -1.17393
    -1.11007
    -1.15264
    -1.08346
    -1.01960
    -0.99299
    -0.93978
    -1.00896
    -0.98235
    -0.93978
    -0.76949
    -0.78013
    -0.87060
    -0.96106
    -0.84931
    -0.73223
    -0.65773
    -0.66838
    -0.75352
    -0.78013
    -0.61516
    -0.58855
    -0.49808
    -0.57791
    -0.64177
    -0.50341
    -0.45551
    -0.45019
    -0.43955
    -0.53533
    -0.50341
    -0.38633
    -0.34908
    -0.42890
    -0.42890
    -0.45019
    -0.45019
    -0.44487
    -0.34376
    -0.30118
    -0.41826
    -0.39165
    -0.33311
    -0.30650
    -0.29054
    -0.34908
    -0.41294
    -0.31715
    -0.26925
    -0.25861
    -0.18943
    -0.29586
    -0.27458
    -0.23200
    -0.19475
    -0.09364
    -0.21072
    -0.22668
    -0.21604
    -0.15218
    -0.12025
    -0.27458
    -0.25861
    -0.14686
    -0.13089
    -0.04042
    -0.16282
    -0.24797
    -0.25329
    -0.17346
    -0.24265
    -0.20539
    -0.21604
    -0.38101
    -0.20539
    -0.12025
    -0.10960
    -0.23732
    -0.27458
    -0.26925
    -0.10428
    -0.06703
    -0.07235
    -0.08832
    -0.17346
    -0.15750
    -0.08832
     0.07665
     0.05004
    -0.04575
    -0.01914
    -0.01914
     0.04472
     0.02344
     0.00747
    -0.12025
     0.06069
     0.01811
     0.02344
     0.07665
    -0.01382
    -0.00317
    -0.00317
     0.02876
     0.18841
    -0.04042
    -0.02978
    -0.10428
     0.16180
     0.01279
     0.08197
    -0.03510
     0.08730
     0.07665
     0.14583
     0.10858
     0.08730
     0.06601
    -0.00317
    -0.01914
     0.18308
     0.07133
     0.08730
     0.01811
     0.12455
     0.16180
     0.15115
     0.06069
     0.00747
     0.00215
     0.09262
     0.03940
     0.09262
     0.10326
     0.10858
     0.07133
     0.20437
     0.14583
     0.08197
     0.08197
     0.08730
     0.15115
     0.10858
     0.18308
     0.06069
     0.13519
     0.15115
     0.18841
     0.17244
     0.22034
     0.06069
     0.03940
     0.18841
     0.20969
     0.13519
     0.02344
     0.25227
     0.14583
     0.16712
     0.12987
     0.12455
     0.13519
     0.20969
     0.19373
     0.10858
     0.23630
     0.02344
     0.07133
     0.16180
     0.28420
     0.19905
     0.12455
     0.09794
     0.19373
     0.22034
     0.18841
     0.13519
     0.11390
     0.18308
     0.18308
     0.28952
     0.20969
     0.15648
     0.10858
     0.10858
     0.25227
     0.29484
     0.18841
     0.07665
     0.11390
     0.17776
     0.12987
     0.14583
     0.13519
     0.10858
     0.09794
     0.14051
     0.17244
     0.06069
     0.02876
    -0.04575
     0.09262
     0.16180
    -0.04042
     0.03940
    -0.02446
     0.06601
     0.09262
     0.00215
    -0.04042
     0.01279
    -0.07768
    -0.00317
     0.01811
     0.01279
    -0.02978
    -0.15218
     0.05004
     0.06069
     0.03940
    -0.07768
    -0.08832
    -0.00849
    -0.04042
    -0.07235
     0.00747
     0.01811
    -0.07768
    -0.05639
    -0.03510
    -0.01382
     0.00747
    -0.12025
    -0.00317
     0.01811
    -0.05639
    -0.01382
    -0.07235
    -0.02446
    -0.07235
    -0.09364
    -0.06171
    -0.15218
    -0.04042
    -0.12557
     0.01279
    -0.06171
    -0.10960
    -0.11493
    -0.27458
    -0.11493
    -0.07768
    -0.14686
    -0.15218
    -0.26393
    -0.19475
    -0.15218
    -0.19475
    -0.14153
    -0.31715
    -0.34908
    -0.32247
    -0.27458
    -0.24797
    -0.26925
    -0.49276
    -0.27458
    -0.27458
    -0.33311
    -0.26925
    -0.39165
    -0.44487
    -0.39697
    -0.31183
    -0.39697
    -0.29054
    -0.30118
    -0.35440
    -0.37036
    -0.29054
    -0.27458
    -0.31715
    -0.32779
    -0.27990
    -0.37036
    -0.21072
    -0.15218
    -0.26393
    -0.27458
    -0.23200
    -0.18411
    -0.15750
    -0.21072
    -0.35440
    -0.30650
    -0.09364
    -0.09364
    -0.10428
    -0.18411
    -0.12025
    -0.01382
    -0.06703
    -0.03510
     0.01279
     0.04472
    -0.10428
     0.00747
     0.05537
     0.15115
     0.02876
     0.07133
     0.17776
     0.11922
     0.13519
     0.00215
     0.07665
     0.18308
     0.15648
     0.11922
     0.11390
     0.06601
     0.07133
     0.06601
     0.25227
     0.18308
     0.20969
     0.07133
     0.10858
     0.15115
     0.11390
     0.11922
     0.12455
     0.19905
    -0.01382
    -0.00849
     0.29484
     0.12455
     0.15648
    -0.03510
     0.12455
     0.10858
     0.10858
     0.10326
     0.06601
     0.11390
     0.15115
     0.09262
     0.03940
     0.17244
     0.11390
     0.18841
     0.20969
     0.07665
     0.06601
     0.02876
     0.09794
     0.12987
     0.17776
     0.11390
     0.16180
    -0.01914
     0.16712
     0.19373
     0.02344
     0.14583
     0.06601
     0.05004
     0.12455
     0.07133
     0.07133
     0.05004
    -0.01382
     0.11922
     0.15115
    -0.01382
     0.02344
     0.03940
     0.01279
     0.07665
     0.01279
     0.13519
     0.11390
    -0.04575
     0.08197
     0.05537
     0.02876
     0.05004
     0.01279
     0.04472
     0.12455
     0.07665
     0.04472
     0.00215
     0.05537
     0.14583
     0.01811
     0.02876
     0.19905
     0.01279
     0.05004
     0.15648
     0.07133
     0.01279
    -0.04575
     0.06601
     0.17244
     0.17244
     0.07133
     0.01279
    -0.02446
     0.11922
     0.07133
     0.03408
     0.13519
    -0.02978
     0.05004
     0.17244
     0.16180
    -0.04575
     0.00747
     0.00747
     0.10858
     0.19373
     0.09794
     0.06069
    -0.00849
     0.16180
     0.14583
     0.06069
     0.13519
     0.02344
     0.14051
     0.14051
     0.17776
     0.22566
     0.09262
     0.11390
     0.14583
     0.21501
     0.25759
     0.16712
     0.14583
     0.17776
     0.26823
     0.12455
     0.26823
     0.19905
     0.15115
     0.24694
     0.17244
     0.27887
     0.22034
     0.13519
     0.18841
     0.26291
     0.29484
     0.19905
     0.23630
     0.14583
     0.20969
     0.28420
     0.25227
     0.26823
     0.09794
     0.22566
     0.15648
     0.33741
     0.18841
     0.13519
     0.05004
     0.24162
     0.33741
     0.23630
     0.10326
     0.00747
     0.06601
     0.12455
     0.11390
     0.19905
     0.03940
     0.01279
     0.09262
     0.12455
     0.14051
     0.02344
    -0.00317
     0.08197
     0.23630
     0.11390
     0.02876
     0.03408
     0.16180
     0.14583
     0.09794
     0.12987
     0.16712
     0.08197
     0.07133
     0.16180
     0.21501
     0.16180
     0.14051
     0.09794
     0.26291
     0.16180
     0.28952
     0.19373
     0.24162
     0.24694
     0.06601
     0.22034
     0.14051
     0.14051
     0.14051
     0.16180
     0.23098
     0.14051
    -0.01914
    -0.13621
    -0.04042
    -0.05639
    -0.09364
    -0.17346
    -0.27458
    -0.39165
    -0.54598
    -0.41294
    -0.34376
    -0.72691
    -0.70563
    -0.69498
    -0.78545
    -0.91317
    -1.13668
    -1.09411
    -1.12604
    -1.15796
    -1.12071
    -1.27504
    -1.41872
    -1.53580
    -1.46662
    -1.46130
    -1.37615
    -1.55177
    -1.59966
    -1.58902
    -1.61562
    -1.59966
    -1.58369
    -1.69545
    -1.67948
    -1.56773
    -1.62627
    -1.65820
    -1.65820
    -1.81785
    -1.62627
    -1.74867
    -1.57305
    -1.56241
    -1.69013
    -1.66884
    -1.63691
    -1.50387
    -1.51451
    -1.45065
    -1.59966
    -1.36551
    -1.33358
    -1.29633
    -1.28568
    -1.24311
    -1.16861
    -1.15796
    -1.02492
    -0.90785
    -0.98235
    -0.96639
    -0.95042
    -0.77481
    -0.72691
    -0.71095
    -0.76416
    -0.73223
    -0.56194
    -0.54598
    -0.40762
    -0.55130
    -0.59919
    -0.64709
    -0.49808
    -0.41294
    -0.51937
    -0.53533
    -0.50341
    -0.49808
    -0.46615
    -0.54066
    -0.54598
    -0.59387
    -0.57259
    -0.50873
    -0.53001
    -0.50873
    -0.64709
    -0.63645
    -0.64709
    -0.42358
    -0.37569
    -0.55130
    -0.48744
    -0.51937
    -0.40762
    -0.55130
    -0.54066
    -0.39165
    -0.38633
    -0.37036
    -0.30118
    -0.32779
    -0.38633
    -0.40762
    -0.37036
    -0.26393
    -0.19475
    -0.41294
    -0.31183
    -0.24265
    -0.21072
    -0.22668
    -0.23732
    -0.23200
    -0.34376
    -0.22668
    -0.12025
    -0.15750
    -0.16814
    -0.25861
    -0.26393
    -0.12025
    -0.09364
    -0.06171
    -0.26925
    -0.14686
    -0.10960
    -0.09896
    -0.07768
    -0.09364
    -0.13621
    -0.09364
    -0.16282
    -0.04042
    -0.06171
    -0.16282
    -0.23732
    -0.16282
    -0.04042
    -0.05107
    -0.12025
    -0.09364
    -0.15750
    -0.10428
    -0.16282
    -0.12557
    -0.18411
    -0.07235
    -0.10428
     0.01811
    -0.00317
    -0.05107
    -0.06171
    -0.15750
     0.02344
     0.10326
     0.03940
     0.02876
    -0.04575
     0.05537
     0.10326
     0.12455
     0.06601
     0.14583
     0.06069
     0.08730
     0.21501
     0.12455
     0.06069
    -0.00849
     0.07133
     0.24694
     0.16180
     0.18841
     0.02876
     0.06069
     0.05537
     0.10858
     0.05004
     0.05537
     0.11922
     0.02876
     0.07133
     0.09794
     0.05004
     0.01279
     0.00215
     0.12455
     0.08730
     0.07133
    -0.01914
     0.00215
    -0.04042
     0.12455
     0.03408
     0.03940
    -0.06703
    -0.02978
     0.11390
     0.05004
     0.06069
    -0.05107
    -0.07235
     0.07665
     0.13519
     0.00747
     0.07665
     0.11922
     0.13519
     0.15115
     0.11922
     0.08197
     0.12987
     0.14583
     0.12455
     0.14583
     0.13519
     0.19373
     0.09262
     0.14583
     0.24162
     0.11922
     0.21501
     0.08730
     0.09262
     0.17244
     0.20969
     0.16180
     0.13519
     0.11922
     0.27355
     0.27355
     0.31080
     0.22034
     0.14583
     0.10326
     0.25759
     0.26291
     0.19905
     0.20437
     0.27355
     0.18308
     0.24162
     0.24162
     0.30016
     0.31613
     0.20969
     0.39595
     0.57156
     0.35870
     0.36402
     0.16180
     0.24694
     0.42788
     0.56092
     0.45981
     0.36402
     0.30016
     0.33741
     0.35870
     0.28952
     0.38531
     0.25227
     0.26823
     0.20969
     0.34805
     0.27887
     0.08730
     0.18308
     0.26291
     0.22566
     0.29484
     0.24694
     0.22034
     0.10326
