# Supplementary material for: Software algorithm and hardware design for real-time implementation of new spectral estimator
Source: Biomed Eng Online. 2014 May 9;13:61. doi: 10.1186/1475-925X-13-61 (PMC4057578; doi:10.1186/1475-925X-13-61)
Supplement: Additional file 2 — txtfiles.zip. [file 1475-925X-13-61-S2.zip › FILE106.TXT]

    -0.70345
     0.01409
     0.31428
     0.57054
     0.76823
     0.78288
     1.05378
     1.25879
     1.33933
     1.28808
     1.25147
     1.47845
     1.61024
     1.72007
     1.74935
     1.88847
     1.98365
     2.04222
     2.00561
     1.87382
     1.77864
     1.55166
     1.28808
     1.17093
     0.84145
     0.80484
     0.87806
     0.72430
     0.76823
     0.67305
     0.37286
     0.25571
     0.32160
     0.30696
     0.26303
     0.26303
     0.27767
     0.30696
     0.35821
     0.49733
     0.62912
     0.51929
     0.50465
     0.40946
     0.65108
     0.57054
     0.40946
     0.38018
     0.44607
     0.40946
     0.36553
     0.54126
     0.36553
     0.23374
     0.21178
     0.33625
     0.41679
     0.36553
     0.19713
     0.15320
     0.40946
     0.44607
     0.39482
     0.29964
     0.30696
     0.24106
     0.49000
     0.52661
     0.36553
     0.25571
     0.41679
     0.37286
     0.53394
     0.47536
     0.45340
     0.26303
     0.29964
     0.46804
     0.32160
     0.32160
     0.24106
     0.29964
     0.35089
     0.34357
     0.16785
     0.18981
     0.13856
    -0.02252
     0.06534
     0.08731
    -0.00788
    -0.10306
     0.01409
    -0.03716
    -0.10306
     0.05070
    -0.19092
    -0.22021
    -0.13235
    -0.09574
    -0.19824
    -0.21289
    -0.11770
    -0.27878
    -0.15431
    -0.03716
    -0.13967
    -0.08110
    -0.33736
    -0.08110
    -0.32271
    -0.14699
    -0.21289
    -0.35932
    -0.22753
    -0.39593
    -0.41790
    -0.34468
    -0.21289
    -0.14699
    -0.05181
     0.47536
     0.59983
     0.63644
     0.16052
    -0.37397
    -0.78399
    -1.06222
    -1.03293
    -1.25258
    -1.23794
     0.76823
     6.87461
    10.69658
     8.60987
     2.21795
    -5.80674
   -14.75396
    -8.79403
     1.02450
     4.97094
     4.42913
     1.33933
    -1.68457
    -4.19594
    -5.40404
    -5.58708
    -5.10384
    -4.70847
    -4.42292
    -4.29112
    -4.30577
    -3.78592
    -2.98785
    -2.46800
    -2.24102
    -2.27031
    -2.50461
    -2.71694
    -2.98052
    -3.00249
    -2.98785
    -2.93659
    -2.73890
    -2.40942
    -2.08727
    -1.64796
    -1.14275
    -0.68880
    -0.49112
     0.10927
     0.40946
     0.66573
     0.81949
     1.02450
     1.11236
     1.23683
     1.20754
     1.36130
     1.26611
     1.37594
     1.28808
     1.37594
     1.37594
     1.33201
     1.28076
     1.41255
     1.41987
     1.34665
     1.18557
     1.09771
     1.22951
     1.11968
     1.23683
     1.00985
     0.83413
     0.62180
     0.68769
     0.65841
     0.61447
     0.51197
     0.48268
     0.58519
     0.51929
     0.20445
     0.24839
     0.35089
     0.09463
     0.27035
     0.32893
     0.50465
     0.52661
     1.11968
     1.09771
     0.92199
     0.76091
     0.24839
     0.10195
     0.61447
     1.52238
     1.72007
     1.34665
     0.84877
     0.62180
     0.39482
     0.63644
     0.75359
     0.71698
     0.53394
     0.98056
     1.46380
     0.92199
     0.52661
     0.23374
     0.52661
     0.84877
     1.58827
     2.21063
     2.13741
     1.72007
     1.12700
     0.79020
     1.02450
     1.13432
     1.19290
     1.14897
     0.88538
     0.49733
     0.12391
    -0.31539
    -0.51308
    -0.74006
    -0.64487
    -0.13967
     0.45340
     1.20022
     1.72739
     1.52238
     1.17825
     0.90002
     1.59559
     2.50350
     3.38211
     3.82874
     3.26496
     3.21371
     3.28693
     3.32354
     3.12585
     2.82566
     2.29116
     2.04222
     1.60292
     1.20754
     1.04646
     0.73895
     0.72430
     0.62180
     0.32893
     0.00677
    -0.08110
     0.11659
    -0.11038
     0.06534
    -0.06645
    -0.04449
    -0.14699
    -0.22021
    -0.30807
    -0.47647
    -0.56433
    -0.44718
    -0.39593
    -0.38129
    -0.62291
    -0.72541
    -0.73273
    -0.65219
    -0.71077
    -0.79863
    -0.69613
    -0.66684
    -0.67416
    -0.65219
    -0.72541
    -0.70345
     1.25879
     2.46689
    -2.14584
    -1.17204
    -0.70345
     0.01409
     0.24106
     0.33625
     0.21910
    -0.04449
    -0.00056
    -0.18360
    -0.34468
    -0.30075
    -0.36665
    -0.35932
    -0.52772
    -0.46915
    -0.36665
    -0.15431
    -0.19092
    -0.20557
    -0.27146
    -0.21289
    -0.15431
    -0.20557
    -0.20557
    -0.27878
    -0.30807
    -0.42522
    -0.30075
    -0.25682
    -0.49844
    -0.61559
    -0.63023
    -0.60826
    -0.46915
    -0.63755
    -0.70345
    -0.74738
    -0.73273
    -0.74738
    -0.70345
    -0.76202
    -0.71809
    -0.78399
    -0.75470
    -0.71809
    -0.71809
    -0.77667
    -0.83524
    -0.67416
    -0.55701
    -0.74006
    -0.68880
    -0.64487
    -0.68148
    -0.69613
    -0.63755
    -0.46915
    -0.73273
    -0.53505
    -0.63023
    -0.40325
    -0.67416
    -0.75470
    -0.65952
    -0.60094
    -0.47647
    -0.93774
    -1.11347
    -1.27455
    -1.36241
    -0.83524
    -1.31848
    -1.60403
    -1.09882
    -1.23794
    -1.63331
    -1.78707
    -1.97744
    -2.27763
    -2.52657
    -2.60711
    -2.25567
    -2.36549
    -2.39478
    -1.91886
     0.79752
     6.77942
     7.95091
     2.20330
    -2.32888
    -2.97320
    -4.89151
    -5.79209
    -4.29845
    -3.61752
    -4.94276
    -3.41983
    -2.89266
    -3.90307
    -5.33082
    -7.05144
    -7.77630
    -7.76898
    -7.02215
    -5.68226
    -3.82253
    -2.02137
    -0.43986
     1.12700
     2.22527
     2.88423
     3.15514
     3.24300
     3.21371
     2.99406
     2.58404
     2.13009
     1.67613
     1.40523
     1.00985
     0.80484
     0.79020
     0.35821
     0.13856
     0.19713
     0.05802
    -0.06645
    -0.16163
    -0.37397
    -0.33736
    -0.37397
    -0.54237
    -0.39593
    -0.61559
    -0.43986
    -0.52772
    -0.43986
    -0.16163
    -0.07377
    -0.04449
     0.09463
     0.42411
     0.75359
     0.77555
     0.62180
     0.79020
     0.86342
     0.98056
     0.68769
     0.71698
     0.83413
     0.80484
     0.75359
     0.46804
     0.35821
    -0.00056
    -0.19092
    -0.33736
    -0.39593
    -0.54969
    -0.63023
    -0.65219
    -0.54237
    -0.46915
    -0.45451
    -0.49844
    -0.54969
    -0.63755
    -0.74738
    -0.63023
    -0.42522
    -0.57166
    -0.41058
    -0.73273
    -0.48379
    -0.50576
    -0.64487
    -0.81327
    -0.78399
    -0.57898
    -0.34468
    -0.30075
    -0.22753
     0.02873
     0.25571
     0.15320
     0.36553
     0.44607
     0.49733
     0.57054
     1.00985
     1.10503
     1.21486
     1.18557
     1.09771
     1.16361
     1.28808
     1.09039
     0.95860
     0.79020
     0.83413
     0.82681
     0.81216
     0.73162
     0.54126
     0.49000
     0.51197
     0.51197
     0.51929
     0.47536
     0.38018
     0.45340
     0.63644
     0.57054
     0.59251
     0.62180
     0.57054
     0.65108
     0.68769
     0.92931
     0.71698
     0.72430
     0.85609
     0.98056
     0.90735
     0.89270
     0.92931
     0.95860
     1.01717
     1.02450
     1.08307
     0.91467
     0.77555
     0.83413
     0.87074
     0.87806
     0.87806
     0.75359
     0.62912
     0.61447
     0.62912
     0.52661
     0.51197
     0.32160
     0.37286
     0.46072
     0.35089
     0.49733
     0.41679
     0.35821
     0.15320
     0.45340
     0.54126
     0.46804
     0.35821
     0.46804
     0.38018
     0.31428
     0.57054
     0.38750
     0.66573
     0.51197
     0.65841
     0.57054
     0.56322
     0.46072
     0.46804
     0.65841
     0.68037
     0.70966
     0.72430
     0.67305
     0.88538
     0.77555
     0.93663
     0.87074
     0.92931
     0.95128
     0.84145
     0.91467
     0.90735
     0.85609
     0.70966
     0.47536
     0.44607
     0.12391
     0.25571
     0.09463
     0.02141
    -0.03716
    -0.10306
    -0.16163
    -0.34468
    -0.17628
    -0.32271
    -0.14699
    -0.18360
    -0.07377
     0.03605
    -0.05181
     0.19713
     0.49000
     0.43143
     0.39482
     0.40214
     0.43143
     0.61447
     0.47536
     0.50465
     0.37286
     0.57054
     0.54858
     0.53394
     0.57787
     0.58519
     0.39482
     0.32893
     0.20445
     0.07998
    -0.24950
    -0.63755
    -1.25990
    -1.88226
    -1.94083
    -1.73582
    -0.35932
     0.16052
     1.10503
     3.23568
     3.34550
    -0.38861
    -2.77551
    -1.85297
     0.09463
     1.82989
     2.73779
     3.03799
     2.92816
     2.75244
     2.05687
     1.10503
     0.47536
     0.33625
     0.22642
     0.19713
    -0.01520
    -0.36665
    -0.41058
    -0.55701
    -0.38129
    -0.63023
    -0.67416
    -0.76934
    -0.86453
    -0.83524
    -0.90846
    -0.89381
    -0.92310
    -0.57898
    -0.35932
     0.04338
     0.32893
     0.18249
     0.21910
     0.03605
     0.21910
     0.51197
     0.29964
     0.23374
     0.13856
    -0.19824
    -0.46183
    -0.65952
    -0.63755
    -0.24950
    -0.21289
    -0.47647
    -0.90846
    -1.34776
    -0.90846
    -0.65219
    -0.33736
     0.02873
     0.46072
     0.89270
     0.07266
    -1.68457
    -2.43871
    -2.39478
    -2.81944
    -1.90422
    -0.83524
     0.00677
    -0.33736
    -0.89381
    -1.66992
    -2.02137
    -1.91154
    -1.61867
    -1.05489
    -0.17628
     0.45340
     0.70966
     1.08307
     0.90002
     0.73895
     0.91467
     0.71698
     0.51197
     0.56322
     0.57787
     0.30696
     0.02141
    -0.38129
    -0.37397
    -0.52040
    -0.37397
    -0.41790
    -0.32271
    -0.24217
    -0.19824
    -0.12503
    -0.00788
     0.06534
     0.18981
     0.03605
     0.11659
     0.24106
     0.23374
     0.22642
     0.16052
     0.29964
     0.29964
     0.40214
     0.27767
     0.34357
     0.32160
     0.25571
     0.28499
     0.35821
     0.34357
     0.26303
     0.20445
     0.46804
     0.45340
     0.07266
     0.16785
     0.20445
     0.26303
     0.21178
     0.10927
     0.07266
     0.10195
    -0.03716
     0.05070
     0.13124
    -0.00056
     0.10195
     0.02141
    -0.15431
     0.05802
     0.02873
    -0.04449
     0.09463
     0.04338
    -0.04449
     0.05070
     0.10195
    -0.11770
    -0.07377
    -0.03716
     0.11659
    -0.05913
    -0.02252
    -0.17628
    -0.19092
    -0.16896
    -0.07377
    -0.22021
    -0.20557
    -0.30807
    -0.27878
    -0.27146
    -0.16163
    -0.33736
    -0.49112
    -0.38129
    -0.22753
    -0.37397
    -0.18360
    -0.37397
    -0.41790
    -0.32271
    -0.19092
    -0.24217
    -0.27878
    -0.26414
    -0.15431
    -0.17628
    -0.10306
    -0.03716
    -0.19824
    -0.21289
    -0.01520
     0.05802
     0.18981
     0.07998
    -0.03716
     0.03605
     0.05802
     0.08731
     0.21910
     0.21910
     0.14588
     0.21910
     0.24106
     0.27767
     0.21178
     0.10927
     0.13856
     0.29232
     0.41679
     0.22642
     0.33625
     0.25571
     0.20445
     0.39482
     0.28499
     0.27035
     0.23374
     0.10195
     0.24106
     0.10927
     0.00677
    -0.07377
    -0.28611
    -0.11038
    -0.19092
    -0.16896
    -0.40325
    -0.49112
    -0.74738
    -0.68880
    -0.86453
    -1.13543
    -1.09150
    -1.47224
    -1.51617
    -1.60403
    -1.80172
    -2.01405
    -2.00673
    -1.69921
    -1.25990
    -0.99632
    -0.64487
    -0.19092
     0.10927
     0.33625
     0.34357
     0.48268
     0.88538
     1.13432
     1.46380
     1.77132
     2.31313
     2.40099
     2.99406
     3.19175
     2.71583
     2.45957
     2.28384
     2.45224
     2.49617
     2.69386
     2.58404
     2.33510
     2.23991
     1.92508
     1.49309
     1.62488
     1.51506
     1.28808
     0.74627
     0.13856
    -0.16163
    -0.26414
    -0.72541
    -0.94507
    -1.26723
    -1.34776
    -1.31848
    -1.61135
    -1.58938
    -1.61867
    -1.84565
    -1.64064
    -1.34776
    -1.36973
    -1.48688
    -1.50884
    -1.50884
    -1.48688
    -1.60403
    -1.58206
    -1.62599
    -1.58206
    -1.31848
    -1.19401
    -0.91578
    -0.65219
    -0.60826
    -0.31539
    -0.21289
     0.16052
     0.12391
     0.21910
     0.49733
     0.81216
     1.00985
     1.03182
     1.06843
     1.06843
     1.11236
     1.14164
     0.89270
     0.63644
     0.16052
    -0.17628
     0.02873
    -0.20557
    -1.04757
    -1.84565
    -2.18977
    -1.99208
    -1.86029
    -1.88226
    -1.93351
    -1.81636
    -1.88958
    -2.15316
    -2.09459
    -1.86029
    -1.83100
    -1.56742
    -1.09150
    -0.60826
    -0.12503
    -0.15431
     0.13124
     0.40214
     0.59983
     0.65841
     0.74627
     0.56322
     0.51929
     0.58519
     0.64376
     0.69501
     0.68769
     0.43875
     0.43875
     0.45340
     0.63644
     0.53394
     0.16052
     0.35821
     0.48268
     0.41679
     0.36553
     0.41679
     0.27035
     0.36553
     0.31428
     0.35089
     0.48268
     0.19713
     0.29232
     0.40946
     0.31428
     0.29232
     0.36553
     0.18249
     0.05802
     0.18981
     0.26303
     0.10195
     0.00677
    -0.19824
    -0.20557
    -0.26414
    -0.13967
    -0.36665
    -0.30807
    -0.41790
    -0.49112
    -0.46183
    -0.52772
    -0.73273
    -0.63023
    -0.63755
    -0.45451
    -0.52040
    -0.52772
    -0.58630
    -0.58630
    -0.51308
    -0.43986
    -0.35932
    -0.53505
    -0.52772
    -0.37397
    -0.34468
    -0.37397
    -0.44718
    -0.41058
    -0.29343
    -0.19092
    -0.34468
    -0.35200
    -0.32271
    -0.24217
    -0.47647
    -0.19092
    -0.16896
    -0.27146
    -0.20557
    -0.30807
    -0.17628
    -0.08110
    -0.08110
    -0.11038
    -0.13967
    -0.07377
     0.07998
    -0.02252
     0.02141
     0.02873
    -0.06645
     0.17517
     0.31428
     0.10195
     0.00677
     0.08731
     0.16785
     0.18249
     0.07998
    -0.01520
     0.10195
     0.10195
     0.21910
     0.08731
     0.14588
    -0.04449
    -0.17628
    -0.16896
     0.14588
    -0.03716
    -0.06645
    -0.30075
    -0.15431
    -0.13967
    -0.13967
    -0.26414
    -0.16896
    -0.24950
    -0.22753
    -0.22753
    -0.20557
    -0.30807
    -0.38861
    -0.37397
    -0.09574
    -0.17628
    -0.14699
    -0.25682
    -0.27146
     0.07266
    -0.00056
    -0.30807
    -0.12503
    -0.27146
    -0.36665
    -0.21289
    -0.14699
     0.02141
     0.46072
     1.91775
     4.62682
     5.10273
     3.30157
     1.39058
     1.14897
     2.09348
     2.96477
     2.33510
     2.07151
     2.61332
     2.59136
     2.60600
     2.21795
     1.47112
     0.13856
    -1.04025
    -1.69921
    -1.80172
    -1.61135
    -1.42830
    -1.53081
    -1.50152
    -1.49420
    -1.41366
    -1.31116
    -1.51617
    -1.35509
    -1.56742
    -1.48688
    -1.41366
    -1.53081
    -1.36973
    -1.47224
    -1.13543
    -1.01828
    -0.97435
    -1.00364
    -0.98168
    -0.92310
    -0.71809
    -0.76202
    -0.68880
    -0.64487
    -0.46915
    -0.37397
    -0.25682
    -0.24950
    -0.24950
    -0.27878
    -0.16163
     0.10927
    -0.08842
    -0.02252
    -0.08842
    -0.08110
    -0.09574
     0.02873
    -0.01520
    -0.06645
    -0.04449
     0.02873
    -0.16896
     0.01409
    -0.04449
    -0.24950
    -0.07377
     0.17517
     0.12391
     0.07998
     0.10195
     0.08731
     0.21910
     0.16052
     0.06534
     0.16052
     0.37286
     0.13124
     0.28499
     0.35089
     0.26303
     0.13856
    -0.00788
     0.15320
     0.23374
     0.08731
     0.06534
    -0.11038
    -0.24950
    -0.17628
    -0.25682
    -0.19824
    -0.41058
    -0.30807
    -0.42522
    -0.29343
    -0.42522
    -0.40325
    -0.52772
    -0.46915
    -0.35200
    -0.53505
    -0.50576
    -0.43254
    -0.53505
    -0.57166
    -0.38861
    -0.54969
    -0.53505
    -0.63755
    -0.42522
    -0.51308
    -0.54237
    -0.51308
    -0.68148
    -0.59362
    -0.35932
    -0.57898
    -0.43986
    -0.45451
    -0.42522
    -0.57166
    -0.56433
    -0.41790
    -0.43986
    -0.41058
    -0.44718
    -0.48379
    -0.28611
    -0.22753
    -0.51308
    -0.38861
    -0.30807
    -0.24217
    -0.13235
    -0.27146
    -0.13967
    -0.26414
    -0.28611
    -0.06645
     0.07998
    -0.05913
    -0.03716
    -0.14699
    -0.09574
     0.10927
    -0.11038
    -0.07377
     0.11659
     0.05070
     0.05070
    -0.05913
    -0.00056
    -0.10306
    -0.02252
    -0.22753
    -0.04449
    -0.11038
    -0.20557
    -0.12503
    -0.24950
    -0.22021
    -0.06645
    -0.28611
    -0.31539
    -0.30075
    -0.33736
    -0.21289
    -0.22753
    -0.34468
    -0.24217
    -0.34468
    -0.22753
    -0.21289
    -0.04449
    -0.30807
    -0.30075
    -0.11038
     0.01409
    -0.24950
    -0.23485
    -0.16163
    -0.10306
    -0.15431
    -0.04449
     0.01409
    -0.08110
    -0.03716
     0.00677
    -0.02252
     0.10195
     0.03605
     0.04338
     0.02141
     0.10927
     0.02873
     0.06534
     0.20445
     0.29232
     0.24106
     0.29232
     0.39482
     0.41679
     0.38018
     0.52661
     0.70234
     0.64376
     0.51197
     0.60715
     0.62180
     0.59251
     0.64376
     0.45340
     0.52661
     0.43875
     0.45340
     0.23374
     0.29232
     0.10927
    -0.07377
    -0.14699
    -0.02984
    -0.13967
    -0.36665
    -0.55701
    -0.52772
    -0.65952
    -0.68880
    -0.87917
    -0.88649
    -1.03293
    -1.06954
    -1.01096
    -0.51308
    -0.11770
     0.01409
    -0.22753
    -0.79863
    -2.13120
    -3.53698
    -3.80056
    -2.35085
    -0.64487
     0.18981
    -0.30807
    -1.10615
    -1.57474
    -1.69921
    -1.73582
    -1.50884
    -0.74738
     0.05802
     0.65841
     0.88538
     0.98789
     0.93663
     1.21486
     1.08307
    -1.36241
    -4.95009
    -1.15008
    -1.20133
    -1.48688
    -2.34353
    -2.95124
    -3.42715
    -3.63949
    -3.76396
    -3.91771
    -3.84450
    -3.31733
    -2.73890
    -2.10191
    -1.75779
    -1.04025
    -0.48379
    -0.27146
     0.18249
     0.59983
     0.68037
     1.14164
     1.10503
     0.93663
     0.92199
     0.62912
     0.59251
     0.54858
     0.76823
     0.68037
     0.58519
     0.37286
     0.27767
     0.10927
    -0.30807
     0.09463
     0.22642
     0.12391
    -0.07377
     0.08731
     0.16785
     0.00677
    -0.37397
    -0.66684
    -1.28187
    -1.46491
    -1.63331
    -1.43563
    -1.32580
    -0.91578
    -0.97435
    -1.09150
    -0.57166
    -0.76202
    -0.64487
    -0.45451
    -0.13235
    -0.16163
     0.01409
     0.47536
     0.83413
     1.27344
     1.28076
     1.21486
     1.09771
     0.99521
     1.00253
     0.59251
     0.55590
     0.21178
     0.05070
     0.05802
    -0.19092
    -0.30075
    -0.58630
    -0.69613
    -0.73273
    -0.58630
    -0.54969
    -0.74006
    -0.77667
    -0.75470
    -0.71077
    -0.74738
    -0.81327
    -0.80595
    -0.97435
    -0.91578
    -0.69613
    -0.81327
    -0.93042
    -1.05489
    -0.98900
    -0.98168
    -0.92310
    -0.87917
    -0.99632
    -1.12079
    -0.99632
    -0.88649
    -0.81327
    -0.92310
    -0.90114
    -1.01096
    -0.83524
    -0.72541
    -0.83524
    -0.70345
    -0.87185
    -0.84988
    -0.65952
    -0.65219
    -0.58630
    -0.87185
    -0.67416
    -0.79131
    -0.79131
    -0.43986
    -0.74006
    -0.67416
    -0.72541
    -0.62291
    -0.59362
    -0.56433
    -0.65952
    -0.43986
    -0.50576
    -0.38129
    -0.33004
    -0.50576
    -0.51308
    -0.36665
    -0.36665
    -0.23485
    -0.31539
    -0.31539
    -0.39593
    -0.22021
    -0.22753
    -0.17628
    -0.27146
    -0.30807
    -0.19092
    -0.24217
    -0.05913
    -0.09574
    -0.26414
    -0.08842
    -0.19824
    -0.02252
    -0.11038
    -0.03716
    -0.14699
    -0.06645
     0.14588
    -0.00788
    -0.05181
    -0.02252
     0.07998
     0.06534
     0.16785
     0.18249
     0.13124
     0.19713
     0.22642
     0.41679
     0.58519
     0.61447
     0.62912
     0.89270
     0.91467
     0.87806
     0.79020
     0.73162
     0.89270
     0.96592
     1.11968
     1.08307
     0.84145
     0.87806
     0.76091
     0.69501
     0.70966
     0.56322
     0.33625
     0.21910
     0.13856
     0.05070
    -0.11770
    -0.27878
    -0.29343
    -0.35200
    -0.45451
    -0.63755
    -0.68880
    -0.75470
    -0.70345
    -0.16163
     1.17825
     2.81833
     3.61641
     3.76284
     3.36747
     2.51814
     1.94704
     2.09348
     3.19175
     3.71159
     4.09233
     3.89464
     3.02334
     1.25879
     0.25571
    -0.23485
    -0.38861
    -0.84988
    -1.50884
    -1.80904
    -2.29960
    -2.62908
    -2.82677
    -2.72426
    -2.27763
    -2.20441
    -1.96280
    -1.91154
    -1.24526
    -1.07686
    -0.76202
    -0.83524
    -0.46183
    -0.16896
    -0.24950
    -0.34468
    -0.18360
    -0.04449
    -0.08110
    -0.06645
     0.11659
    -0.00056
     0.08731
     0.18981
     0.35821
     0.37286
     0.50465
     0.33625
     0.50465
     0.70966
     0.70234
     0.73162
     0.64376
     0.95860
     0.80484
     0.78288
     0.80484
     0.85609
     0.87074
     0.84145
     0.75359
     0.76823
     0.79020
     0.60715
     0.62912
     0.57787
     0.59983
     0.48268
     0.46072
     0.37286
     0.24839
     0.34357
     0.22642
     0.25571
     0.28499
     0.16785
     0.31428
     0.18249
     0.23374
     0.24839
     0.03605
     0.17517
     0.23374
     0.34357
     0.17517
     0.05070
     0.04338
     0.29964
     0.14588
     0.16785
     0.15320
     0.09463
     0.12391
     0.14588
     0.14588
     0.13124
     0.13124
    -0.05181
     0.11659
     0.15320
     0.13856
    -0.05181
    -0.12503
    -0.09574
    -0.17628
    -0.10306
    -0.11770
    -0.19824
    -0.29343
    -0.16896
    -0.30807
    -0.28611
    -0.37397
    -0.43254
    -0.35932
    -0.29343
    -0.44718
    -0.38129
    -0.46183
    -0.38129
    -0.53505
    -0.38861
    -0.37397
    -0.49112
    -0.44718
    -0.54237
    -0.39593
    -0.41790
    -0.60094
    -0.54237
    -0.43986
    -0.46183
    -0.35932
    -0.42522
    -0.46183
    -0.52040
    -0.46183
    -0.57166
    -0.38129
    -0.34468
    -0.57166
    -0.40325
    -0.57898
    -0.35200
    -0.43254
    -0.60094
    -0.57166
    -0.35932
    -0.40325
    -0.37397
    -0.44718
    -0.48379
    -0.51308
    -0.41058
    -0.45451
    -0.27146
    -0.43986
    -0.48379
    -0.30807
    -0.45451
    -0.31539
    -0.35932
    -0.47647
    -0.27146
    -0.32271
    -0.28611
    -0.32271
    -0.38129
    -0.38861
    -0.27146
    -0.30075
    -0.24217
    -0.29343
    -0.26414
    -0.24950
    -0.36665
    -0.21289
    -0.20557
    -0.33736
    -0.28611
    -0.24217
    -0.16163
    -0.11038
    -0.22753
    -0.18360
    -0.28611
    -0.22753
    -0.15431
     0.02141
    -0.13967
    -0.19824
    -0.09574
    -0.03716
    -0.00056
    -0.15431
    -0.22021
    -0.05913
    -0.00056
     0.05070
     0.05802
    -0.02252
    -0.07377
     0.13124
     0.13124
     0.09463
     0.16052
     0.18981
     0.09463
     0.29232
     0.55590
     0.51197
     0.43875
     0.80484
     0.80484
     0.86342
     0.89270
     1.01717
     0.86342
     1.06110
     0.73895
     0.75359
     0.50465
     0.09463
    -0.35200
    -0.51308
    -0.31539
    -0.06645
    -0.35932
    -0.46183
    -0.70345
     0.10927
     0.87074
     0.84877
     0.43143
     0.35821
     0.18249
     0.11659
     0.71698
     1.36130
     1.58827
     1.86650
     1.59559
     1.01717
     1.01717
     0.75359
     0.23374
     0.18981
     0.22642
     0.03605
    -0.20557
    -0.50576
    -0.69613
    -0.60826
    -0.46183
    -0.26414
    -0.52040
    -0.33736
    -0.36665
    -0.22021
    -0.28611
    -0.04449
    -0.11770
    -0.08842
     0.04338
     0.21910
     0.13856
     0.07998
     0.05070
     0.24839
     0.32893
     0.38750
     0.36553
     0.24839
     0.28499
     0.58519
     0.46072
     0.42411
     0.48268
     0.43143
     0.43143
     0.70966
     0.55590
     0.61447
     0.47536
     0.37286
     0.63644
     0.76091
     0.65841
     0.56322
     0.46072
     0.50465
     0.49733
     0.52661
     0.49733
     0.43143
     0.47536
     0.46072
     0.50465
     0.44607
     0.43143
     0.32893
     0.35821
     0.65841
     0.50465
     0.41679
     0.28499
     0.41679
     0.51929
     0.49000
     0.52661
     0.46804
     0.35821
     0.44607
     0.51197
     0.39482
     0.43143
     0.21178
     0.34357
     0.26303
     0.38750
     0.39482
     0.24839
     0.18249
     0.37286
     0.29964
     0.21910
     0.25571
     0.08731
     0.10927
     0.18249
     0.32893
     0.20445
    -0.07377
     0.22642
     0.28499
     0.17517
     0.02873
     0.17517
    -0.03716
     0.18981
     0.12391
     0.12391
     0.12391
     0.08731
    -0.08110
     0.08731
     0.12391
     0.06534
     0.05070
    -0.12503
    -0.06645
     0.02873
     0.00677
    -0.05181
    -0.15431
    -0.03716
    -0.11038
    -0.08110
    -0.01520
     0.05802
    -0.16163
    -0.19824
    -0.07377
     0.04338
    -0.01520
    -0.19092
    -0.18360
     0.04338
     0.06534
     0.07998
    -0.06645
    -0.19092
    -0.05181
    -0.02984
    -0.01520
     0.07266
    -0.08110
    -0.02252
     0.18249
     0.09463
     0.20445
     0.05070
    -0.02252
     0.05070
     0.27035
     0.25571
     0.15320
     0.14588
     0.03605
     0.09463
     0.18981
     0.27767
     0.15320
     0.03605
     0.17517
     0.05802
     0.10927
     0.02873
    -0.02252
     0.08731
     0.06534
     0.23374
     0.07266
     0.02873
    -0.08842
     0.02873
     0.10195
     0.21910
     0.12391
     0.10927
     0.07266
     0.15320
     0.16785
     0.07998
     0.13124
    -0.02252
     0.23374
     0.28499
     0.18981
     0.00677
    -0.04449
     0.06534
     0.11659
     0.10195
     0.03605
     0.09463
     0.10927
     0.07998
     0.24106
     0.11659
     0.33625
     0.23374
     0.19713
     0.57787
     0.64376
     0.86342
     0.92931
     0.95128
     0.71698
     0.89270
     0.67305
     0.00677
    -0.28611
    -0.08842
     0.13124
    -1.07686
    -1.87493
    -1.68457
    -1.91886
    -2.07262
    -1.66260
    -0.99632
    -0.13967
    -0.24217
    -0.73273
    -1.21597
    -1.24526
    -0.75470
    -0.21289
     0.25571
     0.95128
     1.24415
     1.31737
     1.62488
     1.40523
     1.10503
     1.04646
     1.00253
     0.80484
     0.65841
     0.53394
     0.69501
     1.08307
     0.89270
     0.67305
     0.79752
     0.79752
     0.73895
     0.40214
     0.47536
     0.41679
     0.55590
     0.38018
     0.05802
    -0.35200
    -0.54969
    -0.84988
    -0.81327
    -0.82792
    -0.59362
    -0.68880
    -0.52772
    -0.15431
    -0.30807
    -0.30807
    -0.27146
    -0.09574
    -0.08110
     0.30696
     0.49733
     0.61447
     0.86342
     0.95860
     0.73162
     0.95128
     0.92931
     0.98789
     0.84877
     0.80484
     0.79752
     0.75359
     0.70966
     0.58519
     0.53394
     0.56322
     0.63644
     0.62180
     0.41679
     0.51929
     0.37286
     0.50465
     0.44607
     0.38018
     0.35821
     0.55590
     0.31428
     0.49733
     0.31428
     0.46072
     0.30696
     0.42411
     0.43875
     0.55590
     0.51929
     0.46072
     0.18981
     0.21178
     0.47536
     0.52661
     0.39482
     0.25571
     0.30696
     0.36553
     0.38750
     0.39482
     0.27035
     0.13124
     0.21910
     0.33625
     0.35089
     0.37286
     0.16785
     0.13856
     0.07998
     0.37286
     0.32160
     0.35089
     0.21178
     0.18249
     0.10195
     0.20445
     0.18249
     0.29232
     0.17517
     0.09463
     0.10195
     0.32160
     0.21910
     0.04338
     0.00677
     0.19713
     0.07998
     0.02873
     0.00677
     0.02141
     0.03605
    -0.02252
    -0.01520
    -0.00788
    -0.01520
    -0.11770
    -0.12503
    -0.12503
    -0.18360
    -0.09574
    -0.30075
     0.00677
    -0.15431
    -0.23485
    -0.07377
    -0.16896
     0.02141
    -0.07377
    -0.21289
    -0.13967
    -0.13235
    -0.19824
    -0.14699
    -0.10306
    -0.08110
    -0.17628
    -0.12503
    -0.00056
    -0.01520
    -0.03716
    -0.00788
    -0.03716
    -0.02252
    -0.13235
     0.10195
     0.16785
     0.26303
     0.19713
     0.19713
     0.16052
     0.25571
     0.21910
     0.17517
     0.05070
     0.16052
     0.15320
     0.11659
    -0.05913
    -0.03716
    -0.04449
     0.05070
    -0.11038
    -0.14699
    -0.24217
    -0.19824
    -0.26414
    -0.26414
    -0.22753
     0.15320
     0.05070
     0.23374
     0.13124
     0.47536
     0.40214
     0.27767
     0.22642
     0.27767
     0.56322
     0.63644
     0.35089
    -0.06645
    -0.29343
    -0.38129
    -0.40325
    -0.81327
    -0.87185
    -1.09882
    -1.01096
    -1.06222
    -1.31848
    -1.63331
    -1.67725
    -1.72118
    -1.30383
    -1.04025
    -0.63023
    -0.54237
    -0.50576
    -0.49844
    -0.24950
     0.13124
     0.27035
     0.62912
     0.81949
     0.77555
     0.80484
     0.84877
     0.99521
     0.90002
     0.74627
     0.79020
     0.58519
     0.67305
     0.41679
     0.40946
     0.17517
     0.17517
     0.00677
    -0.09574
    -0.10306
    -0.24217
    -0.27146
    -0.35932
    -0.27146
    -0.38861
    -0.49844
    -0.37397
    -0.48379
    -0.59362
    -0.43254
    -0.43986
    -0.24950
    -0.35932
    -0.21289
    -0.36665
    -0.17628
    -0.12503
    -0.11770
     0.01409
     0.03605
    -0.09574
     0.13124
     0.26303
     0.42411
     0.43143
     0.46072
     0.59251
     0.55590
     0.61447
     0.84877
     0.87806
     0.59983
     0.66573
     0.61447
     0.54858
     0.43875
     0.29232
     0.15320
     0.30696
     0.22642
     0.33625
     0.28499
    -0.16163
    -0.32271
    -0.34468
    -0.27878
    -0.33736
    -0.38129
    -0.41790
    -0.37397
    -0.19824
    -0.17628
    -0.38129
    -0.34468
    -0.24217
    -0.22021
    -0.16163
    -0.05181
    -0.15431
    -0.00788
    -0.11038
    -0.04449
     0.05070
    -0.00056
     0.13856
     0.09463
     0.08731
     0.25571
     0.23374
     0.34357
     0.19713
     0.18249
     0.29964
     0.21910
     0.47536
     0.30696
     0.29232
     0.39482
     0.26303
     0.41679
     0.51929
     0.56322
     0.42411
     0.35089
     0.55590
     0.57787
     0.38750
     0.33625
     0.46072
     0.59983
     0.47536
     0.45340
     0.33625
     0.45340
     0.41679
     0.33625
     0.39482
     0.44607
     0.27767
     0.35821
     0.31428
     0.39482
     0.13124
     0.16052
     0.18249
     0.31428
     0.23374
     0.14588
     0.00677
     0.04338
     0.13856
    -0.02252
     0.08731
     0.03605
    -0.12503
    -0.05181
     0.04338
    -0.03716
    -0.07377
    -0.15431
    -0.03716
     0.04338
     0.07998
     0.14588
    -0.02252
    -0.02984
    -0.11038
     0.16785
     0.37286
     0.80484
     0.64376
     0.64376
     0.58519
     0.71698
     0.63644
     0.59983
     0.61447
     0.73895
     0.95860
     0.84877
     0.59983
     0.13856
     0.10195
     0.14588
    -0.05913
    -0.18360
    -0.52040
    -0.71809
    -0.71809
    -0.60094
    -0.55701
    -0.75470
    -0.93042
    -0.74738
    -0.68148
    -0.55701
    -0.40325
    -0.03716
    -0.07377
    -0.07377
     0.37286
     0.75359
     0.77555
     0.94396
     0.97324
     1.17825
     1.06843
     1.06843
     1.07575
     0.98789
     1.03182
     1.04646
     0.79020
     0.92199
     0.68769
     0.52661
     0.25571
     0.27767
     0.18249
     0.04338
     0.10195
     0.06534
     0.20445
    -0.07377
    -0.00056
     0.02873
     0.12391
     0.18981
     0.30696
     0.32160
     0.12391
     0.10195
    -0.00056
     0.10927
     0.10195
    -0.04449
    -0.14699
     0.26303
     0.32893
     0.32893
     0.04338
    -0.12503
    -0.02984
     0.13856
     0.07266
     0.14588
     0.01409
    -0.22021
    -0.05181
    -0.01520
     0.14588
     0.07998
    -0.08110
    -0.20557
    -0.19824
    -0.19092
    -0.33736
    -0.35932
    -0.54969
    -0.65219
    -0.30807
    -0.26414
    -0.37397
    -0.43254
    -0.49112
    -0.56433
    -0.27146
    -0.08842
    -0.22021
    -0.20557
    -0.26414
     0.11659
    -0.02252
     0.06534
    -0.04449
     0.12391
     0.21178
     0.36553
     0.22642
     0.41679
     0.08731
     0.17517
     0.11659
     0.32893
     0.16785
     0.07266
    -0.04449
    -0.02252
    -0.05913
    -0.06645
    -0.20557
    -0.23485
    -0.14699
    -0.41058
    -0.28611
    -0.26414
    -0.33004
    -0.35932
    -0.22021
    -0.34468
    -0.25682
    -0.34468
    -0.31539
    -0.20557
    -0.22021
    -0.18360
    -0.23485
    -0.08110
     0.02141
     0.10195
    -0.02984
    -0.12503
    -0.13967
     0.06534
     0.04338
     0.10927
     0.19713
     0.04338
     0.03605
     0.27767
     0.19713
     0.10195
     0.13124
     0.14588
     0.18981
     0.16052
     0.10195
     0.16785
     0.16052
     0.13124
     0.07266
     0.17517
     0.27035
     0.21178
     0.02141
     0.02141
     0.10195
     0.02141
     0.16785
     0.18249
    -0.00788
     0.11659
     0.34357
     0.40946
     0.14588
     0.16785
     0.10195
     0.17517
     0.50465
     0.54858
     0.43875
     0.29232
     0.36553
     0.46072
     0.46804
     0.39482
     0.41679
     0.33625
     0.23374
     0.27035
     0.16052
    -0.11038
    -0.08110
    -0.16163
     0.06534
    -0.07377
     0.00677
    -0.17628
    -0.22021
    -0.21289
    -0.35200
    -0.13967
    -0.05181
     0.05070
    -0.07377
     0.11659
     0.10195
     0.21178
     0.42411
     0.77555
     0.66573
     0.62180
    -0.00056
    -0.47647
    -0.94507
    -0.65952
    -1.09882
    -1.86029
    -1.77975
    -1.64796
    -1.84565
    -1.43563
    -1.60403
    -1.24526
    -0.84256
    -0.72541
    -0.85720
    -0.61559
    -0.46183
    -0.00788
     0.54858
     1.14164
     1.68346
     1.76400
     1.84454
     1.77132
     1.67613
     1.36862
     1.25879
     1.14164
     0.57054
     0.16052
     0.14588
     0.15320
    -0.01520
    -0.23485
    -0.34468
    -0.35200
    -0.42522
    -0.37397
    -0.30075
    -0.47647
    -0.43986
    -0.30807
    -0.22021
    -0.13967
    -0.09574
    -0.19092
    -0.24950
     0.00677
     0.10195
     0.03605
     0.07998
     0.10195
     0.01409
     0.17517
     0.02141
     0.14588
    -0.04449
     0.01409
     0.01409
     0.07266
     0.11659
    -0.00788
    -0.14699
    -0.13967
    -0.11770
    -0.08842
    -0.38129
    -0.17628
    -0.13235
    -0.28611
    -0.19824
    -0.25682
    -0.18360
    -0.26414
    -0.38861
    -0.33004
    -0.23485
    -0.16896
    -0.13967
    -0.24950
    -0.27146
    -0.20557
    -0.18360
    -0.16163
    -0.16163
    -0.22753
    -0.20557
    -0.28611
    -0.20557
    -0.14699
    -0.03716
    -0.16163
    -0.19824
    -0.02984
    -0.11038
    -0.17628
     0.09463
    -0.01520
    -0.11038
    -0.00056
     0.07998
     0.11659
     0.08731
     0.17517
     0.11659
     0.06534
    -0.00056
     0.16785
     0.06534
     0.07998
     0.13856
    -0.05181
     0.19713
     0.18981
     0.24106
     0.12391
     0.10195
     0.14588
     0.07266
     0.08731
     0.17517
     0.33625
     0.42411
     0.42411
     0.58519
     0.59251
     0.59983
     0.18981
     0.20445
     0.35089
     0.24839
     0.32893
     0.19713
     0.04338
    -0.43986
    -0.51308
    -0.30075
    -0.62291
    -0.82060
    -0.83524
    -0.93042
    -0.96703
    -1.15740
    -1.14275
    -1.20133
    -1.03293
    -1.09150
    -0.88649
    -0.82060
    -0.62291
    -0.63023
    -0.71077
    -0.52040
    -0.33736
    -0.27146
    -0.26414
    -0.13235
    -0.24217
     0.05070
     0.13124
     0.05070
     0.02873
    -0.13235
     0.10195
     0.13856
     0.18981
     0.09463
    -0.03716
    -0.05181
     0.05802
     0.09463
     0.13856
     0.07998
    -0.08110
     0.07998
     0.09463
    -0.02984
     0.13124
     0.15320
     0.06534
     0.09463
     0.03605
     0.28499
     0.24106
     0.21910
     0.17517
     0.27767
     0.32160
     0.24106
     0.23374
     0.16785
     0.14588
     0.13124
     0.25571
     0.46072
     0.24106
     0.17517
     0.18981
     0.13856
     0.24106
     0.04338
     0.19713
     0.30696
     0.25571
     0.24106
     0.17517
     0.22642
     0.27035
     0.18249
     0.25571
     0.27035
     0.19713
     0.23374
     0.24839
     0.18981
     0.36553
     0.05802
     0.19713
     0.24839
     0.32160
     0.17517
     0.17517
     0.20445
     0.06534
     0.21910
     0.16785
     0.28499
     0.08731
     0.11659
     0.17517
     0.15320
     0.36553
     0.07998
    -0.04449
     0.10195
     0.21910
     0.25571
     0.15320
     0.02141
     0.05070
     0.10927
     0.24106
     0.22642
     0.20445
    -0.04449
    -0.01520
     0.09463
     0.24839
     0.21910
     0.02141
     0.09463
     0.11659
     0.32160
     0.42411
     0.25571
     0.14588
     0.16785
     0.33625
     0.34357
     0.46804
     0.16785
     0.08731
     0.02141
    -0.16896
     0.00677
    -0.07377
    -0.20557
    -0.38861
    -0.11038
    -0.26414
    -0.29343
    -0.24950
    -0.51308
    -0.51308
    -0.59362
    -0.70345
    -1.30383
    -1.84565
    -2.12387
    -1.97744
    -1.64064
    -2.44603
    -2.75355
    -2.28495
    -2.02869
    -1.90422
    -1.09882
    -0.41058
     0.73895
     0.79752
    -0.30075
    -0.51308
     0.16785
     1.11968
     2.12276
     2.92084
     3.27228
     3.32354
     3.05263
     2.78905
     2.62065
     2.26920
     1.96901
     1.55899
     1.28076
     1.09771
     1.06843
     0.96592
     0.81949
     0.51197
     0.45340
     0.42411
     0.51929
     0.29232
     0.01409
    -0.00788
    -0.12503
     0.16052
     0.16052
     0.07266
     0.00677
    -0.10306
    -0.00056
     0.25571
     0.18981
     0.03605
    -0.05913
    -0.13967
     0.04338
     0.06534
    -0.06645
    -0.08110
    -0.16163
    -0.12503
    -0.05181
    -0.10306
    -0.27878
    -0.33004
    -0.29343
    -0.27146
    -0.19824
    -0.24950
    -0.36665
    -0.37397
    -0.15431
    -0.23485
    -0.23485
    -0.24217
    -0.33004
    -0.30807
    -0.21289
    -0.27146
    -0.17628
    -0.28611
    -0.35200
    -0.43254
    -0.23485
    -0.18360
    -0.30075
    -0.24950
    -0.33004
    -0.33736
    -0.41058
    -0.34468
    -0.45451
    -0.41790
    -0.41058
    -0.29343
    -0.28611
    -0.19092
    -0.18360
    -0.06645
    -0.20557
    -0.06645
    -0.14699
    -0.12503
     0.23374
     0.13856
     0.34357
     0.18249
     0.23374
     0.30696
     0.45340
     0.30696
     0.29964
     0.05802
     0.03605
     0.19713
     0.16052
     0.29232
     0.10195
    -0.04449
    -0.17628
     0.07998
     0.07266
    -0.02252
    -0.33736
    -0.19824
    -0.17628
    -0.10306
    -0.05913
    -0.07377
    -0.16896
    -0.04449
    -0.15431
     0.01409
     0.02141
    -0.05181
    -0.12503
    -0.13235
     0.05802
    -0.08110
    -0.04449
    -0.03716
    -0.12503
     0.01409
    -0.00056
    -0.02252
    -0.10306
    -0.42522
    -0.78399
    -0.68148
    -0.65952
    -0.62291
    -0.84256
    -0.74738
    -0.60094
    -0.52772
    -0.54237
    -0.52040
    -0.71809
    -0.56433
    -0.41790
    -0.24950
    -0.08110
    -0.09574
     0.02141
     0.18981
     0.43143
     0.44607
     0.42411
     0.43143
     0.45340
     0.34357
     0.14588
     0.16052
     0.27035
     0.14588
     0.18249
     0.10195
     0.11659
     0.07998
     0.17517
     0.07998
     0.05802
     0.09463
     0.03605
     0.03605
     0.03605
     0.08731
    -0.02984
     0.10195
    -0.05181
     0.11659
     0.05070
     0.14588
    -0.05181
     0.05802
     0.06534
    -0.08842
     0.07266
     0.05802
     0.02873
     0.06534
     0.02873
     0.10927
     0.09463
     0.17517
    -0.17628
    -0.02252
     0.08731
    -0.04449
     0.03605
     0.18981
     0.40214
    -0.29343
    -0.01520
     0.16785
     0.08731
     0.09463
     0.32893
     0.19713
    -0.20557
    -0.00788
     0.01409
     0.06534
     0.06534
    -0.02984
     0.09463
     0.15320
     0.05070
    -0.11770
    -0.14699
    -0.08842
     0.04338
    -0.01520
    -0.07377
    -0.07377
    -0.16163
     0.00677
     0.15320
     0.13124
     0.02873
    -0.22753
    -0.12503
    -0.04449
     0.03605
     0.00677
    -0.13235
    -0.02252
     0.01409
    -0.08842
    -0.00788
    -0.10306
    -0.26414
    -0.38129
    -0.25682
    -0.23485
    -0.19092
    -0.24217
    -0.34468
    -0.27146
    -0.30075
    -0.16896
    -0.54969
    -0.42522
    -0.27146
    -0.23485
     0.09463
     0.05802
     0.39482
     0.74627
     1.00985
     1.32469
     1.28076
     1.83721
     2.41564
     2.24723
     2.04222
     1.40523
     1.16361
     1.28076
     1.55166
     1.86650
     1.33933
     0.78288
     0.24839
    -0.05181
    -0.30075
    -0.52772
    -0.89381
    -1.09882
    -1.22329
    -1.23062
    -1.34776
    -1.28919
    -1.17936
    -1.21597
    -0.86453
    -0.75470
    -0.57166
    -0.57166
    -0.38129
    -0.46183
    -0.46183
    -0.25682
    -0.07377
    -0.13235
    -0.16896
     0.02141
     0.13856
     0.31428
     0.11659
    -0.05913
     0.13124
     0.30696
     0.24106
     0.38750
     0.27767
     0.27035
     0.16785
     0.27767
     0.30696
     0.23374
     0.24106
     0.10195
     0.20445
     0.23374
     0.16052
     0.10195
    -0.02252
     0.08731
     0.15320
     0.17517
     0.23374
     0.01409
     0.01409
    -0.13967
     0.05070
     0.24106
     0.05802
     0.10927
    -0.02984
     0.05802
     0.00677
    -0.03716
     0.01409
     0.02141
    -0.12503
    -0.06645
    -0.11770
    -0.11038
    -0.11770
    -0.26414
    -0.24950
    -0.04449
    -0.05181
    -0.15431
    -0.06645
    -0.03716
    -0.20557
    -0.05181
    -0.25682
    -0.00788
    -0.08110
    -0.03716
     0.02141
     0.02141
    -0.09574
    -0.09574
    -0.03716
     0.00677
    -0.08842
     0.00677
    -0.04449
    -0.04449
     0.01409
    -0.16163
     0.00677
    -0.05181
     0.11659
    -0.07377
     0.04338
    -0.00056
    -0.00788
    -0.15431
    -0.13967
     0.02873
     0.13856
     0.06534
    -0.05181
    -0.00056
    -0.05913
     0.16785
    -0.06645
    -0.01520
     0.14588
    -0.02984
    -0.01520
     0.13856
     0.11659
    -0.10306
    -0.11038
     0.02141
     0.18981
     0.11659
     0.06534
    -0.08842
    -0.06645
    -0.02252
     0.05070
    -0.08842
    -0.02252
    -0.05181
     0.04338
     0.09463
     0.16785
    -0.16163
    -0.14699
    -0.11038
    -0.01520
     0.08731
    -0.00056
     0.06534
    -0.19092
    -0.02984
     0.02873
     0.10195
    -0.05913
     0.00677
    -0.09574
     0.00677
    -0.04449
     0.05802
    -0.14699
     0.01409
    -0.08842
    -0.05913
     0.15320
    -0.07377
    -0.12503
    -0.05913
    -0.02252
    -0.13235
    -0.03716
    -0.06645
    -0.08110
    -0.09574
    -0.06645
    -0.03716
    -0.02984
    -0.08842
    -0.12503
    -0.16163
    -0.15431
    -0.02252
    -0.15431
    -0.06645
    -0.11038
    -0.09574
    -0.24950
     0.08731
    -0.13235
    -0.08842
    -0.03716
    -0.24950
    -0.08842
    -0.16163
    -0.19824
    -0.16896
     0.04338
    -0.08110
    -0.20557
    -0.13235
    -0.22753
    -0.15431
     0.03605
    -0.19092
    -0.13967
    -0.18360
    -0.13967
    -0.00788
     0.03605
    -0.14699
    -0.13967
     0.13124
     0.07266
     0.10927
     0.06534
     0.04338
     0.04338
     0.16785
     0.11659
     0.33625
     0.11659
     0.11659
     0.06534
     0.40214
     0.29964
     0.24106
    -0.02252
     0.00677
     0.18981
     0.09463
     0.02141
     0.02873
    -0.09574
    -0.06645
    -0.11038
    -0.05913
    -0.18360
    -0.33004
    -0.45451
    -0.39593
    -0.49844
    -0.63023
    -0.66684
    -0.05181
     0.65841
     2.36438
     3.71159
     4.29001
     3.42604
     2.40099
     2.37903
     1.91043
     1.96901
     1.04646
     1.16361
     2.08615
     2.14473
     1.41255
     0.63644
    -1.01828
    -1.90422
    -2.33621
    -2.63640
    -2.95124
    -3.36126
    -3.41251
    -3.06106
    -2.77551
    -2.15316
    -1.80172
    -1.66992
    -1.27455
    -0.87917
    -0.76202
    -0.59362
    -0.39593
    -0.27146
    -0.02984
    -0.02984
     0.06534
     0.05802
    -0.04449
     0.16052
     0.02873
     0.19713
     0.28499
    -0.00056
     0.19713
     0.15320
     0.31428
     0.17517
     0.07266
     0.13856
     0.11659
     0.29232
     0.22642
     0.13124
     0.03605
    -0.02984
     0.07266
     0.13856
     0.16052
     0.00677
    -0.05913
    -0.01520
     0.16052
     0.13124
     0.11659
    -0.24950
    -0.12503
     0.02141
     0.05802
     0.02873
    -0.04449
    -0.18360
    -0.16163
    -0.13967
     0.01409
    -0.00788
    -0.21289
    -0.19092
    -0.04449
    -0.07377
    -0.12503
    -0.16163
    -0.19092
    -0.24950
    -0.13967
    -0.09574
    -0.02984
    -0.09574
    -0.22753
    -0.36665
    -0.14699
    -0.02252
    -0.16896
    -0.13967
    -0.15431
    -0.13967
    -0.05181
    -0.16163
    -0.19092
    -0.05181
    -0.05181
    -0.09574
    -0.08842
    -0.11038
    -0.01520
    -0.19824
    -0.05181
    -0.01520
    -0.04449
    -0.00788
    -0.11038
    -0.09574
    -0.20557
    -0.12503
    -0.06645
    -0.16163
    -0.05181
    -0.12503
    -0.14699
    -0.11770
    -0.06645
    -0.18360
    -0.22753
    -0.22753
    -0.03716
    -0.17628
    -0.17628
    -0.16163
    -0.10306
    -0.21289
    -0.13235
    -0.19092
    -0.24217
    -0.02984
    -0.14699
    -0.26414
    -0.25682
    -0.24217
    -0.14699
    -0.13967
    -0.13967
    -0.06645
    -0.35200
    -0.28611
    -0.19824
    -0.13235
    -0.16896
    -0.21289
    -0.13967
    -0.12503
    -0.05913
     0.07266
    -0.24950
    -0.42522
    -0.30075
     0.03605
    -0.08110
    -0.01520
    -0.15431
    -0.23485
    -0.16163
    -0.15431
    -0.09574
    -0.18360
    -0.21289
    -0.27146
    -0.02984
     0.06534
    -0.09574
    -0.11038
    -0.17628
    -0.24950
    -0.06645
    -0.01520
    -0.15431
    -0.06645
    -0.15431
    -0.00056
    -0.18360
    -0.07377
     0.10195
    -0.05181
    -0.11770
    -0.03716
    -0.11770
    -0.06645
    -0.08842
    -0.14699
     0.06534
    -0.11770
     0.00677
    -0.05181
     0.11659
    -0.13967
    -0.19092
    -0.11770
     0.05070
    -0.03716
    -0.00788
     0.09463
    -0.04449
    -0.03716
     0.03605
    -0.19824
     0.20445
     0.21910
    -0.16896
     0.01409
    -0.11038
    -0.00056
     0.07266
    -0.00056
     0.10927
     0.00677
     0.11659
     0.02873
     0.05802
     0.04338
    -0.06645
    -0.09574
     0.02141
     0.15320
     0.07998
    -0.07377
     0.03605
     0.04338
    -0.07377
    -0.01520
    -0.05913
    -0.16896
    -0.08110
    -0.10306
    -0.13235
     0.02141
    -0.05913
    -0.17628
    -0.30807
    -0.18360
    -0.01520
    -0.16163
    -0.16896
    -0.34468
    -0.46915
    -0.60094
    -0.79863
    -0.99632
    -1.38437
    -1.17204
    -1.25258
    -1.42830
    -1.39170
    -1.61135
    -1.50152
    -1.00364
    -0.97435
    -0.59362
     0.11659
     0.73162
     1.30272
     1.55899
     1.28076
     1.18557
     1.11236
     1.83721
     2.54743
     2.47421
     2.05687
     2.08615
     1.59559
     1.41987
     1.30272
     0.92199
     0.62912
     0.21178
    -0.08842
    -0.14699
    -0.01520
    -0.21289
    -0.09574
    -0.17628
    -0.08110
    -0.02984
     0.21910
     0.25571
     0.22642
     0.28499
     0.51197
     0.54858
     0.46072
     0.40214
     0.38018
     0.40214
     0.33625
     0.31428
     0.30696
     0.38018
     0.22642
     0.33625
     0.31428
     0.31428
     0.14588
     0.23374
     0.30696
     0.26303
     0.40214
     0.20445
     0.31428
     0.35089
     0.24839
     0.28499
     0.42411
     0.22642
     0.27035
     0.35821
     0.27767
     0.40214
     0.24106
     0.24839
     0.30696
     0.27767
     0.28499
     0.43875
     0.17517
     0.21910
     0.22642
     0.10927
     0.20445
     0.28499
     0.24106
     0.17517
     0.18249
     0.24106
     0.24839
     0.13856
     0.13124
     0.22642
     0.05802
     0.28499
     0.18981
     0.18249
     0.13124
     0.06534
     0.17517
     0.17517
     0.20445
     0.13856
     0.05802
    -0.01520
     0.21910
     0.00677
     0.13124
    -0.02252
    -0.04449
     0.17517
     0.09463
     0.03605
     0.05802
    -0.17628
    -0.07377
    -0.06645
     0.01409
     0.09463
    -0.16163
    -0.15431
    -0.00788
     0.10195
    -0.08110
    -0.05913
    -0.18360
    -0.12503
     0.01409
     0.05802
    -0.08842
    -0.10306
    -0.01520
     0.02141
    -0.02252
     0.04338
     0.06534
     0.01409
     0.05070
     0.02873
    -0.12503
     0.15320
    -0.07377
     0.11659
     0.01409
     0.15320
    -0.03716
     0.12391
     0.09463
     0.19713
     0.16052
     0.18249
     0.10927
     0.10927
     0.24106
     0.21178
     0.10927
     0.19713
     0.27035
     0.05802
     0.22642
     0.15320
     0.19713
     0.07266
    -0.18360
    -0.04449
     0.07266
     0.08731
    -0.19824
    -0.23485
    -0.22753
    -0.12503
    -0.33736
    -0.31539
    -0.12503
    -0.38861
    -0.36665
    -0.32271
    -0.27878
    -0.16896
    -0.32271
    -0.36665
    -0.19092
    -0.11038
    -0.19824
    -0.21289
    -0.27878
    -0.22021
    -0.19824
    -0.08110
    -0.17628
    -0.16163
    -0.24217
    -0.28611
    -0.09574
    -0.08842
    -0.21289
    -0.43254
    -0.24950
    -0.20557
    -0.21289
    -0.19092
    -0.38129
    -0.22021
    -0.26414
    -0.38129
    -0.13967
    -0.23485
    -0.27878
    -0.38861
    -0.22021
    -0.28611
    -0.36665
    -0.38129
    -0.38861
    -0.32271
    -0.26414
    -0.26414
    -0.50576
    -0.44718
    -0.52040
    -0.51308
    -0.48379
    -0.34468
    -0.42522
    -0.62291
    -0.50576
    -0.37397
    -0.54969
    -0.44718
    -0.54237
    -0.47647
    -0.04449
     0.38018
     0.58519
     0.24106
     0.16052
     0.29964
     0.29232
     0.38018
     0.24106
     0.84145
     1.23683
     1.11968
     0.75359
     0.09463
    -0.05913
     0.14588
     0.21910
    -0.11038
    -0.31539
    -0.16896
     0.16785
     0.09463
    -0.19824
    -0.25682
    -0.13235
     0.04338
     0.05802
     0.27767
     0.32160
     0.34357
     0.45340
     0.48268
     0.70966
     0.86342
     0.79020
     0.61447
     0.44607
     0.39482
     0.37286
     0.49733
     0.26303
     0.10195
     0.05802
     0.00677
     0.18249
    -0.03716
    -0.09574
    -0.13235
    -0.30075
    -0.03716
    -0.00056
    -0.17628
    -0.02252
    -0.10306
    -0.10306
     0.04338
     0.23374
     0.20445
     0.29232
     0.20445
     0.24106
     0.16785
     0.13124
     0.22642
     0.41679
     0.46072
     0.40946
     0.26303
     0.28499
     0.39482
     0.29964
     0.13124
     0.18981
     0.13856
     0.07266
     0.07998
     0.05802
    -0.01520
     0.00677
    -0.05181
     0.05070
    -0.04449
     0.10927
    -0.10306
    -0.03716
    -0.06645
    -0.13967
     0.07266
     0.02141
     0.08731
    -0.11038
     0.05802
    -0.07377
    -0.00788
    -0.06645
    -0.00788
    -0.21289
     0.07266
     0.05070
    -0.03716
    -0.15431
     0.03605
    -0.07377
    -0.05913
     0.06534
     0.02873
    -0.07377
    -0.13235
    -0.00056
     0.06534
    -0.01520
    -0.14699
    -0.08842
    -0.11038
     0.09463
     0.17517
    -0.02984
    -0.10306
    -0.22021
    -0.11770
    -0.03716
     0.11659
    -0.16163
    -0.18360
    -0.00788
    -0.00788
    -0.13967
    -0.10306
    -0.07377
    -0.22753
    -0.08110
    -0.01520
    -0.00056
    -0.09574
    -0.24217
    -0.16163
    -0.13235
     0.00677
    -0.02984
    -0.07377
    -0.11770
    -0.05913
    -0.19824
    -0.00056
    -0.16163
     0.02141
    -0.12503
     0.02141
    -0.02984
     0.01409
    -0.06645
    -0.03716
    -0.11038
     0.04338
     0.05802
    -0.02984
    -0.01520
     0.07998
     0.03605
    -0.05181
     0.04338
     0.00677
     0.02873
     0.13856
     0.08731
     0.02141
    -0.02984
    -0.05913
    -0.02984
    -0.11770
     0.09463
    -0.07377
    -0.27146
    -0.01520
    -0.16896
    -0.16163
    -0.17628
    -0.35932
    -0.28611
    -0.21289
    -0.18360
    -0.13235
    -0.20557
    -0.24950
    -0.31539
    -0.05181
    -0.00788
    -0.19824
    -0.11770
    -0.21289
    -0.08842
    -0.13967
    -0.08110
    -0.28611
    -0.24950
    -0.10306
    -0.21289
    -0.18360
    -0.16896
    -0.35200
    -0.33004
    -0.38129
    -0.26414
    -0.21289
    -0.22753
    -0.34468
    -0.22753
    -0.25682
    -0.14699
    -0.21289
    -0.12503
    -0.29343
    -0.17628
    -0.13967
    -0.19092
    -0.11038
    -0.21289
    -0.26414
    -0.19092
    -0.06645
    -0.24217
    -0.13235
    -0.22753
    -0.12503
    -0.24950
    -0.24217
    -0.24950
    -0.15431
    -0.30075
    -0.16896
    -0.09574
    -0.02252
     0.40946
     0.28499
     0.31428
     0.52661
     0.59251
     0.45340
     0.69501
     0.71698
     1.30272
     1.54434
     1.21486
     0.36553
    -0.16163
    -0.58630
    -0.98900
    -0.50576
     0.00677
    -0.26414
    -0.11770
    -0.13967
    -0.40325
    -1.34776
    -1.52349
    -1.28187
    -0.76934
    -0.60826
    -0.19824
     0.24839
     0.51197
     0.78288
     0.87806
     1.03914
     1.14164
     1.11968
     0.95128
     0.87074
     0.55590
     0.59251
     0.51929
     0.46072
     0.44607
     0.40946
     0.32160
     0.27035
    -0.02252
     0.10195
    -0.07377
    -0.03716
    -0.07377
     0.11659
     0.05802
     0.30696
     0.58519
     0.58519
     0.56322
     0.74627
     0.68037
     0.60715
     0.71698
     0.77555
     0.64376
     0.49000
     0.56322
     0.51197
     0.57787
     0.62180
     0.56322
     0.40946
     0.61447
     0.55590
     0.71698
     0.61447
     0.54126
     0.60715
     0.61447
     0.54858
     0.63644
     0.59983
     0.48268
     0.45340
     0.35821
     0.45340
     0.29964
     0.16785
     0.05802
     0.02873
    -0.05913
    -0.17628
    -0.12503
    -0.37397
    -0.48379
    -0.50576
    -0.36665
    -0.25682
    -0.27878
    -0.63755
    -0.46915
    -0.46915
    -0.40325
    -0.52772
    -0.43986
    -0.46183
    -0.33736
    -0.35200
    -0.33004
    -0.28611
    -0.28611
    -0.38861
    -0.30807
    -0.24950
    -0.11770
    -0.21289
    -0.28611
    -0.30807
    -0.11038
    -0.07377
    -0.16896
    -0.12503
    -0.03716
    -0.17628
     0.19713
     0.17517
    -0.19824
    -0.07377
    -0.06645
     0.00677
     0.02141
     0.05802
     0.10927
     0.09463
     0.21178
    -0.02984
     0.00677
     0.07266
    -0.00788
     0.01409
     0.09463
     0.05070
     0.02873
     0.03605
    -0.00788
     0.09463
     0.10195
     0.13124
     0.13124
     0.07266
     0.21178
     0.17517
     0.01409
     0.27035
     0.07998
     0.17517
     0.33625
     0.22642
     0.22642
    -0.02984
     0.07998
     0.24106
     0.30696
     0.19713
     0.19713
     0.10195
     0.18249
     0.21178
     0.07266
     0.08731
     0.13856
    -0.02984
     0.09463
     0.08731
     0.03605
    -0.03716
    -0.03716
    -0.04449
    -0.01520
     0.01409
    -0.15431
    -0.03716
    -0.29343
    -0.13235
    -0.29343
    -0.18360
    -0.19092
    -0.39593
    -0.28611
    -0.18360
    -0.44718
    -0.27878
    -0.35932
    -0.40325
    -0.27878
    -0.00056
    -0.16163
    -0.21289
    -0.11770
    -0.14699
    -0.04449
    -0.09574
     0.06534
    -0.04449
    -0.07377
     0.13856
     0.13124
     0.05070
    -0.08110
    -0.13235
    -0.00056
     0.00677
     0.04338
    -0.00788
     0.03605
     0.06534
     0.19713
     0.05802
     0.22642
     0.13856
     0.23374
     0.30696
     0.58519
     0.60715
     0.51197
     0.61447
     0.93663
     1.10503
     1.17093
     0.84877
     0.70234
     0.36553
     0.16052
     0.19713
    -0.09574
    -0.24950
    -0.73273
    -0.68880
    -0.76202
    -1.58938
    -2.22638
    -2.40210
    -1.80172
    -1.45759
    -1.24526
    -0.86453
    -0.63023
    -0.84988
    -0.90114
    -0.74006
    -0.50576
     0.09463
     0.38750
     0.76823
     1.20754
     1.55899
     1.48577
     1.36130
     1.16361
     1.00985
     1.05378
     1.00253
     0.77555
     0.64376
     0.58519
     0.44607
     0.54126
     0.44607
     0.32893
     0.01409
     0.13124
     0.16052
     0.02873
    -0.10306
    -0.36665
    -0.28611
    -0.35200
    -0.27146
    -0.49844
    -0.57898
    -0.84988
    -0.87917
    -0.82060
    -0.65952
    -0.53505
    -0.53505
    -0.60094
    -0.39593
    -0.37397
    -0.53505
    -0.61559
    -0.43986
    -0.26414
    -0.08110
    -0.08842
    -0.07377
    -0.03716
     0.07998
     0.10927
    -0.13235
    -0.00056
    -0.12503
    -0.11038
    -0.14699
     0.02141
    -0.07377
    -0.03716
    -0.08842
     0.07266
     0.24839
     0.35089
     0.28499
     0.25571
     0.23374
     0.38018
     0.46072
     0.67305
     0.70234
     0.58519
     0.51929
     0.65108
     0.54858
     0.43143
     0.46072
     0.33625
     0.47536
     0.38018
     0.27767
     0.15320
     0.06534
     0.01409
    -0.03716
     0.19713
     0.02873
    -0.08110
    -0.16163
    -0.11770
    -0.10306
    -0.08842
    -0.22753
    -0.19092
    -0.14699
    -0.10306
     0.12391
    -0.14699
    -0.26414
    -0.16896
    -0.22021
    -0.02984
    -0.05913
    -0.22021
    -0.06645
    -0.11770
    -0.09574
    -0.10306
    -0.03716
    -0.13967
    -0.08110
    -0.09574
    -0.05913
     0.05802
    -0.09574
    -0.22753
    -0.20557
    -0.00788
    -0.00056
    -0.04449
     0.01409
    -0.11770
    -0.06645
    -0.10306
    -0.11038
    -0.07377
    -0.09574
    -0.03716
     0.06534
    -0.07377
    -0.00788
    -0.08110
    -0.19824
    -0.10306
     0.15320
     0.07266
    -0.12503
    -0.08842
    -0.16163
     0.13856
    -0.04449
    -0.11038
    -0.08842
    -0.03716
    -0.13235
    -0.03716
     0.02873
    -0.24217
    -0.16896
    -0.13235
    -0.04449
     0.07998
    -0.17628
    -0.11038
    -0.09574
     0.06534
    -0.04449
    -0.22021
    -0.19824
    -0.26414
    -0.22021
    -0.08842
    -0.23485
    -0.22021
    -0.50576
    -0.38129
    -0.35200
    -0.31539
    -0.52040
    -0.49112
    -0.54237
    -0.52040
    -0.38861
    -0.62291
    -0.38861
    -0.43254
    -0.23485
    -0.32271
    -0.18360
    -0.24217
    -0.22021
    -0.27878
    -0.35200
    -0.04449
    -0.13235
    -0.03716
     0.02873
     0.02873
     0.11659
    -0.07377
    -0.11038
    -0.12503
    -0.16163
    -0.24217
    -0.33736
    -0.32271
    -0.41058
    -0.37397
    -0.54237
    -0.58630
    -0.68880
    -0.98900
    -1.00364
    -1.06222
    -1.01828
    -0.74738
    -0.00788
     0.68037
     0.68037
     0.75359
     0.65841
     0.46804
     0.50465
     0.81216
     1.22951
     1.66881
     1.88114
     1.88114
     1.71274
     1.59559
     1.37594
     1.21486
     0.95128
     0.78288
     0.65108
     0.44607
     0.38018
     0.32893
     0.30696
     0.26303
     0.13856
     0.10195
     0.10195
     0.08731
    -0.00056
     0.12391
     0.10927
    -0.00056
    -0.01520
     0.00677
    -0.03716
    -0.07377
    -0.01520
     0.01409
    -0.05181
     0.04338
    -0.05181
    -0.17628
     0.10195
     0.02873
     0.04338
    -0.09574
    -0.11770
    -0.04449
    -0.00056
     0.00677
    -0.11038
    -0.08110
    -0.07377
    -0.04449
    -0.03716
    -0.00056
    -0.17628
     0.01409
     0.00677
     0.04338
    -0.00056
    -0.13235
    -0.08110
    -0.00788
    -0.07377
     0.13856
     0.02141
    -0.09574
     0.03605
    -0.00788
    -0.08842
    -0.09574
     0.04338
    -0.12503
    -0.02984
     0.04338
    -0.08842
    -0.03716
    -0.13235
    -0.07377
     0.02873
    -0.21289
    -0.13967
    -0.02984
    -0.14699
    -0.00056
    -0.15431
    -0.02252
    -0.13967
     0.02141
    -0.06645
    -0.00788
    -0.02252
    -0.02252
    -0.04449
     0.06534
    -0.03716
     0.05802
    -0.00788
     0.21910
     0.13856
    -0.00788
     0.14588
     0.13856
     0.28499
     0.19713
     0.19713
     0.35821
     0.38750
     0.40214
     0.46804
     0.49000
     0.40946
     0.30696
     0.26303
     0.46804
     0.38750
     0.43143
     0.50465
     0.32893
     0.45340
     0.54126
     0.71698
     0.79020
     0.49000
     0.26303
    -0.04449
    -0.13967
    -0.19092
    -0.07377
    -0.04449
    -0.06645
    -0.22753
    -0.41058
    -0.52772
    -0.49112
    -0.71077
    -0.79863
    -1.14275
    -1.00364
    -0.83524
    -0.89381
    -0.99632
    -0.84988
    -0.92310
    -0.91578
    -0.49112
    -0.46183
    -0.54969
    -0.71077
    -0.68880
    -0.65219
    -0.54237
    -0.60094
    -0.45451
    -0.54237
    -0.38861
    -0.34468
    -0.38129
    -0.42522
    -0.28611
    -0.43254
    -0.44718
    -0.54969
    -0.49844
    -0.51308
    -0.48379
    -0.41058
    -0.27146
    -0.19092
    -0.41058
    -0.41790
    -0.46915
    -0.39593
    -0.40325
    -0.39593
    -0.53505
    -0.42522
    -0.55701
    -0.48379
    -0.38129
    -0.33736
    -0.53505
    -0.45451
    -0.46183
    -0.42522
    -0.43986
    -0.46183
    -0.47647
    -0.45451
    -0.40325
    -0.36665
    -0.26414
    -0.19824
    -0.26414
    -0.47647
    -0.27146
    -0.27146
    -0.47647
    -0.49112
    -0.59362
    -0.47647
    -0.25682
    -0.27878
    -0.26414
    -0.30075
    -0.38129
    -0.38129
    -0.18360
    -0.34468
     0.08731
     0.13124
     0.09463
     0.30696
     0.59983
     0.71698
     0.46072
     0.63644
     0.67305
     0.91467
     0.95128
     0.99521
     0.89270
     0.92931
     0.84877
     0.87074
     0.93663
     0.87806
     0.87074
     0.79020
     0.83413
     0.76091
     0.76823
     0.53394
     0.61447
     0.65108
     0.62912
     0.79752
     0.65841
     0.57054
     0.73162
     0.76091
     0.63644
     0.57787
     0.63644
     0.53394
     0.54126
     0.61447
     0.49733
     0.42411
     0.32893
     0.49733
     0.32893
     0.37286
     0.31428
     0.22642
     0.21178
     0.30696
     0.30696
     0.05070
     0.13124
     0.16785
     0.24106
     0.26303
     0.10927
     0.20445
     0.05070
     0.04338
     0.05802
     0.17517
     0.10195
    -0.02984
     0.05802
     0.13856
     0.16785
    -0.00056
     0.05070
    -0.09574
    -0.04449
     0.04338
     0.00677
     0.02141
    -0.08842
    -0.07377
    -0.13235
    -0.03716
    -0.04449
    -0.00788
    -0.09574
     0.00677
     0.13856
    -0.12503
    -0.08110
    -0.09574
    -0.00056
    -0.12503
     0.09463
     0.09463
     0.11659
     0.05070
    -0.02252
     0.07998
     0.03605
     0.03605
    -0.04449
     0.13856
     0.07266
     0.02873
     0.02141
     0.10927
    -0.02252
     0.16785
    -0.11770
    -0.20557
     0.02141
    -0.03716
     0.23374
    -0.05913
     0.06534
     0.24839
     0.01409
     0.01409
     0.29232
     0.27767
     0.14588
     0.32893
     0.18249
     0.40946
     0.38018
     0.29964
     0.38750
     0.27767
     0.39482
     0.03605
     0.22642
     0.23374
     0.06534
    -0.04449
    -0.08110
    -0.02984
     0.01409
    -0.17628
    -0.32271
    -0.29343
    -0.16163
    -0.20557
    -0.29343
    -0.30075
    -0.38861
    -0.24217
    -0.43986
    -0.12503
    -0.14699
    -0.33004
    -0.29343
    -0.08110
    -0.14699
    -0.31539
    -0.13967
    -0.24217
    -0.14699
    -0.16896
    -0.14699
    -0.17628
    -0.24217
    -0.26414
    -0.27878
    -0.10306
     0.03605
    -0.26414
    -0.30075
    -0.18360
    -0.05181
    -0.24950
    -0.12503
    -0.06645
    -0.16896
    -0.01520
    -0.02252
     0.13856
    -0.02984
     0.02873
     0.04338
     0.27035
     0.16785
     0.27767
     0.27767
     0.48268
     0.73162
     0.66573
     0.92931
     0.79020
     0.62180
     0.47536
     0.31428
     0.20445
     0.25571
     0.24839
    -0.04449
    -0.19092
    -0.53505
    -0.79863
    -1.34044
    -1.54545
    -1.83832
    -1.72850
    -1.64064
    -1.83832
    -1.90422
    -1.37705
    -1.03293
    -0.76934
    -0.55701
    -0.51308
    -0.71809
    -0.60094
    -0.12503
     0.31428
     0.73162
     1.00253
     0.99521
     0.68037
     0.73162
     0.54126
     0.39482
     0.38018
     0.42411
     0.29964
     0.22642
     0.18981
     0.28499
     0.26303
     0.35821
     0.59251
     0.43143
     0.36553
     0.36553
     0.57787
     0.73162
     0.70234
     0.81949
     0.87074
     0.87074
     0.85609
     0.73895
     0.79752
     0.57787
     0.48268
     0.51929
     0.54858
     0.38750
     0.36553
     0.35089
     0.25571
     0.25571
     0.35821
     0.20445
     0.25571
     0.23374
     0.21178
     0.20445
     0.30696
     0.17517
     0.24839
     0.23374
     0.32893
     0.24839
     0.16052
     0.29964
     0.35821
     0.38018
     0.27035
     0.36553
     0.35089
     0.37286
     0.42411
     0.40214
     0.41679
     0.40214
     0.37286
     0.32160
     0.40214
     0.43143
     0.35821
     0.38750
     0.30696
     0.32893
     0.30696
     0.46804
     0.25571
     0.24106
     0.29232
     0.33625
     0.13124
     0.16785
     0.23374
     0.13856
     0.26303
     0.35089
     0.10195
     0.19713
    -0.00788
     0.13124
     0.12391
     0.08731
     0.01409
    -0.02252
     0.10927
     0.04338
     0.19713
     0.10927
    -0.02252
    -0.07377
    -0.14699
     0.02141
     0.06534
    -0.05181
    -0.20557
     0.01409
    -0.03716
    -0.00056
    -0.09574
    -0.00056
    -0.15431
    -0.12503
     0.01409
    -0.05181
    -0.10306
    -0.13967
    -0.10306
     0.03605
    -0.03716
     0.02873
    -0.00056
    -0.03716
    -0.11038
     0.04338
    -0.04449
    -0.00056
    -0.02984
     0.01409
     0.07266
     0.02141
     0.01409
     0.07266
    -0.10306
     0.00677
     0.06534
    -0.00056
     0.02873
    -0.02984
     0.02873
     0.03605
    -0.02252
    -0.01520
     0.07266
     0.00677
     0.06534
    -0.08110
     0.04338
     0.18249
    -0.03716
    -0.03716
     0.16052
     0.13856
     0.07998
    -0.01520
     0.07998
    -0.16163
     0.10927
     0.05070
     0.10927
     0.08731
     0.05070
     0.03605
    -0.00056
     0.09463
     0.02873
    -0.02252
     0.09463
     0.11659
     0.12391
     0.00677
     0.01409
    -0.13967
    -0.13235
    -0.02984
    -0.00056
     0.02873
    -0.05913
    -0.23485
    -0.09574
    -0.16163
    -0.18360
    -0.35932
    -0.27146
    -0.23485
    -0.24217
    -0.29343
    -0.18360
    -0.21289
    -0.41058
    -0.16896
    -0.11770
    -0.26414
    -0.16896
    -0.15431
    -0.26414
    -0.16896
    -0.13967
    -0.05181
     0.07998
     0.17517
     0.01409
     0.20445
     0.11659
     0.22642
     0.07266
     0.29232
     0.10927
     0.11659
     0.08731
     0.02141
    -0.03716
     0.11659
    -0.02252
    -0.07377
    -0.33736
    -0.24950
    -0.28611
    -0.30075
    -0.25682
    -0.38129
    -0.52040
    -0.86453
    -1.20865
    -1.24526
    -1.56742
    -2.06530
    -2.56318
    -2.70230
    -2.93659
    -3.15625
    -3.62484
    -4.19594
    -4.54007
    -4.66454
    -4.48881
    -4.03486
    -3.87378
    -3.78592
    -3.35394
    -2.77551
    -1.97012
    -1.00364
     0.14588
     1.33201
     1.77132
     0.64376
    -0.70345
    -0.84256
    -0.89381
    -0.12503
     0.85609
     1.30272
     1.06843
     0.40946
    -0.16163
    -1.04025
    -2.35085
    -2.84873
    -2.65104
    -1.75779
    -1.18669
    -1.15008
    -1.38437
    -1.16472
    -0.08110
     0.92931
     1.25879
     1.30272
     1.22951
     1.09771
     1.47845
     1.56631
     1.90311
     2.15205
     2.18134
     2.29116
     2.26920
     2.21063
     2.02758
     1.72007
     1.59559
     1.34665
     1.22951
     1.14897
     0.98056
     0.70966
     0.57787
     0.73162
     0.57054
     0.59251
     0.43143
     0.29232
     0.43143
     0.50465
     0.46804
     0.40946
     0.62180
     0.39482
     0.38018
     0.39482
     0.43143
     0.42411
     0.26303
     0.35821
     0.31428
     0.32160
     0.43143
     0.26303
     0.21910
     0.21910
     0.32893
     0.24839
     0.19713
     0.25571
     0.23374
     0.31428
     0.27767
     0.38750
     0.34357
     0.21910
     0.29232
     0.28499
     0.40214
     0.47536
     0.27767
     0.37286
     0.30696
     0.43143
     0.51197
     0.35089
     0.28499
     0.34357
     0.38750
     0.27035
     0.33625
     0.27767
     0.21178
     0.31428
     0.23374
     0.18249
     0.25571
    -0.00056
     0.06534
     0.06534
    -0.09574
    -0.07377
    -0.09574
    -0.00056
    -0.07377
     0.04338
    -0.07377
    -0.12503
    -0.22753
    -0.00056
    -0.03716
     0.02141
    -0.13967
    -0.10306
    -0.07377
    -0.06645
    -0.13235
     0.00677
    -0.03716
    -0.16163
    -0.02984
     0.04338
     0.02873
    -0.16896
    -0.16896
    -0.17628
     0.00677
    -0.06645
    -0.02984
    -0.19092
    -0.09574
    -0.08110
     0.07998
    -0.02984
     0.01409
    -0.11770
    -0.08110
     0.00677
     0.11659
    -0.06645
    -0.05913
    -0.00056
     0.13856
     0.17517
     0.13856
     0.06534
     0.07998
     0.07266
    -0.00788
     0.16785
     0.24839
     0.00677
     0.06534
     0.08731
     0.11659
     0.08731
     0.02141
    -0.02252
    -0.05181
     0.07266
     0.13856
    -0.01520
    -0.13967
    -0.06645
    -0.08110
    -0.10306
     0.04338
    -0.03716
    -0.20557
    -0.05913
     0.05070
    -0.02984
     0.13856
    -0.17628
    -0.10306
     0.12391
     0.15320
     0.19713
     0.26303
     0.19713
     0.27767
     0.20445
     0.39482
     0.43143
     0.32160
     0.39482
     0.39482
     0.53394
     0.51197
     0.38018
     0.40946
     0.50465
     0.54126
     0.53394
     0.43143
     0.34357
     0.17517
     0.41679
     0.51197
     0.57787
     1.03914
     1.55166
     2.35706
     3.46997
     4.85379
     5.09541
     4.62682
     3.63105
     1.47112
    -0.04449
    -0.38861
    -0.02984
     1.25879
     1.68346
     1.08307
    -0.37397
    -1.97012
    -3.45644
    -4.51810
    -5.19903
    -5.49922
    -5.65298
    -5.61637
    -5.27957
    -5.03795
    -4.56203
    -4.11540
    -3.53698
    -2.94392
    -2.62176
    -2.29228
    -1.86029
    -1.66260
    -1.32580
    -0.68880
    -0.15431
     0.46804
     0.79752
     1.14897
     1.38326
     2.02758
     2.20330
     2.31313
     2.30581
     2.43028
     2.68654
     2.78905
     3.08192
     2.92084
     2.66458
     2.88423
     2.62797
     1.60292
     0.07266
    -0.12503
     1.08307
     1.17825
     0.55590
     0.20445
    -0.05181
    -0.50576
    -1.42098
    -2.11655
    -2.28495
    -1.97744
    -1.69189
    -0.32271
    -0.22021
    -1.12079
    -1.31116
    -1.09882
    -0.68880
    -0.33736
     0.00677
     0.36553
     1.00985
     0.96592
     1.06110
     0.91467
     1.08307
     1.22218
     1.17093
     1.23683
     1.09039
     1.23683
     1.04646
     0.96592
     0.95860
     0.79020
     0.84877
     0.70234
     0.63644
     0.61447
     0.38018
     0.40946
     0.40214
     0.46072
     0.47536
     0.28499
     0.18249
     0.07998
     0.18249
     0.21910
     0.10927
     0.02141
     0.04338
    -0.00056
     0.05802
     0.01409
    -0.05181
    -0.12503
    -0.11770
    -0.12503
     0.10195
    -0.06645
    -0.02252
    -0.02252
     0.03605
     0.00677
     0.04338
     0.03605
    -0.08110
    -0.25682
     0.17517
     0.10927
     0.10195
     0.05802
    -0.14699
     0.00677
     0.11659
     0.00677
     0.02141
    -0.02984
     0.02873
     0.01409
    -0.05181
    -0.08110
    -0.05181
    -0.06645
     0.02141
    -0.11038
    -0.02252
    -0.05913
     0.04338
    -0.30807
    -0.02984
    -0.07377
    -0.11038
    -0.25682
    -0.08842
    -0.04449
    -0.27146
    -0.11770
    -0.16896
    -0.16896
    -0.16163
    -0.13967
    -0.16896
    -0.12503
    -0.19824
    -0.23485
    -0.15431
    -0.09574
    -0.12503
    -0.09574
    -0.05913
    -0.13235
     0.00677
    -0.13967
    -0.07377
    -0.11038
    -0.12503
    -0.18360
    -0.04449
     0.00677
    -0.13235
    -0.18360
    -0.07377
    -0.00056
    -0.03716
    -0.07377
    -0.29343
    -0.27146
    -0.16896
    -0.13967
    -0.24950
    -0.21289
    -0.22021
    -0.28611
    -0.13967
    -0.33004
    -0.27146
    -0.40325
    -0.41790
    -0.33004
    -0.54237
    -0.24217
    -0.38129
    -0.43254
    -0.34468
    -0.31539
    -0.39593
    -0.30075
    -0.36665
    -0.24950
    -0.33736
    -0.21289
    -0.16163
    -0.19092
    -0.06645
     0.04338
     0.19713
     0.21910
     0.33625
     0.35089
     0.32893
     0.33625
     0.18249
     0.13856
     0.21178
     0.26303
     0.25571
     0.15320
     0.26303
     0.40946
     0.26303
     0.21178
    -0.05913
    -0.14699
    -0.24217
    -0.46915
    -0.84256
    -1.48688
    -2.04333
    -2.08727
    -2.13120
    -2.76819
    -2.81944
    -2.87802
    -3.03178
    -3.78592
    -4.59864
    -3.81521
    -3.25875
    -3.10499
    -3.09035
    -2.75355
    -2.54122
    -2.36549
    -2.20441
    -2.10923
    -1.77975
    -1.59671
    -1.04757
    -0.71809
    -0.58630
    -0.30075
    -0.23485
    -0.24217
    -0.57166
    -0.76934
    -0.42522
    -0.38861
     0.08731
     0.25571
     0.00677
     0.25571
     0.58519
     0.89270
     0.84877
     0.75359
     0.96592
     1.35398
     1.22951
     0.95128
     1.17093
     1.20754
     1.43452
     1.53702
     1.42719
     1.17825
     0.96592
     1.06110
     1.36130
     1.55899
     1.21486
     0.84877
     0.79020
     0.99521
     0.95128
     0.34357
    -0.03716
    -0.27878
    -0.33736
    -0.36665
     0.28499
     0.87806
     0.58519
     0.01409
    -0.28611
    -0.30075
    -0.19824
    -0.14699
    -0.16163
    -0.03716
     0.02873
     0.11659
     0.41679
     1.21486
     1.09771
     0.54858
     0.47536
     0.86342
     0.68037
     0.26303
     0.57787
     1.03914
     1.43452
     1.55166
     1.64685
     1.85918
     1.61024
     1.53702
     1.32469
     1.42719
     1.36862
     1.47845
     1.44916
     1.44184
     1.47845
     1.17825
     1.09039
     0.92199
     1.00253
     0.84145
     0.69501
     0.69501
     0.60715
     0.68769
     0.60715
     0.55590
     0.53394
     0.40214
     0.44607
     0.49733
     0.57054
     0.48268
     0.32893
     0.41679
     0.48268
     0.49000
     0.36553
     0.55590
     0.42411
     0.53394
     0.44607
     0.68769
     0.62180
     0.62180
     0.73162
     0.79020
     0.91467
     0.77555
     0.69501
     0.85609
     0.89270
     1.06110
     0.82681
     0.73895
     0.67305
     0.73895
     0.67305
     0.65108
     0.68769
     0.35821
     0.45340
     0.32893
     0.40946
     0.46072
     0.00677
     0.05070
     0.01409
     0.06534
    -0.03716
    -0.12503
    -0.22753
    -0.19824
    -0.19824
    -0.19092
    -0.17628
    -0.37397
    -0.38861
    -0.29343
    -0.35932
    -0.32271
    -0.53505
    -0.41058
    -0.51308
    -0.38129
    -0.39593
    -0.28611
    -0.54237
    -0.55701
    -0.43986
    -0.58630
    -0.52040
    -0.53505
    -0.71077
    -0.53505
    -0.53505
    -0.62291
    -0.73273
    -0.68148
    -0.81327
    -0.73273
    -0.71077
    -0.74006
    -0.81327
    -0.87185
    -0.87917
    -0.95971
    -0.76934
    -0.71809
    -0.87917
    -0.99632
    -0.82060
    -0.70345
    -0.84988
    -0.94507
    -1.00364
    -0.70345
    -0.58630
    -0.74738
    -0.82792
    -0.87917
    -0.65952
    -0.65219
    -0.66684
    -0.37397
    -0.57166
    -0.56433
    -0.43254
    -0.48379
    -0.42522
    -0.48379
    -0.37397
    -0.53505
    -0.33004
    -0.38861
    -0.42522
    -0.76202
    -0.98168
    -1.21597
    -1.45759
    -1.47956
    -1.51617
    -1.31848
    -1.24526
    -1.36973
    -1.61867
    -2.18245
    -2.64372
    -3.10499
    -3.61020
    -4.15201
    -3.99093
    -4.32773
    -4.51810
    -3.97629
    -3.80056
    -3.85182
    -4.10808
    -4.13737
    -4.24719
    -4.18862
    -3.58091
    -3.07571
    -2.77551
    -2.66569
    -2.79016
    -3.01713
    -2.87802
    -2.88534
    -2.04333
    -1.04025
    -0.82792
    -0.59362
    -0.30075
    -0.46183
    -0.51308
    -0.85720
    -0.73273
    -0.34468
     0.23374
     0.54126
     1.31005
     2.23259
     2.48885
     2.43028
     1.34665
     0.92199
     1.57363
     2.12276
     2.21063
     2.25456
     2.07883
     1.88114
     1.86650
     2.22527
     2.24723
     2.30581
     2.67190
     2.48153
     2.32045
     2.38635
     2.34242
     2.30581
     2.37903
     2.34974
     2.51082
     2.33510
     1.99829
     1.81525
     1.77864
     1.76400
     1.73471
     1.74203
     1.36862
     1.31005
     1.25879
     0.81949
     0.64376
     0.84145
     1.20754
     0.98789
     1.17825
     1.09771
     1.03914
     0.90002
     0.71698
     0.25571
    -0.60094
    -0.84256
    -0.79131
    -0.42522
     0.07998
     0.42411
     0.79752
    -0.03716
    -0.35932
     0.18249
     0.24106
     0.22642
     0.31428
     0.57787
     0.94396
     1.42719
     1.45648
     1.63953
     1.77864
     1.76400
     1.69810
     1.53702
     1.45648
     1.25879
     0.87074
     0.64376
     0.51929
     0.54126
     0.26303
     0.12391
     0.06534
    -0.13967
    -0.00788
    -0.24950
    -0.27146
    -0.26414
    -0.16896
    -0.16896
    -0.17628
    -0.16163
    -0.17628
    -0.13235
    -0.24217
     0.05802
    -0.10306
     0.01409
    -0.08842
    -0.13967
     0.00677
     0.08731
    -0.00056
    -0.06645
     0.06534
    -0.01520
     0.12391
     0.14588
     0.05802
     0.05070
     0.12391
     0.13124
     0.13856
     0.18981
     0.07998
     0.12391
    -0.04449
     0.03605
    -0.00788
    -0.05913
     0.02141
    -0.09574
    -0.11038
    -0.03716
    -0.09574
    -0.17628
    -0.29343
    -0.27878
    -0.13235
    -0.27146
    -0.13967
    -0.27146
    -0.19824
    -0.26414
    -0.19824
    -0.27878
    -0.17628
    -0.22021
    -0.15431
    -0.23485
    -0.22753
    -0.22021
    -0.18360
    -0.35932
    -0.19092
    -0.19824
    -0.22021
    -0.27878
    -0.14699
    -0.22021
    -0.27878
    -0.35200
    -0.19824
    -0.13235
    -0.33004
    -0.05181
    -0.13235
    -0.19092
    -0.08110
    -0.06645
    -0.19824
     0.02873
    -0.10306
    -0.13967
     0.01409
     0.05070
     0.03605
    -0.14699
    -0.05913
    -0.02984
     0.16052
    -0.05913
     0.09463
     0.11659
     0.08731
    -0.00788
     0.13856
     0.32160
     0.21910
     0.40214
     0.44607
     0.36553
     0.42411
     0.32160
     0.46804
     0.47536
     0.33625
     0.30696
     0.23374
     0.26303
     0.22642
     0.00677
    -0.02984
    -0.15431
    -0.35200
    -0.48379
    -0.60094
    -1.10615
    -1.33312
    -1.68457
    -1.77243
    -1.26723
    -1.28919
    -1.02561
    -1.01828
    -1.00364
    -1.07686
    -1.19401
    -1.10615
    -0.59362
    -0.33004
    -0.30075
     0.09463
     0.25571
     0.36553
     0.29964
     0.15320
    -0.23485
    -0.08110
    -0.31539
    -0.59362
    -1.04757
    -1.70653
    -2.28495
    -2.65837
    -2.33621
    -2.09459
    -1.58938
    -1.23062
    -1.06954
    -1.31848
    -0.87917
    -0.35200
     0.59251
     0.57054
     0.87074
     0.07266
     0.99521
     1.81525
     1.77864
     0.60715
     0.51197
     0.20445
    -1.59671
    -2.73158
    -3.96164
    -4.30577
    -2.44603
    -1.34776
    -0.77667
    -0.63023
    -1.40634
    -2.35817
    -2.48996
    -1.45759
    -0.05181
     1.16361
     1.97633
     2.88423
     3.38943
     3.62373
     3.74088
     3.63837
     3.24300
     2.95013
     2.56939
     2.42296
     2.17402
     1.77864
     1.58095
     1.32469
     1.04646
     0.92199
     0.73162
     0.92199
     0.84877
     0.51197
     0.40946
     0.47536
     0.21178
     0.21910
     0.54858
     3.06727
     1.24415
    -1.08418
    -0.30075
     0.03605
     0.49000
     0.76091
     0.64376
     0.42411
     0.37286
     0.10195
     0.10195
    -0.11038
    -0.11038
    -0.32271
    -0.26414
    -0.20557
    -0.19824
    -0.11038
    -0.13235
    -0.15431
    -0.16896
    -0.02984
    -0.12503
    -0.18360
    -0.06645
     0.02141
    -0.19824
     0.04338
    -0.03716
    -0.01520
    -0.08842
     0.02873
     0.01409
     0.07998
     0.11659
    -0.05181
    -0.02252
    -0.01520
     0.13124
     0.10927
     0.00677
     0.02141
    -0.10306
    -0.00056
     0.04338
    -0.06645
    -0.00788
    -0.15431
    -0.14699
    -0.09574
    -0.06645
    -0.10306
    -0.22753
    -0.22753
    -0.16163
    -0.15431
    -0.12503
    -0.22753
    -0.18360
    -0.22753
    -0.13235
    -0.21289
    -0.09574
    -0.19092
    -0.16163
     0.04338
     0.11659
    -0.00056
    -0.16163
    -0.09574
     0.11659
     0.02873
     0.00677
     0.08731
     0.06534
     0.16785
     0.21178
     0.37286
     0.10927
     0.23374
     0.10927
     0.37286
     0.24106
     0.16785
     0.21178
     0.07998
     0.16785
     0.30696
     0.10927
     0.04338
    -0.05181
    -0.01520
     0.18981
     0.13124
     0.05070
     0.13124
     0.04338
     0.07998
     0.19713
     0.24839
     0.36553
     0.27035
     0.26303
     0.50465
     0.39482
     0.76823
     0.65108
     0.51197
     0.61447
     0.68037
     0.62180
     0.46804
     0.48268
     0.40946
     0.58519
     0.37286
     0.46804
     0.38750
     0.17517
     0.31428
     0.20445
     0.16785
     0.15320
     0.00677
     0.01409
     0.11659
     0.03605
     0.04338
    -0.11770
    -0.17628
    -0.13967
    -0.09574
    -0.08842
    -0.22753
    -0.33004
    -0.11770
    -0.27146
    -0.28611
    -0.19092
    -0.30075
    -0.35200
    -0.30807
    -0.42522
    -0.31539
    -0.57166
    -0.40325
    -0.49844
    -0.46915
    -0.37397
    -0.53505
    -0.53505
    -0.54969
    -0.49112
    -0.58630
    -0.49844
    -0.44718
    -0.48379
    -0.35932
    -0.30075
    -0.28611
    -0.29343
    -0.39593
    -0.33004
    -0.14699
     0.04338
     0.06534
     0.18981
     0.18249
     0.06534
     0.27035
     0.57054
     0.75359
     0.64376
     0.76823
     0.95860
     1.31005
     1.41987
     1.35398
     1.82257
     2.13741
     2.61332
     2.97209
     2.93548
     2.53278
     2.51082
     2.22527
     2.02026
     1.55166
     1.14897
     0.57054
     0.37286
     0.60715
     0.21910
    -0.43986
    -1.18669
    -1.88226
    -2.47532
    -3.18553
    -3.49305
    -3.71270
    -4.15933
    -4.85490
    -4.85490
    -4.32041
    -3.71270
    -3.82985
    -4.05683
    -4.81097
    -6.06300
    -6.61213
    -5.99710
    -5.18438
    -3.52966
    -1.59671
    -0.29343
    -0.61559
    -1.23062
    -0.80595
     0.06534
     0.75359
     1.27344
     2.45224
     3.18442
     3.49926
     3.93125
     5.04416
     5.40293
     4.83915
     4.50967
     3.70427
     3.39676
     3.47729
     2.61332
     2.04222
     1.83721
     2.05687
     2.04955
     1.41255
     1.09039
     0.76823
     0.51929
     0.28499
    -0.25682
    -0.25682
    -0.41790
    -0.44718
    -0.34468
    -0.31539
    -0.42522
    -0.42522
    -0.54969
    -0.33736
    -0.09574
    -0.18360
    -0.16163
    -0.02984
     0.02873
     0.14588
     0.10195
     0.17517
     0.18981
     0.29964
     0.27035
     0.40214
     0.37286
     0.49000
     0.43875
     0.29964
     0.57787
     0.54126
     0.33625
     0.37286
     0.43143
     0.14588
     0.53394
     0.59983
     0.49000
     0.32160
     0.51197
     0.35821
     0.30696
     0.32893
     0.28499
     0.23374
     0.24839
     0.40946
     0.32160
     0.33625
     0.39482
     0.25571
     0.33625
     0.15320
     0.21178
     0.07998
     0.24106
     0.13124
     0.34357
     0.13856
     0.19713
     0.04338
     0.17517
     0.16052
     0.17517
     0.11659
     0.12391
     0.26303
     0.11659
     0.02873
     0.21910
    -0.03716
     0.26303
     0.15320
     0.12391
     0.29964
     0.24839
     0.10195
    -0.03716
     0.01409
     0.03605
    -0.16896
    -0.10306
    -0.16163
    -0.41058
    -0.27146
    -0.49844
    -0.41058
    -0.52040
    -0.59362
    -0.60094
    -0.49112
    -0.43986
    -0.30807
    -0.45451
    -0.44718
    -0.21289
    -0.29343
    -0.15431
    -0.10306
    -0.04449
     0.11659
     0.23374
     0.18981
     0.19713
     0.18981
     0.39482
     0.25571
     0.10927
     0.20445
    -0.02252
     0.27035
     0.36553
     0.19713
     0.21178
     0.20445
     0.21178
     0.21178
     0.27767
     0.15320
     0.27035
     0.16785
     0.05802
     0.10195
     0.17517
     0.04338
    -0.05181
    -0.08110
     0.02141
    -0.02252
    -0.25682
    -0.19092
    -0.31539
    -0.30075
    -0.24217
    -0.38861
    -0.31539
    -0.42522
    -0.44718
    -0.41790
    -0.29343
    -0.49112
    -0.48379
    -0.62291
    -0.35200
    -0.34468
    -0.30075
    -0.33004
    -0.38129
    -0.43254
    -0.35200
    -0.37397
    -0.25682
    -0.25682
    -0.23485
    -0.09574
    -0.16896
    -0.11038
    -0.16163
    -0.08110
    -0.10306
    -0.00788
    -0.04449
    -0.05181
     0.04338
    -0.13235
     0.01409
     0.02141
    -0.02252
     0.07266
    -0.05181
    -0.05913
    -0.05181
    -0.13967
    -0.10306
    -0.35932
    -0.30807
    -0.23485
    -0.43254
    -0.31539
    -0.52040
    -0.74006
    -0.93774
    -1.03293
    -1.28187
    -1.25990
    -1.29651
    -1.22329
    -1.12811
    -0.76934
    -0.66684
    -0.16163
     0.21910
     0.95860
     1.59559
     1.82989
     1.52238
     1.20754
     1.14897
     2.01294
     2.05687
     1.97633
     2.29849
     3.41872
     4.45842
     4.39984
     3.90196
     1.74935
    -0.54969
    -2.16781
    -4.64989
    -5.70423
    -4.74508
    -3.21482
    -2.44603
    -2.89998
    -4.41560
    -5.07456
    -5.70423
    -6.68535
    -7.61522
    -8.77206
    -9.34316
    -8.27418
    -5.93853
    -3.26607
    -1.16472
     0.05802
    -0.02984
    -0.57166
    -1.16472
    -0.99632
    -0.29343
     0.62912
     1.63220
     2.50350
     3.04531
     3.28693
     3.46265
     3.46265
     3.01602
     2.83298
     2.55475
     2.30581
     2.04222
     1.69810
     1.57363
     1.33201
     1.22951
     1.11236
     1.11236
     1.10503
     1.00253
     0.89270
     1.00253
     0.92199
     1.02450
     0.83413
     0.97324
     0.84877
     0.93663
     0.92199
     1.00985
     0.92199
     0.70966
     0.73895
     0.80484
     0.74627
     0.81216
     0.72430
     0.53394
     0.70966
     0.57787
     0.47536
     0.43875
     0.60715
     0.40946
     0.48268
     0.43143
     0.30696
     0.25571
     0.10927
     0.46072
     0.32160
     0.31428
     0.10927
     0.17517
    -0.09574
     0.21910
     0.05802
    -0.11770
     0.01409
    -0.11038
     0.00677
     0.00677
    -0.15431
    -0.13967
    -0.20557
    -0.24217
     0.01409
    -0.14699
    -0.23485
    -0.24950
    -0.17628
    -0.27878
    -0.15431
    -0.21289
    -0.11770
    -0.22021
    -0.23485
    -0.29343
    -0.13967
    -0.28611
    -0.33736
    -0.38129
    -0.16163
    -0.18360
    -0.28611
    -0.27146
    -0.33004
    -0.25682
    -0.25682
    -0.22021
    -0.23485
    -0.25682
    -0.30807
    -0.22021
    -0.13235
    -0.20557
    -0.16896
    -0.38861
    -0.19092
    -0.14699
    -0.17628
    -0.25682
    -0.35200
    -0.32271
    -0.22021
    -0.35932
    -0.27146
    -0.33736
    -0.29343
    -0.21289
    -0.03716
    -0.04449
    -0.02984
    -0.13967
    -0.22021
    -0.03716
    -0.02984
    -0.33004
    -0.30807
    -0.57166
    -0.48379
    -0.38129
    -0.22753
    -0.16896
    -0.36665
    -0.39593
    -0.57166
    -0.47647
    -0.59362
    -0.52040
    -0.42522
    -0.24217
    -0.22021
     0.00677
     0.02873
     0.00677
     0.16052
     0.11659
     0.10195
     0.10195
     0.12391
     0.10927
     0.07266
     0.34357
     0.18981
     0.09463
    -0.04449
     0.12391
     0.23374
     0.12391
     0.18249
     0.12391
     0.07998
     0.21178
     0.29232
     0.27767
     0.14588
     0.11659
     0.24106
     0.33625
     0.40214
     0.24839
     0.13124
     0.17517
     0.18981
     0.55590
     0.35821
     0.35821
     0.28499
     0.39482
     0.43875
     0.27767
     0.37286
     0.18981
     0.19713
     0.21178
     0.21178
     0.27767
     0.16052
    -0.00788
     0.05070
     0.07998
    -0.05181
    -0.08110
    -0.02984
     0.20445
     0.13856
     0.67305
     1.34665
     1.58095
     1.67613
     1.73471
     2.84762
     2.40831
     0.84877
     0.16052
    -0.60826
    -0.06645
     1.00985
     1.16361
     0.66573
     0.06534
    -0.44718
    -1.18669
    -1.72850
    -1.77975
    -1.79439
    -1.48688
    -1.29651
    -1.12079
    -1.12079
    -0.78399
    -0.50576
    -0.17628
    -0.13967
    -0.23485
    -0.05913
    -0.02252
    -0.22753
    -0.13967
     0.03605
    -0.07377
    -0.33004
    -0.48379
    -0.49112
    -0.18360
     0.13124
     0.54858
     0.94396
     1.06110
     1.30272
     1.36130
     1.20754
     1.26611
     1.21486
     1.48577
     1.78596
     1.82257
     1.71274
     1.02450
     0.65841
     0.35089
    -0.01520
    -0.60094
    -0.86453
    -0.84256
    -0.74006
    -0.66684
    -0.71809
    -0.98900
    -1.17936
    -1.20865
    -1.07686
    -0.61559
    -0.49844
    -0.30075
    -0.13967
     0.08731
     0.21178
     0.32893
     0.20445
     0.33625
     0.27767
     0.31428
     0.22642
     0.24106
     0.09463
    -0.03716
     0.09463
     0.13856
     0.22642
    -0.11770
    -0.02984
     0.01409
     0.05802
    -0.03716
    -0.14699
    -0.09574
    -0.15431
     0.07998
    -0.19092
    -0.18360
    -0.15431
    -0.14699
    -0.18360
    -0.14699
    -0.06645
    -0.22021
    -0.22021
    -0.23485
    -0.10306
    -0.21289
    -0.33736
    -0.22021
    -0.12503
    -0.15431
    -0.05181
    -0.20557
    -0.34468
    -0.28611
    -0.34468
    -0.22021
    -0.08842
    -0.21289
    -0.24950
    -0.22021
    -0.17628
    -0.21289
    -0.15431
    -0.28611
    -0.19824
    -0.14699
    -0.17628
    -0.17628
    -0.09574
    -0.22753
    -0.32271
    -0.21289
    -0.04449
    -0.07377
    -0.16896
    -0.05913
    -0.23485
    -0.05913
    -0.09574
    -0.10306
    -0.22021
    -0.20557
    -0.01520
    -0.11770
    -0.08110
    -0.10306
    -0.13967
    -0.19092
    -0.17628
    -0.01520
    -0.16163
    -0.27146
    -0.04449
    -0.19092
    -0.16896
    -0.24950
    -0.19092
    -0.20557
    -0.21289
    -0.05181
    -0.13235
    -0.15431
    -0.21289
    -0.29343
    -0.17628
    -0.12503
    -0.15431
    -0.18360
    -0.11038
    -0.03716
    -0.13235
    -0.11770
    -0.29343
    -0.13967
    -0.10306
    -0.16163
    -0.11770
    -0.11770
    -0.13235
    -0.21289
    -0.06645
    -0.10306
     0.03605
    -0.16896
    -0.04449
    -0.16896
    -0.18360
    -0.28611
    -0.11038
    -0.22021
    -0.16163
    -0.34468
    -0.24950
    -0.28611
    -0.15431
    -0.43986
    -0.54969
    -0.49844
    -0.54237
    -0.69613
    -0.72541
    -0.86453
    -0.88649
    -0.91578
    -0.71809
    -0.63755
    -0.48379
    -0.17628
    -0.02984
     0.07998
    -0.08110
     0.25571
     0.75359
     0.83413
     0.87806
     0.66573
     0.71698
     0.47536
     0.05802
    -0.06645
     0.10195
    -0.65219
    -0.63023
    -0.84256
    -0.82792
    -1.28187
    -1.30383
    -1.35509
    -1.30383
    -1.26723
    -1.39170
    -1.13543
    -0.74738
    -0.66684
    -0.44718
    -0.38861
    -0.00788
     0.30696
     0.50465
     0.33625
     0.39482
     0.21910
     0.33625
     0.35089
     0.09463
    -0.06645
     0.00677
    -0.08110
    -0.16896
    -0.28611
    -0.25682
    -0.15431
    -0.16163
     0.10195
     0.17517
     0.08731
    -0.02984
     0.15320
     0.09463
     0.29232
     0.26303
     0.30696
     0.43143
     0.46804
     0.51929
     0.43143
     0.62180
     0.61447
     0.46072
     0.69501
     0.74627
     0.82681
     0.86342
     0.92199
     0.78288
     0.75359
     0.86342
     0.64376
     0.68037
     0.54126
     0.66573
     0.63644
     0.54126
     0.28499
     0.04338
    -0.21289
    -0.21289
    -0.39593
    -0.48379
    -0.52772
    -0.71077
    -0.82792
    -0.80595
    -0.95971
    -0.95239
    -0.70345
    -0.90114
    -0.77667
    -0.49844
    -0.54969
    -0.51308
    -0.36665
    -0.09574
     0.14588
     0.52661
     0.57787
     0.73162
     0.90002
     0.81216
     0.43143
     0.24106
     0.10195
     0.34357
     0.51929
    -0.07377
    -0.62291
    -0.94507
    -0.96703
    -1.36973
    -1.36241
    -1.44295
    -1.55278
    -1.61135
    -1.70653
    -1.75046
    -1.56010
    -1.53081
    -1.23062
    -0.99632
    -0.69613
    -0.43986
    -0.08842
    -0.05181
    -0.11038
     0.07998
     0.19713
     0.29232
     0.26303
     0.17517
     0.19713
     0.24839
     0.18249
     0.25571
     0.23374
     0.26303
     0.14588
     0.24106
     0.21178
     0.30696
     0.13124
    -0.02252
     0.23374
     0.24106
     0.20445
     0.18249
    -0.01520
     0.12391
     0.18249
     0.24839
     0.04338
     0.10195
     0.03605
     0.07998
    -0.00788
     0.10195
     0.05802
    -0.01520
     0.00677
     0.10927
    -0.00788
     0.13124
     0.02141
    -0.02252
    -0.06645
     0.05802
    -0.06645
    -0.00056
    -0.05181
    -0.10306
     0.07998
    -0.00788
    -0.02984
    -0.10306
    -0.15431
    -0.00056
    -0.00056
    -0.04449
     0.00677
    -0.16896
    -0.08842
    -0.07377
    -0.03716
     0.05070
     0.04338
     0.02141
    -0.13967
     0.10195
     0.05070
    -0.10306
    -0.04449
     0.02873
     0.05070
     0.18981
     0.10927
     0.13124
    -0.00056
    -0.00788
     0.04338
     0.15320
    -0.00056
     0.05802
     0.09463
     0.21910
     0.07998
    -0.01520
     0.00677
     0.16052
     0.00677
     0.09463
     0.18981
     0.03605
    -0.00788
    -0.05181
    -0.31539
    -0.08842
    -0.00056
    -0.06645
    -0.01520
     0.01409
    -0.13967
    -0.41790
    -0.60826
    -0.71077
    -0.60094
    -0.69613
    -0.84988
    -0.70345
     0.42411
     2.14473
     4.43645
     5.07345
     3.87267
     2.21795
     1.64685
     1.71274
     1.54434
     2.26188
     3.11121
     2.70851
     2.18134
     1.46380
     0.43875
    -0.35932
    -1.28187
    -1.86761
    -2.61443
    -2.83409
    -2.96588
    -2.92195
    -2.90731
    -2.60711
    -2.22638
    -1.80172
    -1.34776
    -1.12811
    -0.90846
    -0.31539
    -0.01520
     0.05802
     0.12391
     0.10927
     0.19713
     0.30696
     0.41679
     0.50465
     0.43143
     0.40214
     0.33625
     0.49733
     0.36553
     0.41679
     0.19713
     0.39482
     0.54126
     0.44607
     0.31428
     0.33625
     0.19713
     0.10927
     0.34357
     0.40946
     0.03605
     0.07998
     0.18249
     0.27035
     0.23374
     0.05070
     0.01409
     0.08731
     0.16052
     0.22642
     0.21178
    -0.00788
     0.07998
     0.07266
     0.08731
     0.16785
     0.05802
    -0.02984
     0.15320
     0.05802
     0.10195
    -0.00056
     0.00677
    -0.13967
    -0.05913
     0.07266
    -0.00788
    -0.13967
    -0.07377
    -0.15431
    -0.14699
     0.01409
    -0.05181
    -0.10306
    -0.21289
    -0.13967
    -0.11038
    -0.08842
    -0.11038
    -0.22021
    -0.24217
     0.05802
    -0.04449
     0.06534
    -0.05913
    -0.03716
    -0.09574
     0.10195
     0.11659
     0.02141
    -0.02252
    -0.00056
     0.02873
     0.07998
    -0.03716
     0.02873
     0.01409
    -0.00788
     0.09463
     0.10195
    -0.12503
    -0.04449
    -0.18360
    -0.04449
     0.08731
    -0.11038
    -0.07377
    -0.03716
    -0.01520
     0.11659
    -0.20557
    -0.13235
    -0.41058
    -0.39593
    -0.40325
    -0.48379
    -0.49844
    -0.62291
    -0.56433
    -0.54969
    -0.19824
    -0.10306
    -0.22753
    -0.13235
    -0.28611
    -0.04449
    -0.01520
     0.03605
     0.18981
     0.37286
     0.42411
     0.45340
     0.51929
     0.49000
     0.35089
     0.29232
     0.46072
     0.36553
     0.34357
     0.15320
     0.07266
     0.12391
     0.17517
     0.12391
     0.03605
     0.10195
     0.06534
     0.11659
     0.21178
     0.10927
     0.07998
    -0.06645
     0.12391
     0.18249
     0.24106
     0.12391
     0.03605
     0.07266
     0.15320
     0.05802
     0.05802
     0.08731
     0.07998
     0.16052
     0.15320
     0.03605
    -0.00788
     0.05070
    -0.02252
     0.21910
     0.16052
     0.08731
     0.14588
     0.14588
     0.21178
     0.15320
     0.18981
     0.18249
     0.24839
     0.15320
     0.27035
     0.33625
     0.27035
     0.17517
     0.19713
     0.27767
     0.31428
     0.09463
     0.06534
     0.10195
     0.02873
     0.02141
    -0.15431
    -0.09574
    -0.11038
    -0.19092
    -0.18360
    -0.33736
    -0.22753
    -0.33736
    -0.44718
    -0.41058
    -0.19092
    -0.23485
    -0.30075
    -0.40325
    -0.24217
    -0.22021
    -0.22021
    -0.19824
    -0.09574
    -0.11038
     0.02141
    -0.03716
    -0.05181
    -0.06645
    -0.01520
    -0.00056
     0.02141
    -0.01520
    -0.01520
    -0.10306
     0.02141
    -0.10306
    -0.06645
    -0.04449
    -0.01520
     0.02141
    -0.12503
    -0.26414
    -0.38129
    -0.12503
    -0.35932
    -0.49844
    -0.54237
    -0.71809
    -0.97435
    -1.00364
    -1.14275
    -1.27455
    -1.39902
    -1.80904
    -2.05066
    -2.18977
    -2.51925
    -2.43871
    -2.22638
    -1.99208
    -1.45027
     0.24106
     1.75667
     2.19598
     1.39058
     0.72430
     0.92199
     1.25147
     1.85918
     2.68654
     2.08615
     2.15205
     3.18442
     2.99406
     2.47421
     1.63220
     0.97324
     0.34357
    -0.20557
    -0.16163
    -0.45451
    -0.50576
    -0.42522
    -0.38861
    -0.37397
    -0.23485
    -0.11770
     0.00677
     0.05070
     0.10195
     0.00677
     0.19713
     0.13856
     0.13856
    -0.08110
     0.16785
     0.21178
     0.09463
     0.21178
     0.04338
     0.01409
    -0.03716
    -0.04449
     0.16052
     0.08731
     0.14588
    -0.09574
     0.01409
     0.12391
    -0.01520
     0.03605
    -0.03716
    -0.00056
    -0.01520
     0.01409
    -0.01520
     0.05070
    -0.19824
    -0.17628
    -0.00056
     0.04338
    -0.10306
    -0.16163
    -0.11038
    -0.14699
    -0.10306
    -0.14699
    -0.15431
    -0.11038
    -0.24217
    -0.20557
    -0.09574
    -0.16163
    -0.19824
    -0.16896
    -0.12503
    -0.13235
    -0.04449
    -0.16896
    -0.05181
    -0.08110
    -0.01520
    -0.14699
     0.00677
    -0.06645
    -0.12503
     0.05802
     0.13124
     0.05070
    -0.13235
    -0.00788
     0.00677
    -0.05913
     0.07266
     0.12391
     0.13124
    -0.02984
    -0.00056
    -0.05181
    -0.11038
     0.10927
     0.00677
     0.06534
     0.18981
     0.07266
    -0.00788
     0.05070
     0.01409
     0.13856
    -0.05913
     0.00677
    -0.27146
    -0.26414
    -0.19092
    -0.24950
    -0.27146
    -0.06645
    -0.17628
    -0.17628
     0.01409
    -0.10306
    -0.20557
    -0.57898
    -0.55701
    -0.50576
    -0.36665
    -0.27146
    -0.49844
    -0.57898
    -0.36665
    -0.37397
    -0.46183
    -0.43986
    -0.36665
    -0.38129
    -0.56433
    -0.44718
    -0.20557
    -0.30807
    -0.17628
    -0.16163
     0.06534
     0.17517
     0.06534
     0.10927
    -0.01520
     0.29232
     0.05070
     0.19713
     0.14588
     0.03605
     0.07998
     0.05802
     0.18981
    -0.02984
     0.06534
    -0.08842
     0.12391
     0.11659
     0.13124
    -0.07377
     0.06534
     0.02141
     0.07998
     0.07998
     0.19713
     0.16052
     0.05070
     0.20445
     0.17517
     0.24839
     0.07998
     0.08731
     0.23374
     0.16052
     0.30696
     0.04338
     0.01409
     0.27035
     0.28499
     0.12391
     0.18981
     0.04338
     0.11659
     0.10927
     0.25571
     0.06534
     0.03605
     0.04338
     0.06534
     0.18981
     0.14588
     0.02141
     0.10927
     0.02141
     0.11659
     0.18249
     0.02141
     0.18981
     0.16052
     0.11659
     0.23374
     0.25571
     0.13856
     0.04338
    -0.02252
     0.16785
     0.19713
     0.24106
     0.29964
     0.10195
     0.16052
     0.17517
     0.54858
     0.36553
     0.39482
     0.35089
     0.37286
     0.54858
     0.70966
     0.52661
     0.59251
     0.66573
     0.90002
     0.79752
     0.40214
     0.14588
     0.07998
     0.13856
    -0.12503
    -0.71809
    -1.49420
    -1.87493
    -1.96280
    -2.90731
    -4.13737
    -4.95741
    -5.06723
    -4.16665
    -3.27340
    -2.09459
    -0.93774
    -1.04757
    -1.66260
    -2.27031
    -1.99940
    -0.80595
     0.59251
     1.59559
     2.45957
     3.17710
     3.71159
     3.60909
     3.48462
     3.25764
     2.95013
     2.68654
     2.34242
     2.02026
     1.82989
     1.39791
     1.33201
     1.25147
     1.04646
     0.84145
     0.74627
     0.70234
     0.68769
     0.48268
     0.47536
     0.31428
     0.49733
     0.29964
     0.51197
     0.37286
     0.27035
     0.15320
     0.29964
     0.23374
     0.26303
     0.30696
     0.19713
     0.22642
     0.35089
     0.36553
     0.21910
     0.11659
     0.05070
     0.18249
     0.24839
     0.29964
     0.07266
     0.07266
     0.13856
     0.15320
     0.22642
     0.25571
     0.01409
     0.16785
     0.09463
     0.24106
     0.18249
     0.08731
     0.05070
     0.13124
     0.29964
     0.44607
     0.22642
     0.18249
     0.17517
     0.04338
     0.27767
     0.28499
     0.24106
     0.16052
     0.15320
     0.33625
     0.21910
     0.18249
     0.16785
     0.16785
     0.24839
     0.10195
     0.26303
     0.15320
     0.10195
     0.13124
     0.00677
     0.25571
     0.18249
     0.02873
    -0.05181
    -0.10306
    -0.00056
    -0.20557
    -0.17628
    -0.15431
    -0.10306
    -0.34468
    -0.24217
    -0.36665
    -0.38129
    -0.48379
    -0.49112
    -0.40325
    -0.33004
    -0.51308
    -0.61559
    -0.52040
    -0.49844
    -0.65219
    -0.79863
    -0.68148
    -0.65219
    -0.74006
    -0.74006
    -0.80595
    -0.89381
    -0.98900
    -1.25990
    -0.93774
    -1.01828
    -1.06222
    -1.08418
    -0.82792
    -0.84256
    -0.83524
    -1.00364
    -0.96703
    -0.74006
    -0.65219
    -0.68148
    -0.49112
    -0.76202
    -0.67416
    -0.41058
    -0.36665
    -0.34468
    -0.49112
    -0.43986
    -0.60094
    -0.46183
    -0.49844
    -0.49844
    -0.44718
    -0.71809
    -0.48379
    -0.36665
    -0.41058
    -0.29343
    -0.45451
    -0.54969
    -0.65219
    -0.47647
    -0.36665
    -0.46183
    -0.60094
    -0.26414
    -0.07377
    -0.07377
    -0.15431
    -0.57166
    -0.66684
    -0.45451
    -0.27146
     0.10927
     0.00677
    -0.30075
    -0.55701
    -0.74738
    -0.78399
    -1.13543
    -1.15740
    -1.13543
    -1.47224
    -1.77975
    -1.87493
    -1.97012
    -2.10923
    -2.18245
    -2.42407
    -2.40942
    -2.40210
    -2.44603
    -2.59247
    -2.45336
    -2.12387
    -2.13852
    -2.10923
    -1.76511
    -1.58938
    -1.75779
    -1.73582
    -1.56010
    -1.22329
    -1.39170
    -1.42098
    -1.29651
    -1.18669
    -1.04025
    -1.03293
    -0.69613
    -0.35932
    -0.35200
    -0.27146
    -0.02984
     0.35821
     0.58519
     0.92199
     1.14164
     1.20754
     1.39791
     1.69810
     1.85186
     1.98365
     2.02758
     2.07151
     2.05687
     2.32045
     2.21063
     1.96901
     2.04955
     1.76400
     1.71274
     1.61756
     1.65417
     1.73471
     1.55899
     1.49309
     1.65417
     1.74935
     1.66881
     1.54434
     1.50773
     1.59559
     1.62488
     1.61756
     1.74935
     1.65417
     1.50773
     1.51506
     1.72007
     1.73471
     1.50773
     1.52238
     1.37594
     1.43452
     1.36862
     1.38326
     1.28076
     1.11236
     1.11968
     1.22218
     1.18557
     1.13432
     1.09039
     0.95860
     0.98789
     0.98789
     1.09039
     1.11236
     1.00985
     0.90002
     1.00985
     1.05378
     1.01717
     0.90735
     0.95128
     0.92931
     0.90002
     1.03182
     0.79752
     0.97324
     0.87806
     0.87074
     0.68769
     0.92931
     0.90002
     0.98056
     0.63644
     0.62912
     0.65841
     0.65108
     0.59983
     0.79752
     0.50465
     0.46072
     0.46072
     0.51929
     0.34357
     0.36553
     0.38018
     0.38750
     0.38750
     0.34357
     0.40214
     0.35089
     0.36553
     0.17517
     0.31428
     0.40946
     0.58519
     0.45340
     0.36553
     0.25571
     0.38018
     0.45340
     0.51929
     0.54858
     0.27767
     0.34357
     0.40214
     0.45340
     0.49733
     0.35089
     0.41679
     0.43875
     0.44607
     0.32160
     0.53394
     0.47536
     0.35089
     0.28499
     0.68769
     0.64376
     0.63644
     0.42411
     0.43875
     0.48268
     0.60715
     0.62180
     0.65841
     0.49733
     0.54126
     0.59251
     0.68769
     0.67305
     0.39482
     0.40214
     0.46804
     0.41679
     0.52661
     0.41679
     0.46804
     0.28499
     0.40946
     0.50465
     0.25571
     0.45340
     0.18249
    -0.02984
     0.13856
     0.26303
     0.15320
     0.26303
     0.29964
     0.09463
     0.29964
     0.36553
     0.42411
     0.32893
     0.35821
     0.40946
     0.51929
     0.57054
     0.78288
     0.70966
     0.47536
     0.64376
     0.95860
     0.73895
     0.78288
     0.73895
     0.66573
     0.78288
     0.76823
     0.57054
     0.78288
     0.68769
     0.43143
     0.43143
     0.32893
     0.41679
     0.21910
     0.15320
     0.10195
     0.07998
     0.26303
     0.05802
     0.31428
     0.14588
     0.11659
    -0.20557
    -0.43986
    -0.21289
    -0.10306
    -0.16163
     0.00677
     0.09463
     0.24839
     0.02873
     0.04338
     0.07998
     0.05070
    -0.23485
    -0.16163
     0.11659
     0.47536
     0.83413
     0.92199
     1.14897
     1.22951
     0.25571
     0.08731
    -0.11038
     0.50465
     1.07575
     0.79752
     0.59251
    -0.02252
    -0.24217
     0.03605
     0.59251
     0.18249
    -0.23485
    -0.41058
    -0.50576
    -0.38861
    -0.22753
    -0.11770
    -0.05913
    -0.23485
    -0.08110
     0.01409
    -0.09574
    -0.04449
    -0.13967
    -0.35932
    -0.27878
    -0.24950
    -0.19824
    -0.16163
    -0.36665
    -0.27878
    -0.28611
    -0.29343
    -0.33736
    -0.24950
    -0.21289
    -0.23485
    -0.27878
    -0.28611
    -0.07377
    -0.19092
    -0.27146
    -0.19824
    -0.14699
    -0.19092
    -0.19092
    -0.17628
    -0.13967
    -0.11038
    -0.06645
    -0.02252
    -0.05913
    -0.12503
    -0.01520
     0.01409
    -0.11038
    -0.08110
    -0.07377
     0.18249
     0.18981
    -0.06645
    -0.02252
     0.15320
     0.21178
     0.06534
     0.10927
     0.13124
    -0.00788
     0.14588
     0.08731
     0.11659
     0.07998
    -0.18360
    -0.06645
     0.14588
     0.10927
     0.04338
    -0.20557
    -0.16163
    -0.15431
    -0.12503
    -0.13235
    -0.04449
    -0.32271
    -0.33736
    -0.20557
    -0.06645
    -0.22753
    -0.29343
    -0.41058
    -0.19824
    -0.19092
    -0.16163
    -0.10306
    -0.16163
    -0.26414
    -0.07377
     0.00677
     0.05802
     0.03605
    -0.13235
    -0.22021
     0.08731
     0.06534
    -0.00788
    -0.01520
    -0.07377
     0.06534
     0.14588
     0.14588
    -0.05913
     0.02873
    -0.15431
    -0.00056
     0.11659
    -0.00788
     0.01409
    -0.13235
    -0.07377
    -0.07377
    -0.08110
    -0.08842
     0.01409
    -0.23485
    -0.00788
    -0.12503
    -0.14699
    -0.32271
    -0.19092
    -0.15431
    -0.06645
    -0.05181
    -0.24217
    -0.09574
    -0.17628
    -0.00056
    -0.11038
    -0.18360
    -0.13967
    -0.05181
     0.02141
     0.05070
    -0.04449
    -0.11038
     0.10927
     0.03605
     0.20445
     0.17517
     0.11659
    -0.02252
     0.29232
     0.17517
     0.11659
     0.13124
     0.09463
     0.22642
     0.26303
     0.38750
     0.13856
     0.14588
     0.17517
     0.07998
     0.21178
     0.30696
     0.25571
    -0.03716
     0.19713
     0.24839
     0.34357
     0.18249
    -0.00788
     0.03605
     0.13124
     0.10927
     0.27767
     0.24839
    -0.03716
     0.01409
     0.00677
     0.16052
     0.33625
     0.14588
     0.00677
     0.05802
     0.34357
     0.23374
     0.29232
     0.43875
     0.36553
     0.38018
     0.61447
     0.65108
     0.81216
     0.54858
     0.49000
     0.68769
     0.70966
     0.77555
     0.65841
     0.65108
     0.57787
     0.65108
     0.37286
     0.65841
     0.42411
     0.35089
     0.32893
     0.28499
     0.16052
     0.18981
     0.20445
     0.10927
     0.20445
     0.24839
     0.02141
     0.16785
    -0.02252
    -0.15431
    -0.17628
    -0.27878
    -0.41790
    -0.43986
    -0.43254
    -0.41058
    -0.46183
    -0.27878
    -0.19824
    -0.30807
    -0.26414
    -0.18360
    -0.07377
     0.15320
     0.39482
     0.51929
     0.43143
     0.31428
     0.21910
     0.20445
     0.27767
     0.38750
     0.13856
    -0.16163
    -0.42522
    -0.85720
    -1.15008
    -1.83100
    -1.86761
    -1.27455
    -1.42098
    -1.72118
    -1.65528
    -1.43563
    -1.34044
    -1.45027
    -1.34044
    -0.91578
    -0.57166
    -0.44718
    -0.11770
     0.01409
     0.34357
     0.68769
     0.77555
     0.63644
     0.62912
     0.87074
     0.72430
     0.85609
     0.68037
     0.73895
     0.55590
     0.56322
     0.68769
     0.76091
     0.57054
     0.29964
     0.36553
     0.39482
     0.48268
     0.41679
     0.31428
     0.37286
     0.19713
     0.10927
     0.29232
     0.30696
     0.28499
     0.05802
     0.07266
     0.04338
     0.14588
     0.07998
     0.06534
     0.02141
     0.07998
    -0.01520
     0.13856
     0.08731
    -0.01520
    -0.09574
    -0.11770
    -0.02984
     0.02873
    -0.02984
    -0.07377
    -0.01520
    -0.01520
     0.07266
    -0.02252
    -0.03716
     0.07998
    -0.07377
     0.02873
     0.03605
    -0.13235
     0.10927
    -0.07377
    -0.08842
     0.08731
     0.02873
     0.03605
     0.04338
     0.01409
     0.03605
    -0.21289
    -0.14699
     0.03605
    -0.08110
    -0.10306
    -0.10306
    -0.25682
    -0.10306
     0.10927
    -0.08110
    -0.18360
    -0.13235
    -0.30075
    -0.30807
    -0.10306
    -0.08110
    -0.12503
    -0.27878
    -0.08110
    -0.05913
    -0.03716
    -0.14699
    -0.12503
    -0.22021
    -0.06645
     0.02873
     0.10927
    -0.09574
     0.07266
    -0.03716
     0.05070
     0.12391
     0.06534
    -0.01520
     0.05070
     0.00677
     0.07998
     0.00677
     0.13124
    -0.03716
    -0.11038
    -0.08110
     0.02141
     0.07998
    -0.00788
    -0.13967
    -0.27878
    -0.13235
    -0.00056
    -0.14699
    -0.08842
    -0.14699
    -0.07377
     0.00677
     0.09463
    -0.00788
    -0.09574
    -0.20557
     0.02141
     0.15320
     0.10195
     0.07266
     0.15320
    -0.02984
     0.17517
     0.01409
     0.10927
     0.24839
     0.17517
     0.10927
     0.06534
     0.25571
     0.05802
     0.12391
     0.12391
     0.13124
     0.14588
     0.24106
     0.19713
     0.13124
     0.21910
     0.14588
     0.10195
     0.33625
     0.17517
     0.33625
     0.58519
     0.29232
     0.24106
     0.21178
     0.34357
     0.35821
     0.35089
     0.27767
     0.38018
     0.23374
     0.18981
     0.24839
     0.19713
     0.14588
     0.08731
     0.00677
     0.09463
    -0.09574
    -0.35200
    -0.40325
    -0.34468
    -0.30075
    -0.27146
    -0.35200
    -0.43986
    -0.35200
    -0.49844
    -0.22753
    -0.35932
    -0.31539
    -0.35200
    -0.16163
    -0.21289
     0.02873
     0.06534
     0.02141
    -0.16896
    -0.14699
     0.10927
     0.24839
     0.29232
     0.07266
     0.05802
     0.19713
    -0.02252
    -0.02984
     0.15320
    -0.03716
    -0.07377
     0.22642
     0.50465
     1.23683
     2.06419
     2.83298
     1.76400
     0.40214
    -0.51308
    -0.58630
     0.71698
     1.21486
     2.37170
     2.37170
     1.50773
     0.24839
    -0.94507
    -1.10615
    -1.09882
    -0.87917
    -0.73273
    -0.95971
    -0.95239
    -1.13543
    -1.10615
    -1.27455
    -1.34776
    -1.22329
    -1.29651
    -1.09150
    -0.84988
    -0.75470
    -0.68880
    -0.64487
    -0.47647
    -0.46915
    -0.36665
    -0.31539
    -0.19824
    -0.16163
    -0.14699
    -0.29343
    -0.17628
    -0.10306
    -0.07377
    -0.16896
    -0.13235
    -0.00788
    -0.10306
     0.07266
    -0.03716
    -0.02984
     0.00677
    -0.19092
    -0.07377
     0.04338
     0.16052
     0.00677
     0.00677
    -0.09574
     0.08731
     0.05802
    -0.01520
    -0.03716
    -0.09574
    -0.13967
    -0.08110
     0.04338
    -0.13967
    -0.25682
    -0.26414
    -0.02984
    -0.05181
    -0.08110
    -0.15431
    -0.36665
    -0.38129
    -0.16163
    -0.18360
     0.02141
     0.10195
    -0.41790
    -0.37397
    -0.19824
    -0.03716
    -0.18360
    -0.28611
    -0.40325
    -0.24950
    -0.14699
    -0.16163
    -0.33736
    -0.35932
    -0.35200
    -0.47647
    -0.28611
    -0.18360
    -0.41058
    -0.40325
    -0.42522
    -0.21289
    -0.26414
    -0.38861
    -0.36665
    -0.31539
    -0.17628
    -0.19092
    -0.13967
    -0.05181
    -0.16163
    -0.15431
    -0.18360
    -0.05181
    -0.05181
    -0.01520
    -0.01520
     0.05070
     0.10195
     0.15320
     0.07266
     0.20445
     0.13856
     0.21178
     0.03605
     0.18981
     0.33625
     0.19713
     0.14588
     0.15320
     0.21178
     0.26303
     0.33625
     0.32160
     0.21178
     0.13856
     0.03605
     0.18249
     0.24106
     0.35821
     0.16785
     0.14588
     0.20445
     0.10927
     0.17517
     0.25571
     0.05802
    -0.04449
     0.11659
     0.09463
     0.16785
     0.07266
    -0.08110
    -0.05913
     0.05070
     0.21910
     0.03605
     0.05802
    -0.09574
    -0.12503
    -0.04449
    -0.00788
     0.08731
     0.04338
    -0.13967
     0.04338
     0.24106
     0.15320
    -0.04449
    -0.07377
     0.06534
     0.05802
     0.24106
     0.13856
     0.12391
     0.07266
     0.04338
     0.17517
     0.25571
     0.27035
     0.20445
     0.00677
     0.10927
     0.14588
     0.18249
     0.02141
     0.14588
     0.10195
     0.01409
     0.06534
     0.12391
     0.04338
     0.02873
    -0.13967
     0.12391
    -0.07377
    -0.03716
    -0.13967
    -0.04449
    -0.04449
    -0.08110
    -0.07377
    -0.29343
    -0.23485
    -0.16896
    -0.24950
    -0.20557
    -0.35932
    -0.30807
    -0.52772
    -0.51308
    -0.67416
    -0.65219
    -0.75470
    -1.09150
    -1.15740
    -1.38437
    -1.66260
    -2.05798
    -2.65104
    -2.39478
    -2.20441
    -2.38014
    -2.42407
    -2.51925
    -2.20441
    -1.63331
    -1.06954
    -1.53813
    -1.73582
    -1.27455
    -0.91578
    -0.33736
    -0.07377
     0.16052
     0.28499
     0.39482
     0.67305
     0.62180
     0.42411
     0.20445
     0.10195
     0.04338
     0.18981
     0.07266
    -0.14699
    -0.43986
    -0.38129
    -0.47647
    -0.47647
    -0.38129
    -0.58630
    -0.57898
    -0.38861
    -0.36665
    -0.31539
    -0.54969
    -0.42522
    -0.63755
    -0.68148
    -0.63023
    -0.79131
    -0.83524
    -0.87917
    -0.94507
    -1.00364
    -0.81327
    -0.74738
    -0.78399
    -0.85720
    -0.76934
    -0.64487
    -0.63755
    -0.63023
    -0.90114
    -0.79131
    -0.54237
    -0.18360
    -0.16163
    -0.33004
    -0.19092
    -0.23485
    -0.12503
    -0.00788
    -0.02984
    -0.11038
    -0.08842
    -0.11770
     0.16052
     0.02141
     0.00677
     0.16785
     0.26303
     0.32160
     0.28499
     0.38750
     0.43143
     0.41679
     0.51929
     0.59251
     0.78288
     0.60715
     0.71698
     0.89270
     0.83413
     0.88538
     0.85609
     1.01717
     1.03182
     1.19290
     1.03182
     1.22218
     1.10503
     1.10503
     1.19290
     1.25147
     1.18557
     1.22218
     1.19290
     1.33933
     1.24415
     0.99521
     1.11236
     0.96592
     1.11236
     1.11968
     0.92199
     0.99521
     0.82681
     0.75359
     0.82681
     0.68037
     0.66573
     0.62180
     0.59983
     0.64376
     0.54126
     0.62912
     0.64376
     0.52661
     0.45340
     0.74627
     0.81216
     0.79752
     0.80484
     0.74627
     0.69501
     0.73895
     0.81949
     0.79020
     0.90002
     0.82681
     0.81949
     0.77555
     0.81216
     0.79752
     0.60715
     0.65841
     0.69501
     0.56322
     0.50465
     0.53394
     0.35821
     0.29964
     0.35821
     0.60715
     0.34357
     0.40946
     0.18981
     0.14588
     0.24839
     0.29232
     0.11659
     0.21910
     0.16785
     0.20445
     0.27035
     0.13856
     0.15320
     0.18981
     0.10927
     0.14588
     0.32160
     0.19713
     0.16785
     0.08731
     0.13124
     0.16785
     0.13856
     0.33625
     0.32160
     0.22642
     0.20445
     0.27767
     0.25571
     0.07266
     0.24839
     0.34357
     0.23374
     0.36553
     0.37286
     0.34357
     0.38750
     0.39482
     0.27035
     0.42411
     0.59251
     0.49000
     0.66573
     0.59251
     0.52661
     0.70234
     0.68769
     0.78288
     0.71698
     0.65108
     0.57787
     0.41679
     0.35089
     0.49000
     0.48268
     0.30696
     0.41679
     0.51197
     0.16785
    -0.03716
    -0.29343
    -0.57898
    -0.92310
    -1.41366
    -1.56010
    -1.47224
    -1.89690
    -2.51193
    -3.11964
    -2.84873
    -2.86338
    -3.07571
    -2.84873
    -2.78284
    -1.86029
    -0.71077
     0.67305
     0.71698
     0.71698
     0.46072
     0.46804
     1.36130
     2.33510
     3.08192
     3.11121
     3.62373
     3.42604
     3.09656
     2.65725
     2.31313
     1.66149
     1.17825
     0.73895
     0.62912
     0.44607
     0.13124
    -0.08842
    -0.16163
    -0.02252
    -0.11038
    -0.18360
    -0.10306
     0.08731
     0.02141
     0.03605
     0.33625
     0.24839
     0.14588
     0.32160
     0.36553
     0.24106
     0.23374
     0.14588
     0.27035
     0.20445
     0.09463
     0.23374
     0.19713
     0.09463
    -0.08842
    -0.19824
    -0.05181
    -0.02252
    -0.04449
    -0.03716
    -0.08842
    -0.24217
    -0.35932
    -0.27146
    -0.16896
    -0.06645
    -0.31539
    -0.33736
    -0.36665
    -0.49844
    -0.38129
    -0.38861
    -0.52772
    -0.47647
    -0.40325
    -0.35932
    -0.58630
    -0.41790
    -0.59362
    -0.57898
    -0.48379
    -0.27146
    -0.45451
    -0.36665
    -0.74006
    -0.63023
    -0.42522
    -0.27146
    -0.20557
    -0.37397
    -0.47647
    -0.47647
    -0.28611
    -0.20557
    -0.30075
    -0.42522
    -0.29343
    -0.15431
     0.01409
    -0.02984
    -0.24950
    -0.16896
    -0.05181
     0.00677
    -0.09574
     0.07266
     0.04338
    -0.05913
    -0.03716
     0.19713
     0.23374
     0.07266
    -0.00056
     0.07266
     0.11659
     0.05070
     0.13856
     0.15320
     0.06534
     0.13856
     0.19713
     0.24106
     0.24839
     0.21178
    -0.04449
     0.21910
     0.29964
     0.01409
     0.16052
     0.05802
     0.20445
     0.16052
     0.27767
     0.13124
     0.16785
     0.07266
     0.00677
     0.03605
     0.21910
    -0.02984
     0.08731
     0.08731
     0.31428
     0.09463
    -0.06645
    -0.02252
     0.21910
     0.29964
    -0.07377
     0.04338
    -0.05913
     0.16785
    -0.00056
     0.10195
    -0.01520
    -0.05913
     0.07266
     0.05070
     0.00677
     0.07998
    -0.16163
    -0.09574
    -0.08110
    -0.22753
    -0.21289
    -0.05181
    -0.09574
    -0.01520
    -0.08110
    -0.10306
    -0.01520
    -0.19824
    -0.39593
    -0.11770
     0.14588
    -0.05913
    -0.10306
    -0.19824
    -0.06645
    -0.02984
     0.10927
     0.05070
    -0.13967
    -0.22753
    -0.04449
    -0.08842
    -0.03716
    -0.00056
    -0.14699
    -0.13967
     0.00677
     0.05802
     0.10927
    -0.05181
    -0.04449
    -0.11770
     0.07998
    -0.02984
    -0.14699
    -0.16163
    -0.02984
    -0.03716
    -0.10306
    -0.00056
    -0.08842
    -0.34468
    -0.22021
    -0.32271
    -0.27146
    -0.30807
    -0.19824
     0.04338
     0.32160
     0.51197
     0.31428
     0.57054
     0.59983
     0.29964
     0.68037
     1.31005
     1.45648
     1.32469
     1.00985
     0.64376
     0.46072
     0.18249
    -0.02984
    -0.61559
    -0.66684
    -0.43254
    -0.99632
    -1.18669
    -1.50152
    -1.58206
    -1.81636
    -1.65528
    -1.16472
    -1.06954
    -1.06954
    -0.95239
    -0.80595
    -0.43986
    -0.14699
     0.08731
     0.31428
     0.80484
     0.71698
     0.76823
     0.74627
     0.76091
     0.73162
     0.90002
     0.74627
     0.30696
     0.41679
     0.38750
     0.65841
     0.43875
     0.33625
     0.22642
     0.33625
     0.35821
     0.57054
     0.27035
     0.16785
     0.09463
    -0.01520
     0.26303
     0.24106
     0.04338
    -0.00056
    -0.08110
    -0.01520
     0.05802
    -0.05181
    -0.15431
    -0.31539
    -0.25682
    -0.22021
    -0.16163
    -0.19092
    -0.15431
    -0.31539
    -0.29343
    -0.13235
    -0.03716
    -0.30807
    -0.29343
    -0.30807
    -0.33736
    -0.13967
    -0.31539
    -0.30807
    -0.26414
    -0.22753
    -0.16163
    -0.11770
    -0.06645
    -0.16163
    -0.14699
    -0.07377
     0.10195
     0.07266
     0.07266
     0.24106
     0.18249
     0.09463
     0.27035
     0.25571
     0.29964
     0.18249
     0.21178
     0.04338
    -0.04449
     0.01409
    -0.00788
     0.04338
     0.03605
    -0.07377
    -0.06645
    -0.12503
    -0.11770
    -0.23485
    -0.18360
    -0.23485
    -0.10306
     0.09463
    -0.09574
     0.02873
    -0.00788
     0.06534
    -0.00788
     0.13124
     0.26303
     0.02141
     0.02141
     0.01409
    -0.01520
    -0.09574
    -0.09574
    -0.09574
    -0.27878
    -0.28611
    -0.22753
    -0.30075
    -0.34468
    -0.38129
    -0.61559
    -0.64487
    -0.55701
    -0.52040
    -0.57898
    -0.57166
    -0.64487
    -0.57898
    -0.46183
    -0.46915
    -0.56433
    -0.53505
    -0.57166
    -0.48379
    -0.31539
    -0.46183
    -0.46915
    -0.63023
    -0.43254
    -0.17628
    -0.33004
    -0.16896
    -0.42522
    -0.47647
    -0.48379
    -0.28611
    -0.27878
    -0.35932
    -0.29343
    -0.25682
    -0.19092
    -0.28611
    -0.08842
    -0.30075
    -0.18360
    -0.22753
    -0.16163
    -0.16163
    -0.08110
    -0.04449
    -0.15431
     0.01409
    -0.16896
     0.07998
     0.09463
    -0.19092
    -0.13967
     0.05802
     0.04338
    -0.12503
    -0.05913
     0.03605
     0.07266
    -0.05913
     0.02141
    -0.00056
     0.04338
     0.05070
    -0.07377
    -0.08110
    -0.04449
    -0.10306
     0.00677
    -0.19092
    -0.08110
    -0.10306
    -0.14699
    -0.11038
     0.02873
    -0.22021
    -0.12503
    -0.09574
    -0.00788
    -0.24950
    -0.00788
    -0.05913
    -0.14699
    -0.00788
     0.08731
     0.01409
    -0.02252
    -0.07377
    -0.24950
    -0.02252
     0.08731
    -0.00056
     0.05802
    -0.11770
    -0.24217
    -0.30075
    -0.27146
    -0.24217
    -0.38129
    -0.45451
    -0.39593
    -0.05181
     0.24839
     0.29232
     0.08731
     0.23374
     0.68037
     1.08307
     1.79328
     2.24723
     1.47112
     0.72430
     1.13432
     1.67613
     1.62488
     1.14897
     0.54858
     0.29232
     0.14588
    -0.19824
    -0.60826
    -1.06954
    -1.17936
    -1.54545
    -1.88226
    -1.89690
    -1.80172
    -1.91154
    -1.98476
    -1.81636
    -1.43563
    -1.17204
    -0.93774
    -0.66684
    -0.58630
    -0.48379
    -0.27878
    -0.15431
    -0.02984
    -0.02984
     0.02873
     0.02141
    -0.00788
     0.10195
     0.00677
    -0.06645
     0.01409
    -0.00056
     0.05070
     0.00677
     0.39482
    -0.14699
    -0.17628
    -0.24950
    -0.13967
    -0.00788
     0.01409
     0.05070
    -0.02252
     0.08731
    -0.24950
    -0.11038
    -0.00788
     0.10927
     0.04338
    -0.09574
    -0.00788
     0.07998
     0.13856
     0.11659
     0.05070
     0.12391
     0.07998
     0.05070
     0.22642
     0.05070
    -0.03716
     0.03605
     0.14588
     0.24839
     0.11659
     0.05070
    -0.07377
    -0.00788
     0.16052
     0.12391
    -0.22753
     0.02873
     0.06534
     0.00677
     0.03605
     0.07998
     0.11659
    -0.03716
    -0.08110
     0.12391
     0.24839
     0.19713
     0.07266
     0.24839
     0.25571
     0.38750
     0.29964
     0.36553
     0.21178
     0.29232
     0.32893
     0.50465
     0.43143
     0.14588
     0.24106
     0.20445
     0.27035
     0.43143
     0.24839
     0.11659
    -0.07377
     0.01409
     0.02873
     0.02873
    -0.07377
    -0.13235
    -0.04449
    -0.05181
    -0.05181
    -0.04449
    -0.25682
    -0.20557
    -0.13967
    -0.07377
    -0.15431
    -0.22753
    -0.43254
    -0.10306
    -0.26414
    -0.27878
    -0.08110
    -0.23485
    -0.23485
    -0.19092
    -0.21289
    -0.19824
    -0.18360
    -0.22021
    -0.00056
    -0.03716
    -0.04449
    -0.01520
    -0.01520
     0.03605
     0.03605
    -0.06645
     0.05070
     0.16785
     0.05802
     0.02873
     0.11659
    -0.01520
    -0.06645
    -0.05913
     0.09463
    -0.03716
     0.17517
     0.00677
    -0.05181
    -0.16163
     0.05070
    -0.06645
    -0.12503
    -0.06645
    -0.00788
     0.07998
     0.16052
     0.07266
    -0.08110
    -0.11770
    -0.01520
    -0.05181
     0.15320
     0.16052
     0.01409
    -0.13967
     0.04338
     0.11659
    -0.01520
     0.17517
     0.03605
    -0.05181
     0.01409
     0.12391
    -0.01520
    -0.00788
    -0.13235
     0.01409
     0.05802
     0.09463
    -0.10306
    -0.11038
    -0.05913
    -0.16896
    -0.19092
    -0.00056
    -0.09574
    -0.16896
    -0.19092
    -0.16896
    -0.10306
    -0.08110
    -0.16163
    -0.28611
    -0.16896
    -0.15431
    -0.09574
    -0.30807
    -0.29343
    -0.24950
    -0.23485
    -0.22753
    -0.19092
    -0.27878
    -0.34468
    -0.27878
    -0.32271
    -0.35932
    -0.32271
    -0.35200
    -0.19824
    -0.22021
    -0.29343
    -0.24217
    -0.30807
    -0.31539
    -0.27878
    -0.19092
    -0.16896
    -0.24217
    -0.11770
    -0.26414
    -0.27878
    -0.25682
    -0.06645
     0.10927
     0.39482
     0.61447
     0.54858
     1.02450
     2.21063
     3.30157
     3.22835
     2.88423
     1.91043
     0.68037
     0.12391
     0.87074
     1.91775
     1.57363
     1.25879
     1.00985
     0.73162
     0.16785
    -0.87917
    -1.76511
    -2.13120
    -2.22638
    -1.94083
    -1.79439
    -1.38437
    -1.40634
    -1.42098
    -1.13543
    -1.04757
    -0.75470
    -0.68148
    -0.66684
    -0.50576
    -0.43986
    -0.32271
    -0.21289
    -0.38129
    -0.24217
    -0.24950
    -0.37397
    -0.11038
    -0.12503
    -0.14699
    -0.22021
    -0.24950
    -0.11770
    -0.03716
    -0.14699
    -0.08842
    -0.26414
    -0.18360
    -0.05181
    -0.02984
    -0.19824
    -0.17628
    -0.15431
    -0.04449
    -0.00788
    -0.03716
    -0.16896
     0.02873
    -0.00056
    -0.02984
    -0.00056
    -0.08842
    -0.05181
     0.03605
     0.02141
     0.06534
    -0.00788
     0.05070
    -0.00788
    -0.06645
     0.02873
    -0.12503
     0.00677
     0.00677
    -0.11770
     0.01409
     0.00677
    -0.00056
    -0.19824
    -0.00788
     0.02873
    -0.03716
    -0.04449
    -0.11038
    -0.00788
    -0.03716
     0.19713
    -0.01520
    -0.01520
    -0.00788
     0.12391
     0.07998
     0.04338
     0.12391
     0.05802
     0.10927
     0.26303
     0.22642
     0.16785
     0.05070
     0.11659
     0.05070
     0.38018
     0.28499
     0.23374
     0.19713
     0.12391
     0.20445
     0.30696
     0.35821
     0.18981
     0.08731
     0.21178
     0.31428
     0.30696
     0.13856
     0.13856
     0.08731
     0.18981
     0.23374
     0.24839
     0.26303
     0.21910
     0.32893
     0.35821
     0.35089
     0.47536
     0.51929
     0.39482
     0.41679
     0.46804
     0.63644
     0.45340
     0.34357
     0.35089
     0.47536
     0.33625
     0.37286
     0.35821
     0.01409
     0.03605
    -0.11038
    -0.11038
    -0.08110
    -0.23485
    -0.18360
    -0.20557
    -0.30075
    -0.38861
    -0.26414
    -0.32271
    -0.20557
    -0.27146
    -0.26414
    -0.30807
    -0.33736
    -0.22021
    -0.25682
    -0.27146
    -0.26414
    -0.19092
    -0.15431
    -0.17628
    -0.16163
    -0.21289
    -0.27878
    -0.22021
    -0.29343
    -0.04449
    -0.17628
    -0.16163
    -0.18360
    -0.12503
    -0.13235
    -0.24217
    -0.04449
    -0.18360
    -0.16163
    -0.16896
    -0.07377
    -0.10306
    -0.04449
    -0.19092
    -0.09574
    -0.15431
    -0.06645
    -0.13967
    -0.09574
    -0.16163
    -0.24950
    -0.22753
    -0.31539
    -0.14699
    -0.16896
    -0.32271
    -0.26414
    -0.22753
    -0.22021
    -0.30075
    -0.47647
    -0.19092
    -0.39593
    -0.27146
    -0.36665
    -0.19092
    -0.34468
    -0.31539
    -0.28611
    -0.28611
    -0.37397
    -0.34468
    -0.30807
    -0.11770
    -0.13235
    -0.13235
    -0.22021
    -0.12503
    -0.21289
    -0.30075
    -0.19092
     0.16052
     0.43143
     0.49733
     0.68037
     0.80484
     0.72430
     0.25571
     0.40946
     0.59983
     1.14897
     1.55166
     1.31005
     0.90735
     0.41679
     0.38750
     0.41679
     0.08731
    -0.43986
    -0.69613
    -0.74738
    -0.57898
    -0.54237
    -0.57166
    -0.94507
    -1.45759
    -1.95547
    -2.03601
    -1.99940
    -1.75046
    -1.61867
    -1.28187
    -1.21597
    -0.91578
    -1.00364
    -0.91578
    -0.52040
    -0.33004
    -0.22021
    -0.22021
    -0.11038
     0.32160
     0.40214
     0.64376
     0.84145
     0.90002
     1.19290
     1.11968
     1.00985
     1.06110
     1.01717
     0.95860
     0.66573
     0.87806
     0.81216
     0.77555
     0.62912
     0.65108
     0.54858
     0.43875
     0.49733
     0.33625
     0.22642
     0.36553
     0.32160
     0.46072
     0.33625
     0.35821
     0.17517
     0.29232
     0.33625
     0.41679
     0.34357
     0.21910
     0.24106
     0.35821
     0.24106
     0.13124
     0.06534
     0.06534
    -0.00056
     0.13124
     0.17517
     0.05802
    -0.16896
    -0.26414
    -0.21289
    -0.02984
    -0.27146
    -0.15431
    -0.21289
    -0.22021
    -0.16896
    -0.26414
    -0.14699
    -0.22753
    -0.13235
    -0.18360
    -0.14699
    -0.03716
    -0.12503
    -0.16896
    -0.16896
     0.02873
    -0.07377
     0.07266
    -0.05913
    -0.05181
    -0.11770
    -0.09574
    -0.10306
     0.01409
    -0.10306
    -0.19824
    -0.08110
     0.01409
    -0.00788
    -0.29343
    -0.08110
     0.02873
    -0.05181
     0.05070
    -0.05913
    -0.04449
    -0.12503
    -0.00788
    -0.07377
     0.02141
     0.02873
    -0.00056
     0.11659
     0.02141
     0.17517
    -0.12503
     0.02141
     0.06534
     0.06534
     0.10927
     0.10927
     0.08731
     0.18981
     0.19713
     0.11659
     0.15320
     0.35089
     0.10195
     0.24106
     0.33625
     0.33625
     0.18249
     0.20445
     0.30696
     0.32160
     0.35821
     0.23374
     0.12391
    -0.02252
     0.21178
     0.13124
     0.03605
     0.14588
    -0.00788
     0.07266
     0.08731
     0.13856
     0.02141
    -0.05913
    -0.13235
     0.10927
     0.11659
     0.07266
     0.12391
     0.04338
     0.00677
    -0.01520
     0.00677
    -0.03716
     0.05802
    -0.00788
    -0.08110
    -0.08110
     0.05802
    -0.05913
    -0.21289
    -0.19824
    -0.19824
    -0.03716
    -0.03716
    -0.12503
    -0.19092
    -0.21289
    -0.21289
    -0.09574
    -0.03716
    -0.06645
    -0.15431
    -0.09574
    -0.01520
    -0.02984
    -0.11770
    -0.07377
    -0.08842
     0.04338
    -0.02252
    -0.16163
    -0.13235
     0.12391
    -0.16896
    -0.34468
    -0.15431
    -0.36665
    -0.38861
    -0.27878
    -0.16896
    -0.17628
    -0.27146
    -0.46915
    -0.38861
    -0.35200
    -0.23485
    -0.45451
    -0.55701
    -0.37397
    -0.31539
     0.00677
     0.29964
     0.10195
    -0.01520
     0.25571
     0.24106
     0.21178
     0.30696
     0.57787
     0.98789
     0.49000
    -0.24217
    -0.61559
    -0.65952
    -0.37397
    -0.19092
    -0.22753
    -0.41790
    -0.77667
    -0.99632
    -0.90114
    -0.99632
    -0.88649
    -0.91578
    -0.81327
    -0.95239
    -0.57166
    -0.38861
     0.05070
    -0.08842
     0.02141
    -0.02984
    -0.05913
    -0.07377
     0.03605
    -0.15431
    -0.25682
    -0.37397
    -0.19092
    -0.30807
    -0.34468
    -0.54237
    -0.52040
    -0.34468
    -0.30807
    -0.45451
    -0.63023
    -0.68880
    -0.65219
    -0.41790
    -0.17628
    -0.14699
    -0.24217
    -0.17628
     0.13124
     0.18981
     0.22642
     0.18249
     0.21178
     0.27767
     0.30696
     0.45340
     0.40946
     0.62180
     0.50465
     0.40214
     0.64376
     0.70234
     0.49000
     0.32893
     0.51197
     0.25571
     0.19713
     0.07998
     0.19713
     0.05802
     0.13856
     0.06534
     0.07266
    -0.04449
    -0.02984
     0.01409
     0.03605
     0.01409
    -0.13235
    -0.30075
    -0.09574
    -0.11770
    -0.16896
    -0.14699
    -0.30807
    -0.12503
    -0.17628
    -0.13967
    -0.05913
    -0.25682
    -0.24950
    -0.21289
    -0.12503
    -0.04449
    -0.06645
    -0.21289
    -0.15431
     0.05070
     0.07998
    -0.16163
    -0.08110
    -0.17628
     0.07998
    -0.06645
     0.10927
    -0.00056
    -0.01520
    -0.08110
    -0.00788
     0.16785
     0.16785
    -0.02252
    -0.02252
     0.04338
     0.00677
     0.13856
     0.06534
     0.05802
     0.15320
     0.12391
     0.08731
     0.14588
     0.14588
    -0.00788
    -0.02252
     0.14588
     0.12391
     0.04338
     0.10195
     0.13124
     0.04338
     0.16052
     0.13856
     0.16052
     0.02873
     0.18249
     0.13856
     0.16052
     0.12391
     0.21910
     0.05802
     0.23374
     0.32893
     0.19713
     0.19713
     0.17517
     0.23374
     0.21910
     0.11659
     0.21178
     0.05802
     0.19713
     0.15320
     0.20445
     0.19713
     0.11659
     0.10195
     0.13856
     0.18981
     0.16785
     0.07266
    -0.03716
     0.13856
     0.06534
     0.23374
     0.16785
    -0.02984
     0.17517
     0.11659
     0.13856
     0.17517
    -0.02252
    -0.04449
    -0.13235
     0.15320
    -0.12503
    -0.06645
    -0.05913
    -0.13235
    -0.07377
    -0.24217
    -0.05913
    -0.16163
    -0.22753
    -0.15431
    -0.09574
    -0.08110
    -0.13235
    -0.13967
    -0.23485
     0.02873
     0.22642
     0.17517
     0.07998
     0.12391
     0.09463
     0.29964
     0.40214
     0.54126
     0.67305
     0.68037
     0.79020
     0.87074
     1.04646
     1.01717
     0.72430
     0.62912
     0.87806
     0.73162
     0.77555
     0.76091
     0.52661
     0.49000
     0.27767
     0.27035
     0.14588
    -0.04449
    -0.21289
    -0.10306
    -0.06645
    -0.10306
    -0.30075
    -0.17628
    -0.07377
    -0.04449
    -0.06645
     0.24106
     0.18981
     0.17517
     0.21910
     0.41679
     0.40214
     0.23374
     0.14588
     0.13124
     0.35821
     0.42411
     0.49000
     0.46804
     0.79020
     0.65108
     0.51197
     0.24106
     0.27035
     0.45340
     0.06534
    -0.40325
    -0.77667
    -0.72541
    -0.00056
     0.21178
    -0.59362
    -0.59362
     0.02873
     0.01409
    -0.08110
    -0.31539
    -0.46183
    -0.19092
     0.07998
     0.16785
     0.29964
     0.46804
     0.65108
     0.71698
     0.59251
     0.44607
     0.32160
     0.30696
     0.18981
    -0.00788
    -0.00788
     0.07998
    -0.27878
    -0.25682
    -0.34468
    -0.46183
    -0.41058
    -0.56433
    -0.33004
    -0.48379
    -0.51308
    -0.38861
    -0.38129
    -0.30807
    -0.14699
    -0.39593
    -0.36665
    -0.27146
    -0.22021
    -0.08842
    -0.15431
    -0.08110
    -0.02252
    -0.02984
     0.03605
     0.20445
     0.04338
     0.11659
     0.05802
     0.10927
     0.02141
     0.18981
     0.06534
     0.03605
    -0.03716
     0.05802
     0.13856
     0.02873
    -0.00788
    -0.08842
     0.14588
    -0.02984
     0.13124
    -0.07377
     0.09463
    -0.06645
     0.03605
     0.03605
    -0.14699
    -0.15431
     0.06534
    -0.13967
    -0.12503
    -0.14699
    -0.05181
    -0.19824
    -0.24217
    -0.11770
    -0.17628
    -0.18360
    -0.08842
    -0.12503
    -0.21289
    -0.05913
    -0.25682
    -0.24950
    -0.18360
    -0.31539
    -0.14699
    -0.20557
    -0.05181
    -0.27878
    -0.26414
    -0.30807
    -0.27878
    -0.29343
    -0.18360
    -0.27878
    -0.43986
    -0.28611
    -0.30075
    -0.27878
    -0.27878
    -0.23485
    -0.33736
    -0.23485
    -0.22021
    -0.27878
    -0.34468
    -0.35200
    -0.15431
    -0.07377
    -0.14699
    -0.12503
    -0.22021
    -0.11038
    -0.12503
    -0.15431
    -0.05181
    -0.09574
    -0.26414
    -0.11770
    -0.07377
    -0.13967
    -0.16896
    -0.21289
    -0.22753
    -0.11770
    -0.19824
    -0.25682
    -0.46183
    -0.23485
    -0.21289
    -0.17628
    -0.35932
    -0.31539
    -0.32271
    -0.16163
    -0.19824
    -0.07377
    -0.25682
    -0.23485
    -0.18360
     0.00677
     0.04338
    -0.11038
     0.05802
     0.01409
    -0.04449
    -0.03716
     0.05070
     0.20445
     0.01409
    -0.00788
     0.14588
     0.21910
     0.08731
     0.07266
    -0.11770
     0.05802
     0.13124
     0.15320
     0.10195
    -0.14699
    -0.00788
    -0.16163
    -0.21289
    -0.01520
    -0.05913
    -0.27878
    -0.14699
    -0.22021
    -0.15431
    -0.14699
    -0.24217
    -0.23485
    -0.30807
    -0.19092
    -0.11038
    -0.22753
    -0.08110
    -0.13967
    -0.03716
    -0.05181
    -0.03716
     0.05070
     0.02873
     0.10195
     0.15320
     0.04338
     0.07266
     0.10927
     0.19713
     0.29964
     0.21910
     0.27767
     0.27767
     0.29964
     0.17517
     0.34357
     0.40946
     0.04338
     0.07266
     0.03605
     0.07266
    -0.06645
    -0.33736
    -0.23485
    -0.13235
    -0.07377
    -0.15431
    -0.38861
    -0.68880
    -0.51308
    -0.51308
    -0.49112
    -0.38129
    -0.49112
    -0.54237
    -0.37397
    -0.25682
    -0.04449
    -0.07377
    -0.05913
     0.02141
     0.14588
     0.40214
     0.60715
     0.70234
     0.93663
     1.29540
     1.49309
     2.11544
     3.08924
     3.18442
     2.92084
     2.50350
     2.34242
     1.82989
     1.52238
     1.69810
     1.56631
     1.33201
     0.90002
     0.49733
     0.06534
    -0.54969
    -1.48688
    -1.53081
    -1.57474
    -1.90422
    -2.16781
    -2.01405
    -1.88958
    -1.68457
    -1.64796
    -1.46491
    -1.13543
    -0.95971
    -0.73273
    -0.68148
    -0.55701
    -0.29343
    -0.33736
    -0.11770
    -0.16163
    -0.32271
    -0.33736
    -0.18360
     0.05802
    -0.08842
    -0.09574
    -0.13967
    -0.10306
     0.01409
    -0.03716
    -0.04449
     0.08731
    -0.03716
     0.05802
     0.04338
     0.20445
    -0.11038
    -0.16163
    -0.08110
    -0.01520
     0.03605
    -0.15431
    -0.19092
    -0.11770
    -0.13967
    -0.19824
    -0.11038
    -0.31539
    -0.27146
    -0.20557
    -0.32271
    -0.21289
    -0.13235
    -0.39593
    -0.35200
    -0.16163
    -0.25682
    -0.30075
    -0.35200
    -0.42522
    -0.24950
    -0.33736
    -0.22753
    -0.31539
    -0.44718
    -0.30075
    -0.40325
    -0.21289
    -0.27878
    -0.29343
    -0.31539
    -0.33736
    -0.31539
    -0.29343
    -0.23485
    -0.35932
    -0.38129
    -0.12503
     0.00677
     0.32893
    -0.25682
    -0.26414
    -0.30807
    -0.28611
     0.07266
     0.03605
    -0.13235
    -0.11038
     0.01409
    -0.11038
     0.00677
    -0.06645
    -0.04449
    -0.12503
    -0.11038
    -0.08842
    -0.03716
    -0.08842
    -0.11038
    -0.02252
     0.05070
     0.09463
    -0.03716
    -0.04449
     0.05070
     0.10195
     0.11659
     0.04338
    -0.02984
    -0.06645
     0.16052
     0.09463
     0.11659
     0.11659
     0.01409
     0.00677
     0.16052
     0.16052
     0.08731
     0.01409
     0.07998
     0.14588
     0.13124
     0.10927
     0.15320
     0.04338
     0.22642
     0.17517
     0.16052
     0.20445
     0.28499
     0.11659
     0.12391
     0.28499
     0.03605
     0.20445
     0.18981
     0.29964
     0.26303
     0.16052
     0.12391
     0.16052
     0.21910
     0.21178
     0.16785
     0.16052
     0.16785
     0.10927
     0.02873
     0.33625
     0.08731
     0.13124
     0.02873
     0.21910
     0.10927
    -0.07377
     0.07998
     0.08731
     0.05802
     0.00677
     0.04338
     0.09463
     0.04338
    -0.00788
    -0.18360
    -0.02252
    -0.01520
     0.05070
    -0.14699
    -0.06645
    -0.11770
    -0.00056
    -0.08842
    -0.19092
    -0.25682
    -0.13967
    -0.08842
    -0.19092
    -0.24217
    -0.16163
    -0.32271
    -0.27878
    -0.08842
    -0.29343
    -0.24950
    -0.35200
    -0.41058
    -0.40325
    -0.46915
    -0.38861
    -0.37397
    -0.38129
    -0.49844
    -0.25682
    -0.24217
    -0.34468
    -0.50576
    -0.41058
    -0.23485
    -0.14699
     0.03605
     0.14588
     0.23374
     0.65841
     1.38326
     1.64685
     1.75667
     2.15937
     3.00870
     2.96477
     2.23259
     1.74935
     1.66881
     1.99097
     2.32777
     2.32777
     1.78596
     1.28808
     0.87074
     0.50465
     0.04338
    -0.31539
    -0.71809
    -0.91578
    -1.39170
    -1.29651
    -1.43563
    -1.27455
    -1.18669
    -1.23794
    -1.17204
    -0.97435
    -0.82792
    -0.80595
    -0.82060
    -0.82792
    -0.66684
    -0.60094
    -0.58630
    -0.36665
    -0.47647
    -0.41790
    -0.16896
    -0.27146
    -0.17628
    -0.21289
    -0.11770
    -0.13967
     0.00677
    -0.00056
     0.12391
     0.13856
     0.15320
     0.07998
     0.27767
     0.16785
     0.18981
     0.21910
     0.18249
     0.16052
     0.11659
     0.07266
     0.02141
     0.22642
     0.05802
     0.18249
     0.13856
     0.15320
    -0.11038
     0.02141
     0.07998
     0.07266
     0.18981
     0.06534
     0.10195
     0.05802
     0.16052
     0.16785
    -0.06645
     0.14588
     0.00677
     0.06534
     0.10927
     0.12391
     0.13856
     0.05070
     0.09463
     0.04338
     0.17517
     0.15320
     0.19713
    -0.03716
     0.20445
     0.32893
    -0.02252
     0.10195
     0.23374
     0.17517
     0.19713
     0.39482
     0.33625
     0.24106
     0.30696
     0.36553
     0.27035
     0.42411
     0.29964
     0.28499
     0.29964
     0.40946
     0.24839
     0.21910
     0.40946
     0.18981
     0.18981
     0.21910
     0.07266
     0.15320
    -0.00788
    -0.07377
     0.08731
     0.02873
    -0.07377
    -0.00788
    -0.04449
     0.02141
     0.01409
    -0.10306
     0.10195
    -0.00788
    -0.02984
     0.10927
     0.01409
     0.02873
     0.05070
     0.07998
     0.13856
     0.28499
     0.21178
     0.08731
     0.10927
     0.05802
     0.18981
     0.12391
     0.10195
     0.09463
     0.05802
     0.06534
     0.22642
     0.12391
    -0.08842
     0.11659
    -0.03716
     0.08731
     0.02141
     0.18249
    -0.11770
     0.05070
    -0.00056
     0.05070
     0.08731
     0.07266
    -0.16896
    -0.02252
     0.16785
     0.03605
    -0.02252
    -0.05913
     0.02141
     0.15320
     0.12391
     0.07998
     0.09463
     0.08731
    -0.02252
     0.18981
     0.16785
     0.20445
     0.07998
     0.10927
     0.07998
     0.24839
     0.08731
     0.08731
     0.16052
     0.14588
     0.11659
     0.13856
     0.03605
     0.13124
     0.04338
     0.07998
    -0.00788
     0.18981
     0.10195
    -0.13235
     0.17517
     0.26303
     0.06534
    -0.12503
    -0.13235
     0.14588
     0.10927
     0.08731
    -0.00056
    -0.02252
    -0.00056
     0.07998
    -0.09574
     0.06534
     0.03605
    -0.16163
    -0.03716
     0.07266
    -0.08842
    -0.09574
    -0.10306
    -0.06645
    -0.27878
    -0.35932
    -0.38129
    -0.64487
    -0.71077
    -0.65952
    -0.68148
    -0.50576
    -0.40325
    -0.47647
    -0.41058
    -0.50576
    -0.39593
    -0.43254
    -0.38129
    -0.08110
     0.56322
     1.39791
     1.77864
     2.37170
     2.07151
     2.13741
     1.31737
     1.17825
     0.81216
     0.08731
     0.51929
     0.70966
     0.78288
     0.31428
    -0.41790
    -0.97435
    -1.39902
    -1.83832
    -2.02137
    -2.27031
    -2.42407
    -2.21906
    -2.18977
    -2.13120
    -1.99940
    -1.78707
    -1.67725
    -1.49420
    -1.36241
    -1.51617
    -1.17204
    -0.65219
    -0.57166
    -0.48379
    -0.61559
    -0.63755
    -0.53505
    -0.38861
    -0.30807
    -0.20557
     0.16785
     0.32160
     0.30696
     0.27767
     0.29232
     0.44607
     0.19713
     0.07998
     0.07266
     0.03605
     0.22642
     0.21910
     0.39482
     0.44607
     0.45340
    -0.00788
     0.34357
     0.58519
     0.43875
     0.24839
     0.28499
     0.49000
     0.40214
     0.55590
     0.35089
     0.49000
     0.44607
     0.43143
     0.32893
     0.16785
     0.01409
     0.13856
     0.05802
     0.09463
     0.12391
     0.05070
     0.18249
     0.21910
     0.16052
     0.11659
     0.19713
     0.07998
     0.22642
     0.25571
     0.46804
     0.24106
     0.09463
     0.21178
     0.16052
     0.43875
     0.38018
     0.19713
     0.28499
     0.29964
     0.37286
     0.35089
     0.26303
     0.13124
     0.38750
     0.29232
     0.48268
     0.19713
     0.15320
     0.27767
     0.10195
     0.29232
     0.24106
     0.21178
     0.02141
     0.12391
     0.23374
     0.16052
     0.18249
     0.04338
     0.10927
     0.15320
     0.15320
     0.18981
     0.17517
     0.08731
     0.06534
     0.16052
     0.29232
     0.22642
     0.08731
    -0.05913
     0.16785
     0.13124
    -0.06645
    -0.06645
     0.04338
     0.20445
     0.05070
     0.05070
    -0.02252
    -0.07377
    -0.09574
    -0.12503
     0.05070
     0.04338
    -0.02984
    -0.22021
    -0.11770
     0.04338
    -0.05913
    -0.27146
    -0.02252
    -0.21289
    -0.11038
    -0.03716
    -0.05181
    -0.19092
    -0.22021
    -0.17628
    -0.08110
    -0.07377
    -0.17628
    -0.16896
    -0.14699
    -0.16896
    -0.07377
    -0.11038
    -0.19824
    -0.09574
    -0.07377
    -0.05181
    -0.11038
    -0.03716
    -0.09574
    -0.15431
     0.16785
    -0.02984
    -0.22021
    -0.35932
    -0.24217
    -0.41790
    -0.51308
    -0.33004
    -0.27878
    -0.38129
    -0.41790
    -0.41058
    -0.27146
    -0.33004
    -0.29343
    -0.54969
    -0.43986
    -0.14699
     0.08731
     0.00677
     0.10195
     0.06534
     0.12391
     0.29232
     0.10927
     0.13124
     0.20445
     0.27767
     0.27035
     0.28499
     0.18981
     0.22642
     0.26303
     0.32160
     0.26303
     0.29232
     0.29232
     0.18249
     0.28499
     0.21910
     0.10927
     0.18249
     0.18249
     0.09463
     0.10195
    -0.01520
    -0.38129
    -0.50576
    -0.74738
    -0.51308
    -0.45451
    -0.38861
    -0.74738
    -0.87917
    -0.76202
    -0.79131
    -0.66684
    -0.60094
    -0.60094
    -0.43986
    -0.30075
    -0.35200
    -0.44718
    -0.32271
    -0.42522
    -0.22021
    -0.02252
    -0.08842
    -0.07377
    -0.28611
    -0.45451
    -0.49112
    -0.43986
    -0.32271
    -0.32271
    -0.38861
    -0.51308
    -0.54237
    -0.27878
    -0.42522
    -0.51308
    -0.70345
    -0.63023
    -0.75470
    -0.96703
    -0.87917
    -1.04757
    -1.30383
    -1.31116
    -1.28919
    -1.81636
    -2.48264
    -3.10499
    -3.22947
    -3.43447
    -3.26607
    -2.85605
    -2.63640
    -2.21906
    -2.43871
    -2.10923
    -1.45027
    -1.20865
    -0.74738
    -0.60826
    -0.24950
     0.11659
    -0.09574
    -0.11038
    -0.46915
    -1.06954
    -1.75779
    -2.57783
    -2.87802
    -2.64372
    -2.61443
    -3.50769
    -3.77128
    -2.96588
    -2.14584
    -2.00673
    -2.27763
    -1.83100
    -1.12079
    -0.38129
     0.38750
     0.95860
     1.57363
     2.36438
     2.91352
     3.35282
     3.40408
     3.00870
     2.74512
     2.19598
     1.96901
     1.52970
     1.40523
     1.17093
     1.06843
     0.91467
     0.84877
     0.81216
     0.90002
     0.86342
     0.87074
     0.90735
     0.90735
     0.84145
     0.94396
     0.99521
     0.91467
     0.97324
     0.81216
     0.76091
     0.78288
     0.83413
     0.77555
     0.87806
     0.79752
     0.60715
     0.62912
     0.44607
     0.51197
     0.75359
     0.42411
     0.48268
     0.48268
     0.32160
     0.25571
     0.06534
     0.22642
     0.13124
     0.05070
     0.07266
     0.00677
     0.05070
     0.04338
     0.09463
     0.07998
     0.16052
     0.05070
     0.15320
     0.19713
     0.21910
     0.05802
     0.09463
     0.27767
     0.44607
     0.32893
     0.28499
     0.26303
     0.25571
     0.27035
     0.25571
     0.19713
     0.28499
     0.23374
     0.20445
     0.29964
     0.43143
     0.21178
     0.13124
     0.10195
     0.32893
     0.32893
     0.22642
     0.26303
     0.15320
     0.24106
     0.40946
     0.19713
     0.25571
     0.19713
     0.28499
     0.21178
     0.30696
     0.24106
     0.16052
     0.12391
     0.22642
     0.24106
     0.18981
     0.14588
     0.13856
     0.24106
     0.22642
     0.13124
     0.21910
     0.06534
     0.02141
     0.19713
     0.32893
     0.22642
     0.23374
    -0.00788
     0.03605
     0.29232
     0.24106
     0.22642
     0.10927
     0.10927
     0.18249
     0.04338
     0.29232
     0.21178
     0.19713
     0.19713
     0.12391
     0.23374
     0.04338
     0.11659
     0.07266
     0.25571
     0.25571
     0.10195
     0.05802
     0.02141
     0.12391
     0.07266
     0.02141
     0.16052
     0.05070
    -0.08842
     0.07266
     0.10195
     0.06534
    -0.05913
    -0.00788
     0.10927
     0.08731
     0.02141
     0.02141
    -0.05181
    -0.05181
     0.05070
     0.03605
     0.02141
     0.11659
    -0.03716
     0.04338
     0.02141
     0.10927
    -0.02252
    -0.16163
     0.02873
     0.04338
     0.13856
     0.03605
    -0.11038
    -0.08110
    -0.03716
    -0.06645
     0.04338
     0.06534
    -0.05913
    -0.01520
    -0.02984
     0.07266
    -0.03716
    -0.14699
    -0.08110
     0.02141
     0.04338
     0.04338
    -0.01520
    -0.02984
    -0.05913
     0.04338
    -0.08110
     0.09463
     0.02141
    -0.00788
     0.02873
     0.06534
     0.10195
    -0.13235
    -0.17628
     0.04338
     0.02873
     0.12391
    -0.11038
    -0.06645
    -0.08842
     0.01409
    -0.03716
     0.15320
    -0.02252
    -0.08110
     0.09463
    -0.00788
     0.15320
     0.09463
    -0.06645
    -0.01520
     0.09463
     0.05802
     0.14588
    -0.00056
     0.07998
     0.07998
     0.09463
     0.14588
     0.22642
     0.17517
     0.12391
     0.15320
     0.16052
    -0.05181
    -0.09574
     0.07266
     0.19713
     0.18981
     0.34357
     0.31428
     0.29964
     0.27767
     0.39482
     0.37286
     0.44607
     0.77555
     1.26611
     1.93240
     2.29116
     2.78172
     3.05995
     2.92084
     2.23991
    -1.50884
    -9.69460
   -14.75396
   -14.75396
    -9.43834
     1.99097
     8.76363
     7.67268
    -1.24526
    -9.21869
   -11.68613
    -9.28458
    -4.99402
    -0.53505
     3.15514
     5.92277
     7.66536
     8.26575
     8.05341
     7.10158
     5.82759
     4.70736
     3.38943
     2.49617
     1.50773
     0.90002
     0.32893
     0.10927
    -0.26414
    -0.35200
    -0.82060
    -0.84256
    -0.81327
    -0.71077
    -0.51308
    -0.50576
    -0.63755
    -0.54237
    -0.35200
    -0.34468
    -0.22753
    -0.27146
    -0.29343
    -0.29343
    -0.14699
    -0.25682
    -0.30807
    -0.32271
    -0.37397
    -0.27878
    -0.26414
    -0.25682
    -0.40325
    -0.45451
    -0.48379
    -0.23485
    -0.38861
    -0.38129
    -0.37397
    -0.49844
    -0.29343
    -0.47647
    -0.38129
    -0.43254
    -0.30807
    -0.30807
    -0.35200
    -0.33736
    -0.28611
    -0.44718
    -0.35932
    -0.42522
    -0.15431
    -0.24950
    -0.29343
    -0.30075
    -0.30075
    -0.21289
    -0.27878
    -0.22753
    -0.26414
    -0.29343
    -0.08110
    -0.22021
    -0.14699
    -0.19824
    -0.12503
    -0.20557
    -0.15431
    -0.13967
    -0.05913
    -0.08842
    -0.19824
    -0.02984
    -0.22021
    -0.13967
    -0.14699
    -0.13235
    -0.12503
     0.03605
    -0.03716
    -0.05913
    -0.08110
    -0.21289
    -0.05913
     0.12391
    -0.04449
    -0.05181
    -0.09574
     0.03605
     0.01409
    -0.02252
    -0.08842
     0.00677
     0.10195
     0.07266
    -0.01520
    -0.05913
     0.01409
    -0.13235
    -0.13967
     0.18249
     0.02141
    -0.14699
    -0.09574
    -0.09574
     0.06534
    -0.10306
    -0.18360
     0.02873
    -0.08842
    -0.06645
    -0.01520
    -0.11770
    -0.13967
    -0.09574
    -0.11038
    -0.05913
    -0.05181
    -0.02252
    -0.06645
    -0.18360
    -0.16163
    -0.20557
    -0.13967
    -0.06645
    -0.15431
    -0.18360
    -0.06645
    -0.06645
    -0.03716
    -0.22753
    -0.26414
    -0.08842
    -0.06645
    -0.08842
    -0.22753
    -0.18360
    -0.03716
    -0.16163
    -0.19092
    -0.18360
    -0.22753
    -0.22021
    -0.20557
    -0.18360
    -0.11038
    -0.27878
    -0.27878
    -0.07377
    -0.02984
    -0.11038
    -0.06645
    -0.26414
    -0.02252
    -0.19824
    -0.10306
    -0.03716
    -0.11038
    -0.13967
     0.00677
     0.02873
     0.09463
     0.05802
     0.02873
     0.02141
     0.16052
     0.07998
     0.11659
     0.25571
     0.18249
     0.13124
     0.25571
     0.25571
     0.24839
     0.18981
     0.22642
     0.30696
     0.31428
     0.28499
     0.21910
     0.16785
     0.28499
     0.30696
     0.18249
     0.26303
     0.21910
     0.13856
     0.04338
     0.07266
     0.10195
     0.08731
    -0.07377
    -0.00788
     0.03605
     0.02873
    -0.00788
    -0.30807
     0.01409
    -0.09574
     0.05802
    -0.12503
    -0.28611
    -0.19824
    -0.22753
    -0.28611
    -0.26414
    -0.13235
    -0.13235
    -0.07377
    -0.32271
    -0.24950
    -0.19824
    -0.43254
    -0.33004
    -0.08842
    -0.25682
    -0.07377
    -0.24217
     0.00677
    -0.11038
    -0.10306
     0.05802
     0.13124
     0.05802
     0.02873
     0.10195
     0.18249
     0.27767
     0.10195
     0.29232
     0.49000
     0.37286
     0.23374
     0.14588
     0.45340
     0.59251
     0.57054
     0.51929
     0.55590
     0.04338
    -0.92310
    -2.81944
    -6.18747
   -10.71233
   -14.75396
   -14.75396
   -13.28228
    -9.76782
    -8.02524
    -6.45105
    -5.91656
    -6.94893
    -7.93005
    -8.00327
    -7.30770
    -5.15510
    -1.85297
     1.66881
     4.23144
     6.10582
     7.49696
     7.94359
     7.76786
     7.00640
     5.99599
     4.86843
     4.17286
     3.22835
     2.52546
     2.15205
     1.78596
     1.78596
     1.96168
     1.91775
     2.17402
     2.53278
     2.66458
     2.81833
     3.00870
     3.05995
     2.89887
     2.70851
     2.52546
     2.32045
     1.89579
     1.67613
     1.49309
     1.23683
     1.08307
     0.76823
     0.48268
     0.35821
     0.52661
     0.39482
     0.37286
     0.43875
     0.41679
     0.29232
     0.39482
     0.48268
     0.40946
     0.24106
     0.32893
     0.35821
     0.54126
     0.42411
     0.49733
     0.33625
     0.47536
     0.51197
     0.49000
     0.43875
     0.73162
     1.77132
     4.50235
     0.07266
    -0.74006
     0.22642
     0.78288
     1.41255
     1.41255
     1.51506
     1.20754
     0.87806
     0.66573
     0.50465
     0.43875
     0.23374
     0.23374
     0.23374
     0.26303
     0.31428
     0.35089
     0.29232
     0.16052
     0.18249
     0.37286
     0.29232
     0.31428
     0.29964
     0.18249
     0.34357
     0.30696
     0.18981
     0.19713
     0.11659
     0.16052
     0.19713
     0.23374
     0.07266
     0.03605
    -0.02984
     0.02873
     0.19713
    -0.00056
     0.02141
    -0.05913
    -0.02252
    -0.04449
    -0.10306
    -0.07377
    -0.16163
    -0.16163
    -0.00788
    -0.00056
    -0.02252
    -0.13967
    -0.24217
    -0.03716
    -0.08110
     0.02873
     0.00677
    -0.05913
    -0.08842
     0.07266
    -0.08842
     0.21178
     0.11659
     0.04338
     0.13856
     0.24839
     0.16052
     0.28499
    -0.02252
     0.24106
     0.17517
     0.20445
     0.29964
     0.16785
     0.05802
     0.13124
     0.07266
     0.10927
     0.07266
     0.02141
    -0.11038
    -0.07377
     0.02873
    -0.15431
    -0.33004
    -0.16163
    -0.27146
    -0.15431
    -0.12503
    -0.30807
    -0.33004
    -0.38129
    -0.46915
    -0.30807
    -0.24950
    -0.57898
    -0.47647
    -0.43986
    -0.33736
    -0.43986
    -0.48379
    -0.40325
    -0.43986
    -0.39593
    -0.39593
    -0.44718
    -0.44718
    -0.35932
    -0.33736
    -0.31539
    -0.16896
    -0.35200
    -0.33736
    -0.26414
    -0.11770
    -0.22753
    -0.24950
    -0.24217
    -0.21289
    -0.02984
    -0.13967
    -0.08110
    -0.08110
    -0.08110
     0.30696
     0.29232
     0.77555
     1.12700
     1.03914
     0.90735
     0.94396
     0.88538
     0.73895
     0.64376
     0.94396
     0.93663
     0.47536
    -0.33736
    -1.83100
    -3.41251
    -3.55895
    -3.28804
    -1.88226
    -0.95971
    -1.97012
    -3.41251
    -3.90307
    -3.77128
    -3.55895
    -3.23679
    -2.71694
    -2.10191
    -1.27455
    -0.93774
    -0.52040
    -0.26414
    -0.07377
     0.17517
     0.20445
     0.35821
     0.24106
     0.32160
     0.46804
     0.30696
     0.21178
     0.20445
    -0.02984
     0.04338
     0.18249
     0.32160
     0.25571
     0.15320
     0.30696
     0.68037
     0.89270
     1.14164
     1.04646
     1.02450
     0.44607
    -0.64487
    -1.62599
    -4.04951
    -6.01174
    -6.58284
    -5.60173
    -3.98361
    -3.38322
    -2.38746
    -1.17936
    -0.17628
    -1.13543
    -2.05798
    -2.26299
    -1.73582
    -0.04449
     2.04222
     3.56516
     4.77325
     5.38096
     5.59329
     5.34435
     4.77325
     4.12161
     3.40408
     2.58404
     1.77864
     1.11968
     0.70966
     0.38750
     0.10195
     0.10927
     0.16785
     0.27767
     0.32160
     0.53394
     0.39482
     0.51197
     0.43143
     0.56322
     0.46072
     0.42411
     0.29964
     0.30696
     0.13124
     0.18981
     0.17517
     0.00677
    -0.01520
    -0.09574
    -0.13967
    -0.19092
    -0.30075
    -0.35932
    -0.33004
    -0.24950
    -0.26414
    -0.41790
    -0.40325
    -0.37397
    -0.41058
    -0.25682
    -0.19824
    -0.35932
    -0.39593
    -0.28611
    -0.27146
    -0.23485
    -0.41058
    -0.27146
    -0.22021
    -0.24950
    -0.27146
    -0.01520
    -0.26414
    -0.25682
    -0.33004
    -0.31539
    -0.05181
    -0.09574
    -0.11770
    -0.14699
    -0.28611
    -0.05181
    -0.26414
    -0.16163
    -0.15431
    -0.16896
    -0.12503
    -0.03716
    -0.11770
    -0.19824
    -0.22021
    -0.09574
     0.01409
    -0.03716
    -0.08842
    -0.10306
    -0.02252
    -0.08110
    -0.11038
    -0.09574
     0.05070
    -0.06645
     0.01409
     0.00677
    -0.01520
     0.07998
     0.00677
    -0.51308
     0.09463
     0.17517
     0.05070
    -0.05913
    -0.08110
     0.00677
    -0.03716
     0.03605
     0.01409
     0.11659
     0.05070
     0.11659
     0.08731
     0.05070
    -0.05181
    -0.09574
     0.09463
     0.16785
     0.08731
     0.16052
     0.05070
    -0.02984
     0.10927
     0.02141
    -0.03716
     0.04338
     0.02141
     0.04338
     0.00677
     0.02141
    -0.06645
    -0.08842
    -0.16896
     0.07266
    -0.22021
    -0.04449
    -0.22021
    -0.19824
    -0.19824
    -0.19092
    -0.11038
    -0.08842
    -0.11038
    -0.16163
     0.04338
    -0.02252
     0.06534
    -0.05181
     0.07998
     0.10195
     0.26303
     0.18249
     0.37286
     0.36553
     0.29232
     0.38018
     0.27035
     0.44607
     0.43875
     0.49733
     0.44607
     0.46804
     0.28499
     0.32893
     0.16052
     0.20445
     0.06534
     0.05070
    -0.13967
    -0.06645
    -0.17628
    -0.54237
    -0.49112
    -0.63755
    -0.76202
    -0.97435
    -1.01096
    -0.95971
    -0.70345
    -0.56433
    -0.41790
    -0.14699
    -0.08842
     0.07266
     0.39482
     0.59983
     0.50465
     0.29232
     0.38750
     0.62912
     0.59251
     0.21178
    -0.22021
    -0.48379
    -0.47647
    -0.30075
    -0.38129
    -0.73273
    -0.82060
    -0.98168
    -0.99632
    -0.83524
    -0.61559
    -0.44718
     0.08731
     0.70234
     0.96592
     0.52661
    -0.95239
    -2.65837
    -3.03910
    -3.66145
    -2.95124
    -0.96703
    -0.57898
    -1.39170
    -1.96280
    -2.51925
    -2.72426
    -1.31116
    -0.84988
    -1.43563
    -2.01405
    -2.13852
    -2.68765
    -2.51193
    -1.39170
    -0.60094
    -0.31539
    -0.24950
    -0.24950
    -0.86453
    -2.72426
    -3.91771
    -4.43024
    -4.00557
    -3.47108
    -1.84565
    -0.29343
     0.84145
     1.78596
     1.76400
     1.71274
     1.80793
     2.30581
     2.98673
     3.15514
     3.61641
     3.93125
     4.12893
     4.09965
     3.69695
     3.04531
     2.45957
     1.79328
     1.21486
     0.81216
     0.33625
    -0.08842
    -0.09574
    -0.24217
    -0.41790
    -0.62291
    -0.48379
    -0.44718
    -0.41790
    -0.42522
    -0.22753
    -0.22753
    -0.09574
     0.12391
     0.17517
     0.28499
     0.42411
     0.17517
     0.40946
     0.47536
     0.41679
     0.19713
     0.34357
     0.41679
     0.37286
     0.20445
     0.26303
     0.26303
     0.14588
     0.08731
     0.13856
     0.17517
     0.07266
     0.15320
     0.00677
     0.10195
     0.28499
    -0.02984
     0.21910
     0.23374
     0.10195
     0.05802
     0.17517
     0.23374
     0.07266
     0.13856
     0.27767
     0.32160
     0.45340
     0.32160
     0.31428
     0.35089
     0.51197
     0.38018
     0.43143
     0.54126
     0.51197
     0.45340
     0.62180
     0.51929
     0.55590
     0.32160
     0.45340
     0.62180
     0.56322
     0.64376
     0.40946
     0.35821
     0.25571
     0.47536
     0.40946
     0.57787
     0.45340
     0.43143
     0.54858
     0.51929
     0.37286
     0.39482
     0.29964
     0.45340
     0.35089
     0.38018
     0.42411
     0.35089
     0.33625
     0.25571
     0.29232
     0.43875
     0.21178
     0.32893
     0.13856
     0.10927
     0.29964
     0.24839
    -0.09574
    -0.00788
     0.13856
     0.10195
     0.21178
    -0.17628
    -0.07377
    -0.06645
    -0.29343
    -0.19092
    -0.22753
    -0.38129
    -0.23485
    -0.18360
    -0.24217
    -0.22021
    -0.33736
    -0.31539
    -0.38129
    -0.16163
    -0.23485
    -0.33736
    -0.35200
    -0.25682
    -0.19092
    -0.21289
    -0.21289
    -0.30807
    -0.19824
    -0.16163
    -0.24217
    -0.35200
    -0.43986
    -0.41790
    -0.54969
    -0.51308
    -0.35932
    -0.29343
    -0.13967
    -0.02252
    -0.27146
    -0.45451
    -1.06954
    -2.00673
    -1.91886
    -1.03293
    -0.04449
     0.13856
    -0.51308
    -0.61559
     0.27767
     0.74627
     0.23374
    -0.38861
    -0.44718
    -0.16896
     0.17517
     0.94396
     0.98789
     0.72430
     0.37286
     0.12391
     0.26303
     0.35089
    -0.11770
    -0.46183
    -0.54969
    -0.40325
    -0.30807
    -0.27878
    -0.43254
    -0.39593
    -0.20557
    -0.22753
     0.10195
     0.36553
     0.32160
     0.42411
     0.43143
     0.49000
     0.46804
     0.62180
     0.61447
     0.68769
     0.75359
     0.79752
     0.84145
     0.85609
     0.83413
     0.93663
     0.95128
     1.26611
     1.30272
     1.41987
     1.44184
     1.61024
     1.44184
     1.35398
     1.27344
     1.68346
     1.72739
     2.08615
     1.99829
     1.57363
     1.28808
     0.82681
     0.32893
    -0.17628
    -0.76934
    -1.82368
    -3.06839
    -4.18862
    -4.79633
    -4.68650
    -4.71579
    -4.84758
    -4.85490
    -5.24296
    -5.64566
    -5.99710
    -6.03371
    -5.38939
    -4.67918
    -3.36126
    -2.43871
    -1.12811
    -0.28611
     0.63644
     1.53702
     2.17402
     2.54011
     2.92084
     3.22835
     3.24300
     3.66766
     3.55051
     3.59444
     3.51390
     3.57248
     3.16978
     3.12585
     2.82566
     2.45957
     2.09348
     1.83721
     1.48577
     1.28808
     0.88538
     0.98056
     0.92199
     0.95128
     0.67305
     0.57787
     0.43875
     0.40214
     0.29964
     0.40946
     0.49733
     0.36553
     0.26303
     0.29232
     0.32160
     0.39482
     0.41679
     0.38750
     0.38750
     0.40946
     0.62912
     0.40214
     0.37286
     0.50465
     0.24106
     0.32893
     0.47536
     0.31428
     0.43875
     0.36553
     0.43875
     0.29232
     0.34357
     0.18981
     0.41679
     0.39482
     0.34357
     0.33625
     0.18981
     0.16052
     0.09463
     0.30696
     0.32160
     0.16785
     0.09463
     0.16052
     0.17517
     0.07266
     0.01409
     0.02141
    -0.01520
     0.11659
     0.18981
     0.05070
     0.02873
     0.09463
    -0.09574
     0.07998
     0.05070
     0.18249
     0.09463
    -0.09574
    -0.01520
     0.00677
     0.05070
     0.10927
    -0.06645
     0.02141
     0.04338
     0.18249
     0.10927
     0.04338
    -0.15431
    -0.08842
     0.15320
     0.28499
     0.03605
     0.10927
     0.03605
     0.05802
     0.10195
     0.20445
     0.01409
     0.02873
     0.12391
     0.12391
     0.01409
     0.16052
    -0.00788
     0.01409
     0.07998
     0.25571
     0.06534
    -0.01520
     0.05070
    -0.03716
    -0.00788
    -0.02252
     0.07266
    -0.00056
     0.00677
     0.12391
     0.09463
     0.15320
     0.04338
    -0.02984
     0.08731
     0.17517
     0.02873
     0.25571
     0.16052
     0.28499
     0.24839
     0.26303
     0.39482
     0.31428
     0.29232
     0.29964
     0.38750
     0.27767
     0.27767
     0.25571
     0.15320
     0.16052
     0.10927
    -0.12503
    -0.11038
    -0.17628
    -0.25682
    -0.59362
    -0.79863
    -0.79863
    -0.91578
    -0.56433
    -0.07377
     0.82681
     1.22218
     1.37594
     1.64685
     2.67922
     3.24300
     2.92816
     2.89887
     2.94280
     2.91352
     2.81101
     3.41872
     2.85494
     1.18557
    -0.06645
    -0.12503
     0.16052
    -0.50576
    -1.90422
    -3.66145
    -3.85182
    -3.66145
    -3.96897
    -4.26184
    -4.24719
    -4.15201
    -3.94700
    -3.59555
    -2.92927
    -2.54854
    -2.01405
    -1.63331
    -1.22329
    -0.82792
    -0.53505
    -0.40325
    -0.15431
     0.13124
     0.19713
     0.32160
     0.37286
     0.27035
     0.33625
     0.27035
     0.25571
     0.30696
     0.40946
     0.18249
     0.24839
     0.20445
     0.16785
     0.08731
    -0.00788
     0.10927
     0.10927
    -0.05913
    -0.05181
    -0.03716
    -0.08110
    -0.16896
    -0.08110
    -0.17628
    -0.08842
    -0.14699
    -0.20557
    -0.12503
    -0.09574
     0.12391
     0.07266
     0.02141
     0.28499
     0.33625
     0.50465
     0.62180
     0.73162
     0.87074
     0.98056
     1.00985
     1.06110
     1.11968
     1.16361
     1.19290
     1.28076
     1.25879
     0.98789
     0.93663
     1.09039
     0.81216
     0.70234
     0.70966
     0.46072
     0.36553
     0.35089
     0.22642
     0.28499
     0.17517
     0.05070
     0.02141
     0.00677
    -0.02252
    -0.10306
    -0.12503
    -0.08842
    -0.11770
    -0.11038
    -0.21289
    -0.22021
    -0.16896
    -0.31539
    -0.29343
    -0.28611
     0.01409
    -0.14699
    -0.13235
    -0.24217
    -0.09574
    -0.10306
    -0.11770
     0.16052
     0.21910
     0.18249
     0.19713
     0.29964
     0.18249
     0.07266
     0.18981
     0.30696
     0.34357
     0.33625
     0.30696
     0.25571
     0.34357
     0.42411
     0.28499
     0.30696
     0.43143
     0.13124
     0.71698
     0.49000
     0.27035
     0.24839
     0.30696
     0.27035
     0.47536
     0.40946
     0.27767
     0.42411
     0.26303
     0.10195
     0.10927
     0.05802
     0.24106
    -0.00056
     0.00677
     0.13856
     0.05802
     0.02141
     0.06534
    -0.02984
    -0.07377
     0.12391
     0.17517
     0.00677
    -0.00788
     0.02141
    -0.01520
     0.02141
     0.13124
     0.10195
     0.06534
     0.13124
     0.12391
     0.05070
     0.03605
    -0.06645
     0.20445
     0.13856
     0.12391
     0.15320
     0.02873
     0.09463
    -0.03716
    -0.11038
     0.11659
    -0.09574
     0.06534
     0.00677
     0.07998
    -0.06645
    -0.16163
    -0.26414
    -0.21289
    -0.18360
    -0.22021
    -0.24950
    -0.18360
    -0.39593
    -0.15431
    -0.44718
    -0.41058
    -0.27146
    -0.40325
    -0.50576
    -0.13967
     0.06534
     0.21178
     0.18981
     0.09463
     0.27767
     0.57054
     0.29232
     0.32160
     0.52661
     0.93663
     0.98789
     0.88538
     0.72430
     0.37286
     0.15320
     0.01409
    -0.05913
    -0.39593
    -0.60826
    -0.71077
    -0.65219
    -0.65952
    -0.64487
    -0.53505
    -0.63023
    -0.89381
    -1.36973
    -1.02561
    -0.76202
    -0.60094
    -0.40325
     0.16052
     0.42411
     0.41679
     0.32160
     0.54858
     0.86342
     0.86342
     0.78288
     0.53394
     0.45340
     0.43875
     0.88538
     0.73162
     0.75359
     0.51197
     0.28499
     0.10195
    -0.08110
    -0.32271
    -0.56433
    -0.72541
    -0.94507
    -0.85720
    -1.01828
    -1.08418
    -1.15740
    -1.25258
    -1.06954
    -1.10615
    -0.93774
    -0.78399
    -0.63023
    -0.65952
    -0.48379
    -0.34468
    -0.13235
    -0.05913
     0.21178
     0.41679
     0.54126
     0.58519
     0.55590
     0.49733
     0.55590
     0.43875
     0.57787
     0.55590
     0.32160
     0.35821
     0.24106
     0.39482
     0.37286
     0.05070
     0.13124
     0.06534
     0.07266
     0.12391
     0.20445
     0.01409
    -0.07377
     0.05802
    -0.00788
     0.13124
     0.01409
     0.07266
     0.04338
     0.13124
     0.24839
     0.20445
     0.14588
     0.07998
     0.24106
     0.32893
     0.30696
     0.32893
     0.21910
     0.18249
     0.21910
     0.38018
     0.22642
     0.13124
     0.11659
     0.24106
     0.16785
     0.18981
     0.10195
    -0.04449
    -0.01520
     0.06534
     0.20445
     0.03605
    -0.00788
     0.04338
     0.02141
    -0.02984
    -0.03716
     0.00677
    -0.08110
     0.07266
    -0.05181
    -0.05913
     0.05070
    -0.11770
    -0.08110
    -0.07377
    -0.01520
    -0.05913
    -0.04449
    -0.08842
    -0.21289
    -0.20557
     0.02873
    -0.09574
    -0.11770
    -0.11770
    -0.19824
    -0.00056
    -0.21289
    -0.24217
    -0.35932
    -0.16163
    -0.13235
    -0.23485
    -0.30075
    -0.35200
    -0.37397
    -0.52040
    -0.23485
    -0.27146
    -0.35932
    -0.45451
    -0.35932
    -0.35932
    -0.27146
    -0.33736
    -0.33736
    -0.34468
    -0.34468
    -0.24950
    -0.17628
    -0.22753
    -0.21289
    -0.22021
    -0.08110
     0.09463
    -0.15431
    -0.05913
    -0.01520
     0.15320
    -0.00788
     0.00677
     0.08731
     0.13124
     0.00677
     0.18249
     0.05070
     0.12391
    -0.05913
     0.05802
    -0.00056
     0.05802
     0.02873
     0.00677
    -0.19092
    -0.02984
    -0.14699
    -0.03716
    -0.09574
     0.11659
    -0.02252
     0.12391
     0.24106
     0.22642
     0.15320
     0.06534
     0.24106
     0.40214
     0.31428
     0.35089
     0.39482
     0.47536
     0.30696
     0.27035
     0.40946
     0.25571
     0.22642
     0.04338
    -0.16896
    -0.17628
    -0.56433
    -0.63755
    -0.46915
    -0.50576
    -0.68148
    -0.79863
    -0.52772
    -0.41058
    -0.41790
    -0.55701
    -0.74006
    -0.86453
    -1.24526
    -1.50884
    -1.45027
    -1.33312
    -1.53813
    -2.38746
    -2.91463
    -3.04642
    -3.53698
    -3.75663
    -3.25875
    -2.19709
     0.21910
     1.67613
     1.07575
     0.06534
    -0.40325
     0.28499
     1.28808
     2.74512
     3.97518
     4.17286
     4.49502
     4.76593
     4.59753
     4.42181
     4.07036
     3.33818
     2.78172
     2.34242
     2.02026
     1.64685
     1.49309
     1.28076
     1.07575
     0.95860
     0.81949
     0.60715
     0.50465
     0.46072
     0.39482
     0.37286
     0.20445
     0.05070
    -0.04449
    -0.08842
    -0.03716
    -0.24950
    -0.41790
    -0.19824
    -0.32271
    -0.27146
    -0.35200
    -0.33736
    -0.42522
    -0.35200
    -0.26414
    -0.08110
    -0.27878
    -0.22753
    -0.26414
    -0.13235
    -0.11770
    -0.08842
    -0.22021
    -0.18360
    -0.13967
    -0.11038
    -0.09574
    -0.11770
    -0.10306
    -0.23485
    -0.14699
    -0.00788
    -0.07377
    -0.05181
    -0.19824
    -0.05181
    -0.16896
    -0.08110
    -0.07377
     0.02873
    -0.03716
    -0.10306
    -0.02984
     0.01409
    -0.08842
    -0.07377
    -0.13967
    -0.12503
    -0.05181
    -0.19092
    -0.13235
    -0.16163
    -0.39593
    -0.30075
    -0.27146
    -0.24217
    -0.33736
    -0.30075
    -0.24217
    -0.41790
    -0.45451
    -0.40325
    -0.67416
    -0.49844
    -0.53505
    -0.55701
    -0.56433
    -0.48379
    -0.49112
    -0.47647
    -0.46915
    -0.33736
    -0.36665
    -0.36665
    -0.27146
    -0.30807
    -0.34468
    -0.11038
    -0.05181
    -0.13967
     0.09463
    -0.00788
    -0.04449
    -0.00788
    -0.00788
    -0.11038
    -0.07377
    -0.05181
     0.08731
    -0.02252
    -0.05181
    -0.28611
     0.07266
    -0.09574
    -0.22753
    -0.02252
    -0.11770
    -0.10306
    -0.16896
    -0.06645
     0.05802
    -0.12503
    -0.21289
    -0.13967
    -0.15431
    -0.14699
    -0.14699
    -0.25682
    -0.19092
    -0.26414
    -0.23485
    -0.32271
    -0.26414
    -0.24217
    -0.31539
    -0.09574
    -0.19092
    -0.24950
    -0.35932
    -0.21289
    -0.14699
    -0.13967
    -0.05913
    -0.16163
    -0.16163
    -0.05181
    -0.00788
    -0.13235
    -0.00788
    -0.02984
    -0.17628
    -0.01520
    -0.00056
    -0.01520
    -0.15431
    -0.13235
     0.00677
     0.02873
    -0.06645
    -0.08110
    -0.16896
    -0.00056
    -0.00788
    -0.14699
    -0.03716
     0.00677
    -0.12503
    -0.08110
     0.04338
     0.13856
    -0.04449
    -0.02984
    -0.03716
     0.01409
    -0.01520
     0.10927
     0.03605
    -0.00788
     0.05070
     0.05070
     0.07998
     0.04338
     0.00677
    -0.07377
     0.13124
     0.16052
    -0.05913
    -0.05181
     0.01409
    -0.11038
     0.11659
     0.01409
    -0.06645
    -0.03716
    -0.02984
    -0.00056
    -0.08110
     0.02873
     0.07266
    -0.03716
    -0.02252
     0.05802
     0.02873
    -0.03716
     0.17517
     0.08731
     0.16052
     0.04338
    -0.13235
    -0.08110
    -0.04449
    -0.08110
    -0.13235
    -0.26414
    -0.21289
    -0.45451
    -0.39593
    -0.49844
    -0.41058
    -0.71077
    -0.79863
    -0.98168
    -1.20133
    -1.77975
    -2.18245
    -2.81212
    -3.30268
    -3.25875
    -3.03178
    -2.47532
    -1.91886
    -0.42522
     1.74935
     1.61756
    -0.55701
    -1.37705
    -1.31116
    -0.09574
     1.66149
     2.65725
     3.00138
     3.16246
     2.88423
     2.58404
     2.24723
     1.88114
     1.26611
     0.95860
     0.51929
     0.49000
     0.35821
     0.00677
    -0.09574
    -0.35932
    -0.35932
    -0.32271
    -0.30807
    -0.18360
    -0.19824
    -0.35932
    -0.19092
    -0.15431
     0.02873
    -0.19824
    -0.19824
    -0.08110
    -0.00788
    -0.00788
    -0.00788
    -0.14699
    -0.12503
    -0.09574
     0.03605
     0.03605
    -0.03716
    -0.11770
    -0.08842
    -0.08842
    -0.02984
    -0.01520
    -0.04449
    -0.00056
    -0.05181
    -0.01520
     0.11659
    -0.06645
     0.07266
     0.03605
     0.16052
     0.06534
     0.13124
     0.02873
     0.11659
     0.15320
     0.10927
     0.18249
     0.16052
     0.24106
     0.18981
     0.24839
     0.23374
     0.11659
     0.09463
     0.07998
     0.27767
     0.19713
     0.26303
     0.13856
     0.22642
     0.21178
     0.18981
     0.27035
     0.13856
     0.10927
     0.07998
     0.07998
     0.38018
    -0.00788
    -0.16163
     0.08731
    -0.18360
    -0.08842
     0.05802
    -0.00788
    -0.19824
    -0.24217
    -0.20557
    -0.17628
    -0.20557
    -0.38129
    -0.54237
    -0.28611
    -0.15431
    -0.24217
    -0.25682
    -0.29343
    -0.46915
    -0.40325
    -0.51308
    -0.44718
    -0.84988
    -0.87185
    -0.90114
    -0.76202
    -0.65219
    -0.90846
    -0.97435
    -0.79863
    -0.91578
    -0.98900
    -1.25258
    -1.34776
    -1.06954
    -0.98168
    -0.92310
    -0.87917
    -0.98900
    -0.65219
    -0.65219
    -0.39593
    -0.19092
    -0.16163
    -0.04449
    -0.04449
    -0.00788
     0.19713
     0.22642
     0.40946
     0.52661
     0.57787
     0.59983
     0.59251
     0.58519
     0.42411
     0.51929
     0.32893
     0.38750
     0.29964
     0.22642
     0.18981
     0.12391
     0.07266
     0.07998
    -0.13967
     0.08731
     0.05070
     0.04338
     0.13124
    -0.02984
     0.06534
     0.07998
     0.05802
     0.21910
     0.24839
     0.22642
     0.20445
     0.22642
     0.40214
     0.32160
     0.24839
     0.17517
     0.29232
     0.26303
     0.29964
     0.16785
     0.21910
     0.21910
     0.14588
     0.21910
     0.58519
     0.27767
     0.14588
     0.13124
     0.33625
     0.39482
     0.24839
     0.20445
     0.33625
     0.38018
     0.43875
     0.51197
     0.35821
     0.27767
     0.02873
     0.21178
     0.24106
     0.07266
    -0.13235
     0.17517
     0.04338
     0.06534
     0.01409
     0.02873
    -0.05181
    -0.01520
    -0.00788
     0.16052
     0.12391
     0.18981
     0.25571
     0.59251
     0.86342
     0.90002
     0.89270
     1.15629
     1.09039
     1.00985
     1.03914
     1.13432
     1.28076
     0.98056
     0.02141
    -1.01096
    -1.12811
    -0.75470
    -0.55701
    -1.12079
    -1.52349
    -1.72850
    -1.85297
    -1.55278
    -1.53081
    -1.31848
    -1.36241
    -1.39170
    -1.16472
    -0.79863
    -0.46183
     0.19713
     0.62180
     0.77555
     0.96592
     0.79752
     0.65841
     0.87074
     0.84877
     0.65841
     0.57054
     0.50465
     0.30696
     0.32160
     0.03605
    -0.00788
    -0.01520
     0.18249
     0.13856
     0.13124
     0.17517
     0.24106
    -0.02984
     0.15320
     0.18249
    -0.12503
    -0.17628
    -0.05913
     0.07998
     0.17517
     0.05802
     0.15320
    -0.08842
    -0.11770
    -0.20557
    -0.11770
    -0.06645
    -0.08110
    -0.36665
    -0.11770
     0.07998
     0.03605
    -0.00056
    -0.00056
     0.01409
    -0.02252
     0.07266
     0.03605
     0.13856
     0.10195
     0.02873
     0.16785
     0.13856
     0.10195
     0.05802
     0.10195
     0.24106
     0.16785
     0.24839
     0.02873
     0.16785
     0.18249
    -0.00788
     0.34357
     0.29964
     0.17517
     0.17517
     0.28499
     0.21910
     0.10927
     0.27035
     0.28499
     0.31428
     0.17517
     0.21178
     0.32160
     0.27767
     0.10927
     0.13124
     0.24106
     0.24106
     0.26303
     0.16785
     0.24106
     0.29964
     0.02141
     0.32160
     0.37286
     0.17517
     0.27767
     0.15320
     0.23374
     0.24106
     0.21178
     0.17517
     0.24106
     0.21910
     0.21178
     0.33625
     0.36553
     0.25571
     0.20445
     0.28499
     0.07266
     0.16052
     0.19713
     0.13856
     0.32893
     0.18249
     0.01409
    -0.07377
     0.25571
    -0.00788
    -0.08842
    -0.18360
    -0.18360
    -0.30075
    -0.35932
    -0.33004
    -0.48379
    -0.71809
    -0.63023
    -0.54237
    -0.70345
    -0.61559
    -0.70345
    -0.82060
    -0.68148
    -0.83524
    -0.69613
    -0.61559
    -0.76934
    -0.83524
    -0.66684
    -0.56433
    -0.43986
    -0.56433
    -0.35200
    -0.46915
    -0.39593
    -0.43254
    -0.41790
    -0.34468
    -0.38129
    -0.41058
    -0.51308
    -0.36665
    -0.44718
    -0.48379
    -0.72541
    -0.49844
    -0.45451
    -0.50576
    -0.35200
    -0.52040
    -0.52772
    -0.50576
    -0.36665
    -0.18360
    -0.35932
    -0.28611
    -0.13967
    -0.01520
     0.04338
     0.05070
     0.05802
     0.07998
     0.07998
     0.18249
     0.21910
     0.18249
     0.21178
     0.16785
     0.31428
     0.39482
     0.29232
     0.51197
     0.44607
     0.62180
     0.65108
     0.76823
     0.87074
     0.92931
     0.56322
     0.72430
     1.21486
     1.28076
     1.19290
     0.57054
     0.27767
    -0.15431
    -0.68880
    -1.23794
    -1.58206
    -0.88649
    -1.45759
    -2.13852
    -2.43871
    -2.06530
    -1.54545
    -0.83524
    -0.34468
    -0.41058
    -0.72541
    -0.87917
    -0.40325
     0.27035
     0.85609
     1.31005
     1.72007
     1.88847
     2.07883
     1.91043
     1.56631
     1.14164
     1.04646
     0.85609
     0.49733
     0.15320
     0.03605
    -0.19824
    -0.11038
     0.08731
     0.10927
    -0.03716
    -0.01520
     0.11659
     0.24106
     0.55590
     0.39482
     0.37286
     0.43143
     0.62180
     0.64376
     0.76091
     0.74627
     0.60715
     0.59983
     0.62912
     0.75359
     0.67305
     0.47536
     0.45340
     0.24839
     0.35821
     0.40214
     0.21910
     0.21178
     0.10927
     0.04338
     0.06534
     0.10927
     0.12391
     0.07998
     0.06534
     0.02141
    -0.02252
     0.02141
    -0.02252
    -0.00056
    -0.05913
     0.09463
    -0.03716
     0.10195
     0.07998
     0.04338
     0.04338
     0.12391
     0.03605
     0.06534
     0.13856
     0.15320
     0.08731
    -0.02984
     0.03605
     0.13856
     0.24839
     0.14588
     0.08731
    -0.02984
    -0.00788
     0.13856
     0.05802
     0.03605
    -0.16896
    -0.13235
    -0.02984
    -0.08842
    -0.26414
    -0.35932
    -0.47647
    -0.24950
    -0.25682
    -0.21289
    -0.36665
    -0.52772
    -0.35932
    -0.17628
    -0.18360
    -0.06645
    -0.05181
    -0.13967
    -0.07377
    -0.00056
     0.13856
     0.18249
     0.13124
    -0.00788
     0.13124
     0.40946
     0.44607
     0.24839
     0.11659
     0.16052
     0.08731
     0.16785
     0.18981
     0.09463
     0.03605
    -0.01520
     0.07266
     0.10927
     0.05070
    -0.05181
    -0.08842
    -0.03716
     0.07266
    -0.03716
    -0.19824
    -0.02984
    -0.16163
    -0.22021
     0.05802
     0.03605
    -0.05181
    -0.16896
    -0.06645
    -0.08842
    -0.05181
    -0.22021
    -0.11770
    -0.07377
    -0.05913
    -0.17628
    -0.18360
    -0.09574
    -0.16896
    -0.34468
    -0.33736
    -0.24950
    -0.22021
    -0.32271
    -0.24950
    -0.27878
    -0.37397
    -0.43254
    -0.32271
    -0.27146
    -0.33004
    -0.31539
    -0.39593
    -0.45451
    -0.53505
    -0.49112
    -0.47647
    -0.43254
    -0.61559
    -0.52040
    -0.27878
    -0.21289
    -0.26414
    -0.49112
    -0.45451
    -0.21289
    -0.11038
    -0.13235
    -0.14699
    -0.27878
    -0.13967
     0.10927
     0.21910
     0.53394
     0.29964
     0.01409
     0.18981
     0.29964
     0.34357
     0.36553
     0.35821
     0.10927
     0.19713
     0.46072
     0.17517
    -0.01520
    -0.13967
    -0.38129
    -0.38861
    -0.31539
    -0.43986
    -0.47647
    -0.63023
    -0.76934
    -0.76202
    -0.79863
    -0.71809
    -0.85720
    -0.78399
    -0.59362
    -0.45451
    -0.64487
    -0.61559
    -0.55701
    -0.51308
    -0.21289
    -0.01520
     0.21178
     0.32160
     0.53394
     0.65108
     0.27767
    -0.15431
    -0.50576
    -1.48688
    -1.63331
    -1.37705
    -1.58938
    -2.83409
    -2.71694
    -2.18245
    -1.24526
    -0.39593
     0.13124
     0.07998
    -0.79863
    -1.42098
    -1.25258
    -0.54969
     0.57787
     1.60292
     2.25456
     2.66458
     2.41564
     2.35706
     2.21063
     1.99097
     1.43452
     1.19290
     0.87074
     0.43875
     0.45340
     0.40214
     0.38018
     0.10927
    -0.08842
    -0.05913
    -0.06645
     0.01409
     0.10927
    -0.11770
    -0.08110
    -0.15431
    -0.01520
     0.18249
     0.16052
     0.09463
    -0.15431
    -0.04449
     0.24839
     0.14588
     0.11659
     0.18249
     0.04338
     0.01409
     0.23374
     0.32893
     0.33625
     0.09463
    -0.11038
     0.18981
     0.24106
     0.30696
     0.21910
     0.13124
     0.04338
     0.29964
     0.18249
     0.35821
     0.31428
     0.14588
    -0.03716
     0.20445
     0.15320
     0.25571
     0.16052
    -0.00788
     0.29232
     0.30696
     0.21910
     0.27767
     0.13856
     0.13124
     0.18981
     0.20445
     0.18981
     0.34357
     0.13856
     0.04338
     0.20445
     0.25571
     0.20445
     0.23374
     0.13856
     0.20445
     0.16052
     0.16785
     0.29232
     0.19713
     0.02873
     0.07266
     0.21910
     0.32893
     0.25571
     0.13124
     0.09463
     0.06534
     0.18249
    -0.05913
     0.23374
     0.13856
     0.11659
     0.06534
     0.12391
     0.18981
     0.12391
     0.02873
    -0.02252
     0.05070
     0.04338
     0.09463
     0.13856
    -0.07377
    -0.02252
    -0.03716
    -0.00056
     0.13124
     0.13124
    -0.21289
    -0.08110
    -0.13967
    -0.12503
     0.01409
    -0.01520
    -0.10306
    -0.16163
    -0.05913
    -0.04449
     0.06534
    -0.00788
    -0.25682
    -0.23485
     0.07266
     0.07266
    -0.02252
    -0.04449
    -0.18360
    -0.09574
    -0.05181
    -0.00788
     0.12391
    -0.05181
    -0.15431
     0.05802
    -0.05913
    -0.04449
     0.05070
    -0.13235
    -0.02984
    -0.02252
     0.04338
     0.07998
     0.10927
    -0.07377
    -0.09574
    -0.13967
     0.07266
    -0.02252
     0.00677
    -0.08842
    -0.00056
     0.05802
     0.07998
    -0.02984
    -0.08842
     0.02141
     0.03605
     0.05802
     0.06534
     0.07266
    -0.06645
    -0.02984
    -0.04449
     0.03605
     0.10927
     0.14588
    -0.17628
    -0.08842
     0.05802
    -0.08110
    -0.08842
     0.07266
    -0.00056
     0.03605
     0.07998
     0.07998
     0.05070
     0.14588
     0.22642
     0.26303
     0.18981
     0.30696
     0.18981
     0.10195
     0.08731
     0.12391
     0.26303
     0.48268
     0.22642
     0.02873
     0.10927
    -0.00056
    -0.11770
    -0.16896
    -0.18360
    -0.15431
    -0.14699
    -0.19824
    -0.29343
    -0.12503
    -0.18360
    -0.20557
    -0.40325
    -0.27146
    -0.03716
    -0.11038
    -0.08110
     0.05802
    -0.02252
    -0.06645
     0.13124
     0.28499
     0.31428
     0.11659
     0.25571
     0.22642
     0.26303
     0.38018
     0.38750
     0.42411
     0.43875
     0.40946
     0.46072
     0.68037
     0.62912
     0.58519
     0.57787
     0.64376
     0.49733
     0.70234
     0.59983
     0.37286
    -0.36665
    -0.87185
    -1.23062
    -1.13543
    -1.23062
    -0.82060
    -0.68148
    -0.60094
     0.20445
     0.27767
     0.06534
    -0.65219
    -1.15740
    -0.77667
    -0.21289
     0.49733
     0.83413
     1.22218
     1.25147
     1.21486
     1.01717
     0.88538
     0.70234
     0.43143
     0.48268
     0.48268
     0.35821
     0.34357
     0.18981
     0.27767
     0.43143
     0.29232
     0.36553
     0.31428
     0.38750
     0.24106
     0.46072
     0.51197
     0.32893
     0.37286
     0.40214
     0.49733
     0.24839
     0.20445
     0.32160
     0.33625
     0.36553
     0.38018
     0.32893
     0.35821
     0.52661
     0.45340
     0.36553
     0.32160
     0.37286
     0.27767
     0.44607
     0.40214
     0.27767
     0.19713
     0.34357
     0.46072
     0.46072
     0.21910
     0.25571
     0.16052
     0.15320
     0.31428
     0.18249
     0.29964
     0.13124
     0.05070
     0.21178
     0.40214
     0.08731
     0.01409
    -0.00056
    -0.00788
     0.25571
     0.18249
     0.18981
    -0.05181
     0.07998
     0.15320
     0.13124
     0.14588
     0.25571
    -0.11770
     0.10195
     0.12391
     0.16052
     0.16052
    -0.06645
    -0.02252
     0.08731
     0.28499
     0.21910
     0.07998
     0.02141
    -0.03716
    -0.00788
     0.10195
     0.09463
     0.05070
    -0.10306
     0.03605
     0.00677
     0.17517
     0.07266
    -0.13967
    -0.11038
    -0.00056
     0.10195
     0.02141
    -0.16896
    -0.02984
    -0.09574
     0.05070
     0.03605
     0.02141
     0.03605
     0.05802
     0.05070
    -0.00788
     0.06534
    -0.19092
     0.01409
     0.13856
     0.02141
     0.05070
     0.13124
     0.26303
    -0.02252
     0.02141
     0.14588
    -0.03716
     0.13856
     0.04338
     0.19713
     0.15320
     0.07998
    -0.00056
     0.24106
     0.17517
     0.18981
     0.21910
    -0.00056
    -0.05181
     0.10195
     0.13124
     0.21178
     0.23374
    -0.03716
     0.08731
     0.11659
     0.16785
    -0.08842
     0.10927
    -0.05181
    -0.00788
     0.03605
     0.08731
    -0.02252
    -0.07377
    -0.16163
    -0.07377
     0.04338
     0.25571
    -0.16896
    -0.17628
    -0.19824
     0.07266
    -0.03716
    -0.05913
    -0.07377
    -0.17628
    -0.13235
    -0.15431
    -0.24950
    -0.35200
    -0.63023
    -0.78399
    -1.08418
    -1.13543
    -1.26723
    -1.21597
    -0.93042
    -0.40325
    -0.04449
    -0.07377
    -0.38861
    -0.54237
    -0.20557
     0.00677
     0.44607
     0.65841
     0.95128
     1.23683
     1.20754
     1.31005
     1.36862
     1.24415
     1.09771
     1.14164
     1.00253
     0.62912
     0.79752
     0.48268
     0.46072
     0.49733
     0.39482
     0.24106
     0.01409
     0.16785
     0.06534
     0.21910
     0.31428
     0.39482
     0.29964
     0.40946
     0.50465
     0.46804
     0.41679
     0.42411
     0.32893
     0.06534
    -0.02252
    -0.11038
     0.05802
    -0.00788
    -0.85720
    -0.19824
     0.13856
    -0.35932
    -0.60094
    -0.87185
    -0.55701
    -0.76934
    -0.63755
    -0.74738
    -0.60094
    -0.42522
    -0.35932
    -0.24217
    -0.36665
    -0.31539
    -0.18360
    -0.13967
     0.02141
    -0.09574
    -0.19824
    -0.08110
    -0.08110
     0.05070
     0.05802
     0.06534
    -0.02984
    -0.00056
     0.05802
     0.09463
     0.21178
     0.02141
    -0.05181
    -0.05913
     0.10927
     0.09463
     0.00677
     0.00677
    -0.16163
    -0.06645
     0.00677
     0.02141
    -0.02984
    -0.08110
    -0.05913
    -0.18360
     0.00677
    -0.21289
    -0.05181
    -0.32271
    -0.09574
     0.03605
    -0.06645
    -0.01520
    -0.14699
    -0.05913
    -0.13235
    -0.12503
    -0.05913
    -0.13967
    -0.13967
    -0.11770
     0.02873
    -0.02252
    -0.00788
    -0.02252
    -0.18360
     0.13124
    -0.03716
     0.01409
    -0.02252
     0.09463
     0.17517
    -0.08110
     0.06534
     0.05070
     0.31428
     0.19713
     0.18981
    -0.00056
    -0.00056
     0.02141
    -0.11770
     0.03605
    -0.06645
    -0.08110
    -0.13967
    -0.16896
    -0.27146
    -0.49844
    -0.35932
    -0.46915
    -0.58630
    -0.42522
    -0.52040
    -0.45451
    -0.49112
    -0.63755
    -0.59362
    -0.27878
    -0.30807
    -0.35200
    -0.36665
    -0.36665
    -0.14699
    -0.22021
    -0.11770
    -0.06645
    -0.08110
    -0.04449
     0.13856
     0.19713
     0.09463
     0.27767
    -0.08842
     0.02873
     0.21910
     0.13124
     0.26303
     0.33625
     0.16785
     0.17517
     0.25571
     0.36553
     0.28499
     0.39482
     0.21178
     0.36553
     0.35089
     0.41679
     0.38018
     0.40946
     0.37286
     0.44607
     0.51197
     0.65108
     0.59251
     0.32160
     0.42411
     0.32893
     0.55590
     0.65841
     0.52661
     0.48268
     0.41679
     0.51929
     0.61447
     0.39482
     0.47536
     0.48268
     0.38018
     0.49733
     0.42411
     0.49000
     0.24106
     0.40946
     0.40214
     0.43143
     0.50465
     0.46804
     0.26303
     0.40214
     0.36553
     0.33625
     0.22642
     0.37286
     0.38018
     0.30696
     0.33625
     0.24106
     0.32160
     0.43143
     0.18249
     0.12391
     0.12391
     0.25571
     0.13124
     0.25571
     0.04338
     0.09463
     0.03605
     0.27035
     0.18981
     0.10195
    -0.05913
    -0.11770
    -0.08842
     0.01409
    -0.07377
    -0.07377
    -0.17628
    -0.16896
    -0.16896
    -0.09574
     0.03605
    -0.23485
    -0.35200
    -0.21289
    -0.27878
     0.08731
     0.50465
     1.46380
     2.73779
     3.63105
     4.05572
     3.30889
     2.18866
     1.65417
     1.74935
     2.70851
     3.47729
     2.52546
     1.14897
     0.49733
     0.06534
    -0.26414
    -0.71809
    -1.31116
    -1.98476
    -2.66569
    -3.72735
    -3.88110
    -3.91039
    -3.67609
    -3.41251
    -3.04642
    -2.93659
    -2.43139
    -2.43139
    -2.29960
    -2.07994
    -1.67725
    -0.94507
    -0.42522
    -0.38861
    -0.58630
    -0.57898
    -0.30807
    -0.24950
     0.24106
     0.34357
     0.62180
     0.57054
     0.61447
     0.75359
     0.69501
     0.74627
     0.59983
     0.59251
     0.51929
     0.43875
     0.49733
     0.40946
     0.27767
     0.23374
     0.25571
     0.21178
     0.18981
     0.10927
     0.15320
     0.13856
    -0.13967
     0.27767
     0.21910
     0.18249
     0.08731
     0.01409
     0.09463
    -0.04449
    -0.08110
     0.22642
     0.19713
     0.04338
     0.00677
     0.13856
     0.09463
     0.23374
    -0.01520
    -0.05913
     0.18249
     0.10927
     0.13856
     0.19713
     0.10927
    -0.01520
     0.01409
     0.19713
     0.32893
     0.28499
    -0.02252
     0.02873
     0.06534
     0.23374
     0.20445
     0.24106
     0.22642
     0.10927
     0.16785
     0.28499
     0.45340
     0.08731
     0.13124
     0.06534
     0.21178
     0.37286
     0.30696
     0.18981
     0.15320
     0.21178
     0.13856
     0.29232
     0.29964
     0.20445
     0.05802
     0.06534
     0.29964
     0.22642
     0.15320
     0.10195
     0.12391
     0.18249
     0.22642
     0.18981
     0.23374
     0.15320
     0.16052
     0.08731
     0.27035
     0.10195
     0.10927
     0.18981
     0.25571
     0.27767
     0.03605
     0.16052
     0.13856
     0.08731
     0.05070
     0.05070
     0.10927
     0.11659
     0.07266
    -0.03716
    -0.06645
    -0.05181
    -0.05913
     0.00677
    -0.04449
    -0.00056
    -0.36665
    -0.11038
    -0.05181
    -0.11038
    -0.10306
    -0.11770
    -0.19092
    -0.12503
    -0.05181
    -0.09574
    -0.08842
    -0.02984
    -0.02252
    -0.20557
    -0.04449
     0.02873
    -0.08110
    -0.12503
    -0.13235
    -0.10306
     0.02873
     0.02873
    -0.02252
    -0.13967
    -0.05181
    -0.00788
    -0.02252
     0.07998
    -0.09574
    -0.09574
     0.00677
     0.12391
     0.16052
    -0.02984
    -0.08842
    -0.08110
     0.09463
     0.17517
     0.04338
    -0.00056
    -0.12503
     0.09463
     0.15320
     0.07266
     0.21178
    -0.05181
    -0.13967
     0.10195
     0.18981
     0.00677
     0.07998
     0.01409
     0.05802
     0.11659
     0.18249
     0.14588
     0.06534
    -0.00788
     0.03605
     0.09463
     0.27035
     0.18249
     0.10927
     0.22642
     0.15320
     0.32160
     0.18981
     0.26303
     0.20445
     0.32893
     0.20445
     0.17517
     0.16052
     0.23374
     0.16785
     0.06534
     0.27767
     0.11659
     0.13856
     0.13856
     0.04338
     0.02141
     0.10195
    -0.11770
     0.02141
     0.09463
     0.16052
    -0.00788
    -0.02252
     0.24106
     0.08731
     0.16785
     0.07266
    -0.02252
    -0.03716
     0.18249
     0.45340
     0.46072
     0.22642
    -0.12503
    -0.27146
    -0.20557
     0.05070
     0.16052
     0.23374
     0.08731
     0.34357
     0.26303
     0.45340
     1.22218
     2.31313
     3.95321
     3.44069
     2.29116
     0.92931
     0.28499
     0.31428
     1.59559
     2.43028
     2.31313
     1.63220
     1.25879
     0.51197
    -0.16163
    -0.61559
    -1.01828
    -1.42830
    -1.72850
    -1.85297
    -1.64796
    -1.58938
    -1.53081
    -1.36241
    -1.31848
    -1.23794
    -1.18669
    -1.12811
    -0.95971
    -0.93774
    -1.01096
    -1.00364
    -0.76202
    -0.71077
    -0.70345
    -0.62291
    -0.52040
    -0.45451
    -0.49112
    -0.35200
    -0.38129
    -0.30075
     0.16785
    -0.02984
    -0.26414
    -0.16163
    -0.23485
    -0.16163
    -0.09574
    -0.02984
    -0.05913
     0.02141
    -0.07377
    -0.16896
    -0.22021
    -0.13967
    -0.19092
    -0.18360
    -0.11770
    -0.13235
    -0.30807
    -0.19092
    -0.14699
    -0.16163
    -0.08842
     0.03605
    -0.27146
    -0.17628
    -0.10306
     0.00677
     0.01409
    -0.06645
    -0.19092
    -0.06645
     0.18981
    -0.08110
     0.00677
     0.05802
    -0.02984
    -0.19092
     0.06534
     0.14588
    -0.02984
    -0.07377
    -0.13235
     0.14588
     0.16785
     0.09463
     0.03605
    -0.05181
    -0.02252
    -0.00056
     0.10927
     0.11659
     0.05070
    -0.11038
    -0.05913
     0.31428
     0.18249
     0.07266
     0.05070
    -0.00788
    -0.00056
     0.11659
     0.14588
     0.08731
    -0.04449
     0.07266
     0.13856
     0.19713
     0.10927
    -0.08842
    -0.10306
     0.10195
    -0.02252
     0.07266
     0.10927
    -0.11038
    -0.02252
     0.01409
    -0.03716
     0.18981
     0.08731
     0.02141
    -0.02984
    -0.02984
     0.02141
     0.03605
     0.07266
     0.10927
     0.09463
     0.11659
     0.16785
     0.07266
     0.10195
    -0.00056
     0.05070
     0.04338
     0.10195
     0.12391
     0.10195
     0.05070
     0.00677
     0.00677
     0.05070
     0.11659
     0.07998
     0.03605
    -0.11038
    -0.00788
     0.00677
     0.07266
     0.03605
     0.08731
     0.06534
     0.01409
     0.07266
     0.10927
     0.11659
     0.08731
    -0.05181
    -0.07377
     0.10927
     0.15320
     0.15320
    -0.01520
     0.09463
     0.09463
     0.10195
     0.16785
     0.13124
     0.01409
     0.07998
     0.10195
     0.01409
     0.18981
     0.03605
    -0.02252
     0.21178
     0.22642
     0.19713
     0.13856
     0.13124
     0.02141
     0.10927
     0.10195
     0.16785
     0.13856
     0.07998
     0.05070
     0.02141
     0.15320
     0.02873
    -0.08110
    -0.18360
    -0.07377
    -0.12503
    -0.19824
    -0.05913
    -0.05913
    -0.32271
    -0.16896
    -0.13967
    -0.02252
    -0.10306
    -0.10306
    -0.36665
    -0.13235
     0.02873
     0.44607
     0.49733
     0.71698
     0.49733
     1.01717
     1.07575
     0.95860
     0.88538
     0.97324
     1.34665
     1.25147
     1.17093
     0.79752
     0.31428
    -0.11038
     0.06534
    -0.26414
    -0.63023
    -0.73273
    -0.93042
    -1.28187
    -1.89690
    -2.13852
    -2.24834
    -2.25567
    -2.07994
    -1.65528
    -1.19401
    -1.11347
    -1.60403
    -1.66260
    -1.43563
    -1.19401
    -0.96703
    -0.46915
    -0.24950
    -0.30075
    -0.10306
    -0.03716
    -0.02984
     0.02141
    -0.11770
     0.03605
     0.09463
     0.14588
     0.18249
     0.18981
     0.27767
     0.40214
     0.25571
     0.20445
     0.35821
     0.32893
     0.26303
     0.18981
     0.22642
     0.09463
     0.02141
     0.03605
     0.14588
    -0.02252
    -0.00788
    -0.03716
    -0.08842
     0.06534
     0.02141
    -0.01520
    -0.12503
    -0.04449
     0.07998
    -0.02252
     0.21178
     0.16785
     0.07266
     0.17517
     0.32893
     0.24839
     0.24839
     0.21178
     0.16052
     0.28499
     0.33625
     0.21178
     0.35089
     0.25571
     0.16785
     0.13124
     0.21178
     0.27767
     0.07998
    -0.09574
    -0.14699
     0.01409
     0.07266
     0.16052
     0.01409
    -0.00788
    -0.01520
    -0.05913
     0.00677
     0.02141
    -0.13235
    -0.12503
    -0.04449
     0.01409
     0.02873
    -0.06645
    -0.03716
    -0.04449
     0.04338
    -0.02252
    -0.01520
    -0.00056
     0.07998
    -0.01520
    -0.11770
     0.00677
     0.01409
     0.02141
     0.05070
     0.02873
    -0.05913
    -0.07377
    -0.01520
     0.08731
     0.07998
    -0.12503
    -0.05181
     0.02141
     0.02873
     0.01409
     0.02141
    -0.09574
     0.05802
    -0.02984
     0.08731
     0.06534
     0.03605
    -0.08842
    -0.08110
     0.08731
     0.24839
     0.07266
    -0.00056
     0.02141
     0.05802
     0.19713
     0.06534
     0.19713
     0.07266
    -0.05181
     0.06534
     0.24839
     0.10195
    -0.06645
    -0.08842
     0.02873
     0.16785
     0.07266
     0.02873
    -0.06645
    -0.20557
    -0.10306
    -0.10306
     0.03605
     0.02873
    -0.24217
    -0.13235
     0.01409
     0.02873
    -0.22021
    -0.16163
    -0.27146
    -0.13235
    -0.16163
     0.00677
    -0.10306
    -0.21289
    -0.24950
    -0.17628
    -0.13235
    -0.02252
    -0.06645
    -0.26414
    -0.20557
    -0.05913
    -0.04449
    -0.07377
    -0.16896
    -0.19824
    -0.05181
     0.05802
     0.02873
     0.10195
    -0.09574
    -0.04449
    -0.14699
     0.00677
     0.13124
    -0.10306
    -0.04449
     0.04338
    -0.07377
    -0.05913
     0.03605
    -0.05913
    -0.04449
    -0.07377
    -0.13235
    -0.16896
    -0.13967
    -0.10306
    -0.19824
    -0.09574
    -0.20557
    -0.14699
    -0.29343
    -0.12503
    -0.21289
    -0.22021
    -0.35200
    -0.62291
    -0.51308
    -0.35932
     0.17517
     0.01409
    -0.09574
    -0.16896
    -0.25682
    -0.09574
     0.39482
     0.27767
     0.67305
     1.00985
     1.47845
     1.18557
     0.78288
     0.60715
     0.59983
     0.79752
     0.82681
     0.53394
    -0.24950
    -1.19401
    -0.53505
    -0.76202
    -1.10615
    -1.24526
    -1.36973
    -1.05489
    -0.77667
    -1.25258
    -1.52349
    -1.50884
    -1.24526
    -0.80595
    -0.17628
    -0.00056
     0.37286
     0.43875
     0.57054
     0.54858
     0.66573
     0.71698
     0.54126
     0.39482
     0.46804
     0.35821
     0.17517
    -0.00056
     0.01409
    -0.21289
    -0.16896
    -0.22753
    -0.27146
    -0.38861
    -0.46915
    -0.62291
    -0.58630
    -0.47647
    -0.52772
    -0.63755
    -0.49844
    -0.57166
    -0.62291
    -0.49844
    -0.57166
    -0.57166
    -0.56433
    -0.47647
    -0.52040
    -0.41790
    -0.30807
    -0.46915
    -0.45451
    -0.24217
    -0.35932
    -0.34468
    -0.20557
    -0.06645
    -0.26414
    -0.35200
    -0.16163
    -0.11038
    -0.05913
    -0.15431
    -0.00788
    -0.10306
    -0.02984
    -0.07377
    -0.02984
     0.10927
     0.10195
    -0.06645
    -0.04449
     0.14588
     0.24106
     0.00677
     0.01409
     0.20445
     0.09463
     0.13856
     0.31428
     0.30696
     0.07998
     0.02873
     0.09463
     0.18249
     0.27035
     0.27767
     0.07998
     0.11659
     0.29232
     0.26303
     0.22642
     0.16052
     0.04338
     0.13856
     0.27035
     0.28499
     0.19713
    -0.00056
    -0.09574
     0.20445
     0.25571
     0.16052
    -0.04449
     0.17517
     0.02873
    -0.02984
    -0.04449
     0.14588
    -0.00788
     0.10195
     0.01409
     0.09463
     0.07998
     0.08731
     0.00677
     0.04338
     0.04338
     0.09463
     0.07266
    -0.00788
     0.10927
     0.02141
     0.08731
     0.08731
     0.18981
     0.07998
     0.17517
     0.02141
     0.06534
     0.11659
     0.06534
     0.02141
     0.25571
     0.18249
     0.14588
     0.24106
     0.15320
     0.17517
     0.13124
     0.21178
     0.17517
     0.19713
     0.27767
     0.16052
     0.26303
     0.17517
     0.16785
     0.10927
     0.18249
     0.26303
     0.19713
     0.11659
     0.07266
     0.13856
    -0.00788
     0.09463
     0.04338
    -0.00056
    -0.09574
     0.04338
     0.07998
     0.01409
    -0.07377
    -0.19092
    -0.08842
    -0.00056
    -0.02984
     0.00677
    -0.16163
    -0.16896
    -0.13967
    -0.04449
    -0.02252
    -0.19092
    -0.18360
    -0.13967
     0.00677
    -0.12503
    -0.03716
    -0.15431
    -0.26414
    -0.15431
     0.13856
    -0.13967
    -0.10306
    -0.12503
    -0.24950
    -0.17628
    -0.00788
    -0.13967
    -0.05181
    -0.14699
    -0.10306
    -0.06645
     0.06534
    -0.02984
    -0.11770
    -0.00788
     0.08731
     0.05802
     0.11659
     0.10195
     0.19713
     0.01409
    -0.03716
     0.29964
     0.21178
     0.21910
     0.07266
     0.11659
     0.10195
     0.07266
     0.00677
     0.03605
     0.21178
     0.04338
     0.02141
     0.08731
     0.09463
    -0.05913
    -0.08842
    -0.16163
    -0.00056
    -0.19092
    -0.12503
     0.39482
     1.13432
     2.04222
     2.32777
     2.34242
     1.73471
     1.25879
     1.62488
     1.92508
     1.91043
     0.95860
     0.06534
    -0.07377
    -0.35200
    -0.76202
    -0.60826
    -0.78399
    -1.64064
    -2.07994
    -2.77551
    -3.04642
    -3.11232
    -3.02445
    -2.67301
    -2.22638
    -1.86761
    -1.48688
    -1.09150
    -0.54969
    -0.33736
    -0.02984
     0.07266
     0.29232
     0.39482
     0.43143
     0.47536
     0.38750
     0.43875
     0.32160
     0.35089
     0.35821
     0.46804
     0.03605
     0.13124
     0.04338
     0.06534
     0.07998
     0.13124
    -0.09574
    -0.13235
    -0.16896
    -0.01520
    -0.18360
    -0.21289
    -0.20557
    -0.15431
    -0.05181
    -0.10306
     0.01409
    -0.25682
    -0.15431
    -0.17628
    -0.13967
     0.00677
    -0.16163
    -0.09574
    -0.28611
    -0.09574
    -0.19092
    -0.13235
    -0.08110
    -0.22021
    -0.27146
    -0.20557
    -0.12503
    -0.19092
    -0.28611
    -0.26414
    -0.35932
    -0.23485
    -0.24950
    -0.26414
    -0.40325
    -0.33736
    -0.24217
    -0.39593
    -0.34468
    -0.37397
    -0.29343
    -0.45451
    -0.33004
    -0.41790
    -0.44718
    -0.33736
    -0.29343
    -0.18360
    -0.30807
    -0.23485
    -0.26414
    -0.13235
    -0.23485
    -0.33736
    -0.17628
    -0.16163
    -0.14699
    -0.08110
    -0.11770
    -0.08842
    -0.15431
    -0.14699
    -0.03716
    -0.20557
     0.10927
    -0.05913
    -0.12503
    -0.20557
    -0.02252
    -0.05913
    -0.09574
    -0.11770
    -0.09574
    -0.06645
    -0.00056
    -0.00788
    -0.06645
    -0.29343
    -0.15431
    -0.00056
     0.02873
     0.03605
    -0.05181
    -0.13967
     0.02873
     0.00677
    -0.05913
     0.08731
    -0.18360
     0.06534
     0.13124
     0.18981
     0.25571
    -0.01520
     0.13856
     0.10195
     0.34357
     0.27767
     0.35089
     0.22642
     0.21178
     0.35821
     0.15320
     0.42411
     0.26303
     0.18981
     0.31428
     0.35089
     0.24106
     0.18249
     0.16785
     0.18981
     0.27767
     0.21910
     0.16785
     0.20445
     0.01409
     0.10195
     0.05070
     0.18981
     0.03605
     0.01409
     0.15320
     0.12391
     0.05070
    -0.06645
     0.13124
     0.14588
     0.10927
     0.24106
     0.16785
     0.21910
     0.18249
     0.21910
     0.24839
     0.27767
     0.19713
     0.27767
     0.24839
     0.29232
     0.29232
     0.19713
     0.33625
     0.24106
     0.40946
     0.28499
     0.17517
     0.37286
     0.26303
     0.18981
     0.21910
     0.19713
     0.38018
     0.18249
     0.15320
     0.27767
     0.24839
     0.11659
    -0.01520
     0.03605
    -0.05913
     0.14588
     0.13856
     0.13856
     0.07998
    -0.08842
    -0.24217
    -0.03716
    -0.04449
     0.00677
    -0.24950
    -0.24950
    -0.05913
    -0.01520
    -0.17628
    -0.31539
    -0.33004
    -0.52772
    -0.34468
    -0.25682
    -0.43986
    -0.26414
     0.43875
     1.42719
     2.72315
     3.67498
     3.66034
     3.29425
     2.98673
     2.92816
     2.86226
     2.23259
     1.93972
     2.13741
     2.40831
     1.82989
     0.70234
    -0.24217
    -1.28919
    -2.20441
    -2.59979
    -3.12696
    -3.77128
    -4.27648
    -4.49613
    -4.40095
    -4.23255
    -3.89575
    -3.44912
    -2.98052
    -2.32888
    -2.01405
    -1.53081
    -1.36241
    -1.00364
    -0.84988
    -0.52772
    -0.30807
    -0.00056
     0.18981
     0.21178
     0.30696
     0.55590
     0.51197
     0.51197
     0.46072
     0.51197
     0.53394
     0.49733
     0.30696
     0.25571
     0.07998
     0.25571
     0.24106
     0.35089
     0.05802
    -0.04449
    -0.02984
     0.15320
     0.03605
    -0.10306
    -0.03716
     0.03605
    -0.00056
     0.10927
    -0.08110
    -0.08842
    -0.08842
    -0.13235
     0.13124
    -0.02252
    -0.04449
    -0.16163
    -0.00788
    -0.06645
     0.10195
    -0.02252
    -0.05181
    -0.14699
    -0.03716
     0.00677
     0.18249
     0.03605
    -0.00056
    -0.03716
    -0.14699
     0.13124
     0.13856
     0.03605
     0.02141
     0.02141
    -0.04449
    -0.03716
     0.13124
     0.04338
    -0.08110
    -0.00788
     0.07998
     0.16052
    -0.08842
     0.13124
     0.04338
     0.18981
     0.18249
     0.10195
     0.05070
     0.10195
     0.03605
     0.05070
     0.00677
    -0.03716
     0.04338
     0.06534
    -0.05913
     0.01409
    -0.12503
    -0.08110
    -0.05913
    -0.10306
    -0.07377
    -0.07377
    -0.11038
    -0.17628
    -0.11770
    -0.00788
    -0.16163
    -0.03716
    -0.08842
    -0.05181
     0.09463
     0.05070
    -0.10306
    -0.02984
    -0.05181
    -0.02252
     0.14588
     0.16052
    -0.02252
     0.16052
     0.10195
     0.12391
     0.04338
     0.06534
     0.07266
     0.02141
     0.17517
     0.10195
     0.05070
     0.13856
     0.07266
     0.04338
     0.39482
     0.17517
     0.09463
    -0.02252
     0.21178
     0.12391
     0.16052
     0.21910
     0.13124
     0.20445
     0.20445
     0.32160
     0.30696
     0.13124
     0.24839
    -0.01520
     0.22642
     0.18249
     0.27767
     0.32160
     0.14588
     0.22642
     0.27767
     0.21910
     0.26303
     0.32160
     0.28499
     0.29964
     0.38018
     0.18249
     0.12391
     0.34357
     0.41679
     0.44607
     0.29232
     0.45340
     0.32893
     0.35821
     0.31428
     0.36553
     0.28499
     0.46804
     0.38018
     0.39482
     0.53394
     0.47536
     0.40946
     0.34357
     0.46804
     0.38750
     0.38018
     0.37286
     0.43143
     0.33625
     0.29232
     0.34357
     0.34357
     0.29964
     0.32893
     0.15320
     0.24839
     0.30696
     0.37286
     0.22642
     0.17517
     0.20445
     0.21910
     0.38750
     0.46072
     0.62912
     0.54858
     0.52661
     0.63644
     0.51929
     0.38750
     0.30696
     0.40214
     0.36553
     0.53394
     0.50465
     0.16052
     0.21910
     0.16052
    -0.30075
    -0.13967
     0.16052
     1.17825
     1.72007
     1.45648
     1.28076
     0.94396
     0.49733
     0.35089
     0.73895
     0.94396
     1.00985
     0.57787
     0.36553
     0.08731
    -0.68880
    -0.93042
    -1.12079
    -1.25990
    -1.68457
    -1.89690
    -1.99940
    -2.23370
    -2.37282
    -2.69497
    -2.33621
    -2.23370
    -1.95547
    -1.88226
    -1.71385
    -1.29651
    -1.04757
    -0.93042
    -0.75470
    -0.79863
    -0.65219
    -0.63755
    -0.29343
    -0.16163
     0.14588
     0.05070
     0.18981
     0.24839
     0.29964
     0.47536
     0.18249
     0.25571
     0.24106
     0.13856
     0.23374
     0.04338
    -0.01520
    -0.00788
    -0.02984
    -0.00788
     0.08731
     0.05802
    -0.07377
    -0.11770
    -0.01520
     0.02141
     0.05802
     0.04338
     0.02873
    -0.05181
     0.07998
     0.13124
     0.04338
     0.04338
     0.14588
     0.08731
     0.21178
     0.05070
     0.10195
     0.05070
     0.07998
     0.13124
    -0.05913
     0.05802
     0.11659
    -0.05913
    -0.00056
     0.15320
    -0.08110
    -0.02984
    -0.05181
    -0.11770
    -0.03716
     0.09463
    -0.09574
    -0.02984
    -0.05181
     0.02141
    -0.00788
    -0.11770
    -0.00056
    -0.13967
     0.07998
    -0.11770
     0.10927
    -0.13235
    -0.11038
    -0.03716
     0.00677
     0.02141
    -0.03716
    -0.05913
    -0.13235
    -0.04449
    -0.03716
    -0.15431
    -0.07377
    -0.05913
    -0.11770
    -0.15431
     0.05070
    -0.05181
    -0.19824
    -0.13235
    -0.14699
    -0.08842
     0.05070
    -0.11038
    -0.02252
    -0.14699
     0.12391
    -0.00056
     0.01409
     0.07998
    -0.02252
     0.06534
     0.06534
     0.15320
     0.18981
     0.03605
     0.17517
     0.16785
     0.25571
     0.27767
     0.09463
     0.07998
     0.19713
     0.07998
     0.21910
     0.23374
     0.13124
     0.13856
     0.16052
     0.22642
     0.13124
