# Supplementary material for: Software algorithm and hardware design for real-time implementation of new spectral estimator
Source: Biomed Eng Online. 2014 May 9;13:61. doi: 10.1186/1475-925X-13-61 (PMC4057578; doi:10.1186/1475-925X-13-61)
Supplement: Additional file 2 — txtfiles.zip. [file 1475-925X-13-61-S2.zip › FILE107.TXT]

     2.45575
     2.86440
     3.18131
     3.30363
     3.26193
     3.02286
     2.58641
     2.13050
     1.72463
     1.27984
     0.79058
     0.31799
     0.10672
    -0.37699
    -0.56325
    -0.53823
    -0.37421
    -0.05174
    -0.33251
    -0.80510
    -1.14425
    -1.70023
    -1.81421
    -1.96155
    -2.35630
    -2.39243
    -2.31460
    -2.33962
    -2.51475
    -2.39521
    -2.37575
    -2.50641
    -2.53977
    -2.25066
    -1.92819
    -1.79753
    -1.74193
    -1.36108
    -0.85236
    -0.66888
    -0.49653
    -0.48263
    -0.38255
    -0.24633
    -0.06842
     0.10672
     0.16787
     0.29575
     0.38193
     0.34857
     0.50703
     0.59598
     0.51814
     0.53482
     0.49591
     0.56818
     0.56540
     0.57652
     0.51536
     0.50147
     0.56262
     0.63212
     0.54872
     0.57652
     0.47923
     0.34023
     0.24849
     0.30687
     0.21791
     0.25961
     0.31521
     0.30687
     0.31799
     0.34023
     0.37637
     0.38749
     0.40139
     0.24849
     0.00942
     0.04556
     0.24293
     0.22069
     0.20401
     0.24015
     0.18733
     0.18455
     0.21513
     0.23459
     0.25405
     0.26517
     0.37081
     0.40973
     0.54038
     0.62656
     0.68772
     0.76556
     0.71552
     0.76834
     0.83506
     0.81560
     0.84340
     0.84062
     0.84062
     0.84896
     0.76834
     0.59320
     0.54038
     0.57374
     0.66548
     0.67104
     0.45421
     0.27907
     0.12618
     0.11784
     0.03166
     0.10116
     0.03722
     0.00386
    -0.06842
    -0.16850
    -0.20464
    -0.18796
    -0.22409
    -0.22687
    -0.23521
    -0.30749
    -0.25189
    -0.27413
    -0.28525
    -0.31027
    -0.35475
    -0.35475
    -0.29081
    -0.33529
    -0.31305
    -0.30749
    -0.38255
    -0.46317
    -0.37699
    -0.35197
    -0.31027
    -0.31305
    -0.27135
    -0.27969
    -0.26301
    -0.17684
    -0.23799
    -0.21020
    -0.17406
    -0.16572
    -0.19352
    -0.09622
    -0.13236
    -0.17684
    -0.19630
    -0.19074
    -0.09622
    -0.14904
    -0.20186
    -0.28247
    -0.32417
    -0.34919
    -0.30749
    -0.42703
    -0.42147
    -0.44093
    -0.42425
    -0.45761
    -0.49097
    -0.46595
    -0.60772
    -0.64108
    -0.56047
    -0.55491
    -0.56047
    -0.60494
    -0.60216
    -0.57992
    -0.60772
    -0.60772
    -0.54379
    -0.49097
    -0.54379
    -0.51043
    -0.49931
    -0.42981
    -0.49097
    -0.48263
    -0.43259
    -0.39089
    -0.37143
    -0.34085
    -0.40757
    -0.37699
    -0.39367
    -0.35753
    -0.40479
    -0.36587
    -0.36865
    -0.41313
    -0.41869
    -0.41313
    -0.51321
    -0.55769
    -0.56881
    -0.46595
    -0.51321
    -0.51043
    -0.56047
    -0.50765
    -0.43259
    -0.34641
    -0.21853
    -0.16294
    -0.10734
    -0.18240
    -0.12124
     0.02610
     0.16787
     0.32911
     0.31799
     0.43475
     0.75722
     0.99351
     1.20757
     1.45776
     1.21035
     0.88231
     0.46533
     0.95181
     1.64401
     1.71351
     1.37992
     1.24092
     1.45220
     1.31876
     1.28540
     1.18255
     1.23258
     1.25204
     1.01019
     0.93235
     1.38826
     1.46610
     1.00463
     1.12417
     1.79135
     1.78301
     1.69405
     1.77467
     2.00540
     2.14996
     1.95536
     1.97482
     2.11382
     2.09714
     2.21112
     2.34177
     2.25282
     2.04154
     1.86085
     1.79413
     1.59675
     1.38826
     1.36324
     0.83228
     0.92957
     1.14641
     0.89621
     0.74888
     0.73498
     0.99629
     1.12417
     1.02131
     0.33745
    -0.30193
    -0.49931
    -0.65776
    -0.56047
    -0.64664
    -0.43815
    -0.45761
    -0.57158
    -0.90240
    -1.93653
    -2.88170
    -2.94008
    -3.05406
    -2.72325
    -2.20340
    -1.81421
    -1.61684
    -1.46116
    -1.36942
    -1.11645
    -1.00525
    -0.84958
    -0.57158
    -0.11290
     0.34579
     0.60988
     0.77112
     0.99073
     1.06023
     1.09915
     0.92679
     0.83506
     0.64324
     0.41251
     0.28185
     0.01498
    -0.13236
    -0.28525
    -0.42147
    -0.54101
    -0.64108
    -0.85236
    -1.10811
    -1.31104
    -1.36942
    -1.39166
    -1.41390
    -1.46950
    -1.41946
    -1.42224
    -1.41668
    -1.41946
    -1.39722
    -1.50564
    -1.43892
    -1.31104
    -1.13869
    -1.07475
    -0.99135
    -0.83846
    -0.70502
    -0.66332
    -0.50487
    -0.39367
    -0.33529
    -0.29637
    -0.19908
    -0.14904
     0.04278
     0.17621
     0.26239
     0.38749
     0.53204
     0.47923
     0.43753
     0.50980
     0.54316
     0.59320
     0.77390
     0.74054
     0.69606
     0.59598
     0.47923
     0.43753
     0.37081
     0.32633
     0.20679
     0.02332
    -0.10456
    -0.14904
    -0.28803
    -0.47429
    -0.55491
    -0.56047
    -0.39645
    -0.33807
    -0.38811
    -0.34641
    -0.34919
    -0.31027
    -0.27135
    -0.06286
     0.01776
     0.05112
     0.19567
     0.32633
     0.33745
     0.44587
     0.47089
     0.54316
     0.47645
     0.49313
     0.46255
     0.45143
     0.32911
     0.27629
     0.25683
     0.25127
     0.12896
     0.02332
    -0.02394
     0.05668
     0.03722
     0.00664
     0.04834
     0.06502
     0.04834
     0.01220
     0.01776
    -0.02394
    -0.02394
    -0.08788
    -0.10178
    -0.04340
    -0.02950
    -0.09622
    -0.12402
    -0.16850
    -0.15738
    -0.23243
    -0.24633
    -0.39367
    -0.39645
    -0.35197
    -0.36587
    -0.42425
    -0.45205
    -0.42147
    -0.47429
    -0.46039
    -0.43259
    -0.37699
    -0.36309
    -0.40479
    -0.34919
    -0.34919
    -0.24077
    -0.14626
    -0.07954
     0.04278
     0.17899
     0.23459
     0.23459
     0.30131
     0.32633
     0.35691
     0.48757
     0.49591
     0.50147
     0.48201
     0.52092
     0.48479
     0.38193
     0.34857
     0.30687
     0.24571
     0.17065
     0.09560
     0.04556
    -0.00170
    -0.02950
    -0.05174
     0.08170
     0.06502
    -0.04896
    -0.09900
    -0.03228
    -0.00726
    -0.22965
    -0.34085
    -0.41869
    -0.56325
    -0.74394
    -0.95243
    -1.12479
    -1.71969
    -2.47861
    -2.34796
    -1.24433
     0.37637
     2.02208
     2.20278
     1.89143
     1.40216
     1.04077
     1.51614
     2.29174
     3.26471
     4.24324
     5.12726
     5.29127
     5.05776
     4.66301
     4.09591
     3.69282
     3.31475
     2.96170
     2.50857
     2.13050
     1.81637
     1.37714
     0.91011
     0.56262
     0.25405
     0.13174
    -0.03228
    -0.09344
    -0.24911
    -0.37143
    -0.47707
    -0.53545
    -0.54101
    -0.61328
    -0.61884
    -0.69112
    -0.69946
    -0.72448
    -0.73282
    -0.77452
    -0.74116
    -0.66610
    -0.60216
    -0.59104
    -0.48819
    -0.36587
    -0.63830
    -0.88850
    -0.80788
    -0.73282
    -0.81900
    -0.85236
    -0.90240
    -0.86626
    -0.83568
    -0.79676
    -0.68000
    -0.66610
    -0.68278
    -0.70502
    -0.68278
    -0.57992
    -0.54101
    -0.45483
    -0.39367
    -0.24911
    -0.12680
    -0.09900
    -0.04062
    -0.04340
    -0.08232
    -0.09622
    -0.13792
    -0.13792
    -0.15738
    -0.19630
    -0.26579
    -0.32695
    -0.32139
    -0.33529
    -0.16572
     0.04278
     0.11228
     0.03722
     0.14842
     0.24849
     0.33467
     0.42641
     0.50703
     0.75166
     0.94625
     1.12973
     1.20201
     1.25204
     1.35490
     1.34378
     1.34100
     1.35490
     1.37714
     1.40216
     1.30764
     1.23258
     1.15475
     1.01853
     0.91567
     0.83784
     0.75444
     0.57930
     0.47645
     0.39027
     0.28185
     0.22903
     0.01220
     0.02610
    -0.04896
    -0.08510
    -0.11568
    -0.13236
    -0.23799
    -0.17406
    -0.19074
    -0.23243
    -0.17128
    -0.21853
    -0.27691
    -0.24077
    -0.29081
    -0.32973
    -0.40757
    -0.45483
    -0.45483
    -0.40757
    -0.40479
    -0.50209
    -0.56603
    -0.55769
    -0.60216
    -0.52711
    -0.52989
    -0.50765
    -0.52155
    -0.55213
    -0.45483
    -0.42425
    -0.40201
    -0.40479
    -0.26301
    -0.22409
    -0.21020
    -0.19630
    -0.20186
    -0.14626
    -0.13236
    -0.03784
    -0.01004
     0.01498
     0.08726
     0.11228
     0.10394
     0.15119
     0.20401
     0.21513
     0.25127
     0.29853
     0.30965
     0.36247
     0.35135
     0.43753
     0.44031
     0.44031
     0.45143
     0.49035
     0.50980
     0.47089
     0.46811
     0.46533
     0.42919
     0.36247
     0.44309
     0.46533
     0.35691
     0.42919
     0.38193
     0.25127
     0.12896
    -0.07398
    -0.08788
    -0.13514
    -0.29359
    -0.41313
    -0.23521
     0.07614
     0.55706
     0.58208
     0.35135
     0.44309
     0.64880
     0.72108
     0.82672
     0.88509
     0.92401
     1.00463
     1.19645
     1.21869
     1.18811
     1.04355
     0.99073
     1.13807
     1.41328
     1.53560
     1.34656
     0.64046
    -0.64942
    -2.12834
    -3.13189
    -3.34317
    -2.98456
    -2.17560
    -1.73359
    -2.06718
    -2.56201
    -3.10131
    -3.67954
    -3.96031
    -3.93251
    -3.64618
    -2.89560
    -2.14780
    -1.71691
    -1.20541
    -0.71058
    -0.40479
    -0.16850
    -0.02394
     0.11784
     0.17065
     0.14008
     0.27351
     0.32911
     0.52370
     0.73498
     0.76834
     0.72942
     0.94347
     1.00741
     0.86286
     0.77390
     0.71274
     0.78224
     0.90177
     1.01575
     1.12139
     1.25760
     1.10193
     0.88509
     0.68772
     0.61822
     0.57096
     0.58486
     0.68772
     0.70718
     0.65158
     0.73220
     0.78224
     0.92123
     0.99629
     1.09081
     1.19645
     1.29374
     1.29930
     1.31876
     1.37436
     1.39104
     1.32988
     1.36324
     1.46054
     1.33266
     1.28540
     1.26594
     1.23536
     1.12139
     1.04355
     0.84618
     0.77112
     0.68494
     0.67382
     0.64602
     0.56540
     0.35969
     0.32633
     0.35135
     0.23737
     0.30687
     0.24849
     0.19567
     0.19845
     0.21513
     0.12340
     0.05390
     0.04000
     0.09282
     0.08170
     0.09560
     0.04834
     0.01220
    -0.01560
     0.02888
     0.05112
     0.09560
     0.03722
    -0.01838
    -0.02672
     0.02332
     0.09560
     0.12896
     0.15397
     0.13730
     0.10116
     0.11784
     0.09560
     0.01498
    -0.10178
    -0.18796
    -0.19908
    -0.31027
    -0.40201
    -0.50209
    -0.60494
    -0.83568
    -0.96355
    -1.08031
    -1.08865
    -1.31382
    -1.34718
    -1.53066
    -1.60016
    -1.64464
    -1.76695
    -1.72525
    -1.76695
    -1.76973
    -1.69467
    -1.88093
    -1.83923
    -1.75861
    -1.18317
    -0.61606
    -0.54379
    -0.39645
    -0.26857
    -0.18518
     0.12340
     0.31799
     0.39027
     0.25683
     0.49313
     0.87119
     1.13807
     1.06857
     0.88231
     0.73220
     0.60154
     0.57374
     0.41807
     0.29019
     0.04278
    -0.13792
    -0.26579
    -0.31861
    -0.37143
    -0.30193
    -0.47151
    -0.51877
    -0.60772
    -0.55491
    -0.55769
    -0.64664
    -0.58826
    -0.52711
    -0.35753
    -0.30749
    -0.19352
    -0.20186
    -0.19352
    -0.03228
     0.04556
    -0.15738
     0.04834
     0.32077
     0.57374
     0.92123
     0.90733
     0.87675
     0.81560
     0.79892
     0.95181
     1.02687
     1.36046
     1.74965
     1.60231
     1.34378
     1.05189
     0.63490
     0.50147
     0.17899
    -0.27691
    -0.68834
    -1.02471
    -1.26379
    -1.51398
    -1.96989
    -2.38409
    -2.62317
    -2.78996
    -2.78440
    -2.78996
    -2.72325
    -2.57035
    -2.47583
    -2.30626
    -2.08386
    -1.78085
    -1.33328
    -0.91908
    -0.24911
     0.61266
     0.60432
     0.73498
     1.48278
     1.29096
     1.05189
     0.78780
     1.06023
     1.29930
     1.49112
     1.54950
     1.27150
     0.92679
     0.81282
     0.90455
     0.96293
     0.57930
     0.30409
     0.10116
    -0.12680
    -0.31583
    -0.26579
    -0.21575
    -0.22131
    -0.09344
    -0.06564
    -0.10456
    -0.21020
    -0.22409
    -0.31583
    -0.32417
    -0.35475
    -0.42147
    -0.41313
    -0.42425
    -0.38533
    -0.38255
    -0.31305
    -0.31027
    -0.26579
    -0.21020
    -0.16572
    -0.17962
    -0.17962
    -0.17684
    -0.14904
    -0.00726
    -0.00726
     0.03722
     0.02888
     0.07058
     0.09282
     0.13730
     0.14564
     0.17065
     0.14564
     0.18455
     0.27073
     0.18733
     0.13174
     0.09282
     0.09004
     0.14564
     0.18177
     0.04834
     0.04278
    -0.01838
    -0.04618
     0.02054
    -0.01004
    -0.09344
    -0.09900
    -0.06008
    -0.06008
    -0.06286
    -0.02950
    -0.02116
    -0.02950
    -0.02116
     0.02332
     0.03166
     0.03722
     0.04556
    -0.02672
    -0.03784
     0.00664
     0.04834
     0.05668
    -0.00726
     0.00942
    -0.04618
    -0.06008
     0.01498
    -0.04062
    -0.06008
    -0.09622
     0.02888
    -0.06286
    -0.02950
    -0.08232
    -0.10734
    -0.15182
    -0.19908
    -0.08788
    -0.16850
    -0.21575
    -0.19352
    -0.07120
     0.05390
     0.13174
     0.06502
     0.21235
     0.02888
     0.02054
     0.02888
    -0.03506
     0.17899
     0.14564
     0.24849
     0.28463
     0.28463
     0.28185
     0.21791
     0.15397
     0.06502
     0.05112
    -0.07120
    -0.06286
    -0.03784
    -0.01282
     0.04556
     0.08170
     0.02888
    -0.04618
    -0.16294
    -0.18240
    -0.10178
    -0.02672
     0.08726
     0.14008
     0.02888
     0.03722
    -0.02116
     0.00108
     0.06224
     0.10672
     0.07892
     0.11784
     0.09560
     0.21235
     0.23181
     0.33189
     0.33189
     0.22347
     0.20679
     0.14286
     0.13730
     0.09560
     0.07614
     0.09004
     0.06780
    -0.00448
    -0.06842
    -0.16850
    -0.16016
    -0.17962
    -0.17406
    -0.31305
    -0.41869
    -0.62996
    -1.01915
    -1.24155
    -1.17483
    -1.15537
    -1.13035
    -1.07475
    -0.78286
    -0.91630
    -1.20819
    -1.81699
    -1.35552
    -0.90518
    -0.94131
    -0.68278
    -0.44927
    -0.11012
     0.28463
     0.32911
     0.47923
     0.55428
     0.96015
     1.35212
     1.34656
     1.28818
     1.25760
     1.42440
     1.50502
     1.69405
     1.70517
     1.53004
     1.39938
     1.31320
     1.31320
     1.24648
     1.16587
     1.05467
     0.98795
     0.89343
     0.82672
     0.75166
     0.70162
     0.67104
     0.82672
     0.86841
     0.85452
     0.74054
     0.70162
     0.67382
     0.62656
     0.59876
     0.61266
     0.69606
     0.67660
     0.72942
     0.72664
     0.67660
     0.68494
     0.62100
     0.61266
     0.56262
     0.49035
     0.52648
     0.47923
     0.46255
     0.52370
     0.40695
     0.34023
     0.35969
     0.29297
     0.30687
     0.30131
     0.29297
     0.22069
     0.10672
     0.13730
     0.18177
     0.07892
     0.01776
    -0.03506
    -0.08232
    -0.02950
    -0.04618
    -0.08232
    -0.15182
    -0.17128
    -0.12680
    -0.22965
    -0.41869
    -0.16016
    -0.25467
    -0.25745
    -0.46039
    -0.36031
    -0.33251
    -0.34363
    -0.37143
    -0.32417
    -0.34085
    -0.37421
    -0.33807
    -0.33807
    -0.26857
    -0.25745
    -0.27135
    -0.19074
    -0.17406
    -0.21853
    -0.15460
    -0.18796
    -0.22131
    -0.25745
    -0.24077
    -0.27135
    -0.31027
    -0.27135
    -0.29915
    -0.35753
    -0.36587
    -0.30193
    -0.37421
    -0.35197
    -0.31027
    -0.39089
    -0.32417
    -0.32417
    -0.30749
    -0.33529
    -0.27413
    -0.26023
    -0.30193
    -0.24077
    -0.21853
    -0.28247
    -0.23521
    -0.24077
    -0.28803
    -0.29637
    -0.27691
    -0.33529
    -0.31305
    -0.29359
    -0.29359
    -0.37421
    -0.46317
    -0.46039
    -0.42425
    -0.42703
    -0.40201
    -0.28247
     0.02054
     0.07892
    -0.31027
    -0.92742
    -1.17761
    -1.31104
    -1.10811
    -0.94409
    -0.38533
     0.27907
     0.48201
     0.30965
     0.01776
     0.10116
     0.42363
     0.18733
     0.29575
     1.71073
     1.27706
     1.36324
     1.83583
     1.99428
     1.73297
     1.77189
     2.14440
     2.16664
     1.39382
     0.96849
     0.55706
     0.44865
     0.56262
     0.43475
     0.21235
     0.01498
    -0.18518
    -0.42147
    -0.57714
    -0.81900
    -0.98301
    -1.12479
    -1.27491
    -1.38610
    -1.36942
    -1.42224
    -1.42502
    -1.39722
    -1.20263
    -1.08309
    -0.91630
    -0.88572
    -0.88294
    -0.78286
    -0.63830
    -0.41869
    -0.34363
    -0.17684
     0.05112
     0.18455
     0.27073
     0.37915
     0.45699
     0.50147
     0.55150
     0.53760
     0.47645
     0.42641
     0.36803
     0.38749
     0.29575
     0.35413
     0.32633
     0.19011
     0.16509
     0.29575
     0.37637
     0.37915
     0.43753
     0.50703
     0.59876
     0.88231
     0.99629
     0.97961
     1.01019
     0.89621
     0.81560
     0.84618
     0.63490
     0.42919
     0.36803
     0.06780
    -0.33529
    -0.40479
    -0.45205
    -0.64386
    -0.72170
    -0.69112
    -0.70502
    -0.96633
    -1.28047
    -0.96077
    -0.39367
    -0.28247
     0.29019
     0.46533
     0.58486
     0.56262
     0.21235
     0.60988
     1.21869
     1.50224
     1.75799
     1.63011
     1.56618
     1.41328
     1.31598
     1.17699
     1.09915
     1.05189
     1.12417
     1.03521
     0.94903
     0.87675
     0.84340
     0.78502
     0.68494
     0.50425
     0.39305
     0.32355
     0.26239
     0.25405
     0.21791
     0.20123
     0.20123
     0.19289
     0.21791
     0.15953
     0.10394
     0.14008
     0.14286
     0.09560
     0.07336
    -0.03506
    -0.03506
    -0.05174
    -0.11290
    -0.15460
    -0.28803
    -0.34919
    -0.39645
    -0.47151
    -0.56047
    -0.66054
    -0.73838
    -0.82456
    -0.93020
    -0.93020
    -1.03027
    -1.10255
    -1.12479
    -1.19429
    -1.19707
    -1.19985
    -1.23321
    -1.23599
    -1.29992
    -1.29158
    -1.26379
    -1.23321
    -1.28325
    -1.27769
    -1.24155
    -1.21931
    -1.18873
    -1.15815
    -1.12201
    -1.08587
    -1.09699
    -1.01637
    -0.96077
    -0.94131
    -0.97745
    -0.89962
    -0.85514
    -0.76340
    -0.68834
    -0.71336
    -0.69390
    -0.65498
    -0.53823
    -0.59938
    -0.51043
    -0.56325
    -0.48819
    -0.49653
    -0.44927
    -0.43259
    -0.45483
    -0.41869
    -0.43537
    -0.34919
    -0.35197
    -0.36865
    -0.33807
    -0.31861
    -0.32139
    -0.29359
    -0.26301
    -0.23521
    -0.20186
    -0.15738
    -0.18518
    -0.12402
    -0.14348
    -0.21020
    -0.25467
    -0.14070
    -0.12958
    -0.16294
    -0.21853
    -0.25189
    -0.29081
    -0.28803
    -0.26579
    -0.27969
    -0.35753
    -0.37977
    -0.40757
    -0.46873
    -0.47151
    -0.38533
    -0.45205
    -0.46039
    -0.44371
    -0.41591
    -0.48541
    -0.47429
    -0.44649
    -0.39367
    -0.37421
    -0.42147
    -0.41313
    -0.39367
    -0.35197
    -0.37699
    -0.43259
    -0.39089
    -0.44649
    -0.40201
    -0.41035
    -0.31583
    -0.44371
    -0.44371
    -0.46595
    -0.40201
    -0.33529
    -0.32417
    -0.40201
    -0.41591
    -0.37977
    -0.43537
    -0.42147
    -0.36865
    -0.39367
    -0.47151
    -0.47707
    -0.50487
    -0.60494
    -0.79676
    -0.84680
    -0.93575
    -1.04417
    -1.17761
    -1.21097
    -1.21375
    -1.12479
    -1.18873
    -1.16649
    -1.16371
    -1.11645
    -1.03027
    -0.84958
    -0.61884
    -0.44927
    -0.45483
    -0.29915
    -0.16016
    -0.08510
     0.08170
     0.16509
     0.27629
     0.42085
     0.62656
     0.76556
     0.86286
     0.92679
     0.92401
     0.98795
     1.05467
     1.15475
     1.22980
     1.39104
     1.67459
     1.60787
     1.70795
     1.89699
     1.91645
     1.95536
     1.88309
     1.83027
     1.77467
     1.76355
     1.69683
     1.52170
     1.45220
     1.38826
     1.30208
     1.19089
     1.05745
     0.96849
     0.78224
     0.65992
     0.54872
     0.35691
     0.22347
    -0.00726
    -0.12958
    -0.21853
    -0.11012
     0.28185
     0.90733
     1.28262
     1.16309
     0.87675
     0.60988
     0.84062
     1.03799
     1.18255
     1.38826
     1.85529
     1.86363
     1.69127
     1.61899
     1.43552
     1.21313
     0.91845
     0.72942
     0.60154
     0.51536
     0.58486
     0.50425
     0.53760
     0.45699
     0.43197
     0.38471
     0.45421
     0.47089
     0.44031
     0.52648
     0.58764
     0.72108
     0.72108
     0.64880
     0.65158
     0.55428
     0.49869
     0.37359
     0.25405
     0.13174
     0.07614
    -0.00448
    -0.00170
    -0.06286
    -0.16294
    -0.15460
    -0.20464
    -0.39367
    -0.40757
    -0.49375
    -0.45205
    -0.45761
    -0.46873
    -0.51043
    -0.46317
    -0.60494
    -0.63274
    -0.68278
    -0.63830
    -0.65776
    -0.68834
    -0.67722
    -0.67444
    -0.70502
    -0.62440
    -0.66332
    -0.66054
    -0.57992
    -0.62996
    -0.61884
    -0.58270
    -0.59660
    -0.61606
    -0.64386
    -0.62440
    -0.56603
    -0.59660
    -0.61606
    -0.65220
    -0.58826
    -0.59938
    -0.57158
    -0.61328
    -0.59938
    -0.63830
    -0.58270
    -0.66610
    -0.61050
    -0.60494
    -0.68000
    -0.64664
    -0.59104
    -0.57158
    -0.61328
    -0.67166
    -0.59938
    -0.66054
    -0.60216
    -0.66888
    -0.62996
    -0.64108
    -0.64108
    -0.63274
    -0.62440
    -0.63274
    -0.62718
    -0.68834
    -0.70224
    -0.64664
    -0.67722
    -0.73282
    -0.74950
    -0.73838
    -0.71892
    -0.84124
    -0.88294
    -0.85514
    -0.74950
    -0.60216
    -0.73282
    -0.91908
    -0.93853
    -0.60216
    -0.03228
     0.38749
     0.56262
     0.40695
    -0.00448
    -0.00170
     0.14842
     0.48479
     0.57096
     0.78502
     1.07691
     1.21313
     0.96571
     0.82394
     0.55984
     0.43753
     0.31243
     0.27907
     0.26517
     0.21513
     0.09838
     0.00942
    -0.07954
    -0.11568
    -0.16294
    -0.22687
    -0.37143
    -0.43259
    -0.51321
    -0.46595
    -0.49653
    -0.45483
    -0.43259
    -0.36865
    -0.27413
    -0.22409
    -0.19908
    -0.12124
     0.01498
     0.14286
     0.12896
     0.10116
     0.23181
     0.25961
     0.13174
     0.13452
     0.21513
     0.34023
     0.60432
     0.78502
     0.88787
     0.70162
     0.29297
     0.02888
     0.00942
     0.05390
     0.13174
     0.08170
     0.03722
    -0.05730
    -0.22687
    -0.46873
    -0.63552
    -0.88850
    -1.04417
    -1.19707
    -1.25267
    -1.37776
    -1.44170
    -1.43614
    -1.44448
    -1.34718
    -1.33328
    -1.13035
    -0.67166
    -0.13514
     0.23737
     0.32077
    -0.13792
    -1.27213
    -2.08664
    -1.92263
    -0.98857
     0.02332
     0.42919
     0.31521
    -0.06842
    -0.47985
    -0.68278
    -0.74116
    -0.68834
    -0.49931
    -0.20186
     0.06224
     0.30131
     0.59042
     0.74610
     0.70440
     0.75722
     0.85730
     0.86286
     0.67382
     0.56262
     0.42085
     0.40973
     0.23459
     0.10950
     0.15397
     0.06502
     0.00942
     0.00664
     0.01220
    -0.04062
    -0.11290
    -0.15182
    -0.07954
    -0.11290
    -0.15182
    -0.13514
    -0.15738
    -0.22131
    -0.22131
    -0.25745
    -0.23521
    -0.34363
    -0.37421
    -0.29915
    -0.34919
    -0.42425
    -0.46595
    -0.44649
    -0.44093
    -0.38811
    -0.41035
    -0.43537
    -0.43537
    -0.42981
    -0.45761
    -0.39645
    -0.40201
    -0.47707
    -0.52155
    -0.48541
    -0.49375
    -0.51321
    -0.55769
    -0.63552
    -0.69946
    -0.64942
    -0.63552
    -0.71614
    -0.70780
    -0.50209
    -0.30193
    -0.19630
    -0.09344
    -0.06286
    -0.09066
    -0.34919
    -0.25467
    -0.04062
     0.03166
     0.07058
     0.03166
    -0.02672
    -0.13236
    -0.22131
    -0.33251
    -0.44371
    -0.52155
    -0.65498
    -0.66610
    -0.69390
    -0.81622
    -0.85792
    -0.88572
    -0.88572
    -0.77452
    -0.78008
    -0.76062
    -0.74672
    -0.66610
    -0.65498
    -0.69946
    -0.72170
    -0.64664
    -0.64664
    -0.59660
    -0.62718
    -0.61884
    -0.59382
    -0.59382
    -0.54101
    -0.39089
    -0.30471
    -0.33251
    -0.41035
    -0.39923
    -0.34919
    -0.31027
    -0.27691
    -0.22687
    -0.23243
    -0.27413
    -0.22409
    -0.25189
    -0.26023
    -0.29915
    -0.36309
    -0.38255
    -0.38533
    -0.40479
    -0.32973
    -0.34363
    -0.29359
    -0.24355
    -0.16294
    -0.14348
    -0.09900
    -0.10734
     0.02610
     0.07058
     0.12062
     0.12618
     0.15953
     0.24015
     0.24571
     0.27351
     0.31243
     0.25405
     0.24293
     0.25683
     0.23459
     0.21791
     0.19845
     0.15953
     0.24015
     0.22625
     0.20957
     0.18733
     0.16787
     0.21513
     0.20123
     0.24293
     0.30131
     0.29853
     0.29853
     0.27351
     0.27073
     0.15675
     0.09004
     0.00664
     0.07058
     0.12062
    -0.04896
    -0.12402
    -0.18518
    -0.22965
    -0.38255
    -0.40201
    -0.46595
    -0.49653
    -0.51877
     0.09560
     0.85730
    -1.16649
    -1.09421
    -0.88850
    -0.59938
    -0.31861
    -0.11846
    -0.20186
     0.17065
     1.29930
     1.82749
     1.93869
     2.49467
     2.55583
     2.98672
     3.77621
     4.10147
     4.30996
     4.66301
     5.63876
     5.33575
     5.13838
     4.94934
     4.52401
     4.24602
     3.74286
     3.00618
     2.14162
     1.20201
     0.58208
    -0.01282
    -0.31305
    -0.96633
    -1.17483
    -1.24989
    -1.41390
    -1.52232
    -1.13591
    -0.85514
    -0.74394
    -0.59938
    -0.45483
    -0.18518
    -0.09344
    -0.37143
    -0.31027
    -0.08232
     0.26795
     0.34023
     0.27351
    -0.07398
    -0.34641
    -0.81622
    -0.98301
    -1.14703
    -1.12201
    -0.99413
    -1.00247
    -1.15815
    -1.04973
    -0.68000
    -0.27691
     0.08726
     0.25683
     0.04834
    -0.25189
    -0.33807
    -0.52711
    -0.55769
    -0.27691
     0.17343
     0.35969
     0.38749
     0.26795
    -0.06286
    -0.29359
    -0.40479
    -0.33251
    -0.30749
    -0.23799
    -0.19908
    -0.09066
    -0.00726
    -0.00170
    -0.07120
    -0.16572
    -0.27135
    -0.31027
    -0.42981
    -0.51599
    -0.62162
    -0.67722
    -0.81066
    -0.87460
    -0.86070
    -0.82178
    -0.78842
    -0.83012
    -0.85514
    -0.83290
    -0.75784
    -0.65220
    -0.54657
    -0.43259
    -0.30471
    -0.38533
    -0.34085
    -0.32417
    -0.26301
    -0.26301
    -0.24355
    -0.19074
    -0.22409
    -0.19352
    -0.23243
    -0.14626
    -0.22409
    -0.22687
    -0.23243
    -0.23521
    -0.23243
    -0.21020
    -0.30749
    -0.25467
    -0.24355
    -0.23243
    -0.30471
    -0.33529
    -0.29915
    -0.36309
    -0.38533
    -0.44927
    -0.47707
    -0.65498
    -0.76340
    -0.79120
    -0.77174
    -0.83846
    -0.87738
    -0.95243
    -0.95243
    -1.03583
    -0.93297
    -0.86070
    -0.83568
    -0.71058
    -0.64664
    -0.58548
    -0.41035
    -0.31861
    -0.25745
    -0.21575
    -0.25745
    -0.28525
    -0.21853
    -0.17128
    -0.16016
    -0.33251
    -0.32417
    -0.30193
    -0.28803
    -0.30471
    -0.40201
    -0.39923
    -0.48541
    -0.50487
    -0.53267
    -0.55769
    -0.36865
    -0.36031
    -0.28525
    -0.23521
    -0.20742
    -0.17962
    -0.12680
    -0.11290
    -0.11568
    -0.06842
    -0.03784
    -0.06286
    -0.04340
    -0.12680
    -0.24077
    -0.32695
    -0.33807
    -0.39367
    -0.46317
    -0.42981
    -0.49931
    -0.54935
    -0.63274
    -0.68834
    -0.67166
    -0.68000
    -0.73838
    -0.71336
    -0.72448
    -0.75228
    -0.70224
    -0.74672
    -0.66610
    -0.65498
    -0.65498
    -0.53267
    -0.53545
    -0.50765
    -0.51877
    -0.51877
    -0.46595
    -0.42703
    -0.40757
    -0.42425
    -0.33807
    -0.31583
    -0.25467
    -0.21297
    -0.09344
    -0.07120
    -0.05174
    -0.01282
     0.02332
     0.00942
     0.04278
    -0.04062
     0.02332
    -0.01282
    -0.04340
    -0.28247
    -0.41313
    -0.48541
    -0.50487
     0.00664
     1.49946
     3.53158
     5.68324
     5.78332
     4.81035
     3.07289
     1.88309
     2.34177
     3.40926
     4.51567
     5.13004
     4.72417
     4.16540
     3.55382
     2.57807
     2.09992
     0.76834
    -0.57714
    -1.56958
    -1.50842
    -1.04973
    -1.22209
    -1.52788
    -1.60572
    -1.68633
    -1.47784
    -0.91074
    -0.41035
     0.11228
     0.60154
     0.99907
     1.25204
     1.24926
     1.58286
     1.77467
     1.73019
     1.98038
     2.44185
     3.11459
     3.26193
     3.21189
     3.15073
     2.85606
     2.30563
     1.96370
     1.49946
     1.12417
     0.93513
     0.86564
     0.53482
     0.15119
    -0.50209
    -1.06363
    -1.21653
    -1.43058
    -1.86425
    -1.89761
    -1.82811
    -1.77807
    -1.64186
    -1.57236
    -1.32494
    -1.08309
    -1.18317
    -1.04695
    -1.18595
    -1.09699
    -1.23321
    -1.18317
    -0.65776
    -0.38255
    -0.35197
    -0.52155
    -0.74116
    -0.97467
    -1.07753
    -1.14981
    -1.24433
    -1.16649
    -1.13591
    -0.99691
    -0.87460
    -0.70502
    -0.56325
    -0.41035
    -0.29915
    -0.04896
     0.17621
     0.36247
     0.54038
     0.64602
     0.97405
     1.24370
     1.07969
     1.18811
     1.48000
     1.53282
     1.68293
     1.87197
     1.83305
     1.69683
     1.71351
     1.68015
     1.52726
     1.44108
     1.23814
     1.07413
     0.87675
     0.73776
     0.52370
     0.39027
     0.21235
     0.02054
    -0.12958
    -0.29359
    -0.36865
    -0.48541
    -0.64108
    -0.75228
    -0.76062
    -0.78008
    -0.99691
    -1.09699
    -0.86070
    -0.89406
    -0.79676
    -0.91630
    -0.91908
    -0.98301
    -0.92464
    -0.89962
    -0.83290
    -0.79120
    -0.83846
    -0.83012
    -0.73838
    -0.77730
    -0.74672
    -0.70780
    -0.71058
    -0.64664
    -0.49653
    -0.47151
    -0.42147
    -0.29081
    -0.28247
    -0.33807
    -0.21297
    -0.23799
    -0.28803
    -0.27969
    -0.14904
    -0.05452
     0.03444
     0.04000
    -0.16016
    -0.47985
    -0.53267
    -0.45761
    -0.40757
    -0.38255
    -0.40479
    -0.51043
    -0.61606
    -0.53823
    -0.56325
    -0.62718
    -0.57158
    -0.50765
    -0.53267
    -0.49653
    -0.47707
    -0.37421
    -0.37699
    -0.31305
    -0.30193
    -0.32695
    -0.35475
    -0.36587
    -0.31861
    -0.30193
    -0.24355
    -0.32139
    -0.31027
    -0.37421
    -0.42703
    -0.39923
    -0.45205
    -0.52155
    -0.55769
    -0.60216
    -0.72448
    -0.98301
    -1.07197
    -1.01359
    -0.93575
    -0.69668
    -0.40201
    -0.40479
    -0.61884
    -0.68278
    -0.73560
    -0.64942
    -0.52711
    -0.33251
    -0.16850
    -0.09344
     0.03722
     0.06780
    -0.03228
    -0.01838
    -0.04062
    -0.14348
    -0.12402
    -0.19352
    -0.21853
    -0.25467
    -0.19908
    -0.23243
    -0.18240
    -0.12680
    -0.01838
     0.11228
     0.16509
     0.37915
     0.53204
     0.77390
     0.96015
     1.21313
     1.63845
     1.82749
     1.97482
     1.87197
     1.74687
     1.26316
     2.14718
     3.76231
     4.62409
     5.11614
     5.44973
     5.22455
     5.60818
     5.78332
     5.78332
     5.78332
     5.78332
     5.78332
     4.87150
     4.30718
     4.00973
     4.81035
     4.07923
     2.91722
     1.80525
     0.10394
    -1.64742
    -3.05684
    -3.97699
    -4.69143
    -5.21962
    -5.40031
    -5.53931
    -5.28077
    -4.75259
    -4.38008
    -3.77962
    -3.42657
    -3.00958
    -2.72325
    -2.27012
    -1.86425
    -1.47506
    -1.13869
    -0.98857
    -0.93853
    -0.75784
    -0.62996
    -0.50765
    -0.38533
    -0.38811
    -0.34363
    -0.41035
    -0.43259
    -0.43815
    -0.46317
    -0.59660
    -0.56603
    -0.61328
    -0.62162
    -0.55213
    -0.42703
    -0.38811
    -0.40479
    -0.46317
    -0.33807
    -0.26857
    -0.18518
    -0.01560
     0.07614
     0.02332
     0.07892
     0.13730
     0.24849
     0.37359
     0.28185
     0.34023
     0.58764
     0.68772
     0.52648
     0.37081
     0.31243
     0.29297
     0.27629
     0.38471
     0.41251
     0.42919
     0.32355
     0.33467
     0.27351
     0.22903
     0.17065
     0.20679
     0.28741
     0.32355
     0.34857
     0.41807
     0.42641
     0.54038
     0.60154
     0.60988
     0.62934
     0.72108
     0.81004
     0.92401
     1.04633
     0.97683
     0.87397
     0.65992
     0.64324
     0.69884
     0.79058
     0.76000
     0.73498
     0.74332
     0.69328
     0.50147
     0.45143
     0.32077
     0.38193
     0.23737
     0.20401
     0.02610
    -0.12680
    -0.22409
    -0.29637
    -0.22687
    -0.25745
    -0.32695
    -0.49375
    -0.51599
    -0.62162
    -0.69946
    -0.74394
    -0.75506
    -0.79120
    -0.81344
    -0.77452
    -0.71058
    -0.66610
    -0.72170
    -0.77452
    -0.70780
    -0.73004
    -0.71058
    -0.78286
    -0.79954
    -0.83012
    -0.87182
    -0.78008
    -0.75228
    -0.79120
    -0.83568
    -0.79120
    -0.78008
    -0.69112
    -0.70780
    -0.70224
    -0.71336
    -0.70780
    -0.68000
    -0.65498
    -0.64386
    -0.61606
    -0.58548
    -0.62996
    -0.58548
    -0.63830
    -0.58270
    -0.63274
    -0.59382
    -0.56047
    -0.57714
    -0.53545
    -0.54101
    -0.52155
    -0.43537
    -0.44371
    -0.35753
    -0.38533
    -0.42981
    -0.38533
    -0.36309
    -0.37977
    -0.39645
    -0.40757
    -0.42147
    -0.38811
    -0.35475
    -0.36865
    -0.34085
    -0.35197
    -0.28247
    -0.14070
    -0.03228
     0.09004
     0.23737
     0.32077
     0.40139
     0.45977
     0.70718
     1.02687
     1.22147
     1.61343
     1.99984
     2.49467
     2.52803
     2.48355
     2.47799
     2.48077
     2.42239
     2.28896
     2.21112
     2.21390
     2.07212
     1.86363
     1.56896
     1.21035
     1.17977
     1.18255
     1.43274
     1.51058
     2.29452
     2.80602
     3.02564
     3.18965
     2.70316
     2.31119
     2.09992
     2.52247
     4.12370
     5.17452
     5.42471
     4.99104
     4.21544
     3.41482
     2.32787
     1.17699
     0.95737
     0.90177
     0.59320
     0.30409
     0.45977
     0.37081
    -0.57992
    -1.68355
    -2.21452
    -2.80942
    -2.83166
    -2.87336
    -2.71769
    -2.78440
    -2.93452
    -3.10131
    -2.80942
    -2.97066
    -3.00402
    -3.03460
    -3.01514
    -2.91784
    -2.86780
    -2.79830
    -2.52031
    -2.43969
    -2.25622
    -1.76139
    -1.52510
    -1.34162
    -1.26379
    -1.27213
    -1.10533
    -0.85792
    -0.63830
    -0.52155
    -0.39923
    -0.34919
    -0.27413
    -0.22687
    -0.20464
    -0.16572
    -0.09066
    -0.12402
    -0.13236
    -0.14070
    -0.16016
    -0.10178
    -0.04340
    -0.10178
    -0.16294
    -0.17406
    -0.19630
    -0.27691
    -0.34085
    -0.34363
    -0.45761
    -0.44649
    -0.46595
    -0.43537
    -0.56047
    -0.55491
    -0.59660
    -0.53823
    -0.49375
    -0.47985
    -0.48541
    -0.46873
    -0.38255
    -0.36587
    -0.28525
    -0.16850
    -0.16294
    -0.08788
    -0.03228
     0.16509
     0.09282
     0.04556
     0.02332
     0.08448
     0.12062
     0.22625
     0.21513
     0.17899
     0.13452
     0.20123
     0.17899
     0.25683
     0.30965
     0.22347
     0.24015
     0.24571
     0.28185
     0.18177
     0.20957
     0.19567
     0.19845
     0.20401
     0.22903
     0.16509
     0.15119
     0.16231
     0.11784
     0.09838
     0.16509
     0.00386
     0.04834
     0.00386
     0.07614
     0.02888
     0.05112
     0.06780
     0.15953
     0.21235
     0.29019
     0.29853
     0.29575
     0.33745
     0.34301
     0.43475
     0.49035
     0.38193
     0.35969
     0.32911
     0.28463
     0.22903
     0.13174
     0.08170
    -0.06842
    -0.07954
    -0.17962
    -0.32139
    -0.51599
    -0.50487
    -0.60772
    -0.59104
    -0.59382
    -0.66054
    -0.70502
    -0.64664
    -0.55769
    -0.54657
    -0.53545
    -0.47429
    -0.49931
    -0.40757
    -0.34919
    -0.27691
    -0.21853
    -0.23799
    -0.23521
    -0.21297
    -0.18240
    -0.15738
    -0.14626
    -0.19630
    -0.19908
    -0.20742
    -0.17962
    -0.12958
    -0.06842
    -0.04618
     0.12340
     0.32633
     0.39583
     0.57652
     0.79892
     0.79892
     0.88787
     0.71830
     0.84340
     0.73498
     0.63212
     0.47367
     0.79336
     0.98795
     0.88231
     0.95181
     0.94347
     0.66548
     0.29575
     0.15953
    -0.03784
     0.09282
     0.11784
     0.37081
     0.65714
     0.49035
     0.35135
     1.34934
     1.97760
     2.04710
     1.57452
     2.01930
     3.05621
     3.87907
     4.34332
     4.21822
     4.07923
     3.81513
     3.99027
     4.22378
     3.90965
     3.83459
     3.92633
     2.95892
     2.16386
     1.62177
     0.79336
     0.10672
    -0.25189
    -0.36587
    -0.76340
    -1.52232
    -2.03382
    -2.31182
    -2.50085
    -2.28958
    -2.30626
    -2.32016
    -2.15614
    -2.07274
    -1.81143
    -1.69467
    -1.54456
    -1.50286
    -1.50008
    -1.31938
    -1.21375
    -1.15815
    -1.06919
    -0.99135
    -0.88572
    -0.73282
    -0.58270
    -0.53267
    -0.55769
    -0.55213
    -0.42147
    -0.35197
    -0.17962
    -0.14904
    -0.05730
    -0.06008
    -0.07120
    -0.08232
    -0.00170
     0.04278
     0.01776
     0.01776
     0.07058
    -0.09344
    -0.09900
    -0.26301
    -0.22131
    -0.19352
    -0.25467
    -0.22409
    -0.22409
    -0.26857
    -0.21297
    -0.13514
    -0.19908
    -0.24633
    -0.12680
    -0.03784
     0.25683
     0.49313
     0.74332
     0.98517
     1.28818
     1.53560
     1.77467
     1.56340
     1.32710
     1.44942
     1.27984
     1.26594
     1.22147
     1.11027
     1.05745
     0.87397
     0.76834
     0.86564
     0.50980
     0.08448
    -0.19352
    -0.45761
    -0.65220
    -0.61884
    -0.53545
    -0.55769
    -0.46039
    -0.47985
    -0.28247
    -0.30471
    -0.26579
    -0.38533
    -0.47151
    -0.49375
    -0.51043
    -0.57992
    -0.59382
    -0.70224
    -0.77452
    -0.75506
    -0.74672
    -0.77452
    -0.78008
    -0.77174
    -0.73560
    -0.86626
    -0.83846
    -0.85792
    -0.86626
    -0.74672
    -0.74116
    -0.74672
    -0.78286
    -0.80788
    -0.78286
    -0.85514
    -0.78008
    -0.78286
    -0.79398
    -0.75228
    -0.82456
    -0.77174
    -0.88016
    -0.86070
    -0.89406
    -0.83290
    -0.80510
    -0.76618
    -0.69946
    -0.59660
    -0.62162
    -0.56047
    -0.50487
    -0.44093
    -0.45483
    -0.38533
    -0.35475
    -0.31583
    -0.30471
    -0.27135
    -0.22409
    -0.24077
    -0.18240
    -0.18796
    -0.15460
    -0.14070
    -0.16850
    -0.14626
    -0.16016
    -0.13792
    -0.17128
    -0.15182
    -0.14348
    -0.20464
    -0.23243
    -0.24077
    -0.30193
    -0.34363
    -0.34085
    -0.39923
    -0.37699
    -0.43537
    -0.48541
    -0.42703
    -0.41035
    -0.40479
    -0.44371
    -0.41869
    -0.39367
    -0.47985
    -0.46873
    -0.44927
    -0.35475
    -0.27969
    -0.08788
    -0.10456
    -0.16294
    -0.15738
    -0.21297
    -0.18240
    -0.15182
    -0.07954
    -0.02950
    -0.09622
    -0.08788
    -0.19352
    -0.18518
    -0.07954
     0.02054
    -0.06286
    -0.12680
    -0.17406
    -0.11012
     0.47923
     0.79336
     0.54594
     0.55984
     1.18811
     1.93313
     2.57807
     2.71706
     2.15830
     1.36046
     0.79058
     0.78224
     1.37992
     1.88309
     1.97204
     1.49390
     0.94903
     0.56540
     0.12896
    -0.27969
    -0.53267
    -0.79398
    -0.77452
    -0.72170
    -0.76618
    -0.72726
    -0.51599
    -0.41591
    -0.39645
    -0.29081
    -0.20464
    -0.16572
    -0.08510
    -0.02672
    -0.04062
    -0.05174
    -0.07954
    -0.06564
    -0.09344
    -0.22965
    -0.31027
    -0.39645
    -0.36031
    -0.46317
    -0.49375
    -0.56881
    -0.42425
    -0.48819
    -0.59660
    -0.56603
    -0.52989
    -0.43259
    -0.44371
    -0.38255
    -0.28803
    -0.21020
    -0.16850
    -0.14904
    -0.16850
    -0.12124
    -0.09066
    -0.08788
    -0.09066
    -0.11290
    -0.11846
    -0.10456
    -0.09066
    -0.10178
    -0.08788
    -0.15460
    -0.09900
    -0.12402
    -0.05730
    -0.08510
    -0.04618
    -0.07398
    -0.09622
    -0.10178
    -0.07676
    -0.02116
    -0.07676
    -0.07120
    -0.07120
     0.00386
    -0.00448
    -0.04896
    -0.13514
    -0.08510
    -0.06564
    -0.09066
    -0.15182
    -0.14348
    -0.12958
    -0.20186
    -0.30749
    -0.29637
    -0.41035
    -0.44649
    -0.50765
    -0.65776
    -0.85236
    -1.08865
    -1.27769
    -1.43614
    -1.50842
    -1.52232
    -1.46116
    -1.29158
    -1.01637
    -0.46039
     0.25405
     0.80726
     0.77668
     0.39027
     0.26517
     1.03243
     2.06100
     2.96726
     3.68448
     3.32587
     3.22579
     3.30085
     3.30085
     3.19243
     2.91444
     2.77822
     2.60865
     2.33621
     1.88587
     1.51614
     1.22980
     1.10193
     0.84618
     0.56540
     0.29297
     0.09004
     0.02332
    -0.07954
    -0.13514
    -0.24077
    -0.39089
    -0.39367
    -0.44093
    -0.42425
    -0.44371
    -0.45761
    -0.53545
    -0.49097
    -0.52711
    -0.53545
    -0.62718
    -0.57714
    -0.56047
    -0.51321
    -0.45483
    -0.32417
    -0.17684
     0.00386
     0.21235
     0.20679
    -0.07120
    -0.74394
    -1.21653
    -1.21653
    -0.90796
    -0.74116
    -0.83568
    -0.94409
    -1.08587
    -1.33328
    -1.53344
    -1.54734
    -1.55846
    -1.45282
    -1.33328
    -1.23599
    -0.91352
    -0.73282
    -0.61884
    -0.32695
     0.00664
     0.05668
     0.05946
     0.09282
     0.22903
     0.33745
     0.36525
     0.34301
     0.27351
     0.17621
     0.21235
     0.16787
     0.21513
     0.21791
     0.22347
     0.19011
     0.15397
     0.19845
     0.21791
     0.22903
     0.14286
     0.15397
     0.16787
     0.12062
     0.09282
     0.05390
     0.04000
    -0.06286
    -0.17406
    -0.33807
    -0.55213
    -0.59938
    -0.56603
    -0.49375
    -0.44093
    -0.50487
    -0.41035
    -0.43259
    -0.37421
    -0.39645
    -0.38255
    -0.44927
    -0.52989
    -0.43259
    -0.26023
    -0.03228
     0.24015
     0.46811
     0.74888
     0.83228
     0.64046
     0.32077
     0.27351
     0.36247
     0.56262
     0.79336
     0.87397
     0.87953
     0.82950
     0.82116
     0.74610
     0.66270
     0.58486
     0.49313
     0.40695
     0.42363
     0.40973
     0.30965
     0.30409
     0.30131
     0.27907
     0.33467
     0.32355
     0.28741
     0.28463
     0.29853
     0.25961
     0.30409
     0.35691
     0.25683
     0.28185
     0.27351
     0.26239
     0.20957
     0.23459
     0.18455
     0.21235
     0.20401
     0.18733
     0.16231
     0.15397
     0.10950
     0.12618
     0.11506
     0.18177
     0.10672
     0.07892
     0.07336
     0.10950
     0.10672
     0.09282
     0.09004
     0.07336
     0.05112
     0.06780
    -0.01838
    -0.01004
    -0.03784
    -0.12680
    -0.14904
    -0.12958
    -0.11012
    -0.15182
    -0.21020
    -0.20186
    -0.24633
    -0.23799
    -0.25189
    -0.27413
    -0.14348
    -0.17128
    -0.16016
    -0.12958
    -0.06286
     0.04000
     0.00386
     0.04278
     0.14008
     0.07058
     0.07892
     0.08170
     0.11784
     0.17899
     0.05390
     0.07058
     0.00942
    -0.00448
    -0.17406
     0.03722
     0.01776
    -0.00726
    -0.10178
    -0.10178
    -0.08232
    -0.06842
    -0.02950
    -0.08232
     0.00386
     0.13730
     0.23181
     0.30409
     0.35135
     0.35691
     0.44309
     0.54872
     0.54872
     0.53482
     0.39305
     0.32077
     0.24849
     0.09838
    -0.11012
    -0.26301
    -0.48819
    -0.70224
    -1.03027
    -1.19985
    -1.26101
    -1.08309
    -0.36031
     0.14842
     0.07336
     0.50703
     1.27706
     1.27150
     0.02610
    -0.13514
     0.63490
     1.57730
     2.24170
     2.42795
     2.60865
     2.37513
     1.89699
     1.33822
     0.99351
     0.98239
     1.11027
     0.78224
     0.59876
     0.57374
     0.48201
     0.32911
     0.29297
     0.17899
     0.09282
     0.05112
     0.08448
     0.12896
     0.09282
     0.00386
    -0.12680
    -0.12680
    -0.21853
    -0.33807
    -0.39089
    -0.37421
    -0.42981
    -0.33807
    -0.39645
    -0.45205
    -0.39645
    -0.44371
    -0.42147
    -0.44371
    -0.47985
    -0.35753
    -0.30749
    -0.26579
    -0.30193
    -0.17128
    -0.14070
    -0.09066
    -0.02950
     0.05946
     0.17899
     0.23737
     0.18733
     0.29297
     0.21791
     0.21513
     0.27907
     0.22069
     0.20957
     0.24571
     0.16787
     0.18455
     0.19567
     0.15953
     0.08448
     0.05112
     0.08448
    -0.02950
     0.01776
    -0.09622
    -0.21020
    -0.34363
    -0.31583
    -0.41313
    -0.41313
    -0.51877
    -0.66332
    -0.74394
    -0.72448
    -0.72726
    -0.91630
    -1.01637
    -1.06919
    -1.11645
    -1.01637
    -0.90796
    -0.96633
    -0.85792
    -0.87182
    -0.68000
    -0.55213
    -0.45205
    -0.35753
    -0.25189
    -0.13514
    -0.06286
     0.02332
     0.03722
     0.01498
     0.01776
     0.02332
     0.05112
     0.02888
    -0.02394
    -0.00170
     0.00942
    -0.15182
    -0.04062
     0.00942
    -0.18796
    -0.24911
    -0.27413
    -0.26857
    -0.27691
    -0.31305
    -0.28247
    -0.32417
    -0.31861
    -0.36865
    -0.39923
    -0.48541
    -0.52433
    -0.56047
    -0.54657
    -0.61606
    -0.71614
    -0.74950
    -0.84124
    -0.80788
    -0.82734
    -0.93020
    -0.91630
    -1.00803
    -1.00247
    -0.99691
    -0.92186
    -0.99413
    -1.06085
    -1.02193
    -0.98857
    -1.01637
    -1.06641
    -1.04973
    -0.98579
    -0.94409
    -0.97745
    -1.00247
    -0.93575
    -0.83012
    -0.76062
    -0.57714
    -0.62162
    -0.66054
    -0.60216
    -0.46873
    -0.44927
    -0.39089
    -0.42147
    -0.38255
    -0.36865
    -0.41035
    -0.37977
    -0.38811
    -0.42425
    -0.47985
    -0.53267
    -0.61328
    -0.66054
    -0.77730
    -0.85236
    -0.87738
    -0.78842
    -0.81344
    -0.83290
    -0.89128
    -0.81066
    -0.79676
    -0.78286
    -0.81622
    -0.69668
    -0.67444
    -0.57436
    -0.43537
    -0.33251
    -0.27969
    -0.24633
    -0.19908
    -0.09900
    -0.03228
     0.09282
     0.21513
     0.23737
     0.31521
     0.51258
     0.47923
     0.37637
     0.28741
     0.26239
     0.27907
     0.12618
    -0.01004
    -0.02394
    -0.08788
    -0.11290
     0.02888
     0.17899
     0.37637
     0.73220
     0.74054
     0.47367
     0.36525
     0.16231
     0.38193
     1.07691
     1.22980
     1.38826
     1.73853
     1.29930
     0.20679
    -0.29359
     0.12896
     0.75444
     1.03243
     0.69884
     0.18455
    -0.14904
    -0.34919
    -0.59938
    -0.61606
    -0.53823
    -0.55213
    -0.50487
    -0.46595
    -0.40201
    -0.41313
    -0.29915
    -0.29637
    -0.30749
    -0.33807
    -0.44649
    -0.42981
    -0.35753
    -0.27135
    -0.36865
    -0.24077
    -0.27969
    -0.39923
    -0.34085
    -0.29359
    -0.21297
    -0.31861
    -0.53267
    -0.54935
    -0.49097
    -0.49097
    -0.56881
    -0.61884
    -0.71614
    -0.72448
    -0.75228
    -0.74116
    -0.72170
    -0.80788
    -0.86070
    -0.76062
    -0.74950
    -0.75784
    -0.84124
    -0.82178
    -0.72448
    -0.66610
    -0.59382
    -0.59938
    -0.59104
    -0.56047
    -0.54379
    -0.56603
    -0.43259
    -0.41313
    -0.49097
    -0.54657
    -0.50487
    -0.50487
    -0.57714
    -0.59382
    -0.61050
    -0.55769
    -0.52711
    -0.64942
    -0.80232
    -0.83568
    -0.83568
    -0.74116
    -0.78842
    -0.74394
    -0.74116
    -0.81344
    -0.81066
    -0.74394
    -0.73838
    -0.73282
    -0.89128
    -0.81066
    -0.80510
    -0.78842
    -0.79676
    -0.86626
    -0.84958
    -0.81900
    -0.82456
    -0.83568
    -0.73004
    -0.63830
    -0.59382
    -0.45205
    -0.44927
    -0.41869
    -0.33251
    -0.22131
     0.00386
     0.06224
     0.10672
     0.20123
     0.34301
     0.44309
     0.59320
     0.67938
     0.69050
     0.71552
     0.76278
     0.80448
     0.84618
     0.78780
     0.81560
     0.82394
     0.86008
     0.85730
     0.80726
     0.77946
     0.62656
     0.64880
     0.57374
     0.55150
     0.46255
     0.32077
     0.25127
     0.17343
     0.22347
     0.20123
     0.08726
     0.15397
     0.11784
     0.24293
     0.17899
     0.18177
     0.09838
     0.01498
     0.02610
    -0.02672
     0.10950
     0.13452
     0.24571
     0.50147
     0.87119
     0.89065
     0.79058
     0.39027
     0.24571
     0.42363
     0.60432
     0.35135
     0.16509
     0.09282
     0.18733
     0.27629
     0.52370
     0.44587
    -0.06564
    -0.27135
    -0.34363
    -0.32417
    -0.40757
    -0.37977
    -0.23799
    -0.08232
     0.04556
    -0.05452
    -0.10178
    -0.04618
    -0.02950
    -0.00726
     0.02610
    -0.03784
    -0.02116
     0.00942
     0.13174
     0.28741
     0.49313
     0.74610
     0.99629
     1.08247
     0.94625
     0.47089
    -0.11290
    -0.11568
     0.16509
     0.40973
     0.41251
     0.19289
    -0.06286
    -0.27135
    -0.68278
    -0.83568
    -1.02193
    -1.05251
    -1.26657
    -1.18595
    -1.07753
    -0.91074
    -0.78564
    -0.71058
    -0.56325
    -0.35753
    -0.10734
     0.06780
     0.19011
     0.21791
     0.29575
     0.41251
     0.63212
     0.69884
     0.69328
     0.73220
     0.82672
     0.82394
     0.78780
     0.57930
     0.39583
     0.35969
     0.34023
     0.58208
     0.85452
     0.91289
     0.63212
     0.37637
     0.23737
     0.41807
     0.57930
     0.62100
     0.72942
     0.62934
     0.67660
     0.62934
     0.69050
     0.68216
     0.69884
     0.70996
     0.68494
     0.66270
     0.58486
     0.66548
     0.65436
     0.64046
     0.65158
     0.62656
     0.65436
     0.65714
     0.69050
     0.64880
     0.70162
     0.68772
     0.67660
     0.70162
     0.69050
     0.50703
     0.48757
     0.42919
     0.39583
     0.36803
     0.29297
     0.27073
     0.19011
     0.09004
     0.08170
     0.05112
    -0.07120
    -0.17406
    -0.14904
    -0.12958
    -0.03784
    -0.11568
    -0.19074
    -0.16294
    -0.16572
    -0.17128
    -0.23243
    -0.21575
    -0.34363
    -0.27691
    -0.20464
    -0.13236
    -0.09344
    -0.10734
    -0.17962
    -0.29081
    -0.35475
    -0.35753
    -0.33529
    -0.44927
    -0.46873
    -0.44371
    -0.51321
    -0.55769
    -0.57158
    -0.51599
    -0.64664
    -0.57714
    -0.38255
    -0.31861
    -0.31861
    -0.37143
    -0.29637
    -0.15738
    -0.09066
     0.01776
    -0.01838
     0.09838
     0.22903
     0.35691
     0.47923
     0.61822
     0.57652
     0.24849
     0.24015
     0.27351
     0.18177
     0.02610
    -0.34919
    -0.35475
    -0.31027
    -0.25189
    -0.46039
    -0.49653
    -0.57158
    -0.67166
    -0.55769
    -0.32973
    -0.09622
    -0.08510
     0.12340
     0.26795
     0.34023
    -0.01838
    -0.14904
     0.23737
     0.61822
     0.67382
     0.77668
     0.60432
     0.30965
    -0.04062
    -0.18796
    -0.29359
    -0.38533
    -0.58548
    -0.60772
    -0.62996
    -0.74394
    -0.77174
    -0.85792
    -0.77730
    -0.87738
    -0.75506
    -0.64386
    -0.61606
    -0.46873
    -0.45205
    -0.44927
    -0.37977
    -0.24911
    -0.22131
    -0.23243
    -0.17128
    -0.18240
    -0.19352
    -0.14626
    -0.07120
    -0.06564
    -0.03228
    -0.07120
    -0.16572
    -0.18518
    -0.14626
    -0.06286
    -0.14626
    -0.06842
    -0.02672
    -0.01004
    -0.04062
    -0.09622
    -0.07676
    -0.11012
    -0.03506
     0.01776
     0.06224
     0.04278
     0.01220
    -0.02394
    -0.04062
     0.02888
     0.01776
     0.04000
     0.09004
     0.01220
     0.05668
     0.08726
     0.07892
     0.08448
     0.05112
     0.03166
     0.07058
     0.15953
     0.19567
     0.14286
     0.19011
     0.10394
     0.14008
     0.10672
     0.18177
     0.10672
     0.17343
     0.14286
     0.19567
     0.17343
     0.12896
     0.13730
     0.11228
     0.04278
     0.02610
     0.11506
     0.05668
     0.00942
    -0.00170
     0.00108
    -0.03506
    -0.02116
    -0.10456
    -0.14070
    -0.22965
    -0.24633
    -0.33807
    -0.32973
    -0.40201
    -0.56047
    -0.59382
    -0.63830
    -0.68278
    -0.79954
    -0.75228
    -0.78564
    -0.86070
    -0.89684
    -0.88572
    -0.88850
    -0.83568
    -0.79676
    -0.77174
    -0.70502
    -0.60772
    -0.52711
    -0.38811
    -0.30749
    -0.28803
    -0.20464
    -0.22131
    -0.07954
    -0.04062
     0.01498
    -0.09066
    -0.05174
    -0.09344
    -0.12680
    -0.07676
     0.00942
     0.02888
    -0.02950
     0.01220
     0.03166
     0.12896
     0.12340
    -0.02950
    -0.16294
    -0.14626
     0.05112
     0.35691
     0.54038
     0.00108
    -0.47707
    -1.33606
    -1.89483
    -2.17838
    -1.80865
    -1.30826
    -0.86070
    -1.42502
    -2.69267
    -2.67877
    -2.24232
    -2.18950
    -1.95877
    -1.49174
    -1.58348
    -1.58348
    -1.70301
    -1.19985
     0.13452
     0.81282
     1.07691
     0.97961
     0.76278
     0.16509
    -0.67166
    -0.39923
     0.55984
     0.96571
     0.92401
     0.68494
     0.39861
     0.09838
    -0.15182
    -0.36865
    -0.58270
    -0.78842
    -1.04973
    -1.22209
    -1.33884
    -1.44726
    -1.50564
    -1.58626
    -1.70023
    -1.69189
    -1.77251
    -1.90595
    -2.00047
    -2.00603
    -1.90595
    -1.72525
    -1.52232
    -1.21375
    -1.02749
    -0.77174
    -0.59104
    -0.36309
    -0.13792
    -0.02116
     0.10672
     0.19845
     0.26795
     0.34023
     0.36247
     0.32633
     0.31521
     0.19289
     0.18733
     0.04000
     0.04556
    -0.08788
    -0.12402
    -0.13514
    -0.19908
    -0.19352
    -0.22965
    -0.33251
    -0.27969
    -0.24077
    -0.17962
    -0.19074
    -0.19630
    -0.10456
    -0.04896
     0.07058
     0.21513
     0.34301
     0.35413
     0.52648
     0.46811
     0.49591
     0.45699
     0.51814
     0.46811
     0.62656
     0.71274
     0.80726
     0.73498
     0.59320
     0.52926
     0.52926
     0.43197
     0.48201
     0.40139
     0.31521
     0.32633
     0.30965
     0.29297
     0.23737
     0.15675
     0.18177
     0.15953
     0.16509
     0.06502
     0.04278
     0.06502
     0.01776
    -0.08788
    -0.01560
    -0.00170
    -0.03784
    -0.10456
    -0.04062
     0.09838
     0.07058
    -0.05730
    -0.02394
     0.15675
     0.16231
     0.19845
     0.15953
     0.21791
     0.36247
     0.35135
     0.50703
     0.50703
     0.52926
     0.49869
     0.48479
     0.51258
     0.40139
     0.30965
     0.32911
     0.25961
     0.25961
     0.04556
    -0.05730
    -0.18796
    -0.04340
    -0.10456
    -0.07954
    -0.08510
    -0.28247
    -0.35753
    -0.35753
    -0.26301
    -0.27413
    -0.30193
    -0.29915
    -0.26857
    -0.18796
    -0.18518
    -0.15738
    -0.25745
    -0.29081
    -0.27135
    -0.21297
    -0.12124
    -0.25189
    -0.37143
    -0.47985
    -0.48819
    -0.57158
    -0.61606
    -0.53267
    -0.42981
     0.10672
     0.64324
     0.55428
     0.10672
    -0.29637
    -0.53267
     0.34023
     1.45498
     1.55506
     1.41606
     1.22980
     1.14085
     1.28540
     1.38548
     1.44386
     1.45776
     1.46888
     1.41050
     1.41606
     1.25204
     0.98239
     0.79336
     0.58486
     0.43475
     0.26517
     0.15953
     0.00664
    -0.09622
    -0.12680
    -0.15738
    -0.17406
    -0.21853
    -0.17128
    -0.16016
    -0.11012
    -0.11012
    -0.11012
     0.03166
    -0.03228
     0.06224
     0.19289
     0.26517
     0.31799
     0.37637
     0.32077
     0.26517
     0.32077
     0.32633
     0.44865
     0.40973
     0.36803
     0.29297
     0.45699
     0.45143
     0.57930
     0.69884
     0.85174
     0.89621
     0.91845
     1.03799
     1.13807
     1.17699
     1.23814
     1.27150
     1.16587
     1.22703
     1.22147
     1.28540
     1.16587
     1.09359
     1.03521
     0.93513
     1.02687
     0.91845
     0.81004
     0.74054
     0.69050
     0.66270
     0.67660
     0.69884
     0.68494
     0.77390
     0.84340
     0.96849
     0.93235
     0.91845
     0.87953
     0.84896
     0.94069
     1.03799
     1.00463
     1.03799
     1.00463
     0.98795
     0.96015
     0.96015
     0.79892
     0.67938
     0.63212
     0.50703
     0.53482
     0.53760
     0.52926
     0.55150
     0.66270
     0.76278
     0.54872
    -0.22687
    -0.75506
    -1.11367
    -0.88016
    -0.41869
     0.15675
     0.24015
    -0.24077
    -0.60772
    -0.91074
    -1.01081
    -0.91074
    -0.77452
    -0.58270
    -0.49375
    -0.44649
    -0.40479
    -0.34085
    -0.24355
    -0.21297
    -0.27413
    -0.29081
    -0.24355
    -0.14904
    -0.09900
    -0.18240
    -0.22687
    -0.21853
    -0.23799
    -0.21297
    -0.11290
    -0.27691
    -0.38533
    -0.37421
    -0.43815
    -0.39089
    -0.41313
    -0.37699
    -0.39367
    -0.41591
    -0.42981
    -0.40757
    -0.46873
    -0.33251
    -0.25745
    -0.31861
    -0.42981
    -0.46317
    -0.23243
    -0.14348
    -0.17128
    -0.08232
    -0.22965
    -0.62718
    -0.86348
    -1.05529
    -0.57992
    -0.20464
     0.22625
     0.22903
    -0.05730
    -0.34641
    -0.35475
     0.10672
     0.18177
     0.33189
     0.25127
     0.55150
     0.99351
     1.40494
     1.43830
     1.28540
     0.81838
     0.58486
     0.64602
     0.87119
     0.65714
     0.85174
     1.01297
     1.16865
     0.97127
     0.71830
     0.39861
     0.26795
     0.22069
     0.22347
     0.30409
     0.36803
     0.29853
     0.20401
     0.12896
     0.00942
    -0.05174
    -0.10734
    -0.18518
    -0.19908
    -0.26857
    -0.21575
    -0.19630
    -0.14626
    -0.11568
    -0.15182
    -0.12680
    -0.08232
    -0.00726
     0.02332
     0.02610
     0.01220
     0.10672
     0.15397
     0.09838
     0.21513
     0.34579
     0.30131
     0.27629
     0.34023
     0.47089
     0.54038
     0.46811
     0.42085
     0.57096
     0.65714
     0.56818
     0.55428
     0.53760
     0.58208
     0.67104
     0.54594
     0.55150
     0.56262
     0.88231
     0.80448
     0.45977
     0.20401
     0.18733
     0.16231
     0.21513
     0.29575
     0.19567
     0.12062
    -0.03506
    -0.11568
    -0.28803
    -0.34919
    -0.36587
    -0.34085
    -0.45761
    -0.44371
    -0.47707
    -0.42703
    -0.31583
    -0.19908
    -0.11012
    -0.12680
    -0.14904
    -0.16850
    -0.12402
    -0.06008
    -0.08510
    -0.08510
    -0.01282
     0.09282
     0.05946
     0.06780
    -0.01282
    -0.18240
    -0.24077
    -0.31305
    -0.39923
    -0.31583
    -0.19074
    -0.22687
    -0.26857
    -0.34085
    -0.28803
    -0.29081
    -0.36587
    -0.66610
    -0.93297
    -0.81622
    -0.62996
    -0.79120
    -0.82456
    -0.82456
    -0.98857
    -1.07475
    -1.13869
    -1.28047
    -1.34440
    -1.24155
    -1.21931
    -1.19151
    -1.10811
    -1.07475
    -1.06363
    -0.99135
    -0.82456
    -0.62162
    -0.44371
    -0.38811
    -0.36587
    -0.35197
    -0.34363
    -0.20186
     0.12896
     0.21513
     0.25961
    -0.00448
    -0.14348
    -0.16850
     0.00108
     0.02610
     0.09004
     0.07336
     0.03166
    -0.03506
    -0.06286
    -0.15182
    -0.16572
    -0.27691
    -0.29081
    -0.30749
    -0.23243
    -0.09344
    -0.06286
    -0.03784
    -0.07398
     0.01498
    -0.03228
    -0.01004
     0.03166
     0.06780
     0.13730
     0.19011
     0.25405
     0.29019
     0.29575
     0.20401
     0.04556
    -0.01560
    -0.06842
    -0.03506
     0.07892
     0.04556
    -0.05174
    -0.10734
    -0.18240
    -0.29637
    -0.38811
    -0.35753
    -0.36031
    -0.25745
    -0.32973
    -0.22965
    -0.22409
    -0.24911
    -0.12402
    -0.10456
    -0.04896
    -0.12958
    -0.27691
    -0.35475
    -0.45205
    -0.42147
    -0.34919
    -0.37977
    -0.34641
    -0.31305
    -0.29915
    -0.35475
    -0.37421
    -0.37143
    -0.32417
    -0.25467
    -0.11290
     0.07614
    -0.00448
     0.15119
     0.21791
     0.33467
     0.40973
     0.40139
     0.40139
     0.32911
     0.23459
     0.15675
     0.08448
    -0.02394
    -0.19908
    -0.32973
    -0.39645
    -0.39645
    -0.61328
    -0.77452
    -0.78286
    -0.79954
    -0.88016
    -0.89962
    -0.91352
    -0.96911
    -0.96633
    -1.04695
    -1.01359
    -0.94965
    -0.91074
    -0.91630
    -0.82456
    -0.70502
    -0.75506
    -0.71336
    -0.60216
    -0.61050
    -0.70502
    -0.79954
    -0.78564
    -0.64942
    -0.49653
    -0.47429
    -0.52711
    -0.52989
    -0.44927
    -0.31027
    -0.25467
    -0.15182
    -0.11568
    -0.15738
    -0.02950
     0.11228
     0.20679
     0.28185
     0.29019
     0.39861
     0.42363
     0.59320
     0.56818
     0.58764
     0.58486
     0.64046
     0.63768
     0.67382
     0.69606
     0.53204
     0.50980
     0.45143
     0.44031
     0.50425
     0.40695
     0.32911
     0.39861
     0.50703
     0.60710
     0.62100
     0.72108
     0.91845
     1.06301
     0.86286
     1.12139
     1.25482
     1.06301
     0.99351
     1.10193
     1.07413
     1.05189
     1.14363
     0.90177
     0.49035
     0.37637
     0.15675
     0.08726
    -0.04062
     0.02888
    -0.02394
    -0.17406
    -0.20742
    -0.34363
    -0.20186
    -0.28803
    -0.31861
    -0.33529
    -0.21020
    -0.10456
    -0.04896
     0.19845
     0.28185
     0.19845
     0.18733
     0.09560
     0.10116
     0.10394
     0.21791
     0.20679
     0.22347
     0.20957
     0.25127
     0.32355
     0.36247
     0.46811
     0.57374
     0.49591
     0.37359
     0.30131
     0.12896
    -0.20742
    -0.71892
    -0.88016
    -0.70502
    -0.59382
    -0.44371
    -0.37143
    -0.60494
    -0.77174
    -1.03861
    -1.13313
    -1.05807
    -0.95799
    -0.79120
    -0.62718
    -0.48263
    -0.31305
    -0.11846
     0.04000
     0.10116
     0.19011
     0.09560
     0.06224
     0.12618
     0.11784
     0.12340
     0.17343
     0.14842
     0.19011
     0.23737
     0.24293
     0.29297
     0.24015
     0.25961
     0.16231
     0.24571
     0.22625
     0.19567
     0.23737
     0.28741
     0.27907
     0.28463
     0.32355
     0.39861
     0.35413
     0.34579
     0.29575
     0.20957
     0.14286
     0.26239
     0.27629
     0.30687
     0.32077
     0.32633
     0.18455
     0.14008
     0.10672
     0.05946
    -0.05452
    -0.11568
    -0.08510
    -0.11568
    -0.19074
    -0.16572
    -0.26857
    -0.25189
    -0.35753
    -0.31305
    -0.32695
    -0.42981
    -0.53823
    -0.68000
    -0.65776
    -0.44371
    -0.25467
    -0.37421
    -0.57158
    -0.53545
    -0.12124
     0.12618
     0.47923
     0.53482
     0.53760
     0.65714
     0.30409
    -0.07954
     0.08448
     0.43475
     0.62378
     0.69606
     0.59598
     0.44309
     0.20957
    -0.00448
    -0.18518
    -0.29359
    -0.51321
    -0.66610
    -0.68000
    -0.73560
    -0.72448
    -0.78008
    -0.74394
    -0.69668
    -0.72170
    -0.66610
    -0.68834
    -0.67166
    -0.65498
    -0.64386
    -0.61884
    -0.66610
    -0.72170
    -0.78286
    -0.87182
    -0.78286
    -0.58270
    -0.36031
    -0.46873
    -0.59938
    -0.52989
    -0.42703
    -0.30749
    -0.24355
    -0.24077
    -0.19908
    -0.18240
    -0.05730
     0.10950
    -0.01004
     0.07058
     0.03722
     0.04834
    -0.00448
    -0.03784
    -0.11846
    -0.07676
    -0.19074
    -0.26857
    -0.14626
     0.03166
     0.10116
     0.25683
     0.27907
     0.38749
     0.46533
     0.57652
     0.67104
     0.78780
     0.98795
     1.04911
     1.07691
     1.07691
     1.04633
     1.01297
     0.93235
     0.95181
     0.89065
     0.79614
     0.72942
     0.59598
     0.54038
     0.45699
     0.36803
     0.32077
     0.30409
     0.27073
     0.27907
     0.37637
     0.32911
     0.30687
     0.25961
     0.32077
     0.36525
     0.33467
     0.30409
     0.27351
     0.27907
     0.37359
     0.44587
     0.48757
     0.51536
     0.75444
     0.96293
     0.96849
     0.85174
     0.37915
     0.12618
     0.26517
     0.39305
     0.61266
     0.56818
     0.35135
     0.18455
     0.11228
     0.02054
    -0.22687
    -0.34363
    -0.43815
    -0.61328
    -0.53545
    -0.45483
    -0.46317
    -0.49375
    -0.49653
    -0.47707
    -0.45761
    -0.38811
    -0.46595
    -0.42981
    -0.43259
    -0.39923
    -0.39089
    -0.50765
    -0.50487
    -0.54657
    -0.74116
    -0.79954
    -0.82734
    -0.87460
    -0.95799
    -0.84958
    -0.64942
    -0.50765
    -0.75506
    -0.78008
    -0.71336
    -0.48541
    -0.24911
    -0.01838
     0.31243
     0.80170
     1.09915
     1.24648
     1.49112
     1.52170
     1.21591
     0.78502
     0.24015
     0.03722
     0.29297
     0.70996
     0.75444
     0.49869
     0.11228
    -0.27691
    -0.64942
    -0.84402
    -1.00525
    -1.00803
    -0.82456
    -0.54379
    -0.29637
    -0.04062
     0.12340
     0.24015
     0.40973
     0.54038
     0.78224
     0.86564
     0.86564
     0.91289
     0.75444
     0.70718
     0.80170
     0.90177
     0.84340
     0.77946
     0.60432
     0.43475
     0.42363
     0.27351
     0.22625
     0.20957
     0.27351
     0.37081
     0.46533
     0.42363
     0.33745
     0.34023
     0.34301
     0.31799
     0.32355
     0.36247
     0.33745
     0.26239
     0.29019
     0.38471
     0.45699
     0.36247
     0.28463
     0.24293
     0.22069
     0.25127
     0.18177
     0.08448
     0.16509
     0.55150
     0.77946
     1.06579
     1.15475
     0.90733
     0.57374
     0.52926
     0.59598
     0.54038
     0.44309
     0.54038
     0.64046
     0.71552
     0.55150
     0.23181
     0.08448
    -0.07954
    -0.13792
     0.11784
     0.23459
     0.32077
     0.73220
     1.27984
     1.20201
     1.20479
     1.55228
     1.40216
     1.21313
     1.14363
     1.26038
     1.34656
     1.32988
     1.17699
     1.07413
     1.06857
     0.87119
     0.63768
     0.26239
     0.08726
    -0.06286
    -0.15460
    -0.27969
    -0.43259
    -0.49653
    -0.49097
    -0.37143
    -0.43259
    -0.48541
    -0.40479
    -0.68278
    -0.96077
    -1.13035
    -1.01637
    -1.08865
    -1.23321
    -1.22487
    -1.08587
    -1.23599
    -1.22765
    -1.15259
    -1.11367
    -0.91074
    -0.77452
    -0.74116
    -0.63274
    -0.61050
    -0.47429
    -0.31583
    -0.23243
    -0.19074
    -0.08232
    -0.08232
    -0.02672
    -0.01560
     0.01220
     0.03444
    -0.04062
    -0.04062
    -0.07676
    -0.11290
    -0.09344
    -0.11846
    -0.18796
    -0.12124
    -0.07120
    -0.03228
    -0.09344
    -0.10456
    -0.02394
     0.12618
     0.30131
     0.22903
     0.01498
    -0.10178
    -0.04618
    -0.02672
    -0.11568
    -0.26579
    -0.21020
    -0.06008
    -0.15460
    -0.17684
    -0.33251
    -0.34919
    -0.52433
    -0.51043
    -0.59660
    -0.56047
    -0.53267
    -0.55491
    -0.57992
    -0.52155
    -0.44927
    -0.29637
    -0.37977
    -0.41869
    -0.41869
    -0.36309
    -0.35475
    -0.32417
    -0.30471
    -0.24077
    -0.25189
    -0.26857
    -0.23799
    -0.23243
    -0.17406
    -0.15182
    -0.13514
    -0.13514
    -0.22409
    -0.15460
    -0.22965
    -0.13236
    -0.16016
    -0.15182
    -0.18796
    -0.20464
    -0.07120
    -0.07120
    -0.06564
    -0.06008
    -0.04896
     0.00108
     0.05668
     0.04000
     0.09838
     0.01220
     0.05946
     0.09282
     0.10672
     0.06224
     0.04556
     0.03722
     0.09004
     0.05668
    -0.02394
    -0.03228
    -0.05730
    -0.08788
    -0.06008
    -0.07676
    -0.07954
    -0.17128
    -0.11568
    -0.21020
    -0.14626
    -0.17684
    -0.23243
    -0.25745
    -0.24633
    -0.16572
    -0.20464
    -0.14904
    -0.21020
    -0.29081
    -0.30471
    -0.26857
    -0.16294
    -0.22687
    -0.24355
    -0.29637
    -0.30193
    -0.24633
    -0.24633
    -0.30749
    -0.27135
    -0.26579
    -0.30471
    -0.21297
    -0.22965
    -0.19074
    -0.24355
    -0.23799
    -0.02116
     0.16509
     0.25683
     0.31243
     0.30131
     0.28741
     0.26239
     0.22347
     0.40139
     0.70440
     0.76000
     0.63212
     0.16231
    -0.51321
    -0.99413
    -1.02193
    -1.05251
    -1.24711
    -1.38332
    -1.78363
    -2.10054
    -1.99213
    -1.88371
    -1.95321
    -1.88093
    -1.88093
    -1.90039
    -1.66965
    -1.47228
    -1.28047
    -1.12757
    -0.85792
    -0.57436
    -0.30471
    -0.12402
    -0.00448
     0.04278
     0.04278
    -0.00448
    -0.06842
    -0.13514
    -0.05730
    -0.04618
     0.03444
     0.15119
     0.24849
     0.32077
     0.48201
     0.66548
     0.85452
     0.85174
     0.78780
     0.76000
     0.79614
     0.91567
     0.91567
     0.93513
     0.86841
     0.93513
     0.92957
     0.82394
     0.80170
     0.73498
     0.49591
     0.33467
     0.43475
     0.39861
     0.29575
     0.14564
     0.15119
     0.09282
     0.13452
    -0.04896
    -0.11012
    -0.29359
    -0.53545
    -0.58270
    -0.65220
    -0.61328
    -0.57714
    -0.36031
     0.29297
     1.14085
     1.26872
     0.61822
     0.34579
     0.59320
     1.13807
     1.41606
     1.74409
     1.95536
     1.99706
     1.83027
     1.73297
     1.44108
     1.27984
     1.36880
     1.21869
     1.20479
     1.04633
     0.95181
     0.82116
     0.92401
     0.71552
     0.77946
     1.02131
     1.23258
     1.36880
     1.30486
     1.21035
     1.27984
     1.30764
     1.29652
     1.23536
     1.12695
     0.97405
     0.89343
     0.86286
     0.59320
     0.44031
     0.36525
     0.20123
     0.17621
     0.12896
     0.11228
     0.09282
     0.06780
     0.08726
     0.09838
     0.12062
     0.24015
     0.23459
     0.22069
     0.31521
     0.26795
     0.29575
     0.36525
     0.37637
     0.35413
     0.37915
     0.47367
     0.57096
     0.76000
     0.79058
     0.84896
     0.98239
     0.86564
     0.75722
     0.32911
     0.15119
     0.38471
     0.48479
     0.40417
     0.25683
     0.10116
    -0.04618
    -0.26857
    -0.43537
    -0.50765
    -0.59382
    -0.66054
    -0.70224
    -0.79954
    -0.70502
    -0.68278
    -0.64108
    -0.61050
    -0.59104
    -0.53267
    -0.54657
    -0.39367
    -0.38255
    -0.39089
    -0.38533
    -0.31027
    -0.29359
    -0.31027
    -0.30471
    -0.27969
    -0.19630
    -0.21853
    -0.20742
    -0.15738
    -0.13792
    -0.18240
    -0.26023
    -0.19074
    -0.14626
    -0.15460
    -0.19352
    -0.19908
    -0.16294
    -0.20464
    -0.18518
    -0.27135
    -0.24911
    -0.26301
    -0.32139
    -0.32973
    -0.36587
    -0.42981
    -0.52433
    -0.45761
    -0.51321
    -0.50209
    -0.59382
    -0.61050
    -0.68556
    -0.74394
    -0.76340
    -0.76062
    -0.85792
    -0.87738
    -1.03305
    -1.08865
    -1.13035
    -1.02749
    -1.00247
    -1.02471
    -1.02193
    -1.09143
    -1.06085
    -1.01915
    -0.77452
    -0.71892
    -0.66332
    -0.55491
    -0.43537
    -0.22131
    -0.09900
     0.07614
     0.20679
     0.36803
     0.26517
     0.27351
     0.27907
     0.36247
     0.50980
     0.53482
     0.57930
     0.50425
     0.60710
     0.57652
     0.34857
     0.16787
     0.14008
     0.10950
     0.15953
     0.17621
     0.25127
     0.28741
     0.24571
     0.30687
     0.40695
     0.42363
     0.46533
     0.50703
     0.73220
     0.83506
     0.79892
     0.83228
     0.81560
     0.89899
     0.91011
     0.88787
     0.84618
     0.76556
     0.64046
     0.48479
     0.30131
     0.11506
    -0.13236
    -0.33807
    -0.43815
    -0.45205
    -0.46595
    -0.51877
    -0.63274
    -0.76896
    -0.73560
    -0.68000
    -0.54935
    -0.53823
    -0.38533
    -0.15738
     0.03722
     0.20401
     0.23737
     0.37081
     0.49313
     0.56818
     0.67382
     0.77112
     0.93235
     1.00463
     1.15753
     1.16587
     1.25204
     1.21591
     1.20757
     1.36046
     1.21591
     1.04077
     0.97683
     1.09637
     1.14085
     1.20479
     1.12973
     0.99907
     0.81282
     0.76278
     0.73220
     0.70996
     0.74610
     0.67382
     0.56262
     0.38193
     0.30409
     0.23181
     0.11506
     0.02888
    -0.04896
    -0.09344
    -0.09344
    -0.21020
    -0.31861
    -0.38533
    -0.46039
    -0.50209
    -0.48819
    -0.48819
    -0.51043
    -0.49097
    -0.47151
    -0.43537
    -0.38533
    -0.29915
    -0.32695
    -0.26023
    -0.30749
    -0.19352
    -0.19074
    -0.07954
    -0.11568
    -0.10456
    -0.04340
     0.05668
    -0.01838
    -0.05452
    -0.07398
     0.01498
     0.10394
     0.15397
     0.16509
     0.10394
     0.11506
     0.15675
     0.11784
     0.11228
     0.09560
     0.05946
     0.18455
     0.27073
     0.37081
     0.40973
     0.37359
     0.37081
     0.41529
     0.59042
     0.66548
     0.73220
     0.66548
     0.72108
     0.77112
     0.80448
     0.81838
     0.73776
     0.69328
     0.69884
     0.61544
     0.55150
     0.41807
     0.38471
     0.35413
     0.32077
     0.16231
     0.14008
     0.00108
     0.06502
    -0.01004
     0.02610
    -0.07676
    -0.08232
    -0.09344
    -0.06842
    -0.08510
    -0.10734
    -0.08788
    -0.12680
    -0.12124
    -0.07676
    -0.07120
    -0.14904
    -0.15738
    -0.14904
    -0.09900
    -0.10178
    -0.05730
    -0.05174
    -0.03228
     0.00942
     0.04000
     0.05112
     0.09004
     0.02054
    -0.12402
    -0.21853
    -0.28803
    -0.36309
    -0.46873
    -0.51043
    -0.57714
    -0.75506
    -0.91630
    -1.14425
    -1.35552
    -1.64464
    -1.96433
    -1.88093
    -1.73637
    -1.82255
    -1.93931
    -2.55645
    -2.33684
    -2.27012
    -2.12834
    -2.13112
    -1.85313
    -1.86703
    -2.20896
    -2.32572
    -1.81699
    -1.25267
    -0.84680
    -0.92464
    -1.00803
    -0.86904
    -0.67722
    -0.47707
    -0.25467
    -0.06842
     0.16509
     0.44587
     0.45143
     0.60432
     0.63490
     0.66270
     0.61266
     0.61266
     0.65436
     0.64324
     0.67104
     0.64880
     0.53482
     0.47645
     0.44865
     0.34023
     0.30409
     0.16787
     0.15119
     0.08448
     0.04000
    -0.01004
    -0.04896
    -0.06842
    -0.11290
    -0.04618
    -0.06008
    -0.07398
    -0.12402
    -0.07954
    -0.04062
     0.01776
    -0.04340
    -0.03784
    -0.03506
     0.04834
     0.02888
     0.06224
     0.07892
     0.13730
     0.11228
     0.13174
     0.20123
     0.22069
     0.26517
     0.31521
     0.32633
     0.39027
     0.38471
     0.39027
     0.40973
     0.46811
     0.46533
     0.48757
     0.53760
     0.50425
     0.49313
     0.45699
     0.52370
     0.50147
     0.51814
     0.44587
     0.44865
     0.43475
     0.47367
     0.45977
     0.48201
     0.51258
     0.45143
     0.52926
     0.64046
     0.60432
     0.59876
     0.57374
     0.58764
     0.67382
     0.65992
     0.71274
     0.80726
     0.81560
     0.85730
     0.82950
     0.84896
     0.71274
     0.62378
     0.60432
     0.66826
     0.67382
     0.52092
     0.32355
     0.19289
     0.15675
     0.12340
     0.19567
     0.19567
     0.20401
     0.11228
     0.02888
     0.13452
     0.25127
     0.34857
     0.14842
     0.20957
     0.35413
     0.58486
     0.70996
     0.80448
     0.79058
     0.77668
     0.69050
     0.67104
     0.69328
     0.64324
     0.79336
     0.93513
     1.20757
     1.42996
     1.46332
     1.44942
     1.48556
     1.41328
     1.27706
     1.19923
     1.11583
     1.26316
     1.37992
     1.46888
     1.50502
     1.42996
     1.13529
     0.77946
     0.59598
     0.41807
     0.28741
     0.31521
     0.30409
     0.33745
     0.25127
     0.20123
     0.22347
     0.29575
     0.31799
     0.34579
     0.40973
     0.39027
     0.45699
     0.47367
     0.54872
     0.60432
     0.57096
     0.60988
     0.77668
     0.95459
     1.07413
     1.03521
     1.05467
     1.14085
     1.21591
     1.22425
     1.12695
     0.94347
     0.74610
     0.79614
     0.88787
     0.92123
     0.86841
     0.65158
     0.47367
     0.27629
     0.04000
    -0.04896
    -0.12958
    -0.17406
    -0.29637
    -0.34363
    -0.36865
    -0.35197
    -0.39367
    -0.51877
    -0.57992
    -0.51321
    -0.42425
    -0.50765
    -0.44649
    -0.36031
    -0.39089
    -0.36309
    -0.31861
    -0.42147
    -0.36587
    -0.41313
    -0.39923
    -0.51043
    -0.58826
    -0.64664
    -0.52433
    -0.48819
    -0.39089
    -0.39089
    -0.35197
    -0.41313
    -0.37421
    -0.42425
    -0.45205
    -0.38811
    -0.36865
    -0.17406
    -0.04896
     0.04556
     0.13452
     0.18177
     0.16509
     0.20401
     0.22625
     0.28741
     0.22069
     0.28741
     0.25961
     0.28185
     0.34579
     0.31243
     0.42919
     0.53482
     0.62100
     0.74888
     0.69328
     0.59320
     0.62378
     0.62934
     0.65992
     0.48479
     0.31243
     0.34857
     0.45699
     0.33189
     0.26239
     0.16509
    -0.12402
    -0.37421
    -0.53823
    -0.34363
    -0.12958
    -0.06286
    -0.11846
    -0.10734
    -0.09622
    -0.19908
    -0.24911
    -0.33251
    -0.38533
    -0.41591
    -0.30471
    -0.30193
    -0.45761
    -0.65776
    -0.90240
    -0.96911
    -1.16093
    -1.35830
    -1.57514
    -1.64464
    -1.67243
    -1.71691
    -1.64464
    -1.64464
    -1.50286
    -1.32772
    -1.21653
    -1.06085
    -0.94965
    -0.77730
    -0.68834
    -0.49375
    -0.37699
    -0.31305
    -0.18518
    -0.02394
     0.01776
    -0.02394
     0.04556
     0.04556
     0.03722
     0.06780
    -0.01560
    -0.04618
     0.01498
    -0.00726
    -0.06842
    -0.06842
    -0.01838
     0.04000
     0.06224
     0.13730
     0.10394
     0.16787
     0.20957
     0.24293
     0.39305
     0.53204
     0.67938
     0.92957
     0.94069
     0.54594
     0.35969
     0.85730
     1.36880
     1.51058
     1.16309
     0.44309
     0.25405
     0.18733
     0.29019
     0.23181
     0.10672
    -0.06286
    -0.17406
    -0.26579
    -0.33529
    -0.38533
    -0.33529
    -0.28803
    -0.34641
    -0.33251
    -0.26301
    -0.11846
    -0.04618
     0.05112
     0.10672
     0.19289
     0.07614
     0.04278
     0.01220
    -0.11012
    -0.25745
    -0.43537
    -0.50487
    -0.63274
    -0.73282
    -0.78286
    -0.81622
    -0.87460
    -0.91630
    -0.99413
    -0.89962
    -0.87460
    -0.85236
    -0.76340
    -0.73838
    -0.71614
    -0.55491
    -0.52433
    -0.37977
    -0.33529
    -0.32417
    -0.23521
    -0.18240
    -0.14070
    -0.09622
    -0.11012
    -0.07954
    -0.06842
    -0.04340
    -0.01838
     0.03722
    -0.02950
    -0.01282
     0.04278
     0.04834
     0.03444
    -0.06842
    -0.04896
    -0.02116
    -0.05730
     0.01776
     0.02054
    -0.00448
    -0.01004
    -0.04896
     0.03722
    -0.01560
     0.01498
    -0.02394
     0.02888
     0.01220
     0.02610
     0.02054
    -0.02116
     0.02332
     0.05390
     0.02888
     0.02610
     0.04000
     0.05668
     0.05946
     0.09004
     0.17621
     0.12062
     0.07058
     0.05390
     0.10672
     0.04556
    -0.05730
    -0.08232
    -0.09066
     0.00942
    -0.01282
    -0.17128
    -0.35753
    -0.88572
    -1.43336
    -1.81977
    -1.61406
    -1.62796
    -1.43892
    -1.28047
    -1.12479
    -0.88294
    -0.98301
    -1.13035
    -1.04417
    -0.93575
    -0.63552
    -0.24633
    -0.04618
     0.09838
     0.30131
     0.22903
     0.23181
    -0.16850
    -0.79120
    -0.64942
     0.35135
     1.09081
     0.94625
     0.55150
     0.07336
    -0.24633
    -0.53823
    -0.12124
     0.42085
     0.79892
     0.69884
     0.55428
     0.84062
     1.04911
     0.77390
     0.56262
     0.70718
     0.58486
     0.45143
     0.32355
     0.21513
     0.09560
     0.15953
     0.11228
     0.21235
     0.15675
     0.26239
     0.25405
     0.26239
     0.32911
     0.36803
     0.27907
     0.36247
     0.29575
     0.32077
     0.22069
     0.21513
     0.20957
     0.15953
     0.20123
     0.14842
     0.12618
     0.03166
     0.07614
     0.00108
     0.02332
    -0.00448
    -0.09622
    -0.07398
    -0.09622
    -0.10734
    -0.12680
    -0.19630
    -0.21297
    -0.16572
    -0.19352
    -0.15738
    -0.21853
    -0.25189
    -0.19352
    -0.24355
    -0.29637
    -0.22131
    -0.26857
    -0.30749
    -0.27413
    -0.24633
    -0.22131
    -0.30471
    -0.29637
    -0.27691
    -0.24077
    -0.20186
    -0.18796
    -0.19352
    -0.16016
    -0.16572
    -0.12402
    -0.03506
     0.01776
    -0.04896
     0.00108
    -0.02116
     0.10394
     0.14286
     0.14286
     0.15675
     0.15675
     0.14008
     0.17621
     0.21791
     0.15953
     0.18733
     0.16509
     0.24015
     0.15675
     0.09560
     0.10950
     0.09838
     0.07058
     0.06224
    -0.01282
    -0.00170
    -0.07676
    -0.09344
    -0.16572
    -0.13236
    -0.22687
    -0.27413
    -0.26023
    -0.21853
    -0.22409
    -0.23799
    -0.25745
    -0.28247
    -0.27969
    -0.31861
    -0.24633
    -0.28803
    -0.33251
    -0.36031
    -0.36031
    -0.38533
    -0.43537
    -0.50765
    -0.43259
    -0.47151
    -0.32973
    -0.26857
    -0.56325
    -0.80232
    -0.74116
    -0.76896
    -0.69112
    -0.78842
    -0.62718
    -0.27691
    -0.00170
     0.14286
     0.28741
     0.36803
     0.47923
     0.80448
     1.10193
     1.04355
     1.07135
     0.95459
     1.32988
     2.08602
     2.41961
     2.11382
     1.66625
     1.44108
     1.50224
     1.59953
     1.82749
     1.70517
     1.36046
     1.09081
     1.00741
     1.01297
     0.90455
     0.81282
     0.70996
     0.75444
     0.61544
     0.46255
     0.29019
     0.28463
     0.22625
     0.11228
     0.10116
     0.00386
    -0.02116
    -0.11012
    -0.08510
    -0.02672
    -0.06842
    -0.09344
    -0.11290
    -0.09344
    -0.03506
    -0.01282
     0.07614
     0.11506
     0.08726
     0.09838
     0.10950
     0.17343
     0.18177
     0.18455
     0.16787
     0.26795
     0.34023
     0.28741
     0.32911
     0.30409
     0.37915
     0.33189
     0.39305
     0.37081
     0.29019
     0.37081
     0.37081
     0.37915
     0.39583
     0.29853
     0.23181
     0.11228
     0.00108
    -0.22687
    -0.31583
    -0.39923
    -0.61050
    -0.71058
    -0.71058
    -0.88572
    -1.04139
    -1.12479
    -1.12201
    -1.28047
    -1.43892
    -1.73359
    -1.92819
    -1.98657
    -1.85313
    -1.90873
    -1.79475
    -1.56958
    -1.53066
    -1.69467
    -1.81977
    -1.96989
    -1.74471
    -1.74749
    -1.39722
    -0.89128
    -0.62162
    -0.55769
    -0.28247
    -0.27691
    -0.12402
    -0.10178
     0.03444
     0.17621
     0.42363
     0.68772
     0.71552
     0.71274
     0.69328
     0.56262
     0.46811
     0.57374
     0.58208
     0.60988
     0.52370
     0.26239
     0.38193
     0.58208
     0.68494
     0.70440
     0.81560
     0.75444
     0.79336
     0.76556
     0.84896
     0.94347
     1.00185
     1.14363
     1.24370
     1.20479
     1.16865
     1.08525
     1.02965
     1.00463
     0.99629
     0.89621
     0.79336
     0.73498
     0.61266
     0.46255
     0.42919
     0.37081
     0.19011
     0.11784
     0.02610
    -0.05452
    -0.17962
    -0.23521
    -0.36031
    -0.34641
    -0.33807
    -0.32139
    -0.31861
    -0.37977
    -0.37699
    -0.35475
    -0.34919
    -0.32417
    -0.31305
    -0.27135
    -0.25467
    -0.20742
    -0.19074
    -0.16850
    -0.21297
    -0.11012
    -0.10734
    -0.02394
    -0.07398
    -0.02116
    -0.06842
    -0.11012
    -0.05452
    -0.03784
     0.00386
    -0.08788
    -0.04062
    -0.04618
    -0.02950
    -0.01560
    -0.08788
    -0.01560
     0.02332
    -0.06008
     0.05112
    -0.01282
     0.02610
    -0.02950
     0.04000
     0.08170
     0.06780
     0.04000
     0.04834
    -0.01282
    -0.02394
     0.00942
    -0.06286
    -0.09622
    -0.08232
    -0.12402
    -0.14348
    -0.20186
    -0.21853
    -0.21575
    -0.24911
    -0.26857
    -0.24911
    -0.27413
    -0.30471
    -0.29637
    -0.24633
    -0.21020
    -0.15738
    -0.16572
    -0.17962
    -0.22131
    -0.19074
    -0.14070
    -0.16572
    -0.12680
    -0.02116
     0.05946
     0.17343
     0.18177
     0.23181
     0.35413
     0.31799
     0.24849
     0.35691
     0.30687
     0.34579
     0.28463
     0.22625
     0.26517
     0.28185
     0.33189
     0.12618
     0.12618
     0.02610
    -0.02672
     0.07336
     0.28185
     0.18455
     0.32911
     0.40139
     0.35135
     0.30965
     0.37359
     0.40973
     0.47367
     0.50703
     0.27629
    -0.12402
    -0.51877
    -0.51877
    -0.41035
    -0.12680
    -0.04618
    -0.45205
    -0.54101
    -0.13792
     0.28185
     0.65992
     0.62378
     0.59320
     0.92401
     1.29652
     1.56340
     1.68849
     1.80525
     1.75799
     1.61621
     1.74687
     1.66347
     1.55228
     1.42440
     1.29652
     0.86008
     0.62378
     0.51258
     0.40973
     0.18177
    -0.01004
    -0.09066
    -0.10456
    -0.16850
    -0.27413
    -0.18796
    -0.24355
    -0.33529
    -0.38255
    -0.46317
    -0.51599
    -0.49931
    -0.54657
    -0.63830
    -0.65776
    -0.71614
    -0.66054
    -0.55491
    -0.37421
    -0.32139
    -0.22965
    -0.13792
     0.03166
     0.27629
     0.38749
     0.35691
     0.49591
     0.70162
     0.79614
     0.82672
     0.83506
     0.82394
     0.94069
     1.02965
     1.12973
     1.05467
     1.04077
     1.02131
     1.11861
     1.15197
     1.08247
     0.92123
     0.85452
     0.89899
     0.81004
     0.74610
     0.85452
     0.87675
     0.83784
     0.70162
     0.65714
     0.60710
     0.53760
     0.51536
     0.48757
     0.49035
     0.41807
     0.43197
     0.39861
     0.39305
     0.37081
     0.37359
     0.39583
     0.34023
     0.31799
     0.32077
     0.37637
     0.37915
     0.33467
     0.30965
     0.30965
     0.37637
     0.30687
     0.37081
     0.28463
     0.31521
     0.35135
     0.28463
     0.33189
     0.33467
     0.23737
     0.18177
     0.14842
    -0.02116
    -0.24633
    -0.37977
    -0.36309
    -0.25189
    -0.26857
    -0.49931
    -1.01359
    -1.68077
    -1.96989
    -1.67799
    -1.40278
    -1.32216
    -1.64742
    -2.11166
    -2.19228
    -2.54811
    -2.52587
    -2.27568
    -2.15336
    -2.02548
    -1.84757
    -1.76417
    -1.66131
    -1.59182
    -1.48062
    -1.35552
    -1.14425
    -0.98301
    -0.88572
    -0.83012
    -0.70224
    -0.61606
    -0.60216
    -0.51321
    -0.34641
    -0.13792
     0.02332
     0.15397
     0.19011
     0.17065
     0.16231
     0.33189
     0.46533
     0.68772
     0.87953
     1.02965
     1.17421
     1.26316
     1.32154
     1.16865
     1.10471
     0.99629
     0.94903
     0.81004
     0.73220
     0.60988
     0.37637
     0.28741
     0.19567
     0.11228
     0.03722
    -0.19630
    -0.32417
    -0.40479
    -0.39645
    -0.39089
    -0.34085
    -0.31305
    -0.18796
    -0.05730
     0.01498
     0.03166
     0.02888
     0.14008
     0.15675
     0.24293
     0.24571
     0.33467
     0.30687
     0.33189
     0.31521
     0.25127
     0.22903
     0.17343
     0.23737
     0.17065
     0.15119
     0.08170
     0.07892
    -0.02672
    -0.12680
    -0.18240
    -0.22687
    -0.35753
    -0.34085
    -0.47429
    -0.53823
    -0.47985
    -0.46039
    -0.51877
    -0.49097
    -0.41591
    -0.36309
    -0.03228
     0.39305
     0.71274
     1.13529
     1.19645
     1.11027
     1.04911
     1.17699
     1.58286
     1.89143
     2.17776
     2.41961
     2.48355
     2.30563
     2.04432
     1.71629
     1.54394
     1.41606
     1.18533
     0.83228
     0.43197
     0.37637
     0.92123
     1.33266
     0.90733
     0.41529
     0.55428
     0.74332
     0.51536
     0.39861
     0.27629
     0.47367
     0.79336
     1.13251
     1.27150
     0.96571
     0.75722
     0.99073
     1.02687
     0.73220
     0.61544
     0.56262
     0.62656
     0.72664
     0.70996
     0.65158
     0.59876
     0.55150
     0.54872
     0.55150
     0.53760
     0.54594
     0.54594
     0.43753
     0.41807
     0.23737
     0.17621
     0.11784
     0.05946
     0.02332
    -0.06842
    -0.21575
    -0.28525
    -0.38533
    -0.46039
    -0.51321
    -0.56325
    -0.62718
    -0.59382
    -0.71336
    -0.75506
    -0.72448
    -0.74950
    -0.67444
    -0.67722
    -0.57436
    -0.56047
    -0.63830
    -0.68000
    -0.47151
    -0.36309
    -0.20464
    -0.21020
    -0.26579
    -0.12958
    -0.02116
     0.09838
     0.31521
     0.29297
     0.34857
     0.36525
     0.45699
     0.57652
     0.59598
     0.63490
     0.56262
     0.42085
     0.43197
     0.45421
     0.45977
     0.36525
     0.23181
     0.14286
     0.09560
     0.09838
     0.04000
    -0.06008
    -0.08232
    -0.13514
    -0.12958
    -0.09622
    -0.06008
     0.10116
     0.22625
     0.28741
     0.38193
     0.37915
     0.45143
     0.45143
     0.50147
     0.62100
     0.67104
     0.67104
     0.66548
     0.56818
     0.52648
     0.52648
     0.50703
     0.37081
     0.25683
     0.11784
    -0.02950
    -0.17128
    -0.33251
    -0.40479
    -0.52433
    -0.61328
    -0.80510
    -0.95243
    -1.14981
    -1.20541
    -1.34996
    -1.49730
    -1.61684
    -1.74193
    -1.84201
    -1.85035
    -1.84479
    -1.88927
    -1.87815
    -1.92541
    -1.84201
    -1.78641
    -1.68077
    -1.54178
    -1.40556
    -1.31104
    -1.23599
    -1.09143
    -0.91630
    -0.83846
    -0.70224
    -0.63552
    -0.59382
    -0.49653
    -0.35753
    -0.34085
    -0.33529
    -0.18796
    -0.12402
    -0.11012
    -0.09900
    -0.07398
     0.00108
    -0.01560
     0.08726
     0.14842
     0.22625
     0.26795
     0.24015
     0.25405
     0.27073
     0.20123
     0.24015
     0.21235
     0.12340
     0.09838
     0.05390
     0.03444
     0.03444
    -0.07120
    -0.09066
    -0.08788
    -0.17128
    -0.17962
    -0.21297
    -0.19074
    -0.24911
    -0.23243
    -0.27135
    -0.24077
    -0.19908
    -0.30193
    -0.27413
    -0.33251
    -0.30471
    -0.43259
    -0.43537
    -0.46317
    -0.46595
    -0.52433
    -0.55491
    -0.65220
    -0.72170
    -0.70780
    -0.73004
    -0.73004
    -0.76896
    -0.82734
    -0.88572
    -0.83290
    -0.84680
    -0.92186
    -0.96355
    -0.95521
    -0.89406
    -0.77174
    -0.80788
    -0.66054
     0.12062
     1.83861
     1.93591
     0.82672
     0.82950
     0.71552
     0.52648
     0.53204
     0.61822
     0.61544
     0.72386
     0.51536
    -0.23799
    -0.57992
    -1.41946
    -2.16726
    -2.85668
    -3.24865
    -3.39877
    -3.40711
    -3.51552
    -3.72402
    -3.52664
    -3.21251
    -2.68989
    -2.23676
    -2.11722
    -1.64186
    -0.92464
    -0.44371
     0.01776
     0.37915
     0.87675
     1.22980
     1.43274
     1.35490
     1.45776
     1.69683
     1.75521
     1.69405
     1.59953
     1.45220
     1.07969
     0.98517
     0.94069
     0.86008
     0.82394
     0.74888
     0.59320
     0.54316
     0.51814
     0.48757
     0.49035
     0.54316
     0.47645
     0.50425
     0.43197
     0.48479
     0.42919
     0.36247
     0.32911
     0.37081
     0.34579
     0.29853
     0.29019
     0.18177
     0.14008
     0.15397
     0.07336
     0.10672
     0.09004
     0.00108
    -0.01560
    -0.00448
    -0.04340
    -0.08510
    -0.07954
    -0.11568
    -0.12680
    -0.16850
    -0.19074
    -0.25467
    -0.33529
    -0.35197
    -0.41035
    -0.42425
    -0.46317
    -0.57714
    -0.66054
    -0.66888
    -0.72170
    -0.79398
    -0.90240
    -0.96355
    -1.06919
    -1.03583
    -1.09143
    -1.19707
    -1.27769
    -1.36942
    -1.47228
    -1.49452
    -1.62796
    -1.71413
    -1.73915
    -2.02270
    -2.17004
    -2.22842
    -2.29792
    -2.34518
    -2.33406
    -2.33684
    -2.31182
    -2.29236
    -2.15336
    -2.09498
    -1.97823
    -1.99769
    -1.86981
    -1.69467
    -1.39444
    -1.08587
    -0.66888
    -0.39645
    -0.35753
    -0.25189
     0.07336
     0.15675
     0.11228
     0.05668
     0.18177
     0.20679
     0.31521
     0.29019
     0.29575
     0.30409
     0.20123
     0.12062
    -0.01004
    -0.06008
    -0.21575
    -0.35753
    -0.41313
    -0.42703
    -0.37699
    -0.47151
    -0.50487
    -0.64108
    -0.68000
    -0.68278
    -0.66888
    -0.64942
    -0.62162
    -0.68834
    -0.66610
    -0.63274
    -0.65776
    -0.62440
    -0.70224
    -0.54657
    -0.40479
    -0.42147
    -0.40757
    -0.37977
    -0.41035
    -0.33529
    -0.32973
    -0.28525
    -0.28803
    -0.41035
    -0.51877
    -0.44093
    -0.38533
    -0.39923
    -0.49653
    -0.46317
    -0.42425
    -0.46595
    -0.45761
    -0.49375
    -0.50209
    -0.42981
    -0.42981
    -0.30749
    -0.34085
    -0.31027
    -0.26301
    -0.21853
    -0.16294
    -0.05730
    -0.06842
    -0.02116
     0.03444
    -0.00448
     0.00108
    -0.02672
     0.00942
     0.00108
    -0.00170
    -0.00726
    -0.01004
     0.00108
     0.01776
    -0.08232
    -0.02394
     0.06780
    -0.02116
    -0.06842
    -0.06008
    -0.08510
    -0.01838
     0.10116
     0.12340
     0.17343
     0.25961
     0.35413
     0.34857
     0.34301
     0.32633
     0.34579
     0.52092
     0.44309
     0.29297
     0.30687
     0.26795
     0.27629
     0.28463
     0.43475
     0.69884
     0.85174
     0.88509
     0.90455
     0.98517
     1.20479
     1.23536
     1.29096
     1.19923
     1.14919
     1.26038
     1.33822
     1.31042
     1.31042
     1.37158
     1.23814
     1.03799
     0.78224
     0.78502
     0.73498
     0.66826
     0.64602
     0.57374
     0.77112
     1.07969
     1.12695
     0.86841
     0.63490
     0.29297
     0.10116
     0.14842
     0.57374
     0.96571
     0.96015
     0.55706
    -0.08510
    -0.26857
    -0.41869
    -0.34641
    -0.31583
    -0.44093
    -0.68834
    -0.78564
    -0.75506
    -0.76062
    -0.73838
    -0.62996
    -0.56881
    -0.68278
    -0.72170
    -0.53823
    -0.49375
    -0.39645
    -0.40479
    -0.20742
    -0.07398
    -0.02116
     0.05946
     0.13452
     0.15397
     0.24015
     0.30687
     0.35413
     0.37359
     0.35135
     0.40139
     0.35135
     0.35413
     0.25127
     0.30965
     0.33467
     0.22069
     0.21791
     0.22069
     0.23737
     0.27907
     0.26239
     0.26239
     0.35413
     0.33467
     0.42641
     0.47923
     0.40973
     0.45699
     0.52092
     0.66270
     0.65436
     0.72386
     0.79058
     0.73776
     0.69606
     0.64324
     0.69328
     0.74888
     0.79336
     0.79336
     0.72108
     0.72386
     0.74054
     0.55150
     0.45421
     0.48201
     0.47089
     0.40695
     0.27907
     0.27073
     0.20401
     0.15675
     0.13174
     0.15675
     0.06502
     0.02054
    -0.01282
    -0.07398
    -0.06008
    -0.08510
    -0.19074
    -0.22965
    -0.12958
    -0.15738
    -0.16572
    -0.19074
    -0.14070
    -0.16016
    -0.17128
    -0.19908
    -0.16572
    -0.17684
    -0.17406
    -0.17128
    -0.15182
    -0.24355
    -0.24077
    -0.32417
    -0.30749
    -0.32417
    -0.41869
    -0.39367
    -0.50487
    -0.53545
    -0.60772
    -0.69946
    -0.69390
    -0.66332
    -0.70780
    -0.78564
    -0.81066
    -0.87182
    -0.82734
    -0.91908
    -0.82734
    -0.84680
    -0.90240
    -0.89962
    -0.89406
    -0.89406
    -0.92186
    -0.93020
    -0.95243
    -0.96911
    -0.98301
    -1.06085
    -1.05807
    -1.08865
    -1.12201
    -1.29158
    -1.38332
    -1.51398
    -1.72525
    -2.06440
    -2.22286
    -1.39444
     0.02610
     0.21513
    -0.45205
    -0.55213
    -0.55213
    -0.99691
    -0.76896
    -0.50487
    -0.17684
     0.11228
     0.21235
     0.28741
     0.30409
     0.29575
     0.29575
     0.17343
     0.20679
     0.12340
     0.18733
     0.20957
     0.30409
     0.41807
     0.46811
     0.55150
     0.80170
     0.94069
     1.14919
     1.24648
     1.30486
     1.35212
     1.38548
     1.17977
     1.06579
     1.19089
     1.43552
     2.04710
     2.37235
     2.44741
     2.29730
     1.86641
     1.73019
     1.73019
     1.83583
     1.89421
     1.97204
     2.09992
     2.08324
     2.07768
     1.94702
     1.68293
     1.22703
     1.01575
     0.85730
     0.81560
     0.61822
     0.58764
     0.52648
     0.67104
     0.57374
     0.37359
     0.29297
     0.15953
     0.18733
     0.08448
     0.01220
    -0.00726
    -0.01282
    -0.04618
    -0.11846
    -0.19074
    -0.15738
    -0.15182
    -0.12402
    -0.11846
    -0.14070
    -0.22409
    -0.27413
    -0.27135
    -0.43537
    -0.59938
    -0.70224
    -0.77730
    -0.79954
    -0.75228
    -0.79954
    -0.82178
    -0.79954
    -0.89684
    -0.90518
    -0.93020
    -0.90240
    -0.93853
    -0.89406
    -0.86070
    -0.79120
    -0.85236
    -0.80788
    -0.90518
    -0.99691
    -1.06641
    -1.01359
    -0.73560
    -0.59382
    -0.67444
    -0.20742
     0.32911
     0.79058
     1.12973
     1.87753
     2.20278
     2.20834
     2.02208
     1.71351
     1.90533
     2.22502
     2.56139
     2.85328
     2.76988
     2.54749
     2.23892
     1.80247
     1.27984
     0.86564
     0.55984
     0.35969
     0.22625
     0.06780
     0.01498
     0.01776
     0.09282
     0.06502
     0.02610
     0.07892
     0.13174
     0.15953
     0.13174
     0.14564
     0.17065
     0.16509
     0.16787
     0.16231
     0.18733
     0.09838
     0.04556
     0.08170
     0.04556
     0.07614
    -0.01560
    -0.06008
    -0.03784
    -0.11012
    -0.11568
    -0.24077
    -0.38255
    -0.39923
    -0.48263
    -0.54935
    -0.65776
    -0.78286
    -0.94965
    -0.91074
    -0.96911
    -0.98023
    -1.08031
    -1.18317
    -1.19429
    -1.18039
    -1.19429
    -1.19985
    -1.21653
    -1.19151
    -1.09143
    -1.10255
    -1.04973
    -0.97467
    -1.01359
    -0.92464
    -0.88572
    -0.83568
    -0.83012
    -0.84124
    -0.78008
    -0.84402
    -0.82178
    -0.85792
    -1.01081
    -1.02193
    -0.98857
    -0.95799
    -0.91630
    -0.83568
    -0.85514
    -0.86904
    -0.85792
    -0.80232
    -0.78564
    -0.77730
    -0.73838
    -0.61606
    -0.53545
    -0.35753
    -0.34919
    -0.29359
    -0.27135
    -0.23243
    -0.25745
    -0.16016
    -0.21853
    -0.26301
    -0.30471
    -0.24911
    -0.27413
    -0.41869
    -0.51599
    -0.51599
    -0.58548
    -0.60772
    -0.69668
    -0.65498
    -0.63274
    -0.47985
    -0.36309
    -0.29915
    -0.16572
    -0.14904
    -0.11290
    -0.11012
    -0.27135
    -0.26023
    -0.22409
    -0.06564
     0.19845
     0.30409
     0.19567
    -0.05174
    -0.31027
    -0.27135
    -0.27969
    -0.35475
    -0.40479
    -0.49653
    -0.52989
    -0.56603
    -0.50765
    -0.54101
    -0.56881
    -0.55769
    -0.51321
    -0.44649
    -0.42425
    -0.36031
    -0.36587
    -0.30193
    -0.20186
    -0.19352
    -0.07676
    -0.01838
     0.00942
     0.07614
     0.15953
     0.28741
     0.24293
     0.23181
     0.25405
     0.44031
     0.37637
     0.46255
     0.39583
     0.42919
     0.25961
     0.43753
     0.66826
     0.73220
     0.37915
    -0.07398
    -0.48819
    -0.58548
    -0.42703
    -0.26023
    -0.24355
    -0.43537
    -0.62440
    -0.73282
    -0.63274
    -0.31583
    -0.46317
    -0.77730
    -0.57714
    -0.47151
    -0.24077
     0.02888
     0.14008
     0.29297
     0.34579
     0.38471
     0.19289
     0.24571
     0.16509
     0.15675
     0.08448
     0.17343
     0.36247
     0.28463
     0.28463
     0.17065
     0.06224
     0.03722
    -0.04896
    -0.06564
     0.10394
     0.12896
     0.20679
     0.17899
     0.16231
     0.13174
     0.16231
     0.22069
     0.18733
     0.06780
    -0.07676
    -0.18240
    -0.12124
    -0.08788
    -0.02116
     0.02888
     0.04556
     0.03722
    -0.11290
    -0.10178
    -0.05452
    -0.11846
    -0.19630
    -0.18518
    -0.19630
    -0.16016
    -0.19352
    -0.18796
    -0.23799
    -0.32139
    -0.33807
    -0.36587
    -0.35753
    -0.38533
    -0.43259
    -0.54101
    -0.57714
    -0.36587
    -0.34363
    -0.23243
    -0.31305
    -0.34641
    -0.29359
    -0.14348
    -0.04896
    -0.05730
    -0.01282
     0.08170
     0.17621
     0.31243
     0.39027
     0.47089
     0.55984
     0.60710
     0.73220
     0.80448
     0.79614
     0.82394
     0.77946
     0.80726
     0.83506
     0.79058
     0.72386
     0.62934
     0.46533
     0.42363
     0.35135
     0.26517
     0.16231
     0.07892
     0.00386
    -0.01282
    -0.19074
    -0.31583
    -0.37699
    -0.47985
    -0.44371
    -0.45205
    -0.48541
    -0.51321
    -0.53545
    -0.61328
    -0.58270
    -0.61884
    -0.61884
    -0.70224
    -0.66610
    -0.60216
     0.33467
     0.26239
    -1.40834
    -1.09143
    -0.83290
    -0.47429
    -0.44093
    -0.40201
    -0.46039
    -0.51043
    -0.62996
    -0.66610
    -0.73004
    -0.76062
    -0.82178
    -0.70780
    -0.70780
    -0.71614
    -0.70780
    -0.62162
    -0.64664
    -0.65776
    -0.68000
    -0.71336
    -0.71892
    -0.73560
    -0.76618
    -0.80788
    -0.87182
    -0.74950
    -0.75506
    -0.78564
    -0.84680
    -0.81066
    -0.93575
    -0.87460
    -0.89684
    -0.78842
    -0.74950
    -0.67444
    -0.69390
    -0.61328
    -0.60772
    -0.55213
    -0.56047
    -0.52155
    -0.51321
    -0.44649
    -0.49653
    -0.52433
    -0.46595
    -0.48263
    -0.50209
    -0.45761
    -0.47151
    -0.47985
    -0.50209
    -0.46039
    -0.46595
    -0.49653
    -0.52433
    -0.47707
    -0.40479
    -0.41591
    -0.38811
    -0.35753
    -0.36865
    -0.37977
    -0.34919
    -0.30471
    -0.32139
    -0.27969
    -0.29915
    -0.27969
    -0.29081
    -0.17128
    -0.22131
    -0.19908
    -0.15460
    -0.12680
    -0.12680
    -0.03506
    -0.01560
     0.02888
     0.05390
     0.08170
     0.20123
     0.11506
     0.10672
     0.09004
     0.09560
     0.12340
     0.10672
     0.14286
     0.17343
     0.16509
     0.11784
     0.11228
     0.15397
     0.25683
     0.28185
    -0.07676
    -0.26857
    -0.00448
     0.02054
     0.38193
     1.09637
     1.42162
     0.50425
    -0.20742
    -0.22965
     0.10950
     0.69884
     1.10193
     1.04633
     1.25482
     1.12695
     0.88509
     1.12139
     1.70795
     2.20556
     2.55305
     2.84494
     2.99506
     3.26193
     3.67336
     4.14316
     4.76309
     5.04942
     4.86038
     4.20710
     3.49822
     3.03119
     2.82826
     2.87274
     2.77822
     2.49467
     2.05544
     1.30764
     0.49035
    -0.25467
    -0.67444
    -0.93853
    -1.22765
    -1.23877
    -1.17205
    -1.24989
    -1.25545
    -1.00525
    -0.49097
    -0.93020
    -1.38054
    -1.51954
    -1.63908
    -1.40000
    -1.31104
    -1.31660
    -1.33050
    -1.36942
    -1.45560
    -1.48896
    -1.61962
    -1.71969
    -1.72803
    -1.65020
    -1.48618
    -1.41390
    -1.28603
    -1.18595
    -1.08865
    -0.96077
    -0.86070
    -0.86904
    -0.82178
    -0.74116
    -0.59104
    -0.50209
    -0.43537
    -0.39923
    -0.37143
    -0.31583
    -0.18240
    -0.22687
    -0.06564
     0.01220
     0.02054
     0.09282
     0.16787
     0.20123
     0.21235
     0.22625
     0.22069
     0.26795
     0.26517
     0.22903
     0.20957
     0.17343
     0.21235
     0.18455
     0.11506
     0.17065
     0.07614
     0.09282
     0.07614
     0.05668
     0.05668
    -0.05174
    -0.02672
    -0.06286
    -0.10456
    -0.14070
    -0.16572
    -0.22687
    -0.27135
    -0.29359
    -0.38533
    -0.29915
    -0.36587
    -0.45483
    -0.40201
    -0.34363
    -0.41313
    -0.46039
    -0.44649
    -0.41035
    -0.39645
    -0.37699
    -0.41869
    -0.42425
    -0.35753
    -0.35197
    -0.36309
    -0.36309
    -0.34641
    -0.37977
    -0.36309
    -0.33807
    -0.30471
    -0.34363
    -0.31861
    -0.33251
    -0.29359
    -0.36031
    -0.39089
    -0.38255
    -0.53823
    -0.62996
    -0.68278
    -0.67166
    -0.76062
    -0.83568
    -0.96355
    -1.06641
    -1.11645
    -1.21097
    -1.32494
    -1.38888
    -1.38610
    -1.38610
    -1.39444
    -1.36386
    -1.43058
    -1.24433
    -1.17483
    -1.15815
    -1.06919
    -0.99135
    -0.96633
    -0.79398
    -0.70502
    -0.63830
    -0.56881
    -0.51043
    -0.42703
    -0.36865
    -0.26579
    -0.30193
    -0.27969
    -0.33251
    -0.28525
    -0.28247
    -0.22965
    -0.28803
    -0.32139
    -0.31027
    -0.24911
    -0.26301
    -0.31027
    -0.29359
    -0.32973
    -0.23243
    -0.21297
    -0.21575
    -0.31027
    -0.31861
    -0.35197
    -0.35197
    -0.31305
    -0.31027
    -0.30749
    -0.27413
    -0.13236
    -0.11846
    -0.14070
    -0.06286
     0.22069
     0.62378
     1.06023
     1.64401
     2.38903
     3.79845
     5.08000
     5.64154
     5.78332
     5.53869
     4.44340
     4.07089
     5.11614
     5.00772
     4.57961
     4.29606
     3.94023
     3.23691
     2.41961
     1.39104
     0.36247
    -0.66610
    -1.50008
    -2.10054
    -2.43413
    -2.60927
    -2.65653
    -2.69267
    -2.57313
    -2.28680
    -2.00047
    -1.79475
    -1.51120
    -1.21653
    -0.96355
    -0.57992
    -0.20464
     0.19567
     0.67104
     1.10471
     1.59119
     1.89143
     2.25004
     2.36123
     2.08880
     1.87197
     2.09158
     2.35011
     2.07768
     1.68015
     1.36602
     0.91011
     0.39583
     0.17899
    -0.06286
    -0.49931
    -1.01359
    -1.36386
    -1.61684
    -1.73359
    -1.67521
    -1.73915
    -1.68077
    -1.66965
    -1.50564
    -1.38332
    -1.16649
    -0.95799
    -0.75228
    -0.68000
    -0.54657
    -0.51877
    -0.44927
    -0.39645
    -0.26023
    -0.28525
    -0.24355
    -0.26301
    -0.22409
    -0.17962
    -0.20464
    -0.27135
    -0.23243
    -0.20464
    -0.18518
    -0.17128
    -0.14626
    -0.22409
    -0.19630
    -0.23799
    -0.13792
    -0.19908
    -0.24077
    -0.24077
    -0.21020
    -0.20186
    -0.19630
    -0.20186
    -0.22965
    -0.21297
    -0.15460
    -0.10734
    -0.14348
    -0.19630
    -0.27413
    -0.34641
    -0.26857
    -0.28525
    -0.30749
    -0.31027
    -0.26579
    -0.30749
    -0.28803
    -0.34641
    -0.41313
    -0.39367
    -0.36031
    -0.40201
    -0.42703
    -0.42425
    -0.40757
    -0.41869
    -0.36587
    -0.32139
    -0.26023
    -0.34641
    -0.26579
    -0.32695
    -0.25467
    -0.15182
    -0.18240
    -0.08232
    -0.06008
    -0.05174
     0.00108
     0.03444
     0.02332
    -0.01004
     0.01220
     0.16231
     0.09838
     0.00108
    -0.23799
    -0.22131
    -0.19352
    -0.15182
    -0.09344
    -0.18796
    -0.24633
    -0.32139
    -0.34085
    -0.33807
    -0.32973
    -0.36309
    -0.35197
    -0.24633
    -0.17128
    -0.21020
    -0.15738
    -0.13514
    -0.03228
    -0.04062
     0.03722
     0.00664
     0.08170
     0.09560
     0.19845
     0.32633
     0.43753
     0.57096
     0.55706
     0.66270
     0.76000
     0.64046
     0.58486
     0.55984
     0.66270
     0.74888
     0.76278
     0.82950
     0.85730
     0.70440
     0.41251
     0.09282
    -0.42981
    -0.58826
     0.05390
     0.37915
     0.71274
     0.29575
    -0.31583
     0.84618
     1.27428
     1.68849
     2.14996
     2.23614
     2.08324
     1.59119
     1.34378
     2.62255
     3.03953
     3.71784
     4.24602
     4.28494
     3.53158
     2.85050
     4.61575
     5.51367
     5.42193
     4.77977
     4.49621
     5.00772
     4.66857
     4.57405
     4.74085
     4.85482
     4.83258
     4.39892
     3.70394
     2.96448
     2.23892
     1.80247
     1.27150
     0.74610
     0.18177
    -0.29359
    -0.73560
    -1.07753
    -1.29714
    -1.52788
    -1.63074
    -1.68633
    -1.71135
    -1.69745
    -1.65853
    -1.66687
    -1.56402
    -1.46950
    -1.40000
    -1.36108
    -1.29436
    -1.22209
    -1.19985
    -1.11645
    -1.13313
    -1.09699
    -1.10255
    -1.14425
    -1.10255
    -1.08587
    -1.00247
    -0.94131
    -0.99969
    -0.93297
    -1.01081
    -1.01915
    -1.11645
    -1.13035
    -1.22209
    -1.16649
    -1.16371
    -1.08309
    -1.05529
    -0.94965
    -0.80510
    -0.59382
    -0.45483
    -0.36309
    -0.09900
     0.04000
     0.25405
     0.42085
     0.62934
     0.76556
     0.95459
     1.22425
     1.43552
     1.48278
     1.38826
     1.27150
     1.23814
     1.21591
     1.03799
     0.73498
     0.41529
     0.05668
    -0.19352
    -0.34919
    -0.53267
    -0.63274
    -0.70502
    -0.80510
    -1.01081
    -1.19707
    -1.26657
    -1.35552
    -1.36386
    -1.36664
    -1.26379
    -1.07197
    -0.98301
    -0.89684
    -0.82734
    -0.76618
    -0.67444
    -0.66332
    -0.71892
    -0.67444
    -0.70780
    -0.66888
    -0.67166
    -0.67444
    -0.72726
    -0.69390
    -0.66888
    -0.68278
    -0.70502
    -0.71614
    -0.71614
    -0.69668
    -0.66332
    -0.65498
    -0.61328
    -0.63830
    -0.62440
    -0.51599
    -0.52155
    -0.44093
    -0.43815
    -0.52155
    -0.55213
    -0.47707
    -0.42703
    -0.47429
    -0.42703
    -0.47151
    -0.44649
    -0.53823
    -0.61606
    -0.62718
    -0.72726
    -0.79120
    -0.72448
    -0.68000
    -0.74672
    -0.76896
    -0.81900
    -0.84680
    -0.80788
    -0.82734
    -0.79676
    -0.78008
    -0.76896
    -0.69946
    -0.69668
    -0.59660
    -0.62162
    -0.56881
    -0.61328
    -0.54379
    -0.45761
    -0.48819
    -0.50209
    -0.47151
    -0.45761
    -0.51599
    -0.43259
    -0.42425
    -0.44093
    -0.44371
    -0.41591
    -0.35475
    -0.44371
    -0.46317
    -0.48819
    -0.50209
    -0.45761
    -0.46317
    -0.49653
    -0.50209
    -0.52433
    -0.54101
    -0.58548
    -0.58270
    -0.59938
    -0.59104
    -0.63552
    -0.62718
    -0.66610
    -0.66332
    -0.71336
    -0.65776
    -0.59104
    -0.66888
    -0.69112
    -0.70780
    -0.68834
    -0.68834
    -0.75784
    -0.76618
    -0.76062
    -0.76618
    -0.76896
    -0.85236
    -0.94131
    -1.06363
    -1.24711
    -1.46116
    -1.64186
    -2.13946
    -2.72047
    -2.76216
    -3.19861
    -1.12757
     3.91521
     3.55660
     4.19598
     3.50100
     1.65235
     2.32231
     3.30085
     4.12926
     5.63876
     5.78332
     5.78332
     5.78332
     5.78332
     5.56926
     4.52401
     3.67058
     2.92000
     2.06656
     1.26872
     0.74054
     0.21791
    -0.27691
    -0.67444
    -1.06085
    -1.25823
    -1.45282
    -1.50842
    -1.50842
    -1.51676
    -1.48618
    -1.43614
    -1.36108
    -1.28325
    -1.21931
    -1.09977
    -1.02193
    -0.92742
    -0.89406
    -0.76062
    -0.68000
    -0.66054
    -0.63274
    -0.61328
    -0.44927
    -0.38533
    -0.32417
    -0.26579
    -0.18240
    -0.10734
    -0.05452
    -0.06286
    -0.02394
    -0.16850
    -0.21575
    -0.33251
    -0.29081
    -0.24355
    -0.10456
     0.23737
     0.52092
     0.52926
     0.51536
     0.58486
     0.56540
     0.20401
    -0.11290
    -0.20464
     0.15953
     0.45143
     0.43197
     0.08726
    -0.12124
    -0.11568
    -0.19630
    -0.45205
    -0.81066
    -0.76618
    -0.68834
    -0.64664
    -0.67722
    -0.54101
    -0.38255
    -0.18240
     0.00942
     0.13452
     0.43197
     0.88231
     1.35490
     2.14440
     2.79212
     3.09513
     3.12293
     3.10625
     3.34255
     3.30085
     3.39814
     3.33143
     3.58162
     3.57328
     3.36757
     2.77822
     2.32787
     2.16108
     1.83305
     1.45220
     1.28262
     0.96571
     0.67938
     0.50425
     0.34579
     0.24293
     0.22625
     0.22903
     0.25961
     0.23459
     0.35691
     0.46255
     0.35413
     0.29297
     0.26795
     0.30965
     0.15119
     0.06224
    -0.06286
    -0.16294
    -0.21853
    -0.31305
    -0.47707
    -0.58548
    -0.57714
    -0.69668
    -0.72170
    -0.78008
    -0.86070
    -0.90796
    -0.96633
    -1.12757
    -1.16649
    -1.30548
    -1.30826
    -1.35274
    -1.35830
    -1.34440
    -1.43892
    -1.47506
    -1.46116
    -1.48062
    -1.43892
    -1.31382
    -1.35830
    -1.33606
    -1.35274
    -1.20819
    -1.22209
    -1.19151
    -1.13591
    -1.09143
    -1.08031
    -1.03305
    -0.98857
    -1.04973
    -1.05251
    -1.01081
    -1.05529
    -0.99691
    -1.02471
    -1.07475
    -1.12479
    -1.11367
    -1.14147
    -1.14425
    -1.22765
    -1.27491
    -1.33884
    -1.33606
    -1.34440
    -1.43892
    -1.44726
    -1.47784
    -1.43614
    -1.36108
    -1.41390
    -1.41112
    -1.40556
    -1.37220
    -1.32216
    -1.24711
    -1.18039
    -1.18039
    -1.14981
    -1.09977
    -0.97467
    -0.91908
    -0.92742
    -0.93297
    -0.98023
    -0.84680
    -0.69390
    -0.74950
    -0.68000
    -0.59382
    -0.55213
    -0.46873
    -0.45205
    -0.33529
    -0.24911
    -0.14348
    -0.06008
    -0.03228
     0.02888
     0.06502
     0.13730
     0.17065
     0.36803
     0.29575
     0.19011
     0.09560
    -0.05730
    -0.17962
    -0.36865
    -0.51599
    -0.41591
    -0.34919
    -0.33251
    -0.45205
    -0.54935
    -0.21575
     0.62656
     1.89421
     3.31753
     4.64355
     5.66100
     5.51367
     4.95212
     4.35722
     4.00417
     4.03197
     4.64077
     5.33019
     5.61096
     5.12170
     4.34610
     3.35367
     2.29174
     1.25760
     0.32355
    -0.34641
    -0.85236
    -1.12757
    -1.28603
    -1.28603
    -1.21931
    -1.09977
    -0.97745
    -0.85514
    -0.69668
    -0.64386
    -0.49931
    -0.49931
    -0.47429
    -0.47985
    -0.47985
    -0.40479
    -0.37421
    -0.46039
    -0.43537
    -0.44371
    -0.47429
    -0.46873
    -0.48819
    -0.47151
    -0.51877
    -0.50209
    -0.46595
    -0.43815
    -0.38533
    -0.39645
    -0.44371
    -0.33807
    -0.32417
    -0.35753
    -0.29359
    -0.25189
    -0.25467
    -0.21020
    -0.11846
    -0.10456
     0.01498
     0.15119
     0.36525
     0.51258
     0.59876
     0.62378
     0.59320
     0.76278
     0.86008
     0.95737
     1.16031
     1.31876
     1.54672
     1.70795
     1.88865
     2.01374
     1.95536
     1.86641
     1.61621
     1.36602
     1.14641
     0.68216
     0.10950
    -0.56881
    -0.61050
    -0.34085
    -0.34085
    -0.24633
    -0.64108
    -0.97745
    -1.48062
    -1.84757
    -2.06162
    -1.91985
    -1.62518
    -1.35830
    -1.21931
    -1.07197
    -0.82734
    -0.77452
    -0.64664
    -0.62162
    -0.64386
    -0.63552
    -0.61884
    -0.59104
    -0.62440
    -0.52989
    -0.57158
    -0.60216
    -0.56047
    -0.51877
    -0.47707
    -0.38533
    -0.41035
    -0.44093
    -0.36865
    -0.37977
    -0.38811
    -0.37699
    -0.39367
    -0.37143
    -0.32973
    -0.41591
    -0.47707
    -0.47707
    -0.51877
    -0.50765
    -0.50487
    -0.46595
    -0.48819
    -0.57714
    -0.63552
    -0.63552
    -0.60494
    -0.73004
    -0.71614
    -0.79398
    -0.80788
    -0.83846
    -0.74394
    -0.59660
    -0.43259
    -0.27413
    -0.09066
    -0.13792
    -0.28247
    -0.20464
    -0.07954
     0.04834
     0.04000
     0.02054
     0.34301
     0.86008
     1.08247
     1.38826
     1.75799
     2.56695
     3.12293
     3.61220
     3.78455
     3.84293
     3.96525
     4.42672
     4.11259
     3.81513
     3.84849
     3.97915
     3.93745
     3.69838
     3.13961
     2.60309
     1.88587
     1.34656
     0.72664
     0.17621
    -0.27135
    -0.54101
    -0.74672
    -0.81900
    -0.92186
    -0.90796
    -0.85236
    -1.05251
    -1.24155
    -1.16649
    -1.08865
    -1.08865
    -0.98857
    -0.90518
    -0.96355
    -1.01359
    -1.04973
    -1.03861
    -1.06919
    -0.94409
    -1.08587
    -1.00525
    -0.87460
    -0.84402
    -0.73004
    -0.68834
    -0.72448
    -0.70780
    -0.73004
    -0.69390
    -0.66610
    -0.65498
    -0.63830
    -0.67722
    -0.71058
    -0.75784
    -0.78008
    -0.77452
    -0.85236
    -0.82734
    -0.90240
    -0.85236
    -0.90240
    -0.95243
    -0.97189
    -0.94409
    -0.92742
    -0.94687
    -0.97467
    -1.05251
    -1.09421
    -1.03305
    -1.01637
    -0.75506
    -0.19630
     0.92401
     2.66147
     4.97436
     5.78332
     5.78332
     5.31907
     2.72262
     2.09158
     2.26116
     3.58440
     4.84648
     5.46641
     4.94378
     3.56494
     1.91367
     0.43197
    -0.76618
    -1.53622
    -2.20618
    -2.67599
    -2.47027
    -2.80942
    -2.69545
    -2.39521
    -1.54734
    -1.19985
    -0.93853
    -0.72170
    -0.54101
    -0.21575
    -0.21575
    -0.13514
     0.02054
     0.12340
     0.02888
    -0.04618
    -0.25745
    -0.50487
    -0.70502
    -0.82456
    -0.76062
    -0.82178
    -0.86904
    -0.89962
    -0.86070
    -0.90240
    -0.83290
    -0.83290
    -0.75506
    -0.67722
    -0.67166
    -0.56047
    -0.42981
    -0.40479
    -0.38811
    -0.38255
    -0.33251
    -0.34641
    -0.25189
    -0.22131
    -0.30749
    -0.29915
    -0.26579
    -0.26579
    -0.19908
    -0.17406
    -0.18518
    -0.21853
    -0.11568
    -0.13792
    -0.17962
    -0.12402
    -0.14904
    -0.13792
    -0.11568
    -0.16016
    -0.19908
    -0.27135
    -0.24355
    -0.28525
    -0.32139
    -0.31305
    -0.33529
    -0.35475
    -0.35753
    -0.29637
    -0.32973
    -0.36865
    -0.36587
    -0.32139
    -0.18796
    -0.20186
    -0.21853
    -0.14904
    -0.06842
    -0.03784
     0.03166
     0.07058
     0.05390
     0.15397
     0.17343
     0.26795
     0.22069
     0.27629
     0.25683
     0.28185
     0.30131
     0.31799
     0.30687
     0.28741
     0.28463
     0.24849
     0.30409
     0.30409
     0.24015
     0.19567
     0.12340
     0.17899
     0.20679
     0.21513
     0.11506
     0.07336
     0.13452
     0.13730
     0.18177
     0.15953
     0.05112
     0.06780
     0.04556
     0.07336
     0.05390
     0.08170
    -0.01004
    -0.04896
    -0.09344
    -0.16572
    -0.27413
    -0.31861
    -0.32139
    -0.42425
    -0.47151
    -0.51877
    -0.57436
    -0.64108
    -0.68278
    -0.66054
    -0.71614
    -0.72726
    -0.69390
    -0.64108
    -0.62162
    -0.54379
    -0.52433
    -0.43259
    -0.33529
    -0.30193
    -0.27135
    -0.24355
    -0.19630
    -0.17128
    -0.13792
    -0.26301
    -0.14904
    -0.23243
    -0.24077
    -0.26023
    -0.20742
    -0.11568
    -0.19630
    -0.21853
    -0.12680
     0.13730
     0.17343
     0.15119
     0.36525
     0.64046
     0.84340
     0.78502
     0.47367
    -0.01282
    -0.78286
    -1.17761
    -1.11645
    -0.92464
    -0.74394
    -0.84680
    -0.98579
    -1.18039
    -1.38332
    -1.50008
    -1.61128
    -1.53066
    -1.26935
    -1.02471
    -0.64386
    -0.23521
     0.11506
     0.36803
     0.67660
     0.81004
     0.86286
     0.87119
     0.86564
     0.87675
     0.77390
     0.87119
     0.98239
     0.89065
     0.80170
     0.70440
     0.81838
     1.12973
     1.38270
     1.30486
     1.37436
     1.56340
     1.63289
     1.75521
     1.92201
     2.02764
     2.12216
     2.09436
     2.05544
     2.05822
     2.02764
     1.89421
     1.93869
     2.14440
     1.88587
     1.73297
     1.58841
     1.51614
     1.52726
     1.58841
     1.49668
     1.31320
     1.32988
     1.34100
     1.31042
     1.14919
     1.01853
     0.88509
     0.79336
     0.86286
     0.77946
     0.64880
     0.47367
     0.45977
     0.33189
     0.24015
     0.12340
     0.10672
     0.04834
     0.02888
     0.00108
    -0.11290
    -0.26857
    -0.32695
    -0.36031
    -0.45483
    -0.49375
    -0.52433
    -0.53823
    -0.65498
    -0.65220
    -0.68834
    -0.69390
    -0.74950
    -0.71614
    -0.74672
    -0.69946
    -0.61050
    -0.62996
    -0.60772
    -0.56325
    -0.46039
    -0.36309
    -0.29359
    -0.23799
    -0.23243
    -0.19908
    -0.12124
    -0.10456
    -0.05452
    -0.05174
     0.00108
    -0.02116
     0.03722
    -0.05452
    -0.07398
    -0.12402
    -0.16572
    -0.18518
    -0.19074
    -0.31583
    -0.38811
    -0.47707
    -0.53823
    -0.57992
    -0.67166
    -0.70224
    -0.78564
    -0.89406
    -0.87460
    -0.98023
    -0.98857
    -1.05529
    -1.17761
    -1.15815
    -1.14703
    -1.24433
    -1.23321
    -1.28047
    -1.31104
    -1.35830
    -1.36942
    -1.31104
    -1.32216
    -1.22209
    -1.45560
    -1.45560
    -1.44170
    -1.45004
    -1.51676
    -1.50842
    -1.55012
    -1.68355
    -1.75861
    -1.82811
    -1.81421
    -1.86981
    -1.88371
    -1.91151
    -1.94209
    -1.93653
    -1.89483
    -1.89483
    -1.81699
    -1.85591
    -1.79753
    -1.65020
    -1.52788
    -1.49174
    -1.39722
    -1.28881
    -1.17205
    -1.10533
    -1.05807
    -1.10811
    -1.08865
    -1.02749
    -1.02471
    -1.01081
    -1.01081
    -1.06641
    -1.01915
    -1.10811
    -1.07753
    -1.10533
    -1.05529
    -1.01359
    -0.98579
    -0.89962
    -0.81900
    -0.70224
    -0.61328
    -0.51599
    -0.39923
    -0.32973
    -0.16572
    -0.04340
     0.13174
     0.20401
     0.29019
     0.43475
     0.44031
     0.51258
     0.49035
     0.41807
     0.38193
     0.34023
     0.36247
     0.32911
     0.23737
     0.18177
     0.09838
     0.02610
    -0.02672
    -0.07398
    -0.10734
     0.04834
     0.02888
     0.08726
     0.15953
     0.13452
     0.10672
     0.12618
     0.23737
     0.29575
     0.31521
     0.29853
     0.32633
     0.25405
    -0.08788
    -0.57714
    -0.98023
    -1.28047
    -1.82811
    -2.22286
    -1.64186
    -0.32695
     0.23459
    -0.69946
    -1.33328
    -0.43259
    -0.10734
    -0.47429
    -0.32973
     0.29575
     0.52370
     0.54872
     1.26038
     1.64957
     2.33621
     2.87552
     2.58919
     2.47799
     2.92834
     3.15629
     3.07567
     2.83938
     2.66425
     2.71984
     2.75042
     2.78934
     2.69482
     2.57251
     2.18610
     1.69405
     1.12973
     0.37637
    -0.47429
    -1.24155
    -1.66687
    -2.05050
    -2.39799
    -2.70379
    -2.91228
    -3.01792
    -3.13189
    -3.23197
    -3.14579
    -3.01792
    -2.74270
    -2.50363
    -2.11166
    -1.82811
    -1.48340
    -1.27769
    -1.03583
    -0.85514
    -0.70502
    -0.57714
    -0.41869
    -0.40479
    -0.37421
    -0.41869
    -0.49931
    -0.44093
    -0.42425
    -0.49375
    -0.51043
    -0.55491
    -0.49653
    -0.58270
    -0.55491
    -0.65776
    -0.70224
    -0.78564
    -0.70780
    -0.74116
    -0.80232
    -0.86348
    -0.97189
    -0.92742
    -0.98023
    -1.00525
    -1.02749
    -1.03583
    -1.03027
    -0.96355
    -0.98857
    -0.98301
    -1.05529
    -0.96077
    -0.89128
    -0.78842
    -0.75506
    -0.72726
    -0.68834
    -0.69946
    -0.54935
    -0.51043
    -0.44649
    -0.35753
    -0.35753
    -0.34085
    -0.20464
    -0.15738
    -0.11012
    -0.15182
    -0.06842
     0.04278
     0.08170
     0.04278
     0.08726
     0.13174
     0.14286
     0.14564
     0.21235
     0.29575
     0.24571
     0.25405
     0.27907
     0.35413
     0.28463
     0.27073
     0.34023
     0.35691
     0.40417
     0.35969
     0.34023
     0.36803
     0.33745
     0.39305
     0.27351
     0.32355
     0.34301
     0.30687
     0.25683
     0.32633
     0.25961
     0.23737
     0.24849
     0.27073
     0.21235
     0.26517
     0.23181
     0.21235
     0.23737
     0.19845
     0.25127
     0.25405
     0.27351
     0.27351
     0.27351
     0.31521
     0.28741
     0.27351
     0.24849
     0.23181
     0.22625
     0.27351
     0.21791
     0.15675
     0.13174
     0.14286
     0.08448
     0.06224
     0.04000
    -0.07398
    -0.07954
    -0.07120
    -0.08788
    -0.07398
    -0.19074
    -0.24077
    -0.23799
    -0.14626
    -0.13514
    -0.20186
    -0.21297
    -0.33807
    -0.27413
    -0.27135
    -0.23799
    -0.23243
    -0.23521
    -0.26579
    -0.17684
    -0.17128
    -0.15460
    -0.14348
    -0.03784
    -0.03506
     0.01776
    -0.01004
     0.00664
     0.06502
     0.04556
     0.07336
     0.19011
     0.27629
     0.22069
     0.20957
     0.36803
     0.53204
     0.57652
     0.54038
     0.50980
     0.58208
     0.55428
     0.56818
     0.60710
     0.64602
     0.73220
     0.71830
     0.69884
     0.72664
     0.53482
     0.54316
     0.47645
     0.50147
     0.47645
     0.44309
     0.43753
     0.45699
     0.47923
     0.41807
     0.32355
     0.37359
     0.39583
     0.37915
     0.38193
     0.41529
     0.42363
     0.34301
     0.31799
     0.23459
     0.29297
     0.22903
     0.25127
     0.24571
     0.23181
     0.20957
     0.16231
     0.12618
     0.09004
     0.09838
    -0.01560
    -0.13792
    -0.26857
    -0.35753
    -0.51877
    -0.54657
    -0.47707
    -0.36865
    -0.36865
    -0.47707
    -0.53267
    -0.52433
    -0.51599
    -0.50765
    -0.46873
    -0.45761
    -0.36865
    -0.00448
     0.41807
     1.46054
     2.52247
     2.44185
     1.61899
     0.98517
     1.69683
     2.54193
     3.06733
     2.95336
     2.98394
     2.38069
     1.29374
     1.78579
     2.21112
     2.18054
     1.91089
     1.48000
     1.09081
     0.81838
     0.76278
     0.55984
     0.35691
    -0.02116
    -0.19352
     0.05946
     0.06502
    -0.10734
    -0.12680
    -0.24633
    -0.35475
    -0.51043
    -0.67722
    -0.84124
    -1.05251
    -1.22209
    -1.24155
    -1.30826
    -1.46672
    -1.54456
    -1.52788
    -1.42780
    -1.45282
    -1.46672
    -1.47506
    -1.52788
    -1.45838
    -1.46950
    -1.34996
    -1.30826
    -1.41668
    -1.38610
    -1.24155
    -1.14981
    -1.16927
    -1.22765
    -1.24711
    -1.19707
    -1.00525
    -0.97467
    -0.76340
    -0.66054
    -0.64108
    -0.61606
    -0.53545
    -0.34919
    -0.38533
    -0.27413
    -0.12958
    -0.00170
     0.05112
     0.10116
     0.07892
     0.08726
     0.15397
     0.28185
     0.19289
     0.09560
    -0.00726
    -0.09622
    -0.08788
    -0.09622
    -0.18518
    -0.36587
    -0.40479
    -0.36865
    -0.46317
    -0.50765
    -0.51599
    -0.63552
    -0.67166
    -0.68834
    -0.61606
    -0.67166
    -0.67166
    -0.65776
    -0.76062
    -0.68556
    -0.64386
    -0.61884
    -0.65498
    -0.67444
    -0.69390
    -0.67166
    -0.69946
    -0.70780
    -0.62162
    -0.66054
    -0.64386
    -0.65498
    -0.58270
    -0.51599
    -0.54379
    -0.51877
    -0.51599
    -0.48263
    -0.43537
    -0.43537
    -0.36031
    -0.37143
    -0.38533
    -0.37143
    -0.34641
    -0.31861
    -0.34641
    -0.39923
    -0.40479
    -0.40201
    -0.44649
    -0.39923
    -0.42147
    -0.44927
    -0.47151
    -0.47151
    -0.41869
    -0.41035
    -0.40201
    -0.44371
    -0.36587
    -0.39645
    -0.33251
    -0.27969
    -0.16850
    -0.23521
    -0.18240
    -0.07954
     0.05390
     0.00942
    -0.01560
    -0.02672
     0.07892
     0.02054
     0.04278
     0.05112
     0.03722
     0.02332
    -0.04896
    -0.06286
    -0.06564
    -0.16016
    -0.22131
    -0.27969
    -0.26023
    -0.29915
    -0.32139
    -0.31583
    -0.30193
    -0.40479
    -0.31861
    -0.23243
    -0.14070
    -0.09344
    -0.08788
     0.03166
     0.13174
     0.17899
     0.30131
     0.32077
     0.40695
     0.45977
     0.55984
     0.68494
     0.77390
     0.90455
     0.99351
     1.01297
     0.93235
     0.96849
     1.06857
     1.16587
     1.19089
     1.20757
     1.24648
     1.20201
     1.06023
     0.76556
     0.63490
     0.68772
     0.63768
     0.58486
     0.39583
     0.12340
     0.02610
    -0.06008
    -0.19630
    -0.23799
    -0.33807
    -0.46317
    -0.37143
    -0.29081
    -0.37699
    -0.25745
    -0.15738
    -0.18240
    -0.09344
     0.07336
     0.15119
     0.39583
     0.62100
     0.87119
     1.17143
     1.37714
     1.64957
     1.63289
     1.69961
     1.68293
     1.64957
     1.68849
     1.98316
     2.10548
     2.14996
     2.01930
     2.92556
     4.34054
     3.41204
     2.38347
     2.06100
     1.81915
     1.91089
     2.27784
     2.79768
     2.68092
     2.38347
     2.20834
     2.18054
     1.99428
     1.69683
     1.26316
     0.97127
     0.92401
     0.92123
     0.98517
     1.01019
     0.84062
     0.81282
     0.83506
     0.94069
     0.91011
     0.92679
     0.86841
     0.87119
     0.94069
     0.94625
     1.06301
     1.07691
     0.98795
     0.96293
     0.89621
     0.86286
     0.81560
     0.82672
     0.70162
     0.48757
     0.33189
     0.34579
     0.25405
     0.22625
     0.12896
    -0.02394
    -0.15182
    -0.23521
    -0.34641
    -0.45761
    -0.53823
    -0.60216
    -0.57158
    -0.64386
    -0.67444
    -0.81622
    -0.93020
    -0.90240
    -0.94409
    -1.07197
    -0.89962
    -0.95799
    -1.01359
    -1.03305
    -0.98023
    -0.98579
    -0.98579
    -1.03305
    -1.05251
    -0.99691
    -0.91630
    -0.91908
    -0.95243
    -0.89962
    -0.89406
    -0.75506
    -0.75228
    -0.71892
    -0.69112
    -0.64664
    -0.68278
    -0.60494
    -0.57992
    -0.52989
    -0.47985
    -0.46317
    -0.47151
    -0.43537
    -0.46873
    -0.43537
    -0.52711
    -0.56047
    -0.53823
    -0.50765
    -0.61884
    -0.57992
    -0.57714
    -0.61606
    -0.68000
    -0.65498
    -0.57992
    -0.61328
    -0.54379
    -0.65220
    -0.57714
    -0.53545
    -0.48541
    -0.46039
    -0.41591
    -0.43259
    -0.42425
    -0.32139
    -0.28247
    -0.24077
    -0.22131
    -0.24911
    -0.19352
    -0.12124
    -0.10734
    -0.10734
    -0.12124
    -0.14070
    -0.12124
    -0.13514
    -0.06842
    -0.15738
    -0.25745
    -0.27135
    -0.22965
    -0.23799
    -0.37143
    -0.39645
    -0.49375
    -0.49653
    -0.60494
    -0.55491
    -0.57714
    -0.60216
    -0.52989
    -0.49375
    -0.29915
    -0.22409
    -0.21297
    -0.12680
    -0.05174
     0.01776
     0.00108
     0.04278
     0.16787
     0.14008
     0.06780
     0.05390
     0.04000
     0.04000
    -0.01282
    -0.06842
    -0.20742
    -0.29637
    -0.41313
    -0.50209
    -0.58826
    -0.62996
    -0.59660
    -0.63274
    -0.63274
    -0.58270
    -0.49931
    -0.47429
    -0.45761
    -0.44927
    -0.37977
    -0.30193
    -0.28803
    -0.22965
    -0.19908
    -0.18796
    -0.12124
    -0.02116
    -0.00726
    -0.08232
    -0.04618
    -0.04896
     0.00664
    -0.00726
    -0.02394
    -0.08788
    -0.17684
    -0.10734
    -0.13514
    -0.14348
    -0.16572
    -0.27969
    -0.27135
    -0.26857
    -0.21853
    -0.28803
    -0.38255
    -0.42425
    -0.37421
    -0.38533
    -0.31027
    -0.36309
    -0.41869
    -0.38255
    -0.34919
    -0.26023
    -0.20186
    -0.14070
     0.00108
     0.18177
     0.43753
     0.64046
     0.58486
     0.61544
     0.66270
     0.61544
     0.52648
     0.60432
     0.42363
     0.00664
    -0.40201
    -1.43336
    -2.74826
    -4.24942
    -5.49205
    -5.60046
    -4.89714
    -5.03892
    -5.53653
    -5.11120
    -5.60046
    -5.60046
    -5.60046
    -5.60046
    -5.53097
    -4.39120
    -3.49606
    -2.82610
    -2.00881
    -1.02471
     0.01220
     0.62934
     1.19089
     1.58286
     1.90533
     2.13606
     2.27228
     2.39737
     2.46131
     2.65313
     2.94780
     3.00618
     2.88942
     2.91166
     2.78934
     2.75876
     2.76432
     2.63367
     2.63367
     2.69760
     2.51413
     2.22502
     1.93869
     1.88865
     1.91367
     1.92201
     1.80803
     1.74409
     1.61065
     1.52170
     1.48000
     1.40216
     1.30486
     1.26594
     1.19923
     1.24926
     1.22980
     1.10193
     1.07135
     1.01297
     0.99073
     1.06301
     0.94069
     0.89621
     0.81838
     0.75166
     0.71274
     0.75444
     0.77112
     0.55150
     0.49869
     0.46533
     0.45977
     0.43753
     0.30965
     0.30131
     0.27073
     0.21513
     0.24849
     0.19567
     0.18455
     0.07336
     0.07058
     0.08448
     0.10116
     0.07614
     0.05668
    -0.02116
     0.00386
    -0.03228
     0.00942
     0.06502
     0.03166
     0.03166
     0.00108
    -0.01004
     0.03722
    -0.02116
    -0.02394
    -0.05452
    -0.00448
    -0.01838
    -0.00448
    -0.05174
    -0.00448
    -0.11012
    -0.10178
    -0.11846
    -0.06008
    -0.17406
    -0.14626
    -0.17406
    -0.19352
    -0.19630
    -0.20186
    -0.24633
    -0.17406
    -0.24633
    -0.23243
    -0.28525
    -0.27135
    -0.20742
    -0.21575
    -0.24077
    -0.25745
    -0.19352
    -0.20742
    -0.19074
    -0.15182
    -0.24355
    -0.20464
    -0.19352
    -0.14348
    -0.06286
    -0.19074
    -0.17684
    -0.18518
    -0.10178
    -0.07676
    -0.17406
    -0.17684
    -0.15460
    -0.12680
    -0.11846
    -0.15738
    -0.17684
    -0.11846
    -0.22687
    -0.19630
    -0.11012
    -0.12124
    -0.18240
    -0.21853
    -0.23799
    -0.22131
    -0.20742
    -0.23521
    -0.28247
    -0.32695
    -0.29359
    -0.31305
    -0.32695
    -0.36587
    -0.43537
    -0.46317
    -0.44649
    -0.43259
    -0.49653
    -0.50209
    -0.50487
    -0.47707
    -0.48819
    -0.47429
    -0.44093
    -0.42147
    -0.42147
    -0.39367
    -0.32695
    -0.30471
    -0.22965
    -0.29081
    -0.17684
    -0.16572
    -0.17962
    -0.08788
    -0.06842
    -0.02394
     0.01220
     0.17343
     0.30687
     0.30687
     0.29019
     0.35413
     0.46811
     0.59598
     0.67660
     0.61544
     0.55984
     0.68494
     0.72942
     0.81004
     0.77668
     0.82394
     0.81838
     0.48757
     0.15675
     0.12340
     1.06301
     1.22703
     0.52648
     0.27907
     0.13174
     0.11506
     0.24293
     0.31521
     0.35135
     0.26795
     0.30131
     0.29019
     0.26795
     0.10116
     0.01776
    -0.00170
    -0.02116
    -0.03506
    -0.02116
    -0.02672
    -0.06286
    -0.13792
    -0.25189
    -0.17684
    -0.22687
    -0.28525
    -0.32417
    -0.40201
    -0.46039
    -0.51599
    -0.49653
    -0.46873
    -0.39367
    -0.45205
    -0.59382
    -0.64942
    -0.54101
    -0.60216
    -0.54379
    -0.46317
    -0.12124
     0.39583
     0.94069
     0.98239
     1.09081
     1.38548
     1.26038
     1.00185
     1.12139
     1.59675
     2.20278
     2.66425
     2.79212
     2.43629
     1.81637
     1.53004
     1.34934
     1.22980
     1.32710
     1.22147
     0.88787
     0.64602
     0.57930
     0.39305
     0.13452
    -0.00726
     0.10672
     0.20401
     0.13730
     0.26239
     0.33745
     0.28185
     0.22069
     0.39305
     0.66270
     0.81838
     0.90455
     1.18255
     1.39104
     1.41050
     1.30764
     1.44942
     1.44942
     1.47722
     1.44386
     1.61343
     1.59953
     1.29930
     1.08247
     0.61266
     0.43197
     0.24293
    -0.04618
    -0.19074
    -0.40757
    -0.75506
    -1.03861
    -1.33050
    -1.56680
    -1.70023
    -1.72525
    -1.76973
    -1.78363
    -1.88093
    -1.84479
    -1.71413
    -1.63352
    -1.61406
    -1.57792
    -1.40834
    -1.33606
    -1.31938
    -1.28325
    -1.23043
    -1.16927
    -1.11923
    -1.14425
    -1.12201
    -1.05251
    -1.11923
    -1.05807
    -1.01637
    -1.01637
    -0.96911
    -0.94409
    -0.95521
    -0.93020
    -0.84680
    -0.81622
    -0.70502
    -0.69390
    -0.74672
    -0.75228
    -0.79398
    -0.83012
    -0.92186
    -0.89128
    -0.99691
    -1.18873
    -1.18317
    -1.22765
    -1.24433
    -1.38610
    -1.62518
    -1.80587
    -1.83089
    -1.85313
    -1.91429
    -2.01992
    -2.11722
    -2.18116
    -2.11166
    -2.02548
    -1.91707
    -1.92263
    -1.92263
    -1.73081
    -1.55290
    -1.44726
    -1.23321
    -1.03583
    -0.86348
    -0.74394
    -0.48263
    -0.24355
    -0.17128
    -0.11290
     0.03166
     0.07336
     0.20679
     0.34023
     0.42919
     0.60154
     0.70440
     0.69606
     0.75444
     0.76834
     0.83506
     0.82950
     0.87953
     0.94347
     0.95459
     1.03799
     1.10749
     1.14085
     1.13807
     1.17699
     1.16865
     1.07969
     1.02687
     1.01575
     0.88231
     0.82116
     0.80726
     0.78224
     0.72942
     0.60710
     0.57374
     0.46533
     0.40973
     0.40695
     0.36803
     0.38193
     0.30409
     0.30965
     0.34857
     0.43753
     0.41251
     0.31799
     0.35135
     0.42919
     0.53482
     0.53482
     0.48757
     0.40139
     0.47089
     0.52370
     0.53760
     0.57930
     0.50703
     0.50980
     0.47089
     0.47367
     0.54594
     0.47645
     0.36803
     0.36803
     0.44865
     0.49591
     0.41529
     0.42085
     0.40695
     0.36247
     0.35413
     0.44587
     0.48479
     0.36525
     0.32911
     0.35413
     0.38471
     0.32355
     0.30687
     0.24293
     0.30687
     0.30965
     0.37637
     0.25405
     0.19845
     0.14008
     0.15119
     0.17621
     0.18733
     0.15953
     0.11228
     0.10672
     0.07614
     0.12062
     0.07336
     0.07058
     0.04000
     0.03444
     0.00664
    -0.04618
    -0.10456
    -0.01838
    -0.02116
     0.01498
     0.28463
     0.39583
     0.43197
     0.54038
     0.52370
     0.28741
     0.05946
     0.17899
     0.92401
     1.36324
     1.32432
     1.28262
     1.05467
     1.14085
     1.24926
     1.32154
     1.35212
     1.06579
     1.01019
     1.13529
     1.25204
     1.31042
     1.27706
     1.00185
     0.98517
     1.06301
     0.86841
     0.84340
     0.69606
     0.81838
     0.92679
     0.98795
     1.13529
     1.23258
     1.20757
     1.21035
     1.22980
     1.45220
     1.45220
     1.32432
     1.15475
     1.18533
     1.32432
     1.30764
     1.25482
     1.27428
     1.09359
     1.03799
     0.92679
     0.95737
     0.79058
     0.58486
     0.45699
     0.42363
     0.37081
     0.29019
     0.08726
    -0.04062
    -0.10456
    -0.21297
    -0.06564
    -0.12958
    -0.20186
    -0.34085
    -0.46595
    -0.26857
    -0.16016
    -0.09066
     0.07892
     0.38471
     0.67382
     0.61822
     0.56262
     0.63212
     0.52370
     0.59876
     0.79892
     0.96571
     1.07969
     1.20757
     1.15197
     1.02965
     0.84618
     0.72664
     0.72942
     0.65436
     0.60154
     0.55984
     0.51258
     0.43475
     0.50980
     0.45699
     0.31799
     0.11784
    -0.03784
    -0.16850
    -0.22965
    -0.30749
    -0.39089
    -0.52433
    -0.57436
    -0.66610
    -0.73838
    -0.86348
    -0.91630
    -1.01081
    -1.08031
    -1.04973
    -0.98579
    -1.01081
    -1.01359
    -1.06919
    -1.09143
    -1.13869
    -1.00525
    -0.90796
    -0.99969
    -1.03583
    -0.89406
    -0.91630
    -0.91352
    -0.95243
    -0.93297
    -0.94965
    -0.95799
    -0.87738
    -0.91630
    -0.91630
    -0.90240
    -0.91908
    -0.83012
    -0.74950
    -0.73004
    -0.71614
    -0.72170
    -0.63274
    -0.60216
    -0.49653
    -0.43259
    -0.39923
    -0.32139
    -0.22687
    -0.09900
    -0.14070
    -0.11568
    -0.16294
    -0.15182
    -0.08232
    -0.07676
    -0.08232
    -0.09900
    -0.24911
    -0.33251
    -0.27413
    -0.29637
    -0.28803
    -0.33529
    -0.38811
    -0.44649
    -0.52989
    -0.52711
    -0.56881
    -0.62718
    -0.60216
    -0.61606
    -0.60216
    -0.67722
    -0.66888
    -0.77730
    -0.79398
    -0.71892
    -0.61884
    -0.40479
    -0.26857
    -0.41035
    -0.52711
    -0.42425
    -0.22687
    -0.04618
    -0.04062
    -0.02394
    -0.12958
    -0.04896
    -0.04340
    -0.07954
    -0.15460
    -0.20742
    -0.21297
    -0.26579
    -0.33807
    -0.42981
    -0.50487
    -0.71058
    -0.82456
    -0.87460
    -0.91074
    -0.90518
    -0.83568
    -0.64386
    -0.59938
    -0.66610
    -0.77730
    -0.83568
    -0.91908
    -0.92742
    -0.79954
    -0.69112
    -0.58270
    -0.57714
    -0.58270
    -0.66054
    -0.65776
    -0.62718
    -0.53267
    -0.60216
    -0.61328
    -0.56047
    -0.44093
    -0.35753
    -0.21297
    -0.06008
     0.02610
     0.01220
     0.07336
     0.11506
     0.16509
     0.15119
     0.28463
     0.46533
     0.46255
     0.49869
     0.46255
     0.64046
     0.58486
     0.65436
     0.86008
     0.78502
     0.74332
     0.54594
     0.53204
     0.32911
     0.24571
     0.61266
     0.56818
     0.32633
     0.32355
     0.42363
     0.40973
     0.11784
    -0.00170
     0.17621
     0.16509
    -0.22409
    -0.99413
    -1.34996
    -1.06363
    -1.05529
    -0.98857
    -0.90796
    -1.10255
    -1.25545
    -1.15537
    -1.20819
    -1.30270
    -1.25267
    -1.14425
    -0.94965
    -0.73004
    -0.38811
     0.00108
     0.25683
     0.49591
     0.86841
     0.95181
     1.04911
     1.26594
     1.34934
     1.35212
     1.29930
     1.17421
     1.22147
     1.34100
     1.34100
     1.35768
     1.38548
     1.29652
     1.16309
     1.13529
     1.15475
     1.24370
     1.27428
     1.27428
     1.25482
     1.32988
     1.52448
     1.56062
     1.69961
     1.77467
     1.80803
     1.77467
     1.83305
     1.88031
     1.91923
     1.94981
     1.88865
     1.88865
     1.88309
     1.79691
     1.74131
     1.66069
     1.71907
     1.63845
     1.58286
     1.58564
     1.48834
     1.34378
     1.40772
     1.79413
     1.72185
     1.51058
     1.38270
     1.39104
     1.41884
     1.34934
     1.35768
     1.36046
     1.22147
     1.09637
     1.06023
     0.96015
     0.87953
     0.63768
     0.52926
     0.45699
     0.29853
     0.20123
     0.03444
    -0.00170
    -0.11290
    -0.12680
    -0.22965
    -0.28247
    -0.31027
    -0.42425
    -0.42147
    -0.39645
    -0.36865
    -0.41035
    -0.41313
    -0.39645
    -0.24355
    -0.14904
    -0.18240
    -0.04896
     0.03444
     0.06780
     0.03166
    -0.01560
     0.01498
     0.16509
     0.10116
     0.05112
     0.09560
     0.07336
     0.02888
     0.02332
    -0.07954
    -0.21853
    -0.30749
    -0.42147
    -0.39923
    -0.42981
    -0.41869
    -0.56325
    -0.59104
    -0.60216
    -0.54379
    -0.55769
    -0.56603
    -0.57436
    -0.66054
    -0.69946
    -0.71892
    -0.70224
    -0.72726
    -0.74116
    -0.79398
    -0.81622
    -0.82734
    -0.81900
    -0.86348
    -1.01359
    -1.04139
    -1.04695
    -1.07753
    -1.05529
    -1.06363
    -1.10811
    -1.09421
    -1.01637
    -1.09421
    -0.98579
    -0.91908
    -0.90240
    -0.97745
    -0.87182
    -0.84402
    -0.76896
    -0.81622
    -0.82456
    -0.71614
    -0.65220
    -0.68834
    -0.80788
    -0.89406
    -0.83012
    -0.89684
    -0.89128
    -0.90796
    -0.88294
    -0.96911
    -0.96633
    -1.02471
    -0.89128
    -0.93853
    -0.94687
    -0.89684
    -0.83568
    -0.82734
    -0.77174
    -0.71892
    -0.72448
    -0.69668
    -0.59104
    -0.55213
    -0.53267
    -0.50209
    -0.49653
    -0.53545
    -0.46039
    -0.46039
    -0.40757
    -0.44927
    -0.41313
    -0.45483
    -0.35753
    -0.39645
    -0.40201
    -0.36309
    -0.31027
    -0.34919
    -0.29359
    -0.27969
    -0.23243
    -0.17962
    -0.18240
    -0.18240
    -0.10456
     0.00942
     0.04834
     0.12896
     0.10394
     0.08726
     0.16231
     0.16509
     0.16787
     0.09838
    -0.01004
    -0.11012
    -0.19074
    -0.20464
    -0.33251
    -0.46317
    -0.70780
    -0.91630
    -0.98857
    -1.02471
    -1.26935
    -1.36108
    -1.45282
    -1.56958
    -1.59738
    -1.59460
    -1.53622
    -1.54734
    -1.58626
    -1.44726
    -1.29436
    -1.10255
    -0.94687
    -0.78286
    -0.61328
    -0.39089
    -0.21297
    -0.08510
    -0.05730
     0.10672
     0.24849
     0.40695
     0.44865
     0.49313
     0.50425
     0.54038
     0.60988
     0.67660
     0.70162
     0.63490
     0.62934
     0.64046
     0.60988
     0.62656
     0.67382
     0.57096
     0.70440
     0.83784
     0.89899
     0.93235
     1.04633
     1.28262
     1.38548
     1.51892
     1.59953
     1.74409
     1.81915
     2.05266
     2.48911
     2.97004
     3.41760
     3.27027
     1.22147
    -1.51398
    -5.60046
    -5.60046
    -2.20896
     2.13606
     1.65791
     0.07614
    -2.20896
    -2.81498
    -2.93174
    -2.23120
    -1.44448
    -0.97189
    -0.69390
     0.12062
     1.22703
     2.24448
     2.86440
     3.12293
     2.93668
     2.71150
     2.36679
     2.00818
     1.63845
     1.21035
     0.75722
     0.56540
     0.34023
     0.22347
     0.11506
    -0.04340
    -0.17962
    -0.23243
    -0.27413
    -0.36865
    -0.39645
    -0.49375
    -0.49097
    -0.47985
    -0.39923
    -0.29359
    -0.36865
    -0.34641
    -0.31305
    -0.22965
    -0.14626
    -0.13792
    -0.07676
    -0.03228
     0.00664
     0.07058
     0.07614
     0.15675
     0.05668
    -0.01560
     0.04556
     0.12062
     0.07614
     0.04278
     0.02610
    -0.15460
    -0.07398
    -0.10734
    -0.11568
    -0.14904
    -0.17128
    -0.22131
    -0.20742
    -0.24633
    -0.26857
    -0.26857
    -0.37977
    -0.31305
    -0.29359
    -0.33251
    -0.31861
    -0.36309
    -0.36031
    -0.40479
    -0.34641
    -0.37143
    -0.38811
    -0.36865
    -0.38255
    -0.38255
    -0.36309
    -0.36587
    -0.43815
    -0.38533
    -0.36031
    -0.40201
    -0.36587
    -0.36865
    -0.35475
    -0.35197
    -0.34919
    -0.36309
    -0.29637
    -0.30193
    -0.28525
    -0.22687
    -0.28803
    -0.26579
    -0.23799
    -0.17962
    -0.21297
    -0.18518
    -0.19074
    -0.20742
    -0.18240
    -0.11568
    -0.16572
    -0.17684
    -0.10178
    -0.13236
    -0.10456
    -0.07120
    -0.07398
    -0.12402
    -0.12124
    -0.11290
    -0.06286
    -0.07398
    -0.11568
    -0.09344
    -0.11012
    -0.03784
    -0.06286
    -0.10456
    -0.14070
    -0.11568
    -0.17128
    -0.07676
    -0.14348
    -0.11846
    -0.17128
    -0.17962
    -0.18240
    -0.14070
    -0.22131
    -0.14626
    -0.22131
    -0.21297
    -0.23243
    -0.19352
    -0.19908
    -0.18518
    -0.18240
    -0.28247
    -0.14904
    -0.21575
    -0.09066
    -0.16572
    -0.19352
    -0.16294
    -0.14348
    -0.19908
    -0.18518
    -0.18518
    -0.12680
    -0.15182
    -0.16850
    -0.12124
    -0.11568
    -0.12124
    -0.14904
    -0.16572
    -0.13792
    -0.14348
    -0.14070
    -0.10456
    -0.07954
    -0.06008
    -0.02394
    -0.01838
    -0.04896
    -0.07398
    -0.04618
    -0.02116
    -0.01560
     0.02054
     0.02888
     0.02054
    -0.00448
     0.02610
    -0.01004
     0.13452
     0.00386
    -0.05730
    -0.05730
    -0.02950
    -0.11012
    -0.09900
    -0.21575
    -0.16572
    -0.18240
    -0.21297
    -0.16850
    -0.26023
    -0.25189
    -0.25745
    -0.37421
    -0.25467
    -0.26857
    -0.31027
    -0.31861
    -0.27969
    -0.34641
    -0.26579
    -0.26301
    -0.16850
    -0.06008
     0.04278
     0.20401
     0.20401
     0.39305
     0.50147
     0.58764
     0.62934
     0.67660
     0.76834
     0.81282
     0.85730
     0.86286
     0.80170
     0.88509
     0.86286
     0.74888
     0.62934
     0.45143
     0.30409
     0.27351
     0.21235
     0.23181
     0.04834
     0.03444
     0.03722
    -0.01838
     0.06502
     0.04000
     0.03722
     0.01498
     0.12062
     0.18455
     0.24571
     0.24571
     0.16509
     0.22625
     0.27073
     0.38749
     0.27073
     0.13730
     0.18177
     0.15953
     0.11506
     0.11506
     0.08726
     0.04834
    -0.02672
    -0.00448
     0.05668
    -0.01282
    -0.09066
    -0.22965
    -0.21575
    -0.20186
    -0.16850
    -0.05452
     0.08726
     0.24849
     0.27907
     0.35135
     0.52648
     0.81004
     0.94069
     0.97127
     1.11305
     1.17143
     1.26038
     1.58841
     1.95258
     2.20834
     2.38347
     2.54193
     2.63923
     2.50023
     2.17498
     1.89699
     1.40494
     0.78224
     0.36803
     1.64123
     3.03953
     2.96448
     1.49668
     0.11228
     0.24293
     0.34857
     0.74054
     0.65714
     0.39027
     0.27629
     0.46811
     0.49313
     0.60154
     0.43197
     0.20123
     0.14286
     0.04000
    -0.02116
    -0.04062
    -0.16294
    -0.18796
    -0.08510
    -0.05730
    -0.09900
     0.01776
    -0.07954
    -0.17962
    -0.16850
    -0.13236
    -0.20742
    -0.19630
    -0.29637
    -0.28525
    -0.26023
    -0.33251
    -0.41869
    -0.45483
    -0.50487
    -0.48541
    -0.53823
    -0.49653
    -0.50487
    -0.42147
    -0.08510
    -0.07676
    -0.20186
    -0.17406
    -0.17128
    -0.10734
    -0.01838
     0.04834
     0.00664
    -0.00448
    -0.11846
    -0.14626
    -0.14070
    -0.30471
    -0.32139
    -0.37977
    -0.44093
    -0.53545
    -0.64108
    -0.71614
    -0.75228
    -0.84958
    -0.74672
    -0.72448
    -0.64108
    -0.68000
    -0.67444
    -0.64664
    -0.66610
    -0.66888
    -0.59382
    -0.58270
    -0.56881
    -0.50765
    -0.46317
    -0.47429
    -0.50487
    -0.48263
    -0.43815
    -0.40757
    -0.43537
    -0.48263
    -0.44093
    -0.42981
    -0.41313
    -0.41869
    -0.33529
    -0.27969
    -0.40757
    -0.38255
    -0.33807
    -0.34641
    -0.38255
    -0.41869
    -0.46317
    -0.34363
    -0.33807
    -0.37699
    -0.45483
    -0.50487
    -0.48541
    -0.53267
    -0.44927
    -0.55491
    -0.51043
    -0.59382
    -0.41313
    -0.50487
    -0.52433
    -0.52711
    -0.54101
    -0.44649
    -0.38533
    -0.34363
    -0.35197
    -0.36309
    -0.35475
    -0.29915
    -0.25745
    -0.15460
    -0.23243
    -0.27135
    -0.21020
    -0.14904
    -0.14070
    -0.14070
    -0.25189
    -0.21575
    -0.21575
    -0.15738
    -0.21575
    -0.24911
    -0.26301
    -0.27413
    -0.26301
    -0.28803
    -0.30749
    -0.33807
    -0.29081
    -0.29637
    -0.36309
    -0.36031
    -0.40201
    -0.38533
    -0.32139
    -0.30193
    -0.34919
    -0.34363
    -0.36031
    -0.34919
    -0.39923
    -0.35475
    -0.31583
    -0.38533
    -0.31027
    -0.19352
    -0.16294
     0.02888
     0.00664
    -0.04062
     0.01498
     0.03722
     0.12340
     0.17621
     0.19567
     0.25683
     0.31521
     0.36525
     0.36803
     0.25683
     0.20401
     0.19567
     0.20401
     0.20123
     0.18455
     0.06502
     0.03722
     0.01776
     0.02054
    -0.03784
    -0.09066
    -0.07398
    -0.08788
    -0.03506
     0.02610
     0.04278
    -0.03506
    -0.17128
    -0.19074
    -0.06286
    -0.01560
     0.03722
     0.15675
     0.37637
     0.50703
     0.51258
     0.43197
     0.15397
    -0.03784
     0.07336
     0.14286
     0.30409
     0.24015
     0.24849
     0.22069
     0.13174
     0.03166
    -0.14070
    -0.24355
    -0.22965
    -0.09622
    -0.00170
     0.14286
     0.21791
     0.40417
     0.42085
     0.53204
     0.64324
     0.72942
     0.76278
     0.72386
     0.77946
     0.77390
     0.84062
     0.69606
     0.74610
     0.58764
     0.11784
    -0.41313
    -0.42981
    -0.10734
     0.48201
     0.34579
    -0.09066
    -0.15182
     0.32077
     0.13730
     0.45977
     0.24015
     0.16509
     0.63212
     1.12695
     1.34656
     1.30208
     1.13529
     1.11583
     1.06301
     1.12417
     1.06023
     1.09915
     1.04355
     1.10749
     1.09637
     1.18255
     1.05467
     0.93513
     0.85452
     0.88509
     0.87953
     0.96571
     1.07969
     1.09081
     1.04077
     1.13529
     1.01297
     1.05189
     1.08247
     1.02687
     0.87953
     0.83506
     0.82394
     0.81838
     0.85730
     0.86564
     0.81282
     0.71552
     0.70440
     0.65714
     0.55428
     0.49313
     0.43475
     0.42085
     0.44031
     0.44865
     0.43197
     0.39583
     0.36247
     0.32911
     0.27073
     0.17899
     0.15119
     0.20679
     0.13452
     0.16509
     0.07892
    -0.01004
    -0.02394
    -0.04618
    -0.06564
    -0.13792
    -0.14626
    -0.20464
    -0.22409
    -0.29637
    -0.32139
    -0.23799
    -0.22687
    -0.19352
    -0.24077
    -0.23799
    -0.27969
    -0.25745
    -0.25467
    -0.29359
    -0.31305
    -0.29081
    -0.34919
    -0.31027
    -0.31305
    -0.40201
    -0.41869
    -0.42425
    -0.48541
    -0.44093
    -0.43815
    -0.43815
    -0.47151
    -0.49931
    -0.47429
    -0.51877
    -0.47707
    -0.47151
    -0.47429
    -0.47151
    -0.49375
    -0.44371
    -0.45761
    -0.50765
    -0.52989
    -0.50487
    -0.44649
    -0.48263
    -0.44649
    -0.50209
    -0.48541
    -0.57992
    -0.51599
    -0.44927
    -0.46873
    -0.54657
    -0.53267
    -0.51877
    -0.47707
    -0.45205
    -0.39089
    -0.41035
    -0.38811
    -0.38255
    -0.26023
    -0.17406
    -0.17406
    -0.09900
    -0.01838
     0.07336
     0.05112
     0.02332
     0.02610
     0.12340
     0.21791
     0.14286
     0.13174
     0.08448
     0.05112
     0.00386
    -0.05452
    -0.05730
    -0.12958
    -0.22687
    -0.31583
    -0.36309
    -0.39923
    -0.39089
    -0.41035
    -0.43815
    -0.46595
    -0.59104
    -0.54657
    -0.58548
    -0.51599
    -0.42703
    -0.47429
    -0.45205
    -0.45205
    -0.41313
    -0.42425
    -0.42147
    -0.38255
    -0.46317
    -0.32973
    -0.37421
    -0.36865
    -0.41591
    -0.43259
    -0.40757
    -0.35197
    -0.25745
    -0.28247
    -0.31305
    -0.32417
    -0.22409
    -0.19352
    -0.16572
    -0.09066
    -0.09344
    -0.11846
    -0.45761
    -0.52711
    -0.67722
    -1.10811
    -1.88371
    -2.20340
    -2.67043
    -2.82332
    -2.56479
    -2.86780
    -3.79352
    -3.74904
    -3.74626
    -3.29313
    -3.15969
    -3.35985
    -3.08464
    -2.77606
    -2.51475
    -2.51753
    -2.27012
    -2.02548
    -1.73081
    -1.66687
    -1.27491
    -0.88572
    -0.85792
    -0.89406
    -1.13591
    -1.48340
    -1.57792
    -1.49174
    -1.34440
    -0.75784
    -0.61606
    -0.09900
     0.49591
     0.94069
     1.08803
     1.37992
     1.78301
     1.90533
     1.97760
     2.39459
     2.67814
     2.86440
     2.91722
     2.76432
     2.70872
     2.51135
     2.26672
     1.92757
     1.51892
     1.33822
     1.18811
     0.94625
     0.67104
     0.47923
     0.44309
     0.32633
     0.24571
     0.05112
    -0.02672
    -0.05730
    -0.09066
    -0.12402
    -0.06008
    -0.07954
    -0.08232
    -0.00448
     0.07892
     0.08170
     0.00664
    -0.01560
     0.00386
     0.34301
     0.51258
     0.72108
     0.66826
     0.55984
     0.57096
     0.60988
     0.73776
     0.78780
     0.74888
     0.71830
     0.73220
     0.79614
     0.70440
     0.59042
     0.49313
     0.36525
     0.37637
     0.31243
     0.33189
     0.23737
     0.13452
     0.07336
     0.08726
     0.08726
     0.04000
     0.06780
     0.06224
     0.09004
     0.09838
     0.10950
     0.11228
     0.07614
     0.10950
     0.12340
     0.12618
     0.19567
     0.19011
     0.19845
     0.26795
     0.30687
     0.27907
     0.27629
     0.27351
     0.37081
     0.37081
     0.35969
     0.36525
     0.29853
     0.37081
     0.34301
     0.38193
     0.35969
     0.30687
     0.27629
     0.27073
     0.32355
     0.32355
     0.22903
     0.24571
     0.23181
     0.28185
     0.33467
     0.32633
     0.33189
     0.33467
     0.36803
     0.44309
     0.49591
     0.54316
     0.50147
     0.58764
     0.58208
     0.68216
     0.66826
     0.66826
     0.67938
     0.73498
     0.76278
     0.78780
     0.73220
     0.75166
     0.76000
     0.78224
     0.76000
     0.80726
     0.74610
     0.73776
     0.73776
     0.74332
     0.74054
     0.62656
     0.64324
     0.65436
     0.65436
     0.55150
     0.53204
     0.42919
     0.42085
     0.39583
     0.33189
     0.31243
     0.33189
     0.20679
     0.19845
     0.18177
     0.14286
     0.10950
     0.07336
     0.05390
     0.12618
     0.12618
     0.10950
     0.07336
     0.11228
     0.10950
     0.06502
     0.07892
     0.05668
     0.02332
     0.01498
     0.04556
     0.05112
    -0.05174
    -0.06286
    -0.09066
    -0.06564
    -0.12402
    -0.09900
    -0.16294
    -0.25189
    -0.24633
    -0.26301
    -0.23243
    -0.26301
    -0.30749
    -0.31861
    -0.37699
    -0.33807
    -0.37699
    -0.43815
    -0.42981
    -0.41313
    -0.38533
    -0.42425
    -0.37421
    -0.39089
    -0.43537
    -0.41313
    -0.32139
    -0.30471
    -0.30471
    -0.25189
    -0.23799
    -0.21297
    -0.16572
    -0.17128
    -0.10734
    -0.09622
    -0.06286
    -0.01004
    -0.00726
    -0.03784
    -0.04896
     0.01220
    -0.04062
     0.05668
     0.05390
    -0.01282
    -0.06842
    -0.03784
    -0.03784
    -0.11012
    -0.12402
    -0.16572
    -0.10734
    -0.06842
     0.27351
     0.77112
     0.97683
     0.15675
    -0.22131
     0.17343
     0.59320
     0.86564
     1.46888
     2.06934
     2.46687
     2.60031
     2.84772
     3.25359
     3.97637
     2.16386
     1.31320
     2.83938
     3.90131
     4.10147
     2.82826
     2.34455
     1.32710
     0.62934
     1.31042
     1.18255
     0.49591
    -0.05452
    -0.20186
    -0.39367
    -0.59938
    -0.82734
    -1.03305
    -1.14703
    -1.18039
    -1.00525
    -0.86070
    -0.60494
    -0.43815
    -0.43259
    -0.57436
    -0.71892
    -0.68278
    -0.74950
    -0.88016
    -0.91352
    -0.93575
    -0.88294
    -0.84124
    -0.84958
    -0.93575
    -0.90796
    -0.89962
    -0.89962
    -0.80232
    -0.63830
    -0.56881
    -0.55213
    -0.40757
    -0.30193
    -0.25745
    -0.33807
    -0.11568
    -0.01560
     0.08448
     0.08170
     0.11506
     0.16509
     0.14008
     0.17065
     0.21513
     0.25127
     0.24849
     0.22903
     0.24015
     0.27351
     0.22625
     0.18455
     0.18177
     0.14842
     0.12896
     0.08170
     0.04556
     0.00942
    -0.01560
    -0.08788
    -0.06286
    -0.01282
    -0.09900
    -0.14904
    -0.14904
    -0.17684
    -0.17128
    -0.19352
    -0.22409
    -0.24633
    -0.22687
    -0.21297
    -0.23243
    -0.24355
    -0.21020
    -0.28247
    -0.29915
    -0.31305
    -0.28803
    -0.26579
    -0.34641
    -0.29637
    -0.26301
    -0.27691
    -0.30193
    -0.24633
    -0.25467
    -0.26023
    -0.19908
    -0.22965
    -0.18518
    -0.24355
    -0.21575
    -0.14626
    -0.12680
    -0.14626
    -0.12680
    -0.11290
    -0.11012
    -0.12124
    -0.11012
    -0.14070
    -0.09622
    -0.09344
    -0.07954
    -0.01838
    -0.05730
    -0.09344
    -0.06564
    -0.04062
     0.01498
     0.00664
     0.02054
     0.02610
     0.06780
     0.02888
     0.08448
     0.07336
     0.08170
     0.12896
     0.09282
     0.14286
     0.12062
     0.13174
     0.05668
     0.16231
     0.20123
     0.14564
     0.18733
     0.16231
     0.13452
     0.16509
     0.20123
     0.17343
     0.19011
     0.18733
     0.16231
     0.07336
     0.12062
     0.07614
    -0.05730
    -0.10734
    -0.03784
    -0.03784
    -0.17684
    -0.15460
    -0.17962
    -0.27135
    -0.24633
    -0.27413
    -0.23243
    -0.24077
    -0.27969
    -0.23243
    -0.27413
    -0.18240
    -0.15460
    -0.17962
    -0.22131
    -0.14626
    -0.10178
    -0.13792
    -0.13514
    -0.19074
    -0.14904
    -0.16294
    -0.14904
    -0.12402
    -0.16016
    -0.17406
    -0.16850
    -0.17962
    -0.11290
    -0.23521
    -0.14070
    -0.15460
    -0.20464
    -0.15738
    -0.18240
    -0.14348
    -0.21575
    -0.19908
    -0.25189
    -0.18240
    -0.24355
    -0.22965
    -0.21020
    -0.24077
    -0.27413
    -0.27135
    -0.29637
    -0.27691
    -0.26023
    -0.31305
    -0.30471
    -0.31027
    -0.42703
    -0.31305
    -0.30193
    -0.32417
    -0.36031
    -0.32139
    -0.36865
    -0.30471
    -0.34363
    -0.27691
    -0.39089
    -0.28525
    -0.28803
    -0.26857
    -0.27135
    -0.31027
    -0.27969
    -0.25189
    -0.27413
    -0.19908
    -0.21297
    -0.22409
    -0.20742
    -0.18240
    -0.16572
    -0.07120
    -0.08232
     0.01498
     0.07892
     0.21235
     0.35969
     0.48757
     0.53204
     0.62934
     0.69606
     0.58764
     0.65436
     0.68216
     0.57374
     0.29019
    -0.01838
    -0.51877
    -1.50286
    -2.34518
    -2.20896
    -1.99769
    -2.01436
    -2.23120
    -2.79552
    -3.41267
    -3.23475
    -2.61205
    -2.15892
    -2.11722
    -2.82610
    -3.33761
    -2.50363
    -2.00603
    -1.56402
    -0.80232
    -0.32695
     0.22347
     0.90455
     1.49946
     1.34934
     1.56618
     1.77745
     2.28062
     3.12849
     3.89019
     4.29050
     4.37112
     4.31830
     4.46842
     4.62687
     4.76587
     4.71305
     4.39058
     3.98749
     3.71228
     3.30363
     2.92834
     2.46131
     1.98038
     1.57452
     1.18533
     0.89065
     0.69050
     0.51814
     0.29853
     0.19845
     0.09838
     0.09282
     0.15119
     0.03166
    -0.12680
    -0.28525
    -0.44927
    -0.59660
    -0.60216
    -0.51877
    -0.41869
    -0.45483
    -0.55769
    -0.66888
    -0.78564
    -0.78564
    -0.84124
    -0.81066
    -0.72448
    -0.77730
    -0.68278
    -0.68556
    -0.69668
    -0.69390
    -0.72170
    -0.72170
    -0.73004
    -0.68556
    -0.73004
    -0.73560
    -0.78842
    -0.81066
    -0.76618
    -0.81900
    -0.79954
    -0.87460
    -0.81344
    -0.83846
    -0.79120
    -0.82178
    -0.84680
    -0.86348
    -0.78564
    -0.76618
    -0.72448
    -0.77730
    -0.77730
    -0.78842
    -0.71058
    -0.71336
    -0.61328
    -0.62162
    -0.62440
    -0.60772
    -0.53823
    -0.49931
    -0.55213
    -0.45205
    -0.44649
    -0.45205
    -0.32139
    -0.38533
    -0.33529
    -0.32973
    -0.27135
    -0.24077
    -0.25467
    -0.22131
    -0.24077
    -0.19630
    -0.19630
    -0.16572
    -0.19630
    -0.17406
    -0.16294
    -0.11290
    -0.11846
    -0.05452
    -0.07120
    -0.07120
    -0.06842
    -0.03228
    -0.01560
    -0.00726
     0.00386
     0.01776
     0.06224
     0.08170
     0.07336
     0.08448
     0.02332
     0.07058
     0.12896
     0.10394
     0.10672
     0.07614
     0.04278
     0.09282
     0.10950
     0.12062
     0.09838
     0.06780
     0.07614
     0.13730
     0.12340
     0.10950
     0.07058
     0.07614
     0.12618
     0.10394
     0.13730
     0.12896
     0.15953
     0.12618
     0.15675
     0.15675
     0.19289
     0.12062
     0.12340
     0.13730
     0.18733
     0.12062
     0.13174
    -0.01004
     0.03722
     0.09282
     0.05390
    -0.03506
    -0.06008
    -0.23521
    -0.22965
    -0.29081
    -0.38533
    -0.54379
    -0.56881
    -0.64942
    -0.73560
    -0.82178
    -0.94687
    -1.08309
    -1.15815
    -1.16093
    -1.16649
    -1.21653
    -1.21931
    -1.17761
    -1.18873
    -1.03861
    -0.95799
    -0.86904
    -0.83846
    -0.71058
    -0.51043
    -0.36865
    -0.21020
    -0.15460
    -0.14626
    -0.03506
    -0.00726
     0.06224
     0.12896
     0.12340
     0.16231
     0.10950
     0.09282
     0.02054
    -0.11846
    -0.13792
    -0.11568
    -0.16294
    -0.16850
    -0.20186
    -0.22131
    -0.27969
    -0.24077
    -0.19630
    -0.24911
    -0.27413
    -0.21853
    -0.21853
    -0.17128
    -0.13514
    -0.16016
    -0.15182
    -0.14904
    -0.10456
    -0.09066
    -0.14626
    -0.17406
    -0.13236
    -0.04340
     0.09282
     0.26239
     0.29297
     0.21513
     0.31799
     0.38471
     0.43475
     0.45421
     0.50980
     0.57096
     0.45977
     0.44587
     0.40973
     0.19289
    -0.10178
    -0.64664
    -0.91908
    -0.81622
    -0.85236
    -0.87738
    -1.07197
    -1.32494
    -1.65575
    -1.68077
    -1.18873
    -1.08309
    -1.15537
    -1.03583
    -1.03861
    -0.78564
    -1.11923
    -1.26657
    -0.84958
    -0.67444
     0.08726
     1.81359
     2.90332
     3.16185
     2.42517
     1.19367
     1.53282
     1.88587
     2.74208
     3.44540
     4.08201
     4.64633
     4.82424
     4.73807
     4.65189
     4.52123
     4.10981
     3.63722
     3.39258
     3.18409
     2.87830
     2.60865
     2.34733
     1.89977
     1.51058
     1.02687
     0.57374
     0.15953
    -0.14626
    -0.57992
    -0.93297
    -1.20541
    -1.43336
    -1.57514
    -1.61128
    -1.65020
    -1.66965
    -1.58626
    -1.63352
    -1.54734
    -1.46672
    -1.35274
    -1.23877
    -1.18317
    -1.09699
    -1.02749
    -0.98857
    -0.96077
    -0.80788
    -0.77174
    -0.73838
    -0.67444
    -0.65776
    -0.53823
    -0.51321
    -0.52155
    -0.44371
    -0.51043
    -0.43815
    -0.44927
    -0.44093
    -0.51321
    -0.59104
    -0.58548
    -0.65776
    -0.69112
    -0.75784
    -0.83568
    -0.88294
    -0.98023
    -0.99413
    -1.09143
    -1.09977
    -1.17761
    -1.16649
    -1.16927
    -1.17483
    -1.09421
    -1.06919
    -1.00525
    -0.96911
    -0.86904
    -0.82734
    -0.75506
    -0.68834
    -0.61050
    -0.41869
    -0.35197
    -0.30471
    -0.30471
    -0.19352
    -0.12958
    -0.12124
    -0.03228
     0.04278
     0.09560
     0.12062
     0.17899
     0.22625
     0.22625
     0.29575
     0.31243
     0.33745
     0.33745
     0.36525
     0.36803
     0.41251
     0.33745
     0.36247
     0.35135
     0.35135
     0.39305
     0.34579
     0.39861
     0.27629
     0.27907
     0.23181
     0.16231
     0.22903
     0.15675
     0.16231
     0.10950
     0.09838
     0.07336
    -0.01004
     0.01498
    -0.01282
    -0.11012
    -0.10456
    -0.17684
    -0.22687
    -0.25189
    -0.26301
    -0.31583
    -0.30749
    -0.29637
    -0.39645
    -0.41869
    -0.43815
    -0.52711
    -0.54101
    -0.61606
    -0.59938
    -0.61884
    -0.61884
    -0.67444
    -0.64386
    -0.62718
    -0.64942
    -0.66054
    -0.70502
    -0.60772
    -0.57436
    -0.56881
    -0.53545
    -0.44371
    -0.48263
    -0.34085
    -0.34085
    -0.25745
    -0.16850
    -0.12958
    -0.09622
    -0.03784
     0.03444
     0.03444
    -0.00448
     0.16231
     0.11228
     0.24849
     0.24849
     0.31243
     0.35413
     0.37637
     0.32355
     0.37637
     0.34301
     0.30131
     0.25405
     0.31799
     0.42641
     0.42919
     0.34579
     0.32911
     0.48201
     0.74332
     0.87953
     0.69050
     0.74054
     0.72664
     0.77668
     0.72386
     0.77390
     0.86841
     0.82116
     0.79336
     0.77112
     0.62934
     0.59042
     0.56818
     0.51536
     0.43475
     0.32911
     0.23181
     0.13174
     0.14286
     0.07058
     0.06224
     0.05390
     0.09004
     0.09838
     0.04278
     0.02888
     0.01776
    -0.03506
    -0.07954
    -0.10456
    -0.21020
    -0.28525
    -0.42981
    -0.47707
    -0.58548
    -0.68000
    -0.69390
    -0.64942
    -0.77452
    -0.83012
    -0.71336
    -0.57158
    -0.58270
    -0.51043
    -0.49931
    -0.39367
    -0.34363
    -0.27969
    -0.05730
     0.04834
     0.07058
     0.05946
     0.29853
     0.50703
     0.93791
     1.20479
     1.51336
     1.67459
     1.94702
     2.37235
     2.47243
     2.74486
     2.24448
     0.14286
    -0.63552
     0.23459
     1.31320
     1.84139
     1.59397
     1.01019
     0.47089
     0.20679
    -0.14070
    -0.44371
    -0.60494
    -0.44371
    -0.11568
     0.20123
     0.36803
     0.80448
     1.02131
     1.04633
     1.15197
     1.17977
     1.11027
     1.12695
     1.05745
     0.95737
     0.78502
     0.66826
     0.54872
     0.50980
     0.44031
     0.38193
     0.32355
     0.24849
     0.20957
     0.33745
     0.26795
     0.19845
     0.04000
     0.10394
     0.14842
     0.25127
     0.23459
     0.05946
     0.15119
     0.25127
     0.40417
     0.34301
     0.25405
     0.20679
     0.32077
     0.63768
     0.98795
     1.42718
     1.57452
     1.83583
     1.74965
     1.68571
     1.59397
     1.57730
     1.73853
     1.80247
     1.87753
     1.73297
     1.70795
     1.54116
     1.21313
     0.96015
     0.81838
     0.54316
     0.25683
    -0.11568
    -0.24355
     0.04000
    -0.06008
    -0.12124
    -0.41035
     0.35969
     0.55706
    -0.38533
    -0.36031
    -0.24355
    -0.17684
    -0.05452
    -0.04340
    -0.04340
    -0.19630
    -0.23243
    -0.36865
    -0.39923
    -0.46595
    -0.55213
    -0.58548
    -0.67722
    -0.62718
    -0.62718
    -0.61884
    -0.64942
    -0.56325
    -0.67444
    -0.60772
    -0.52433
    -0.52433
    -0.59104
    -0.57158
    -0.46873
    -0.47429
    -0.44371
    -0.42703
    -0.44927
    -0.50209
    -0.45761
    -0.42147
    -0.42425
    -0.42425
    -0.42981
    -0.40479
    -0.41313
    -0.37699
    -0.40757
    -0.46873
    -0.45205
    -0.36587
    -0.39645
    -0.41035
    -0.36031
    -0.38811
    -0.28803
    -0.39367
    -0.33807
    -0.32695
    -0.29359
    -0.30193
    -0.31027
    -0.22965
    -0.22965
    -0.27691
    -0.34363
    -0.24911
    -0.26857
    -0.33807
    -0.29081
    -0.20464
    -0.16850
    -0.09066
    -0.10734
    -0.14904
    -0.22687
    -0.15738
    -0.19352
    -0.44371
    -0.59660
    -0.61884
    -0.48263
    -0.45205
    -0.05174
     0.56262
     1.04355
     1.32988
     1.58841
     1.47722
     1.21869
     1.15475
     1.34100
     1.69127
     2.09436
     2.30841
     2.36679
     2.18610
     2.00540
     1.81081
     1.43830
     1.11861
     0.84062
     0.45977
     0.21791
     0.06502
    -0.19352
    -0.25189
    -0.36309
    -0.52711
    -0.59660
    -0.59938
    -0.62440
    -0.71058
    -0.83290
    -0.84124
    -0.92464
    -0.89962
    -0.93020
    -0.99691
    -0.98579
    -1.03583
    -1.09977
    -1.17205
    -1.19707
    -1.23877
    -1.23043
    -1.27213
    -1.18873
    -1.09977
    -1.00803
    -1.00803
    -1.11645
    -1.15259
    -1.05251
    -0.88016
    -0.73004
    -0.60772
    -0.65498
    -0.61328
    -0.49375
    -0.39923
    -0.59104
    -0.81900
    -0.95521
    -1.15537
    -1.16649
    -1.09421
    -1.19151
    -1.28603
    -1.56680
    -1.51954
    -1.53344
    -1.47506
    -1.60294
    -1.48618
    -1.39166
    -1.31104
    -1.22765
    -1.16093
    -1.03027
    -0.78564
    -0.57158
    -0.37977
    -0.33251
    -0.26579
    -0.25467
    -0.16572
    -0.21020
    -0.33529
    -0.43537
    -0.50487
    -0.42425
    -0.29081
     0.03722
     0.30409
    -0.07676
    -0.41313
    -0.46873
    -0.42703
    -0.31583
    -0.10734
    -0.02672
     0.01776
     0.18733
     0.00942
    -0.12680
    -0.22687
    -0.09066
    -0.17684
    -0.69112
    -0.61884
    -0.47429
    -0.52433
    -0.60494
    -0.35753
    -0.34919
    -0.36309
    -0.11012
     0.17065
     0.51258
     0.56540
     0.56540
     0.60432
     0.60710
     1.08247
     1.29930
     1.42162
     1.61065
     1.62733
     1.66069
     1.61621
     1.58286
     1.39660
     1.24926
     1.04911
     0.84340
     0.64324
     0.39583
     0.29575
     0.06502
     0.05946
    -0.00726
    -0.15182
    -0.16850
    -0.27413
    -0.41035
    -0.51043
    -0.52989
    -0.50487
    -0.47985
    -0.47985
    -0.36865
    -0.34919
    -0.26301
    -0.22687
    -0.17684
    -0.14348
    -0.04618
    -0.03506
     0.03444
     0.00386
     0.09838
     0.11784
     0.16231
     0.18177
     0.24015
     0.27907
     0.31243
     0.34579
     0.38471
     0.44031
     0.43197
     0.46533
     0.57652
     0.55706
     0.59042
     0.60988
     0.61544
     0.68216
     0.68216
     0.69606
     0.74332
     0.73498
     0.77668
     0.76000
     0.76834
     0.78502
     0.79614
     0.73220
     0.83228
     0.79892
     0.81560
     0.78224
     0.74610
     0.79058
     0.81004
     0.79336
     0.80726
     0.76556
     0.74054
     0.74332
     0.74888
     0.74054
     0.69606
     0.64324
     0.63768
     0.67660
     0.61544
     0.60154
     0.61544
     0.58486
     0.61544
     0.59320
     0.65992
     0.65436
     0.71274
     0.72942
     0.77946
     0.76278
     0.77946
     0.82950
     0.89065
     0.96015
     0.91845
     0.93513
     0.98795
     1.00185
     0.95737
     0.88231
     0.82672
     0.77112
     0.65714
     0.57652
     0.55150
     0.48201
     0.37915
     0.22347
     0.10672
    -0.00170
    -0.13514
    -0.22131
    -0.31583
    -0.50209
    -0.68278
    -0.70780
    -0.74394
    -0.63274
    -0.73282
    -0.75784
    -0.82734
    -0.75784
    -0.73560
    -0.67444
    -0.51877
    -0.42425
    -0.40479
    -0.36309
    -0.18240
    -0.11568
    -0.00170
    -0.10734
    -0.01004
    -0.08788
     0.00386
    -0.02672
     0.01776
     0.19289
     0.26239
     0.31799
     0.32633
     0.38193
     0.67660
     0.80170
     0.93791
     0.86008
     0.86008
     0.86286
     0.78224
     0.84062
     0.83784
     0.91567
     0.89621
     0.85174
     0.90733
     0.94903
     1.07969
     1.06579
     1.15475
     1.07135
     1.24092
     1.18255
     1.34378
     1.33266
     1.45498
     1.48000
     1.48834
     1.43552
     1.11305
     0.28741
    -0.82456
    -1.27213
    -1.40000
    -1.81977
    -1.69745
    -1.61962
    -1.92541
    -2.12000
    -2.36186
    -3.04016
    -2.77606
    -2.25622
    -1.84479
    -1.22209
    -0.85792
    -0.68278
    -0.33529
     0.00108
     0.30965
     0.57096
     0.99907
     1.20201
     1.20201
     1.07691
     0.98239
     0.91845
     0.79892
     0.69050
     0.68494
     0.70996
     0.68216
     0.66548
     0.57930
     0.59320
     0.49869
     0.40139
     0.31799
     0.20679
     0.10672
     0.04834
    -0.04062
    -0.13792
    -0.39645
    -0.65498
    -0.93575
    -1.07475
    -1.09421
    -1.24989
    -1.37220
    -1.52788
    -1.66965
    -1.80587
    -1.86425
    -1.91985
    -1.93375
    -1.92541
    -1.88649
    -1.81977
    -1.77251
    -1.70857
    -1.60294
    -1.50564
    -1.40278
    -1.38332
    -1.36942
    -1.38332
    -1.25545
    -1.21653
    -1.19985
    -1.20263
    -1.18595
    -1.18873
    -1.14147
    -1.11089
    -1.09977
    -1.21931
    -1.20541
    -1.22765
    -1.17761
    -1.11645
    -1.21375
    -1.19151
    -1.14703
    -1.19985
    -1.13591
    -1.09699
    -1.02471
    -1.09977
    -1.03583
    -0.98301
    -0.99969
    -0.95243
    -0.99691
    -0.93853
    -0.90796
    -0.88850
    -0.81622
    -0.83846
    -0.75784
    -0.77730
    -0.71058
    -0.69946
    -0.69112
    -0.66054
    -0.62996
    -0.58270
    -0.51043
    -0.54935
    -0.49097
    -0.48263
    -0.38811
    -0.35475
    -0.29359
    -0.25745
    -0.27135
    -0.21297
    -0.16850
    -0.09622
    -0.05730
    -0.11012
    -0.02116
     0.05390
     0.06502
     0.05668
     0.06502
     0.09282
     0.09560
     0.12618
     0.13452
     0.20401
     0.17065
     0.18455
     0.17899
     0.17065
     0.22069
     0.21235
     0.24015
     0.20957
     0.24293
     0.22347
     0.17343
     0.17343
     0.13730
     0.18733
     0.20123
     0.15953
     0.14008
     0.11784
     0.09004
     0.11506
     0.10394
     0.08170
     0.06780
     0.01776
     0.02054
     0.08448
     0.03166
    -0.00170
     0.00386
     0.00386
     0.04556
     0.03722
     0.02610
    -0.02950
     0.04556
     0.03722
    -0.00448
     0.07336
     0.07058
     0.03722
     0.02610
     0.03166
     0.00664
    -0.01838
    -0.02394
    -0.06286
    -0.08510
    -0.06564
    -0.06842
    -0.14904
    -0.14348
    -0.17406
    -0.19908
    -0.15738
    -0.22131
    -0.18240
    -0.17406
    -0.13792
    -0.07398
    -0.09900
    -0.04896
     0.07058
     0.14286
     0.20679
     0.20401
     0.24293
     0.36247
     0.42919
     0.47367
     0.54316
     0.54316
     0.41807
     0.52648
     0.56818
     0.59598
     0.63768
     0.66826
     0.56540
     0.46811
     0.30687
     0.38749
     0.23181
     0.06224
    -0.02950
    -0.19074
    -0.22965
    -0.32973
    -0.34085
    -0.34085
    -0.38255
    -0.48263
    -0.76618
    -1.12757
    -1.35830
    -1.45004
    -1.61684
    -1.82255
    -1.67799
    -0.89128
     0.41807
     1.85529
     2.51413
     2.87830
     1.98038
     1.12139
     1.18811
     1.60509
     2.11660
     3.16185
     3.99027
     3.96247
     3.55382
     3.02008
     2.47243
     2.01652
     1.61065
     1.16309
     0.78224
     0.49869
     0.39583
     0.48479
     0.43197
     0.32355
     0.47645
     0.62656
     0.93513
     1.36046
     2.18610
     2.69760
     2.79768
     2.05544
     1.36602
     1.02131
     0.86841
     1.03799
     1.23258
     1.14085
     0.96293
     0.72942
     0.46255
    -0.08232
    -0.66610
    -1.13035
    -1.38610
    -1.33606
    -1.26379
    -1.19985
    -1.07475
    -0.88016
    -0.71892
    -0.53267
    -0.37143
    -0.35753
    -0.25189
    -0.15460
    -0.10178
    -0.00170
    -0.06286
    -0.09344
    -0.16850
    -0.12680
    -0.26023
    -0.24633
    -0.31027
    -0.40201
    -0.47429
    -0.49097
    -0.51321
    -0.57158
    -0.61328
    -0.66332
    -0.62440
    -0.62162
    -0.62996
    -0.60216
    -0.54657
    -0.57714
    -0.49375
    -0.43259
    -0.39645
    -0.41869
    -0.37699
    -0.29359
    -0.23521
    -0.24633
    -0.28247
    -0.26857
    -0.21575
    -0.22409
    -0.21575
    -0.19630
    -0.23799
    -0.22131
    -0.27135
    -0.17684
    -0.28803
    -0.28525
    -0.27413
    -0.32139
    -0.34363
    -0.28803
    -0.36309
    -0.35475
    -0.36587
    -0.36587
    -0.05174
     0.62100
    -0.51321
    -0.80510
    -0.50765
    -0.38255
    -0.22965
    -0.19074
    -0.27969
    -0.29637
    -0.44649
    -0.42147
    -0.45761
    -0.57436
    -0.54101
    -0.57436
    -0.58270
    -0.58548
    -0.57158
    -0.56325
    -0.52711
    -0.54935
    -0.55213
    -0.51599
    -0.51321
    -0.51877
    -0.54101
    -0.47985
    -0.41591
    -0.45483
    -0.47429
    -0.46873
    -0.42147
    -0.47707
    -0.34919
    -0.34641
    -0.39923
    -0.40757
    -0.41313
    -0.38533
    -0.39089
    -0.39923
    -0.37977
    -0.34085
    -0.38811
    -0.36587
    -0.42147
    -0.44927
    -0.44371
    -0.43537
    -0.46595
    -0.48263
    -0.44649
    -0.48263
    -0.46595
    -0.50209
    -0.52989
    -0.49097
    -0.56047
    -0.51043
    -0.58548
    -0.55491
    -0.53267
    -0.54379
    -0.58548
    -0.61884
    -0.57714
    -0.58548
    -0.62996
    -0.61884
    -0.61328
    -0.63274
    -0.68556
    -0.73560
    -0.69390
    -0.73560
    -0.75784
    -0.73282
    -0.78564
    -0.84680
    -0.86070
    -0.91908
    -0.89128
    -0.89406
    -0.88294
    -0.91074
    -0.83846
    -0.84680
    -0.79120
    -0.73838
    -0.62440
    -0.61884
    -0.43537
    -0.36309
    -0.25745
    -0.10178
    -0.01282
     0.00664
     0.12896
     0.19845
     0.30131
     0.38749
     0.35691
     0.49591
     0.27351
     0.24571
     0.23181
    -0.10734
    -0.07120
     0.25683
     0.30409
    -0.37143
    -0.71892
     0.18455
     1.37992
     2.42239
     2.41405
     0.51258
    -0.43537
    -0.75506
    -0.31861
     0.02888
     0.70996
     1.05189
     1.11861
     1.11305
     0.59598
     0.05390
    -0.03506
    -0.48541
    -1.15815
    -0.95799
    -0.55213
     0.06502
     0.25683
     0.18455
     0.24293
     0.21791
     0.38749
     0.43197
     0.54316
     0.64046
     0.64602
     0.73498
     0.73498
     0.77112
     0.65436
     0.67938
     0.74332
     0.86841
     0.72942
     0.64046
     0.47367
     0.34301
     0.29297
     0.21235
     0.22625
     0.09004
     0.01220
     0.12896
     0.48757
     1.11027
     1.73019
     1.73853
     1.35212
     0.57374
     0.09838
    -0.09066
     0.12896
     0.78502
     1.31320
     1.57452
     1.53004
     1.42162
     1.48278
     1.13251
     0.76000
     0.48479
     0.57652
     0.65714
     0.78224
     1.09359
     1.29096
     1.26038
     1.17143
     1.09081
     0.96015
     0.77668
     0.64046
     0.48757
     0.38193
     0.19289
     0.01220
    -0.09622
    -0.29081
    -0.35753
    -0.41869
    -0.59104
    -0.60494
    -0.62718
    -0.69946
    -0.75228
    -0.83290
    -0.84680
    -0.91630
    -0.91074
    -0.90240
    -0.90240
    -0.86348
    -0.79676
    -0.68278
    -0.59938
    -0.49931
    -0.45761
    -0.39089
    -0.24911
    -0.16850
    -0.12402
    -0.01560
     0.02054
     0.09838
     0.07336
     0.10394
     0.10116
     0.03444
    -0.01004
    -0.02394
    -0.00448
    -0.19630
    -0.31027
    -0.34363
    -0.45483
    -0.61606
    -0.69112
    -0.87182
    -1.04417
    -1.09421
    -1.10255
    -0.96355
    -0.92186
    -0.99135
    -1.05529
    -1.06641
    -1.06085
    -0.97745
    -0.92186
    -0.68556
    -0.44927
    -0.28247
    -0.18518
    -0.11290
    -0.05730
     0.05390
     0.02610
     0.17065
     0.23737
     0.17343
     0.07892
     0.12618
     0.23181
     0.32077
     0.31243
     0.27073
     0.17343
    -0.00726
     0.01220
     0.01776
     0.09004
     0.02054
    -0.00448
     0.02054
     0.11506
     0.19567
     0.19289
     0.16509
     0.07336
     0.04278
     0.03166
     0.05668
     0.14842
     0.19567
     0.21513
     0.23737
     0.19011
     0.11784
     0.20679
     0.14564
     0.16509
     0.19289
     0.06780
     0.15397
     0.16231
     0.16509
     0.09004
     0.11228
     0.13174
     0.12062
     0.12062
     0.09282
     0.07614
     0.03444
     0.09004
     0.00386
     0.00386
     0.00386
    -0.04896
    -0.07676
    -0.07954
    -0.10456
    -0.16572
    -0.17684
    -0.26023
    -0.23243
    -0.27413
    -0.29637
    -0.44093
    -0.50765
    -0.54657
    -0.68556
    -0.67166
    -0.74394
    -0.90796
    -1.06085
    -1.16927
    -1.27769
    -1.16093
    -0.86070
    -0.76062
    -0.93853
    -1.17761
    -1.42502
    -1.39166
    -1.26101
    -0.76618
    -0.25189
     0.09560
     0.44587
     0.75166
     0.71552
     0.59598
     0.61822
     0.66548
     0.76834
     0.93791
     1.07691
     1.26872
     1.35490
     1.34100
     1.24926
     1.14641
     1.09915
     0.99351
     0.91845
     0.89899
     0.85174
     0.80170
     0.92957
     1.05467
     1.16865
     1.27984
     1.22980
     1.11305
     1.09637
     1.13251
     1.14363
     0.99907
     0.92123
     0.78224
     0.69606
     0.60432
     0.40139
     0.29575
     0.18455
     0.00664
    -0.12402
    -0.20742
    -0.11568
    -0.13236
    -0.19074
    -0.24911
    -0.24077
    -0.23243
    -0.21297
    -0.21020
    -0.07120
     0.05112
    -0.00726
     0.01220
     0.09004
     0.23181
     0.35413
     0.31799
     0.35691
     0.40695
     0.58764
     0.62100
     0.64880
     0.68216
     0.66548
     0.68216
     0.65158
     0.64602
     0.64602
     0.66270
     0.62100
     0.62378
     0.61266
     0.37359
     0.19845
     0.03444
    -0.12680
    -0.15460
    -0.01838
     0.14286
     0.37637
     0.12340
     0.10950
     0.70718
     1.05189
     1.49390
     2.19166
     2.42517
     1.99984
     0.85452
    -0.01838
    -0.15182
     0.31799
     0.87675
     1.29096
     1.45498
     1.21035
     0.60154
    -0.14626
    -0.54379
    -0.66332
    -0.89406
    -0.84124
    -0.46317
    -0.33251
     0.01220
     0.06224
     0.18455
     0.35691
     0.34301
     0.17899
     0.23459
    -0.07676
    -0.46317
    -0.61606
    -0.71058
    -0.73004
    -0.76896
    -0.82456
    -0.89128
    -0.68000
    -0.56881
    -0.81344
    -1.07475
    -1.11089
    -1.04973
    -0.93020
    -0.76618
    -0.58826
    -0.51321
    -0.47429
    -0.54935
    -0.53823
    -0.57714
    -0.64108
    -0.70780
    -0.70224
    -0.66610
    -0.67166
    -0.68000
    -0.73838
    -0.75506
    -0.74950
    -0.75506
    -0.73004
    -0.76618
    -0.78008
    -0.85514
    -0.86904
    -0.76340
    -0.72448
    -0.69390
    -0.65498
    -0.62162
    -0.60494
    -0.55213
    -0.55213
    -0.45205
    -0.42147
    -0.35197
    -0.28803
    -0.27691
    -0.27969
    -0.28247
    -0.24077
    -0.17128
    -0.22409
    -0.29637
    -0.28525
    -0.34919
    -0.30749
    -0.29359
    -0.27691
    -0.21853
    -0.28247
    -0.23243
    -0.20742
    -0.21297
    -0.16294
    -0.14904
    -0.17128
    -0.14070
    -0.07398
    -0.07954
     0.07336
     0.04000
     0.06224
     0.05946
     0.05390
     0.03166
     0.07614
     0.12062
     0.12062
     0.14286
     0.10394
     0.20401
     0.25683
     0.32911
     0.39027
     0.39305
     0.40139
     0.37359
     0.37637
     0.32633
     0.31799
     0.32911
     0.24015
     0.19567
     0.07058
    -0.04618
    -0.21297
    -0.28525
    -0.37421
    -0.52155
    -0.63552
    -0.77730
    -0.73838
    -0.68834
    -0.44927
    -0.17962
     0.17899
     0.59042
     0.89621
     0.97405
     1.21035
     1.61899
     1.67737
     1.57730
     1.61621
     1.59675
     1.65235
     1.71073
     1.64679
     1.46610
     1.16587
     0.86286
     0.58486
     0.24849
     0.14008
     0.15675
    -0.33251
    -0.68278
    -0.84680
    -0.94965
    -0.93297
    -0.89406
    -0.82734
    -0.81900
    -0.87738
    -0.94131
    -1.01637
    -1.00803
    -1.04973
    -0.96911
    -1.01081
    -0.97467
    -0.90518
    -0.83290
    -0.75784
    -0.59660
    -0.49931
    -0.44649
    -0.39923
    -0.33529
    -0.27413
    -0.21853
    -0.19074
    -0.27135
    -0.31583
    -0.34085
    -0.39645
    -0.38255
    -0.37699
    -0.45205
    -0.49375
    -0.50487
    -0.55769
    -0.59104
    -0.59104
    -0.51043
    -0.55491
    -0.53267
    -0.49653
    -0.49653
    -0.48819
    -0.46873
    -0.48541
    -0.50209
    -0.49931
    -0.46317
    -0.41035
    -0.44649
    -0.38533
    -0.41869
    -0.44649
    -0.28803
    -0.17406
    -0.10734
    -0.08788
    -0.03506
     0.04556
     0.25961
     0.43197
     0.69606
     0.77112
     0.79336
     0.66270
     0.63212
     0.61266
     0.65158
     0.69050
     0.75166
     0.72942
     0.65714
     0.50980
     0.32077
     0.21235
     0.03444
    -0.04340
    -0.13792
    -0.21575
    -0.19352
    -0.28525
    -0.32139
    -0.34641
    -0.38533
    -0.37143
    -0.36587
    -0.17962
    -0.22687
    -0.14626
     0.10394
     0.30409
     0.67104
     1.06023
     1.46054
     1.73019
     1.96370
     2.20556
     2.50579
     2.85606
     3.05065
     3.11459
     3.27583
     3.48154
     3.61498
     3.63722
     3.57884
     3.25359
     2.86718
     2.25004
     1.81359
     1.71629
     1.57174
     1.30486
     0.87119
     0.44031
     0.12062
    -0.12680
    -0.57436
    -0.74950
    -0.97745
    -0.96077
    -0.78008
    -0.54657
    -0.49931
    -0.35753
    -0.10456
     0.28463
     0.43197
     0.01776
     0.10116
     0.35135
     0.19011
     0.50147
     0.59320
     0.57374
     0.45421
     0.16787
    -0.22687
    -0.57992
    -0.66888
    -0.88016
    -0.84680
    -0.96355
    -1.11089
    -1.26657
    -1.33050
    -1.28881
    -1.18039
    -1.03027
    -0.77174
    -0.57436
    -0.50209
    -0.38533
    -0.19352
    -0.11290
    -0.14626
    -0.37699
    -0.27969
    -0.04896
     0.09282
    -0.07676
    -0.65776
    -0.28525
    -0.68834
    -0.79120
    -0.99969
    -1.02193
    -0.93575
    -0.68278
    -0.36865
    -0.43815
    -0.61606
    -0.36865
     0.25405
     0.74610
     1.30486
     1.36324
     1.34100
     1.61899
     1.89699
     2.26116
     2.64201
     2.44185
     2.12494
     1.98316
     1.79135
     1.56618
     1.64401
     1.90533
     2.15830
     2.60309
     2.79490
     2.47521
     2.06934
     1.60787
     0.68772
     0.49869
     0.77390
     0.55428
     0.78502
     0.96849
     0.71552
     0.62934
     0.62378
     0.42641
    -0.17406
    -0.67444
    -0.91908
    -1.06641
    -0.98301
    -0.75506
    -0.52989
    -0.48819
    -0.33529
    -0.18796
    -0.11290
    -0.14070
    -0.29359
    -0.31583
    -0.33807
    -0.30749
    -0.20742
    -0.36865
    -0.44649
    -0.41313
    -0.36865
    -0.24077
    -0.11290
    -0.20186
    -0.24077
    -0.26301
    -0.42147
    -0.34641
    -0.39645
    -0.48263
    -0.50487
    -0.51043
    -0.48541
    -0.66054
    -0.93020
    -1.14981
    -1.21653
    -1.24989
    -1.32494
    -1.30270
    -1.30270
    -1.28603
    -1.21097
    -1.16649
    -1.14425
    -1.16093
    -1.13313
    -1.05529
    -1.01359
    -1.01081
    -1.00247
    -0.96633
    -0.93853
    -0.88572
    -0.83846
    -0.85792
    -0.85792
    -0.82734
    -0.74950
    -0.73838
    -0.77452
    -0.75506
    -0.78842
    -0.79398
    -0.79676
    -0.68278
    -0.74394
    -0.66888
    -0.67444
    -0.67722
    -0.61050
    -0.63830
    -0.71614
    -0.69390
    -0.70224
    -0.73004
    -0.67166
    -0.72726
    -0.73560
    -0.71614
    -0.74394
    -0.66610
    -0.68556
    -0.70502
    -0.70502
    -0.66610
    -0.54935
    -0.54657
    -0.51599
    -0.46595
    -0.38811
    -0.32973
    -0.13236
     0.02888
     0.13174
     0.23181
     0.46811
     0.66548
     0.89899
     1.07135
     1.01297
     1.14919
     1.33544
     1.58286
     1.66069
     1.57174
     1.49946
     1.35212
     1.40772
     1.34378
     1.28540
     1.17699
     0.84340
     0.77112
     0.71552
     0.56818
     0.42919
     0.32077
     0.27907
     0.21513
     0.01498
    -0.27413
    -0.43815
    -0.42425
    -0.42981
    -0.14626
    -0.05730
    -0.12402
    -0.27413
    -0.37977
    -0.32695
    -0.24911
    -0.20464
    -0.09066
     0.02054
     0.18733
     0.29019
     0.31799
     0.40695
     0.40139
     0.38749
     0.37915
     0.29575
     0.20957
     0.25961
     0.65714
     0.84618
     0.87675
     0.83784
     0.71830
     0.86008
     1.20479
     1.15753
     1.09637
     1.10749
     1.47166
     1.65235
     1.89699
     2.20000
     2.87274
     3.09235
     3.66780
     4.19042
     4.00139
     3.75397
     3.11737
     2.79768
     3.28417
     2.97282
     2.50023
     2.06934
     1.52170
     1.23536
     0.93235
     0.59876
    -0.36309
    -1.60850
    -2.17004
    -2.55089
    -2.95398
    -1.90039
    -1.38054
    -1.41668
    -1.65020
    -1.65297
    -1.57514
    -1.17205
    -0.86626
    -0.56047
    -0.17684
     0.12340
     0.40139
     0.54594
     0.45143
     0.31799
     0.13174
     0.04278
    -0.09344
    -0.27969
    -0.36865
    -0.47985
    -0.49097
    -0.52433
    -0.51599
    -0.51043
    -0.45205
    -0.31861
    -0.20742
    -0.26301
    -0.28803
    -0.39923
    -0.48541
    -0.35475
    -0.30749
    -0.43537
    -0.51599
    -0.44927
    -0.38811
    -0.51321
    -0.67166
    -0.66332
    -0.77730
    -0.75506
    -0.64664
    -0.54101
    -0.57992
    -0.54657
    -0.48819
    -0.39923
    -0.27691
    -0.21020
    -0.09900
    -0.01838
     0.01220
    -0.04062
    -0.08788
    -0.22965
    -0.34085
    -0.35753
    -0.39367
    -0.40757
    -0.53545
    -0.51877
    -0.61884
    -0.66054
    -0.85236
    -0.81344
    -0.89406
    -0.97189
    -1.06363
    -1.05807
    -1.10811
    -0.97189
    -0.98023
    -1.05807
    -1.03027
    -1.01915
    -1.03861
    -1.05807
    -1.07753
    -1.14425
    -1.14425
    -1.19429
    -1.12201
    -1.10533
    -1.09143
    -1.00803
    -1.07475
    -0.97745
    -0.97745
    -0.96355
    -0.88294
    -0.82734
    -0.76618
    -0.72170
    -0.55769
    -0.45761
    -0.30193
    -0.11568
     0.17343
     0.43475
     0.57930
     0.67382
     0.82116
     0.96849
     0.86564
     0.97405
     1.04355
     1.13807
     0.93235
     0.92123
     0.68216
     0.50425
     0.29575
     0.16787
     0.01776
    -0.15460
    -0.30749
    -0.44371
    -0.53545
    -0.65776
    -0.63830
    -0.62162
    -0.62162
    -0.43537
    -0.45205
    -0.33807
    -0.31861
    -0.16294
    -0.07398
    -0.08232
    -0.02116
     0.05946
     0.02888
     0.06224
     0.01220
     0.09838
    -0.06286
    -0.00170
    -0.03784
    -0.00726
    -0.05452
     0.01498
     0.03444
     0.02332
     0.04000
     0.03722
     0.05390
     0.08726
     0.13174
     0.10672
     0.13174
     0.16231
     0.17899
     0.18733
     0.14286
     0.17343
     0.13174
     0.09282
     0.03166
    -0.01004
     0.00108
     0.05112
    -0.05452
     0.02610
     0.10394
     0.13452
     0.10950
     0.12340
     0.18177
     0.22903
     0.25961
     0.32633
     0.44587
     0.60154
     0.83506
     0.89899
     1.01853
     1.11027
     1.11027
     1.05467
     1.20479
     1.33544
     1.36880
     1.14363
     0.99629
     1.12973
     1.23536
     1.71907
     2.76432
     3.06455
     3.28973
     3.79011
     3.33699
     4.79923
     4.40448
     3.22023
     3.52324
     3.81513
     4.24602
     4.49621
     4.51567
     4.29050
     3.58440
     2.79768
     2.33621
     1.93313
     1.43274
     1.05189
     0.52926
     0.19567
    -0.12958
    -0.30193
    -0.47151
    -0.54379
    -0.66332
    -0.74672
    -0.74116
    -0.76618
    -0.76896
    -0.77174
    -0.76340
    -0.72448
    -0.79398
    -0.66332
    -0.61884
    -0.55491
    -0.53823
    -0.47429
    -0.47429
    -0.35475
    -0.42981
    -0.51043
    -0.51599
    -0.51877
    -0.56603
    -0.56603
    -0.61884
    -0.55491
    -0.66610
    -0.72448
    -0.71892
    -0.71614
    -0.76896
    -0.76340
    -0.74394
    -0.71614
    -0.59660
    -0.62718
    -0.66332
    -0.65498
    -0.65220
    -0.58270
    -0.46317
    -0.29359
    -0.14904
     0.06780
     0.42363
     0.87953
     1.32988
     1.41884
     1.11583
     0.91011
     0.65436
     0.50980
     0.58764
     0.89065
     0.89621
     0.59598
     0.33189
    -0.11846
    -0.42703
    -0.61884
    -0.68278
    -0.84958
    -1.33606
    -1.73915
    -2.32850
    -3.03738
    -3.42935
    -2.46749
    -1.85313
    -1.89761
    -2.08108
    -2.23676
    -2.36464
    -2.33406
    -2.24510
    -2.20340
    -1.96989
    -1.78085
    -1.55012
    -1.27213
    -1.08865
    -0.87182
    -0.72726
    -0.52433
    -0.35753
    -0.30471
    -0.22965
    -0.15460
    -0.01560
     0.01498
     0.08726
     0.09282
     0.13174
     0.16787
     0.29019
     0.33189
     0.35135
     0.41529
     0.49035
     0.34023
     0.15675
    -0.09622
    -0.32139
    -0.41591
    -0.60494
    -0.70224
    -0.75784
    -0.79954
    -0.79676
    -0.94131
    -1.13035
    -1.33606
    -1.58070
    -1.64186
    -1.70857
    -1.65297
    -1.63074
    -1.61962
    -1.63630
    -1.64186
    -1.60572
    -1.75861
    -1.73637
    -1.80031
    -1.95321
    -2.03104
    -2.07830
    -2.12556
    -2.17004
    -2.19784
    -2.21174
    -2.25900
    -2.22008
    -2.20896
    -2.19228
    -2.17004
    -2.17560
    -2.03660
    -2.01436
    -1.82255
    -1.70023
    -1.55012
    -1.44726
    -1.24433
    -1.08031
    -0.97189
    -0.79398
    -0.56881
    -0.29637
    -0.04062
     0.30131
     0.60988
     1.04633
     1.45776
     1.93591
     2.51413
     2.94502
     3.26193
     3.53158
     3.80401
     3.98749
     4.15706
     4.39058
     4.46842
     4.57683
     4.48231
     4.32664
     4.01251
     3.66780
     3.35923
     2.84772
     2.45853
     1.93591
     1.49668
     1.15475
     0.89343
     0.59320
     0.29853
     0.09282
    -0.11290
    -0.10178
    -0.02394
     0.08726
     0.21235
     0.28185
     0.30409
     0.47645
     0.73498
     0.85730
     0.84618
     0.88509
     0.90733
     1.01019
     1.10749
     1.02687
     0.93235
     0.79058
     0.71274
     0.65436
     0.56262
     0.18733
     0.06780
    -0.02116
    -0.24633
    -0.52711
    -1.07753
    -1.04695
    -1.11645
    -1.13035
    -1.06641
    -1.15259
    -1.35552
    -1.51120
    -1.42224
    -1.19429
    -1.16927
    -1.03027
    -0.96077
    -0.89128
    -0.92742
    -0.79676
    -0.66888
    -0.58826
    -0.46873
    -0.40479
    -0.46039
    -0.49097
    -0.46317
    -0.59660
    -0.79120
    -0.67444
    -0.67722
    -0.86626
    -1.00803
    -1.07475
    -1.12479
    -1.07197
    -0.99135
    -0.96633
    -0.88850
    -0.79676
    -0.76618
    -0.65776
    -0.68556
    -0.45205
    -0.26579
    -0.11012
     0.02610
     0.16787
     0.35135
     0.57930
     0.71830
     0.99629
     1.09359
     1.12417
     1.16031
     1.30486
     1.35490
     1.27150
     1.20201
     1.08803
     0.96015
     0.83506
     0.70996
     0.50425
     0.31521
     0.04556
    -0.07676
    -0.28247
    -0.40757
    -0.60772
    -0.73560
    -0.86070
    -0.98023
    -0.99691
    -0.95243
    -1.06641
    -0.99413
    -1.00525
    -0.99135
    -0.96633
    -0.94687
    -0.91074
    -0.88850
    -0.88572
    -0.76618
    -0.70780
    -0.71614
    -0.76340
    -0.74394
    -0.69112
    -0.64942
    -0.64942
    -0.68000
    -0.61606
    -0.61050
    -0.62718
    -0.60216
    -0.57714
    -0.54657
    -0.66332
    -0.59938
    -0.55769
    -0.60494
    -0.63552
    -0.57158
    -0.59382
    -0.62440
    -0.51043
    -0.47707
    -0.48263
    -0.50209
    -0.51599
    -0.46317
    -0.41313
    -0.43815
    -0.38811
    -0.37421
    -0.25189
    -0.25745
    -0.25745
    -0.20186
    -0.15738
    -0.14626
    -0.17406
    -0.16850
    -0.10734
    -0.09066
    -0.09066
    -0.05730
     0.01776
     0.00386
    -0.01560
    -0.04896
     0.03166
     0.05112
     0.02054
     0.08726
     0.03166
     0.03166
     0.09004
     0.07336
     0.08726
     0.04834
     0.09838
     0.08448
     0.10950
     0.08170
     0.07336
     0.01776
     0.05112
     0.05668
     0.07336
    -0.01004
     0.05946
     0.00386
    -0.03506
     0.04000
     0.01498
     0.00664
    -0.01282
    -0.01560
    -0.06286
    -0.02950
    -0.01838
    -0.07954
    -0.01282
    -0.02672
     0.00386
    -0.02394
    -0.03228
    -0.01838
    -0.07398
    -0.03784
    -0.00170
     0.00664
    -0.01838
     0.04556
     0.03166
     0.04834
     0.06780
     0.08170
     0.05946
     0.16231
     0.15953
     0.12062
     0.10394
     0.17621
     0.14564
     0.10672
     0.09838
     0.10672
     0.20957
     0.13452
     0.15397
     0.14842
     0.14286
     0.19567
     0.17065
     0.23459
     0.33745
     0.30687
     0.37637
     0.47367
     0.60988
     0.71274
     0.77112
     0.85730
     0.93791
     0.82672
     0.78780
     0.90177
     0.95459
     0.97683
     1.04911
     1.04911
     1.25204
     1.21591
     1.06857
     0.97405
     0.84896
     0.74054
     0.67382
     0.52370
     0.40139
     0.13452
    -0.07398
    -0.26857
    -0.37421
    -0.28247
    -0.45205
    -1.19985
    -1.92819
    -2.19784
    -2.17004
    -2.01158
    -1.97545
    -2.57035
    -3.10409
    -2.99846
    -2.87336
    -2.50919
    -1.31938
    -0.74116
    -1.59738
    -1.86703
    -1.62796
    -1.13869
    -0.46039
    -0.01004
     0.40139
     0.73220
     0.80448
     0.86286
     0.84618
     0.76000
     0.79892
     0.85174
     0.86841
     0.90455
     0.86841
     0.78224
     0.81560
     0.61266
     0.57096
     0.52926
     0.50703
     0.54594
     0.52926
     0.48757
     0.47923
     0.47367
     0.51258
     0.49313
     0.46255
     0.41251
     0.30965
     0.24571
     0.21513
     0.15953
     0.19845
     0.12618
     0.06780
     0.04278
    -0.01004
     0.02054
     0.06224
     0.07614
     0.03166
     0.15397
     0.30131
     0.32911
     0.39305
     0.54594
     0.52926
     0.54872
     0.62934
     0.71830
     0.77946
     0.75722
     0.83228
     0.81838
     0.82672
     0.70440
     0.65714
     0.50703
     0.42363
     0.30409
     0.17065
     0.09560
    -0.03228
    -0.12402
    -0.23243
    -0.27691
    -0.46317
    -0.51043
    -0.50487
    -0.57436
    -0.68000
    -0.76896
    -0.75228
    -0.72170
    -0.71614
    -0.71892
    -0.72726
    -0.71614
    -0.77174
    -0.69946
    -0.69946
    -0.64942
    -0.69668
    -0.66610
    -0.59938
    -0.58826
    -0.54101
    -0.56881
    -0.57992
    -0.61606
    -0.53823
    -0.49653
    -0.46595
    -0.53823
    -0.54101
    -0.45483
    -0.45483
    -0.45483
    -0.43815
    -0.49097
    -0.45205
    -0.46317
    -0.40479
    -0.45205
    -0.40479
    -0.45761
    -0.44649
    -0.39645
    -0.38255
    -0.45205
    -0.41591
    -0.42425
    -0.36587
    -0.44371
    -0.36309
    -0.34363
    -0.34363
    -0.37143
    -0.28525
    -0.22687
    -0.22409
    -0.22131
    -0.19630
    -0.10734
    -0.08232
    -0.12124
    -0.09344
    -0.14348
    -0.14348
    -0.15182
    -0.05730
    -0.04340
    -0.07676
    -0.14070
    -0.11568
    -0.13514
    -0.19908
    -0.27691
    -0.22965
    -0.24355
    -0.22687
    -0.27691
    -0.21853
    -0.11846
    -0.17406
    -0.06842
     0.07892
     0.21513
     0.18455
     0.15953
     0.02610
    -0.06008
     0.09560
     0.11506
     0.18733
     0.32355
     0.41251
     0.25127
     0.17343
     0.03444
     0.06780
     0.12618
     0.34579
     0.40417
     0.29575
     0.22069
     0.34301
     0.35413
     0.43753
     0.51258
     0.64880
     0.72108
     0.71552
     0.69884
     0.62378
     0.66548
     0.77668
     0.81838
     0.89899
     0.83506
     0.56540
     0.43753
     0.45699
     0.50980
     0.36803
     0.30687
     0.19845
    -0.01282
    -0.18240
    -0.32417
    -0.56047
    -0.88016
    -1.07753
    -1.16371
    -1.23877
    -1.24989
    -1.40000
    -1.56958
    -1.60572
    -1.80587
    -1.80865
    -1.52788
    -1.28325
    -1.15537
    -0.96911
    -0.86626
    -1.34440
    -1.88649
    -1.98657
    -1.40834
    -1.07753
    -0.80788
    -0.72170
    -0.75784
    -0.73838
    -0.64108
    -0.57992
    -0.43537
    -0.11290
    -0.01838
     0.20123
     0.58486
     0.85452
     1.14085
     1.39104
     1.66625
     1.76911
     1.91089
     1.99150
     2.00818
     1.89143
     1.81359
     1.80525
     1.65513
     1.39104
     1.27150
     1.16031
     1.08525
     0.93791
     0.79892
     0.63490
     0.56262
     0.38193
     0.21791
     0.22625
     0.12340
     0.00108
    -0.01282
    -0.01004
     0.04834
    -0.01282
     0.00664
     0.00108
     0.07058
     0.05668
     0.05946
     0.12896
     0.11228
     0.06780
     0.05112
     0.14564
     0.13174
     0.18455
     0.11228
     0.11784
     0.20957
     0.23181
     0.27351
     0.27351
     0.38193
     0.55706
     0.64324
     0.67382
     0.85174
     0.96293
     0.97405
     1.09359
     1.16309
     1.16865
     1.22147
     1.28818
     1.26038
     1.20479
     1.22703
     1.16587
     1.14363
     1.03521
     0.93791
     0.77668
     0.72386
     0.76556
     0.72942
     0.79336
     0.80448
     0.68494
     0.44031
     0.27351
     0.39305
     0.51258
     0.49869
     0.50703
     0.47645
     0.44031
     0.48757
     0.39305
     0.29575
     0.19567
     0.22069
     0.09838
     0.10950
     0.12896
     0.02332
    -0.02394
    -0.04340
    -0.07676
    -0.11290
    -0.19074
    -0.27135
    -0.26301
    -0.28525
    -0.33529
    -0.39089
    -0.37699
    -0.44371
    -0.43259
    -0.46039
    -0.39089
    -0.39367
    -0.47985
    -0.51321
    -0.48819
    -0.48819
    -0.47151
    -0.47707
    -0.49653
    -0.50209
    -0.48541
    -0.44927
    -0.44927
    -0.41313
    -0.45761
    -0.32973
    -0.22409
    -0.16016
    -0.05452
    -0.02950
     0.05946
     0.14286
    -0.01838
     0.15397
     0.23737
     0.18455
     0.15675
     0.25683
     0.34579
     0.29575
     0.20679
     0.10116
     0.04556
    -0.04896
    -0.14904
    -0.08510
    -0.17128
    -0.20464
    -0.34085
    -0.31861
    -0.36309
    -0.54379
    -0.59660
    -0.65776
    -0.63830
    -0.64386
    -0.66054
    -0.76896
    -0.70224
    -0.83568
    -0.85236
    -0.86904
    -0.85236
    -0.93297
    -0.96911
    -0.91074
    -0.78008
    -0.71614
    -0.69390
    -0.65498
    -0.65776
    -0.64664
    -0.60494
    -0.66054
    -0.52433
    -0.45205
    -0.41035
    -0.00448
     0.11784
     0.22347
     0.38193
     0.94903
     0.85730
     0.70162
     0.57930
    -0.16850
    -1.01081
    -1.73359
    -0.68556
    -0.16294
    -1.38054
    -1.90595
    -2.22842
    -2.87336
    -2.82888
    -3.22919
    -3.21251
    -2.16448
    -1.75305
    -2.18950
    -3.00680
    -3.09575
    -2.54811
    -1.99491
    -1.44170
    -1.30826
    -1.14425
    -0.81066
    -0.63274
    -0.65220
    -0.62440
    -0.86070
    -0.99691
    -1.00247
    -1.01637
    -0.87182
    -0.81900
    -0.54101
    -0.31861
    -0.13514
     0.11228
     0.24015
     0.32077
     0.44031
     0.57374
     0.67104
     0.82672
     0.85174
     0.96015
     0.92679
     0.93791
     0.97961
     0.93513
     0.89065
     0.77112
     0.72108
     0.64602
     0.57096
     0.50147
     0.44865
     0.42363
     0.41251
     0.42085
     0.37359
     0.38471
     0.33467
     0.31799
     0.35691
     0.35135
     0.36803
     0.40139
     0.43197
     0.43475
     0.44309
     0.49035
     0.49313
     0.55706
     0.48757
     0.49035
     0.51814
     0.52370
     0.52092
     0.49591
     0.55150
     0.46255
     0.49591
     0.56540
     0.51258
     0.54316
     0.48479
     0.48201
     0.55150
     0.50980
     0.53482
     0.50703
     0.54316
     0.52370
     0.51536
     0.53204
     0.54872
     0.56540
     0.55984
     0.50147
     0.54316
     0.53204
     0.56262
     0.57096
     0.52926
     0.49869
     0.57652
     0.54872
     0.56818
     0.56262
     0.51536
     0.46533
     0.51258
     0.45977
     0.48201
     0.55428
     0.39027
     0.35691
     0.34579
     0.40695
     0.34579
     0.20957
     0.26517
     0.19845
     0.20401
     0.20679
     0.15119
     0.13730
     0.04000
     0.04278
     0.05390
     0.08170
     0.07614
     0.04278
    -0.01282
    -0.02672
    -0.02116
    -0.02394
     0.02888
    -0.02950
    -0.05174
     0.04000
     0.06502
     0.09838
    -0.00448
    -0.14070
    -0.09344
    -0.12402
    -0.19352
    -0.33251
    -0.55213
    -0.65220
    -0.57158
    -0.61606
    -0.68834
    -0.91908
    -0.96911
    -1.04695
    -1.14147
    -1.28881
    -1.29992
    -1.15815
    -1.07753
    -0.94409
    -0.72726
    -0.39645
    -0.10734
     0.12062
     0.26239
     0.37359
     0.58764
     0.84340
     0.91011
     1.12973
     1.14641
     1.22425
     1.26594
     1.27984
     1.25482
     1.10193
     0.94069
     0.73776
     0.56540
     0.37359
     0.24849
     0.09838
    -0.04896
    -0.10178
    -0.13792
    -0.13792
    -0.14626
    -0.20464
    -0.23243
    -0.16850
    -0.06286
    -0.06008
    -0.02672
    -0.08232
    -0.09066
    -0.12402
    -0.11846
     0.04834
     0.04000
    -0.06564
    -0.05452
    -0.02116
     0.05668
     0.17899
     0.17899
     0.09004
     0.00386
    -0.15182
     0.03166
    -0.04062
    -0.02116
    -0.02672
    -0.01004
    -0.05730
    -0.06842
    -0.09622
    -0.13236
    -0.27135
    -0.44649
    -0.52433
    -0.63830
    -0.67444
    -0.76896
    -0.85514
    -0.81900
    -0.90518
    -0.94687
    -0.87738
    -0.73560
    -0.81066
    -0.90796
    -0.96077
    -0.85792
    -0.85792
    -0.88572
    -0.82178
    -0.74116
    -0.67166
    -0.66888
    -0.58548
    -0.57714
    -0.58270
    -0.56603
    -0.46039
    -0.46595
    -0.47151
    -0.45483
    -0.28525
    -0.15182
    -0.14904
    -0.13236
     0.05112
     0.12062
     0.14842
     0.25961
     0.34579
     0.46255
     0.52370
     0.66548
     0.69606
     0.76556
     0.97961
     1.14363
     1.19367
     1.28818
     1.46332
     1.51058
     1.51614
     1.43830
     1.61065
     1.50780
     1.02131
     0.37359
    -0.99691
    -2.04216
    -1.77529
    -2.06440
    -2.80108
    -1.92819
    -1.62240
    -2.41467
    -3.29035
    -3.69066
    -3.10965
    -2.80108
    -2.36186
    -2.01992
    -1.73915
    -1.19151
    -0.55491
     0.13730
     0.57374
     0.95181
     1.21035
     1.32710
     1.40494
     1.36880
     1.39104
     1.24092
     1.16587
     1.03799
     1.02687
     1.09637
     1.07691
     1.01297
     0.88787
     0.90733
     0.91567
     0.95737
     0.90733
     0.87675
     0.90733
     0.96571
     1.06857
     1.06301
     0.99351
     1.06301
     1.08525
     1.09359
     1.05745
     0.93791
     0.96849
     0.79336
     0.63490
     0.60154
     0.54038
     0.39583
     0.22625
    -0.08788
    -0.29637
    -0.41313
    -0.62162
    -0.78008
    -0.91074
    -1.13869
    -1.27213
    -1.38054
    -1.35552
    -1.36942
    -1.46950
    -1.50842
    -1.51120
    -1.40834
    -1.31104
    -1.17205
    -1.01915
    -0.90796
    -0.81900
    -0.65498
    -0.47707
    -0.35475
    -0.33529
    -0.26579
    -0.17128
    -0.08232
    -0.00170
     0.06224
     0.07614
     0.10116
     0.12340
     0.15397
     0.10672
     0.14286
     0.09282
     0.08726
     0.03444
     0.08448
     0.16787
     0.15119
     0.12618
     0.11228
     0.15953
     0.24293
     0.28185
     0.24849
     0.21235
     0.16231
     0.22347
     0.27351
     0.27073
     0.18455
     0.11228
     0.13452
     0.17899
     0.13174
     0.16509
     0.02610
     0.03444
     0.04556
     0.00942
    -0.01282
    -0.04340
    -0.12680
    -0.21297
    -0.18518
    -0.12402
    -0.19352
    -0.23799
    -0.34919
    -0.36031
    -0.35753
    -0.38255
    -0.43815
    -0.51043
    -0.54657
    -0.57714
    -0.57436
    -0.52433
    -0.59382
    -0.62162
    -0.68278
    -0.69112
    -0.62718
    -0.63552
    -0.54379
    -0.57158
    -0.61606
    -0.66054
    -0.56047
    -0.49097
    -0.48263
    -0.57714
    -0.60216
    -0.55213
    -0.57992
    -0.48263
    -0.50487
    -0.42425
    -0.39645
     0.03166
     0.49591
     0.76278
     0.51814
     0.39583
     0.45421
     0.59320
     0.84062
     0.92123
     1.11027
     1.22147
     1.32988
     1.40772
     1.18811
     1.07691
     0.90455
     0.63212
     0.51536
     0.37915
     0.27073
     0.31799
     0.22069
     0.07614
    -0.04340
    -0.14904
    -0.19630
    -0.19908
    -0.26579
    -0.29915
    -0.25189
    -0.25745
    -0.21020
    -0.17128
    -0.13236
    -0.16294
    -0.07398
    -0.01560
     0.06780
     0.11506
     0.15119
     0.12340
     0.15953
     0.27351
     0.34301
     0.40973
     0.39027
     0.42919
     0.60432
     0.51814
     0.57930
     0.63212
     0.55984
     0.67382
     0.62656
     0.71830
     0.69884
     0.74888
     0.70162
     0.73498
     0.76556
     0.87953
     0.91845
     0.88231
     1.01297
     1.04633
     1.11583
     1.18811
     1.28818
     1.28818
     1.26872
     1.22147
     1.29652
     1.34378
     1.32988
     1.20479
     1.14919
     1.06023
     0.92679
     0.81282
     0.74332
     0.59042
     0.38471
     0.21791
     0.13452
     0.03444
    -0.04062
    -0.16294
    -0.24911
    -0.34641
    -0.31305
    -0.30471
    -0.29359
    -0.36865
    -0.40201
    -0.35475
    -0.22131
    -0.27135
    -0.39923
    -0.27969
    -0.18796
    -0.01560
     0.03444
    -0.09066
     0.00664
    -0.03784
     0.06502
     0.00386
    -0.09344
    -0.10734
    -0.16294
    -0.17684
    -0.32973
    -0.46317
    -0.63830
     0.59320
     2.41127
     3.69004
     2.94780
     2.14718
     2.21946
     2.17498
     2.58919
     2.78100
     2.99506
     3.36201
     3.64556
     3.56494
     3.10069
     2.61699
     2.08046
     1.62177
     1.19923
     0.77668
     0.35691
    -0.01282
    -0.05174
    -0.07398
    -0.10178
    -0.14904
    -0.21575
    -0.16850
    -0.14626
     0.05390
     0.16509
     0.14564
     0.25683
     0.21235
     0.24015
     0.24571
     0.32633
     0.24849
     0.15675
     0.18455
     0.22903
     0.16231
     0.06780
     0.01776
    -0.07954
    -0.03784
    -0.11568
    -0.16016
    -0.20186
    -0.31583
    -0.35197
    -0.35475
    -0.36865
    -0.39089
    -0.51599
    -0.53823
    -0.56047
    -0.49653
    -0.54657
    -0.54935
    -0.61884
    -0.61328
    -0.59382
    -0.60772
    -0.54657
    -0.56325
    -0.63552
    -0.68000
    -0.60216
    -0.68834
    -0.72448
    -0.70502
    -0.71892
    -0.71892
    -0.73282
    -0.76618
    -0.81622
    -0.86348
    -0.96355
    -1.04139
    -1.07475
    -1.05807
    -1.04139
    -1.07197
    -1.08309
    -1.18595
    -1.25267
    -1.28603
    -1.33328
    -1.26101
    -1.29158
    -1.24155
    -1.07197
    -0.68556
    -0.48819
    -0.67722
    -0.89128
    -0.79954
    -0.67166
    -0.47707
    -0.29359
    -0.04618
     0.04278
     0.02888
     0.16231
     0.16231
     0.14564
     0.20123
     0.16509
     0.17621
     0.17621
     0.13730
     0.07336
     0.05390
    -0.01560
     0.01220
     0.01498
    -0.01282
    -0.02116
    -0.19074
    -0.18796
    -0.14348
    -0.04896
    -0.06286
    -0.04618
    -0.13514
    -0.08232
    -0.09622
    -0.04618
     0.09838
     0.13730
     0.14842
     0.13174
     0.16231
     0.20679
     0.17065
     0.18455
     0.15397
     0.23459
     0.22069
     0.28463
     0.22347
     0.14842
     0.09282
     0.02054
     0.04000
     0.12062
     0.08726
     0.14008
     0.10672
     0.18733
     0.12340
     0.13452
     0.12062
     0.28463
     0.39027
     0.45977
     0.52370
     0.55428
     0.58486
     0.68216
     0.87119
     1.14363
     1.24648
     1.29374
     1.37714
     1.37714
     1.27984
     1.25204
     1.35768
     1.37436
     1.34100
     1.21591
     1.14919
     1.06301
     0.94069
     0.74054
     0.65436
     0.50147
     0.31243
     0.19011
     0.15675
     0.08726
    -0.03784
    -0.10456
    -0.24633
    -0.24355
    -0.30193
    -0.26023
    -0.26579
    -0.31861
    -0.27969
    -0.24355
    -0.26579
    -0.19908
    -0.23521
    -0.17962
    -0.19630
    -0.26857
    -0.33807
    -0.36309
    -0.44371
    -0.58826
    -0.66332
    -0.62718
