# Supplementary material for: Software algorithm and hardware design for real-time implementation of new spectral estimator
Source: Biomed Eng Online. 2014 May 9;13:61. doi: 10.1186/1475-925X-13-61 (PMC4057578; doi:10.1186/1475-925X-13-61)
Supplement: Additional file 2 — txtfiles.zip. [file 1475-925X-13-61-S2.zip › FILE108.TXT]

    -0.23387
    -0.25087
    -0.27759
    -0.26301
    -0.20958
    -0.20958
    -0.18529
    -0.15614
    -0.16343
    -0.08327
    -0.11242
    -0.08570
    -0.04441
    -0.06384
    -0.04926
    -0.02740
     0.02846
     0.10376
     0.06004
     0.09162
     0.10376
     0.12319
     0.17177
     0.26407
     0.24464
     0.26650
     0.31994
     0.33937
     0.39767
     0.43410
     0.55798
     0.63814
     0.75716
     0.84217
     0.97576
     1.07049
     1.17737
     1.58787
     2.13196
     2.67848
     3.06226
     3.20314
     2.52059
     0.76687
    -1.54794
    -3.85547
    -3.32353
     0.11348
     2.25827
     2.27770
     0.60170
    -1.14230
    -2.06289
    -2.43695
    -2.23777
    -1.68154
    -0.91884
    -0.14399
     0.39281
     0.84217
     1.34983
     1.46399
     1.38626
     1.44942
     1.27453
     1.12150
     0.99520
     0.78388
     0.59442
     0.40495
     0.21792
     0.13048
    -0.00311
    -0.11485
    -0.26544
    -0.28730
    -0.24115
    -0.25573
    -0.31888
    -0.30674
    -0.27759
    -0.28245
    -0.25330
    -0.22901
    -0.16828
    -0.17800
    -0.13428
    -0.13671
    -0.05169
    -0.07113
    -0.05169
    -0.04684
     0.00417
    -0.00311
     0.01146
    -0.03469
    -0.00068
    -0.02740
    -0.01283
    -0.03469
    -0.00311
    -0.08084
    -0.09784
    -0.13185
    -0.07113
    -0.14399
    -0.16343
    -0.18772
    -0.20958
    -0.21929
    -0.22172
    -0.27030
    -0.28245
    -0.29945
    -0.29459
    -0.33103
    -0.35289
    -0.41847
    -0.45005
    -0.45247
    -0.46705
    -0.44762
    -0.49620
    -0.48405
    -0.54720
    -0.53020
    -0.48891
    -0.46705
    -0.52534
    -0.51077
    -0.53992
    -0.52049
    -0.53506
    -0.48891
    -0.47434
    -0.47434
    -0.46462
    -0.42818
    -0.37961
    -0.45733
    -0.46462
    -0.43304
    -0.45490
    -0.41847
    -0.41118
    -0.39418
    -0.41361
    -0.44033
    -0.39175
    -0.34803
    -0.36503
    -0.41361
    -0.40875
    -0.36017
    -0.35046
    -0.35046
    -0.33345
    -0.29216
    -0.36746
    -0.30431
    -0.31888
    -0.27030
    -0.26059
    -0.22415
    -0.23872
    -0.17071
    -0.15128
    -0.10270
    -0.15857
    -0.18043
    -0.11242
    -0.06870
    -0.07841
     0.02361
     0.11105
     0.05032
    -0.00797
     0.04061
     0.06004
     0.08919
     0.00174
     0.02846
     0.02846
    -0.02740
     0.00174
    -0.04198
    -0.02497
    -0.02255
    -0.11728
    -0.09541
    -0.19014
    -0.20715
    -0.22901
    -0.22172
    -0.24115
    -0.29702
    -0.34074
    -0.30916
    -0.17314
     0.35638
     1.24781
     1.77733
     1.42513
     0.85917
     0.78388
     0.74501
     0.66243
     0.75716
     1.05592
     1.34011
     1.47128
     1.34011
     0.96848
     0.60656
     0.30294
     0.03332
    -0.15128
    -0.33831
    -0.35532
    -0.37961
    -0.34074
    -0.36017
    -0.30188
    -0.30916
    -0.31402
    -0.27030
    -0.27273
    -0.18772
    -0.23144
    -0.18529
    -0.15857
    -0.10027
    -0.15371
    -0.18286
    -0.17071
    -0.12699
    -0.10756
    -0.10270
    -0.13914
    -0.13185
    -0.21201
    -0.19257
    -0.20472
    -0.19743
    -0.19014
    -0.22901
    -0.27516
    -0.24601
    -0.23144
    -0.21443
    -0.21443
    -0.13671
    -0.15371
    -0.09784
    -0.04684
     0.05761
     0.01632
     0.03332
     0.06004
     0.12805
     0.17906
     0.15720
     0.15234
     0.16206
     0.20578
     0.23250
     0.25679
     0.27622
     0.36123
     0.35880
     0.48754
     0.61628
     0.78388
     1.07778
     1.62916
     2.49145
     3.50919
     3.99741
     3.71808
     2.96267
     3.38288
     3.41203
     2.14896
     1.85748
     0.98548
    -0.06627
    -0.10513
    -0.51077
    -1.50665
    -2.46610
    -2.68956
    -2.43452
    -1.68640
    -1.92201
    -2.53654
    -3.41826
    -3.75103
    -3.43283
    -2.67256
    -1.71797
    -0.94070
     0.01146
     0.49240
     0.44625
     0.36852
     0.13048
    -0.05412
    -0.16100
    -0.52534
    -0.75610
    -0.89941
    -0.92613
    -0.89698
    -0.87512
    -0.79253
    -0.74638
    -0.64922
    -0.65408
    -0.60064
    -0.51563
    -0.51563
    -0.46705
    -0.44519
    -0.49863
    -0.38203
    -0.34317
    -0.40875
    -0.34560
    -0.40632
    -0.37718
    -0.34560
    -0.35046
    -0.31402
    -0.30916
    -0.29216
    -0.27273
    -0.27030
    -0.24844
    -0.27273
    -0.30674
    -0.25816
    -0.22172
    -0.15371
    -0.22901
    -0.25087
    -0.19743
    -0.18043
    -0.17800
    -0.12942
    -0.19743
    -0.20958
    -0.19014
    -0.13914
    -0.17071
    -0.19257
    -0.22415
    -0.15857
    -0.19986
    -0.18772
    -0.17800
    -0.20472
    -0.15614
    -0.13671
    -0.15128
    -0.20715
    -0.16586
    -0.20958
    -0.18529
    -0.09784
    -0.10270
    -0.11242
    -0.08813
    -0.11728
    -0.02740
    -0.04684
    -0.04198
    -0.02012
    -0.02983
     0.02603
    -0.02497
     0.06733
     0.06976
     0.03818
     0.07947
     0.02118
     0.08919
     0.08676
     0.01632
     0.05761
     0.08676
     0.12562
     0.04789
     0.06976
     0.00417
     0.03818
     0.05275
     0.08190
     0.04547
     0.00174
    -0.01769
     0.02118
     0.00903
     0.07461
     0.02361
     0.02361
     0.00174
     0.05275
     0.05761
     0.04061
     0.01389
     0.00417
     0.06733
     0.10862
     0.12805
     0.09405
     0.09647
     0.13048
     0.18635
     0.27622
     0.24464
     0.25193
     0.22521
     0.29565
     0.26650
     0.35395
     0.58956
     0.66243
     0.61142
     0.43167
     0.28836
     0.25193
     0.30051
     0.32237
     0.55555
     0.80088
     0.97819
     0.92476
     0.93447
     0.86403
     0.90290
     1.17008
     1.43484
     1.81619
     1.79190
     0.36366
    -0.07598
     1.25267
     1.35954
     0.77173
     0.54098
     0.40495
     0.51426
     0.37095
     0.12562
    -0.09784
    -0.25330
    -0.31159
    -0.33345
    -0.25816
    -0.17071
    -0.06141
     0.06247
     0.15963
     0.16691
     0.20821
     0.29322
     0.26650
     0.28836
     0.25922
     0.22278
     0.17420
     0.20821
     0.15720
     0.14020
     0.09162
     0.02118
     0.02361
    -0.01769
    -0.00554
    -0.00797
    -0.11970
    -0.12213
    -0.10270
    -0.12456
    -0.12699
    -0.09056
     0.13534
     0.49240
     0.75473
     0.57984
     0.00174
    -0.37961
    -0.38932
    -0.43790
    -0.59578
    -0.41847
    -0.20229
    -0.16828
    -0.12699
     0.14748
    -0.05412
    -0.44276
    -0.52049
    -0.67108
    -0.75367
    -0.62736
    -0.38932
    -0.08327
     0.10376
     0.42924
     0.36609
     0.23007
     0.22278
    -0.08327
    -0.30431
    -0.41361
    -0.19500
     0.11591
     0.19849
    -0.00797
    -0.35046
    -0.74881
    -0.62250
    -0.16828
     0.21792
     0.29322
     0.36609
     0.31994
     0.49726
     0.44382
     0.11348
     0.02603
     0.14263
     0.08919
     0.21549
     0.40253
     0.35880
     0.12319
    -0.12456
    -0.38446
    -0.75610
    -0.83625
    -0.85568
    -0.86297
    -0.91398
    -1.07672
    -1.13016
    -1.25161
    -1.44107
    -1.40221
    -1.24918
    -1.12773
    -0.92613
    -0.90669
    -0.86297
    -0.84111
    -0.85326
    -0.74881
    -0.68566
    -0.55206
    -0.41847
    -0.31888
    -0.28730
    -0.23387
    -0.13185
    -0.11485
    -0.08813
    -0.07113
    -0.10027
    -0.09541
    -0.08327
    -0.05412
    -0.12456
    -0.14642
    -0.14885
    -0.13671
    -0.13185
    -0.13671
    -0.17557
    -0.17314
    -0.16100
    -0.15857
    -0.19014
    -0.17557
    -0.14642
    -0.17800
    -0.15857
    -0.16100
    -0.21929
    -0.19743
    -0.21929
    -0.30674
    -0.24601
    -0.20472
    -0.22658
    -0.19014
    -0.20958
    -0.12699
    -0.09541
    -0.10999
    -0.12456
    -0.13428
    -0.16343
    -0.21686
    -0.25087
    -0.27273
    -0.23387
    -0.23144
    -0.36503
    -0.27273
    -0.28973
    -0.40389
    -0.58607
    -0.67351
    -0.63708
    -0.56907
    -0.61279
    -0.56421
    -0.57149
    -0.56664
    -0.51563
    -0.40147
    -0.36017
    -0.30674
    -0.24115
    -0.14399
    -0.04926
     0.00660
     0.12319
     0.26407
     0.24464
     0.34180
     0.40738
     0.47782
     0.55555
     0.69157
     0.91018
     1.02677
     1.18709
     1.37898
     1.56844
     1.70932
     1.70203
     2.02751
     2.39672
     3.15456
     2.79993
     1.52471
     1.69231
     2.14167
     2.16596
     1.99594
     1.80162
     1.75790
     1.92792
     1.60244
     1.14579
     0.72801
     0.52155
     0.45353
     0.44382
     0.36366
     0.35152
     0.27865
     0.22035
     0.14505
     0.06004
     0.02846
    -0.02255
    -0.10027
    -0.10027
    -0.06141
    -0.08570
     0.06490
     0.09890
     0.11348
     0.13534
     0.07218
     0.05518
     0.00903
     0.09405
     0.12319
     0.24221
     0.26650
     0.27379
     0.22521
     0.15234
     0.08433
    -0.08084
    -0.15857
    -0.22658
    -0.28488
    -0.34074
    -0.41361
    -0.46219
    -0.53506
    -0.55206
    -0.54478
    -0.52534
    -0.52777
    -0.47434
    -0.49134
    -0.52777
    -0.49863
    -0.46948
    -0.49134
    -0.45976
    -0.50348
    -0.51806
    -0.45733
    -0.39418
    -0.28973
     0.16449
     0.62113
     0.62599
     0.34180
     0.10862
     0.11105
     0.22035
     0.39524
     0.51183
     0.56041
     0.59684
     0.61385
     0.51183
     0.40495
     0.27865
     0.11834
     0.08433
     0.01632
     0.02118
     0.05518
     0.16449
     0.18392
     0.19120
     0.20821
     0.28593
     0.08433
    -0.43790
    -1.26618
    -2.10904
    -2.20377
    -1.39492
     0.40253
     0.42439
     0.01632
     0.44139
     0.89561
    -0.08813
    -0.03226
     0.06247
     0.68672
     1.37898
     2.21697
     2.65662
     2.50602
     2.07609
     1.64130
     1.48342
     1.36926
     1.12879
     0.80088
     0.50940
     0.19849
    -0.21929
    -0.52534
    -0.75367
    -0.89455
    -0.93341
    -0.91641
    -0.85568
    -0.70509
    -0.60307
    -0.48891
    -0.33831
    -0.25573
    -0.19014
    -0.24844
    -0.19014
    -0.12699
    -0.09299
    -0.11242
    -0.14157
    -0.10513
    -0.10756
    -0.03469
    -0.06384
    -0.33831
    -0.56664
    -0.50105
    -0.21929
     0.11348
     0.23493
    -0.03712
    -0.24115
    -0.26787
    -0.43790
    -0.46948
    -0.52534
    -0.54478
    -0.44033
    -0.44276
    -0.42818
    -0.50834
    -0.55935
    -0.74152
    -0.78524
    -0.84354
    -0.86783
    -0.89941
    -0.87512
    -0.81439
    -0.74395
    -0.60550
    -0.54235
    -0.48891
    -0.47191
    -0.43061
    -0.42818
    -0.36746
    -0.30431
    -0.36017
    -0.31402
    -0.25573
    -0.24844
    -0.18772
    -0.21443
    -0.25816
    -0.22658
    -0.20472
    -0.19257
    -0.23630
    -0.24358
    -0.21929
    -0.21443
    -0.27516
    -0.19500
    -0.25330
    -0.30431
    -0.24844
    -0.27759
    -0.29945
    -0.30674
    -0.41847
    -0.30674
    -0.33588
    -0.28730
    -0.32617
    -0.27516
    -0.19743
    -0.03712
     0.09890
     0.42196
     1.09478
     1.85263
     2.21940
     1.35226
     0.89318
     0.99763
     0.31751
    -0.03712
     0.25679
     0.82760
     1.30853
     1.54415
     1.38626
     1.24295
     1.85991
     1.59273
     0.06004
    -0.14885
     0.18149
     0.53855
     0.86889
     1.07778
     1.26238
     1.39355
     1.42755
     1.28182
     0.96848
     0.60899
     0.27379
     0.02846
    -0.11728
    -0.19743
    -0.30431
    -0.38932
    -0.51077
    -0.49134
    -0.51563
    -0.54235
    -0.62493
    -0.65894
    -0.71238
    -0.69780
    -0.75367
    -0.73667
    -0.77796
    -0.81925
    -0.87269
    -0.87997
    -0.88726
    -0.86297
    -0.76338
    -0.64193
    -0.43304
    -0.30431
    -0.33103
    -0.32131
    -0.26301
    -0.25573
    -0.14642
    -0.10027
    -0.05412
     0.01146
     0.10376
     0.22278
     0.14263
     0.19363
     0.12562
     0.05518
    -0.02012
    -0.02255
    -0.12699
    -0.14157
    -0.14885
    -0.15614
    -0.13428
    -0.13428
    -0.18286
    -0.17314
    -0.20229
    -0.19014
    -0.17557
    -0.18043
    -0.20958
    -0.24358
    -0.29459
    -0.21686
    -0.24844
    -0.26544
    -0.28973
    -0.30188
    -0.24115
    -0.24358
    -0.26787
    -0.21686
    -0.31402
    -0.29216
    -0.32131
    -0.24358
    -0.28730
    -0.28488
    -0.29459
    -0.30188
    -0.28973
    -0.28730
    -0.29702
    -0.34074
    -0.29216
    -0.28973
    -0.28488
    -0.31645
    -0.30431
    -0.36503
    -0.40389
    -0.28730
    -0.26059
    -0.29702
    -0.33345
    -0.31888
    -0.34803
    -0.37961
    -0.50834
    -0.58364
    -0.72938
    -0.92370
    -1.02086
    -0.66865
     0.97091
     3.49704
     3.40717
     1.15308
    -0.19743
     0.00903
     0.19606
     0.52640
     1.07292
     1.66317
     2.85579
     3.16913
     3.04040
     2.41372
     1.10207
    -1.48236
    -4.02307
    -3.93563
    -2.35922
    -0.54720
    -0.10999
    -0.85568
    -1.72769
    -2.25963
    -2.42238
    -2.26692
    -1.93415
    -1.52851
    -0.90669
    -0.44276
     0.08190
     0.54341
     1.03649
     1.45184
     1.74089
     1.88663
     1.87449
     1.74575
     1.61701
     1.52471
     1.35469
     1.23081
     1.03892
     0.81788
     0.59442
     0.38795
     0.21792
     0.08919
    -0.05169
    -0.16586
    -0.20958
    -0.32617
    -0.35289
    -0.36989
    -0.42333
    -0.39418
    -0.40632
    -0.44276
    -0.44276
    -0.38689
    -0.43790
    -0.45247
    -0.45490
    -0.40389
    -0.36746
    -0.38932
    -0.41361
    -0.40147
    -0.36017
    -0.36989
    -0.34803
    -0.35046
    -0.37961
    -0.34803
    -0.35532
    -0.36746
    -0.39904
    -0.41118
    -0.36260
    -0.33588
    -0.34560
    -0.33588
    -0.26059
    -0.28730
    -0.33588
    -0.29216
    -0.28245
    -0.23872
    -0.19986
    -0.20229
    -0.18529
    -0.13428
    -0.11970
    -0.05169
    -0.07113
    -0.04441
    -0.04926
    -0.05898
    -0.10513
    -0.12456
    -0.16343
    -0.15371
    -0.08813
    -0.07355
     0.02118
     0.05761
     0.11105
     0.19606
     0.29079
     0.45839
     0.45111
     0.36852
     0.19363
    -0.04926
    -0.44276
    -0.52534
    -0.54963
    -0.32131
    -0.13185
    -0.04198
     0.00660
    -0.50105
    -0.61036
    -0.51563
    -0.23387
    -0.21443
    -0.25087
     0.48025
     1.22595
     1.10693
     0.56041
    -0.80468
    -0.72938
     0.79845
     1.54657
     1.53443
     1.40812
     1.02920
     0.44625
    -0.07113
    -0.21201
    -0.23144
    -0.06627
     0.00903
     0.05032
     0.10862
     0.04304
     0.03089
    -0.04926
    -0.07598
    -0.06870
    -0.10027
    -0.11728
    -0.10513
    -0.12213
    -0.12456
    -0.16343
    -0.09784
    -0.10756
    -0.09784
    -0.07113
    -0.10756
    -0.06141
    -0.06384
    -0.09541
    -0.19014
    -0.17800
    -0.18529
    -0.20715
    -0.20958
    -0.22415
    -0.21686
    -0.20715
    -0.17557
    -0.12213
    -0.11242
    -0.12699
    -0.18043
    -0.17071
    -0.15614
    -0.09784
    -0.11970
    -0.13914
    -0.08084
    -0.13185
    -0.10270
    -0.10027
    -0.06870
    -0.10756
    -0.10999
    -0.13914
    -0.16586
    -0.09541
    -0.14399
    -0.07355
    -0.08570
    -0.10999
    -0.08084
    -0.13671
    -0.11970
    -0.09541
    -0.14399
    -0.20715
    -0.19986
    -0.21929
    -0.29459
    -0.30674
    -0.27759
    -0.33103
    -0.41847
    -0.46219
    -0.51806
    -0.53020
    -0.66865
    -0.92855
    -1.08644
    -0.62250
     0.14991
     0.19120
    -0.15614
    -0.42818
    -0.48405
    -0.46219
    -0.27030
    -0.16100
    -0.00554
     0.07461
     0.06976
     0.06733
     0.05761
    -0.06627
    -0.07113
    -0.21686
    -0.19743
    -0.22901
    -0.29216
    -0.36260
    -0.36260
    -0.37718
    -0.36746
    -0.40389
    -0.46705
    -0.32617
     0.57741
     3.06954
     5.06374
     5.06374
     1.53929
     0.41467
     1.00977
     4.35690
     5.06374
     3.30273
     0.46568
    -0.65651
    -0.73667
    -0.09056
     0.60170
     0.48268
    -0.55449
    -1.73255
    -2.58998
    -3.29924
    -3.51785
    -3.12192
    -2.63370
    -2.13090
    -1.42892
    -0.77310
    -0.16343
     0.31751
     0.61870
     0.89561
     1.08021
     1.18951
     1.19437
     1.13365
     1.04378
     0.95390
     0.80331
     0.67214
     0.51912
     0.43653
     0.35880
     0.26407
     0.21549
     0.11105
     0.04547
    -0.04684
    -0.06870
    -0.07841
    -0.20229
    -0.20715
    -0.22901
    -0.21443
    -0.25573
    -0.26301
    -0.24844
    -0.29216
    -0.27516
    -0.26544
    -0.28002
    -0.32374
    -0.32131
    -0.27273
    -0.26787
    -0.28488
    -0.25330
    -0.31159
    -0.27516
    -0.26787
    -0.18286
    -0.17800
    -0.22172
    -0.21686
    -0.17557
    -0.13671
    -0.09784
    -0.09541
    -0.11242
    -0.12942
    -0.09541
    -0.13914
    -0.12456
    -0.12699
    -0.18529
    -0.18529
    -0.22901
    -0.25573
    -0.27516
    -0.28730
    -0.28488
    -0.26544
    -0.25087
    -0.25087
    -0.39661
    -0.34803
    -0.26544
    -0.17800
    -0.04441
     0.00903
     0.01389
     0.09162
     0.23250
     0.29079
     0.45839
     0.53855
     0.60170
     0.72072
     0.75716
     0.78388
     0.58713
     0.10133
    -0.38932
    -0.74638
    -0.62493
    -0.04684
     0.24464
     0.38795
     0.30051
     0.03818
    -0.36503
    -0.57635
    -0.43061
    -0.21443
     0.05275
     0.35152
     0.66243
     1.00977
     1.07778
     0.74987
     0.58227
     0.40010
     0.38309
     0.46325
     0.53612
     0.40981
     0.30537
     0.12319
    -0.03226
    -0.19014
    -0.23872
    -0.27030
    -0.28488
    -0.26544
    -0.28488
    -0.26787
    -0.16100
    -0.16828
    -0.14399
    -0.18286
    -0.20472
    -0.19257
    -0.23387
    -0.11242
    -0.14157
    -0.18286
    -0.18043
    -0.11242
    -0.14399
    -0.15857
    -0.25330
    -0.20472
    -0.16100
    -0.11242
    -0.09541
    -0.01769
    -0.02740
    -0.07113
    -0.14157
    -0.05169
    -0.03226
    -0.05655
    -0.03712
    -0.01526
    -0.00797
    -0.04926
    -0.11485
    -0.13671
    -0.04926
     0.00660
    -0.06141
    -0.19014
    -0.46219
    -0.13185
     0.25193
    -0.09056
    -0.46705
    -0.65894
    -0.41847
    -0.29702
    -0.26544
    -0.32131
    -0.33588
    -0.44033
    -0.44519
    -0.43061
    -0.41604
    -0.39661
    -0.43547
    -0.42090
    -0.33831
    -0.33345
    -0.24844
    -0.28973
    -0.26544
    -0.24115
    -0.23872
    -0.26059
    -0.23630
    -0.29216
    -0.28973
    -0.33588
    -0.25573
    -0.32374
    -0.34560
    -0.41847
    -0.46462
    -0.45247
    -0.33588
     0.05761
     1.06078
     1.77976
     1.46885
     1.53200
     1.18466
     1.17251
     1.58058
     2.14653
     1.87449
     1.27696
     0.61870
     0.53369
     0.64057
     0.86160
     1.46156
     1.03406
     0.07461
    -0.36746
    -0.41361
    -0.95284
    -1.18603
    -1.24675
    -1.06458
    -0.74395
    -1.08887
    -1.90986
    -2.11147
    -0.25330
     2.95052
     3.75694
     1.11907
    -0.62250
    -0.91641
    -0.34560
     0.47782
     1.20409
     1.64616
     1.74089
     1.57329
     1.34497
     1.06321
     0.89318
     0.68186
     0.47782
     0.30051
     0.13534
    -0.11728
    -0.14885
    -0.18043
    -0.23630
    -0.36989
    -0.40389
    -0.31645
    -0.28730
    -0.34560
    -0.40875
    -0.50834
    -0.54720
    -0.62979
    -0.67837
    -0.74152
    -0.77553
    -0.84597
    -0.76824
    -0.74152
    -0.72695
    -0.70023
    -0.70023
    -0.63465
    -0.61279
    -0.59578
    -0.52777
    -0.49134
    -0.39661
    -0.35289
    -0.32374
    -0.28002
    -0.27516
    -0.28730
    -0.23387
    -0.21443
    -0.21929
    -0.21929
    -0.22172
    -0.20229
    -0.16343
    -0.17557
    -0.18043
    -0.15857
    -0.09299
    -0.09784
     0.03332
    -0.03955
    -0.00797
     0.06490
     0.19363
     0.40010
     0.39524
     0.52640
     0.67457
     0.85674
     1.03892
     1.20166
     1.35469
     1.38140
     1.35954
     1.23324
     0.78873
     0.19120
     0.34666
     0.44868
    -0.06141
    -0.65408
    -0.96742
    -1.06944
    -0.95770
    -0.60793
    -0.48891
    -0.38446
    -0.45976
    -0.47191
    -0.38446
    -0.22415
    -0.17071
    -0.19500
     0.29079
     0.87375
     1.31582
     1.68503
     1.73361
     1.53929
     1.27696
     1.13608
     0.99034
     0.91504
     0.75959
     0.66243
     0.60899
     0.48997
     0.48268
     0.48511
     0.40738
     0.34909
     0.23978
     0.13777
     0.11348
     0.06733
    -0.08084
    -0.10999
    -0.23872
    -0.30916
    -0.37961
    -0.45005
    -0.44276
    -0.55206
    -0.66137
    -0.78524
    -0.84111
    -0.75367
    -0.48162
    -0.08084
     0.18635
    -0.00068
    -0.36989
    -0.76095
    -0.57149
    -0.36260
    -0.22901
    -0.11485
    -0.00068
     0.10862
     0.06004
    -0.07355
    -0.18772
    -0.27516
    -0.36017
    -0.46219
    -0.44519
    -0.41604
    -0.44033
    -0.38932
    -0.42090
    -0.45976
    -0.41604
    -0.41847
    -0.42818
    -0.37232
    -0.32374
    -0.31159
    -0.24844
    -0.24358
    -0.14885
    -0.15614
    -0.12213
    -0.05655
     0.05032
     0.17420
     0.44139
     0.99277
     1.41298
     1.28182
     1.06564
     0.93690
     1.01706
     1.04863
     1.13365
     0.77416
     0.15963
     0.01875
     0.15234
     0.42196
     0.37095
     0.17663
    -0.00311
    -0.37475
    -0.69537
    -0.65165
    -0.78524
    -0.75853
    -0.56907
    -0.27030
     0.09647
     0.31265
     0.46325
     0.53612
     0.57984
     0.64542
     0.69886
     0.69400
     0.74258
     0.70858
     0.66243
     0.59927
     0.67943
     0.71829
     0.67700
     0.66243
     0.58470
     0.61385
     0.63328
     0.69157
     0.76687
     0.48025
    -0.02497
    -0.66380
    -1.32205
    -2.01674
    -2.63370
    -3.03205
    -2.52925
    -0.41118
     2.41615
     2.00565
    -0.79010
    -2.64098
    -2.96647
    -2.04346
    -0.83140
     0.27379
     1.08021
     1.42513
     1.50528
     1.43970
     1.20895
     0.97819
     0.70372
     0.47054
     0.40738
     0.32237
     0.23736
     0.13291
     0.05032
    -0.03226
    -0.07113
    -0.15614
    -0.19986
    -0.24844
    -0.30674
    -0.28730
    -0.26544
    -0.31645
    -0.34074
    -0.32860
    -0.26787
    -0.24844
    -0.24601
    -0.24358
    -0.24844
    -0.21201
    -0.18772
    -0.19014
    -0.11970
    -0.15371
    -0.13185
    -0.11970
    -0.05898
    -0.08084
    -0.06627
    -0.12942
    -0.06870
    -0.01526
    -0.02740
    -0.11970
    -0.08084
    -0.07113
    -0.04441
    -0.05898
    -0.06384
    -0.07355
    -0.06141
    -0.03955
    -0.07113
    -0.05412
    -0.06627
    -0.10999
    -0.08084
    -0.05898
    -0.05898
    -0.04198
    -0.09541
    -0.05655
    -0.06141
    -0.06384
    -0.03226
    -0.05655
    -0.09784
    -0.05169
    -0.07113
    -0.04198
    -0.05412
    -0.06870
    -0.05898
    -0.01040
    -0.00068
    -0.05898
    -0.00554
    -0.04441
    -0.02497
    -0.05655
     0.01389
    -0.04441
    -0.04684
    -0.04198
    -0.07598
    -0.03226
    -0.08813
    -0.12213
    -0.17557
    -0.23144
    -0.38446
    -0.62979
    -0.89698
    -0.96742
    -1.12044
    -1.12044
    -1.05243
    -0.79010
    -0.45247
    -0.18043
     0.45839
     0.89804
     0.61628
     0.79602
     1.95221
     3.17885
     5.06374
     5.06374
     5.06374
     1.45427
    -1.19331
    -1.80542
    -0.02012
     2.50359
     2.98696
     1.91092
     0.29565
    -1.15931
    -2.15762
    -2.89117
    -3.25552
    -3.25794
    -2.86202
    -2.30093
    -1.55280
    -0.97713
    -0.57635
    -0.08084
     0.39524
     0.80088
     1.05106
     1.16280
     1.21380
     1.34740
     1.52228
     1.40812
     1.11179
     0.97819
     0.93690
     0.92233
     0.83974
     0.80331
     0.68186
     0.71586
     0.64299
     0.63085
     0.53855
     0.50697
     0.37581
     0.30780
     0.34909
     0.25922
     0.25922
     0.28108
     0.34666
     0.34423
     0.29808
     0.24221
     0.19120
     0.13291
     0.05761
    -0.08327
    -0.19743
    -0.32860
    -0.43304
    -0.37232
    -0.37718
    -0.52049
    -0.54720
    -0.67594
    -0.80711
    -0.82654
    -0.79739
    -0.69780
    -0.62736
    -0.54720
    -0.40875
    -0.31159
    -0.21686
    -0.10270
    -0.13185
     0.01389
     0.28593
     0.67943
     0.98791
     1.02434
     0.93447
     0.83731
     0.84703
     0.90775
     0.87618
     0.82517
     0.72072
     0.75959
     0.61628
     0.49240
     0.05275
    -0.48648
    -1.07672
    -1.87828
    -2.77458
    -3.10735
    -2.14547
    -0.52049
     0.21792
    -0.00554
    -0.62736
    -1.46293
    -1.86614
    -1.76169
    -1.01600
    -0.10756
     0.58956
     0.97091
     1.14094
     1.09236
     0.93204
     0.76687
     0.57984
     0.44625
     0.36123
     0.30051
     0.09890
    -0.06870
    -0.09784
     0.00417
     0.05518
     0.21064
     0.21549
     0.16449
     0.11348
     0.02846
     0.00903
    -0.09056
    -0.12456
    -0.13428
    -0.11970
    -0.11242
    -0.08813
    -0.14642
    -0.25573
    -0.24601
    -0.34074
    -0.33345
    -0.28245
    -0.30916
    -0.30188
    -0.20472
    -0.17557
    -0.14642
    -0.12456
    -0.12699
    -0.05898
    -0.08813
    -0.07113
    -0.10270
    -0.13185
    -0.13914
    -0.18772
    -0.22658
    -0.18286
    -0.22901
    -0.29702
    -0.35774
    -0.30916
    -0.34317
    -0.37961
    -0.40147
    -0.42576
    -0.40632
    -0.39904
    -0.44519
    -0.39661
    -0.45005
    -0.45247
    -0.46219
    -0.39418
    -0.33831
    -0.37475
    -0.38446
    -0.38203
    -0.33588
    -0.35289
    -0.31645
    -0.35774
    -0.33345
    -0.35774
    -0.31159
    -0.19986
    -0.29459
    -0.32131
    -0.36989
    -0.34560
    -0.24844
    -0.28973
    -0.25816
    -0.27516
    -0.23630
    -0.24844
    -0.34803
    -0.29216
    -0.31645
    -0.26544
    -0.44519
    -0.56907
    -0.92370
    -0.98442
    -0.71480
    -0.48891
     0.09647
     0.22521
    -0.04441
    -0.23387
    -0.34074
    -0.28002
    -0.11728
     0.10862
     0.24221
     0.34909
     0.45839
     0.45111
     0.35880
     0.48511
     0.89561
     2.08824
     2.66876
     2.49873
     1.76032
     1.17494
     1.04378
     0.24707
    -0.50348
     1.01220
     2.69062
     3.19828
     3.21528
     1.24295
    -0.00797
    -1.00142
    -0.80953
     0.33451
     0.98548
     0.53369
     0.40738
     0.37338
     0.03575
    -0.23387
    -0.33831
    -0.31402
    -0.27273
    -0.22172
    -0.06384
     0.05518
     0.04304
     0.05518
    -0.12213
    -0.19986
    -0.26301
    -0.26301
    -0.18286
    -0.14399
    -0.07841
     0.06247
     0.04547
     0.18149
     0.24221
     0.35152
     0.40253
     0.50211
     0.55069
     0.62842
     0.65514
     0.63571
     0.65271
     0.72072
     0.64542
     0.53855
     0.49726
     0.44139
     0.34180
     0.40981
     0.29079
     0.15963
    -0.01283
    -0.27516
    -0.34803
    -0.26059
    -0.04198
    -0.04684
    -0.21929
    -0.48648
    -0.69780
    -0.88483
    -1.20789
    -1.46779
    -1.60381
    -1.34391
    -1.04515
    -0.58850
    -0.30674
    -0.15857
     0.07461
     0.98305
    -0.60307
    -0.73424
    -0.40875
    -0.18286
     0.28351
     0.68186
     0.91018
     0.94662
     0.90775
     0.72801
     0.56527
     0.32237
     0.10376
    -0.01040
    -0.16343
    -0.20958
    -0.25816
    -0.28973
    -0.32860
    -0.27759
    -0.19986
    -0.25816
    -0.19986
    -0.24844
    -0.25087
    -0.25087
    -0.23144
    -0.23144
    -0.27759
    -0.20958
    -0.28973
    -0.30674
    -0.30188
    -0.26059
    -0.28973
    -0.23872
    -0.24115
    -0.24358
    -0.23387
    -0.13428
    -0.14399
    -0.09541
    -0.10027
    -0.08570
    -0.07355
    -0.13185
    -0.16100
    -0.18043
    -0.10756
    -0.11970
    -0.12942
    -0.11485
     0.00903
    -0.00797
    -0.04684
    -0.00797
    -0.03955
    -0.11970
    -0.15857
    -0.08570
    -0.03955
    -0.00068
     0.01632
    -0.05169
    -0.04441
    -0.05169
    -0.11485
    -0.14642
    -0.17314
    -0.18529
    -0.18043
    -0.10999
    -0.07841
    -0.05898
    -0.11728
    -0.23872
    -0.09299
     0.02118
     0.14020
     0.13291
     0.15234
     0.13291
     0.15720
     0.14748
     0.15963
     0.15234
     0.03575
     0.06247
     0.13291
     0.34180
     0.30780
     0.12805
     0.00417
    -0.11485
    -0.16100
    -0.19986
    -0.23144
    -0.18529
     0.09162
     0.10376
     0.02603
     0.04304
    -0.02740
    -0.31402
    -0.30431
    -0.14157
    -0.06870
    -0.28002
    -0.26544
    -0.25087
    -0.27273
    -0.28488
    -0.37232
    -0.42333
    -0.39418
    -0.39904
    -0.43790
    -0.47434
    -0.54478
    -0.65651
    -0.78282
    -0.86540
    -0.98199
    -0.91884
    -0.59578
    -0.09299
     0.35880
     0.87132
     0.92233
     0.93690
     1.07778
     1.44456
     1.78461
     2.11010
     1.91578
     1.55629
     1.18223
     1.00977
     0.97334
     1.83319
     3.47033
     4.16744
     3.14727
     0.58956
    -1.17388
    -0.72209
    -0.20958
    -0.60307
    -0.65408
    -0.94070
    -1.11801
    -1.23946
    -1.18360
    -1.06215
    -1.17145
    -1.34391
    -1.60138
    -1.59167
    -1.82728
    -1.58438
    -1.21032
    -0.84597
    -0.52049
    -0.20958
     0.10619
     0.33209
     0.56041
     0.53369
     0.45839
     0.55069
     0.53855
     0.57013
     0.47054
     0.38552
     0.42924
     0.46811
     0.45111
     0.39281
     0.33694
     0.24950
     0.23736
     0.15477
     0.12562
     0.05275
    -0.03955
    -0.07113
    -0.13428
    -0.18286
    -0.21443
    -0.30674
    -0.32617
    -0.27273
    -0.33588
    -0.38446
    -0.38689
    -0.40147
    -0.36989
    -0.45005
    -0.43304
    -0.42818
    -0.42576
    -0.44276
    -0.42090
    -0.40389
    -0.40875
    -0.50348
    -0.42576
    -0.46705
    -0.37232
    -0.40389
    -0.43304
    -0.46219
    -0.44276
    -0.46462
    -0.40632
    -0.36503
    -0.36746
    -0.45247
    -0.43061
    -0.37718
    -0.35046
    -0.41847
    -0.45733
    -0.38932
    -0.38932
    -0.31159
    -0.36989
    -0.36503
    -0.35532
    -0.36503
    -0.34560
    -0.27030
    -0.37232
    -0.34560
    -0.33831
    -0.29459
    -0.27273
    -0.28730
    -0.29459
    -0.29945
    -0.24115
    -0.22658
    -0.23387
    -0.24358
    -0.27516
    -0.21443
    -0.22172
    -0.16586
    -0.18529
    -0.16586
    -0.19986
    -0.14157
    -0.10999
    -0.09784
    -0.16586
    -0.10270
    -0.11970
    -0.06384
    -0.07355
    -0.07598
    -0.06627
    -0.09056
    -0.04926
    -0.05169
    -0.03955
    -0.04441
    -0.03226
    -0.05169
    -0.11485
    -0.09299
    -0.22172
    -0.26544
    -0.39904
    -0.60793
    -0.92127
    -0.80953
     2.13682
     5.06374
     3.24929
     0.53612
    -0.59336
    -0.48891
     0.50697
     2.30927
     3.30758
     3.01368
     2.29227
     1.63159
     1.42755
     1.40326
     0.79602
     0.39524
     0.08433
    -0.08084
     0.09890
     0.22278
     0.36366
     0.14020
    -0.24601
    -0.40632
    -0.58121
    -0.49620
    -0.27516
     0.01146
     0.49968
     1.01220
     1.21138
     1.18709
     1.13608
     0.78145
     0.73287
     0.61870
     0.33451
     0.37095
     0.55798
     0.82031
     0.77902
     0.80574
     0.56527
     0.34666
     0.04789
    -0.14399
    -0.23872
    -0.22658
    -0.21686
    -0.07113
     0.08676
     0.18149
     0.33937
     0.47297
     0.51669
     0.60413
     0.56770
     0.64542
     0.65757
     0.63571
     0.58470
     0.57741
     0.52155
     0.45596
     0.38066
     0.34909
     0.25193
     0.15963
     0.04304
    -0.02497
    -0.20958
    -0.31888
    -0.43061
    -0.44762
    -0.46705
    -0.51563
    -0.55692
    -0.62007
    -0.65165
    -0.68566
    -0.68080
    -0.66865
    -0.62979
    -0.61036
    -0.55692
    -0.40147
    -0.24601
     0.05518
     0.05518
    -0.07113
    -0.08327
    -0.04926
    -0.08813
    -0.14885
    -0.07355
    -0.06384
     0.12319
     0.39038
     0.51669
     0.16691
    -0.06141
    -0.17071
    -0.24358
    -0.42818
    -0.58850
    -0.51077
    -0.28245
    -0.15371
    -0.21201
    -0.30431
    -0.43061
    -0.44519
    -0.46705
    -0.43547
    -0.40147
    -0.29459
    -0.23144
    -0.11728
    -0.02012
    -0.24358
    -0.81925
    -0.67351
    -0.25330
    -0.07113
    -0.04441
    -0.03712
    -0.18529
    -0.32860
    -0.40875
    -0.35532
    -0.32860
    -0.32617
    -0.19014
    -0.25087
    -0.08570
    -0.01769
     0.00174
     0.08190
     0.06490
     0.09405
     0.06976
     0.05518
     0.03575
     0.00417
    -0.03469
    -0.05412
    -0.05412
    -0.13185
    -0.10270
    -0.20958
    -0.19986
    -0.15857
    -0.20229
    -0.25330
    -0.24358
    -0.28002
    -0.30916
    -0.27516
    -0.29945
    -0.27759
    -0.26301
    -0.28973
    -0.31888
    -0.33345
    -0.29702
    -0.36017
    -0.31159
    -0.31159
    -0.30188
    -0.36503
    -0.36503
    -0.35532
    -0.39904
    -0.39418
    -0.41361
    -0.40632
    -0.36503
    -0.38689
    -0.40147
    -0.40875
    -0.37475
    -0.41604
    -0.39904
    -0.36017
    -0.36260
    -0.34317
    -0.36503
    -0.37232
    -0.36989
    -0.36503
    -0.34317
    -0.37718
    -0.32617
    -0.33345
    -0.32374
    -0.33103
    -0.27759
    -0.23144
    -0.29459
    -0.22172
    -0.16586
    -0.23144
    -0.27030
    -0.32131
    -0.31159
    -0.13185
    -0.00068
    -0.05898
    -0.25816
    -0.20958
    -0.06384
     0.21064
     0.71586
     1.21380
     1.23324
     0.94419
     0.63814
     0.69400
     1.03163
     1.71417
     2.16596
     2.42101
     0.86160
    -3.00776
    -1.93658
     1.86234
    -1.18845
    -3.14135
    -2.50739
    -0.78524
    -0.05169
    -0.50591
    -0.75367
    -0.68323
    -1.07915
    -0.90426
    -0.00797
     1.05106
     2.07366
     2.86065
     3.49219
     3.76909
     3.76180
     3.95612
     3.63064
     2.52545
     2.52302
     2.42829
     2.05180
     1.63888
     1.45427
     1.31825
     0.86160
     0.38552
    -0.06141
    -0.36503
    -0.53506
    -0.66137
    -0.60793
    -0.61765
    -0.56178
    -0.47434
    -0.45976
    -0.52534
    -0.50105
    -0.53020
    -0.58364
    -0.60064
    -0.60550
    -0.67837
    -0.71966
    -0.70266
    -0.66380
    -0.57149
    -0.56178
    -0.57149
    -0.55206
    -0.52534
    -0.48405
    -0.55449
    -0.56421
    -0.45005
    -0.45005
    -0.44033
    -0.40147
    -0.40875
    -0.45733
    -0.41847
    -0.38446
    -0.33345
    -0.33831
    -0.36017
    -0.38203
    -0.34074
    -0.33588
    -0.31402
    -0.31888
    -0.30916
    -0.33345
    -0.31645
    -0.28488
    -0.29216
    -0.31888
    -0.30431
    -0.34074
    -0.29216
    -0.29945
    -0.35046
    -0.36260
    -0.40147
    -0.37232
    -0.32617
    -0.39175
    -0.34803
    -0.34074
    -0.38689
    -0.34803
    -0.34317
    -0.35289
    -0.38446
    -0.38446
    -0.35532
    -0.28973
    -0.27516
    -0.28245
    -0.27030
    -0.27273
    -0.26059
    -0.23872
    -0.25330
    -0.19257
    -0.22172
    -0.21686
    -0.17071
    -0.15614
    -0.13914
    -0.17071
    -0.16100
    -0.11728
    -0.07598
    -0.08813
    -0.07355
    -0.13428
    -0.07113
    -0.05898
    -0.11485
    -0.03469
    -0.07113
    -0.04198
    -0.07113
    -0.02012
    -0.01526
    -0.11728
    -0.08327
    -0.04198
    -0.07841
    -0.06141
    -0.11970
    -0.05655
    -0.10513
    -0.07113
    -0.10027
    -0.06384
    -0.09784
    -0.13185
    -0.08813
    -0.07113
    -0.10027
    -0.12942
    -0.14157
    -0.11970
    -0.05169
    -0.05169
    -0.10999
    -0.10027
    -0.13428
    -0.10027
    -0.16586
    -0.07355
    -0.08813
    -0.15857
    -0.12213
    -0.11485
    -0.10027
    -0.12699
    -0.16828
    -0.15128
    -0.09056
    -0.10999
    -0.15128
    -0.13428
    -0.17314
    -0.15371
    -0.20715
    -0.11728
    -0.08813
    -0.15857
    -0.14885
    -0.07841
    -0.05655
    -0.11485
    -0.10756
    -0.10027
    -0.05655
    -0.00797
     0.06490
     0.02361
     0.05032
     0.11348
     0.10619
     0.10133
    -0.02497
    -0.07113
     0.05275
     0.12562
     0.37095
     0.60170
     0.49968
     0.39038
     0.26650
     0.35638
     0.23250
     0.26650
     0.31994
     0.14505
     0.20092
     0.23007
     0.15477
     0.03818
     0.00903
    -0.06384
    -0.13671
    -0.28730
    -0.38689
    -0.45247
    -0.46705
    -0.39418
    -0.10756
     0.64785
     1.36197
     1.37169
     0.99520
     0.80574
     0.50211
     0.14263
     0.47297
     1.06321
     1.35711
     1.08021
     0.30294
    -0.24601
     0.22521
     0.68915
     0.82760
     1.02192
     1.59030
     1.90363
     1.95221
     1.43484
     1.32311
     1.64616
     2.14896
     2.84365
     3.37317
     3.33430
     2.98939
     3.10841
     3.06711
     2.92381
     2.69305
     2.42829
     2.06395
     1.81133
     1.77490
     1.86720
     1.83805
     1.76032
     1.54415
     1.22109
     0.86403
     0.77659
     0.80088
     0.60170
     0.44139
     0.28836
     0.05518
    -0.20472
    -0.46705
    -0.74395
    -0.95770
    -1.06944
    -1.18845
    -1.27347
    -1.45807
    -1.73983
    -1.76898
    -1.67182
    -1.44836
    -0.86783
    -0.57878
    -0.77796
    -0.91155
    -0.94556
    -1.08401
    -0.99899
    -0.86540
    -0.66137
    -0.46462
    -0.36989
    -0.31888
    -0.34317
    -0.25573
    -0.28488
    -0.29459
    -0.40875
    -0.49377
    -0.67351
    -0.66137
    -0.63222
    -0.57878
    -0.60793
    -0.59578
    -0.65165
    -0.71723
    -0.74881
    -0.73667
    -0.81439
    -0.84354
    -0.85326
    -0.82654
    -0.77310
    -0.84354
    -0.80225
    -0.78282
    -0.72452
    -0.69294
    -0.68566
    -0.66622
    -0.71238
    -0.67837
    -0.66865
    -0.58121
    -0.60307
    -0.63708
    -0.57878
    -0.54235
    -0.59821
    -0.56421
    -0.53506
    -0.53749
    -0.48648
    -0.50348
    -0.39418
    -0.46705
    -0.45005
    -0.46462
    -0.45247
    -0.39418
    -0.33588
    -0.37232
    -0.36260
    -0.37961
    -0.37232
    -0.34560
    -0.31888
    -0.36503
    -0.36017
    -0.33831
    -0.31888
    -0.31159
    -0.29216
    -0.38932
    -0.33345
    -0.30674
    -0.28245
    -0.28488
    -0.27759
    -0.34803
    -0.25087
    -0.23630
    -0.28245
    -0.25330
    -0.22901
    -0.16586
    -0.20715
    -0.17800
    -0.13185
    -0.19014
    -0.17800
    -0.19257
    -0.15371
    -0.11242
    -0.17071
    -0.12942
    -0.12942
    -0.17071
    -0.15857
    -0.18286
    -0.22415
    -0.15614
    -0.21201
    -0.19257
    -0.23630
    -0.19257
    -0.17071
    -0.16828
    -0.16828
    -0.14157
    -0.17071
    -0.19743
    -0.15614
    -0.17314
    -0.16586
     0.54584
     1.87934
     2.61047
     2.58375
     2.24855
     1.83319
     1.69717
     1.63888
     1.54172
     2.01537
     2.27527
     2.02023
     1.76032
     1.49557
     1.09236
     0.59684
    -0.03712
    -0.64193
    -1.02328
    -1.26375
    -1.53580
    -1.54794
    -1.31476
    -1.20546
    -1.22489
    -1.10830
    -0.98199
    -0.76581
    -0.56664
    -0.37232
    -0.26059
    -0.07355
     0.07947
     0.19120
     0.27136
     0.35395
     0.40981
     0.46811
     0.46325
     0.40738
     0.36609
     0.34666
     0.33209
     0.26650
     0.23978
     0.19120
     0.21549
     0.21792
     0.25922
     0.34666
     0.39767
     0.42682
     0.44382
     0.54341
     0.60413
     0.71829
     0.78388
     0.77659
     0.82274
     0.90775
     0.67457
     0.23493
    -0.73909
    -2.27421
    -3.43040
    -2.26206
     2.15868
     5.05402
     3.81281
     1.56358
    -0.10999
    -0.92613
    -0.73424
     0.17663
     1.40326
     2.45015
     3.19828
     3.25415
     3.05011
     2.98696
     3.32459
     3.17399
     2.72949
     1.36926
    -0.14642
     0.50211
     1.52957
     1.08507
     0.20821
     0.12562
     0.40495
     0.30780
    -0.12456
    -0.48648
    -0.92127
    -1.19574
    -1.39006
    -1.55280
    -1.55037
    -1.50665
    -1.43864
    -1.32691
    -1.21274
    -1.10587
    -1.01600
    -0.92613
    -0.87512
    -0.79982
    -0.81682
    -0.79010
    -0.77067
    -0.73424
    -0.74395
    -0.68809
    -0.75853
    -0.90184
    -0.97713
    -0.93341
    -0.97470
    -0.94313
    -0.94556
    -0.90912
    -1.01114
    -0.96013
    -0.89212
    -0.85326
    -0.80225
    -0.73667
    -0.73909
    -0.69294
    -0.68566
    -0.59093
    -0.53749
    -0.54235
    -0.53263
    -0.51320
    -0.53020
    -0.48648
    -0.49863
    -0.53506
    -0.48648
    -0.52534
    -0.51320
    -0.51806
    -0.50591
    -0.52534
    -0.56664
    -0.53506
    -0.53263
    -0.52049
    -0.54478
    -0.49620
    -0.52291
    -0.51806
    -0.55935
    -0.50834
    -0.45976
    -0.49620
    -0.49377
    -0.48648
    -0.46948
    -0.48891
    -0.50591
    -0.50348
    -0.47676
    -0.45005
    -0.45005
    -0.49134
    -0.47919
    -0.48162
    -0.45976
    -0.50591
    -0.47919
    -0.47434
    -0.48405
    -0.44519
    -0.38446
    -0.46948
    -0.42333
    -0.46219
    -0.38932
    -0.32374
    -0.30674
    -0.26301
    -0.28245
    -0.24115
    -0.20229
    -0.18043
    -0.14399
    -0.13671
    -0.07355
    -0.02497
     0.02361
     0.02361
    -0.05412
    -0.06141
    -0.02012
     0.03818
     0.08433
    -0.00554
    -0.17314
    -0.30188
    -0.38932
    -0.29702
     0.27379
     1.32068
     1.86720
     2.37971
     2.79750
     2.44530
     1.97165
     1.88906
     2.09067
     2.59346
     2.92381
     2.92623
     2.64933
     2.60804
     2.60561
     1.99108
     0.36609
    -0.91641
    -1.37792
    -0.83140
    -0.57392
    -0.80953
    -1.46293
    -1.94144
    -2.19648
    -2.24263
    -2.06775
    -1.90500
    -1.66696
    -1.44350
    -1.25161
    -1.00142
    -0.87026
    -0.72209
    -0.62979
    -0.56421
    -0.50591
    -0.47676
    -0.42818
    -0.48405
    -0.46705
    -0.51320
    -0.49620
    -0.49620
    -0.50591
    -0.49863
    -0.46705
    -0.46705
    -0.44033
    -0.40389
    -0.41118
    -0.41118
    -0.35046
    -0.34317
    -0.26059
    -0.28730
    -0.28973
    -0.27516
    -0.28488
    -0.24844
    -0.20472
    -0.21443
    -0.24844
    -0.21686
    -0.19500
    -0.23144
    -0.19500
    -0.20715
    -0.26059
    -0.24601
    -0.24601
    -0.23387
    -0.26301
    -0.34074
    -0.29459
    -0.28973
    -0.37475
    -0.38446
    -0.47434
    -0.46219
    -0.45976
    -0.46462
    -0.48891
    -0.41118
    -0.41118
    -0.36989
    -0.29945
    -0.30674
    -0.24115
    -0.29459
    -0.11970
     0.07461
     0.27136
     0.36852
     0.46325
     0.60656
     0.83245
     1.13365
     1.37412
     1.61459
     1.91092
     2.32871
     2.78292
     3.11084
     3.48004
     3.85896
     3.29787
     2.42344
     1.68017
     0.93933
     0.30294
     0.09647
     0.00660
    -0.21686
    -0.65651
    -0.87026
    -0.78767
    -0.74881
    -1.63053
    -2.88388
    -3.08063
    -2.54625
    -2.89117
    -2.68228
    -1.19088
    -0.13671
     0.22521
     0.34180
     0.41467
     0.19606
     0.18149
     0.36366
     0.69643
     0.81545
     0.56770
     0.55069
     0.36609
     0.10619
    -0.07841
     0.10376
     0.16934
     0.07704
    -0.08327
    -0.34074
    -0.46219
    -0.63465
    -0.73181
    -0.73424
    -0.75367
    -0.78524
    -0.72695
    -0.71723
    -0.64679
    -0.61522
    -0.57635
    -0.60793
    -0.51077
    -0.46219
    -0.43304
    -0.43547
    -0.45247
    -0.43547
    -0.42818
    -0.39661
    -0.32860
    -0.42333
    -0.37961
    -0.32131
    -0.32374
    -0.38932
    -0.31645
    -0.32374
    -0.31402
    -0.31402
    -0.30916
    -0.28973
    -0.30188
    -0.23630
    -0.28730
    -0.29702
    -0.28245
    -0.29702
    -0.32617
    -0.32860
    -0.25573
    -0.20472
    -0.15371
    -0.12942
    -0.16586
    -0.15371
    -0.14642
    -0.09541
    -0.05412
     0.06490
     0.05032
     0.11591
     0.21064
    -0.06870
    -0.24358
    -0.20229
     0.08190
    -0.07841
    -0.02983
    -0.13914
    -0.15614
    -0.26059
    -0.29459
    -0.19743
     0.33694
     1.00005
     1.07535
     0.84946
     0.72072
     0.69157
     0.73287
     0.98548
     1.17251
     1.34254
     1.38140
     1.32797
     1.24781
     1.07049
     0.92961
     0.77659
     0.58956
     0.48754
     0.33937
     0.25193
     0.17420
     0.16934
     0.11348
     0.06490
     0.06247
     0.09890
     0.12076
     0.12319
     0.10376
     0.11834
     0.16691
     0.15477
     0.18635
     0.16206
     0.14263
     0.13291
     0.09405
     0.16449
     0.22521
     0.24707
     0.30294
     0.33694
     0.38066
     0.42924
     0.46568
     0.51669
     0.58713
     0.62599
     0.68672
     0.67700
     0.71829
     0.71343
     0.62599
     0.66971
     0.57498
     0.43410
     0.27136
     0.16691
     0.02361
    -0.10027
    -0.28245
    -0.37961
    -0.53020
    -0.67594
    -0.79496
    -0.96499
    -1.02814
    -1.03300
    -1.13745
    -1.11073
    -1.02328
    -1.00871
    -0.93098
    -0.93827
    -0.81682
    -0.74881
    -0.63951
    -0.55692
    -0.50591
    -0.36746
    -0.25816
    -0.18043
    -0.07598
    -0.00554
     0.01632
    -0.03226
     0.00660
     0.03089
     0.06490
     0.09162
     0.06976
     0.04061
     0.07704
     0.04304
    -0.00554
    -0.03469
    -0.00554
     0.03818
    -0.00554
    -0.04926
    -0.06627
    -0.05412
    -0.00797
     0.04789
     0.07704
     0.07461
     0.04304
     0.09162
     0.28351
     0.49968
     0.85189
     1.05106
     1.03649
     1.05106
     1.33040
     1.02920
     0.45111
     0.46568
     1.29882
     1.52957
     1.00005
     0.70372
     0.67943
     0.79845
     0.86646
    -0.22901
    -1.39978
    -2.24749
    -2.20863
    -1.16902
     0.29079
     0.75230
     0.10862
    -0.78524
    -0.70509
    -0.64436
    -0.83625
    -0.96742
    -0.68080
    -0.14157
     0.15720
     0.20578
     0.25922
     0.14020
    -0.00068
     0.10619
    -0.14642
    -0.39661
    -0.20715
    -0.58607
    -0.92855
    -1.26375
    -1.28076
    -0.52291
     0.19849
     0.24221
    -0.07113
    -0.18772
    -0.26787
    -0.35532
    -0.22658
    -0.28488
    -0.22658
    -0.31645
    -0.50105
    -0.62736
    -0.34803
    -0.44762
    -0.53992
    -0.73909
    -0.74395
    -0.80225
    -0.71480
    -0.57149
    -0.66380
    -0.56907
    -0.45490
    -0.30188
    -0.18043
    -0.11728
    -0.15128
    -0.15857
    -0.07113
     0.09162
     0.19849
     0.20578
     0.24221
     0.22278
     0.16449
     0.06733
     0.05032
     0.09890
     0.09647
     0.20092
     0.14263
     0.13534
     0.12076
     0.08676
     0.07704
     0.06490
     0.06976
     0.03332
     0.06733
     0.05275
    -0.02012
     0.00417
    -0.03469
     0.02603
    -0.00311
    -0.01769
    -0.06870
    -0.09541
    -0.09784
    -0.03712
    -0.07598
    -0.07841
    -0.07355
    -0.04441
    -0.02497
    -0.04926
    -0.05655
    -0.04684
    -0.10756
    -0.13671
    -0.02255
    -0.07598
    -0.05412
    -0.09056
    -0.09056
    -0.09299
    -0.08327
    -0.10999
    -0.07841
    -0.11242
    -0.11728
    -0.10513
    -0.03469
    -0.08813
    -0.13185
    -0.11970
    -0.09541
    -0.06870
    -0.04441
    -0.10270
    -0.05655
    -0.10756
    -0.12456
    -0.18286
    -0.17557
    -0.22172
    -0.25087
    -0.27030
    -0.33588
    -0.41604
    -0.48162
    -0.53506
    -0.50591
    -0.46219
    -0.35289
    -0.26787
    -0.22658
    -0.15128
    -0.14642
    -0.06870
     0.01875
     0.15720
     0.24464
     0.40495
     0.52883
     0.65514
     0.74744
     0.76201
     0.82760
     0.86646
     0.91018
     0.82031
     0.74744
     0.81788
     0.82274
     0.84460
     0.65757
     0.63328
     0.63571
     0.65271
     0.77416
     0.70129
     0.49240
     0.32237
     0.22035
     0.18635
     0.16934
     0.16206
     0.07704
    -0.03955
    -0.11242
    -0.21686
    -0.32860
    -0.37961
    -0.52534
    -0.55692
    -0.58121
    -0.65651
    -0.63951
    -0.69051
    -0.72209
    -0.69780
    -0.68323
    -0.62007
    -0.66622
    -0.68080
    -0.64679
    -0.60064
    -0.62979
    -0.56664
    -0.59336
    -0.65165
    -0.58607
    -0.57149
    -0.54720
    -0.55692
    -0.54478
    -0.45005
    -0.38689
    -0.49377
    -0.51077
    -0.51077
    -0.49620
    -0.51077
    -0.50348
    -0.48891
    -0.41361
    -0.40632
    -0.37232
    -0.25573
    -0.13914
    -0.00554
     0.14263
     0.44139
     0.88832
     1.67531
     2.69548
     3.89540
     4.66781
     4.15773
     2.64933
     0.58713
    -1.49208
    -0.94799
     0.39767
     1.25510
     1.00734
     1.42513
     1.76275
     0.55069
    -1.34148
    -2.60212
    -2.37865
    -1.60624
    -0.99171
    -0.47434
    -0.83625
    -0.60550
     0.51669
     0.96362
     0.94419
     1.12150
     1.27453
     1.31582
     1.25024
     0.99763
     0.65514
     0.43653
     0.28836
     0.05518
    -0.01526
     0.23978
     0.30537
     0.40010
     0.44139
     0.41953
     0.22764
     0.14020
     0.18149
     0.06004
    -0.01526
    -0.23630
    -0.36989
    -0.31645
    -0.28973
    -0.30188
    -0.33588
    -0.45005
    -0.50834
    -0.59578
    -0.63222
    -0.68080
    -0.73667
    -0.77553
    -0.76581
    -0.76095
    -0.76338
    -0.75610
    -0.77553
    -0.73909
    -0.66865
    -0.64436
    -0.65165
    -0.63465
    -0.62007
    -0.53020
    -0.54720
    -0.45490
    -0.43304
    -0.44033
    -0.39175
    -0.35532
    -0.26787
    -0.28002
    -0.28730
    -0.25087
    -0.21201
    -0.14157
    -0.10027
    -0.10999
    -0.07355
    -0.05898
    -0.10270
    -0.03712
     0.04061
     0.00417
    -0.01526
    -0.00797
     0.06733
     0.02118
    -0.02255
     0.03089
     0.06247
     0.04304
    -0.01526
     0.02846
     0.03089
    -0.01040
     0.00417
     0.02846
     0.00174
    -0.03955
    -0.04926
    -0.04926
     0.00660
     0.02361
    -0.05412
    -0.03226
    -0.04926
     0.03089
     0.01875
     0.00174
    -0.07355
    -0.05169
    -0.02740
     0.02361
     0.08919
    -0.01526
    -0.03469
    -0.01040
     0.01875
     0.01875
    -0.03712
    -0.07355
    -0.05898
    -0.06870
    -0.07841
    -0.09541
    -0.13185
    -0.20229
    -0.17314
    -0.28002
    -0.23144
    -0.27273
    -0.33831
    -0.43304
    -0.51563
    -0.61036
    -0.71966
    -0.73181
    -0.71480
    -0.62736
    -0.56178
    -0.58121
    -0.65165
    -0.67351
    -0.71238
    -0.69537
    -0.54235
    -0.43061
    -0.38932
    -0.33588
    -0.25087
    -0.13914
     0.03089
     0.00903
    -0.10513
    -0.24358
    -0.16586
    -0.15128
    -0.26544
    -0.32860
    -0.35046
    -0.31402
    -0.27516
    -0.25816
    -0.35532
    -0.44276
    -0.48648
    -0.47676
    -0.28973
    -0.02983
     0.35638
     0.77659
     1.34497
     1.97650
     3.10598
     3.09383
     1.81133
     1.16522
     1.44942
     1.94493
     2.37000
     2.56432
     2.49388
     2.29227
     1.87449
     1.26724
     0.68915
     0.38795
     0.17906
    -0.11242
    -0.35532
    -0.45490
    -0.56421
    -0.57149
    -0.55449
    -0.45247
    -0.36017
    -0.37475
    -0.30674
    -0.22901
     0.02603
     0.14505
     0.31994
     0.48754
     0.74015
     0.89561
     0.96362
     1.22109
     1.60487
     2.07609
     2.61290
     3.10841
     2.98939
     2.27041
     1.60730
     1.37169
     1.31582
     1.10936
     1.04863
     1.32554
     1.43970
     1.47128
     1.19437
     0.81302
     0.45596
     0.17663
     0.20335
     0.21064
     0.16449
     0.19606
     0.34666
     0.72558
     1.02920
     1.00734
     0.96605
     1.24295
     1.99594
     2.35057
     1.80890
     0.91261
     0.25193
     0.09405
     0.26893
     0.47297
     0.78145
     0.83003
     0.70858
     0.91018
     1.25996
    -0.19986
    -1.14716
    -0.97470
    -0.60550
    -0.46948
    -0.40875
    -0.48405
    -0.59093
    -0.60307
    -0.60550
    -0.60793
    -0.57635
    -0.50591
    -0.45490
    -0.39175
    -0.31159
    -0.23872
    -0.17314
    -0.17557
    -0.18043
    -0.11970
    -0.03955
    -0.02740
    -0.12213
    -0.11485
    -0.11728
    -0.14642
    -0.10513
    -0.08570
    -0.09784
    -0.13185
    -0.14157
    -0.12942
    -0.05655
    -0.13914
    -0.16100
    -0.19014
    -0.17557
    -0.18529
    -0.15857
    -0.16100
    -0.19257
    -0.28002
    -0.27516
    -0.16828
    -0.19500
    -0.19986
    -0.28973
    -0.23872
    -0.24844
    -0.22415
    -0.26544
    -0.21201
    -0.24115
    -0.25087
    -0.27759
    -0.16828
    -0.13671
    -0.19986
    -0.27516
    -0.18043
    -0.22901
    -0.11970
    -0.12213
    -0.13185
    -0.20229
    -0.20958
    -0.14642
    -0.07841
    -0.10756
    -0.14642
    -0.16100
    -0.09299
    -0.06870
    -0.10027
    -0.07598
    -0.10270
    -0.02983
    -0.05898
    -0.03226
     0.04304
     0.01632
    -0.01283
    -0.05655
    -0.00311
     0.03575
    -0.00797
    -0.03955
    -0.05655
    -0.10513
    -0.09299
    -0.11728
    -0.13671
    -0.15371
    -0.24844
    -0.24601
    -0.24358
    -0.26301
    -0.29702
    -0.32131
    -0.37718
    -0.34803
    -0.35532
    -0.31888
    -0.27759
    -0.35046
    -0.29459
    -0.33345
    -0.29216
    -0.28730
    -0.25087
    -0.28973
    -0.27516
    -0.27273
    -0.35046
    -0.35774
     0.01632
     1.18709
     1.88177
     2.04694
     1.34497
     0.35880
    -0.03712
    -0.46219
    -1.26618
    -0.93827
    -0.06141
     0.32480
     0.37338
     0.12805
    -0.58607
    -1.24432
    -1.32691
    -1.27833
    -1.06944
    -0.97713
    -0.79496
    -0.47676
     0.01875
     0.53126
     0.93933
     1.39112
     1.60001
     1.77976
     1.94007
     2.17325
     2.35785
     2.41615
     2.37729
     1.69960
     0.71586
     1.31096
     2.17568
     2.37000
     1.63402
     0.94662
     0.32480
    -0.12456
    -0.11242
     0.12562
     0.26407
     0.23007
    -0.02983
    -0.18529
    -0.13428
    -0.08570
    -0.21201
    -0.32860
    -0.35532
    -0.42818
    -0.47434
    -0.21443
    -0.13671
    -0.28973
    -0.57635
    -0.79496
    -0.63708
    -0.55206
    -0.64679
    -0.79982
    -0.95770
    -1.05729
    -1.01843
    -0.99414
    -0.83625
    -0.77796
    -0.75610
    -0.70995
    -0.60793
    -0.57392
    -0.48648
    -0.51563
    -0.53020
    -0.57878
    -0.69294
    -0.70995
    -0.81196
    -0.88726
    -0.94070
    -0.91398
    -0.79496
    -0.33345
     0.15720
     0.36609
     0.30294
    -0.08084
    -0.25573
    -0.31159
     0.03818
     0.53369
     0.79602
     0.57013
     0.40010
     0.41224
     0.34909
     0.25436
     0.06976
    -0.08813
    -0.25087
    -0.33345
    -0.29945
    -0.31888
    -0.40875
    -0.46462
    -0.39418
    -0.45733
    -0.42090
    -0.35774
    -0.33831
    -0.34317
    -0.30431
    -0.22901
    -0.24601
    -0.20229
    -0.28002
    -0.30431
    -0.35532
    -0.27759
    -0.31159
    -0.27030
    -0.31645
    -0.37961
    -0.37718
    -0.27273
    -0.28730
    -0.34803
    -0.37718
    -0.38446
    -0.33103
    -0.26301
    -0.30431
    -0.30916
    -0.39904
    -0.35774
    -0.33588
    -0.28245
    -0.28245
    -0.34317
    -0.37718
    -0.34074
    -0.32374
    -0.33345
    -0.36017
    -0.33103
    -0.35046
    -0.33345
    -0.31888
    -0.30188
    -0.36989
    -0.38932
    -0.38932
    -0.38689
    -0.35532
    -0.40632
    -0.39904
    -0.43304
    -0.39661
    -0.41361
    -0.40147
    -0.41361
    -0.39904
    -0.37475
    -0.39418
    -0.44033
    -0.44276
    -0.38689
    -0.36503
    -0.36017
    -0.32131
    -0.31645
    -0.27759
    -0.28488
    -0.30916
    -0.34803
    -0.30916
    -0.27759
    -0.30916
    -0.26787
    -0.27273
    -0.29702
    -0.31888
    -0.30674
    -0.27759
    -0.29945
    -0.32131
    -0.32374
    -0.35774
    -0.30431
    -0.26301
    -0.28002
    -0.34074
    -0.38446
    -0.33345
    -0.26544
    -0.27516
    -0.28973
    -0.40875
    -0.51563
    -0.49863
    -0.42818
    -0.29702
    -0.05412
    -0.12699
    -0.12942
    -0.15128
    -0.06384
    -0.08813
    -0.10999
     0.06247
     0.23250
     0.24950
     0.22035
     0.31508
     0.31994
     0.33937
     0.34909
     0.33451
     0.41953
     0.37581
     0.34423
     0.26650
     0.33694
     0.36852
     0.40010
     0.38795
     0.45353
     0.56284
     0.69400
     0.84460
     1.01706
     1.28667
     1.63402
     1.80648
     1.50042
     1.06807
     0.72315
     0.65757
     0.85432
     1.12636
     1.46885
     1.51500
     0.72072
    -1.31962
    -3.38182
    -3.94292
    -2.33979
    -0.87512
    -0.71238
    -0.21443
    -0.19014
    -1.09615
    -1.29533
    -1.31476
    -0.80468
     0.63085
     1.26967
     1.83805
     2.54488
     3.07926
     3.76180
     4.15287
     3.88082
     3.48004
     3.53591
     3.79095
     3.73265
     3.13756
     2.51088
     2.00079
     1.61459
     1.07535
     0.77902
     0.67700
     0.40981
     0.13048
    -0.12699
    -0.36260
    -0.63708
    -0.85326
    -0.98685
    -1.07672
    -1.08401
    -1.03300
    -0.95770
    -0.79739
    -0.73909
    -0.56907
    -0.44519
    -0.40147
    -0.43061
    -0.42818
    -0.36989
    -0.35774
    -0.33831
    -0.38203
    -0.42090
    -0.45976
    -0.43304
    -0.32860
    -0.29945
    -0.22415
    -0.31645
    -0.29945
    -0.25330
    -0.23144
    -0.17800
    -0.15128
    -0.13671
    -0.12213
    -0.04198
    -0.04926
    -0.00068
     0.00417
    -0.04684
    -0.02255
     0.04789
     0.11834
     0.07218
     0.07461
     0.05518
     0.05518
     0.12076
     0.09647
     0.15720
     0.17177
     0.22035
     0.34423
     0.43410
     0.31508
     0.13291
    -0.14399
    -0.43061
    -0.62250
    -0.70266
    -0.25087
     0.05518
     0.02603
    -0.16828
    -0.43304
    -0.58121
    -0.65408
    -0.66380
    -0.54963
    -0.45005
    -0.29459
    -0.17314
    -0.05655
     0.10376
     0.10862
     0.22278
     0.25679
     0.36609
     0.48025
     0.48997
     0.45111
     0.39281
     0.40495
     0.54341
     0.63085
     0.67214
     0.65757
     0.63085
     0.62599
     0.63328
     0.62842
     0.53855
     0.55555
     0.52640
     0.64299
     0.58956
     0.41953
     0.31508
     0.30537
     0.26893
     0.23736
     0.20578
     0.21549
     0.10862
    -0.01283
    -0.05169
    -0.08327
    -0.09056
    -0.15614
    -0.27030
    -0.28730
    -0.27273
    -0.30188
    -0.32860
    -0.35046
    -0.38446
    -0.37475
    -0.29702
    -0.10756
    -0.08570
     0.04304
     0.18392
     0.26165
     0.27136
     0.12562
     0.16449
     0.21792
     0.23736
     0.31022
     0.37824
     0.43653
     0.37824
     0.25922
     0.17906
     0.08919
     0.06247
    -0.00554
    -0.10027
    -0.11728
    -0.17557
    -0.13914
    -0.06870
    -0.10027
    -0.08813
    -0.10756
    -0.11485
    -0.02255
    -0.00068
     0.03818
    -0.00311
     0.04304
     0.05518
     0.04547
     0.10133
     0.11591
     0.10133
     0.11105
     0.10376
     0.16934
     0.19120
     0.20092
     0.27379
     0.35638
     0.46082
     0.55555
     0.71343
     0.92719
     1.30611
     1.69474
     2.02023
     2.05666
     2.07609
     1.97407
     1.42027
     0.49240
    -0.00311
     0.64542
     0.88346
     0.23978
    -0.56178
    -1.15931
    -1.07915
    -0.91884
    -0.58607
    -0.15857
    -0.12942
    -0.50348
    -0.69051
    -0.52777
    -0.50105
    -0.21443
    -0.02497
     0.18878
     0.48511
     0.87375
     1.41055
     2.23155
     3.29301
     2.62261
     1.65102
     2.26312
     1.74818
     0.42924
     0.55069
     0.95633
     1.33040
     1.51257
     1.45670
     1.25510
     0.84460
     0.52883
     0.17420
    -0.41118
    -1.08887
    -1.19088
    -0.99171
    -0.90426
    -1.25404
    -1.39492
    -1.44350
    -0.70509
    -0.36746
    -0.38689
    -0.24115
    -0.45490
    -0.36746
    -0.30916
    -0.21443
     0.27136
     0.24707
     0.18392
    -0.09299
    -0.17800
    -0.17314
    -0.19500
    -0.20715
    -0.28973
    -0.40632
    -0.55449
    -0.56664
    -0.59578
    -0.56421
    -0.64436
    -0.60793
    -0.56907
    -0.43790
    -0.52777
    -0.55206
    -0.54478
    -0.47676
    -0.46219
    -0.45976
    -0.45490
    -0.37718
    -0.38446
    -0.35774
    -0.32617
    -0.36260
    -0.37232
    -0.29216
    -0.27030
    -0.29216
    -0.29945
    -0.29702
    -0.26787
    -0.25330
    -0.19743
    -0.29945
    -0.22415
    -0.14157
    -0.13185
    -0.10027
    -0.11242
    -0.13671
    -0.16100
    -0.14157
    -0.01769
     0.02361
     0.06247
    -0.01283
     0.05518
     0.08919
     0.19120
     0.23493
     0.27622
     0.30051
     0.28593
     0.33451
     0.36609
     0.36609
     0.30537
     0.24221
     0.24221
     0.34180
     0.37338
     0.31508
     0.14020
     0.01632
     0.05518
     0.10376
     0.29808
     0.30294
     0.29565
     0.28836
     0.35880
     0.33451
     0.22035
    -0.02497
    -0.00068
     0.02846
    -0.09541
    -0.15857
    -0.03226
    -0.05412
     0.02603
     0.06976
    -0.06627
    -0.13671
    -0.30188
    -0.26787
    -0.19986
     0.01632
     0.05518
     0.05518
     0.14991
     0.21307
     0.18149
     0.29079
     0.47297
     0.57013
     0.57255
     0.51183
     0.45596
     0.45839
     0.41224
     0.37095
     0.41953
     0.53855
     0.66243
     0.69400
     0.82760
     0.79359
     0.87861
     0.88346
     0.90047
     0.91990
     0.81302
     0.75473
     0.72558
     0.59199
     0.59199
     0.53126
     0.40253
     0.30294
     0.21549
     0.05275
    -0.10270
    -0.23630
    -0.29702
    -0.37718
    -0.47434
    -0.53749
    -0.62493
    -0.63222
    -0.59093
    -0.58121
    -0.57149
    -0.63951
    -0.62493
    -0.55206
    -0.52049
    -0.49134
    -0.57878
    -0.58364
    -0.51320
    -0.42090
    -0.41361
    -0.42818
    -0.41604
    -0.46219
    -0.41118
    -0.38932
    -0.30674
    -0.30674
    -0.40389
    -0.32617
    -0.28488
    -0.25330
    -0.20958
    -0.27759
    -0.26544
    -0.20472
    -0.16343
    -0.14642
    -0.10270
    -0.16828
    -0.14157
    -0.10270
    -0.04441
     0.03332
    -0.14157
    -0.27516
    -0.54235
    -0.58121
    -0.74152
    -0.84354
    -0.99657
    -0.85326
    -0.57392
    -0.49377
    -0.25087
    -0.10756
     0.13534
     0.59199
     1.04863
     1.73118
     2.05180
     2.16839
     2.89952
     4.39577
     5.06374
     5.06374
     3.49704
     3.13027
     2.24126
     2.35542
     3.51405
     3.89783
     2.93352
     1.96922
     0.59199
    -0.44519
    -1.04757
    -1.57466
    -1.94144
    -2.25235
    -2.50739
    -2.66527
    -2.68956
    -2.47096
    -2.29850
    -2.05560
    -1.87343
    -1.72526
    -1.58681
    -1.37549
    -1.18117
    -1.02086
    -0.88726
    -0.86540
    -0.75610
    -0.69780
    -0.54720
    -0.59578
    -0.61279
    -0.58121
    -0.55449
    -0.48162
    -0.45490
    -0.48162
    -0.51806
    -0.50834
    -0.49134
    -0.41604
    -0.35774
    -0.46462
    -0.44033
    -0.44276
    -0.41361
    -0.33588
    -0.39175
    -0.41604
    -0.44276
    -0.45976
    -0.42090
    -0.37232
    -0.42818
    -0.40147
    -0.43061
    -0.38932
    -0.21686
    -0.16586
     0.05518
     0.53612
     1.20166
     1.70689
     1.53443
     0.95390
     0.57255
     0.43653
     0.31022
     0.40010
     0.45111
     0.54584
     0.50697
     0.37824
     0.09405
    -0.20472
    -0.64436
    -0.96499
    -1.07429
    -1.15931
    -1.10344
    -1.05243
    -0.84840
    -0.67108
    -0.49863
    -0.28245
    -0.14642
    -0.09056
     0.05275
     0.05761
     0.13777
     0.15963
     0.14991
     0.17906
     0.18878
     0.18149
     0.14505
     0.13291
     0.09647
     0.09890
     0.08676
     0.11834
     0.06490
     0.03089
     0.02846
     0.03575
     0.05275
     0.08919
    -0.00068
    -0.07841
    -0.07113
    -0.03955
    -0.01040
    -0.02012
    -0.08570
    -0.06627
    -0.05655
    -0.01040
     0.02361
     0.05518
     0.05032
     0.03089
     0.17420
     0.26650
     0.31022
     0.29079
     0.26650
     0.36852
     0.41710
     0.46325
     0.52155
     0.46082
     0.41710
     0.38552
     0.43653
     0.38066
     0.34909
     0.26650
     0.20335
     0.20821
     0.23493
     0.23007
     0.06976
    -0.08084
    -0.16100
    -0.11728
    -0.10027
    -0.10513
    -0.14399
    -0.22172
    -0.20715
    -0.22415
    -0.19257
    -0.24601
    -0.28002
    -0.30431
    -0.29216
    -0.27759
    -0.19257
    -0.21686
    -0.22658
    -0.17071
    -0.10270
    -0.09541
     0.03089
     0.04789
    -0.03469
    -0.19743
    -0.05655
     0.14748
     0.07218
    -0.12942
    -0.06870
    -0.24601
    -0.50834
    -0.45005
    -0.24844
    -0.46219
    -0.89698
    -1.37306
    -1.43378
    -1.09130
    -0.02983
     1.13608
     0.30780
    -2.10661
    -3.76074
    -3.93320
    -3.64658
    -2.87659
    -2.00702
    -0.63951
     1.41784
     1.94736
     1.07778
    -0.37718
    -0.96256
    -0.28730
     0.63085
     1.65588
     2.62990
     3.11327
     3.32216
     3.31244
     3.53591
     3.61363
     3.43632
     2.95295
     2.40643
     2.06880
     1.53929
     0.98305
     0.77416
     0.88346
     0.99520
     1.03163
     1.22595
     1.04378
     0.66000
     0.74744
     1.04135
     1.25267
     1.55386
     2.06638
     2.30684
     2.02265
     1.08507
    -0.15371
    -0.50348
    -0.41847
     0.40253
     0.45111
    -0.02255
    -0.57635
    -1.13016
    -1.26375
    -1.40221
    -1.48479
    -1.79327
    -2.07746
    -2.21348
    -1.96573
    -1.73012
    -1.60138
    -1.27347
    -0.94070
    -0.71723
    -0.62736
    -0.69294
    -0.66622
    -0.71723
    -0.68809
    -0.78524
    -0.70752
    -0.69780
    -0.72209
    -0.62979
    -0.55206
    -0.50591
    -0.51806
    -0.48891
    -0.43790
    -0.33831
    -0.33588
    -0.34560
    -0.30431
    -0.33831
    -0.30188
    -0.33345
    -0.31645
    -0.32617
    -0.35532
    -0.36260
    -0.36503
    -0.39175
    -0.43790
    -0.51320
    -0.42333
    -0.46948
    -0.49377
    -0.46705
    -0.48162
    -0.44033
    -0.45247
    -0.49620
    -0.50591
    -0.45247
    -0.42333
    -0.35532
    -0.34074
    -0.35289
    -0.29702
    -0.29459
    -0.22901
    -0.16343
    -0.15614
    -0.16828
    -0.17557
    -0.09299
    -0.05412
    -0.02012
    -0.07113
    -0.04441
    -0.02255
     0.04061
     0.07461
     0.03818
     0.02361
    -0.04926
    -0.02740
     0.02361
     0.03818
     0.00903
    -0.05412
    -0.06141
    -0.02012
     0.03089
    -0.05169
    -0.04684
    -0.07841
    -0.10999
    -0.05898
    -0.08327
    -0.04441
    -0.11485
    -0.15128
    -0.08084
    -0.05655
    -0.07598
    -0.08327
    -0.14399
    -0.13185
    -0.11728
    -0.11242
    -0.05655
    -0.04441
    -0.06870
     0.01632
     0.06490
     0.17420
     0.15720
     0.11105
     0.00417
     0.05518
     0.02846
     0.09162
     0.10376
     0.07704
     0.00660
    -0.04198
    -0.14642
    -0.10270
    -0.20229
    -0.25330
    -0.34074
    -0.44762
    -0.32860
    -0.43061
    -0.44276
    -0.41361
    -0.45976
    -0.45733
    -0.43061
    -0.40632
    -0.37475
    -0.43304
    -0.44762
    -0.38689
    -0.36017
    -0.34560
    -0.32374
    -0.32131
    -0.31888
    -0.33345
    -0.33831
    -0.25330
    -0.17071
    -0.12213
    -0.10756
    -0.02983
     0.06490
     0.02846
     0.09405
     0.10862
     0.23736
     0.26407
     0.35638
     0.38795
     0.46568
     0.29079
     0.26407
     0.30780
     0.57013
     0.66000
     0.71829
     0.74258
     0.48268
     0.84217
     1.81133
     0.58227
     0.71343
     0.66243
     0.57498
     1.25267
     1.44942
     1.46642
     0.90290
     0.76687
     1.31096
     1.76275
     1.70689
     1.55143
     1.56601
     1.48342
     1.11665
     0.17906
    -0.63951
    -0.31645
     1.12636
     1.03406
     1.52228
     1.77004
     2.05180
     1.80162
     1.49799
     1.42027
     0.71343
     0.89318
     1.27939
     1.67531
     1.53443
     1.27939
     1.53443
     2.07609
     2.08581
     1.68260
     1.32311
     0.90775
     0.59442
     0.61870
     0.48268
     0.31751
    -0.09784
     0.17420
     0.97576
     1.53200
     1.30368
     0.93204
     0.03332
    -0.39661
    -0.61522
    -0.54963
    -0.50348
    -0.43547
    -0.56907
    -0.88969
    -1.12773
    -1.32934
    -1.51637
    -1.65482
    -1.70583
    -1.73012
    -1.57952
    -1.50665
    -1.34148
    -1.21274
    -1.19088
    -1.10587
    -1.07672
    -0.95527
    -0.94070
    -0.98685
    -0.96742
    -0.89698
    -0.92613
    -0.90426
    -0.94313
    -0.96499
    -0.99899
    -0.99899
    -0.93098
    -0.93098
    -0.95284
    -1.02086
    -0.98199
    -0.94070
    -0.92855
    -0.90426
    -0.93098
    -0.89212
    -0.86054
    -0.81925
    -0.75610
    -0.79496
    -0.76581
    -0.77553
    -0.72695
    -0.65408
    -0.58364
    -0.64922
    -0.60793
    -0.57635
    -0.49620
    -0.45733
    -0.46705
    -0.45247
    -0.46219
    -0.37232
    -0.32860
    -0.33103
    -0.36503
    -0.32374
    -0.35774
    -0.29702
    -0.26301
    -0.30431
    -0.24358
    -0.30431
    -0.24601
    -0.24358
    -0.27516
    -0.28488
    -0.25087
    -0.21686
    -0.16586
    -0.17071
    -0.18286
    -0.12456
    -0.14399
    -0.09541
    -0.04198
    -0.06141
    -0.05898
    -0.01283
     0.03575
     0.01146
     0.00903
     0.02846
     0.06976
     0.08190
     0.09162
     0.09890
     0.00174
     0.02118
     0.03089
     0.04304
     0.08676
     0.07218
     0.05275
     0.03818
     0.09162
     0.11105
     0.06976
     0.04304
     0.07461
     0.09890
     0.23978
     0.22278
     0.24707
     0.20335
     0.23007
     0.28351
     0.32480
     0.35395
     0.29322
     0.31265
     0.31751
     0.34666
     0.36609
     0.34180
     0.29322
     0.28351
     0.30051
     0.29322
     0.24221
     0.14020
     0.06733
    -0.04926
     0.03575
     0.05032
     0.00417
    -0.03712
    -0.10270
    -0.08084
    -0.08084
    -0.12456
    -0.10513
    -0.16828
    -0.19257
    -0.15128
    -0.16100
    -0.16343
    -0.11970
    -0.20715
    -0.20715
    -0.11728
    -0.09541
    -0.02983
    -0.03955
    -0.06141
    -0.07113
     0.13048
     0.25436
     0.27865
     0.20092
     0.18149
     0.21307
     0.23978
     0.35880
     0.29565
     0.04789
     0.11105
     0.12076
     0.08433
     0.08919
     0.14020
     0.08919
    -0.05412
    -0.04441
     0.00417
    -0.05898
    -0.10027
    -0.07113
    -0.05655
    -0.00797
     0.06976
     0.08433
     0.29808
     0.39281
     0.54341
     0.80331
     1.09964
     1.52228
     2.03966
     2.41372
     2.56432
     2.57889
     2.75378
     2.83393
     2.55703
     2.14896
     1.58058
     1.25996
     1.21866
     1.41541
     1.52714
     1.19194
     0.92719
     0.69886
     0.23736
    -0.30431
    -0.46948
    -0.48648
    -0.62493
    -0.34560
    -0.10027
     0.08433
     0.41467
     0.90532
     1.05592
     1.27696
     1.58058
     1.64616
     1.08507
     0.16206
    -0.19500
    -0.02497
     0.17420
     0.27865
    -0.04684
    -0.34317
    -0.51563
    -0.65408
    -0.84597
    -1.01600
    -1.20789
    -1.30747
    -1.36334
    -1.35120
    -1.27833
    -1.22003
    -1.19574
    -1.05000
    -0.95527
    -0.85326
    -0.77796
    -0.74395
    -0.71966
    -0.65165
    -0.58121
    -0.58364
    -0.57878
    -0.57149
    -0.53263
    -0.52534
    -0.50105
    -0.53506
    -0.46462
    -0.50348
    -0.44762
    -0.41847
    -0.43547
    -0.36503
    -0.34803
    -0.37475
    -0.34803
    -0.32374
    -0.30674
    -0.28002
    -0.22658
    -0.26301
    -0.22415
    -0.27759
    -0.18043
    -0.20715
    -0.19986
    -0.16586
    -0.19500
    -0.21201
    -0.18043
    -0.19500
    -0.11242
    -0.18772
    -0.12456
    -0.18286
    -0.18772
    -0.13914
    -0.15857
    -0.18772
    -0.14399
    -0.19257
    -0.25087
    -0.19986
    -0.20958
    -0.22415
    -0.27516
    -0.18286
    -0.21686
    -0.19257
    -0.25330
    -0.26301
    -0.27759
    -0.19986
    -0.24844
    -0.24358
    -0.22415
    -0.27759
    -0.27759
    -0.28002
    -0.20958
    -0.21201
    -0.23630
    -0.34560
    -0.33588
    -0.24115
    -0.24115
    -0.29459
    -0.33588
    -0.33588
    -0.34074
    -0.34074
    -0.37718
    -0.54720
    -0.60307
    -0.63951
    -0.48648
    -0.31402
    -0.35774
    -0.41847
    -0.46462
    -0.52534
    -0.48162
    -0.42333
    -0.38932
    -0.33345
    -0.26787
    -0.25087
    -0.16828
    -0.12456
    -0.14157
    -0.12456
    -0.12942
    -0.07598
    -0.05655
     0.00174
    -0.03226
    -0.11242
    -0.05169
     0.00417
    -0.00068
     0.01875
     0.04547
     0.00174
     0.08919
     0.10133
     0.08919
     0.08676
     0.06004
     0.07947
     0.13534
     0.11348
     0.10376
     0.10376
     0.13048
     0.09405
     0.09405
     0.11591
     0.20335
     0.14748
     0.25193
     0.40981
     0.66728
     0.95633
     1.15551
     1.22838
     1.09964
     0.96848
     0.64785
     0.49483
     0.36609
     0.57984
     0.49240
     0.35395
     0.25193
     0.02118
    -0.07113
     0.02603
     0.41467
     0.73044
     0.91747
     0.82517
     0.96362
     1.31582
     1.60001
     1.31339
     1.19680
     1.28667
     1.48828
     1.46399
     1.41055
     1.17008
     0.98791
     0.88103
     0.64785
     0.32237
     0.07947
     0.13534
     0.56284
     0.61628
     0.60170
     0.67700
     0.93204
     1.24295
     1.43484
     1.70446
     1.97165
     2.03237
     2.13196
     2.10281
     1.84534
     1.45427
     1.26967
     1.23081
     1.65102
     1.32068
     0.75959
     0.32480
     0.09405
     0.27622
     0.56770
     0.79116
     0.58713
     0.08433
    -0.12942
    -0.10999
    -0.00797
     0.10133
     0.05032
    -0.06384
    -0.24115
    -0.44519
    -0.58607
    -0.71238
    -0.81439
    -1.05243
    -1.25404
    -1.39978
    -1.57223
    -1.32205
    -1.27590
    -1.35363
    -1.45564
    -1.61110
    -1.70826
    -1.60624
    -1.53823
    -1.39735
    -1.24918
    -1.23218
    -1.22489
    -1.16174
    -1.20546
    -1.10344
    -1.04272
    -0.92613
    -0.89212
    -0.91398
    -0.83625
    -0.76095
    -0.76824
    -0.69780
    -0.69051
    -0.71966
    -0.83625
    -0.91155
    -1.06944
    -1.12530
    -1.11316
    -1.02328
    -0.98685
    -0.90184
    -1.03057
    -1.10344
    -1.12044
    -1.14473
    -1.08644
    -1.11801
    -1.07915
    -1.04029
    -0.87512
    -0.79496
    -0.66137
    -0.62493
    -0.59093
    -0.56421
    -0.47676
    -0.39661
    -0.38932
    -0.37475
    -0.33588
    -0.29216
    -0.23872
    -0.24358
    -0.21443
    -0.24115
    -0.23630
    -0.12699
    -0.09056
    -0.10756
    -0.11970
    -0.13185
    -0.12942
    -0.11728
    -0.05898
    -0.04684
    -0.08327
    -0.08084
    -0.07598
    -0.02983
    -0.07598
    -0.07113
    -0.05898
    -0.06141
    -0.02012
    -0.02255
    -0.06870
    -0.11242
    -0.03712
    -0.08570
    -0.00554
    -0.01526
    -0.04198
    -0.02740
    -0.04684
    -0.02012
    -0.03955
    -0.04198
    -0.07841
    -0.05898
    -0.06384
    -0.08327
    -0.14399
    -0.22901
    -0.28973
    -0.23387
     0.01875
     0.05275
     0.03089
     0.12805
     0.02361
     0.01632
    -0.01526
    -0.00554
     0.04304
     0.14263
     0.27136
     0.26650
     0.28836
     0.24707
     0.22035
     0.21792
     0.21064
     0.25436
     0.18392
     0.10133
     0.10133
     0.14263
     0.06004
     0.05032
     0.06976
     0.07704
     0.07461
     0.10619
     0.05518
     0.09890
     0.33937
     0.96605
     1.57329
     1.73361
     1.77490
     1.93278
     1.90363
     1.09478
     0.28836
     0.05518
     0.77416
     1.51500
     1.74818
     1.51743
     1.08750
     0.65028
     0.32723
    -0.08327
    -0.18529
    -0.14885
    -0.12942
    -0.03955
     0.08190
     0.21307
     0.42439
     0.46568
     0.53369
     0.56527
     0.54584
     0.44868
     0.40495
     0.42682
     0.36123
     0.32480
     0.22521
     0.36852
     0.46811
     0.44868
     0.46568
     0.41953
     0.37824
     0.47782
     0.64057
     0.68429
     0.68186
     0.49240
     0.66971
     0.65514
     0.74744
     1.01949
     1.23567
     1.12636
     1.17494
     1.10450
     0.85189
     0.46325
     0.44868
     0.40253
     0.28593
     0.27136
     0.19120
     0.08676
    -0.07841
    -0.32617
    -0.55692
    -0.72452
    -0.84840
    -0.81439
    -0.62736
    -0.55692
    -0.56178
    -0.58121
    -0.46462
    -0.32617
    -0.28002
    -0.45976
    -0.78039
    -0.71480
    -0.42090
    -0.09056
    -0.01526
    -0.19014
    -0.32860
    -0.52291
    -0.46705
    -0.60550
    -0.70266
    -0.71723
    -0.62979
    -0.51320
    -0.46705
    -0.34317
    -0.29459
    -0.21201
    -0.23872
    -0.13914
    -0.14399
    -0.13914
    -0.15614
    -0.19257
    -0.18286
    -0.12213
    -0.14642
    -0.10027
    -0.19014
    -0.19257
    -0.21443
    -0.16586
    -0.17071
    -0.15614
    -0.22172
    -0.22415
    -0.20958
    -0.18772
    -0.21686
    -0.25573
    -0.28245
    -0.23630
    -0.23144
    -0.25087
    -0.25816
    -0.23387
    -0.28730
    -0.27030
    -0.25573
    -0.28002
    -0.26787
    -0.25087
    -0.27273
    -0.28488
    -0.24115
    -0.22658
    -0.31159
    -0.23630
    -0.24844
    -0.24358
    -0.19986
    -0.23387
    -0.22415
    -0.26301
    -0.23872
    -0.23630
    -0.22901
    -0.19743
    -0.18529
    -0.20958
    -0.21686
    -0.20715
    -0.21201
    -0.20715
    -0.18043
    -0.15371
    -0.17314
    -0.17071
    -0.19743
    -0.17800
    -0.14885
    -0.13185
    -0.19500
    -0.13671
    -0.14399
    -0.12699
    -0.14399
    -0.14642
    -0.15371
    -0.14399
    -0.05655
    -0.09784
    -0.06870
    -0.10027
    -0.07841
    -0.06870
    -0.02497
     0.01146
     0.09405
     0.13534
     0.28351
     0.41224
     0.62842
     0.75716
     0.88346
     0.89318
     0.39524
    -0.42333
    -1.14716
    -1.88800
    -2.06532
    -1.14959
    -0.06627
     0.48754
     0.55069
     0.11348
    -1.01357
    -1.74712
    -1.61353
    -1.06458
    -0.56178
    -0.14885
     0.29322
     0.57741
     0.77416
     1.06321
     1.51257
     2.09067
     3.44118
     3.94641
     3.11569
     2.52788
     1.45427
     1.37898
     1.64130
     2.10524
     2.00565
     1.88420
     1.87934
     1.49314
     1.00491
     0.55069
     0.22278
    -0.02497
    -0.36746
    -0.82411
    -0.96985
    -0.92855
    -0.79739
    -0.61522
    -0.43304
    -0.26544
    -0.07113
    -0.00311
     0.06004
     0.09162
     0.04547
     0.00417
     0.02361
    -0.03469
    -0.06384
    -0.09299
    -0.15614
    -0.11485
    -0.14157
    -0.20715
    -0.16343
    -0.18286
    -0.21443
    -0.18043
    -0.20715
    -0.20958
    -0.17557
    -0.17314
    -0.11485
    -0.01526
    -0.03712
     0.02846
     0.08433
     0.26165
     0.37338
     0.38309
     0.50940
     0.88346
     1.17251
     1.30368
     0.82517
     0.87132
     0.41953
    -0.74152
    -1.30262
    -1.31233
    -0.94556
     0.01632
     1.17251
     1.29396
     1.16037
     0.18635
    -0.71238
    -0.85083
    -0.51320
     0.02361
     0.57013
     0.97091
     1.27939
     1.35711
     1.37169
     1.23081
     1.03406
     0.66486
     0.41710
     0.15720
    -0.00554
    -0.22415
    -0.39904
    -0.51563
    -0.65165
    -0.70023
    -0.76095
    -0.77796
    -0.77796
    -0.82897
    -0.82654
    -0.77067
    -0.78767
    -0.80953
    -0.78282
    -0.81196
    -0.70995
    -0.69780
    -0.68080
    -0.66622
    -0.70023
    -0.66865
    -0.64193
    -0.66380
    -0.53992
    -0.57878
    -0.61765
    -0.58364
    -0.55692
    -0.55449
    -0.55935
    -0.54963
    -0.55206
    -0.49863
    -0.50591
    -0.51320
    -0.53506
    -0.51806
    -0.48405
    -0.43547
    -0.48162
    -0.47191
    -0.46219
    -0.39418
    -0.42090
    -0.40875
    -0.45733
    -0.39904
    -0.44519
    -0.35532
    -0.33345
    -0.34803
    -0.38689
    -0.37232
    -0.32860
    -0.30916
    -0.35046
    -0.31645
    -0.34803
    -0.28973
    -0.30674
    -0.25573
    -0.27516
    -0.32131
    -0.31888
    -0.28730
    -0.25330
    -0.26544
    -0.28488
    -0.32617
    -0.33345
    -0.24844
    -0.29216
    -0.29459
    -0.28730
    -0.29216
    -0.30431
    -0.27273
    -0.25573
    -0.31645
    -0.30188
    -0.28245
    -0.29459
    -0.23872
    -0.27273
    -0.23872
    -0.28002
    -0.25330
    -0.22172
    -0.18043
    -0.13914
    -0.20958
    -0.18286
    -0.18043
    -0.15371
    -0.13185
    -0.12456
    -0.13428
    -0.10756
    -0.08084
    -0.01769
    -0.04198
    -0.08084
    -0.01040
    -0.01526
    -0.02740
     0.09890
     0.01146
     0.01875
     0.06247
     0.11105
     0.05761
    -0.00068
    -0.08084
    -0.18043
    -0.35289
    -0.45247
    -0.15128
     0.27865
     0.51183
     0.49483
     0.34423
     0.19849
     0.14263
     0.14991
     0.27865
     0.41953
     0.56284
     0.64785
     0.86403
     1.15794
     0.91018
     0.59442
     0.86889
     0.37338
    -0.29459
     0.26165
     0.76444
     0.32723
     0.08676
     0.82274
     2.58375
     4.28646
     2.74163
    -0.43790
    -1.90500
    -2.59969
     0.06733
     1.92792
     2.20240
     1.56844
     0.91747
     0.16934
    -0.45005
    -0.68323
    -0.72452
    -0.85811
    -0.93584
    -0.77796
    -0.54720
    -0.40389
    -0.25573
    -0.25573
    -0.27759
    -0.26544
    -0.32617
    -0.43547
    -0.45733
    -0.53506
    -0.51077
    -0.51563
    -0.46705
    -0.60307
    -0.66380
    -0.67108
    -0.65651
    -0.62736
    -0.65408
    -0.68809
    -0.69537
    -0.62979
    -0.62250
    -0.66137
    -0.65165
    -0.61765
    -0.60793
    -0.61279
    -0.52777
    -0.57878
    -0.56421
    -0.56907
    -0.50105
    -0.47434
    -0.52777
    -0.44519
    -0.47191
    -0.37718
    -0.29945
    -0.13671
     0.01632
     0.23978
     0.38066
     0.52883
     0.70858
     0.89561
     1.06564
     1.38383
     1.66802
     1.95707
     1.86234
     1.44942
     1.13365
     0.89804
     0.74501
     0.47782
     0.20335
     0.10619
     0.14263
    -0.08570
    -0.31402
    -0.64436
    -0.96985
    -1.18117
    -1.17874
    -1.09372
    -0.97713
    -0.91398
    -0.75367
    -0.55206
    -0.16343
     0.42196
     0.81059
     0.57984
     0.43167
     0.25436
     0.25922
     0.34423
     0.34666
     0.33937
     0.38066
     0.37581
     0.27379
     0.10619
    -0.09056
    -0.16828
    -0.29945
    -0.34803
    -0.44033
    -0.37475
    -0.39418
    -0.41361
    -0.38689
    -0.32131
    -0.30188
    -0.32131
    -0.29459
    -0.28973
    -0.22901
    -0.22658
    -0.23872
    -0.24601
    -0.21686
    -0.25330
    -0.19014
    -0.17800
    -0.20229
    -0.20229
    -0.22658
    -0.18043
    -0.18529
    -0.15857
    -0.20472
    -0.18043
    -0.19500
    -0.13914
    -0.20472
    -0.16100
    -0.17071
    -0.16100
    -0.13914
    -0.15614
    -0.13914
    -0.13671
    -0.20472
    -0.14399
    -0.08084
    -0.10756
    -0.09541
    -0.13185
    -0.11728
    -0.11242
    -0.08813
    -0.06384
    -0.09299
    -0.08570
    -0.04926
    -0.12456
    -0.03226
    -0.01769
    -0.06627
    -0.05169
    -0.02255
     0.00174
    -0.04684
    -0.03955
     0.03575
     0.00660
     0.00174
    -0.01769
     0.02603
     0.08190
     0.06247
     0.06733
     0.08433
     0.09405
     0.12319
     0.07218
     0.12319
     0.16449
     0.12076
     0.16449
     0.17177
     0.20092
     0.23493
     0.24221
     0.24950
     0.26407
     0.25436
     0.28836
     0.31751
     0.28108
     0.35152
     0.38066
     0.39038
     0.40010
     0.41710
     0.41224
     0.32480
     0.27136
     0.20578
     0.29808
     0.20578
     0.32480
     0.58227
     0.95390
     1.09721
     1.02434
     0.96605
     1.39841
     1.76032
     2.00079
     2.00808
     2.06152
     2.13682
     2.37243
     2.62990
     2.81450
     3.19342
     3.16427
     2.40886
     2.25827
     2.92138
     4.44435
     5.06374
     5.06374
     4.05814
     1.90606
     0.14505
     0.17663
     1.10450
     0.91504
     0.24707
     0.19606
     0.26893
    -0.07355
    -0.79010
    -1.80784
    -2.98590
    -3.51785
    -3.60286
    -3.36725
    -2.93732
    -2.39080
    -1.90257
    -1.60381
    -1.32691
    -1.22975
    -1.05486
    -0.94313
    -0.95284
    -0.90669
    -0.82897
    -0.77553
    -0.73181
    -0.70266
    -0.73181
    -0.78282
    -0.81196
    -0.80711
    -0.76824
    -0.74881
    -0.67108
    -0.59821
    -0.52777
    -0.47191
    -0.42818
    -0.35046
    -0.28488
    -0.29459
    -0.29216
    -0.24844
    -0.19257
    -0.14885
    -0.10999
    -0.05898
    -0.02012
     0.04789
     0.03575
     0.08190
     0.05275
     0.00903
     0.05275
     0.04304
     0.06490
     0.09890
     0.10376
     0.08190
     0.13048
     0.12805
     0.14263
     0.07218
     0.04547
     0.02846
     0.00903
     0.05032
    -0.02012
    -0.03226
    -0.14642
    -0.12699
    -0.00554
    -0.07113
    -0.06870
    -0.09541
    -0.13428
    -0.15857
    -0.12699
    -0.14885
    -0.13428
    -0.16100
    -0.18772
    -0.08084
    -0.13428
    -0.10513
    -0.15371
    -0.13914
    -0.17071
    -0.12213
    -0.09541
    -0.16100
    -0.17800
    -0.13428
    -0.11970
    -0.12213
    -0.19500
    -0.13428
    -0.17800
    -0.12699
    -0.15857
    -0.16586
    -0.16586
    -0.21201
    -0.18043
    -0.17800
    -0.19014
    -0.18286
    -0.20715
    -0.23387
    -0.20472
    -0.21929
    -0.25573
    -0.20472
    -0.25816
    -0.25330
    -0.24358
    -0.21443
    -0.24115
    -0.26787
    -0.23872
    -0.18286
    -0.19500
    -0.20229
    -0.23630
    -0.20958
    -0.19014
    -0.14885
    -0.20229
    -0.16100
    -0.15371
    -0.17071
    -0.07841
    -0.09784
    -0.12213
    -0.12456
    -0.11970
    -0.10513
    -0.04441
    -0.00068
    -0.01769
    -0.00311
     0.00660
     0.10133
     0.03332
     0.07218
     0.13777
     0.13291
     0.18635
     0.23978
     0.26165
     0.21307
     0.14020
     0.16934
     0.18392
     0.15720
     0.11591
     0.08676
     0.06004
     0.07461
     0.04304
     0.01146
     0.02361
    -0.06141
    -0.03955
    -0.02255
    -0.02012
    -0.05898
    -0.03955
    -0.02255
     0.03818
     0.05761
     0.13048
     0.20578
     0.19606
     0.33209
     0.47540
     0.58470
     0.66971
     0.79845
     1.02192
     1.35954
     1.57329
     1.57329
     1.48342
     1.23081
     1.58301
     2.47444
     2.86794
     2.85579
     3.62335
     3.73751
     2.79750
     2.27527
     1.71660
     0.60413
     0.93690
     2.17082
     2.19025
     1.95950
     1.24538
     0.08919
    -0.66622
    -1.12773
    -1.21032
    -1.21517
    -1.12287
    -0.98442
    -0.79253
    -0.83382
    -1.05243
    -1.16174
    -1.23218
    -1.07429
    -0.90426
    -0.70023
    -0.53263
    -0.38932
    -0.32374
    -0.36260
    -0.44033
    -0.45976
    -0.47919
    -0.56907
    -0.60550
    -0.60064
    -0.66865
    -0.67837
    -0.68566
    -0.67351
    -0.67351
    -0.69537
    -0.77067
    -0.93341
    -0.96499
    -0.93098
    -0.86783
    -0.87269
    -0.96499
    -1.01357
    -1.07429
    -1.03057
    -1.19817
    -1.17145
    -1.10830
    -1.17631
    -1.15688
    -1.10344
    -1.05972
    -1.05972
    -1.06215
    -1.00628
    -1.00385
    -1.00871
    -1.03786
    -1.02571
    -0.98442
    -1.04515
    -0.98685
    -0.91641
    -0.90669
    -0.89455
    -0.92127
    -0.92855
    -0.88483
    -0.90426
    -0.91398
    -0.88969
    -0.86297
    -0.72209
    -0.70995
    -0.67351
    -0.66622
    -0.57149
    -0.55449
    -0.50348
    -0.44762
    -0.42576
    -0.44276
    -0.39661
    -0.37718
    -0.31645
    -0.37475
    -0.32617
    -0.31402
    -0.27516
    -0.23387
    -0.19743
    -0.26301
    -0.19986
    -0.21201
    -0.16343
    -0.09056
    -0.08570
    -0.07598
    -0.02983
     0.06733
     0.15963
     0.21307
     0.35152
     0.42196
     0.45353
     0.56284
     0.61870
     0.63328
     0.63571
     0.71586
     0.77902
     0.74501
     0.59927
     0.53369
     0.55555
     0.56284
     0.48997
     0.40495
     0.33209
     0.21549
     0.10862
     0.11591
     0.07461
    -0.02497
    -0.04198
    -0.05898
    -0.01769
     0.01632
     0.03332
    -0.02497
    -0.02255
     0.03332
     0.05032
     0.06976
     0.02603
     0.02118
     0.02118
     0.02603
     0.05761
     0.07218
     0.03332
     0.05032
     0.01632
     0.02361
     0.09647
     0.06247
     0.01875
     0.00660
     0.05518
     0.07218
     0.05032
     0.05032
     0.05761
     0.05518
     0.09647
     0.09890
     0.09405
     0.08919
     0.10376
     0.15234
     0.21307
     0.26650
     0.29079
     0.31994
     0.36366
     0.55555
     0.60413
     0.79845
     0.88832
     1.06564
     1.19680
     1.30125
     1.27453
     1.26724
     1.29153
     1.25996
     1.26967
     1.23081
     1.06321
     1.08264
     0.88589
     0.77416
     0.59442
     0.40253
     0.25436
    -0.05655
    -0.41118
    -0.53506
    -0.55692
    -0.78039
    -0.97956
    -1.06944
    -0.75610
    -0.37718
     0.16691
     1.08021
     1.71174
     1.40084
     1.37169
     1.37169
     1.64859
     2.20483
     3.01611
     3.53105
     3.78609
     3.29301
     2.88008
     2.87037
     3.06954
     2.77564
     2.06638
     1.25510
     0.81302
     0.86646
     0.55312
     0.19120
    -0.02012
    -0.38689
    -0.31159
     0.45839
     1.25510
     1.39355
     1.89392
     2.84608
     3.11084
     2.72220
     1.95464
     1.53929
     1.65831
     2.10524
     2.48173
     2.48173
     2.19268
     1.56844
     0.71829
     0.02361
    -0.53506
    -1.00628
    -1.24675
    -1.25890
    -1.32448
    -1.48965
    -1.59167
    -1.60867
    -1.53580
    -1.40463
    -1.41435
    -1.16902
    -0.80225
    -0.52534
    -0.39418
    -0.43790
    -0.50591
    -0.54963
    -0.57635
    -0.62979
    -0.79982
    -0.77067
    -0.81439
    -0.75853
    -0.71480
    -0.56664
    -0.54478
    -0.50834
    -0.53020
    -0.70509
    -0.78039
    -0.93098
    -0.94313
    -0.94313
    -0.85083
    -0.79253
    -0.81439
    -0.81925
    -0.74881
    -0.66622
    -0.65165
    -0.58364
    -0.57149
    -0.54720
    -0.54235
    -0.47191
    -0.48162
    -0.40389
    -0.39175
    -0.37475
    -0.37232
    -0.33588
    -0.36503
    -0.42090
    -0.34317
    -0.26544
    -0.33103
    -0.31159
    -0.28245
    -0.29702
    -0.27273
    -0.29702
    -0.19986
    -0.20472
    -0.19257
    -0.21201
    -0.19743
    -0.21201
    -0.16100
    -0.18043
    -0.18286
    -0.08813
    -0.03469
    -0.04441
    -0.14885
    -0.17314
    -0.24844
    -0.17800
    -0.19500
    -0.14885
    -0.17314
    -0.18043
    -0.19500
    -0.19014
    -0.18043
    -0.23630
    -0.16586
    -0.11728
    -0.18286
    -0.17071
    -0.18043
    -0.19014
    -0.17314
    -0.16828
    -0.17557
    -0.15371
    -0.13671
    -0.15614
    -0.19500
    -0.22901
    -0.22172
    -0.20715
    -0.22658
    -0.25816
    -0.27273
    -0.24844
    -0.20472
    -0.22172
    -0.24844
    -0.25573
    -0.26059
    -0.21929
    -0.19986
    -0.27030
    -0.25087
    -0.24844
    -0.25330
    -0.23387
    -0.22901
    -0.26301
    -0.27030
    -0.27030
    -0.28488
    -0.26787
    -0.28973
    -0.27273
    -0.31402
    -0.29216
    -0.24115
    -0.28973
    -0.26787
    -0.26544
    -0.26787
    -0.26059
    -0.30431
    -0.26544
    -0.25330
    -0.30916
    -0.26301
    -0.26059
    -0.24601
    -0.35046
    -0.32374
    -0.28973
    -0.26059
    -0.26059
    -0.23872
    -0.25573
    -0.21686
    -0.20472
    -0.24844
    -0.36260
    -0.25330
     0.21307
     1.86234
     3.54805
     4.59494
     4.13587
     3.28329
     2.99425
     2.06638
     1.55872
     1.84048
     1.93764
     3.28815
     3.72780
     1.55872
    -0.27759
    -0.65165
    -0.54720
    -0.79496
    -1.58681
    -3.04662
    -3.07334
    -2.75758
    -2.32036
    -1.76898
    -1.76898
    -1.74712
    -1.26375
    -0.81925
    -0.75367
    -0.77310
    -0.68566
    -0.59093
    -0.37232
     0.24950
     1.30368
     1.89878
     1.42027
     0.48754
    -0.50591
    -0.81682
    -0.34317
     0.53612
     1.00248
     0.86889
     0.53126
     0.34666
     0.15963
    -0.00068
    -0.10027
    -0.26059
    -0.37961
    -0.45247
    -0.52049
    -0.57635
    -0.67837
    -0.65408
    -0.61522
    -0.57392
    -0.56421
    -0.55935
    -0.54235
    -0.51563
    -0.45733
    -0.47919
    -0.46462
    -0.51077
    -0.43061
    -0.49134
    -0.45490
    -0.43304
    -0.47191
    -0.48648
    -0.46219
    -0.38689
    -0.35532
    -0.34317
    -0.28973
    -0.20229
    -0.16343
    -0.06870
    -0.10756
    -0.05169
    -0.00068
     0.06733
     0.12562
     0.11591
     0.09405
     0.08676
     0.03332
     0.08433
     0.10376
     0.06490
     0.05275
    -0.02497
     0.02361
    -0.05898
    -0.02740
    -0.07598
    -0.13671
    -0.10756
    -0.10270
    -0.07598
    -0.04441
    -0.06141
    -0.04198
     0.01875
    -0.01769
     0.03332
    -0.06627
    -0.05898
    -0.00068
    -0.01040
    -0.00797
    -0.00068
    -0.06141
    -0.04926
    -0.04684
    -0.03955
    -0.03955
    -0.04684
    -0.10513
    -0.06870
    -0.04441
    -0.05898
    -0.07598
    -0.09541
    -0.11485
    -0.05169
    -0.06870
    -0.01526
    -0.03226
    -0.06384
    -0.06384
    -0.02497
     0.04547
    -0.04441
    -0.04441
    -0.02255
     0.00417
    -0.02740
    -0.01283
    -0.01526
    -0.09056
    -0.07598
    -0.09784
    -0.08327
    -0.10513
    -0.15128
    -0.14157
    -0.13428
    -0.13428
    -0.17314
    -0.22658
    -0.19986
    -0.16343
    -0.15371
    -0.19743
    -0.21201
    -0.25087
    -0.25816
    -0.24844
    -0.18529
    -0.19743
    -0.24601
    -0.25816
    -0.24115
    -0.22658
    -0.27759
    -0.26787
    -0.28488
    -0.24358
    -0.22172
    -0.18286
    -0.20229
    -0.24844
    -0.27273
    -0.22172
    -0.15614
    -0.13428
    -0.19986
    -0.20472
    -0.18043
    -0.13428
    -0.15614
    -0.15371
    -0.16100
    -0.17557
    -0.12699
    -0.11485
    -0.14885
    -0.14399
    -0.19743
    -0.16586
    -0.13914
    -0.17557
    -0.10999
    -0.14885
    -0.17314
    -0.04198
     0.00903
     0.11105
     0.09405
     0.21307
     0.40495
     0.66971
     0.84703
     0.82031
     0.58470
     0.24221
    -0.01769
     0.12319
     0.38552
     0.49240
     0.53369
     0.47297
     0.35395
     0.31265
     0.31022
     0.44382
     0.67214
     1.13851
     1.57086
     1.43970
     1.25753
     1.40084
     2.68819
     4.58523
     5.06374
     5.06374
     4.31318
     3.37560
     3.70837
     3.79581
     3.17156
     2.45258
     1.89635
     1.53200
     1.31825
     0.99034
     0.17177
    -0.79496
    -1.48236
    -1.93901
    -2.09203
    -2.36894
    -2.50253
    -2.38351
    -1.81756
    -1.52851
    -1.28561
    -0.95042
    -0.49620
     0.24950
     0.99520
     1.04135
     0.70615
     0.26893
     0.32723
     1.07292
     2.18540
     1.42998
     0.61628
     0.85917
     1.08507
     1.15065
     1.10450
     1.11179
     1.05106
     0.99520
     0.95633
     0.89561
     0.77173
     0.66971
     0.60413
     0.51912
     0.47782
     0.42196
     0.27136
     0.10133
    -0.08327
    -0.21443
    -0.26787
    -0.45733
    -0.57635
    -0.66137
    -0.71238
    -0.77553
    -0.80225
    -0.82411
    -0.90669
    -0.91155
    -0.84840
    -0.85811
    -0.87026
    -0.86540
    -0.88969
    -0.81925
    -0.82168
    -0.77067
    -0.82411
    -0.80468
    -0.77553
    -0.75367
    -0.74638
    -0.72452
    -0.77796
    -0.74881
    -0.76581
    -0.69051
    -0.68809
    -0.72695
    -0.71238
    -0.71480
    -0.70995
    -0.67108
    -0.67108
    -0.68323
    -0.64436
    -0.65651
    -0.63222
    -0.60307
    -0.64193
    -0.58850
    -0.62736
    -0.60307
    -0.49620
    -0.55206
    -0.54963
    -0.57635
    -0.48648
    -0.54478
    -0.49377
    -0.49377
    -0.49620
    -0.46948
    -0.45733
    -0.44762
    -0.42576
    -0.45490
    -0.50591
    -0.46705
    -0.39175
    -0.39661
    -0.39175
    -0.41604
    -0.42090
    -0.39904
    -0.42576
    -0.40389
    -0.34317
    -0.40389
    -0.35774
    -0.36260
    -0.34560
    -0.35289
    -0.41604
    -0.40875
    -0.32374
    -0.34803
    -0.36746
    -0.34803
    -0.34317
    -0.33588
    -0.34803
    -0.34560
    -0.32860
    -0.33345
    -0.30431
    -0.30674
    -0.29702
    -0.26301
    -0.23872
    -0.28973
    -0.24358
    -0.22901
    -0.16343
    -0.19257
    -0.15128
    -0.20229
    -0.15857
    -0.14157
    -0.19500
    -0.11728
    -0.16828
    -0.12213
    -0.11970
    -0.11970
    -0.10270
    -0.17800
    -0.15371
    -0.12456
    -0.14157
    -0.10999
    -0.11242
    -0.13914
    -0.16828
    -0.09541
    -0.07355
    -0.03469
    -0.07113
    -0.13671
    -0.12942
    -0.05412
    -0.03955
    -0.05898
    -0.08570
    -0.07841
    -0.05898
    -0.02740
    -0.09784
    -0.07841
    -0.07598
    -0.14399
    -0.16100
    -0.12699
    -0.15614
    -0.11485
    -0.08084
    -0.10270
    -0.02983
    -0.02255
    -0.02012
     0.14748
     0.18392
     0.11834
     0.14748
     0.04547
     0.07461
     0.16206
     0.34180
     0.45353
     0.51183
     0.52640
     0.41710
     0.02846
    -0.38446
    -0.39175
    -0.15128
     0.06247
     0.14748
     0.05275
    -0.06627
    -0.02497
     0.51426
     1.58787
     2.55217
     2.31656
     1.01706
    -0.77796
    -2.44909
    -2.13819
    -0.46219
     0.54584
    -0.05898
    -0.68323
    -0.28730
    -0.29459
    -1.86614
    -2.10418
    -2.78429
    -2.74786
    -1.82971
    -0.52049
    -0.00554
    -0.57149
    -0.86540
     0.21064
     0.51912
     0.77659
     2.05423
     2.97481
     2.47444
     1.29639
     0.43410
     0.86403
     1.19680
     1.28667
     1.21380
     1.16037
     0.99520
     0.70615
     0.41953
     0.14020
    -0.07598
    -0.21443
    -0.32131
    -0.39904
    -0.41847
    -0.45490
    -0.46705
    -0.43547
    -0.42818
    -0.45490
    -0.50348
    -0.52291
    -0.49134
    -0.45247
    -0.38446
    -0.37232
    -0.36017
    -0.29459
    -0.14642
    -0.13428
    -0.21929
    -0.29702
    -0.41847
    -0.50105
    -0.44519
    -0.39661
    -0.45490
    -0.40389
    -0.40147
    -0.44276
    -0.49377
    -0.62979
    -0.72695
    -0.77310
    -0.77796
    -0.77553
    -0.77310
    -0.73181
    -0.65165
    -0.55935
    -0.52049
    -0.46219
    -0.44519
    -0.48891
    -0.42818
    -0.35289
    -0.30431
    -0.29945
    -0.28245
    -0.24844
    -0.17314
    -0.18529
    -0.14642
    -0.11970
    -0.10513
    -0.11242
    -0.10270
    -0.09056
    -0.13185
    -0.10999
    -0.16343
    -0.08813
    -0.05655
    -0.08813
    -0.14885
    -0.11242
    -0.11970
    -0.12456
    -0.13671
    -0.11242
    -0.09784
    -0.16343
    -0.10756
    -0.13671
    -0.07113
    -0.14642
    -0.12942
    -0.12942
    -0.08327
    -0.08813
    -0.11242
    -0.11485
    -0.10270
    -0.06870
    -0.06870
    -0.04684
    -0.07841
    -0.10513
    -0.08570
     0.00660
     0.01146
    -0.03712
    -0.07598
    -0.04684
    -0.01283
     0.01632
    -0.04684
    -0.02012
    -0.06627
    -0.04198
    -0.04684
    -0.02497
    -0.03712
    -0.09299
    -0.12213
    -0.08813
    -0.03712
    -0.09056
    -0.11970
    -0.14157
    -0.13185
    -0.05898
    -0.08084
    -0.10756
    -0.10027
    -0.09299
    -0.11242
    -0.11242
    -0.05898
    -0.08327
    -0.11728
    -0.07598
    -0.07598
    -0.04441
    -0.09541
    -0.06384
    -0.05898
    -0.04441
    -0.06384
    -0.05412
    -0.02012
    -0.07113
    -0.02497
    -0.05412
    -0.05412
     0.00417
     0.01146
    -0.00311
     0.02118
     0.06733
     0.09647
     0.01875
     0.12319
     0.17420
     0.20335
     0.23007
     0.22764
     0.30537
     0.36609
     0.38309
     0.40738
     0.41467
     0.44625
     0.41710
     0.37338
     0.40981
     0.23978
     0.21792
     0.27865
     0.54826
     0.69157
     0.63085
     0.73772
     0.57498
     0.18878
     0.12805
     0.08190
     0.11591
     0.01875
     0.15720
     0.11834
    -0.04441
    -0.21443
    -0.16100
    -0.25330
    -0.40632
    -0.35289
    -0.33588
    -0.19986
     0.05032
     0.26407
     0.29808
     0.43167
     0.59684
     0.71343
     0.66728
     0.75473
     0.91504
     0.98062
     1.08021
     1.06564
     1.04620
     0.96605
     0.73772
     0.50940
     0.23978
     0.14020
    -0.04198
    -0.20715
    -0.10270
     0.32723
     0.90290
     0.75473
     0.04789
    -0.17071
     0.27622
     0.44139
     0.84460
     1.42270
     1.09236
     1.13608
     1.56844
     1.41541
     1.68260
     1.57815
    -0.09784
    -1.52122
    -1.47750
    -0.23872
     0.91990
     1.66802
     2.08095
     1.00491
    -0.62736
    -1.46779
    -1.54794
    -1.44593
    -1.09615
    -0.58364
     0.32966
     0.65757
     0.22521
    -0.34074
    -0.53506
    -0.59578
    -0.64922
    -0.70509
    -0.77067
    -0.88240
    -0.82168
    -0.74881
    -0.62979
    -0.53020
    -0.46462
    -0.44276
    -0.43061
    -0.44519
    -0.45247
    -0.31888
    -0.38446
    -0.37961
    -0.43304
    -0.39175
    -0.34560
    -0.39418
    -0.41118
    -0.42576
    -0.43304
    -0.41361
    -0.43790
    -0.41847
    -0.44276
    -0.46948
    -0.48405
    -0.41118
    -0.42333
    -0.43061
    -0.45733
    -0.44033
    -0.42818
    -0.45005
    -0.42576
    -0.44033
    -0.41118
    -0.37718
    -0.37961
    -0.32860
    -0.39418
    -0.36017
    -0.37475
    -0.39418
    -0.28002
    -0.34074
    -0.35774
    -0.37718
    -0.28730
    -0.35046
    -0.33103
    -0.34560
    -0.35532
    -0.30188
    -0.31159
    -0.30916
    -0.37718
    -0.33345
    -0.32860
    -0.32617
    -0.27759
    -0.26059
    -0.30916
    -0.30431
    -0.26059
    -0.29945
    -0.26059
    -0.23387
    -0.23387
    -0.22172
    -0.19743
    -0.21686
    -0.19500
    -0.19986
    -0.16586
    -0.17557
    -0.18043
    -0.14885
    -0.13671
    -0.15371
    -0.15614
    -0.15614
    -0.14642
    -0.13671
    -0.10999
    -0.11728
    -0.09541
    -0.10756
    -0.08570
    -0.10027
    -0.08327
    -0.08813
    -0.10027
    -0.06384
    -0.07113
    -0.04198
    -0.05412
    -0.10999
    -0.06870
     0.00660
    -0.00554
    -0.04198
    -0.01769
    -0.05169
    -0.01040
     0.04061
    -0.02255
    -0.03712
    -0.02740
     0.02846
    -0.00311
    -0.00068
     0.02603
    -0.01769
     0.01875
    -0.00797
     0.01389
     0.02361
     0.03818
    -0.00068
     0.00174
     0.01875
     0.02603
     0.00903
    -0.03469
     0.03575
     0.04547
    -0.00797
     0.02603
     0.02846
    -0.00554
     0.00903
     0.07461
     0.06247
     0.00660
    -0.00068
    -0.05655
    -0.00554
    -0.02983
    -0.06384
    -0.16828
    -0.10027
    -0.05655
    -0.07841
     0.03089
     0.06976
     0.13048
     0.28108
     0.69157
     1.42027
     2.25341
     2.62018
     2.62261
     1.70446
     0.32237
     0.93447
     1.02677
     0.84946
     0.98062
     1.56844
     1.30125
     0.64785
     0.24950
    -0.43061
    -1.17874
    -1.37063
    -0.03469
    -0.45247
    -1.41678
    -0.86054
    -0.56907
    -0.12942
     0.07704
     0.27622
     0.46568
     0.74015
     1.04863
     1.59515
     2.01051
     2.10038
     1.59030
     1.48828
     1.63645
     1.44699
     1.65345
     1.94978
     1.85020
     2.00565
     1.96436
     1.56115
     1.13122
     1.05106
     0.69886
     0.42196
     0.23493
     0.00903
     0.00417
    -0.68323
    -1.19088
    -1.02328
    -0.96256
    -0.92613
    -1.31719
    -1.73255
    -1.18117
    -0.31402
    -0.35046
    -0.45976
    -0.27759
    -0.13671
    -0.07598
     0.05275
     0.29565
     0.68672
     1.23567
     1.60244
     1.49557
     1.38626
     1.26967
     1.12879
     1.05835
     0.77173
     0.55555
     0.40495
     0.42682
     0.47540
     0.58470
     0.61385
     0.49968
     0.27865
     0.14991
     0.07461
     0.03089
     0.13534
     0.14748
     0.16206
     0.14263
     0.06490
    -0.08813
    -0.21201
    -0.35774
    -0.45490
    -0.38932
    -0.45733
    -0.51077
    -0.62007
    -0.68809
    -0.76095
    -0.85326
    -0.87997
    -0.93584
    -0.86297
    -0.87269
    -0.73909
    -0.72695
    -0.58364
    -0.53992
    -0.45247
    -0.38932
    -0.33588
    -0.32860
    -0.43304
    -0.50348
    -0.42333
    -0.36017
    -0.31402
    -0.39418
    -0.39175
    -0.45976
    -0.46705
    -0.50105
    -0.47676
    -0.51320
    -0.52534
    -0.53992
    -0.49863
    -0.47434
    -0.47434
    -0.48162
    -0.44276
    -0.44033
    -0.34074
    -0.37961
    -0.41604
    -0.38689
    -0.36260
    -0.35532
    -0.37475
    -0.29945
    -0.37232
    -0.32131
    -0.28002
    -0.29945
    -0.28730
    -0.33831
    -0.33588
    -0.29945
    -0.24115
    -0.27030
    -0.28245
    -0.32131
    -0.26544
    -0.22172
    -0.25573
    -0.26059
    -0.24358
    -0.28973
    -0.22415
    -0.18286
    -0.23630
    -0.27759
    -0.18772
    -0.10999
    -0.16586
    -0.16343
    -0.22901
    -0.19743
    -0.20958
    -0.16100
    -0.15371
    -0.16828
    -0.15128
    -0.22415
    -0.20715
    -0.17800
    -0.18043
    -0.22172
    -0.25330
    -0.27273
    -0.21201
    -0.18772
    -0.21201
    -0.28730
    -0.27273
    -0.25330
    -0.24601
    -0.27030
    -0.25330
    -0.27030
    -0.28002
    -0.26301
    -0.24844
    -0.28245
    -0.33588
    -0.34560
    -0.32860
    -0.27759
    -0.27759
    -0.35046
    -0.36503
    -0.41847
    -0.42090
    -0.43790
    -0.42818
    -0.42090
    -0.40147
    -0.18286
     0.19606
     0.50211
     0.53855
     0.40495
     0.16934
     0.02846
     0.00174
     0.04789
     0.06733
     0.25922
     0.32480
     0.51183
     0.60170
     0.60656
     0.54826
     0.58713
     0.55798
     0.38795
     0.23978
     0.42196
     0.58227
     0.58227
     0.50940
     0.36852
     0.46082
     0.84460
     1.14336
     1.21138
     1.33525
     1.16522
     1.20652
     1.37898
     1.95707
     2.67362
     2.62747
     2.16353
     1.84534
     1.28667
     0.57013
    -0.37475
    -0.50105
     1.36440
     2.82665
     2.53031
     1.07778
    -0.24358
    -1.07429
    -1.48236
    -1.21274
    -1.07915
    -1.30262
    -1.13259
    -1.17388
    -0.92855
    -0.07113
     0.58956
     0.62113
     0.62599
     0.86403
     0.86646
     0.71343
     0.43653
     0.46811
     0.62599
     1.02677
     1.44699
     1.68746
     1.56115
     1.30125
     0.89075
     0.60656
     0.31994
     0.06490
    -0.20229
    -0.44033
    -0.58607
    -0.76581
    -0.78039
    -0.89455
    -0.96742
    -1.08887
    -1.06944
    -1.09130
    -1.16417
    -1.16417
    -1.16174
    -1.18845
    -1.16659
    -1.06215
    -1.07186
    -1.01357
    -0.95770
    -0.89455
    -0.81682
    -0.67108
    -0.63951
    -0.56421
    -0.46948
    -0.39904
    -0.29459
    -0.26059
    -0.23144
    -0.17800
    -0.12699
    -0.08813
    -0.06141
    -0.07113
    -0.14399
    -0.15857
    -0.16586
    -0.13671
    -0.12942
    -0.19743
    -0.18529
    -0.17557
    -0.22658
    -0.21929
    -0.25816
    -0.20229
    -0.24844
    -0.21686
    -0.22172
    -0.20715
    -0.23387
    -0.25330
    -0.25573
    -0.17071
    -0.20229
    -0.23144
    -0.26059
    -0.21929
    -0.21686
    -0.23144
    -0.23630
    -0.21201
    -0.23630
    -0.20472
    -0.19743
    -0.19257
    -0.22172
    -0.24601
    -0.22415
    -0.14399
    -0.14399
    -0.20229
    -0.19743
    -0.19014
    -0.19014
    -0.20472
    -0.20472
    -0.21929
    -0.25816
    -0.20715
    -0.21201
    -0.22415
    -0.22658
    -0.22415
    -0.25087
    -0.16828
    -0.17314
    -0.17314
    -0.19986
    -0.19500
    -0.22172
    -0.15371
    -0.13914
    -0.15371
    -0.17557
    -0.13185
    -0.16343
    -0.12456
    -0.16100
    -0.16100
    -0.17314
    -0.19500
    -0.18286
    -0.13914
    -0.18286
    -0.21201
    -0.21443
    -0.17314
    -0.18529
    -0.24601
    -0.19986
    -0.19257
    -0.20715
    -0.20715
    -0.19014
    -0.20472
    -0.22901
    -0.22658
    -0.18043
    -0.16586
    -0.19500
    -0.22901
    -0.21929
    -0.23872
    -0.21443
    -0.25816
    -0.26544
    -0.25573
    -0.24601
    -0.25573
    -0.25330
    -0.24601
    -0.24358
    -0.25330
    -0.20715
    -0.14885
    -0.10999
    -0.10999
    -0.09299
     0.00903
    -0.02255
    -0.02255
    -0.00797
     0.02361
    -0.00311
     0.04061
    -0.05169
    -0.13185
    -0.12456
    -0.16586
    -0.12456
     0.03818
     0.13777
     0.16691
     0.29079
     0.58956
     1.07049
     1.25996
     1.57815
     1.70446
     1.27696
     1.20166
     1.67045
     2.51088
     3.06711
     2.76349
     1.15551
    -0.13185
    -0.43547
     0.08919
     0.26407
    -0.05898
    -0.37232
    -0.41604
    -0.51320
    -0.64436
    -0.88969
    -1.08401
    -1.07672
    -0.85326
    -0.46462
    -0.07841
     0.20335
     0.35395
     0.34666
     0.19120
     0.34909
     0.48754
     0.24221
    -0.01283
    -0.01040
     0.22278
     0.10619
    -0.56178
    -1.29776
    -0.83140
     0.75959
     2.35300
     3.06226
     0.73530
    -0.71238
    -0.42090
     0.34180
     1.17251
     1.80648
     1.87206
     1.69717
     1.46399
     1.22838
     0.98791
     0.81788
     0.54098
     0.22035
    -0.18286
    -0.42090
    -0.41847
    -0.20715
    -0.23872
    -0.19500
    -0.25330
    -0.40389
    -0.53020
    -0.64679
    -0.87512
    -1.08644
    -1.14230
    -1.13016
    -1.04515
    -0.99171
    -0.96985
    -0.92127
    -0.93341
    -0.82168
    -0.74152
    -0.63465
    -0.55449
    -0.44276
    -0.31402
    -0.33588
    -0.23387
    -0.16100
    -0.10027
    -0.11485
    -0.10027
    -0.07113
    -0.09299
    -0.10027
    -0.17557
    -0.18043
    -0.20958
    -0.21929
    -0.20472
    -0.22901
    -0.23387
    -0.28730
    -0.29216
    -0.21929
    -0.21443
    -0.26301
    -0.25573
    -0.26544
    -0.22658
    -0.17800
    -0.22658
    -0.19014
    -0.16343
    -0.18529
    -0.14885
    -0.09299
    -0.15857
    -0.17800
    -0.16100
    -0.15128
    -0.12942
    -0.17557
    -0.13671
    -0.16343
    -0.21443
    -0.18529
    -0.17800
    -0.21929
    -0.18043
    -0.19986
    -0.18286
    -0.15371
    -0.17557
    -0.19986
    -0.21686
    -0.19986
    -0.22172
    -0.23387
    -0.19986
    -0.20472
    -0.20472
    -0.15614
    -0.17557
    -0.21201
    -0.19743
    -0.22172
    -0.22172
    -0.20958
    -0.18043
    -0.16586
    -0.20472
    -0.19257
    -0.19014
    -0.15857
    -0.15128
    -0.17314
    -0.17800
    -0.21201
    -0.19014
    -0.16828
    -0.19257
    -0.17071
    -0.21443
    -0.15857
    -0.14157
    -0.15371
    -0.19500
    -0.18529
    -0.17557
    -0.15857
    -0.14885
    -0.18529
    -0.21686
    -0.19500
    -0.16828
    -0.15128
    -0.17557
    -0.12699
    -0.20958
    -0.17800
    -0.19257
    -0.15371
    -0.16828
    -0.22658
    -0.21686
    -0.19014
    -0.15371
    -0.19986
    -0.15128
    -0.26544
    -0.20472
    -0.20472
    -0.29459
    -0.27273
    -0.41361
    -0.36503
    -0.32374
    -0.28488
    -0.18529
     0.08190
     0.52397
     0.77902
     0.67457
     0.38552
     0.15477
     0.10619
     0.10619
     0.27379
     0.25922
     0.34666
     0.62113
     1.79190
     4.03628
     5.06374
     5.06374
     3.64035
     2.69548
     2.13196
     2.29227
     2.94081
     3.39017
     3.06711
     3.20557
     3.35373
     2.76592
     1.49557
     0.93204
    -0.26787
    -1.58195
    -2.29850
    -2.61184
    -2.70414
    -2.55111
    -2.25721
    -2.04831
    -1.90015
    -1.71069
    -1.63053
    -1.42407
    -1.05000
    -0.81439
    -0.62979
    -0.30674
    -0.05898
     0.15477
     0.39038
     0.66728
     0.94662
     1.36683
     1.61944
     1.68017
     1.79433
     1.89635
     2.19754
     2.01294
     1.96679
     1.84534
     1.80405
     1.78219
     1.44213
     1.66559
     3.03311
     3.39988
     2.19754
     1.44699
     1.00005
     0.99034
     1.03406
     1.07292
     1.13122
     1.03163
     0.94905
     0.81545
     0.68186
     0.56284
     0.37824
     0.16206
     0.00174
    -0.08813
    -0.20958
    -0.48405
    -0.59578
    -0.62736
    -0.55206
    -0.53749
    -0.52777
    -0.66137
    -0.77796
    -0.89455
    -0.98928
    -1.04272
    -0.98928
    -1.00142
    -0.96742
    -0.88240
    -0.80953
    -0.84597
    -0.84111
    -0.87755
    -0.84111
    -0.85568
    -0.76338
    -0.70995
    -0.68566
    -0.63465
    -0.56907
    -0.48648
    -0.35774
    -0.40632
    -0.40147
    -0.38689
    -0.42090
    -0.49863
    -0.55206
    -0.66865
    -0.82897
    -0.89941
    -1.03300
    -1.16659
    -1.26861
    -1.18603
    -0.97956
    -0.85326
    -0.83140
    -0.78524
    -0.91155
    -0.93827
    -0.83868
    -0.70509
    -0.62493
    -0.41361
    -0.32131
    -0.19014
    -0.11728
    -0.09299
    -0.15614
    -0.16586
    -0.20229
    -0.27030
    -0.26787
    -0.34560
    -0.36503
    -0.41604
    -0.37718
    -0.35046
    -0.36503
    -0.36746
    -0.38689
    -0.32860
    -0.31402
    -0.28245
    -0.26787
    -0.28973
    -0.27759
    -0.28730
    -0.28245
    -0.21201
    -0.27273
    -0.28488
    -0.28245
    -0.32131
    -0.26301
    -0.26544
    -0.29702
    -0.33345
    -0.34317
    -0.27516
    -0.31888
    -0.31645
    -0.35532
    -0.50834
    -0.36503
    -0.27516
    -0.28730
    -0.34560
    -0.30188
    -0.27030
    -0.28730
    -0.30916
    -0.28245
    -0.30431
    -0.27030
    -0.19500
    -0.20958
    -0.23387
    -0.22658
    -0.21686
    -0.28002
    -0.20715
    -0.14399
    -0.21929
    -0.25573
    -0.23872
    -0.21686
    -0.22901
    -0.24358
    -0.24358
    -0.28488
    -0.24601
    -0.22658
    -0.19500
    -0.26301
    -0.26544
    -0.28730
    -0.23872
    -0.18772
    -0.22415
    -0.19986
    -0.25573
    -0.20715
    -0.24601
    -0.25816
    -0.26301
    -0.25816
    -0.24601
    -0.25816
    -0.25330
    -0.32374
    -0.33103
    -0.37718
    -0.42090
    -0.30188
    -0.36260
    -0.37232
    -0.36260
    -0.42090
    -0.53263
    -0.62007
    -0.58364
    -0.25816
    -0.02255
    -0.00797
    -0.20472
     0.08433
     0.72315
     2.67362
     4.95443
     5.06374
     5.06374
     3.47275
     2.52302
     2.42829
     2.16596
     2.73434
     3.49947
     3.94155
     4.28646
     4.02899
     2.76349
     1.13851
    -0.05655
    -1.17874
    -2.78429
    -2.80615
    -1.90986
    -1.63053
    -1.79570
    -2.09203
    -1.96087
    -2.12847
    -2.26935
    -2.69199
    -2.73328
    -2.92760
    -2.51468
    -1.47022
    -1.01843
    -1.75198
    -1.99488
    -1.17631
     0.23007
     1.54172
     2.19025
     0.93933
     0.17420
     0.50454
     1.13122
     1.77733
     2.28741
     2.48173
     2.54246
     2.34571
     2.02994
     1.69960
     1.33040
     0.96362
     0.71829
     0.51426
     0.36852
     0.15963
     0.06976
     0.03332
    -0.09784
    -0.22415
    -0.22172
    -0.32131
    -0.34560
    -0.42818
    -0.39175
    -0.43790
    -0.40632
    -0.49863
    -0.58607
    -0.64193
    -0.67351
    -0.73181
    -0.70509
    -0.69537
    -0.61765
    -0.66137
    -0.61279
    -0.63708
    -0.62250
    -0.64922
    -0.67837
    -0.70509
    -0.66622
    -0.62979
    -0.62250
    -0.52777
    -0.60307
    -0.62007
    -0.65408
    -0.68809
    -0.70509
    -0.71966
    -0.78039
    -0.81196
    -0.92613
    -0.96256
    -0.97228
    -1.01357
    -1.08158
    -1.19331
    -1.18117
    -1.21032
    -1.24189
    -1.29533
    -1.32934
    -1.29047
    -1.29047
    -1.30019
    -1.24432
    -1.17874
    -1.10830
    -1.02571
    -0.94556
    -0.85326
    -0.74152
    -0.65408
    -0.59578
    -0.47919
    -0.32860
    -0.26787
    -0.14399
    -0.12456
    -0.08813
    -0.05412
     0.00660
     0.06490
     0.04547
     0.02118
     0.03818
    -0.01040
     0.01389
    -0.02012
    -0.07841
    -0.07841
    -0.08327
    -0.05898
    -0.05412
    -0.04684
    -0.01040
    -0.08084
    -0.03469
     0.01389
     0.04061
     0.04061
     0.01389
    -0.07355
    -0.01283
     0.05518
    -0.04441
    -0.01283
    -0.03226
    -0.03226
    -0.06384
    -0.11970
    -0.12456
    -0.18043
    -0.19500
    -0.22172
    -0.22415
    -0.24601
    -0.27759
    -0.27759
    -0.29945
    -0.29945
    -0.37718
    -0.41847
    -0.36017
    -0.37718
    -0.39175
    -0.42090
    -0.42818
    -0.38932
    -0.41604
    -0.42576
    -0.44276
    -0.43061
    -0.44033
    -0.44033
    -0.45490
    -0.31888
    -0.31159
    -0.37475
    -0.34317
    -0.29945
    -0.26787
    -0.22658
    -0.11728
    -0.09541
    -0.02497
    -0.04441
     0.00417
     0.07461
     0.06247
     0.09162
     0.11348
     0.15477
     0.26165
     0.22521
     0.22521
     0.25922
     0.18878
     0.19120
     0.18149
     0.12805
     0.05518
     0.03818
     0.02603
     0.04304
    -0.02255
    -0.09784
    -0.14885
    -0.24844
    -0.21201
    -0.32860
    -0.30188
    -0.35532
    -0.40147
    -0.37961
    -0.37475
    -0.26787
     0.00903
     1.04863
     2.90437
     4.28889
     4.82812
     5.06374
     5.06374
     5.06374
     5.06374
     5.06374
     5.06374
     5.06374
     5.06374
     3.14970
     2.30927
     1.51743
     1.64859
     1.95464
     0.78630
    -0.76095
    -1.62081
    -2.56811
    -3.40611
    -3.87733
    -4.04008
    -3.87490
    -3.23123
    -2.23534
    -1.00628
     0.14748
     1.23809
     2.00322
     1.95950
     1.45427
     1.25996
     1.26238
     1.37169
     1.42755
     1.36197
     1.12636
     0.76444
     0.54584
     0.18392
    -0.02255
    -0.26059
    -0.33588
    -0.49620
    -0.48648
    -0.53020
    -0.60307
    -0.72209
    -0.72209
    -0.63951
    -0.73909
    -0.96013
    -1.32448
    -1.57466
    -1.61353
    -1.50179
    -1.48479
    -1.56495
    -1.74469
    -1.92686
    -2.06775
    -2.04346
    -2.02645
    -1.98516
    -1.80299
    -1.54066
    -1.34391
    -1.15688
    -0.99414
    -0.81682
    -0.66137
    -0.49377
    -0.42333
    -0.30188
    -0.29216
    -0.28730
    -0.29945
    -0.26787
    -0.38689
    -0.50105
    -0.67837
    -0.79010
    -0.80953
    -0.87512
    -0.85568
    -0.94313
    -0.93341
    -0.98928
    -0.98442
    -1.00142
    -1.00142
    -1.00385
    -0.95770
    -0.80711
    -0.68809
    -0.62493
    -0.52291
    -0.37718
    -0.29216
    -0.15128
    -0.09299
    -0.00554
    -0.01040
     0.07947
     0.07218
     0.14505
     0.22278
     0.16691
     0.19849
     0.21307
     0.23007
     0.27379
     0.18149
     0.21064
     0.18149
     0.22521
     0.21064
     0.14505
     0.11105
     0.08433
     0.11834
     0.07218
     0.07947
     0.01632
    -0.04198
    -0.03712
    -0.02012
    -0.00311
    -0.04441
    -0.06384
    -0.13428
    -0.06384
    -0.08813
    -0.13428
    -0.18529
    -0.18043
    -0.12213
    -0.13671
    -0.08570
    -0.17071
    -0.37718
    -0.42576
    -0.40875
    -0.21686
    -0.13185
    -0.07841
    -0.06627
    -0.00797
    -0.10999
    -0.26787
    -0.18772
    -0.18772
    -0.11242
    -0.06870
     0.01632
     0.01632
    -0.00311
    -0.00797
    -0.04684
    -0.04198
    -0.05169
    -0.10513
    -0.14642
    -0.15614
    -0.12456
    -0.10027
    -0.10756
    -0.10027
    -0.10513
    -0.07598
    -0.05898
    -0.01526
     0.00174
    -0.03955
    -0.02497
    -0.02740
     0.00174
    -0.03469
     0.02603
    -0.01040
     0.00903
     0.00174
    -0.01526
    -0.02497
    -0.07355
    -0.05169
    -0.08813
     0.00174
    -0.04198
    -0.06870
    -0.08327
    -0.08570
    -0.08084
    -0.08327
    -0.06384
    -0.10999
    -0.11242
    -0.06141
    -0.10270
    -0.12456
    -0.13185
    -0.13671
    -0.19257
    -0.16343
    -0.28245
    -0.49377
    -0.61765
    -0.43061
     0.00660
     0.22521
     0.26165
     0.13534
     0.02118
     0.06976
     0.16449
     0.21307
     0.35395
     0.53612
     0.51183
     0.53369
     0.54341
     0.59684
     0.85917
     1.16765
     1.35711
     1.33768
     1.41055
     1.51986
     1.88906
     2.10038
     2.82422
     4.35690
     4.67996
     2.98696
     2.16596
     2.22183
     0.60170
     0.37338
     0.58713
     0.75716
     1.21138
     2.13196
     1.28182
    -1.14230
    -0.95284
    -0.76581
    -1.12530
    -1.24189
    -0.94313
    -0.92127
    -0.93584
    -0.56178
    -0.04684
     0.53855
     0.90290
     0.93204
     0.81059
     0.65757
     0.48754
     0.33209
     0.25193
     0.21792
     0.29565
     0.35152
     0.48268
     0.47782
     0.53126
     0.54826
     0.56527
     0.64299
     0.63814
     0.61385
     0.60413
     0.55798
     0.48997
     0.42439
     0.36366
     0.29808
     0.17663
     0.13534
     0.05032
    -0.07598
    -0.14885
    -0.28002
    -0.33345
    -0.28245
    -0.40875
    -0.50591
    -0.45976
    -0.48162
    -0.52534
    -0.53263
    -0.51077
    -0.53992
    -0.53749
    -0.53749
    -0.50105
    -0.49620
    -0.50348
    -0.50591
    -0.56664
    -0.45733
    -0.48648
    -0.44762
    -0.46948
    -0.44033
    -0.42090
    -0.45733
    -0.39904
    -0.42818
    -0.40147
    -0.38446
    -0.38446
    -0.37718
    -0.40632
    -0.36746
    -0.43790
    -0.34560
    -0.28488
    -0.29702
    -0.28245
    -0.32374
    -0.26787
    -0.26544
    -0.20958
    -0.19986
    -0.13428
    -0.12213
    -0.14642
    -0.08084
    -0.03955
     0.07947
     0.06490
     0.11834
     0.16691
     0.14748
     0.11834
     0.16691
     0.17177
     0.22278
     0.23736
     0.19363
     0.19606
     0.19120
     0.13534
     0.08919
     0.03575
     0.00903
     0.05275
     0.06490
     0.07947
    -0.03226
    -0.05412
    -0.07841
    -0.10756
    -0.12699
    -0.14157
    -0.17071
    -0.23387
    -0.24115
    -0.27030
    -0.30916
    -0.36260
    -0.30916
    -0.34317
    -0.40147
    -0.36260
    -0.34074
    -0.30188
    -0.30916
    -0.34317
    -0.31645
    -0.23630
    -0.19500
    -0.12213
    -0.07113
    -0.12456
    -0.02983
     0.03332
     0.00417
     0.04061
    -0.01283
    -0.01283
    -0.02983
    -0.03712
     0.03818
    -0.00311
    -0.01040
    -0.00311
    -0.05169
    -0.05655
    -0.07113
    -0.10513
    -0.05655
    -0.03955
     0.03332
     0.01875
    -0.05169
    -0.04441
    -0.01769
    -0.03955
    -0.03469
    -0.00554
    -0.02497
    -0.05898
    -0.11728
    -0.08570
    -0.11728
    -0.09056
    -0.14399
    -0.16100
    -0.25087
    -0.15857
    -0.19257
    -0.24844
    -0.23630
    -0.25816
    -0.22415
    -0.25087
    -0.30916
    -0.28245
    -0.31645
    -0.27516
    -0.25816
    -0.25816
    -0.26059
    -0.32131
    -0.26301
    -0.14885
    -0.06627
     0.13048
     0.37581
     0.35880
    -0.07355
    -0.63951
    -0.87026
    -0.99414
    -1.01600
    -1.18603
    -0.95527
    -0.68566
    -0.76824
    -0.94313
    -1.16659
    -1.32205
    -1.37063
    -1.17145
    -0.91398
    -0.64922
    -0.52777
    -0.38203
    -0.12699
     0.08919
     0.30294
     0.47297
     0.63571
     0.79602
     0.78388
     0.75716
     0.77173
     0.73772
     0.59442
     0.27622
     0.05275
     0.01146
    -0.08813
     0.29322
     1.04135
     1.89878
     3.16184
     4.61437
     3.17885
     2.32871
     3.13998
     4.59008
     5.06374
     5.06374
     5.06374
     5.06374
     4.87670
     3.16670
     2.37243
     2.15868
     1.70932
     1.34983
     0.73772
    -0.16343
    -0.70752
    -1.83213
    -3.03448
    -4.01821
    -4.81735
    -4.88293
    -4.88293
    -4.35098
    -3.67573
    -3.07091
    -2.42723
    -1.85885
    -1.44350
    -1.11073
    -1.01843
    -0.95527
    -0.98442
    -1.02328
    -1.09130
    -1.21517
    -1.38034
    -1.51637
    -1.58195
    -1.58195
    -1.63539
    -1.57223
    -1.52851
    -1.48722
    -1.47750
    -1.34634
    -1.31233
    -1.25890
    -1.21274
    -1.21760
    -1.15931
    -1.08401
    -1.11316
    -1.06944
    -1.04757
    -1.01600
    -0.98928
    -0.92613
    -0.89941
    -0.88726
    -0.88726
    -0.84354
    -0.83625
    -0.81925
    -0.89941
    -0.86783
    -0.87755
    -0.84597
    -0.83625
    -0.89455
    -0.84354
    -0.80468
    -0.75610
    -0.85811
    -0.90669
    -0.87269
    -0.75124
    -0.52291
    -0.32374
    -0.18529
    -0.15128
    -0.21686
    -0.15857
    -0.06627
     0.06490
     0.13291
     0.13777
     0.17663
     0.26407
     0.32966
     0.52397
     0.45111
     0.31751
     0.31022
     0.42924
     0.38066
     0.21549
     0.23736
     0.23250
     0.27865
     0.33937
     0.37095
     0.36366
     0.32480
     0.39767
     0.36852
     0.38795
     0.36852
     0.37338
     0.32480
     0.33209
     0.38066
     0.33209
     0.39038
     0.37338
     0.45839
     0.49726
     0.54826
     0.61142
     0.60899
     0.65757
     0.65028
     0.61870
     0.65271
     0.63814
     0.65271
     0.63814
     0.65271
     0.62356
     0.57498
     0.49726
     0.49240
     0.44868
     0.35152
     0.29079
     0.26407
     0.17177
     0.14505
     0.09162
     0.13291
     0.06490
     0.06490
     0.02118
     0.04304
     0.01389
     0.01146
     0.00174
    -0.04441
    -0.01283
     0.00417
     0.00660
    -0.03469
     0.00903
    -0.01769
    -0.04926
     0.02846
     0.00660
    -0.04198
    -0.02740
     0.02361
     0.01632
     0.03332
    -0.02255
    -0.06627
    -0.00068
     0.05761
     0.03575
    -0.03712
    -0.02740
    -0.06627
    -0.09784
    -0.02255
     0.02118
    -0.04198
    -0.06870
    -0.02740
     0.00660
     0.00660
    -0.00554
    -0.01526
    -0.00797
     0.04547
     0.06490
     0.06733
     0.03575
     0.04547
    -0.00068
     0.08919
     0.13777
     0.13777
     0.10376
     0.10376
     0.13048
     0.12076
     0.15963
     0.13777
     0.16691
     0.15720
     0.19120
     0.27379
     0.21064
     0.21307
     0.25922
     0.23007
     0.23978
     0.30294
     0.27865
     0.29322
     0.31751
     0.39281
     0.39767
     0.51426
     0.49240
     0.54826
     0.54098
     0.55069
     0.56041
     0.65757
     0.85917
     1.48828
     2.80721
     3.88082
     4.20873
     4.75525
     5.06374
     4.61923
     4.47592
     4.90585
     4.56579
     4.70910
     5.06374
     5.06374
     5.06374
     5.06374
     5.06374
     4.79898
     2.78535
     1.71660
     2.10767
     3.41932
     3.79824
     1.92064
    -0.71480
    -1.40949
    -0.66865
    -0.39418
    -0.56907
    -1.06458
    -1.63782
    -2.20134
    -2.65799
    -2.93732
    -3.08549
    -3.10735
    -3.05877
    -3.06120
    -2.99804
    -2.80858
    -2.62398
    -2.48067
    -2.33979
    -2.17705
    -2.06046
    -1.88557
    -1.79327
    -1.70583
    -1.69611
    -1.66696
    -1.59409
    -1.42892
    -1.36334
    -1.42892
    -1.37792
    -1.42649
    -1.35120
    -1.34391
    -1.36577
    -1.36091
    -1.35120
    -1.38277
    -1.32205
    -1.26861
    -1.27104
    -1.29776
    -1.32934
    -1.30262
    -1.25161
    -1.17874
    -1.13502
    -1.04757
    -0.98928
    -0.82411
    -0.68323
    -0.65651
    -0.64193
    -0.65894
    -0.65894
    -0.45976
    -0.42090
    -0.40875
    -0.34560
    -0.31159
    -0.31888
    -0.39175
    -0.42090
    -0.44762
    -0.48891
    -0.56907
    -0.49134
    -0.55692
    -0.58850
    -0.60550
    -0.59578
    -0.54478
    -0.56664
    -0.57392
    -0.44033
    -0.40389
    -0.35774
    -0.29702
    -0.27030
    -0.22658
    -0.18772
    -0.12456
    -0.09299
    -0.05412
    -0.11728
    -0.02983
     0.05761
     0.19363
     0.02846
     0.04789
     0.08676
     0.02603
     0.10133
     0.13534
     0.18392
     0.22035
     0.12319
     0.17906
     0.25679
     0.25922
     0.23493
     0.22278
     0.21307
     0.24707
     0.25922
     0.26650
     0.27136
     0.21549
     0.15234
     0.22278
     0.25436
     0.15720
     0.09890
     0.06490
     0.03332
     0.06976
     0.06733
     0.12562
     0.11105
     0.03332
     0.04789
     0.08676
     0.11591
     0.09162
     0.07704
     0.07218
     0.12805
     0.18392
     0.13291
     0.12805
     0.05275
     0.00417
    -0.00554
     0.00174
    -0.05412
    -0.08327
    -0.10513
    -0.07113
    -0.07841
    -0.09541
    -0.13428
    -0.09541
    -0.12213
    -0.10513
    -0.05655
     0.00660
     0.02361
     0.00417
     0.02846
     0.07704
     0.09890
     0.08919
     0.09647
     0.09647
     0.04789
     0.02361
     0.03818
     0.04789
     0.07947
     0.02603
     0.00174
    -0.01040
     0.04304
    -0.00797
     0.04789
     0.04547
     0.00903
    -0.00068
     0.02846
     0.05518
     0.04304
     0.04061
    -0.00797
    -0.00797
     0.00417
     0.06733
     0.17177
     0.00903
     0.02118
     0.09162
    -0.00311
     0.07218
     0.11105
     0.16449
     0.10133
     0.05275
     0.02603
     0.03818
    -0.09784
    -0.20472
    -0.10756
     0.05761
     0.15234
     0.10133
    -0.02740
    -0.08084
    -0.04198
    -0.07841
     0.01146
     0.08919
     0.05518
     0.35638
     0.86403
     1.45184
     2.45015
     3.26143
     4.30346
     4.28646
     3.61849
     3.35859
     3.11327
     2.53517
     2.90437
     2.73192
     2.88980
     3.56991
     3.94398
     3.29787
     1.86234
     0.46325
    -0.40389
    -0.39175
    -0.31402
    -0.19986
    -0.15614
    -0.42090
    -0.53749
    -0.49620
    -0.40389
    -0.25330
     0.31265
     0.95390
     0.61628
     0.10133
    -0.26787
    -0.58364
    -0.35046
    -0.62250
    -0.63465
    -0.64922
    -0.97956
    -1.46536
    -1.82485
    -2.05803
    -2.11875
    -2.06046
    -1.84185
    -1.85400
    -2.04831
    -2.22320
    -2.22806
    -2.07260
    -1.85400
    -1.63053
    -1.48236
    -1.22489
    -1.09372
    -1.05729
    -0.94556
    -0.96985
    -0.99414
    -1.00628
    -0.99414
    -1.00142
    -1.12044
    -1.57223
    -0.74881
    -0.85811
    -0.92127
    -0.98685
    -1.00871
    -0.98928
    -0.93584
    -0.86540
    -0.78282
    -0.71238
    -0.69537
    -0.63465
    -0.60307
    -0.53020
    -0.50834
    -0.40389
    -0.41361
    -0.40875
    -0.35289
    -0.26059
    -0.24844
    -0.25330
    -0.20715
    -0.19500
    -0.13428
    -0.11485
    -0.02497
    -0.05169
    -0.05655
     0.00174
     0.02361
     0.13534
     0.14020
     0.12805
     0.07947
     0.12319
     0.15234
     0.24707
     0.20335
     0.22764
     0.20335
     0.20092
     0.29808
     0.32966
     0.23978
     0.20578
     0.22278
     0.25193
     0.31022
     0.26407
     0.21792
     0.19363
     0.21549
     0.23007
     0.23736
     0.29079
     0.21792
     0.18635
     0.18635
     0.15963
     0.20578
     0.14505
     0.14748
     0.16449
     0.15963
     0.18635
     0.21064
     0.18635
     0.24950
     0.11105
     0.10862
     0.14748
     0.14263
     0.10619
     0.09647
     0.12076
     0.08919
     0.04547
     0.05518
     0.04061
    -0.00797
    -0.09299
    -0.21929
    -0.19257
    -0.30431
    -0.03469
     0.22764
     0.23978
     0.12076
     0.04547
     0.05275
     0.17420
     0.26407
     0.19363
     0.25436
     0.39524
     0.48025
     0.56041
     0.49240
     0.50454
     0.49240
     0.48268
     0.48997
     0.48754
     0.44139
     0.39281
     0.36852
     0.40981
     0.39767
     0.37824
     0.35638
     0.37581
     0.31751
     0.16449
    -0.01283
     0.02603
     0.03818
     0.02361
    -0.03469
    -0.10270
    -0.09056
    -0.26301
    -0.29702
    -0.33588
    -0.24601
    -0.29216
    -0.30674
    -0.32374
    -0.32131
    -0.23872
    -0.22415
    -0.23872
    -0.23630
    -0.27516
    -0.23144
    -0.20715
    -0.17314
    -0.25087
    -0.24844
    -0.27759
    -0.27516
    -0.29459
    -0.33103
    -0.38203
    -0.30431
    -0.33345
    -0.32860
    -0.24601
    -0.17314
    -0.22658
    -0.38203
    -0.62007
    -0.36017
    -0.26059
    -0.10513
    -0.02983
     0.03818
     0.06490
     0.12076
     0.25679
     0.36852
     0.62356
     1.08264
     2.19997
     3.26386
     3.90268
     4.07028
     4.17473
     4.01442
     3.83953
     3.94883
     4.01685
     3.88568
     3.96341
     4.32047
     4.40305
     4.07757
     3.24929
     1.88663
     0.79116
     0.23736
    -0.47191
    -0.67837
    -0.71238
    -0.62979
    -0.61522
    -0.93098
    -1.36577
    -1.52365
    -1.79327
    -1.89772
    -1.67911
    -1.32448
    -1.06458
    -0.94556
    -0.88240
    -0.95042
    -0.69051
    -0.68323
    -1.04272
    -0.99657
    -0.84597
    -0.90669
    -0.94556
    -1.05972
    -1.06701
    -0.99171
    -1.03786
    -1.05729
    -1.24432
    -1.35605
    -1.32691
    -1.27347
    -1.21517
    -1.28076
    -1.24918
    -1.17631
    -0.91884
    -0.84354
    -0.73667
    -0.69051
    -0.62250
    -0.60307
    -0.53992
    -0.44276
    -0.31888
    -0.27759
    -0.19500
    -0.18043
    -0.17800
    -0.23387
    -0.24844
    -0.34317
    -0.33588
    -0.29216
    -0.35289
    -0.36746
    -0.37961
    -0.37232
    -0.35046
    -0.34074
    -0.33831
    -0.31402
    -0.30674
    -0.33831
    -0.27516
    -0.28973
    -0.28973
    -0.25573
    -0.19743
    -0.17557
    -0.19986
    -0.24601
    -0.16586
    -0.12942
    -0.13185
    -0.13428
    -0.06870
    -0.10999
    -0.05655
    -0.01040
     0.02361
     0.01875
     0.01389
    -0.00311
     0.04547
     0.13777
     0.10376
     0.05761
     0.05275
     0.03818
     0.07947
     0.02118
     0.02361
     0.03818
    -0.01526
    -0.03712
    -0.05655
    -0.01040
    -0.10756
    -0.12456
     0.09890
     0.17906
     0.01389
    -0.01283
     0.00417
     0.08676
     0.12319
     0.24464
     0.25193
     0.21549
     0.18149
     0.18392
     0.25436
     0.28836
     0.30537
     0.34180
     0.26893
     0.32480
     0.43410
     0.46568
     0.42682
     0.44139
     0.46568
     0.46568
     0.50454
     0.48268
     0.44868
     0.41467
     0.35395
     0.31994
     0.28593
     0.24950
     0.16449
     0.08919
     0.08676
     0.05032
     0.01146
    -0.00311
     0.00660
     0.01632
     0.04304
     0.13534
     0.20335
     0.24707
     0.32237
     0.37824
     0.42439
     0.38552
     0.40981
     0.27136
     0.29565
     0.21307
     0.15477
     0.08676
     0.09162
     0.06976
     0.08433
     0.13291
     0.05032
     0.00174
    -0.04684
    -0.02983
     0.03575
     0.03332
     0.17177
     0.29808
     0.47054
     0.59927
     0.77173
     0.77416
     0.76687
     0.62113
     0.46568
     0.34666
     0.40010
     0.38795
     0.36123
     0.39767
     0.36609
     0.25922
     0.10862
     0.05518
    -0.18043
    -0.27516
    -0.14885
     0.03089
     0.16691
     0.18392
     0.44139
     1.01220
     1.45184
     1.64859
     1.99594
     2.90923
     3.02339
     2.17811
     2.39186
     2.31899
     2.07123
     1.87692
     1.95707
     2.25341
     2.47687
     2.35785
     1.91092
     1.45913
     1.12150
     0.97576
     0.70615
     0.15477
     0.57984
     1.27939
     1.17737
     0.85674
     0.48997
     0.40738
     0.38309
     0.66243
     0.71343
     0.63085
     0.33209
    -0.02983
    -0.12942
    -0.32374
    -0.49620
    -0.55692
    -0.47434
    -0.57878
    -0.81925
    -0.92127
    -0.96742
    -0.94313
    -0.81925
    -0.90912
    -0.87269
    -0.92855
    -0.87026
    -1.02328
    -1.24675
    -1.25890
    -1.21274
    -1.26618
    -1.23703
    -1.21517
    -1.20060
    -1.27104
    -1.41921
    -1.49936
    -1.36091
    -1.29533
    -1.17145
    -1.20546
    -1.21032
    -1.23218
    -1.23218
    -1.19088
    -1.19574
    -1.15445
    -1.15445
    -1.06215
    -1.05000
    -1.03543
    -1.02328
    -0.99414
    -0.94799
    -0.92613
    -0.92127
    -0.86297
    -0.83382
    -0.84840
    -0.76581
    -0.70752
    -0.65894
    -0.69780
    -0.70266
    -0.72938
    -0.69051
    -0.64436
    -0.50348
    -0.30916
     0.03575
     0.22764
     0.47054
     0.93204
     1.18223
     1.25267
     1.17737
     1.09236
     1.09236
     0.88832
     0.73530
     0.67943
     0.79116
     0.88103
     0.89318
     0.63085
     0.37824
    -0.16100
    -0.63951
    -1.11073
    -1.19088
    -1.29290
    -0.96013
    -0.68080
    -0.78767
    -0.73667
    -0.68566
    -0.63465
    -0.57878
    -0.50348
    -0.34560
    -0.22901
    -0.09299
    -0.03226
     0.05275
     0.10619
     0.18878
     0.23736
     0.30294
     0.23978
     0.16934
     0.17663
     0.20335
     0.19120
     0.15720
     0.13048
     0.15234
     0.13534
     0.13291
     0.18149
     0.09890
     0.03818
     0.02603
    -0.00554
    -0.03469
    -0.10027
    -0.11242
    -0.09541
    -0.05898
    -0.09541
    -0.12213
    -0.10756
    -0.04926
    -0.05169
    -0.15857
    -0.07598
    -0.08327
    -0.05655
    -0.01526
     0.07947
     0.02118
    -0.03712
     0.02603
     0.06247
     0.10619
     0.09162
     0.06247
     0.11348
     0.10376
     0.16691
     0.15234
     0.16691
     0.24950
     0.33209
     0.48025
     0.63328
     0.62842
     0.49240
     0.40253
     0.35152
     0.34180
     0.26407
     0.05518
    -0.09784
    -0.12699
     0.03818
     0.17420
     0.15720
     0.06247
    -0.17314
    -0.73909
    -1.25404
    -1.48722
    -1.53094
    -1.56980
    -1.26861
    -0.47191
    -0.11242
    -0.04441
     0.05518
     0.05032
     0.02361
     0.14748
     0.22764
     0.41224
     0.88832
     1.78947
     3.47761
     4.42977
     4.42977
     4.49050
     4.09214
     3.00396
     2.82908
     3.19828
     3.50190
     3.48004
     3.24443
     2.86308
     2.43315
     1.97650
     1.52228
     1.11665
     0.50211
     0.03818
    -0.14642
    -0.14399
    -0.33588
    -0.41847
    -0.60307
    -0.71966
    -0.76581
    -0.75124
    -0.76338
    -0.73181
    -0.76338
    -0.65408
    -0.37718
    -0.10999
     0.22278
     0.29565
     0.01632
    -0.83868
    -1.31719
    -0.96742
    -0.64922
    -0.62979
    -0.49377
    -0.57149
    -0.60550
    -0.91884
    -1.19817
    -1.36820
    -1.38763
    -1.56495
    -1.75926
    -1.61110
    -1.29776
    -1.25890
    -1.25647
    -1.17874
    -1.12773
    -0.97956
    -0.79739
    -0.65651
    -0.59336
    -0.52534
    -0.42090
    -0.41847
    -0.35774
    -0.38932
    -0.44762
    -0.46219
    -0.43304
    -0.40147
    -0.39904
    -0.45733
    -0.44519
    -0.48648
    -0.42090
    -0.42576
    -0.44519
    -0.49377
    -0.45490
    -0.48891
    -0.44762
    -0.42090
    -0.48891
    -0.48648
    -0.48405
    -0.43790
    -0.37475
    -0.43304
    -0.38203
    -0.40147
    -0.37475
    -0.31888
    -0.18286
    -0.13428
    -0.12942
    -0.15371
    -0.07598
    -0.01769
     0.03818
     0.02846
    -0.02012
     0.04547
     0.07704
     0.02846
     0.03332
     0.00903
     0.01632
    -0.03469
    -0.08327
    -0.09541
    -0.11728
    -0.18772
    -0.21201
    -0.21443
    -0.23872
    -0.27759
    -0.26544
    -0.26787
    -0.31888
    -0.31645
    -0.34317
    -0.34317
    -0.27759
    -0.32374
    -0.34560
    -0.40389
    -0.39904
    -0.36989
    -0.42090
    -0.36017
    -0.38203
    -0.37718
    -0.37718
    -0.41118
    -0.39418
    -0.39418
    -0.47676
    -0.44519
    -0.45005
    -0.35289
    -0.38932
    -0.37475
    -0.46948
    -0.43061
    -0.43547
    -0.32131
    -0.30188
    -0.33345
    -0.36017
    -0.35289
    -0.30916
    -0.23872
    -0.20715
    -0.24844
    -0.19014
    -0.17800
    -0.09541
     0.00174
    -0.01769
    -0.05169
     0.02846
     0.11348
     0.41467
     0.78873
     1.19923
     1.66802
     1.42998
     1.02192
     0.06004
    -0.72452
    -0.78282
    -0.90912
    -0.20715
     0.53126
     0.49726
    -0.04198
    -0.65894
    -1.13502
    -1.38520
    -1.42892
    -1.26132
    -1.10101
    -0.91155
    -0.85326
    -0.77310
    -0.59093
    -0.46705
     0.01389
     0.43167
     0.91747
     1.61944
     1.42027
     1.07292
     0.88103
    -0.05169
    -0.59578
    -0.82654
    -1.40463
    -0.07355
     2.19025
     2.00808
     1.58544
     0.66243
    -0.44276
    -0.46948
     0.23007
     1.01463
     1.29882
     1.28182
     1.36926
     1.50528
     1.43970
     1.38140
     1.27696
     1.41784
     1.30125
     1.01949
     0.72558
     0.45353
     0.31508
     0.18635
     0.08919
    -0.00311
    -0.27030
    -0.52049
    -0.69051
    -0.65894
    -0.63222
    -0.57149
    -0.51077
    -0.42818
    -0.29945
    -0.22415
    -0.13914
    -0.19500
    -0.28488
    -0.28730
    -0.13914
     0.03332
     0.16449
     0.38795
     0.43167
     0.32966
     0.41467
     0.43167
     0.46568
     0.48268
     0.33937
     0.32723
     0.31751
     0.25679
     0.27136
     0.22764
     0.19849
     0.05518
    -0.05898
    -0.20958
    -0.28002
    -0.31888
    -0.29702
    -0.26059
    -0.26059
    -0.22658
    -0.30188
    -0.36503
    -0.40632
    -0.42818
    -0.37232
    -0.35532
    -0.38689
    -0.36503
    -0.34803
    -0.32860
    -0.26787
    -0.25573
    -0.25573
    -0.21929
    -0.21929
    -0.24358
    -0.17800
    -0.17557
    -0.21443
    -0.18772
    -0.19500
    -0.14157
    -0.12942
    -0.15371
    -0.12213
    -0.16100
    -0.15857
    -0.17314
    -0.17557
    -0.11242
    -0.16343
    -0.17071
    -0.19500
    -0.17557
    -0.21443
    -0.16828
    -0.24601
    -0.25330
    -0.28973
    -0.23144
    -0.25330
    -0.26059
    -0.16828
    -0.19014
    -0.18043
    -0.07113
    -0.11242
    -0.15614
    -0.17071
    -0.24601
    -0.21686
    -0.21686
    -0.20229
    -0.17800
    -0.23387
    -0.28245
    -0.26787
    -0.31402
    -0.30916
    -0.31888
    -0.39661
    -0.46948
    -0.36989
    -0.40632
    -0.33588
    -0.34317
    -0.32374
    -0.34074
    -0.30916
    -0.22658
    -0.21201
    -0.21929
    -0.26544
    -0.23872
    -0.19743
    -0.10027
    -0.20229
    -0.21686
    -0.21443
    -0.17071
    -0.13671
    -0.15371
    -0.12213
    -0.30188
    -0.35532
    -0.20472
    -0.15371
    -0.13914
    -0.18286
    -0.24601
    -0.21443
    -0.20715
    -0.13185
    -0.20472
    -0.15857
    -0.15857
    -0.21686
    -0.15614
    -0.14642
    -0.11242
    -0.13185
    -0.14885
    -0.16828
    -0.13185
    -0.08813
    -0.11728
    -0.14157
    -0.20229
    -0.15614
    -0.19986
    -0.15128
    -0.16343
    -0.17557
    -0.19257
    -0.15614
    -0.11485
    -0.16100
    -0.19500
    -0.20958
    -0.16586
    -0.17071
    -0.15371
    -0.17071
    -0.11485
    -0.15614
    -0.17314
    -0.20472
    -0.09299
    -0.14157
    -0.16586
    -0.14157
    -0.19257
    -0.17800
    -0.13914
    -0.20472
    -0.12699
    -0.16586
    -0.17800
    -0.13914
    -0.12213
    -0.11242
    -0.13428
    -0.14885
    -0.15128
    -0.13914
    -0.10027
    -0.08570
    -0.08084
    -0.11970
    -0.11728
    -0.05412
    -0.05169
    -0.06141
    -0.03955
    -0.07113
    -0.07841
    -0.05655
    -0.04926
    -0.01769
    -0.02740
    -0.02740
    -0.04926
     0.01146
     0.07947
     0.03575
     0.02846
    -0.01040
     0.06490
     0.18392
     0.20578
     0.19606
     0.13534
     0.23736
     0.39524
     0.43410
     0.48025
     0.46568
     0.37824
     0.50454
     0.64299
     0.73287
     1.12879
     2.62504
     5.06374
     5.06374
     5.06374
     5.06374
     5.06374
     5.06374
     5.06374
     5.06374
     3.23714
     2.65419
     4.26460
     5.06374
     5.06374
     5.06374
     3.10841
     0.07218
    -2.55354
    -4.60846
    -4.88293
    -4.88293
    -4.88293
    -4.88293
    -4.88293
    -4.63518
    -3.88462
    -3.16807
    -2.67499
    -2.41023
    -2.03374
    -1.79084
    -1.51880
    -1.41921
    -1.49208
    -1.31962
    -1.26861
    -1.28561
    -1.22003
    -1.25890
    -1.16659
    -1.14959
    -1.19574
    -1.18603
    -1.19331
    -1.18117
    -1.19817
    -1.13259
    -1.13259
    -1.15931
    -1.19817
    -1.11801
    -1.08158
    -1.01114
    -1.03300
    -1.02571
    -1.01357
    -0.91884
    -0.89455
    -0.83140
    -0.78524
    -0.82168
    -0.73667
    -0.67594
    -0.62736
    -0.63222
    -0.68080
    -0.59821
    -0.57149
    -0.54720
    -0.45976
    -0.48405
    -0.49620
    -0.46705
    -0.43790
    -0.38932
    -0.36746
    -0.34803
    -0.38203
    -0.33588
    -0.31645
    -0.26787
    -0.29216
    -0.27759
    -0.25573
    -0.21686
    -0.16828
    -0.10513
    -0.16343
    -0.16828
    -0.16586
    -0.14885
    -0.07841
    -0.06141
    -0.03955
    -0.10270
    -0.02497
    -0.03226
    -0.02012
    -0.02497
    -0.01040
    -0.00311
     0.02846
     0.09405
     0.04304
     0.01875
     0.01875
    -0.03469
     0.06004
     0.10133
     0.05032
     0.06733
     0.03575
     0.02603
     0.00417
     0.01146
     0.01389
     0.01146
     0.04789
     0.03332
     0.00660
     0.02361
     0.04061
    -0.00554
     0.06004
     0.04547
     0.02361
    -0.01040
     0.00174
     0.06247
     0.02603
    -0.00068
     0.00660
     0.05032
     0.05032
     0.06733
    -0.00068
    -0.03226
    -0.05412
     0.00174
    -0.00554
     0.05761
    -0.00554
    -0.06384
    -0.07598
    -0.01040
    -0.00068
     0.00174
    -0.06870
    -0.07841
    -0.07113
    -0.03469
    -0.01526
    -0.06384
    -0.09056
    -0.04684
    -0.09541
    -0.00311
    -0.03226
    -0.07113
    -0.14642
    -0.07598
    -0.05169
    -0.05898
    -0.09541
    -0.11485
    -0.11485
    -0.10027
    -0.06141
    -0.03226
    -0.08084
    -0.14642
    -0.18286
    -0.07841
    -0.08327
    -0.09784
    -0.10027
    -0.12456
    -0.11485
    -0.11242
    -0.05169
    -0.07841
    -0.12699
    -0.11242
    -0.09056
    -0.05898
    -0.07841
    -0.10999
    -0.10513
    -0.08813
    -0.03955
    -0.06141
    -0.08084
    -0.07598
    -0.05898
    -0.05655
    -0.07113
    -0.05898
    -0.06141
    -0.03226
    -0.05169
    -0.00797
    -0.03469
    -0.00311
     0.01875
    -0.04198
     0.03332
     0.00417
     0.07947
     0.01146
     0.07218
     0.11591
     0.12319
     0.11348
     0.13777
     0.20335
     0.21549
     0.24221
     0.22521
     0.22764
     0.21549
     0.28351
     0.34423
     0.32480
     0.28108
     0.24950
     0.24221
     0.23007
     0.26650
     0.22035
     0.15477
     0.13048
     0.14505
     0.12805
     0.13048
     0.05275
     0.05761
     0.02846
     0.05275
     0.15720
     0.05275
     0.03089
     0.09162
     0.20578
     0.65271
     1.84777
     4.78197
     5.06374
     5.06374
     5.06374
     5.06374
     5.06374
     5.06374
     5.06374
     4.73582
     5.06374
     5.06374
     5.06374
     5.06374
     5.06374
     4.31318
     1.13122
    -1.55280
    -3.45469
    -4.52101
    -4.88293
    -4.88293
    -4.79306
    -4.38985
    -4.19796
    -4.25868
    -4.41657
    -4.48215
    -4.43600
    -4.23682
    -3.98664
    -3.70488
    -3.39154
    -3.05391
    -2.79401
    -2.52196
    -2.33250
    -2.09446
    -1.98030
    -1.89286
    -1.80056
    -1.73012
    -1.73740
    -1.69854
    -1.66453
    -1.66939
    -1.64510
    -1.60381
    -1.58195
    -1.58681
    -1.50908
    -1.49694
    -1.44350
    -1.36820
    -1.33905
    -1.27833
    -1.27590
    -1.24189
    -1.15202
    -0.99657
    -0.96256
    -0.95770
    -0.89941
    -0.79982
    -0.79010
    -0.68566
    -0.67837
    -0.58364
    -0.57878
    -0.50591
    -0.44762
    -0.39904
    -0.40875
    -0.37718
    -0.36746
    -0.26059
    -0.21201
    -0.21201
    -0.19500
    -0.23144
    -0.20958
    -0.18286
    -0.11970
    -0.09299
    -0.11728
    -0.12456
    -0.08813
    -0.02255
    -0.01769
    -0.02012
    -0.04926
    -0.02740
    -0.00068
     0.04061
     0.08190
     0.02118
    -0.01526
     0.03575
     0.06733
     0.13291
     0.08919
     0.07218
     0.02603
     0.04547
     0.06490
     0.04547
     0.02361
     0.02846
     0.01389
     0.03818
     0.04789
     0.02118
     0.00660
    -0.04684
    -0.07113
    -0.05898
    -0.01769
    -0.03955
    -0.05655
    -0.05169
    -0.03955
    -0.05898
    -0.05898
    -0.03226
    -0.04441
    -0.11970
    -0.08570
    -0.06870
    -0.10270
    -0.06627
    -0.09784
    -0.14157
    -0.08813
    -0.11242
    -0.08084
    -0.09056
    -0.11728
    -0.16343
    -0.15128
    -0.14885
    -0.12942
    -0.12699
    -0.14885
    -0.12456
    -0.14157
    -0.12942
    -0.17800
    -0.15857
    -0.13428
    -0.14157
    -0.12942
    -0.14399
    -0.12699
    -0.11242
    -0.10999
    -0.07841
    -0.07355
    -0.05655
    -0.05655
     0.01389
     0.02118
     0.02361
     0.00174
     0.04061
     0.10376
     0.13048
     0.10862
     0.07947
     0.14748
     0.16449
     0.15234
     0.08919
     0.09890
     0.14991
     0.06733
     0.11591
     0.08433
     0.07461
     0.02118
     0.02118
     0.03575
     0.07461
     0.03818
     0.00903
    -0.05169
    -0.06870
    -0.00797
    -0.03955
    -0.02255
    -0.05898
    -0.11485
    -0.06384
    -0.07355
    -0.04926
    -0.10999
    -0.18286
    -0.22172
    -0.24601
    -0.14885
    -0.21686
    -0.29216
    -0.32617
    -0.28973
    -0.32860
    -0.30188
    -0.28488
    -0.34317
    -0.32617
    -0.17071
    -0.03226
     0.12319
     0.36609
     0.53855
     0.68186
     0.89075
     1.22352
     1.44213
     1.73603
     1.94007
     2.37000
     2.82422
     3.51648
     3.91240
     3.83467
     3.14484
     2.30442
     1.66802
     1.78704
     2.81693
     2.99667
     2.94324
     3.21042
     3.63064
     4.34233
     4.12372
     2.59346
     1.33768
     1.53443
     1.92792
     2.11010
     2.22183
     2.27527
     2.23883
     2.15382
     1.75547
     1.10693
     0.57498
     0.08676
    -0.46705
    -1.03057
    -1.40949
    -1.48965
    -1.59652
    -1.69125
    -1.76655
    -1.76898
    -1.77870
    -1.82242
    -1.96330
    -2.21105
    -2.27421
    -2.11875
    -2.13576
    -2.01917
    -1.99973
    -2.02645
    -2.03617
    -2.00702
    -1.90743
    -1.85642
    -1.72769
    -1.71311
    -1.64510
    -1.56738
    -1.45807
    -1.37306
    -1.35605
    -1.30505
    -1.28804
    -1.22246
    -1.17631
    -1.13016
    -1.16174
    -1.13745
    -1.09615
    -1.07672
    -1.01843
    -1.02814
    -1.00871
    -1.03300
    -1.00385
    -0.95042
    -0.95527
    -0.95770
    -0.95770
    -0.92613
    -0.91641
    -0.77796
    -0.83140
    -0.81925
    -0.75853
    -0.75367
    -0.70995
    -0.65408
    -0.61765
    -0.61279
    -0.53020
    -0.49377
    -0.43061
    -0.42576
    -0.42333
    -0.32374
    -0.28973
    -0.27273
    -0.24115
    -0.22658
    -0.19014
    -0.15857
    -0.15371
    -0.11970
    -0.12699
    -0.09056
    -0.08327
    -0.05169
    -0.02497
    -0.06870
    -0.08084
    -0.04441
    -0.01769
     0.04061
     0.00903
    -0.05169
    -0.00797
     0.04304
     0.04547
     0.03575
     0.01632
    -0.02497
     0.03575
    -0.00797
     0.05275
     0.03818
    -0.00311
    -0.02497
    -0.02012
     0.06490
     0.08433
    -0.00068
    -0.00068
    -0.01769
     0.01146
     0.02846
     0.08190
     0.04304
     0.07461
     0.00417
     0.08919
     0.11348
     0.12562
     0.08433
     0.12805
     0.17663
     0.21792
     0.16449
     0.19606
     0.12076
     0.17420
     0.22278
     0.29079
     0.27379
     0.22278
     0.18149
     0.21307
     0.23736
     0.22278
     0.20092
     0.18635
     0.14505
     0.15720
     0.09890
     0.09162
     0.03332
     0.01632
    -0.04441
    -0.03712
    -0.11728
    -0.16586
    -0.21929
    -0.25330
    -0.32131
    -0.32131
    -0.38689
    -0.47191
    -0.56178
    -0.65408
    -0.57635
    -0.44762
    -0.48162
    -0.55935
    -0.64679
    -0.44519
    -0.40389
    -0.40632
    -0.44762
    -0.34803
    -0.26301
    -0.29459
    -0.28488
    -0.29216
    -0.24358
    -0.15614
    -0.05655
    -0.00068
     0.03818
     0.06490
     0.02361
     0.05032
     0.10376
     0.11105
     0.08676
     0.10862
     0.21064
     0.21792
     0.24464
     0.33937
     0.37095
     0.47782
     0.51912
     0.46325
     0.45111
     0.33937
     0.24707
     0.20578
     0.38552
     1.11179
     2.60561
     4.48078
     5.06374
     5.06374
     4.71639
     4.55851
     4.22331
     3.78852
     3.99498
     4.68967
     4.97143
     4.58280
     4.17230
     3.51405
     2.67605
     1.87934
     0.76687
    -0.07113
    -0.27030
    -0.71723
    -1.24189
    -1.74226
    -1.67668
    -1.27347
    -1.14230
    -0.89212
    -0.40875
    -0.43790
     0.06976
     0.59442
     0.67457
     0.60656
     0.61142
     0.75716
     0.60899
     0.52397
     0.45111
     0.45353
     0.21307
     0.06004
    -0.05169
    -0.25330
    -0.54963
    -1.07915
    -1.71069
    -2.00945
    -1.90500
    -1.83213
    -1.83456
    -1.97544
    -2.16733
    -2.21834
    -2.21834
    -2.17462
    -2.10418
    -1.98759
    -1.82242
    -1.73255
    -1.58438
    -1.50179
    -1.39978
    -1.35605
    -1.25647
    -1.23703
    -1.18845
    -1.17388
    -1.16659
    -1.06458
    -1.07186
    -1.02571
    -1.03786
    -0.98199
    -0.94070
    -0.92127
    -0.86054
    -0.79253
    -0.83140
    -0.76338
    -0.79010
    -0.67351
    -0.59821
    -0.60550
    -0.55449
    -0.57878
    -0.50834
    -0.46705
    -0.47676
    -0.37718
    -0.37961
    -0.37718
    -0.30916
    -0.34317
    -0.22901
    -0.24844
    -0.27516
    -0.25573
    -0.17314
    -0.13914
    -0.14157
    -0.12699
    -0.14642
    -0.15128
    -0.05412
    -0.09056
    -0.04926
    -0.04926
    -0.02740
    -0.00797
     0.01875
     0.04061
     0.02603
    -0.02012
     0.02361
     0.03332
     0.05518
     0.04304
     0.04547
     0.04304
     0.02118
     0.03332
     0.05032
     0.06247
     0.02846
     0.04304
     0.06004
     0.03575
     0.06976
     0.05275
     0.06490
     0.06247
     0.09405
     0.11834
     0.16691
     0.13777
     0.11348
     0.09647
     0.22035
     0.20335
     0.23007
     0.22764
     0.25436
     0.20578
     0.21064
     0.09890
     0.12562
     0.19849
     0.14020
     0.14505
     0.15477
     0.03818
    -0.06141
    -0.15857
    -0.17557
    -0.09784
    -0.07841
    -0.11242
     0.03332
    -0.03226
     0.02118
    -0.10756
     0.01875
     0.01875
    -0.02012
     0.02846
     0.01146
     0.06004
     0.10619
     0.09162
     0.14505
     0.18635
     0.15963
     0.14505
     0.16691
     0.24707
     0.30780
     0.33694
     0.42439
     0.51426
     0.54584
     0.49968
     0.55555
     0.52883
     0.49726
     0.54341
     0.58956
     0.58713
     0.59199
     0.49968
     0.40495
     0.35152
     0.38309
     0.56041
     0.75230
     0.91504
     0.83245
     0.71586
     0.73287
     0.83003
     1.06564
     1.37169
     1.22838
     1.26724
     1.47613
     1.18709
     1.22838
     1.21380
     1.25267
     1.21623
     0.98791
     0.67457
     0.40738
     0.35152
     0.49483
     0.54098
     0.37581
     0.17420
     0.07704
     0.14263
     0.15234
     0.19606
     0.21307
     0.32480
     0.51183
     0.62356
     0.72558
     0.79602
     0.66243
     0.33209
    -0.31645
    -0.63465
    -0.51077
    -0.38446
    -0.24601
    -0.24358
    -0.16828
    -0.39175
    -0.73909
    -1.13259
    -1.38763
    -1.34148
    -1.34877
    -1.30990
    -0.85326
    -0.45247
    -0.23872
    -0.14157
    -0.18772
    -0.24115
    -0.13671
     0.02361
     0.00903
    -0.11242
    -0.28245
    -0.52777
    -0.36503
    -0.61279
    -1.11073
    -0.75367
    -0.70023
    -0.74395
    -0.99657
    -1.16902
    -1.26861
    -1.35120
    -1.38034
    -1.23946
    -1.08644
    -0.80225
    -0.57149
    -0.35774
    -0.17314
     0.00903
     0.10133
     0.16691
     0.17906
     0.30537
     0.41224
     0.38795
     0.51183
     0.44625
     0.47297
     0.36609
     0.25679
     0.16691
     0.17420
     0.09405
    -0.04926
    -0.13185
    -0.19500
    -0.20958
    -0.25816
    -0.24115
    -0.28245
    -0.28245
    -0.28973
    -0.27273
    -0.28488
    -0.33345
    -0.36260
    -0.32374
    -0.30431
    -0.31402
    -0.36260
    -0.39418
    -0.34803
    -0.34803
    -0.35046
    -0.33588
    -0.32374
    -0.32860
    -0.34803
    -0.33588
    -0.27759
    -0.27273
    -0.33345
    -0.27030
    -0.27030
    -0.21929
    -0.19500
    -0.19986
    -0.19257
    -0.14885
    -0.12213
    -0.06627
    -0.05169
    -0.04198
     0.06490
     0.09647
     0.18878
     0.22278
     0.26165
     0.23978
     0.32723
     0.37338
     0.36609
     0.39767
     0.36609
     0.41467
     0.41224
     0.45839
     0.43896
     0.41710
     0.40495
     0.46568
     0.46811
     0.37581
     0.31508
     0.31265
     0.40253
     0.45596
     0.46568
     0.34423
     0.29565
     0.25193
     0.28108
     0.55555
     0.72801
     0.57741
     0.57255
     0.71829
     1.18466
     1.67774
     2.04209
     1.34254
     0.15234
    -0.54720
    -1.18603
    -1.08887
    -0.40147
     2.08824
     4.08243
     3.39988
     1.82348
     0.77902
     0.55069
     0.51669
     0.92476
     1.74089
     2.43315
     2.56189
     2.40886
     2.36028
     2.49145
     2.28984
     1.97407
     1.49071
     1.20652
     0.86889
     0.76201
     0.59684
     0.42196
     0.25436
     0.16206
    -0.01283
    -0.36989
    -0.83140
    -1.10587
    -1.34877
    -1.45564
    -1.51394
    -1.37549
    -1.38034
    -1.44593
    -1.56009
    -1.74955
    -1.64753
    -1.66211
    -1.53580
    -1.29290
    -0.90669
    -0.63708
    -0.48162
    -0.28002
     0.04061
     0.26650
     0.47540
     0.54341
     0.50697
     0.55069
     0.64299
     0.61385
     0.65271
     0.64542
     0.56527
     0.57984
     0.55798
     0.61870
     0.60170
     0.57013
     0.58956
     0.58713
     0.52883
     0.46082
     0.33937
     0.25436
     0.20092
     0.15963
     0.20578
     0.15477
     0.04547
     0.00660
    -0.12699
    -0.16100
    -0.19014
    -0.30674
    -0.32617
    -0.28245
    -0.31645
    -0.32131
    -0.31402
    -0.38446
    -0.41604
    -0.41847
    -0.41118
    -0.34560
    -0.42090
    -0.41847
    -0.40147
    -0.32617
    -0.37718
    -0.38689
    -0.38932
    -0.45247
    -0.42818
    -0.45733
    -0.46948
    -0.47191
    -0.53020
    -0.53749
    -0.52291
    -0.49377
    -0.49134
    -0.57878
    -0.54235
    -0.58121
    -0.50105
    -0.56664
    -0.51077
    -0.54720
    -0.46948
    -0.48405
    -0.46462
    -0.51806
    -0.49377
    -0.52534
    -0.50105
    -0.38689
    -0.43061
    -0.53506
    -0.57635
    -0.53020
    -0.45247
    -0.57149
    -0.67351
    -0.87269
    -1.05972
    -1.11316
    -0.87755
    -0.03955
     1.56115
     2.94324
     3.12541
     2.31899
     0.96362
    -0.28730
    -0.46948
    -0.46705
    -0.20229
     0.42924
     0.88589
     1.11907
     0.95147
     0.16206
    -0.66380
    -1.53094
    -2.02159
    -2.11147
    -2.01431
    -1.68397
    -1.30262
    -1.03543
    -0.85811
    -0.59336
    -0.44033
    -0.15614
     0.06490
     0.23250
     0.22035
     0.14263
     0.01875
    -0.10756
    -0.09056
    -0.13428
     0.04789
     0.02361
     0.10619
     0.15477
     0.11348
     0.14505
     0.11348
     0.12076
     0.06490
     0.06976
    -0.01040
    -0.01283
    -0.01526
    -0.03712
    -0.03712
    -0.03469
    -0.11242
    -0.14157
    -0.13671
    -0.06384
    -0.09056
    -0.08813
    -0.05412
    -0.11485
    -0.05169
    -0.01283
     0.03089
     0.00660
     0.02603
    -0.05169
    -0.00797
    -0.02255
    -0.07841
    -0.15614
    -0.17314
    -0.16100
    -0.31402
    -0.38203
    -0.48891
    -0.50834
    -0.46219
    -0.28002
    -0.20472
    -0.18772
    -0.12456
    -0.03712
     0.05032
     0.19363
     0.41710
     0.69643
     1.07292
     1.43241
     1.71174
     2.75135
     4.64838
     3.90511
     2.93595
     2.75135
     2.99910
     3.85896
     4.85970
     5.06374
     5.06374
     5.06374
     4.40791
     1.94978
     0.82760
     1.89878
     2.66390
     2.42829
     2.25341
     1.63645
     0.92233
     0.25436
    -0.33588
    -0.48891
    -0.52049
    -0.54963
    -0.58121
    -0.76338
    -0.80953
    -0.90669
    -1.06215
    -1.04515
    -1.01843
    -0.98928
    -1.05243
    -1.13988
    -1.21517
    -1.24432
    -1.18603
    -1.19331
    -1.11559
    -1.01843
    -0.87512
    -0.70752
    -0.55206
    -0.46219
    -0.46948
    -0.42333
    -0.37718
    -0.35046
    -0.43790
    -0.44276
    -0.52777
    -0.53992
    -0.61279
    -0.58364
    -0.64193
    -0.66137
    -0.66865
    -0.65408
    -0.66865
    -0.67351
    -0.65894
    -0.66137
    -0.62493
    -0.59093
    -0.61765
    -0.53020
    -0.58850
    -0.61522
    -0.52534
    -0.52777
    -0.47434
    -0.47191
    -0.47434
    -0.46462
    -0.47191
    -0.43061
    -0.38446
    -0.45005
    -0.37475
    -0.36746
    -0.38932
    -0.36017
    -0.33103
    -0.36260
    -0.35289
    -0.33345
    -0.28002
    -0.21686
    -0.24358
    -0.26301
    -0.23630
    -0.18043
    -0.06627
     0.02846
     0.06976
     0.15477
     0.15234
     0.09647
     0.09647
     0.10376
     0.14505
     0.18392
     0.24950
     0.18878
     0.25193
     0.28108
     0.34180
     0.27379
     0.22521
     0.08676
     0.03575
     0.06976
     0.05761
     0.11348
     0.21792
     0.37095
     0.37338
     0.23736
     0.19120
     0.13291
     0.16206
     0.24464
     0.15234
     0.25193
     0.25922
     0.24950
     0.27379
     0.20578
     0.21307
     0.21792
     0.29079
     0.32480
     0.33694
     0.27622
     0.33694
     0.50697
     0.65757
     0.93447
     1.17251
     1.31339
     1.11179
     0.20821
    -0.97713
    -1.79327
    -2.21348
    -1.96573
    -0.73909
     0.25193
    -0.45976
    -1.28319
    -1.57223
    -1.54551
    -1.31476
    -1.12530
    -1.21760
    -1.10830
    -0.86054
    -0.38932
     0.37095
     0.75716
     0.99763
     0.79602
     0.78873
     0.57013
     0.32480
     0.34180
     0.19363
     0.06490
    -0.02255
    -0.19986
    -0.33345
    -0.36260
    -0.31888
    -0.37961
    -0.28002
    -0.19743
    -0.15371
    -0.20715
    -0.20472
    -0.16343
    -0.02012
     0.13534
     0.08433
     0.20335
     0.11105
     0.12319
     0.11348
     0.10619
    -0.06384
    -0.14642
    -0.10999
    -0.21443
    -0.32131
    -0.38203
    -0.34317
    -0.39904
    -0.57149
    -0.56907
    -0.37475
    -0.36260
    -0.32617
    -0.24358
    -0.15857
    -0.18043
    -0.18043
     0.00174
     0.15963
     0.23493
     0.36609
     0.37581
     0.32966
     0.32480
     0.22764
     0.26407
     0.16691
     0.07704
     0.03089
     0.06733
     0.02361
    -0.07355
    -0.14642
    -0.18772
    -0.19986
    -0.08084
    -0.06384
     0.10862
     0.26650
     0.44868
     0.78388
     1.33040
     1.80648
     1.94250
     1.83805
     1.72146
     1.58544
     1.51986
     1.69717
     1.87934
     1.85505
     1.75547
     1.74089
     1.58787
     1.38140
     1.15794
     0.97334
     0.83488
     0.69157
     0.45596
     0.28593
     0.19606
     0.19363
     0.25679
     0.20821
     0.13534
     0.10619
     0.05032
     0.01389
    -0.06141
    -0.17314
    -0.37718
    -0.47191
    -0.55935
    -0.62979
    -0.76338
    -0.80468
    -0.83625
    -0.79982
    -0.76581
    -0.75367
    -0.73909
    -0.74152
    -0.71966
    -0.68809
    -0.62493
    -0.55206
    -0.59336
    -0.58607
    -0.52534
    -0.47191
    -0.47191
    -0.52291
    -0.48891
    -0.45247
    -0.41604
    -0.40875
    -0.42576
    -0.43790
    -0.39661
    -0.42576
    -0.37475
    -0.36017
    -0.38203
    -0.42333
    -0.40875
    -0.32617
    -0.36260
    -0.38689
    -0.42090
    -0.37718
    -0.34803
    -0.32860
    -0.33831
    -0.38446
    -0.36746
    -0.30916
    -0.32860
    -0.26787
    -0.28002
    -0.28488
    -0.26301
    -0.21443
    -0.19743
    -0.17314
    -0.15614
    -0.07598
     0.06247
     0.14748
     0.23007
     0.20821
     0.23978
     0.12319
     0.05518
     0.19606
     0.31022
     0.18149
     0.13777
     0.21792
     0.16691
     0.13048
     0.08676
    -0.00068
     0.01632
    -0.02497
    -0.14399
    -0.12942
    -0.12942
    -0.08327
    -0.06627
     0.11591
     0.31751
     0.32723
     0.31751
     0.28593
     0.28593
     0.32966
     0.45596
     0.49483
     0.58956
     0.61142
     0.69157
     0.68429
     0.60170
     0.57013
     0.53369
     0.53612
     0.50454
     0.33451
     0.27622
     0.12562
     0.06733
    -0.12942
    -0.22901
    -0.24601
    -0.17314
    -0.14885
    -0.16343
    -0.16586
    -0.23387
    -0.38932
    -0.39904
    -0.31402
     0.11348
     0.69157
     1.20652
     1.55872
     1.86720
     1.96922
     1.56844
     0.26407
    -0.49620
     0.11105
     1.42998
     3.17642
     4.64595
     4.70425
     2.92623
     1.25510
     0.73772
     0.90532
     1.26724
     1.55143
     1.61944
     1.67531
     1.50285
     1.20166
     0.80331
     0.47782
     0.12319
    -0.11728
    -0.44033
    -0.77796
    -0.97228
    -1.08158
    -1.04757
    -1.00871
    -1.10101
    -1.09130
    -1.16174
    -1.07429
    -1.00871
    -0.94313
    -0.94313
    -0.85568
    -0.87755
    -0.82168
    -0.73667
    -0.74395
    -0.74395
    -0.75367
    -0.72695
    -0.63708
    -0.58121
    -0.64193
    -0.53263
    -0.40875
    -0.35532
    -0.34317
    -0.46948
    -0.49134
    -0.55935
    -0.59336
    -0.59578
    -0.54963
    -0.67108
    -0.89941
    -1.28076
    -1.36334
    -1.33662
    -1.23461
    -1.19088
    -1.12287
    -1.02328
    -0.67594
    -0.40389
    -0.50591
    -0.53263
    -0.73424
    -0.57392
    -0.18286
     0.20335
     0.47782
     0.55798
     0.55312
     0.62842
     0.53855
     0.14748
    -0.33103
    -0.20472
     0.16934
     0.18392
    -0.02740
    -0.39175
    -0.61036
    -0.73909
    -0.75853
    -0.75367
    -0.66380
    -0.61036
    -0.56178
    -0.38203
    -0.35532
    -0.28973
    -0.28002
    -0.22658
    -0.18043
    -0.19500
    -0.18772
    -0.15614
    -0.20472
    -0.18529
    -0.16343
    -0.21929
    -0.20715
    -0.23630
    -0.24115
    -0.22901
    -0.19257
    -0.17314
    -0.24601
    -0.24358
    -0.22172
    -0.21686
    -0.22415
    -0.20472
    -0.24115
    -0.21443
    -0.25816
    -0.17314
    -0.18772
    -0.22901
    -0.25330
    -0.18286
    -0.13914
    -0.16828
    -0.17071
    -0.19014
    -0.17071
    -0.17800
    -0.16828
    -0.12213
    -0.08813
    -0.12456
    -0.07598
    -0.11728
    -0.07113
    -0.10513
    -0.11970
    -0.06870
    -0.04684
    -0.04926
    -0.02740
    -0.03226
    -0.04684
    -0.08813
    -0.07113
    -0.06141
    -0.05169
    -0.00068
     0.01875
     0.06976
     0.10619
     0.15963
     0.14263
     0.01875
    -0.15614
    -0.22415
    -0.36260
    -0.58607
    -0.69294
    -0.62493
    -0.23872
     0.38309
     0.29808
    -0.35532
    -0.59336
    -0.52049
    -0.47434
    -0.34803
    -0.17557
    -0.12213
     0.03332
     0.12562
     0.21064
     0.34180
     0.44625
     0.42924
     0.55312
     0.48754
     0.32723
     0.20821
     0.16206
     0.16449
     0.17906
     0.25679
     0.27865
     0.16934
     0.07947
    -0.05655
    -0.12942
     0.16449
     0.51669
     0.22764
    -0.06141
    -0.16828
     0.17906
     0.37824
     0.48025
     0.48268
     0.43410
     0.57984
     0.66971
     0.54584
     0.39767
     0.42682
     0.57741
     0.74744
     0.43896
     0.27136
     0.29808
     0.19363
     0.32237
     0.17663
     0.04789
     0.10133
     0.11348
     0.28593
     0.48754
     0.35152
    -0.04926
    -0.18286
    -0.14642
     0.07461
     0.07218
    -0.17071
    -0.26059
     0.10619
     0.55312
     0.90290
     1.00734
     1.05106
     1.07292
     1.19680
     1.75304
     2.73920
     3.38045
     3.36831
     3.39017
     3.76180
     4.32533
     4.40062
     4.02170
     4.29375
     4.13829
     3.44846
     3.25415
     3.05740
     2.28498
     1.54657
     1.24052
     1.00734
     0.52883
    -0.12942
    -0.74395
    -1.12773
    -1.36577
    -1.57466
    -1.70583
    -1.75926
    -1.79327
    -1.74955
    -1.67425
    -1.54794
    -1.47507
    -1.40706
    -1.22246
    -1.05729
    -0.88969
    -0.80225
    -0.64436
    -0.60307
    -0.50105
    -0.43547
    -0.37718
    -0.36989
    -0.45005
    -0.39661
    -0.36503
    -0.32617
    -0.31402
    -0.36017
    -0.38932
    -0.36746
    -0.43790
    -0.49863
    -0.62736
    -0.68809
    -0.72695
    -0.78767
    -0.79496
    -0.88240
    -0.87269
    -0.94070
    -0.95284
    -1.02814
    -1.06944
    -1.15445
    -1.20303
    -1.22732
    -1.24432
    -1.27833
    -1.29533
    -1.26375
    -1.26861
    -1.24918
    -1.20789
    -1.12773
    -1.11316
    -1.09372
    -1.05486
    -0.97470
    -0.96742
    -0.89941
    -0.89698
    -0.84354
    -0.79496
    -0.75367
    -0.69780
    -0.61522
    -0.66865
    -0.66622
    -0.61765
    -0.58850
    -0.65894
    -0.65165
    -0.67594
    -0.58121
    -0.49863
    -0.42818
    -0.43547
    -0.41847
    -0.37718
    -0.30916
    -0.30916
    -0.18286
    -0.22415
    -0.16828
    -0.10513
    -0.13671
    -0.11485
    -0.07841
    -0.01040
     0.04547
     0.07461
     0.09162
     0.05518
     0.03575
    -0.05898
    -0.09541
    -0.06627
    -0.02012
    -0.02740
    -0.12699
    -0.16343
    -0.19257
    -0.17314
    -0.21201
    -0.28245
    -0.26544
    -0.19743
    -0.28488
    -0.32617
    -0.46462
    -0.34560
    -0.27273
    -0.27273
    -0.25573
    -0.22901
    -0.25573
    -0.23144
    -0.20715
    -0.15128
    -0.16586
    -0.19500
    -0.17557
    -0.17557
    -0.13185
    -0.14642
    -0.21686
    -0.20472
    -0.19986
    -0.22658
    -0.11485
    -0.13914
    -0.15371
    -0.19014
    -0.15614
    -0.08327
    -0.03955
    -0.13185
    -0.10027
    -0.01526
    -0.01526
     0.08433
     0.08676
     0.08433
     0.01875
     0.05518
     0.09890
     0.05275
     0.02846
    -0.07113
    -0.12213
    -0.00068
     0.27622
     0.67943
     0.79116
     0.64785
     0.44382
     0.31508
     0.56770
     0.80574
     0.79602
     1.04378
     0.94662
     1.04620
     0.95147
     0.61628
     0.55069
     0.48268
     0.61142
     0.56284
     0.11834
     0.11834
     0.24707
     0.21549
     0.07461
    -0.47676
    -0.67108
    -0.82654
    -0.72209
    -0.45247
    -0.36746
    -0.42090
    -0.23630
    -0.37961
    -0.72938
    -0.88483
    -0.76824
    -0.59578
    -0.51806
    -0.31645
    -0.01769
    -0.06141
    -0.15857
    -0.13671
     0.14991
     0.22764
     0.39524
     0.95390
     1.83562
     2.08338
     1.99351
     1.85748
     2.09067
     2.11981
     2.10281
     1.73361
     1.76032
     1.81862
     2.45744
     2.80479
     2.35785
     1.92064
     1.65102
     0.90047
    -0.34803
    -0.94070
    -0.15857
     0.38309
     0.35152
    -0.08570
    -0.62736
    -0.96742
    -1.11559
    -1.18117
    -1.12773
    -1.07186
    -1.05972
    -1.04272
    -0.96985
    -0.98442
    -0.95770
    -1.00385
    -0.90669
    -0.83625
    -0.84354
    -0.81439
    -0.80953
    -0.75124
    -0.75124
    -0.69780
    -0.65894
    -0.69051
    -0.71966
    -0.70023
    -0.66380
    -0.58850
    -0.65408
    -0.66137
    -0.58121
    -0.61036
    -0.56421
    -0.61036
    -0.62979
    -0.52777
    -0.55692
    -0.50591
    -0.52049
    -0.48648
    -0.50834
    -0.53992
    -0.49134
    -0.41604
    -0.40875
    -0.44276
    -0.42090
    -0.42818
    -0.40632
    -0.32860
    -0.40389
    -0.32131
    -0.36989
    -0.29216
    -0.33588
    -0.32374
    -0.30431
    -0.28730
    -0.33103
    -0.26544
    -0.25087
    -0.24358
    -0.28730
    -0.24601
    -0.24601
    -0.25573
    -0.16100
    -0.07598
     0.07461
     0.15720
     0.15963
     0.15963
     0.00903
    -0.24358
    -0.17557
    -0.16343
     0.01389
     0.12319
     0.14748
     0.11591
     0.03332
    -0.15371
    -0.32374
    -0.20958
    -0.27030
    -0.27516
    -0.17071
    -0.13671
    -0.13914
    -0.08084
    -0.14157
    -0.09056
     0.04061
     0.03332
     0.04304
     0.16206
     0.09405
     0.15477
     0.15477
     0.14991
     0.13534
     0.07947
     0.12319
     0.08919
     0.08433
     0.06733
    -0.00554
    -0.01526
    -0.04198
    -0.10027
    -0.16100
    -0.18772
    -0.16100
    -0.23872
    -0.19986
    -0.18529
    -0.19014
    -0.18529
    -0.19257
    -0.10513
    -0.08570
    -0.06141
    -0.05412
    -0.05655
    -0.00554
     0.02118
     0.01875
     0.02118
     0.03818
     0.05761
     0.05275
     0.06004
     0.06490
     0.06733
     0.06247
     0.06976
     0.08919
     0.08676
     0.09890
     0.07218
     0.09890
     0.16934
     0.23007
     0.19363
     0.23250
     0.26650
     0.32480
     0.39038
     0.54584
     0.59927
     0.69886
     0.83731
     0.96605
     0.87861
     0.62599
     0.01389
    -0.24115
    -0.28488
    -0.35046
    -0.12942
    -0.10270
    -0.05898
    -0.37718
    -0.62250
    -0.73909
    -0.79253
    -0.78767
    -0.72695
    -0.72209
    -0.55449
    -0.34317
    -0.24115
    -0.12213
     0.09890
     0.25922
     0.23250
     0.31265
     0.53612
     0.87861
     1.01949
     1.08021
     1.23567
     1.60244
     2.64933
     3.44361
     4.09457
     3.84439
     3.24929
     1.91578
     1.88663
     2.63476
     2.91409
     3.20557
     3.41446
     2.23398
     1.03163
    -0.36746
    -0.58364
    -0.57635
    -0.63708
    -0.71966
    -0.96256
    -1.25404
    -1.47022
    -1.46050
    -1.24189
    -1.00871
    -0.65165
    -0.33103
     0.06976
     0.31022
     0.43896
     0.60656
     0.80331
     0.97819
     1.21866
     1.39598
     1.50042
     1.35469
     1.11179
     0.80331
     0.43653
     0.07704
    -0.54720
    -0.79982
    -0.88240
    -0.76581
    -0.79010
    -0.99899
    -1.32934
    -1.64996
    -1.95601
    -2.11875
    -2.22077
    -2.20863
    -2.10175
    -1.89529
    -1.69854
    -1.47022
    -1.28319
    -1.12044
    -0.92127
    -0.81682
    -0.75853
    -0.65651
    -0.61765
    -0.54478
    -0.49377
    -0.49620
    -0.52291
    -0.49863
    -0.47434
    -0.46705
    -0.48162
    -0.51320
    -0.45976
    -0.48405
    -0.46948
    -0.46462
    -0.48648
    -0.51077
    -0.48162
    -0.52534
    -0.44762
    -0.47676
    -0.47434
    -0.50834
    -0.50834
    -0.51320
    -0.47919
    -0.45976
    -0.34317
    -0.36746
    -0.34074
    -0.23144
    -0.22658
    -0.28730
    -0.02740
     0.19363
     0.27865
     0.25922
     0.26165
     0.16206
     0.23493
     0.46082
     0.59684
     0.62113
     0.63328
     0.61385
     0.55798
     0.53369
     0.52155
     0.43167
     0.34909
     0.31022
     0.29322
     0.32237
     0.23736
     0.18635
     0.09162
     0.06004
     0.04547
     0.02361
    -0.06870
    -0.08084
    -0.12456
    -0.09056
    -0.07598
    -0.07355
    -0.11970
    -0.11728
    -0.13185
    -0.07113
    -0.08570
    -0.05412
    -0.08570
    -0.04198
    -0.00311
    -0.04198
    -0.01769
     0.03089
     0.03089
     0.04547
     0.10619
     0.11105
     0.12076
     0.12319
     0.10376
     0.16449
     0.17663
     0.17663
     0.17420
     0.16934
     0.17663
     0.14748
     0.18392
     0.14263
     0.11591
     0.14748
     0.15963
     0.12805
     0.11834
     0.07218
     0.06247
     0.10619
     0.13291
     0.09405
     0.08190
     0.07461
     0.04547
     0.07947
     0.07947
     0.07947
     0.06733
     0.06247
     0.10376
     0.15720
     0.11591
     0.08676
     0.05032
     0.09405
     0.16449
     0.17420
     0.18635
     0.14020
     0.15477
     0.19120
     0.31022
     0.34909
     0.34180
     0.18878
     0.14991
     0.11105
    -0.06870
    -0.20958
    -0.39418
    -0.37232
    -0.32131
    -0.07355
    -0.11485
    -0.24115
    -0.58121
    -0.72452
    -0.39661
    -0.28245
    -0.03469
     0.21307
     0.53612
     1.08264
     1.65831
     0.95876
    -0.64922
    -1.80542
    -2.52682
    -1.14230
     0.11348
    -0.38689
     0.29079
     1.26724
     1.45427
     0.79359
    -0.03469
    -1.13502
    -1.42649
    -0.71723
     0.27379
     0.51183
     1.71174
     2.17568
     1.64616
     1.35469
     1.10693
     0.84946
     0.63571
     0.44625
     0.35395
     0.21064
     0.19606
     0.12076
     0.07461
     0.05275
     0.04547
     0.05032
     0.02603
    -0.01040
    -0.01526
    -0.05655
    -0.12699
    -0.16586
    -0.20958
    -0.32374
    -0.37475
    -0.46948
    -0.49863
    -0.49134
    -0.55692
    -0.56421
    -0.58850
    -0.60307
    -0.57878
    -0.62979
    -0.68809
    -0.63465
    -0.60793
    -0.65408
    -0.67594
    -0.73909
    -0.68323
    -0.71966
    -0.82411
    -0.90184
    -0.96985
    -1.06215
    -1.12773
    -1.18117
    -1.23946
    -1.26375
    -1.17145
    -1.16902
    -1.11073
    -1.05243
    -1.03300
    -0.90669
    -0.90426
    -0.86297
    -0.81196
    -0.72938
    -0.53506
    -0.52049
    -0.48405
    -0.41118
    -0.22172
    -0.19257
    -0.18286
    -0.19257
    -0.15614
    -0.21201
    -0.25816
    -0.14642
    -0.21443
    -0.22658
    -0.26544
    -0.18529
    -0.16586
    -0.21443
    -0.20715
    -0.19500
    -0.15128
    -0.16343
    -0.17071
    -0.23144
    -0.15371
    -0.12456
    -0.09541
    -0.07598
    -0.03469
     0.01632
    -0.01526
     0.09890
     0.25193
     0.30537
     0.30294
     0.16934
     0.25922
     0.41467
     0.39767
     0.37581
     0.33451
     0.43896
     0.55555
     0.48997
     0.46568
     0.31022
     0.19849
     0.30051
     0.35638
     0.24950
     0.18392
     0.12076
     0.13777
     0.10862
     0.06004
    -0.00068
    -0.03226
    -0.03955
    -0.08327
    -0.07355
    -0.09299
    -0.09056
    -0.12456
    -0.09541
    -0.12213
    -0.10027
    -0.15857
    -0.13185
    -0.17314
    -0.16343
    -0.12942
    -0.12699
    -0.17314
    -0.18529
    -0.16343
    -0.22658
    -0.19014
    -0.20958
    -0.18772
    -0.26059
    -0.22901
    -0.19257
    -0.17557
    -0.19986
    -0.22415
    -0.19500
    -0.17071
    -0.11485
    -0.13428
    -0.13671
    -0.04198
    -0.04684
     0.00417
     0.04304
     0.04304
     0.08676
     0.13777
     0.26165
     0.24221
     0.33694
     0.26407
     0.34423
     0.36852
     0.41710
     0.42196
     0.45111
     0.43410
     0.48754
     0.49483
     0.48511
     0.44382
     0.42439
     0.45111
     0.55069
     0.47540
     0.44382
     0.37581
     0.28836
     0.10862
    -0.05169
    -0.19986
    -0.35046
    -0.49863
    -0.48405
    -0.27516
    -0.12456
     0.13291
     0.45111
     0.63814
     0.90047
     1.17008
     1.60244
     2.10524
     2.97967
     3.89783
     4.57308
     4.81841
     3.39988
     1.58058
     0.75959
     1.55872
     2.30684
     1.96436
     1.77733
     1.73603
     0.76444
    -0.11242
    -0.70509
    -0.85811
    -1.14230
    -2.00216
    -2.76486
    -2.65799
    -1.79084
    -1.31719
    -1.10101
    -0.79739
    -0.29945
     0.03818
    -0.16343
    -0.64922
    -0.61036
    -1.03543
    -1.54551
    -1.50179
    -0.36503
     1.82834
     2.11738
     0.72801
     0.88103
    -0.77310
    -1.13016
     0.00417
     0.84460
     0.72315
     0.44382
     0.09162
    -0.27030
    -0.41604
    -0.53020
    -0.76824
    -0.98199
    -1.14959
    -1.21274
    -1.18845
    -1.13988
    -1.20060
    -1.20546
    -1.28804
    -1.25161
    -1.23946
    -1.22003
    -0.47919
    -0.11728
    -1.53094
    -1.25647
    -1.10830
    -0.79496
    -0.72938
    -0.61522
    -0.59578
    -0.67594
    -0.66380
    -0.64679
    -0.61036
    -0.62007
    -0.51806
    -0.52049
    -0.45247
    -0.49134
    -0.45976
    -0.47191
    -0.52534
    -0.52049
    -0.55206
    -0.62007
    -0.69537
    -0.76824
    -0.75124
    -0.70752
    -0.66865
    -0.54478
    -0.42818
    -0.25573
    -0.12213
    -0.12699
    -0.07355
     0.01146
     0.06247
     0.26893
     0.36366
     0.50697
     0.56770
     0.63085
     0.66971
     0.64299
     0.64299
     0.55069
     0.52640
     0.46811
     0.44139
     0.37824
     0.36609
     0.33209
     0.30537
     0.31751
     0.28593
     0.27136
     0.32237
     0.19120
     0.28836
     0.33209
     0.26893
     0.21792
     0.19849
     0.25193
     0.24950
     0.22764
     0.19363
     0.17906
     0.19363
     0.24950
     0.22035
     0.21064
     0.17420
     0.09890
     0.07947
     0.10619
     0.14020
     0.15720
     0.12076
     0.13291
     0.13048
     0.10619
     0.08433
     0.06247
     0.12562
     0.07218
     0.11348
     0.14991
     0.14505
     0.09890
     0.13777
     0.11348
     0.11834
     0.10619
     0.04547
     0.00174
    -0.12942
    -0.12942
    -0.22901
    -0.17071
    -0.13914
    -0.13428
    -0.07355
    -0.10513
    -0.10756
    -0.09299
    -0.09299
     0.01875
     0.13777
     0.19363
     0.28108
     0.34909
     0.45353
     0.52640
     0.62842
     0.64057
     0.73044
     0.73530
     0.75473
     0.70615
     0.70615
     0.72801
     0.67214
     0.62599
     0.60170
     0.60656
     0.54826
     0.47297
     0.43167
     0.33451
     0.36366
     0.27379
     0.21064
     0.14505
     0.11834
     0.05518
     0.08676
     0.02603
    -0.04441
    -0.12456
    -0.08327
    -0.10027
    -0.11728
    -0.11485
    -0.19500
    -0.17071
    -0.16343
    -0.16828
    -0.18529
    -0.18529
    -0.19500
    -0.19986
    -0.21443
    -0.19014
    -0.16828
    -0.23630
    -0.22658
    -0.16586
    -0.14885
    -0.17314
    -0.17314
    -0.11970
    -0.15128
    -0.13671
    -0.10999
    -0.06141
    -0.08570
    -0.02983
     0.01146
     0.16206
     0.20092
     0.23493
     0.35638
     0.51669
     0.78145
     0.93690
     1.31096
     1.45670
     1.29153
     0.44382
    -1.69854
    -4.16638
    -4.88293
    -3.98178
     0.54341
     4.00227
     4.22817
     1.95707
    -0.78524
    -1.65725
    -0.60550
     1.12636
     2.64204
     4.10672
     4.73097
     5.06374
     5.06374
     4.23788
     3.22743
     2.27770
     2.02023
     1.99351
     1.27210
     0.23978
    -0.60307
    -0.87269
    -1.54309
    -1.90743
    -1.95844
    -2.30336
    -2.58269
    -2.37623
    -2.01917
    -1.59409
    -1.07915
    -0.74152
    -0.47191
    -0.22415
    -0.09056
    -0.08084
    -0.09299
    -0.19014
    -0.36260
    -0.44033
    -0.38446
    -0.45005
    -0.63222
    -0.70023
    -0.74881
    -0.75124
    -0.76338
    -0.79010
    -0.82168
    -0.76338
    -0.75610
    -0.74881
    -0.74152
    -0.73667
    -0.75853
    -0.67351
    -0.68809
    -0.61279
    -0.66137
    -0.67108
    -0.69051
    -0.66622
    -0.60064
    -0.62007
    -0.65894
    -0.66865
    -0.71966
    -0.74152
    -0.72938
    -0.84597
    -0.93827
    -0.97470
    -1.09130
    -1.08887
    -1.18603
    -1.12773
    -1.07915
    -1.00142
    -1.00385
    -1.01600
    -1.01114
    -1.04272
    -0.86783
    -0.69780
    -0.62007
    -0.49377
    -0.41604
    -0.26059
    -0.16343
    -0.07598
     0.01875
     0.04547
     0.02603
     0.08433
     0.08919
     0.14991
     0.14505
     0.07461
     0.07704
     0.09405
     0.08676
     0.04061
     0.03332
    -0.00068
     0.01146
     0.04789
     0.02603
     0.01389
    -0.06141
    -0.03955
    -0.01526
    -0.00554
     0.04304
     0.01389
     0.00417
    -0.01526
     0.05032
     0.04304
     0.02846
     0.00174
     0.04547
     0.00903
     0.03089
     0.00660
     0.01875
     0.01875
    -0.01526
     0.04789
     0.02118
    -0.02255
     0.01389
    -0.01526
    -0.05898
    -0.06384
    -0.03469
    -0.06141
    -0.05655
    -0.02497
    -0.02983
    -0.04926
    -0.06627
    -0.10513
    -0.08813
    -0.10027
    -0.06141
    -0.08570
    -0.06384
    -0.12699
    -0.05898
    -0.02740
    -0.03955
    -0.03955
    -0.04684
    -0.05655
     0.00417
     0.00660
    -0.02740
    -0.02740
     0.01146
     0.05032
     0.14991
     0.22764
     0.39038
     0.64057
     1.04378
     1.68260
     2.05666
     1.90606
     1.29639
     0.95147
     0.88589
     0.99763
     1.20652
     1.31582
     1.32797
     1.13365
     0.90290
     0.61385
     0.25436
    -0.07841
    -0.36017
    -0.60064
    -0.64193
    -0.71238
    -0.73181
    -0.71723
    -0.66622
    -0.58607
    -0.53263
    -0.52291
    -0.45247
    -0.50105
    -0.40147
    -0.29945
    -0.30188
    -0.44033
    -0.60793
    -0.53749
    -0.41604
    -0.37961
    -0.39418
    -0.28488
    -0.33588
    -0.57635
    -0.60793
    -0.53992
    -0.00311
     0.73772
     1.14822
     0.93933
     0.55798
     0.34666
     0.32966
     0.48511
     0.70129
     0.98548
     1.24538
     1.51500
     1.53929
     1.21866
     0.87861
     0.69886
     0.52883
     0.58956
     0.77902
     0.96848
     1.03892
     1.11907
     1.03892
     0.95876
     0.99520
     0.71343
     0.44625
     0.40010
     0.22764
     0.42439
     0.91990
     1.00248
     1.00734
     1.36440
     1.27210
     1.13851
     1.02434
     0.46325
    -0.49134
    -1.04515
    -0.62250
     0.75716
     1.78461
     2.73192
     4.45406
     3.30758
     1.12879
    -0.07841
    -0.52534
    -0.76824
    -0.63708
    -0.48162
    -0.30431
    -0.30916
     0.00903
     0.25436
     0.17906
    -0.27273
    -1.38277
    -2.42966
    -2.81830
    -2.48796
    -2.11875
    -1.75198
    -1.16902
    -0.99414
    -0.95284
    -0.64436
    -0.54235
    -0.74881
    -1.08887
    -0.93098
    -0.65165
    -0.79982
    -0.94313
    -1.04757
    -0.98685
    -0.91398
    -0.80468
    -0.72695
    -0.64679
    -0.72938
    -0.79982
    -0.73424
    -0.76095
    -0.83382
    -0.92127
    -0.96013
    -1.03786
    -1.07672
    -1.12530
    -1.19088
    -1.16902
    -1.18360
    -1.19574
    -1.16174
    -1.21760
    -1.17874
    -1.16659
    -1.21032
    -1.13502
    -1.13016
    -1.12044
    -1.05972
    -0.99657
    -0.95284
    -0.94799
    -0.87512
    -0.79982
    -0.76338
    -0.69051
    -0.63465
    -0.57149
    -0.52777
    -0.43547
    -0.38446
    -0.35532
    -0.24358
    -0.22415
    -0.16343
    -0.09784
    -0.06384
    -0.07841
    -0.03955
     0.01389
     0.05761
     0.00174
     0.09405
     0.08919
     0.09162
     0.14020
     0.14748
     0.10862
     0.18878
     0.19363
     0.22278
     0.22764
     0.22521
     0.25922
     0.23978
     0.20821
     0.24950
     0.31508
     0.35395
     0.32480
     0.36366
     0.44625
     0.49483
     0.48754
     0.52640
     0.59684
     0.50211
     0.36609
     0.12076
     0.04547
     0.10133
     0.12805
     0.15477
     0.16206
    -0.05898
    -0.22415
    -0.28002
    -0.22415
     0.14020
     0.44625
     0.77659
     0.90532
     0.63814
     0.21549
    -0.00554
     0.30537
     0.61870
     0.87375
     0.95147
     0.88589
     0.79116
     0.54584
     0.38552
     0.19849
     0.12319
    -0.00797
    -0.17800
    -0.21686
    -0.19500
    -0.25087
    -0.22901
    -0.10999
    -0.05169
     0.02118
     0.15963
     0.21792
     0.29808
     0.25679
     0.32966
     0.23250
     0.25436
     0.34180
     0.48511
     0.80088
     1.36197
     2.14896
     2.26798
     1.85748
     1.57086
     1.39598
     1.51500
     1.75061
     1.94978
     2.04937
     1.99836
     1.79190
     1.58058
     1.27210
     0.85189
     0.54098
     0.09890
    -0.25330
    -0.45733
    -0.39904
    -0.06870
     0.07704
    -0.32860
    -0.96499
    -1.11316
    -0.81196
    -0.21686
     0.10376
     0.22521
     0.08919
    -0.06870
    -0.07841
     0.18635
     0.52883
     0.54098
     0.46568
     0.64785
     0.52155
     0.43167
     0.30051
     0.11591
     0.10619
     0.02846
     0.01389
    -0.03955
     0.04304
     0.06247
    -0.12456
    -0.19500
    -0.24358
    -0.08813
     0.01632
     0.04304
    -0.12213
    -0.25573
    -0.15614
     0.05032
     0.38795
     0.80331
     1.01706
     1.12150
     1.19194
     1.54415
     2.16353
     2.68334
     3.06469
     3.96098
     4.95200
     4.74311
     3.99013
     3.21042
     2.47687
     2.28013
     2.42344
     2.49388
     1.72146
     0.25922
    -0.65408
    -1.34634
    -1.85157
    -2.26449
    -2.80615
    -3.08063
    -3.40611
    -3.68544
    -3.92834
    -3.89434
    -3.44983
    -2.71142
    -1.85400
    -1.18360
    -0.89455
    -0.83382
    -0.73424
    -0.44033
    -0.24358
    -0.12699
    -0.02497
    -0.10270
    -0.18529
    -0.27759
    -0.42090
    -0.55692
    -0.70509
    -0.83140
    -0.85083
    -0.90184
    -0.93584
    -0.97228
    -0.94556
    -1.00142
    -0.97470
    -0.97713
    -0.95284
    -0.95770
    -0.99657
    -0.92855
    -0.82654
    -0.83625
    -0.87026
    -0.86054
    -0.88969
    -0.86054
    -0.88483
    -0.94799
    -1.02328
    -1.07186
    -1.19088
    -1.21274
    -1.30990
    -1.35848
    -1.34877
    -1.11801
    -0.69294
    -0.08570
     0.35880
     0.46568
     0.31508
    -0.06627
    -0.50105
    -0.54478
    -0.63951
    -0.67108
    -0.07841
     0.29322
     0.46082
     0.21064
    -0.31645
    -0.75610
    -0.96985
    -1.05243
    -1.10587
    -1.16902
    -1.29047
    -1.16174
    -1.13016
    -1.07915
    -1.02328
    -0.75367
    -0.53992
    -0.38689
    -0.45976
    -0.50348
    -0.61036
    -0.75124
    -0.62736
    -0.58121
    -0.59093
    -0.60307
    -0.59821
    -0.53263
    -0.49134
    -0.45733
    -0.39175
    -0.39418
    -0.33345
    -0.18529
    -0.14399
    -0.01769
    -0.00311
    -0.00068
     0.03089
     0.11348
     0.28351
     0.39038
     0.46811
     0.54584
     0.66000
     0.78145
     0.83003
     0.90047
     0.83488
     0.90290
     0.94176
     0.91747
     1.09964
     1.05349
     1.06564
     1.12150
     1.06321
     0.88103
     0.68429
     0.58956
     0.62113
     0.52397
     0.52640
     0.75230
     1.49557
     1.92307
     1.92550
     1.88663
     1.70932
     1.48342
     1.54900
     1.73118
     2.01294
     2.21211
     2.28984
     2.13925
     1.97165
     1.82105
     1.57572
     1.26238
     0.97334
     0.57984
     0.23736
    -0.10756
    -0.31159
    -0.67837
    -0.94313
    -1.11559
    -1.17388
    -1.16659
    -1.14959
    -1.08887
    -1.00385
    -0.94313
    -0.94070
    -1.01114
    -1.01357
    -1.03786
    -0.95284
    -0.86054
    -0.64436
    -0.48648
    -0.36989
    -0.38446
    -0.42333
    -0.52291
    -0.61036
    -0.63708
    -0.67351
    -0.55206
    -0.44033
    -0.46948
    -0.50348
    -0.56178
    -0.58607
    -0.50348
    -0.36989
    -0.18772
    -0.07113
    -0.02740
     0.03332
     0.07218
     0.09647
     0.19849
     0.28108
     0.38795
     0.55069
     0.75959
     1.08993
     1.34011
     1.63645
     2.15382
     2.11496
     1.66074
     1.08507
     0.76201
     0.60170
     0.41224
     0.44139
     0.59684
     1.00977
     2.56189
     3.00153
     1.35711
     0.21307
    -0.00797
    -0.54478
    -0.85568
    -1.09615
    -0.63708
     0.10862
     1.23081
    -0.29216
    -1.26375
    -1.09372
    -1.02571
    -0.91641
    -1.07429
    -1.06701
    -0.87026
    -0.32860
    -0.13428
    -0.69294
    -0.80711
    -0.62736
    -0.16586
     0.12562
     0.43167
     0.47782
     0.37581
     0.27136
     0.07461
    -0.12942
    -0.32131
    -0.58850
    -0.77553
    -0.90669
    -0.96742
    -1.08644
    -1.11316
    -1.21032
    -1.19817
    -1.18117
    -1.15688
    -1.22975
    -1.17874
    -1.14230
    -1.10587
    -1.14230
    -1.11801
    -1.06944
    -1.07186
    -1.06215
    -1.03300
    -0.97713
    -0.88726
    -0.91398
    -0.87026
    -0.76824
    -0.75853
    -0.65408
    -0.66865
    -0.62250
    -0.55692
    -0.54235
    -0.51563
    -0.44762
    -0.40632
    -0.41604
    -0.38203
    -0.33588
    -0.32131
    -0.26301
    -0.06627
     0.01389
     0.08433
     0.13534
     0.10619
     0.12562
     0.39038
     0.80088
     1.06564
     1.23567
     0.97576
     0.74744
     0.56284
     0.57984
     0.60170
     0.46568
     0.17906
    -0.04198
    -0.06627
    -0.12699
    -0.19500
    -0.31159
    -0.61765
    -0.81439
    -0.95042
    -1.00385
    -1.03543
    -0.98199
    -0.76581
    -0.52049
    -0.42576
    -0.37475
    -0.27273
    -0.15371
    -0.01283
     0.07704
     0.23007
     0.51426
     1.05835
     1.44699
     1.51500
     1.54657
     1.65588
     1.74575
     1.86720
     2.02023
     2.19268
     2.25098
     2.31656
     2.24126
     2.23398
     2.12467
     1.96679
     1.85020
     1.59758
     1.31339
     1.09236
     1.03406
     0.86889
     0.72315
     0.34180
     0.12805
     0.13534
     0.14991
     0.20335
    -0.01283
    -0.09541
    -0.10999
    -0.09784
    -0.05898
    -0.06627
    -0.25573
    -0.37961
    -0.51806
    -0.53506
    -0.59821
    -0.52049
    -0.45247
    -0.47676
    -0.55692
    -0.59336
    -0.68323
    -0.71966
    -0.72209
    -0.74152
    -0.70509
    -0.69537
    -0.64679
    -0.64679
    -0.56664
    -0.46948
    -0.41604
    -0.39418
    -0.33831
    -0.28488
    -0.29459
    -0.20715
    -0.17314
    -0.14399
    -0.08327
    -0.08327
    -0.02497
    -0.00797
     0.05032
     0.07218
     0.09890
     0.21307
     0.31994
     0.52883
     0.80331
     0.97576
     1.31825
     1.57572
     2.11738
     2.66876
     2.73920
     2.39186
     2.00322
     1.76275
     1.69717
     1.79919
     1.87692
     1.82348
     1.63645
     1.27696
     0.57498
    -0.15128
    -0.89698
    -1.52608
    -1.98759
    -1.66453
    -0.23144
    -0.10027
    -0.91398
    -1.43135
    -1.54794
    -1.39006
    -1.08401
    -0.63708
    -0.30431
    -0.04926
     0.17420
     0.20578
     0.30780
     0.24221
     0.26165
     0.24464
     0.17663
     0.23250
     0.15477
     0.18635
     0.23007
     0.26165
     0.23978
     0.10619
    -0.07355
    -0.28002
    -0.64679
    -0.94070
    -1.20303
    -1.37549
    -1.31233
    -1.12530
    -1.07186
    -1.05000
    -1.09615
    -1.08158
    -1.13988
    -1.14716
    -1.03786
    -0.57635
    -0.13914
    -0.10270
    -0.02012
     0.04304
     0.07704
    -0.05655
    -0.34560
    -0.55206
    -0.21201
    -0.01040
    -0.16828
    -0.56421
    -0.85326
    -1.08887
    -1.23461
    -1.30262
    -1.28804
    -1.22003
    -1.08158
    -1.00142
    -0.89212
    -0.83868
    -0.70995
    -0.62979
    -0.57149
    -0.52049
    -0.43304
    -0.45733
    -0.42818
    -0.40875
    -0.35532
    -0.37961
    -0.40389
    -0.36260
    -0.33588
    -0.31645
    -0.34074
    -0.30674
    -0.37718
    -0.33345
    -0.37718
    -0.35046
    -0.32131
    -0.37232
    -0.40147
    -0.29945
     0.79359
     2.24369
     2.67362
     2.40400
     1.04135
     0.89075
     2.75378
     4.93986
     5.06374
     4.53179
     3.38774
     3.23471
     3.27115
     3.34645
     3.34402
     3.03554
     2.64933
     2.16596
     1.59758
     0.90290
     0.34909
    -0.12456
    -0.51077
    -0.82897
    -1.02328
    -1.04029
    -1.07186
    -1.02814
    -0.84840
    -0.59578
    -0.49377
    -0.44519
    -0.43790
    -0.43304
    -0.42090
    -0.32617
    -0.28973
    -0.20472
    -0.18529
    -0.25816
    -0.30431
    -0.39175
    -0.41361
    -0.51563
    -0.44276
    -0.46219
    -0.54720
    -0.50348
    -0.45976
    -0.46948
    -0.42333
    -0.43061
    -0.41604
    -0.37232
    -0.31888
    -0.27273
    -0.17314
    -0.07841
    -0.12456
    -0.35532
    -0.43061
    -0.32374
    -0.34560
    -0.37718
    -0.28730
    -0.23872
    -0.48405
    -0.53749
    -0.67837
    -0.64679
    -0.75853
    -0.73181
    -0.80225
    -0.75124
    -0.80225
    -0.74395
    -0.79982
    -0.73667
    -0.71480
    -0.70995
    -0.65165
    -0.54235
    -0.45005
    -0.43547
    -0.42090
    -0.36746
    -0.27273
    -0.23872
    -0.15857
    -0.07598
    -0.07841
    -0.05412
    -0.06141
     0.02118
     0.10376
     0.01146
    -0.00554
     0.01632
     0.07218
    -0.00311
     0.03332
    -0.00554
     0.02361
    -0.01526
     0.01389
     0.00660
    -0.05655
    -0.05412
    -0.10999
    -0.05169
    -0.08084
    -0.07598
    -0.06141
    -0.06627
    -0.04684
    -0.05655
    -0.03226
     0.01875
     0.11834
     0.21307
     0.44625
     0.76444
     1.16765
     1.62916
     2.13439
     2.49388
     2.57889
     2.44530
     2.82179
     2.96996
     2.79507
     2.59104
     2.72463
     2.79750
     2.72463
     2.44773
     2.00808
     1.46885
     0.98062
     0.33694
    -0.27759
    -0.88483
    -1.60624
    -2.42723
    -3.19965
    -3.92834
    -4.28297
    -3.87490
    -2.88145
    -2.33979
    -2.37623
    -2.62398
    -2.92275
    -3.05877
    -2.80130
    -2.48310
    -1.98030
    -1.53337
    -1.14959
    -0.50105
     0.10376
     0.35880
     0.59684
     0.68672
     0.41710
     0.16691
     0.07947
     0.02846
     0.01146
     0.10376
     0.19849
     0.19120
    -0.03226
    -0.34560
    -0.56178
    -0.59821
    -0.45490
    -0.27516
    -0.38689
    -0.56421
    -0.65894
    -0.69780
    -0.77067
    -0.88969
    -0.88726
    -1.03300
    -0.92613
    -0.87997
    -0.62007
    -0.44762
    -0.34317
    -0.27759
    -0.34560
    -0.46705
    -0.62007
    -0.62736
    -0.70023
    -0.66380
    -0.63951
    -0.38203
     0.18878
     1.00005
     1.68017
     2.01537
     1.87206
     1.66559
     1.61216
     1.82834
     2.16353
     2.39672
     2.59346
     2.68819
     2.65176
     2.46959
     2.20726
     1.83562
     1.48585
     1.02677
     0.71586
     0.42196
     0.15720
    -0.11242
    -0.37475
    -0.43790
    -0.61279
    -0.72209
    -0.79010
    -0.85568
    -0.86540
    -0.88969
    -0.90912
    -0.91641
    -0.94556
    -0.97470
    -1.08401
    -1.18845
    -1.35605
    -1.50179
    -1.83942
    -1.64024
    -0.73909
     0.55555
     0.89804
     0.54584
     0.16449
    -0.05898
     0.13777
     0.38552
     0.49968
     0.79359
     1.11665
     1.31582
     1.33282
     1.12636
     0.91990
     0.78145
     0.52397
     0.12319
    -0.17800
    -0.40147
    -0.44276
    -0.49620
    -0.43790
    -0.28245
    -0.06384
     0.13291
     0.29079
     0.25193
     0.04789
    -0.06141
     0.02361
     0.03818
     0.15234
     0.16206
     0.15234
    -0.07598
    -0.51563
    -0.78282
    -0.82411
    -0.57149
    -0.66622
    -0.96013
    -1.13016
    -1.28319
    -1.23461
    -1.21274
    -1.17631
    -1.03057
    -0.89698
    -0.67594
    -0.46948
    -0.31645
    -0.14642
    -0.08813
    -0.07113
    -0.06870
    -0.10756
    -0.10027
    -0.18529
    -0.13914
    -0.07841
     0.00417
    -0.08570
    -0.10270
    -0.19743
    -0.22172
    -0.19500
    -0.23144
    -0.26544
    -0.26544
    -0.27516
    -0.34074
    -0.40632
    -0.55935
    -0.72938
    -0.83382
    -0.78767
    -0.86297
    -0.94799
    -0.90669
    -0.93827
    -1.01357
    -1.22489
    -1.15445
    -1.16174
    -1.29290
    -1.24189
    -1.21032
    -1.20546
    -1.02571
    -0.65408
    -0.54963
    -0.50591
    -0.48648
    -0.48648
    -0.45005
    -0.50834
    -0.33588
    -0.24115
    -0.17800
    -0.06870
     0.05518
     0.05032
     0.03575
     0.29322
     0.44868
     0.60899
     0.68429
     0.92719
     1.13365
     1.48342
     1.97165
     2.52545
     2.92623
     2.45015
     1.12636
    -0.08570
    -0.97228
    -1.60867
    -1.67668
    -1.56738
    -1.58924
    -1.08158
    -0.97713
    -1.72283
    -2.54382
    -3.04905
    -2.94461
    -2.31064
    -1.78841
    -0.99899
     0.03818
     0.82274
     1.47371
     1.82591
     2.11981
     2.39186
     2.70763
     2.78535
     2.72463
     2.54246
     2.18782
     1.72875
     1.18709
     0.70129
     0.68429
     0.81545
     0.45353
     0.09162
    -0.13914
    -0.44519
    -0.58121
    -0.51563
    -0.49620
    -0.46219
    -0.40389
    -0.36503
    -0.39661
    -0.47919
    -0.54235
    -0.64922
    -0.81439
    -0.84354
    -0.82168
    -0.85326
    -0.87997
    -0.87512
    -0.84111
    -0.99171
    -1.07429
    -1.06458
    -1.06944
    -1.12287
    -1.16659
    -1.26861
    -1.24918
    -1.22975
    -0.97228
    -0.46948
    -0.06384
    -0.19257
    -0.63465
    -0.84354
    -0.69537
    -0.47919
    -0.31402
    -0.25087
    -0.03955
     0.07218
     0.08433
    -0.01283
    -0.07598
    -0.15371
    -0.21443
    -0.29216
    -0.28973
    -0.33588
    -0.32374
    -0.30674
    -0.28245
    -0.25087
    -0.27516
    -0.25816
    -0.22415
    -0.20715
    -0.12456
    -0.17800
    -0.18286
    -0.17314
    -0.18529
    -0.18772
    -0.15857
    -0.12699
    -0.18529
    -0.12699
    -0.15614
    -0.16586
    -0.21443
    -0.20715
    -0.22415
    -0.14399
    -0.11970
    -0.08813
    -0.10513
    -0.05169
    -0.08327
    -0.01769
    -0.01526
     0.12562
     0.06247
     0.07218
     0.12319
     0.20335
     0.22278
     0.29322
     0.43410
     0.58713
     0.73287
     0.73287
     0.50454
     0.16449
     0.14263
    -0.04441
    -0.13671
    -0.09784
    -0.10270
    -0.07355
    -0.14157
    -0.23872
    -0.41847
    -0.57878
    -0.76338
    -0.71238
    -0.67108
    -0.57878
    -0.39904
    -0.22172
    -0.22172
    -0.10999
    -0.07113
     0.01632
     0.03332
     0.04061
     0.05761
     0.08190
     0.07704
    -0.02983
    -0.15371
    -0.26787
    -0.26544
    -0.36989
    -0.49377
    -0.51806
    -0.39418
    -0.17557
     0.14748
     0.31751
     0.34909
     0.25436
     0.24707
     0.29322
     0.33209
     0.40253
     0.56041
     0.60413
     0.69157
     0.69886
     0.72801
     0.38795
     0.53612
     0.53855
     0.28108
     0.31994
     0.18635
     0.09162
     0.23736
     0.53369
     0.35880
     0.40495
     0.35638
     0.35395
     0.46811
     0.65271
     0.80088
     0.99034
     0.66971
     0.57255
     0.70129
     0.80574
     0.81545
     1.06807
     1.10936
     1.24781
     1.27696
     1.27939
     1.16280
     1.30125
     1.32797
     1.48585
     1.60487
     1.72632
     1.65588
     1.61459
     1.60244
     1.64373
     1.57572
     1.52714
     1.39112
     1.33525
     1.16765
     0.98548
     0.86403
     0.68429
     0.59927
     0.44139
     0.32237
     0.20092
     0.01875
    -0.21201
    -0.37475
    -0.47191
    -0.53506
    -0.61036
    -0.71723
    -0.77310
    -0.72938
    -0.74395
    -0.70752
    -0.69051
    -0.73181
    -0.69780
    -0.61279
    -0.56664
    -0.54478
    -0.52049
    -0.56664
    -0.53263
    -0.55206
    -0.42090
    -0.48891
    -0.48891
    -0.43790
    -0.50591
    -0.44519
    -0.53992
    -0.60064
    -0.71966
    -0.79739
    -0.60550
     1.20895
     4.03142
     5.06374
     4.66052
     3.97069
     3.21285
     2.74406
     3.15456
     3.29787
     3.79338
     4.34476
     4.40791
     3.70594
     2.72706
     1.45913
     0.47054
    -0.49377
    -1.29290
    -1.90500
    -2.57540
    -3.06120
    -3.45712
    -3.88219
    -3.94049
    -3.30409
    -2.09446
    -1.17388
    -1.32934
    -1.43135
    -1.47507
    -1.40949
    -1.19574
    -0.72695
    -0.17071
     0.39281
     0.50940
     0.45596
     0.27379
     0.16691
    -0.00311
    -0.12456
    -0.24844
    -0.34560
    -0.43547
    -0.53020
    -0.58850
    -0.56664
    -0.55449
    -0.46219
    -0.46219
    -0.45490
    -0.42818
    -0.35289
    -0.24601
    -0.20472
    -0.16100
    -0.07113
    -0.06384
    -0.08570
    -0.01769
     0.04547
     0.06490
     0.00660
     0.01389
    -0.02983
    -0.04684
    -0.14157
    -0.15857
    -0.27516
    -0.36989
    -0.35046
    -0.36017
    -0.39661
    -0.37961
    -0.40389
    -0.42818
    -0.43304
    -0.50591
    -0.67594
    -0.73424
    -0.64436
    -0.58607
    -0.41847
    -0.37232
    -0.23630
    -0.26301
    -0.26059
    -0.17071
    -0.21686
    -0.20229
    -0.15857
    -0.03955
     0.02846
     0.05761
     0.12805
     0.12076
     0.14020
     0.05032
     0.05518
     0.10376
     0.17906
     0.18392
     0.14505
     0.23978
     0.23736
     0.23736
     0.18392
     0.15477
     0.16449
     0.17420
     0.06976
     0.07461
     0.03818
    -0.03955
    -0.09299
    -0.11485
    -0.16586
    -0.24844
    -0.27516
    -0.22658
    -0.35289
    -0.44519
    -0.48648
    -0.45733
    -0.46462
    -0.52777
    -0.59336
    -0.36260
    -0.21929
     0.07947
     0.32723
     0.53612
     0.66971
     0.68915
     0.69886
     0.83731
     0.99034
     0.98062
     1.08021
     1.19680
     1.26967
     1.21138
     1.20166
     1.16280
     0.89075
     0.66000
     0.52640
     0.37095
     0.18392
     0.04304
    -0.10999
    -0.18043
    -0.20715
    -0.33588
    -0.38932
    -0.43547
    -0.58607
    -0.65165
    -0.66622
    -0.69294
    -1.24189
    -1.87586
    -0.66380
    -0.28973
    -0.46219
    -0.39418
    -0.44033
    -0.76581
    -0.59093
    -0.32131
    -0.22172
     0.28108
     0.62599
     0.56527
     0.55555
     1.18223
     1.94007
     2.02751
     1.47856
     1.30125
     0.92961
     0.07218
    -0.09056
     0.17906
     0.76930
     0.84703
     0.58470
     0.22521
    -0.28245
    -0.72209
    -0.87026
    -0.92855
    -0.86540
    -0.76338
    -0.58607
    -0.34074
    -0.15371
     0.07218
     0.50454
     0.87375
     0.77416
     0.52155
     0.40010
     0.37338
     0.46568
     0.55555
     0.53855
     0.52883
     0.44382
     0.48268
     0.68915
     0.75716
     0.45353
    -0.16100
    -0.51077
    -0.15371
     0.63085
     1.31096
     1.05835
     0.74258
     0.57013
     0.43653
     0.50211
     0.50697
     0.51183
     0.50697
     0.47297
     0.27379
     0.09405
    -0.18772
    -0.39175
    -0.68566
    -0.91641
    -1.02328
    -1.16659
    -1.28561
    -1.28076
    -1.29533
    -1.36091
    -1.29533
    -1.15688
    -1.00628
    -0.93827
    -0.89212
    -0.88726
    -0.80953
    -0.70752
    -0.63951
    -0.63708
    -0.55206
    -0.53263
    -0.46462
    -0.39661
    -0.32617
    -0.39175
    -0.42090
    -0.43790
    -0.40875
    -0.46462
    -0.41361
    -0.44033
    -0.51806
    -0.51320
    -0.46948
    -0.45005
    -0.47191
    -0.50591
    -0.53506
    -0.53263
    -0.52049
    -0.46705
    -0.47919
    -0.51077
    -0.56178
    -0.37961
    -0.28002
    -0.27759
    -0.23387
    -0.24601
    -0.09784
     0.07704
     0.11591
     0.29079
     0.27622
     0.25193
     0.28836
     0.19120
     0.31508
     0.41710
     0.79116
     1.36197
     1.60487
     1.38626
     0.62356
     0.11105
    -0.04441
    -0.15614
     0.02846
     0.26893
     0.42196
     0.32237
    -0.12942
    -0.44762
    -0.71238
    -0.92855
    -1.08644
    -1.16174
    -1.14473
    -1.26618
    -1.36091
    -1.47993
    -1.54794
    -1.51880
    -1.78355
    -1.73983
    -1.38763
    -1.28319
    -1.34148
    -1.00385
    -1.00385
    -0.97956
    -0.65894
    -0.32617
    -0.11728
     0.28351
     0.68915
     0.98062
     1.03892
     1.02434
     1.17737
     1.39112
     1.44213
     1.44456
     1.46885
     1.43484
     1.29396
     1.02192
     0.79845
     0.50454
     0.32480
     0.18878
     0.09890
     0.03575
    -0.07598
    -0.09299
    -0.18529
    -0.22658
    -0.32617
    -0.35774
    -0.35289
    -0.26301
    -0.17557
    -0.19257
    -0.18043
    -0.18529
    -0.12699
    -0.01040
     0.16449
     0.27136
     0.14020
     0.10619
     0.05032
     0.18878
     0.44382
     0.65271
     0.65514
     0.55555
     0.54098
     0.61142
     0.63814
     0.63814
     0.57984
     0.52640
     0.53369
     0.43896
     0.34423
     0.24221
     0.23250
     0.03818
     0.01875
     0.06490
    -0.05412
    -0.33831
    -0.47191
    -0.29459
     0.03575
     0.11834
     0.16206
     0.19120
     0.06247
     0.23007
     0.38552
     0.33451
     0.32966
     0.48997
     0.55312
     0.51183
     0.38552
     0.38309
     0.48997
     0.48997
     0.32237
     0.15963
     0.07461
     0.07218
     0.02603
    -0.02255
    -0.13185
    -0.15857
    -0.18043
    -0.19986
    -0.23144
    -0.15371
    -0.09299
    -0.00068
     0.15963
     0.11348
     0.03575
    -0.13428
    -0.19500
    -0.15371
    -0.00068
     0.16934
     0.30780
     0.23978
     0.19363
     0.14748
    -0.19014
    -0.40875
    -0.71238
    -0.78282
    -0.75610
    -0.60550
    -0.46948
    -0.42333
    -0.54235
    -0.65894
    -0.85083
    -0.95284
    -0.86297
    -0.82411
    -0.72452
    -0.62007
    -0.40389
    -0.26544
    -0.19014
    -0.11242
    -0.03469
    -0.10513
    -0.03226
    -0.00068
    -0.00311
     0.01632
    -0.00068
    -0.07113
    -0.00311
     0.23250
     0.31508
     0.21549
     0.06490
     0.13534
     0.01632
    -0.06627
    -0.11485
    -0.12456
    -0.20958
    -0.27516
    -0.38203
    -0.46462
    -0.06141
    -0.18286
    -0.43547
    -0.72452
    -0.58607
    -0.49863
    -0.29459
    -0.25087
    -0.11485
    -0.08570
    -0.09784
    -0.06384
     0.08190
     0.17177
     0.23493
     0.25193
     0.25436
     0.30537
     0.36123
     0.31265
     0.25436
     0.18635
     0.11348
     0.10862
     0.13534
     0.16449
     0.06733
     0.05032
     0.06247
     0.05518
     0.00903
    -0.02255
    -0.01769
    -0.04926
    -0.01040
    -0.00068
     0.04789
     0.01146
     0.00660
     0.04061
     0.07947
     0.13534
     0.13534
     0.08190
     0.11348
     0.09405
     0.13291
     0.14263
     0.16206
     0.07461
     0.06247
     0.07704
     0.06733
     0.00660
    -0.04198
    -0.05169
    -0.09299
    -0.14885
    -0.18286
    -0.25330
    -0.20472
    -0.15614
    -0.14157
    -0.02255
     0.09405
     0.21792
     0.30780
     0.32480
     0.58956
     0.83974
     0.93933
     1.00491
     1.07049
     0.82760
     0.64057
     0.69400
     0.75959
     0.85917
     1.31096
     2.00322
     2.92381
     3.20557
     3.32216
     3.10112
     2.67119
     2.44530
     1.62916
     1.68017
     2.11738
     1.80890
     2.27770
     2.15868
     1.34011
     0.40495
    -0.61522
    -1.14716
    -1.29047
    -1.44593
    -1.83699
    -1.95601
    -2.05317
    -2.08718
    -2.14304
    -2.25235
    -1.92929
    -1.50908
    -1.11559
    -0.96985
    -0.98442
    -1.02571
    -0.90184
    -0.82897
    -0.74395
    -0.78039
    -1.45321
    -1.62810
    -1.21032
    -1.19331
    -1.19574
    -1.43621
    -1.53094
    -1.64753
    -1.58438
    -1.49208
    -1.50422
    -1.41921
    -1.33662
    -1.22003
    -1.10101
    -0.99899
    -0.85568
    -0.78524
    -0.69537
    -0.54963
    -0.49377
    -0.39904
    -0.36260
    -0.33345
    -0.17557
    -0.13671
    -0.19014
    -0.10270
    -0.05412
    -0.10027
    -0.09299
    -0.05169
    -0.02497
    -0.04441
    -0.05655
    -0.05412
    -0.00311
     0.03818
     0.02118
    -0.05169
    -0.05898
     0.12805
     0.21307
     0.22764
     0.26650
     0.24221
     0.17420
     0.26165
     0.39281
     0.39038
     0.35395
     0.31994
     0.26165
     0.22278
     0.25922
     0.09890
     0.05761
     0.06004
    -0.01526
    -0.11728
    -0.10756
    -0.15857
    -0.14642
    -0.14399
    -0.18286
    -0.22901
    -0.16100
    -0.14157
    -0.11728
    -0.06870
     0.01632
     0.02118
     0.06733
     0.16934
     0.27136
     0.31022
     0.31265
     0.36609
     0.39038
     0.46811
     0.45596
     0.45839
     0.43167
     0.41710
     0.48997
     0.46568
     0.47782
     0.46568
     0.35152
     0.42439
     0.44382
     0.42682
     0.39281
     0.37824
     0.31751
     0.32723
     0.29079
     0.31508
     0.32237
     0.28351
     0.19606
     0.29079
     0.27622
     0.27865
     0.20335
     0.18878
     0.20335
     0.19849
     0.21307
     0.21792
     0.18149
     0.15963
     0.14748
     0.14505
     0.16934
     0.15234
     0.12319
     0.09162
     0.13777
     0.11591
     0.08919
     0.08676
     0.06976
     0.04061
     0.10133
     0.12562
     0.11348
     0.07947
     0.05275
     0.08190
     0.08919
     0.14263
     0.12076
     0.14020
     0.13048
     0.10376
     0.16449
     0.15234
     0.14263
     0.15477
     0.13291
     0.16206
     0.19363
     0.18392
     0.14748
     0.14748
     0.18878
     0.24464
     0.33451
     0.44382
     0.49968
     0.54098
     0.44625
     0.54098
     0.65757
     0.43896
    -0.03955
    -0.47919
    -0.73181
    -0.56421
     0.26650
     0.28108
    -0.25087
    -0.55449
    -0.72938
    -0.75367
    -0.80953
    -0.77067
    -0.64193
    -0.64193
    -0.51320
    -0.36260
    -0.29945
    -0.13671
    -0.03955
    -0.07841
    -0.03712
    -0.03955
    -0.07598
    -0.00554
     0.05761
     0.04061
     0.02846
    -0.00797
     0.02603
     0.03818
     0.04547
     0.14505
     0.24464
     0.49483
     0.82760
     1.29639
     1.71660
     2.73434
     3.43146
     3.25658
     3.22014
     3.18613
     2.79264
     2.94081
     2.99425
     2.57403
     2.60561
     2.96024
     2.53517
     1.92064
     1.72875
     1.51986
     1.30125
     0.40253
    -0.79010
    -1.21032
    -1.06701
    -0.33345
     0.23736
     0.19363
    -0.07841
    -0.21443
     0.25922
     0.93690
     1.34983
     1.37898
     1.34497
     1.40569
     1.35226
     1.41541
