# Supplementary material for: Software algorithm and hardware design for real-time implementation of new spectral estimator
Source: Biomed Eng Online. 2014 May 9;13:61. doi: 10.1186/1475-925X-13-61 (PMC4057578; doi:10.1186/1475-925X-13-61)
Supplement: Additional file 2 — txtfiles.zip. [file 1475-925X-13-61-S2.zip › FILE109.TXT]

     0.09951
     0.17239
     0.29993
     0.24527
     0.31815
     0.15417
     0.20883
     0.22705
     0.26349
     0.28171
     0.29993
     0.19061
     0.22705
     0.24527
     0.26349
     0.28171
     0.17239
     0.13595
     0.31815
     0.28171
     0.24527
     0.28171
     0.22705
     0.19061
     0.20883
     0.29993
     0.26349
     0.20883
     0.26349
     0.28171
     0.29993
     0.31815
     0.24527
     0.11773
     0.20883
     0.39103
     0.28171
     0.35459
     0.28171
     0.20883
     0.24527
     0.28171
     0.31815
     0.28171
     0.33637
     0.33637
     0.24527
     0.37281
     0.35459
     0.15417
     0.29993
     0.35459
     0.29993
     0.35459
     0.35459
     0.33637
     0.26349
     0.35459
     0.33637
     0.26349
     0.31815
     0.33637
     0.24527
     0.29993
     0.37281
     0.20883
     0.24527
     0.29993
     0.31815
     0.37281
     0.28171
     0.22705
     0.24527
     0.31815
     0.26349
     0.28171
     0.26349
     0.24527
     0.17239
     0.40925
     0.24527
     0.24527
     0.19061
     0.28171
     0.28171
     0.28171
     0.31815
     0.09951
     0.17239
     0.20883
     0.19061
     0.24527
     0.08129
    -0.06447
    -0.22845
    -0.06447
     0.81008
     0.70076
    -0.02803
     0.59145
     0.81008
     0.42747
    -0.02803
    -0.79326
    -0.31955
     1.22914
     1.15626
     0.57323
     0.37281
     0.28171
     0.28171
     0.29993
     0.11773
     0.20883
     0.15417
     0.24527
     0.31815
     0.29993
     0.06307
     0.13595
     0.13595
     0.28171
     0.08129
     0.06307
     0.19061
     0.13595
     0.13595
     0.06307
    -0.04625
    -0.15557
    -0.00981
    -0.06447
     0.08129
    -0.00981
    -0.00981
     0.17239
     0.06307
    -0.02803
    -0.04625
     0.06307
     0.04485
     0.09951
     0.11773
     0.09951
     0.08129
     0.11773
     0.19061
     0.06307
     0.22705
     0.13595
     0.06307
     0.17239
     0.19061
     0.09951
     0.11773
     0.09951
     0.13595
     0.19061
     0.17239
     0.19061
     0.13595
     0.13595
     0.08129
     0.13595
     0.09951
     0.24527
     0.17239
     0.15417
     0.13595
     0.19061
     0.09951
     0.13595
     0.20883
     0.17239
     0.22705
     0.11773
     0.13595
     0.24527
     0.20883
     0.19061
     0.17239
     0.28171
     0.11773
     0.24527
     0.28171
     0.24527
     0.24527
     0.11773
     0.20883
     0.28171
     0.28171
     0.26349
     0.26349
     0.17239
     0.20883
     0.28171
     0.20883
     0.33637
     0.24527
     0.17239
     0.24527
     0.24527
     0.26349
     0.20883
     0.17239
     0.19061
     0.26349
     0.26349
     0.22705
     0.09951
     0.24527
     0.19061
     0.13595
     0.22705
     0.24527
     0.15417
     0.19061
     0.20883
     0.24527
     0.11773
     0.19061
     0.22705
     0.26349
     0.20883
     0.20883
     0.26349
     0.22705
     0.24527
     0.11773
     0.20883
     0.29993
     0.17239
     0.19061
     0.17239
     0.19061
     0.28171
     0.08129
     0.26349
     0.24527
     0.24527
     0.28171
     0.15417
     0.17239
     0.19061
     0.26349
     0.22705
     0.24527
     0.19061
     0.17239
     0.20883
     0.24527
     0.19061
     0.22705
     0.19061
     0.20883
     0.19061
     0.33637
     0.22705
     0.17239
     0.13595
     0.22705
     0.19061
     0.31815
     0.24527
     0.19061
     0.19061
     0.28171
     0.26349
     0.24527
     0.22705
     0.24527
     0.29993
     0.35459
     0.24527
     0.19061
     0.22705
     0.26349
     0.20883
     0.37281
     0.29993
     0.22705
     0.06307
     0.13595
     0.37281
     0.39103
     0.48213
     0.17239
    -0.33777
    -0.72038
    -0.75682
     0.26349
     1.30202
     0.50035
     0.02663
     0.11773
     0.22705
    -0.04625
     0.19061
     0.22705
     0.53679
     0.81008
     0.70076
     0.44569
     0.24527
     0.48213
     0.55501
     0.60967
     0.24527
     0.22705
     0.29993
     0.24527
     0.40925
     0.04485
    -0.02803
    -0.04625
     0.09951
     0.13595
     0.11773
     0.11773
     0.11773
     0.15417
     0.26349
     0.19061
     0.04485
     0.13595
     0.13595
     0.09951
     0.28171
     0.15417
     0.13595
     0.08129
     0.15417
     0.15417
     0.19061
     0.09951
     0.09951
     0.19061
     0.17239
     0.22705
     0.11773
     0.13595
     0.11773
     0.11773
     0.28171
     0.22705
     0.13595
     0.17239
     0.22705
     0.20883
     0.20883
     0.24527
     0.09951
     0.15417
     0.24527
     0.22705
     0.20883
     0.20883
     0.17239
     0.13595
     0.19061
     0.39103
     0.22705
     0.13595
     0.17239
     0.22705
     0.31815
     0.22705
     0.26349
     0.20883
     0.24527
     0.29993
     0.33637
     0.26349
     0.24527
     0.19061
     0.15417
     0.31815
     0.31815
     0.29993
     0.13595
     0.26349
     0.28171
     0.29993
     0.26349
     0.28171
     0.22705
     0.22705
     0.31815
     0.33637
     0.28171
     0.28171
     0.24527
     0.37281
     0.44569
     0.28171
     0.35459
     0.29993
     0.35459
     0.33637
     0.39103
     0.39103
     0.35459
     0.40925
     0.46391
     0.42747
     0.44569
     0.42747
     0.37281
     0.39103
     0.62789
     0.42747
     0.46391
     0.46391
     0.46391
     0.50035
     0.46391
     0.46391
     0.51857
     0.50035
     0.46391
     0.46391
     0.46391
     0.48213
     0.37281
     0.37281
     0.48213
     0.53679
     0.37281
     0.28171
     0.28171
     0.42747
     0.33637
     0.33637
     0.22705
     0.28171
     0.33637
     0.19061
     0.22705
     0.22705
     0.11773
     0.06307
     0.28171
     0.20883
     0.11773
     0.13595
     0.11773
     0.08129
     0.15417
     0.15417
     0.08129
     0.13595
     0.08129
     0.17239
     0.17239
     0.13595
     0.13595
    -0.10091
    -0.02803
     0.06307
    -0.04625
    -0.24667
    -0.64750
    -1.41273
    -1.01190
     1.55710
     2.75961
     0.35459
    -0.41064
     0.09951
     0.55501
     0.91940
     1.22914
     1.28380
     0.90118
     0.57323
     0.88296
     1.01050
     0.97406
     0.91940
     0.62789
     0.42747
     0.19061
    -0.15557
    -0.17379
    -0.28311
    -0.19201
    -0.22845
    -0.21023
    -0.15557
    -0.17379
     0.02663
     0.08129
     0.08129
     0.13595
     0.15417
     0.24527
     0.20883
     0.20883
     0.19061
     0.24527
     0.26349
     0.22705
     0.24527
     0.28171
     0.15417
     0.19061
     0.24527
     0.24527
     0.24527
     0.31815
     0.19061
     0.19061
     0.22705
     0.19061
     0.24527
     0.09951
     0.26349
     0.17239
     0.17239
     0.20883
     0.19061
     0.02663
     0.02663
     0.17239
     0.13595
     0.08129
     0.09951
     0.00841
    -0.10091
     0.00841
     0.06307
     0.00841
    -0.06447
    -0.06447
    -0.08269
    -0.06447
    -0.13735
    -0.21023
    -0.17379
    -0.13735
    -0.13735
    -0.17379
    -0.15557
    -0.17379
    -0.24667
    -0.21023
    -0.21023
    -0.22845
    -0.21023
    -0.30133
    -0.22845
    -0.28311
    -0.24667
    -0.30133
    -0.41064
    -0.26489
    -0.26489
    -0.42886
    -0.30133
    -0.44708
    -0.46530
    -0.44708
    -0.39242
    -0.51996
    -0.48352
    -0.50174
    -0.51996
    -0.50174
    -0.51996
    -0.51996
    -0.70216
    -0.59284
    -0.51996
    -0.53818
    -0.61106
    -0.55640
    -0.66572
    -0.61106
    -0.62928
    -0.62928
    -0.57462
    -0.53818
    -0.66572
    -0.62928
    -0.57462
    -0.61106
    -0.68394
    -0.70216
    -0.59284
    -0.64750
    -0.61106
    -0.59284
    -0.72038
    -0.68394
    -0.57462
    -0.62928
    -0.61106
    -0.61106
    -0.64750
    -0.66572
    -0.61106
    -0.59284
    -0.57462
    -0.68394
    -0.59284
    -0.59284
    -0.57462
    -0.79326
    -0.62928
    -0.59284
    -0.57462
    -0.53818
    -0.48352
    -0.50174
    -0.57462
    -0.55640
    -0.55640
    -0.53818
    -0.35598
    -0.50174
    -0.37420
    -0.39242
    -0.48352
    -0.37420
    -0.37420
    -0.31955
    -0.37420
    -0.39242
    -0.39242
    -0.28311
    -0.37420
    -0.33777
    -0.41064
    -0.22845
    -0.28311
    -0.44708
    -0.26489
    -0.28311
    -0.31955
    -0.37420
    -0.37420
    -0.41064
    -0.57462
    -0.79326
    -1.43095
    -1.77713
    -0.44708
     1.86683
     0.90118
    -0.31955
    -0.00981
     0.11773
     0.09951
     0.19061
     0.55501
     0.84652
     0.24527
     0.35459
     0.68255
     0.79186
     0.55501
     0.48213
     0.17239
    -0.11913
    -0.35598
    -0.48352
    -0.50174
    -0.61106
    -0.72038
    -0.55640
    -0.62928
    -0.51996
    -0.50174
    -0.53818
    -0.51996
    -0.50174
    -0.51996
    -0.42886
    -0.42886
    -0.55640
    -0.55640
    -0.50174
    -0.57462
    -0.51996
    -0.51996
    -0.48352
    -0.41064
    -0.59284
    -0.31955
    -0.46530
    -0.42886
    -0.46530
    -0.41064
    -0.31955
    -0.28311
    -0.21023
    -0.35598
    -0.26489
    -0.26489
    -0.22845
    -0.21023
    -0.15557
    -0.08269
    -0.15557
    -0.17379
    -0.13735
    -0.02803
     0.00841
    -0.13735
    -0.04625
     0.04485
     0.04485
     0.06307
     0.04485
     0.02663
     0.11773
     0.04485
     0.08129
     0.13595
     0.11773
     0.08129
     0.06307
     0.15417
     0.08129
     0.09951
    -0.00981
     0.13595
     0.11773
     0.08129
     0.09951
     0.00841
    -0.02803
     0.04485
     0.02663
     0.06307
    -0.00981
    -0.00981
     0.02663
     0.02663
    -0.02803
    -0.02803
    -0.11913
    -0.04625
    -0.08269
     0.15417
    -0.00981
    -0.00981
    -0.00981
    -0.02803
    -0.06447
     0.09951
     0.08129
    -0.04625
     0.02663
     0.00841
     0.09951
     0.00841
    -0.02803
     0.02663
     0.08129
     0.09951
     0.11773
    -0.08269
     0.00841
     0.04485
     0.04485
     0.06307
     0.13595
     0.00841
    -0.02803
     0.04485
     0.08129
     0.04485
    -0.04625
    -0.04625
    -0.00981
     0.09951
     0.11773
     0.09951
    -0.04625
     0.00841
    -0.02803
    -0.00981
     0.13595
     0.09951
     0.00841
     0.02663
     0.04485
     0.04485
     0.06307
     0.08129
     0.00841
     0.02663
     0.09951
     0.02663
     0.02663
     0.04485
    -0.00981
    -0.00981
     0.11773
     0.11773
     0.00841
     0.06307
    -0.00981
     0.11773
     0.00841
     0.09951
     0.04485
    -0.00981
     0.20883
     0.09951
     0.09951
     0.04485
     0.02663
    -0.00981
     0.11773
     0.20883
     0.04485
     0.02663
     0.02663
     0.09951
     0.02663
     0.06307
    -0.06447
    -0.04625
    -0.00981
    -0.06447
    -0.11913
    -0.46530
    -0.48352
     0.48213
     0.64611
     0.26349
     0.24527
     0.28171
     0.31815
    -0.24667
    -0.64750
    -0.88436
     0.35459
     1.21092
     0.81008
     0.20883
     0.20883
     0.24527
     0.06307
    -0.11913
     0.02663
     0.29993
     0.26349
     0.13595
     0.22705
     0.02663
     0.08129
     0.33637
     0.24527
     0.15417
     0.11773
     0.24527
     0.11773
     0.13595
    -0.06447
    -0.15557
    -0.06447
     0.24527
     0.24527
     0.08129
     0.19061
     0.17239
     0.17239
     0.11773
     0.11773
     0.02663
     0.08129
     0.08129
     0.20883
     0.11773
     0.04485
     0.06307
     0.00841
     0.09951
     0.15417
     0.08129
    -0.00981
     0.02663
     0.08129
     0.08129
     0.09951
     0.11773
     0.04485
     0.04485
     0.13595
     0.13595
     0.09951
     0.04485
    -0.00981
     0.09951
     0.17239
     0.15417
     0.00841
     0.09951
    -0.00981
     0.20883
     0.08129
     0.06307
     0.04485
     0.09951
     0.08129
     0.17239
     0.11773
     0.08129
    -0.00981
     0.06307
     0.19061
     0.15417
     0.08129
     0.11773
     0.04485
     0.11773
     0.09951
     0.13595
     0.13595
     0.13595
     0.09951
     0.13595
     0.17239
     0.17239
     0.11773
    -0.00981
     0.15417
     0.19061
     0.11773
     0.13595
     0.08129
     0.20883
     0.15417
     0.09951
     0.11773
     0.08129
     0.09951
     0.08129
     0.19061
     0.09951
     0.08129
     0.02663
     0.06307
     0.19061
     0.08129
     0.09951
     0.13595
     0.04485
     0.11773
     0.11773
     0.08129
     0.15417
     0.06307
     0.04485
     0.08129
     0.17239
     0.06307
     0.02663
     0.06307
     0.17239
     0.09951
     0.06307
     0.11773
     0.13595
     0.04485
     0.09951
     0.06307
     0.08129
     0.09951
     0.09951
     0.08129
     0.15417
     0.15417
     0.02663
     0.00841
     0.09951
     0.19061
     0.09951
     0.06307
     0.08129
     0.11773
     0.15417
     0.11773
     0.17239
     0.13595
     0.13595
     0.11773
     0.13595
     0.19061
     0.19061
     0.06307
     0.17239
     0.19061
     0.09951
     0.17239
     0.15417
     0.06307
     0.15417
     0.11773
     0.19061
     0.06307
     0.11773
     0.13595
     0.13595
     0.19061
     0.06307
     0.11773
     0.17239
     0.39103
     0.17239
     0.04485
    -0.31955
    -0.02803
     0.28171
     0.19061
     0.35459
     0.04485
    -0.61106
    -1.01190
    -0.77504
     0.28171
     1.24736
     0.28171
    -0.10091
     0.02663
    -0.02803
    -0.06447
     0.24527
     0.39103
     0.55501
     0.64611
     0.75542
     0.42747
     0.20883
     0.24527
     0.53679
     0.24527
     0.24527
     0.26349
     0.15417
     0.11773
     0.04485
    -0.21023
    -0.17379
    -0.17379
    -0.13735
    -0.02803
     0.06307
     0.06307
     0.15417
     0.06307
     0.02663
     0.06307
     0.11773
     0.04485
     0.09951
     0.09951
     0.17239
     0.08129
     0.04485
     0.09951
     0.00841
     0.04485
     0.09951
     0.11773
     0.06307
     0.09951
     0.06307
     0.13595
     0.09951
     0.06307
     0.04485
    -0.00981
     0.17239
     0.09951
     0.17239
     0.17239
     0.13595
     0.08129
     0.08129
     0.09951
     0.13595
     0.15417
     0.11773
     0.06307
     0.17239
     0.17239
     0.19061
     0.04485
     0.20883
     0.15417
     0.13595
     0.17239
     0.13595
     0.13595
     0.08129
     0.02663
     0.22705
     0.19061
     0.13595
     0.06307
     0.09951
     0.17239
     0.13595
     0.06307
     0.11773
     0.11773
     0.06307
     0.09951
     0.17239
     0.11773
     0.06307
     0.06307
     0.15417
     0.02663
     0.08129
     0.00841
    -0.00981
     0.06307
     0.04485
     0.00841
     0.00841
     0.08129
     0.02663
     0.04485
     0.06307
     0.02663
     0.06307
     0.00841
     0.02663
     0.09951
     0.02663
     0.06307
     0.02663
     0.04485
     0.06307
     0.02663
     0.04485
     0.09951
    -0.00981
     0.02663
     0.02663
     0.13595
     0.02663
     0.06307
     0.02663
     0.00841
     0.06307
     0.08129
     0.04485
     0.04485
     0.08129
     0.13595
    -0.00981
     0.08129
     0.15417
     0.02663
     0.13595
     0.11773
     0.17239
     0.15417
     0.09951
     0.15417
     0.17239
     0.22705
     0.13595
     0.28171
     0.20883
     0.24527
     0.28171
     0.24527
     0.37281
     0.26349
     0.31815
     0.31815
     0.37281
     0.24527
     0.28171
     0.33637
     0.39103
     0.35459
     0.28171
     0.22705
     0.24527
     0.22705
     0.08129
     0.04485
     0.15417
    -0.06447
    -0.30133
    -0.61106
    -1.26698
    -0.64750
     1.79395
     2.30411
     0.20883
    -0.37420
     0.19061
     0.15417
     0.24527
     0.59145
     1.17448
     0.93762
     0.50035
     0.62789
     0.68255
     0.59145
     0.57323
     0.42747
     0.11773
    -0.13735
    -0.17379
    -0.13735
    -0.15557
    -0.19201
    -0.28311
    -0.10091
     0.02663
    -0.06447
    -0.04625
     0.04485
     0.00841
     0.09951
     0.11773
     0.19061
     0.06307
     0.02663
     0.19061
     0.20883
     0.20883
     0.19061
     0.20883
     0.15417
     0.19061
     0.11773
     0.26349
     0.29993
     0.28171
     0.22705
     0.24527
     0.33637
     0.31815
     0.26349
     0.22705
     0.33637
     0.37281
     0.29993
     0.29993
     0.28171
     0.20883
     0.33637
     0.22705
     0.37281
     0.28171
     0.13595
     0.20883
     0.24527
     0.26349
     0.24527
     0.20883
     0.19061
     0.15417
     0.22705
     0.17239
     0.13595
     0.11773
     0.06307
    -0.00981
     0.20883
     0.11773
    -0.00981
     0.06307
     0.08129
     0.04485
     0.04485
    -0.06447
    -0.10091
    -0.06447
    -0.00981
    -0.04625
    -0.02803
    -0.06447
    -0.15557
    -0.17379
    -0.06447
    -0.04625
    -0.13735
    -0.11913
    -0.15557
    -0.19201
    -0.08269
    -0.17379
    -0.21023
    -0.21023
    -0.17379
    -0.19201
    -0.19201
    -0.24667
    -0.30133
    -0.28311
    -0.28311
    -0.15557
    -0.28311
    -0.31955
    -0.31955
    -0.24667
    -0.33777
    -0.37420
    -0.28311
    -0.44708
    -0.35598
    -0.30133
    -0.39242
    -0.42886
    -0.44708
    -0.39242
    -0.51996
    -0.35598
    -0.39242
    -0.50174
    -0.46530
    -0.39242
    -0.50174
    -0.41064
    -0.50174
    -0.51996
    -0.55640
    -0.41064
    -0.46530
    -0.46530
    -0.57462
    -0.53818
    -0.57462
    -0.57462
    -0.44708
    -0.61106
    -0.61106
    -0.57462
    -0.57462
    -0.62928
    -0.70216
    -0.79326
    -0.64750
    -0.68394
    -0.70216
    -0.73860
    -0.77504
    -0.84792
    -0.93902
    -0.79326
    -0.72038
    -0.92080
    -0.92080
    -0.88436
    -0.88436
    -0.90258
    -0.88436
    -0.82970
    -0.90258
    -0.84792
    -0.81148
    -0.82970
    -0.77504
    -0.81148
    -0.84792
    -0.77504
    -0.66572
    -0.62928
    -0.79326
    -0.72038
    -0.68394
    -0.73860
    -0.73860
    -0.81148
    -1.10300
    -0.97546
    -0.08269
     0.13595
    -0.37420
    -0.17379
     0.00841
    -0.06447
    -0.61106
    -1.13944
    -1.32164
     0.29993
     0.73720
     0.02663
    -0.13735
    -0.15557
    -0.19201
    -0.37420
    -0.44708
    -0.37420
    -0.28311
    -0.35598
    -0.22845
    -0.33777
    -0.30133
    -0.21023
    -0.28311
    -0.17379
    -0.21023
    -0.35598
    -0.22845
    -0.24667
    -0.22845
    -0.24667
    -0.35598
    -0.26489
    -0.35598
    -0.26489
    -0.30133
    -0.42886
    -0.37420
    -0.13735
    -0.30133
    -0.19201
    -0.31955
    -0.35598
    -0.24667
    -0.24667
    -0.22845
    -0.21023
    -0.31955
    -0.21023
    -0.21023
    -0.28311
    -0.22845
    -0.35598
    -0.26489
    -0.17379
    -0.11913
    -0.24667
    -0.26489
    -0.31955
    -0.11913
    -0.19201
    -0.26489
    -0.17379
    -0.17379
    -0.24667
    -0.13735
    -0.19201
    -0.21023
    -0.15557
    -0.39242
    -0.11913
    -0.06447
    -0.15557
    -0.17379
    -0.13735
    -0.19201
    -0.21023
    -0.15557
    -0.13735
    -0.19201
    -0.15557
    -0.04625
    -0.11913
    -0.04625
    -0.15557
    -0.24667
    -0.10091
    -0.00981
    -0.08269
    -0.13735
    -0.10091
    -0.17379
    -0.17379
    -0.04625
    -0.08269
    -0.10091
    -0.19201
    -0.13735
    -0.11913
    -0.08269
    -0.15557
    -0.19201
    -0.17379
     0.00841
    -0.08269
    -0.11913
    -0.11913
    -0.13735
    -0.10091
    -0.17379
    -0.11913
    -0.11913
    -0.08269
    -0.15557
    -0.11913
    -0.11913
    -0.10091
    -0.11913
    -0.21023
    -0.08269
    -0.10091
    -0.13735
    -0.06447
    -0.17379
    -0.08269
    -0.21023
    -0.08269
    -0.04625
    -0.02803
    -0.08269
    -0.00981
    -0.10091
    -0.02803
    -0.06447
    -0.15557
     0.00841
     0.02663
    -0.04625
     0.00841
    -0.00981
     0.02663
    -0.02803
     0.00841
     0.04485
     0.06307
     0.08129
    -0.02803
    -0.00981
     0.06307
     0.08129
    -0.04625
     0.00841
     0.09951
     0.09951
     0.02663
     0.09951
    -0.02803
     0.06307
     0.00841
     0.02663
     0.09951
     0.09951
    -0.06447
     0.02663
     0.13595
     0.04485
    -0.00981
    -0.06447
     0.11773
     0.09951
     0.06307
     0.09951
    -0.00981
    -0.00981
     0.11773
     0.06307
     0.08129
     0.06307
    -0.04625
     0.02663
    -0.00981
     0.04485
    -0.17379
    -0.06447
     0.29993
     0.19061
     0.15417
     0.28171
     0.35459
     0.19061
    -0.30133
    -0.77504
    -0.93902
     0.20883
     1.21092
     0.71898
     0.15417
     0.09951
     0.19061
    -0.10091
    -0.04625
     0.17239
     0.15417
     0.28171
     0.39103
     0.20883
     0.09951
     0.08129
     0.31815
     0.28171
     0.09951
     0.09951
     0.04485
     0.06307
    -0.04625
    -0.28311
    -0.19201
    -0.00981
     0.02663
     0.02663
     0.13595
     0.11773
     0.06307
    -0.00981
     0.00841
     0.08129
     0.09951
     0.06307
    -0.00981
     0.06307
     0.06307
    -0.04625
    -0.00981
     0.15417
     0.02663
    -0.08269
     0.08129
     0.04485
    -0.00981
    -0.02803
    -0.02803
     0.06307
     0.00841
     0.13595
    -0.00981
     0.00841
     0.04485
     0.02663
    -0.00981
     0.02663
     0.08129
     0.02663
     0.09951
     0.06307
     0.04485
     0.04485
    -0.04625
     0.06307
     0.11773
     0.09951
     0.08129
     0.09951
     0.06307
     0.13595
     0.06307
     0.19061
     0.19061
     0.02663
     0.09951
     0.11773
     0.11773
     0.11773
     0.13595
     0.09951
     0.09951
     0.15417
     0.02663
     0.11773
     0.02663
     0.09951
     0.08129
     0.04485
     0.06307
     0.08129
     0.04485
     0.09951
     0.11773
     0.09951
     0.09951
     0.08129
     0.11773
     0.15417
     0.15417
     0.04485
     0.06307
     0.06307
     0.17239
     0.04485
     0.13595
     0.15417
     0.08129
     0.06307
     0.13595
     0.15417
     0.00841
     0.08129
     0.04485
     0.11773
     0.08129
     0.04485
     0.00841
     0.06307
     0.11773
    -0.02803
     0.06307
     0.06307
     0.00841
     0.02663
     0.06307
     0.04485
     0.02663
     0.00841
    -0.04625
     0.11773
     0.06307
     0.00841
     0.02663
     0.04485
     0.02663
    -0.06447
    -0.00981
     0.09951
    -0.02803
    -0.04625
     0.04485
     0.04485
     0.06307
    -0.04625
    -0.00981
    -0.00981
    -0.00981
     0.02663
    -0.00981
    -0.10091
     0.06307
    -0.06447
     0.06307
     0.06307
    -0.04625
    -0.11913
     0.00841
     0.02663
     0.17239
     0.00841
    -0.04625
    -0.00981
     0.06307
     0.08129
     0.09951
     0.08129
     0.02663
     0.06307
    -0.00981
     0.15417
     0.08129
     0.19061
     0.11773
     0.06307
    -0.30133
    -0.28311
     0.13595
     0.08129
     0.24527
     0.06307
    -0.57462
    -1.10300
    -1.08478
    -0.00981
     0.99228
     0.35459
    -0.13735
    -0.22845
    -0.24667
    -0.13735
     0.02663
     0.17239
     0.39103
     0.39103
     0.55501
     0.33637
     0.08129
     0.06307
     0.31815
     0.22705
     0.00841
     0.15417
     0.24527
     0.11773
    -0.15557
    -0.22845
    -0.22845
    -0.24667
    -0.13735
    -0.11913
    -0.11913
    -0.04625
     0.06307
     0.02663
    -0.04625
    -0.10091
    -0.11913
    -0.10091
     0.04485
    -0.08269
    -0.10091
    -0.08269
    -0.00981
     0.06307
    -0.08269
    -0.11913
    -0.02803
    -0.08269
    -0.00981
    -0.00981
     0.02663
     0.06307
    -0.15557
    -0.04625
     0.06307
     0.02663
    -0.02803
    -0.00981
    -0.08269
    -0.00981
     0.02663
    -0.00981
    -0.06447
    -0.10091
     0.00841
     0.02663
    -0.00981
    -0.08269
    -0.06447
    -0.15557
    -0.06447
     0.13595
     0.04485
    -0.06447
     0.00841
     0.06307
     0.08129
     0.02663
     0.08129
     0.17239
     0.11773
     0.19061
     0.20883
     0.17239
     0.06307
     0.08129
     0.09951
     0.28171
     0.17239
     0.09951
     0.11773
     0.11773
     0.11773
     0.09951
     0.04485
     0.06307
     0.08129
     0.09951
     0.11773
     0.08129
     0.02663
     0.02663
     0.04485
     0.06307
     0.17239
     0.02663
     0.02663
     0.06307
     0.08129
     0.00841
     0.11773
     0.02663
     0.02663
     0.06307
     0.02663
     0.13595
     0.09951
     0.02663
     0.08129
     0.13595
     0.15417
     0.15417
     0.08129
     0.06307
     0.15417
     0.20883
     0.15417
     0.19061
     0.20883
     0.19061
     0.29993
     0.22705
     0.26349
     0.24527
     0.09951
     0.28171
     0.35459
     0.31815
     0.28171
     0.28171
     0.26349
     0.33637
     0.33637
     0.33637
     0.26349
     0.33637
     0.33637
     0.44569
     0.39103
     0.39103
     0.37281
     0.22705
     0.50035
     0.48213
     0.37281
     0.46391
     0.42747
     0.40925
     0.42747
     0.48213
     0.48213
     0.46391
     0.48213
     0.39103
     0.40925
     0.44569
     0.35459
     0.08129
     0.31815
     0.33637
    -0.02803
    -0.46530
    -1.04834
    -0.70216
     1.79395
     2.46809
     0.17239
    -0.21023
     0.19061
     0.64611
     1.04694
     1.37490
     1.11982
     0.53679
     0.20883
     0.51857
     0.75542
     0.70076
     0.57323
     0.22705
    -0.22845
    -0.39242
    -0.68394
    -0.92080
    -1.06656
    -1.19410
    -1.23054
    -1.30342
    -1.23054
    -1.23054
    -1.33986
    -1.24876
    -1.26698
    -1.30342
    -1.30342
    -1.39451
    -1.39451
    -1.48561
    -1.46739
    -1.52205
    -1.55849
    -1.50383
    -1.72247
    -1.70425
    -1.74069
    -1.83179
    -1.90467
    -1.83179
    -1.90467
    -1.95933
    -1.95933
    -2.03221
    -2.12331
    -2.12331
    -2.14153
    -2.17797
    -2.25085
    -2.21441
    -2.26907
    -2.28729
    -2.32373
    -2.37839
    -2.46948
    -2.37839
    -2.32373
    -2.39661
    -2.41483
    -2.46948
    -2.52414
    -2.45126
    -2.43304
    -2.56058
    -2.43304
    -2.41483
    -2.46948
    -2.54236
    -2.52414
    -2.45126
    -2.50592
    -2.56058
    -2.41483
    -2.41483
    -2.41483
    -2.46948
    -2.45126
    -2.45126
    -2.43304
    -2.36017
    -2.39661
    -2.41483
    -2.39661
    -2.36017
    -2.26907
    -2.37839
    -2.36017
    -2.34195
    -2.25085
    -2.30551
    -2.34195
    -2.17797
    -2.23263
    -2.23263
    -2.34195
    -2.14153
    -2.08687
    -2.17797
    -2.08687
    -2.19619
    -2.10509
    -2.01399
    -2.08687
    -2.14153
    -2.01399
    -2.01399
    -2.01399
    -1.94111
    -2.01399
    -1.94111
    -1.97755
    -1.90467
    -1.86823
    -1.88645
    -1.85001
    -1.86823
    -1.74069
    -1.72247
    -1.77713
    -1.86823
    -1.74069
    -1.66781
    -1.79535
    -1.64959
    -1.66781
    -1.68603
    -1.66781
    -1.61315
    -1.61315
    -1.46739
    -1.55849
    -1.59493
    -1.55849
    -1.48561
    -1.41273
    -1.50383
    -1.50383
    -1.35808
    -1.43095
    -1.41273
    -1.39451
    -1.35808
    -1.41273
    -1.41273
    -1.35808
    -1.32164
    -1.23054
    -1.41273
    -1.24876
    -1.28520
    -1.28520
    -1.23054
    -1.35808
    -1.23054
    -1.15766
    -1.19410
    -1.13944
    -1.15766
    -1.19410
    -1.15766
    -1.08478
    -1.10300
    -1.01190
    -1.08478
    -1.03012
    -1.06656
    -1.01190
    -0.99368
    -1.06656
    -0.92080
    -0.90258
    -1.06656
    -0.90258
    -0.99368
    -1.01190
    -1.08478
    -1.24876
    -1.32164
    -2.08687
    -2.28729
    -1.10300
     1.48422
     0.37281
    -1.13944
    -0.90258
    -0.59284
    -0.21023
     0.02663
     0.39103
     0.29993
    -0.41064
    -0.41064
     0.00841
     0.15417
     0.29993
    -0.00981
    -0.31955
    -0.62928
    -0.79326
    -0.99368
    -1.01190
    -1.12122
    -1.10300
    -1.13944
    -0.95724
    -0.81148
    -0.88436
    -0.75682
    -0.79326
    -0.64750
    -0.66572
    -0.50174
    -0.50174
    -0.50174
    -0.57462
    -0.48352
    -0.48352
    -0.57462
    -0.39242
    -0.39242
    -0.46530
    -0.11913
    -0.31955
    -0.33777
    -0.44708
    -0.39242
    -0.37420
    -0.28311
    -0.22845
    -0.33777
    -0.28311
    -0.35598
    -0.31955
    -0.46530
    -0.31955
    -0.31955
    -0.44708
    -0.42886
    -0.39242
    -0.35598
    -0.33777
    -0.48352
    -0.37420
    -0.30133
    -0.30133
    -0.26489
    -0.31955
    -0.33777
    -0.30133
    -0.24667
    -0.21023
    -0.19201
    -0.19201
    -0.24667
    -0.21023
    -0.13735
    -0.22845
    -0.15557
    -0.21023
    -0.17379
    -0.17379
    -0.08269
    -0.13735
    -0.21023
    -0.13735
    -0.06447
    -0.28311
     0.00841
    -0.13735
    -0.17379
    -0.10091
    -0.11913
    -0.04625
    -0.11913
    -0.08269
    -0.08269
    -0.08269
    -0.06447
    -0.02803
     0.00841
    -0.06447
    -0.06447
    -0.15557
     0.06307
     0.04485
    -0.11913
    -0.13735
    -0.00981
    -0.00981
     0.06307
     0.42747
     0.02663
    -0.00981
    -0.02803
    -0.10091
    -0.08269
     0.02663
    -0.02803
    -0.00981
     0.09951
     0.02663
    -0.11913
    -0.11913
    -0.17379
    -0.11913
    -0.15557
    -0.21023
    -0.24667
    -0.21023
    -0.10091
    -0.11913
    -0.10091
    -0.13735
    -0.15557
    -0.17379
    -0.08269
     0.06307
    -0.13735
    -0.06447
    -0.00981
    -0.06447
    -0.02803
    -0.08269
    -0.00981
    -0.02803
     0.06307
     0.02663
     0.00841
    -0.02803
     0.02663
    -0.13735
    -0.06447
     0.17239
    -0.00981
    -0.00981
    -0.06447
     0.02663
     0.04485
     0.02663
    -0.02803
    -0.06447
     0.04485
     0.08129
     0.06307
    -0.00981
    -0.04625
     0.02663
    -0.08269
     0.04485
     0.13595
    -0.04625
    -0.00981
    -0.02803
     0.04485
     0.02663
    -0.04625
    -0.04625
    -0.11913
    -0.15557
    -0.00981
    -0.15557
    -0.46530
    -0.95724
    -1.55849
    -1.01190
     1.62998
     2.24945
     0.04485
    -0.24667
     0.15417
     0.53679
     0.82830
     1.17448
     1.24736
     0.70076
     0.37281
     0.79186
     1.01050
     1.04694
     0.93762
     0.59145
     0.46391
     0.11773
    -0.21023
    -0.15557
    -0.31955
    -0.31955
    -0.33777
    -0.26489
    -0.22845
    -0.11913
    -0.08269
    -0.00981
     0.06307
     0.04485
     0.08129
     0.06307
     0.22705
     0.19061
     0.04485
     0.08129
     0.20883
     0.15417
     0.15417
     0.11773
     0.20883
     0.08129
     0.19061
     0.17239
     0.24527
     0.15417
     0.13595
     0.06307
     0.24527
     0.26349
     0.17239
     0.11773
     0.20883
     0.15417
     0.20883
     0.20883
     0.17239
     0.15417
     0.20883
     0.19061
     0.19061
     0.13595
     0.13595
    -0.00981
     0.09951
     0.17239
     0.02663
     0.09951
     0.06307
     0.02663
    -0.00981
     0.00841
    -0.08269
    -0.10091
    -0.13735
    -0.10091
    -0.10091
    -0.06447
    -0.17379
    -0.22845
    -0.31955
    -0.17379
    -0.11913
    -0.24667
    -0.21023
    -0.28311
    -0.17379
    -0.22845
    -0.19201
    -0.28311
    -0.26489
    -0.24667
    -0.21023
    -0.15557
    -0.08269
    -0.26489
    -0.37420
    -0.08269
    -0.11913
    -0.15557
    -0.10091
    -0.11913
    -0.13735
    -0.11913
    -0.13735
    -0.10091
    -0.10091
    -0.04625
    -0.11913
    -0.00981
    -0.10091
    -0.10091
    -0.19201
    -0.08269
    -0.02803
    -0.15557
    -0.11913
    -0.15557
    -0.17379
    -0.13735
    -0.19201
    -0.21023
    -0.15557
    -0.22845
    -0.22845
    -0.17379
    -0.13735
    -0.10091
    -0.24667
    -0.22845
    -0.02803
    -0.15557
    -0.19201
    -0.11913
    -0.19201
    -0.19201
    -0.10091
    -0.17379
    -0.11913
    -0.17379
    -0.15557
    -0.17379
    -0.13735
    -0.04625
    -0.17379
    -0.22845
    -0.08269
    -0.08269
    -0.13735
    -0.10091
    -0.17379
    -0.17379
    -0.04625
    -0.15557
    -0.13735
    -0.15557
    -0.10091
    -0.15557
    -0.10091
    -0.08269
    -0.10091
    -0.26489
    -0.02803
    -0.06447
    -0.15557
    -0.08269
    -0.04625
    -0.11913
    -0.11913
    -0.04625
    -0.04625
    -0.00981
    -0.08269
    -0.06447
    -0.10091
    -0.02803
    -0.08269
    -0.28311
    -0.30133
    -0.31955
    -0.82970
    -1.30342
    -0.24667
     1.83039
     1.33846
     0.02663
     0.04485
     0.19061
     0.13595
    -0.10091
     0.00841
     0.91940
     1.22914
     0.57323
     0.42747
     0.70076
     0.59145
     0.39103
     0.15417
     0.06307
     0.00841
    -0.00981
    -0.00981
    -0.02803
    -0.10091
    -0.17379
    -0.04625
     0.02663
     0.17239
    -0.04625
    -0.02803
     0.09951
     0.15417
     0.08129
     0.08129
    -0.00981
    -0.02803
     0.02663
     0.08129
     0.02663
     0.04485
     0.08129
     0.06307
     0.02663
     0.09951
     0.15417
    -0.10091
     0.02663
     0.11773
    -0.00981
     0.06307
     0.06307
     0.00841
     0.02663
    -0.00981
     0.04485
     0.09951
     0.02663
    -0.00981
    -0.04625
     0.02663
     0.08129
    -0.11913
    -0.08269
     0.11773
    -0.00981
     0.06307
     0.06307
    -0.00981
    -0.00981
     0.00841
     0.04485
     0.08129
     0.08129
     0.02663
     0.04485
     0.02663
     0.11773
     0.02663
    -0.06447
     0.08129
     0.04485
     0.08129
     0.06307
     0.06307
     0.00841
     0.02663
     0.06307
     0.06307
     0.08129
     0.02663
    -0.02803
     0.06307
     0.08129
     0.00841
    -0.00981
     0.06307
     0.06307
     0.06307
     0.02663
     0.08129
     0.06307
    -0.00981
    -0.00981
     0.11773
     0.09951
     0.02663
     0.06307
     0.02663
     0.06307
     0.04485
     0.02663
     0.02663
     0.11773
     0.00841
     0.00841
     0.02663
     0.06307
     0.06307
    -0.02803
     0.00841
    -0.00981
     0.04485
    -0.04625
    -0.04625
    -0.06447
     0.04485
    -0.06447
    -0.10091
    -0.00981
    -0.10091
    -0.02803
     0.02663
    -0.00981
    -0.04625
    -0.02803
    -0.11913
     0.13595
     0.06307
     0.09951
     0.02663
     0.09951
     0.02663
     0.06307
     0.08129
     0.15417
     0.09951
     0.06307
     0.19061
     0.13595
     0.22705
     0.09951
     0.02663
     0.20883
     0.20883
     0.24527
     0.15417
     0.15417
     0.13595
     0.20883
     0.15417
     0.20883
     0.26349
     0.19061
     0.22705
     0.13595
     0.22705
     0.17239
     0.17239
     0.24527
     0.20883
     0.28171
     0.24527
     0.29993
     0.19061
     0.20883
     0.11773
     0.24527
     0.33637
     0.22705
     0.19061
     0.11773
     0.20883
     0.13595
    -0.13735
    -0.00981
     0.62789
     0.75542
     0.40925
     0.31815
     0.29993
     0.46391
     0.09951
    -0.19201
    -0.26489
     0.28171
     0.91940
     0.93762
     0.39103
     0.31815
     0.24527
     0.19061
     0.11773
     0.31815
     0.44569
     0.40925
     0.46391
     0.50035
     0.31815
     0.19061
     0.46391
     0.57323
     0.22705
     0.31815
     0.39103
     0.33637
     0.29993
     0.28171
     0.06307
     0.13595
     0.20883
     0.24527
     0.15417
     0.17239
     0.28171
     0.20883
     0.28171
     0.31815
     0.17239
     0.19061
     0.24527
     0.24527
     0.28171
     0.20883
     0.19061
     0.19061
     0.29993
     0.28171
     0.28171
     0.19061
     0.24527
     0.11773
     0.17239
     0.35459
     0.17239
     0.20883
     0.15417
     0.31815
     0.22705
     0.24527
     0.15417
     0.19061
     0.19061
     0.26349
     0.17239
     0.17239
     0.20883
     0.22705
     0.09951
     0.31815
     0.28171
     0.08129
     0.24527
     0.19061
     0.20883
     0.20883
     0.22705
     0.28171
     0.24527
     0.31815
     0.24527
     0.28171
     0.24527
     0.20883
     0.20883
     0.31815
     0.33637
     0.24527
     0.20883
     0.31815
     0.31815
     0.20883
     0.20883
     0.20883
     0.20883
     0.28171
     0.28171
     0.17239
     0.22705
     0.24527
     0.19061
     0.24527
     0.44569
     0.15417
     0.19061
     0.24527
     0.29993
     0.24527
     0.24527
     0.19061
     0.17239
     0.33637
     0.28171
     0.26349
     0.24527
     0.29993
     0.22705
     0.20883
     0.31815
     0.29993
     0.24527
     0.24527
     0.24527
     0.28171
     0.28171
     0.20883
     0.22705
     0.29993
     0.06307
     0.17239
     0.26349
     0.26349
     0.20883
     0.19061
     0.31815
     0.22705
     0.19061
     0.24527
     0.28171
     0.31815
     0.33637
     0.26349
     0.31815
     0.33637
     0.35459
     0.40925
     0.39103
     0.28171
     0.35459
     0.29993
     0.37281
     0.35459
     0.33637
     0.31815
     0.35459
     0.33637
     0.35459
     0.35459
     0.24527
     0.35459
     0.31815
     0.35459
     0.39103
     0.29993
     0.28171
     0.24527
     0.31815
     0.50035
     0.31815
     0.24527
     0.28171
     0.31815
     0.24527
     0.22705
     0.22705
     0.15417
     0.02663
    -0.00981
    -0.30133
     0.42747
     1.59354
     1.15626
     0.00841
     0.09951
     0.35459
     0.48213
     0.24527
     0.09951
     0.33637
     1.04694
     0.86474
     0.48213
     0.33637
     0.31815
     0.33637
     0.04485
     0.19061
     0.04485
     0.11773
     0.22705
     0.22705
     0.09951
     0.11773
     0.17239
     0.28171
     0.17239
     0.06307
     0.08129
     0.19061
     0.15417
     0.17239
     0.13595
     0.15417
     0.00841
    -0.08269
     0.08129
     0.11773
     0.02663
     0.11773
     0.06307
    -0.00981
     0.20883
     0.17239
     0.20883
     0.13595
     0.26349
     0.24527
     0.33637
     0.31815
     0.33637
     0.28171
     0.28171
     0.53679
     0.35459
     0.33637
     0.44569
     0.44569
     0.40925
     0.46391
     0.46391
     0.39103
     0.33637
     0.42747
     0.39103
     0.28171
     0.29993
     0.22705
     0.11773
     0.20883
     0.13595
    -0.00981
    -0.11913
    -0.22845
    -0.31955
    -0.35598
    -0.57462
    -0.70216
    -0.84792
    -1.03012
    -1.12122
    -1.33986
    -1.50383
    -1.81357
    -2.05043
    -2.21441
    -2.32373
    -2.74278
    -2.90676
    -3.19828
    -3.43514
    -3.63555
    -3.94529
    -4.14571
    -4.45545
    -4.72874
    -4.94738
    -5.23890
    -5.40288
    -5.74905
    -6.05879
    -6.20455
    -6.25921
    -6.56894
    -6.76936
    -6.87868
    -7.22486
    -7.33418
    -7.40706
    -7.49816
    -7.60747
    -7.77145
    -7.84433
    -7.88077
    -7.95365
    -8.02653
    -8.15407
    -8.15407
    -8.06297
    -8.19051
    -8.19051
    -8.19051
    -8.19051
    -8.17229
    -8.11763
    -8.19051
    -8.02653
    -8.11763
    -8.08119
    -7.95365
    -7.91721
    -7.82611
    -7.82611
    -7.86255
    -7.69857
    -7.58926
    -7.51638
    -7.51638
    -7.35240
    -7.37062
    -7.22486
    -7.18842
    -7.04266
    -6.96978
    -6.89690
    -6.73292
    -6.73292
    -6.49607
    -6.55072
    -6.53251
    -6.20455
    -6.18633
    -6.13167
    -5.93125
    -5.91303
    -5.85837
    -5.67617
    -5.65795
    -5.49398
    -5.34822
    -5.33000
    -5.18424
    -5.16602
    -5.02026
    -4.96560
    -4.96560
    -4.85628
    -4.69230
    -4.69230
    -4.54654
    -4.47367
    -4.43723
    -4.40079
    -4.34613
    -4.27325
    -4.23681
    -4.21859
    -4.20037
    -4.18215
    -4.20037
    -4.47367
    -4.92916
    -4.67408
    -3.63555
    -2.12331
    -2.57880
    -3.67199
    -3.76309
    -3.52623
    -2.99786
    -2.25085
    -2.15975
    -2.23263
    -2.90676
    -2.81566
    -2.45126
    -2.21441
    -2.25085
    -2.46948
    -2.32373
    -2.65168
    -2.96142
    -3.01608
    -3.01608
    -3.08896
    -3.07074
    -3.05252
    -2.87032
    -2.72456
    -2.72456
    -2.77922
    -2.70634
    -2.54236
    -2.37839
    -2.48770
    -2.36017
    -2.26907
    -2.30551
    -2.21441
    -2.14153
    -2.17797
    -2.15975
    -2.17797
    -2.05043
    -1.97755
    -1.95933
    -1.95933
    -1.92289
    -1.94111
    -1.86823
    -1.81357
    -1.85001
    -1.68603
    -1.77713
    -1.72247
    -1.64959
    -1.64959
    -1.64959
    -1.66781
    -1.61315
    -1.59493
    -1.46739
    -1.54027
    -1.52205
    -1.55849
    -1.43095
    -1.41273
    -1.44917
    -1.30342
    -1.35808
    -1.37630
    -1.28520
    -1.23054
    -1.28520
    -1.26698
    -1.33986
    -1.28520
    -1.21232
    -1.08478
    -1.15766
    -1.21232
    -1.12122
    -1.13944
    -1.24876
    -1.03012
    -1.03012
    -1.10300
    -1.03012
    -0.97546
    -0.95724
    -0.99368
    -1.01190
    -0.95724
    -0.95724
    -0.88436
    -0.86614
    -0.92080
    -0.88436
    -0.79326
    -0.90258
    -0.73860
    -0.77504
    -0.73860
    -0.72038
    -0.72038
    -0.62928
    -0.72038
    -0.66572
    -0.64750
    -0.57462
    -0.66572
    -0.53818
    -0.64750
    -0.66572
    -0.57462
    -0.55640
    -0.55640
    -0.59284
    -0.59284
    -0.59284
    -0.57462
    -0.46530
    -0.59284
    -0.55640
    -0.55640
    -0.53818
    -0.48352
    -0.44708
    -0.48352
    -0.53818
    -0.46530
    -0.48352
    -0.44708
    -0.35598
    -0.35598
    -0.46530
    -0.44708
    -0.35598
    -0.39242
    -0.33777
    -0.46530
    -0.37420
    -0.37420
    -0.26489
    -0.28311
    -0.31955
    -0.35598
    -0.31955
    -0.41064
    -0.15557
    -0.24667
    -0.28311
    -0.30133
    -0.28311
    -0.19201
    -0.19201
    -0.24667
    -0.22845
    -0.24667
    -0.11913
    -0.15557
    -0.13735
    -0.19201
    -0.22845
    -0.13735
    -0.06447
    -0.04625
    -0.17379
    -0.15557
    -0.04625
    -0.17379
    -0.08269
    -0.13735
    -0.06447
    -0.10091
    -0.02803
    -0.04625
    -0.08269
    -0.08269
    -0.06447
    -0.22845
    -0.10091
    -0.08269
    -0.21023
    -0.37420
    -0.84792
    -0.86614
    -0.51996
     0.62789
     1.13804
     0.37281
    -0.24667
    -0.17379
     0.28171
     0.91940
     1.42956
     1.11982
     0.28171
     0.11773
     0.55501
     0.81008
     0.95584
     0.91940
     0.73720
     0.39103
     0.20883
    -0.06447
    -0.08269
    -0.17379
    -0.15557
    -0.21023
    -0.24667
    -0.21023
    -0.24667
    -0.13735
     0.09951
     0.00841
     0.00841
     0.09951
     0.06307
     0.17239
     0.08129
     0.11773
     0.11773
     0.24527
     0.29993
     0.28171
     0.19061
     0.17239
     0.19061
     0.31815
     0.37281
     0.28171
     0.22705
     0.28171
     0.22705
     0.29993
     0.22705
     0.22705
     0.22705
     0.29993
     0.22705
     0.17239
     0.20883
     0.08129
     0.11773
     0.00841
     0.11773
     0.11773
    -0.00981
     0.02663
     0.00841
    -0.06447
    -0.10091
    -0.10091
    -0.21023
    -0.10091
    -0.11913
    -0.10091
    -0.10091
    -0.11913
    -0.17379
    -0.21023
    -0.10091
    -0.02803
    -0.15557
    -0.10091
    -0.02803
    -0.00981
    -0.00981
     0.02663
    -0.04625
     0.02663
     0.06307
     0.13595
     0.09951
     0.06307
     0.09951
     0.02663
     0.09951
     0.24527
     0.11773
     0.22705
     0.15417
     0.17239
     0.17239
     0.13595
     0.19061
     0.09951
     0.13595
     0.15417
     0.24527
     0.13595
     0.13595
     0.02663
     0.06307
     0.20883
     0.20883
     0.11773
     0.11773
     0.17239
     0.09951
     0.20883
     0.15417
     0.17239
     0.15417
     0.26349
     0.19061
     0.29993
     0.22705
     0.19061
     0.17239
     0.33637
     0.33637
     0.31815
     0.33637
     0.29993
     0.33637
     0.24527
     0.33637
     0.35459
     0.28171
     0.37281
     0.33637
     0.37281
     0.39103
     0.31815
     0.20883
     0.35459
     0.46391
     0.29993
     0.31815
     0.37281
     0.37281
     0.39103
     0.40925
     0.37281
     0.40925
     0.37281
     0.39103
     0.42747
     0.46391
     0.35459
     0.26349
     0.42747
     0.48213
     0.44569
     0.37281
     0.37281
     0.40925
     0.37281
     0.50035
     0.39103
     0.46391
     0.44569
     0.48213
     0.46391
     0.48213
     0.42747
     0.39103
     0.40925
     0.51857
     0.40925
     0.40925
     0.28171
     0.37281
     0.24527
     0.20883
     0.02663
    -0.66572
    -0.39242
     1.37490
     2.59563
     0.91940
    -0.00981
     0.40925
     0.55501
     0.91940
     1.11982
     1.26558
     1.37490
     0.90118
     0.97406
     1.04694
     1.06516
     1.08338
     0.88296
     0.60967
     0.48213
     0.50035
     0.35459
     0.40925
     0.15417
     0.22705
     0.42747
     0.37281
     0.44569
     0.42747
     0.42747
     0.44569
     0.60967
     0.59145
     0.62789
     0.48213
     0.53679
     0.60967
     0.62789
     0.64611
     0.55501
     0.53679
     0.75542
     0.70076
     0.64611
     0.62789
     0.60967
     0.73720
     0.70076
     0.62789
     0.70076
     0.70076
     0.75542
     0.62789
     0.71898
     0.73720
     0.62789
     0.59145
     0.73720
     0.70076
     0.70076
     0.66433
     0.68255
     0.70076
     0.60967
     0.79186
     0.77364
     0.66433
     0.66433
     0.66433
     0.70076
     0.73720
     0.70076
     0.53679
     0.71898
     0.73720
     0.59145
     0.73720
     0.64611
     0.62789
     0.70076
     0.62789
     0.73720
     0.71898
     0.68255
     0.68255
     0.71898
     0.68255
     0.71898
     0.62789
     0.59145
     0.79186
     0.70076
     0.64611
     0.70076
     0.68255
     0.70076
     0.60967
     0.68255
     0.71898
     0.68255
     0.64611
     0.79186
     0.68255
     0.71898
     0.70076
     0.62789
     0.79186
     0.75542
     0.70076
     0.70076
     0.70076
     0.77364
     0.70076
     0.68255
     0.73720
     0.77364
     0.68255
     0.70076
     0.68255
     0.66433
     0.73720
     0.62789
     0.71898
     0.71898
     0.70076
     0.68255
     0.73720
     0.70076
     0.60967
     0.68255
     0.71898
     0.73720
     0.73720
     0.68255
     0.73720
     0.70076
     0.73720
     0.62789
     0.66433
     0.75542
     0.77364
     0.73720
     0.73720
     0.73720
     0.62789
     0.68255
     0.73720
     0.79186
     0.77364
     0.75542
     0.64611
     0.73720
     0.75542
     0.66433
     0.64611
     0.77364
     0.68255
     0.75542
     0.81008
     0.70076
     0.70076
     0.62789
     0.75542
     0.68255
     0.73720
     0.77364
     0.68255
     0.75542
     0.73720
     0.66433
     0.75542
     0.79186
     0.81008
     0.70076
     0.73720
     0.77364
     0.73720
     0.66433
     0.68255
     0.66433
     0.70076
     0.62789
     0.48213
     0.44569
     0.17239
     0.26349
     1.26558
     1.97615
     1.02872
     0.29993
     0.71898
     0.86474
     0.97406
     0.60967
     0.55501
     1.11982
     1.41134
     1.24736
     1.04694
     0.82830
     0.93762
     0.79186
     0.57323
     0.75542
     0.75542
     0.79186
     0.75542
     0.77364
     0.68255
     0.75542
     0.70076
     0.71898
     0.68255
     0.73720
     0.86474
     0.75542
     0.82830
     0.79186
     0.66433
     0.57323
     0.68255
     0.73720
     0.68255
     0.75542
     0.71898
     0.82830
     0.70076
     0.62789
     0.75542
     0.73720
     0.77364
     0.71898
     0.73720
     0.71898
     0.79186
     0.70076
     0.82830
     0.71898
     0.70076
     0.84652
     0.68255
     0.77364
     0.70076
     0.73720
     0.77364
     0.79186
     0.84652
     0.70076
     0.73720
     0.81008
     0.81008
     0.70076
     0.79186
     0.81008
     0.75542
     0.77364
     0.71898
     0.75542
     0.73720
     0.68255
     0.79186
     0.71898
     0.79186
     0.75542
     0.71898
     0.71898
     0.79186
     0.66433
     0.68255
     0.81008
     0.70076
     0.71898
     0.75542
     0.75542
     0.81008
     0.71898
     0.73720
     0.75542
     0.82830
     0.79186
     0.75542
     0.68255
     0.81008
     0.73720
     0.73720
     0.84652
     0.82830
     0.66433
     0.82830
     0.75542
     0.77364
     0.75542
     0.73720
     0.71898
     0.73720
     0.81008
     0.90118
     0.68255
     0.71898
     0.70076
     0.75542
     0.88296
     0.77364
     0.68255
     0.71898
     0.79186
     0.81008
     0.81008
     0.70076
     0.70076
     0.75542
     0.86474
     0.81008
     0.77364
     0.73720
     0.79186
     0.70076
     0.84652
     0.88296
     0.71898
     0.71898
     0.77364
     0.84652
     0.75542
     0.75542
     0.79186
     0.77364
     0.75542
     0.82830
     0.62789
     0.75542
     0.79186
     0.73720
     0.71898
     0.88296
     0.75542
     0.77364
     0.77364
     0.81008
     0.77364
     0.71898
     0.77364
     0.71898
     0.79186
     0.82830
     0.79186
     0.75542
     0.79186
     0.70076
     0.71898
     0.88296
     0.82830
     0.70076
     0.84652
     0.79186
     0.79186
     0.75542
     0.77364
     0.71898
     0.70076
     0.77364
     0.77364
     0.66433
     0.53679
     0.53679
     0.33637
     0.46391
     0.20883
    -0.10091
     0.84652
     2.48631
     2.28589
     0.24527
    -0.15557
     0.64611
     0.93762
     1.24736
     1.26558
     1.46600
     1.55710
     1.15626
     1.02872
     0.99228
     1.04694
     0.91940
     0.82830
     0.71898
     0.75542
     0.68255
     0.66433
     0.53679
     0.62789
     0.57323
     0.70076
     0.81008
     0.77364
     0.71898
     0.81008
     0.71898
     0.99228
     0.91940
     0.90118
     0.93762
     0.97406
     0.97406
     1.04694
     1.08338
     1.02872
     1.10160
     1.08338
     1.22914
     1.26558
     1.17448
     1.21092
     1.19270
     1.39312
     1.37490
     1.24736
     1.39312
     1.28380
     1.42956
     1.37490
     1.33846
     1.37490
     1.37490
     1.35668
     1.41134
     1.39312
     1.28380
     1.28380
     1.13804
     1.24736
     1.33846
     1.15626
     1.08338
     1.11982
     1.02872
     0.97406
     0.90118
     0.84652
     0.71898
     0.71898
     0.62789
     0.51857
     0.40925
     0.28171
     0.13595
     0.08129
     0.06307
    -0.11913
    -0.22845
    -0.31955
    -0.46530
    -0.53818
    -0.62928
    -0.70216
    -0.81148
    -0.88436
    -0.95724
    -0.95724
    -1.08478
    -1.06656
    -1.30342
    -1.39451
    -1.33986
    -1.30342
    -1.44917
    -1.46739
    -1.57671
    -1.57671
    -1.66781
    -1.68603
    -1.68603
    -1.79535
    -1.86823
    -1.88645
    -1.88645
    -1.90467
    -2.08687
    -2.14153
    -2.03221
    -2.05043
    -2.14153
    -2.19619
    -2.23263
    -2.30551
    -2.26907
    -2.30551
    -2.37839
    -2.39661
    -2.36017
    -2.46948
    -2.45126
    -2.39661
    -2.43304
    -2.57880
    -2.50592
    -2.39661
    -2.41483
    -2.43304
    -2.48770
    -2.45126
    -2.46948
    -2.39661
    -2.36017
    -2.36017
    -2.41483
    -2.28729
    -2.25085
    -2.23263
    -2.21441
    -2.28729
    -2.25085
    -2.08687
    -2.03221
    -2.03221
    -2.03221
    -2.03221
    -2.03221
    -1.85001
    -1.90467
    -1.79535
    -1.77713
    -1.75891
    -1.75891
    -1.74069
    -1.57671
    -1.59493
    -1.68603
    -1.52205
    -1.41273
    -1.44917
    -1.44917
    -1.50383
    -1.37630
    -1.35808
    -1.26698
    -1.28520
    -1.30342
    -1.21232
    -1.21232
    -1.23054
    -1.13944
    -1.21232
    -1.32164
    -1.21232
    -1.08478
    -1.23054
    -1.33986
    -1.55849
    -1.54027
    -1.37630
    -0.95724
    -0.06447
    -0.31955
    -1.10300
    -1.03012
    -0.92080
    -0.30133
     0.20883
    -0.02803
    -0.53818
    -0.64750
    -0.42886
    -0.24667
    -0.13735
    -0.21023
    -0.31955
    -0.46530
    -0.70216
    -0.73860
    -0.82970
    -0.99368
    -0.93902
    -1.03012
    -0.92080
    -0.86614
    -0.95724
    -0.92080
    -0.79326
    -0.77504
    -0.68394
    -0.66572
    -0.68394
    -0.66572
    -0.64750
    -0.55640
    -0.57462
    -0.57462
    -0.62928
    -0.50174
    -0.50174
    -0.57462
    -0.59284
    -0.42886
    -0.42886
    -0.50174
    -0.39242
    -0.41064
    -0.46530
    -0.48352
    -0.41064
    -0.41064
    -0.37420
    -0.42886
    -0.42886
    -0.33777
    -0.30133
    -0.41064
    -0.51996
    -0.42886
    -0.33777
    -0.33777
    -0.37420
    -0.39242
    -0.41064
    -0.44708
    -0.42886
    -0.33777
    -0.37420
    -0.42886
    -0.39242
    -0.33777
    -0.46530
    -0.30133
    -0.41064
    -0.35598
    -0.30133
    -0.35598
    -0.39242
    -0.31955
    -0.33777
    -0.37420
    -0.39242
    -0.35598
    -0.31955
    -0.26489
    -0.35598
    -0.39242
    -0.46530
    -0.28311
    -0.31955
    -0.41064
    -0.24667
    -0.35598
    -0.35598
    -0.31955
    -0.33777
    -0.30133
    -0.39242
    -0.35598
    -0.31955
    -0.28311
    -0.30133
    -0.39242
    -0.37420
    -0.30133
    -0.30133
    -0.39242
    -0.31955
    -0.31955
    -0.33777
    -0.30133
    -0.26489
    -0.24667
    -0.31955
    -0.35598
    -0.33777
    -0.21023
    -0.30133
    -0.28311
    -0.30133
    -0.19201
    -0.30133
    -0.31955
    -0.28311
    -0.26489
    -0.26489
    -0.26489
    -0.17379
    -0.22845
    -0.31955
    -0.35598
    -0.24667
    -0.22845
    -0.21023
    -0.31955
    -0.26489
    -0.22845
    -0.22845
    -0.33777
    -0.26489
    -0.17379
    -0.22845
    -0.28311
    -0.17379
    -0.22845
    -0.30133
    -0.22845
    -0.33777
    -0.17379
    -0.13735
    -0.22845
    -0.19201
    -0.17379
    -0.17379
    -0.30133
    -0.26489
    -0.17379
    -0.13735
    -0.24667
    -0.17379
    -0.15557
    -0.17379
    -0.21023
    -0.31955
    -0.21023
    -0.11913
    -0.15557
    -0.19201
    -0.21023
    -0.24667
    -0.13735
    -0.19201
    -0.11913
    -0.17379
    -0.28311
    -0.28311
    -0.28311
    -0.24667
    -0.31955
    -0.28311
    -0.46530
    -0.72038
    -0.75682
    -0.77504
    -0.37420
     0.37281
     0.68255
    -0.30133
    -0.33777
    -0.22845
     0.20883
     0.91940
     1.02872
     0.39103
    -0.17379
     0.02663
     0.37281
     0.64611
     0.68255
     0.48213
     0.17239
     0.06307
    -0.11913
    -0.31955
    -0.35598
    -0.33777
    -0.42886
    -0.41064
    -0.39242
    -0.30133
    -0.33777
    -0.30133
    -0.31955
    -0.15557
    -0.19201
    -0.22845
    -0.10091
    -0.08269
    -0.06447
    -0.08269
    -0.17379
     0.02663
    -0.06447
    -0.02803
     0.02663
     0.04485
     0.04485
    -0.06447
    -0.06447
     0.00841
     0.08129
     0.06307
    -0.00981
    -0.00981
     0.08129
     0.04485
     0.02663
     0.17239
     0.15417
    -0.02803
     0.06307
     0.06307
     0.13595
     0.09951
     0.08129
     0.11773
     0.13595
     0.20883
     0.19061
     0.19061
     0.11773
     0.09951
     0.08129
     0.17239
     0.29993
     0.17239
     0.09951
     0.17239
     0.22705
     0.19061
     0.19061
     0.17239
     0.17239
     0.19061
     0.31815
     0.28171
     0.15417
     0.24527
     0.24527
     0.19061
     0.29993
     0.31815
     0.31815
     0.26349
     0.31815
     0.31815
     0.24527
     0.28171
     0.19061
     0.35459
     0.35459
     0.28171
     0.22705
     0.20883
     0.13595
     0.15417
     0.20883
     0.31815
     0.11773
     0.04485
     0.08129
     0.11773
     0.17239
    -0.00981
    -0.00981
    -0.00981
     0.02663
     0.02663
    -0.06447
     0.00841
    -0.08269
    -0.04625
    -0.04625
    -0.00981
    -0.02803
    -0.13735
    -0.04625
     0.02663
     0.00841
    -0.00981
    -0.00981
    -0.00981
     0.02663
     0.04485
     0.09951
    -0.04625
     0.02663
    -0.04625
     0.06307
     0.26349
     0.08129
     0.02663
     0.11773
     0.13595
     0.08129
     0.15417
     0.06307
     0.09951
     0.15417
     0.13595
     0.19061
     0.06307
     0.11773
     0.06307
     0.06307
     0.22705
     0.15417
     0.02663
     0.06307
     0.15417
     0.08129
     0.15417
     0.02663
     0.06307
     0.08129
     0.20883
     0.13595
     0.13595
     0.13595
     0.13595
     0.04485
     0.22705
     0.20883
     0.19061
     0.19061
     0.20883
     0.24527
     0.22705
     0.22705
     0.20883
     0.17239
     0.17239
     0.13595
     0.15417
    -0.00981
    -0.22845
    -0.95724
    -1.13944
     0.29993
     2.74139
     1.53888
    -0.24667
     0.09951
     0.35459
     0.57323
     0.73720
     1.10160
     1.33846
     0.93762
     0.70076
     0.93762
     1.01050
     0.86474
     0.70076
     0.62789
     0.46391
     0.19061
     0.06307
    -0.06447
     0.06307
    -0.00981
    -0.00981
     0.08129
     0.06307
     0.42747
     0.39103
     0.26349
     0.28171
     0.29993
     0.28171
     0.51857
     0.42747
     0.44569
     0.44569
     0.44569
     0.51857
     0.44569
     0.44569
     0.46391
     0.37281
     0.48213
     0.44569
     0.51857
     0.37281
     0.46391
     0.40925
     0.50035
     0.62789
     0.55501
     0.44569
     0.44569
     0.50035
     0.50035
     0.51857
     0.53679
     0.42747
     0.53679
     0.60967
     0.62789
     0.55501
     0.53679
     0.48213
     0.48213
     0.68255
     0.66433
     0.53679
     0.51857
     0.55501
     0.59145
     0.62789
     0.59145
     0.53679
     0.60967
     0.57323
     0.62789
     0.59145
     0.75542
     0.50035
     0.55501
     0.70076
     0.70076
     0.59145
     0.59145
     0.57323
     0.64611
     0.68255
     0.66433
     0.66433
     0.62789
     0.62789
     0.70076
     0.70076
     0.68255
     0.60967
     0.55501
     0.73720
     0.75542
     0.68255
     0.68255
     0.62789
     0.70076
     0.68255
     0.70076
     0.66433
     0.62789
     0.70076
     0.66433
     0.75542
     0.73720
     0.71898
     0.59145
     0.66433
     0.75542
     0.71898
     0.70076
     0.73720
     0.71898
     0.68255
     0.73720
     0.66433
     0.70076
     0.73720
     0.73720
     0.70076
     0.75542
     0.77364
     0.60967
     0.60967
     0.81008
     0.75542
     0.68255
     0.71898
     0.68255
     0.70076
     0.68255
     0.73720
     0.75542
     0.68255
     0.75542
     0.71898
     0.71898
     0.71898
     0.77364
     0.60967
     0.73720
     0.79186
     0.62789
     0.77364
     0.70076
     0.68255
     0.66433
     0.71898
     0.75542
     0.77364
     0.68255
     0.68255
     0.77364
     0.75542
     0.77364
     0.60967
     0.70076
     0.73720
     0.77364
     0.77364
     0.82830
     0.73720
     0.66433
     0.75542
     0.75542
     0.71898
     0.73720
     0.68255
     0.62789
     0.71898
     0.60967
     0.57323
     0.50035
     0.55501
     0.33637
     0.06307
    -0.26489
     0.57323
     2.15835
     1.77573
     0.50035
     0.48213
     0.71898
     0.82830
     0.71898
     0.66433
     1.08338
     1.55710
     1.19270
     1.15626
     1.10160
     0.95584
     0.99228
     0.66433
     0.70076
     0.53679
     0.71898
     0.70076
     0.68255
     0.62789
     0.53679
     0.59145
     0.77364
     0.71898
     0.51857
     0.70076
     0.71898
     0.75542
     0.70076
     0.75542
     0.57323
     0.60967
     0.62789
     0.68255
     0.75542
     0.79186
     0.70076
     0.75542
     0.75542
     0.70076
     0.62789
     0.68255
     0.81008
     0.70076
     0.77364
     0.81008
     0.70076
     0.75542
     0.60967
     0.86474
     0.86474
     0.75542
     0.82830
     0.68255
     0.77364
     0.86474
     0.70076
     0.77364
     0.84652
     0.81008
     0.79186
     0.79186
     0.86474
     0.77364
     0.73720
     0.82830
     0.81008
     0.75542
     0.86474
     0.75542
     0.77364
     0.81008
     0.82830
     0.81008
     0.82830
     0.81008
     0.81008
     0.84652
     0.86474
     0.86474
     0.79186
     0.79186
     0.81008
     0.90118
     0.82830
     0.84652
     0.81008
     0.81008
     0.90118
     0.82830
     0.81008
     0.88296
     0.77364
     0.86474
     0.84652
     0.90118
     0.77364
     0.82830
     0.90118
     0.84652
     0.86474
     0.82830
     0.90118
     0.86474
     0.86474
     0.81008
     0.81008
     0.97406
     0.81008
     0.90118
     0.86474
     0.90118
     0.90118
     0.81008
     0.88296
     0.84652
     0.93762
     0.82830
     0.86474
     0.82830
     0.88296
     0.86474
     0.77364
     0.93762
     0.86474
     0.82830
     0.91940
     0.81008
     0.88296
     0.82830
     0.81008
     0.91940
     0.90118
     0.91940
     0.86474
     0.84652
     0.86474
     0.95584
     0.81008
     0.95584
     0.86474
     0.75542
     0.93762
     0.93762
     0.88296
     0.81008
     0.88296
     0.82830
     0.90118
     0.95584
     0.90118
     0.82830
     0.79186
     0.88296
     0.82830
     0.88296
     0.91940
     0.71898
     0.90118
     0.88296
     0.88296
     0.79186
     0.81008
     0.77364
     0.82830
     0.90118
     0.90118
     0.91940
     0.73720
     0.81008
     0.84652
     0.81008
     0.88296
     0.82830
     0.75542
     0.73720
     0.77364
     0.68255
     0.51857
     0.35459
     0.08129
     0.81008
     2.19479
     1.86683
     0.71898
     0.75542
     0.91940
     0.91940
     0.88296
     0.59145
     0.77364
     1.75751
     1.66642
     1.26558
     1.06516
     0.93762
     0.86474
     0.82830
     0.77364
     0.81008
     0.82830
     0.86474
     0.79186
     0.81008
     0.82830
     0.77364
     0.88296
     0.90118
     0.82830
     0.81008
     0.86474
     0.75542
     0.88296
     0.82830
     0.71898
     0.75542
     0.77364
     0.71898
     0.81008
     0.66433
     0.81008
     0.90118
     0.77364
     0.77364
     0.84652
     0.84652
     0.81008
     0.75542
     0.79186
     0.81008
     0.75542
     0.88296
     0.79186
     0.79186
     0.79186
     0.77364
     0.71898
     0.82830
     0.77364
     0.66433
     0.71898
     0.77364
     0.75542
     0.62789
     0.62789
     0.73720
     0.66433
     0.70076
     0.79186
     0.66433
     0.64611
     0.62789
     0.60967
     0.68255
     0.75542
     0.62789
     0.66433
     0.60967
     0.62789
     0.64611
     0.66433
     0.66433
     0.68255
     0.68255
     0.70076
     0.71898
     0.68255
     0.55501
     0.51857
     0.71898
     0.81008
     0.68255
     0.75542
     0.68255
     0.70076
     0.75542
     0.73720
     0.66433
     0.73720
     0.90118
     0.82830
     0.79186
     0.81008
     0.86474
     0.77364
     0.90118
     1.01050
     0.93762
     0.91940
     0.97406
     1.06516
     1.08338
     1.04694
     1.02872
     1.10160
     1.19270
     1.15626
     1.15626
     1.21092
     1.26558
     1.13804
     1.11982
     1.35668
     1.32024
     1.30202
     1.26558
     1.33846
     1.35668
     1.46600
     1.41134
     1.44778
     1.37490
     1.48422
     1.55710
     1.53888
     1.57532
     1.59354
     1.44778
     1.72108
     1.73929
     1.62998
     1.61176
     1.57532
     1.61176
     1.59354
     1.62998
     1.53888
     1.50244
     1.55710
     1.46600
     1.50244
     1.32024
     1.24736
     1.11982
     1.22914
     1.10160
     1.08338
     0.77364
     0.82830
     0.73720
     0.62789
     0.55501
     0.37281
     0.28171
     0.22705
     0.06307
    -0.00981
    -0.11913
    -0.21023
    -0.42886
    -0.46530
    -0.35598
    -0.57462
    -0.68394
    -0.79326
    -0.82970
    -0.88436
    -0.92080
    -1.04834
    -1.12122
    -1.21232
    -1.46739
    -2.03221
    -2.23263
    -0.81148
     0.95584
     0.06307
    -0.97546
    -0.90258
    -0.88436
    -0.86614
    -1.17588
    -1.06656
    -0.06447
     0.62789
    -0.08269
    -0.33777
    -0.21023
    -0.24667
    -0.37420
    -0.55640
    -0.64750
    -0.68394
    -0.53818
    -0.51996
    -0.51996
    -0.59284
    -0.55640
    -0.48352
    -0.37420
    -0.28311
    -0.51996
    -0.46530
    -0.39242
    -0.35598
    -0.28311
    -0.31955
    -0.46530
    -0.51996
    -0.39242
    -0.19201
    -0.30133
    -0.37420
    -0.37420
    -0.31955
    -0.35598
    -0.26489
    -0.24667
    -0.31955
    -0.30133
    -0.15557
    -0.17379
    -0.28311
    -0.17379
    -0.39242
    -0.37420
    -0.17379
    -0.17379
    -0.26489
    -0.26489
    -0.33777
    -0.35598
    -0.24667
    -0.21023
    -0.26489
    -0.28311
    -0.28311
    -0.24667
    -0.13735
    -0.22845
    -0.24667
    -0.26489
    -0.06447
    -0.10091
    -0.06447
    -0.11913
    -0.06447
    -0.00981
    -0.08269
     0.02663
    -0.08269
     0.04485
    -0.02803
     0.13595
     0.08129
     0.13595
     0.20883
    -0.00981
     0.09951
     0.22705
     0.24527
     0.13595
     0.19061
     0.11773
     0.24527
     0.22705
     0.22705
     0.28171
     0.24527
     0.24527
     0.22705
     0.29993
     0.20883
     0.11773
     0.13595
     0.29993
     0.29993
     0.24527
     0.24527
     0.15417
     0.22705
     0.24527
     0.20883
     0.29993
     0.22705
     0.24527
     0.24527
     0.28171
     0.28171
     0.24527
     0.20883
     0.37281
     0.06307
     0.06307
     0.39103
     0.28171
     0.28171
     0.26349
     0.28171
     0.33637
     0.22705
     0.31815
     0.28171
     0.33637
     0.37281
     0.39103
     0.26349
     0.40925
     0.51857
     0.39103
     0.48213
     0.37281
     0.44569
     0.35459
     0.51857
     0.44569
     0.48213
     0.40925
     0.42747
     0.39103
     0.48213
     0.46391
     0.39103
     0.42747
     0.44569
     0.48213
     0.40925
     0.51857
     0.44569
     0.40925
     0.44569
     0.50035
     0.46391
     0.53679
     0.44569
     0.42747
     0.48213
     0.51857
     0.40925
     0.39103
     0.57323
     0.50035
     0.44569
     0.51857
     0.48213
     0.42747
     0.48213
     0.46391
     0.46391
     0.51857
     0.46391
     0.46391
     0.42747
     0.37281
     0.37281
     0.13595
     0.26349
    -0.15557
    -0.55640
    -0.15557
     1.83039
     1.97615
     0.51857
     0.44569
     0.55501
     0.59145
     0.31815
     0.06307
     0.57323
     1.70286
     1.35668
     0.70076
     0.84652
     0.77364
     0.71898
     0.53679
     0.44569
     0.39103
     0.31815
     0.37281
     0.46391
     0.42747
     0.37281
     0.35459
     0.48213
     0.48213
     0.44569
     0.44569
     0.50035
     0.51857
     0.53679
     0.40925
     0.39103
     0.50035
     0.37281
     0.37281
     0.48213
     0.59145
     0.57323
     0.50035
     0.42747
     0.57323
     0.55501
     0.51857
     0.55501
     0.55501
     0.57323
     0.51857
     0.68255
     0.62789
     0.50035
     0.57323
     0.59145
     0.53679
     0.59145
     0.62789
     0.60967
     0.53679
     0.64611
     0.57323
     0.53679
     0.53679
     0.60967
     0.57323
     0.59145
     0.55501
     0.59145
     0.57323
     0.57323
     0.55501
     0.62789
     0.62789
     0.57323
     0.53679
     0.62789
     0.68255
     0.55501
     0.60967
     0.71898
     0.53679
     0.68255
     0.60967
     0.66433
     0.62789
     0.59145
     0.60967
     0.64611
     0.70076
     0.62789
     0.57323
     0.66433
     0.70076
     0.60967
     0.60967
     0.66433
     0.64611
     0.59145
     0.66433
     0.70076
     0.66433
     0.66433
     0.55501
     0.60967
     0.70076
     0.70076
     0.64611
     0.60967
     0.62789
     0.66433
     0.59145
     0.79186
     0.62789
     0.55501
     0.66433
     0.68255
     0.75542
     0.64611
     0.59145
     0.59145
     0.71898
     0.70076
     0.70076
     0.62789
     0.62789
     0.68255
     0.60967
     0.77364
     0.77364
     0.59145
     0.64611
     0.70076
     0.70076
     0.68255
     0.66433
     0.66433
     0.71898
     0.82830
     0.71898
     0.66433
     0.68255
     0.71898
     0.68255
     0.73720
     0.81008
     0.70076
     0.75542
     0.70076
     0.82830
     0.75542
     0.62789
     0.70076
     0.68255
     0.79186
     0.79186
     0.75542
     0.66433
     0.66433
     0.66433
     0.71898
     0.82830
     0.66433
     0.70076
     0.71898
     0.71898
     0.73720
     0.68255
     0.66433
     0.64611
     0.86474
     0.75542
     0.81008
     0.71898
     0.70076
     0.68255
     0.66433
     0.82830
     0.68255
     0.66433
     0.64611
     0.55501
     0.42747
     0.19061
    -0.13735
     0.86474
     1.93971
     1.46600
     0.70076
     0.81008
     0.79186
     0.73720
     0.24527
     0.13595
     0.77364
     1.81217
     1.46600
     1.01050
     0.82830
     0.86474
     0.70076
     0.53679
     0.55501
     0.60967
     0.70076
     0.81008
     0.79186
     0.66433
     0.53679
     0.66433
     0.86474
     0.70076
     0.62789
     0.64611
     0.81008
     0.81008
     0.77364
     0.62789
     0.48213
     0.66433
     0.62789
     0.71898
     0.77364
     0.68255
     0.66433
     0.68255
     0.81008
     0.79186
     0.62789
     0.70076
     0.71898
     0.75542
     0.71898
     0.68255
     0.60967
     0.70076
     0.77364
     0.79186
     0.66433
     0.66433
     0.60967
     0.62789
     0.77364
     0.68255
     0.71898
     0.62789
     0.75542
     0.75542
     0.77364
     0.73720
     0.70076
     0.68255
     0.81008
     0.81008
     0.81008
     0.71898
     0.73720
     0.70076
     0.79186
     0.93762
     0.75542
     0.77364
     0.70076
     0.79186
     0.81008
     0.88296
     0.71898
     0.77364
     0.79186
     0.79186
     0.73720
     0.79186
     0.79186
     0.68255
     0.75542
     0.81008
     0.75542
     0.66433
     0.68255
     0.68255
     0.73720
     0.66433
     0.70076
     0.59145
     0.64611
     0.68255
     0.71898
     0.70076
     0.60967
     0.60967
     0.53679
     0.71898
     0.68255
     0.55501
     0.57323
     0.51857
     0.64611
     0.55501
     0.51857
     0.53679
     0.42747
     0.55501
     0.53679
     0.51857
     0.46391
     0.46391
     0.35459
     0.53679
     0.55501
     0.48213
     0.46391
     0.37281
     0.44569
     0.48213
     0.40925
     0.53679
     0.40925
     0.50035
     0.48213
     0.55501
     0.42747
     0.44569
     0.42747
     0.46391
     0.55501
     0.53679
     0.53679
     0.46391
     0.51857
     0.59145
     0.59145
     0.55501
     0.51857
     0.51857
     0.59145
     0.62789
     0.59145
     0.62789
     0.60967
     0.60967
     0.71898
     0.71898
     0.70076
     0.68255
     0.64611
     0.73720
     0.70076
     0.77364
     0.81008
     0.70076
     0.73720
     0.82830
     0.79186
     0.75542
     0.75542
     0.68255
     0.77364
     0.73720
     0.62789
     0.68255
     0.59145
     0.57323
     0.55501
     0.35459
     0.20883
    -0.39242
    -0.46530
     0.09951
     1.92149
     1.61176
     0.35459
     0.09951
     0.31815
     1.08338
     1.83039
     1.83039
     1.24736
     0.37281
     0.29993
     0.81008
     1.13804
     1.19270
     1.01050
     0.73720
     0.33637
     0.26349
    -0.15557
    -0.44708
    -0.44708
    -0.41064
    -0.44708
    -0.42886
    -0.26489
    -0.31955
    -0.28311
    -0.30133
    -0.11913
    -0.06447
    -0.08269
    -0.06447
    -0.08269
    -0.00981
     0.02663
    -0.06447
    -0.08269
     0.02663
     0.02663
    -0.02803
    -0.02803
    -0.04625
    -0.06447
    -0.06447
    -0.11913
    -0.02803
     0.02663
    -0.08269
    -0.15557
    -0.04625
    -0.00981
    -0.11913
    -0.13735
    -0.06447
    -0.08269
    -0.04625
    -0.10091
    -0.06447
    -0.11913
    -0.00981
    -0.06447
    -0.08269
    -0.04625
    -0.02803
    -0.08269
     0.02663
    -0.00981
     0.00841
    -0.10091
     0.06307
     0.13595
     0.02663
     0.06307
     0.06307
     0.00841
     0.11773
     0.02663
     0.09951
     0.08129
     0.13595
     0.09951
     0.09951
     0.09951
     0.11773
     0.08129
     0.04485
     0.13595
     0.13595
     0.11773
     0.17239
     0.09951
     0.11773
     0.15417
     0.13595
     0.15417
     0.20883
     0.09951
     0.08129
     0.11773
     0.19061
     0.11773
     0.06307
     0.20883
     0.15417
     0.19061
     0.15417
     0.11773
     0.15417
     0.11773
     0.15417
     0.09951
     0.15417
     0.13595
     0.11773
     0.20883
     0.24527
     0.19061
     0.08129
     0.20883
     0.19061
     0.22705
     0.24527
     0.19061
     0.20883
     0.19061
     0.15417
     0.26349
     0.20883
     0.19061
     0.15417
     0.13595
     0.09951
     0.06307
     0.04485
     0.06307
     0.11773
    -0.10091
    -0.02803
     0.02663
    -0.00981
    -0.24667
    -0.10091
    -0.17379
    -0.11913
    -0.04625
    -0.15557
    -0.17379
    -0.11913
    -0.11913
    -0.11913
    -0.13735
     0.02663
    -0.00981
    -0.00981
    -0.06447
     0.04485
     0.06307
     0.02663
     0.06307
     0.17239
     0.09951
     0.15417
     0.15417
     0.11773
     0.17239
     0.17239
     0.06307
     0.26349
     0.20883
     0.19061
     0.17239
     0.19061
     0.20883
     0.17239
     0.15417
     0.19061
     0.20883
     0.17239
     0.08129
     0.02663
    -0.00981
    -0.10091
    -0.55640
    -1.21232
    -1.35808
     0.77364
     2.57741
     1.08338
    -0.06447
     0.13595
     0.28171
     0.17239
     0.35459
     0.91940
     1.33846
     0.51857
     0.62789
     0.86474
     0.79186
     0.73720
     0.50035
     0.24527
    -0.02803
    -0.00981
    -0.15557
    -0.17379
    -0.35598
    -0.24667
    -0.15557
     0.04485
     0.06307
    -0.10091
    -0.02803
     0.08129
     0.19061
     0.08129
     0.28171
     0.13595
     0.06307
     0.17239
     0.20883
     0.24527
     0.09951
     0.20883
     0.15417
     0.24527
     0.22705
     0.22705
     0.26349
     0.24527
     0.20883
     0.19061
     0.26349
     0.24527
     0.19061
     0.24527
     0.24527
     0.28171
     0.28171
     0.20883
     0.22705
     0.19061
     0.31815
     0.28171
     0.26349
     0.24527
     0.24527
     0.17239
     0.33637
     0.33637
     0.20883
     0.24527
     0.29993
     0.31815
     0.29993
     0.19061
     0.19061
     0.29993
     0.29993
     0.28171
     0.26349
     0.24527
     0.24527
     0.13595
     0.31815
     0.40925
     0.24527
     0.20883
     0.37281
     0.39103
     0.22705
     0.26349
     0.24527
     0.24527
     0.39103
     0.40925
     0.35459
     0.28171
     0.28171
     0.35459
     0.33637
     0.42747
     0.29993
     0.29993
     0.35459
     0.31815
     0.42747
     0.31815
     0.29993
     0.31815
     0.39103
     0.40925
     0.48213
     0.31815
     0.35459
     0.26349
     0.31815
     0.46391
     0.46391
     0.28171
     0.26349
     0.40925
     0.39103
     0.44569
     0.29993
     0.31815
     0.35459
     0.37281
     0.35459
     0.39103
     0.39103
     0.31815
     0.28171
     0.39103
     0.46391
     0.39103
     0.29993
     0.42747
     0.42747
     0.39103
     0.40925
     0.37281
     0.39103
     0.35459
     0.46391
     0.50035
     0.40925
     0.39103
     0.37281
     0.31815
     0.55501
     0.37281
     0.39103
     0.50035
     0.35459
     0.46391
     0.37281
     0.40925
     0.35459
     0.37281
     0.51857
     0.39103
     0.35459
     0.40925
     0.31815
     0.31815
     0.55501
     0.53679
     0.31815
     0.33637
     0.42747
     0.51857
     0.39103
     0.37281
     0.39103
     0.51857
     0.48213
     0.48213
     0.42747
     0.42747
     0.40925
     0.37281
     0.44569
     0.46391
     0.26349
     0.31815
     0.28171
     0.22705
    -0.00981
    -0.00981
     0.91940
     1.22914
     0.70076
     0.55501
     0.64611
     0.68255
     0.19061
    -0.22845
    -0.37420
     0.77364
     1.61176
     1.11982
     0.55501
     0.62789
     0.48213
     0.44569
     0.42747
     0.28171
     0.48213
     0.68255
     0.64611
     0.51857
     0.44569
     0.28171
     0.50035
     0.75542
     0.62789
     0.48213
     0.42747
     0.53679
     0.51857
     0.39103
     0.22705
     0.26349
     0.40925
     0.40925
     0.46391
     0.50035
     0.48213
     0.48213
     0.31815
     0.53679
     0.53679
     0.39103
     0.37281
     0.40925
     0.51857
     0.39103
     0.48213
     0.44569
     0.51857
     0.37281
     0.42747
     0.48213
     0.42747
     0.42747
     0.28171
     0.46391
     0.46391
     0.46391
     0.31815
     0.39103
     0.42747
     0.48213
     0.39103
     0.37281
     0.37281
     0.46391
     0.39103
     0.50035
     0.50035
     0.40925
     0.28171
     0.44569
     0.68255
     0.50035
     0.39103
     0.48213
     0.44569
     0.46391
     0.57323
     0.55501
     0.46391
     0.48213
     0.46391
     0.59145
     0.53679
     0.46391
     0.50035
     0.37281
     0.57323
     0.59145
     0.51857
     0.48213
     0.53679
     0.48213
     0.50035
     0.48213
     0.50035
     0.51857
     0.48213
     0.48213
     0.59145
     0.59145
     0.42747
     0.39103
     0.53679
     0.60967
     0.55501
     0.46391
     0.44569
     0.42747
     0.53679
     0.53679
     0.53679
     0.46391
     0.48213
     0.40925
     0.64611
     0.55501
     0.46391
     0.40925
     0.40925
     0.64611
     0.55501
     0.46391
     0.55501
     0.48213
     0.40925
     0.44569
     0.59145
     0.51857
     0.46391
     0.48213
     0.51857
     0.51857
     0.57323
     0.31815
     0.40925
     0.57323
     0.59145
     0.50035
     0.50035
     0.48213
     0.40925
     0.46391
     0.51857
     0.50035
     0.44569
     0.46391
     0.48213
     0.60967
     0.48213
     0.48213
     0.35459
     0.55501
     0.53679
     0.48213
     0.48213
     0.48213
     0.42747
     0.46391
     0.55501
     0.44569
     0.48213
     0.40925
     0.44569
     0.50035
     0.51857
     0.57323
     0.33637
     0.46391
     0.53679
     0.39103
     0.53679
     0.48213
     0.37281
     0.42747
     0.44569
     0.48213
     0.53679
     0.59145
     0.68255
     0.48213
     0.40925
    -0.10091
     0.15417
     0.66433
     0.53679
     0.81008
     0.35459
    -0.15557
    -0.73860
    -0.51996
     0.51857
     1.42956
     0.62789
     0.26349
     0.28171
     0.28171
     0.29993
     0.53679
     0.68255
     0.77364
     0.88296
     1.04694
     0.73720
     0.44569
     0.53679
     0.82830
     0.60967
     0.55501
     0.66433
     0.70076
     0.51857
     0.44569
     0.19061
     0.13595
     0.26349
     0.33637
     0.53679
     0.55501
     0.48213
     0.50035
     0.48213
     0.44569
     0.37281
     0.44569
     0.48213
     0.53679
     0.48213
     0.40925
     0.35459
     0.51857
     0.53679
     0.35459
     0.44569
     0.44569
     0.40925
     0.42747
     0.55501
     0.48213
     0.40925
     0.46391
     0.51857
     0.62789
     0.55501
     0.46391
     0.53679
     0.55501
     0.55501
     0.55501
     0.51857
     0.62789
     0.59145
     0.60967
     0.64611
     0.62789
     0.70076
     0.60967
     0.55501
     0.68255
     0.66433
     0.70076
     0.60967
     0.57323
     0.57323
     0.62789
     0.57323
     0.62789
     0.51857
     0.51857
     0.60967
     0.42747
     0.50035
     0.48213
     0.33637
     0.42747
     0.44569
     0.37281
     0.28171
     0.31815
     0.33637
     0.33637
     0.28171
     0.35459
     0.28171
     0.19061
     0.24527
     0.33637
     0.29993
     0.26349
     0.22705
     0.24527
     0.29993
     0.28171
     0.26349
     0.17239
     0.28171
     0.24527
     0.24527
     0.28171
     0.37281
     0.19061
     0.31815
     0.35459
     0.28171
     0.24527
     0.33637
     0.26349
     0.39103
     0.33637
     0.39103
     0.31815
     0.35459
     0.37281
     0.44569
     0.40925
     0.48213
     0.46391
     0.44569
     0.48213
     0.53679
     0.46391
     0.44569
     0.39103
     0.46391
     0.51857
     0.55501
     0.44569
     0.42747
     0.48213
     0.50035
     0.42747
     0.48213
     0.44569
     0.33637
     0.53679
     0.53679
     0.46391
     0.44569
     0.40925
     0.44569
     0.64611
     0.60967
     0.55501
     0.50035
     0.55501
     0.66433
     0.59145
     0.70076
     0.68255
     0.60967
     0.70076
     0.68255
     0.64611
     0.64611
     0.60967
     0.60967
     0.75542
     0.66433
     0.60967
     0.71898
     0.60967
     0.53679
     0.44569
     0.68255
     0.90118
     0.75542
     0.86474
     0.95584
     1.04694
     0.42747
    -0.17379
    -0.55640
     0.66433
     1.64820
     1.02872
     0.40925
     0.39103
     0.37281
     0.31815
     0.24527
     0.48213
     0.42747
     0.59145
     0.66433
     0.73720
     0.50035
     0.46391
     0.37281
     0.59145
     0.68255
     0.59145
     0.37281
     0.53679
     0.50035
     0.51857
     0.31815
     0.39103
     0.22705
     0.20883
     0.35459
     0.40925
     0.39103
     0.42747
     0.28171
     0.35459
     0.35459
     0.40925
     0.33637
     0.31815
     0.29993
     0.29993
     0.31815
     0.40925
     0.39103
     0.35459
     0.31815
     0.29993
     0.40925
     0.31815
     0.19061
     0.28171
     0.28171
     0.31815
     0.28171
     0.26349
     0.24527
     0.19061
     0.22705
     0.20883
     0.35459
     0.22705
     0.17239
     0.19061
     0.29993
     0.31815
     0.19061
     0.15417
     0.28171
     0.28171
     0.26349
     0.29993
     0.15417
     0.28171
     0.19061
     0.19061
     0.39103
     0.35459
     0.28171
     0.28171
     0.29993
     0.24527
     0.37281
     0.20883
     0.24527
     0.28171
     0.39103
     0.46391
     0.37281
     0.28171
     0.33637
     0.29993
     0.40925
     0.42747
     0.28171
     0.31815
     0.28171
     0.37281
     0.37281
     0.31815
     0.28171
     0.31815
     0.26349
     0.35459
     0.33637
     0.22705
     0.22705
     0.17239
     0.26349
     0.39103
     0.29993
     0.20883
     0.35459
     0.31815
     0.22705
     0.31815
     0.31815
     0.28171
     0.31815
     0.39103
     0.39103
     0.31815
     0.24527
     0.29993
     0.20883
     0.40925
     0.28171
     0.31815
     0.24527
     0.26349
     0.35459
     0.31815
     0.22705
     0.28171
     0.26349
     0.31815
     0.31815
     0.37281
     0.24527
     0.28171
     0.17239
     0.33637
     0.39103
     0.26349
     0.26349
     0.26349
     0.31815
     0.29993
     0.35459
     0.20883
     0.29993
     0.20883
     0.35459
     0.31815
     0.29993
     0.26349
     0.13595
     0.35459
     0.39103
     0.28171
     0.28171
     0.19061
     0.29993
     0.39103
     0.28171
     0.28171
     0.37281
     0.28171
     0.35459
     0.31815
     0.37281
     0.26349
     0.24527
     0.29993
     0.42747
     0.33637
     0.33637
     0.24527
     0.19061
     0.48213
     0.33637
     0.46391
     0.55501
     0.44569
     0.59145
     0.09951
    -0.30133
    -0.75682
    -0.04625
     1.10160
     1.41134
     0.46391
     0.31815
     0.20883
     0.09951
     0.19061
     0.42747
     0.59145
     0.75542
     0.75542
     0.64611
     0.48213
     0.42747
     0.70076
     0.59145
     0.28171
     0.53679
     0.55501
     0.42747
     0.39103
     0.20883
     0.02663
     0.13595
     0.13595
     0.24527
     0.22705
     0.28171
     0.28171
     0.26349
     0.31815
     0.22705
     0.11773
     0.19061
     0.39103
     0.26349
     0.37281
     0.29993
     0.15417
     0.19061
     0.31815
     0.35459
     0.29993
     0.28171
     0.28171
     0.28171
     0.28171
     0.24527
     0.19061
     0.20883
     0.40925
     0.37281
     0.31815
     0.37281
     0.24527
     0.35459
     0.33637
     0.29993
     0.39103
     0.35459
     0.31815
     0.29993
     0.44569
     0.40925
     0.33637
     0.24527
     0.39103
     0.40925
     0.42747
     0.40925
     0.35459
     0.31815
     0.31815
     0.37281
     0.40925
     0.31815
     0.39103
     0.35459
     0.33637
     0.37281
     0.37281
     0.24527
     0.31815
     0.44569
     0.31815
     0.42747
     0.20883
     0.37281
     0.24527
     0.35459
     0.39103
     0.37281
     0.31815
     0.28171
     0.35459
     0.35459
     0.31815
     0.26349
     0.28171
     0.35459
     0.35459
     0.31815
     0.26349
     0.29993
     0.22705
     0.28171
     0.31815
     0.37281
     0.35459
     0.28171
     0.28171
     0.29993
     0.31815
     0.24527
     0.20883
     0.33637
     0.37281
     0.29993
     0.37281
     0.24527
     0.24527
     0.29993
     0.24527
     0.33637
     0.28171
     0.31815
     0.24527
     0.29993
     0.29993
     0.29993
     0.24527
     0.29993
     0.37281
     0.22705
     0.37281
     0.26349
     0.26349
     0.20883
     0.29993
     0.26349
     0.31815
     0.20883
     0.28171
     0.22705
     0.31815
     0.26349
     0.17239
     0.22705
     0.29993
     0.24527
     0.35459
     0.24527
     0.29993
     0.19061
     0.26349
     0.24527
     0.31815
     0.28171
     0.31815
     0.29993
     0.31815
     0.22705
     0.26349
     0.26349
     0.39103
     0.22705
     0.29993
     0.42747
     0.29993
     0.20883
     0.24527
     0.44569
     0.40925
     0.31815
     0.15417
    -0.00981
     0.37281
     0.53679
     0.46391
     0.50035
    -0.02803
    -0.57462
    -0.61106
    -0.08269
     1.06516
     1.02872
     0.11773
     0.08129
     0.22705
     0.20883
     0.22705
     0.31815
     0.42747
     0.64611
     0.71898
     0.53679
     0.37281
     0.19061
     0.26349
     0.53679
     0.37281
     0.31815
     0.22705
     0.29993
     0.44569
     0.35459
     0.04485
     0.08129
     0.11773
     0.31815
     0.44569
     0.40925
     0.53679
     0.59145
     0.50035
     0.46391
     0.48213
     0.57323
     0.46391
     0.50035
     0.44569
     0.53679
     0.46391
     0.48213
     0.40925
     0.40925
     0.37281
     0.31815
     0.31815
     0.44569
     0.35459
     0.28171
     0.50035
     0.39103
     0.39103
     0.28171
     0.31815
     0.39103
     0.40925
     0.42747
     0.31815
     0.33637
     0.42747
     0.39103
     0.28171
     0.39103
     0.37281
     0.26349
     0.31815
     0.26349
     0.28171
     0.20883
     0.22705
     0.29993
     0.31815
     0.28171
     0.19061
     0.19061
     0.19061
     0.20883
     0.08129
     0.28171
     0.22705
     0.19061
     0.11773
     0.24527
     0.22705
     0.11773
     0.06307
     0.20883
     0.13595
     0.28171
     0.17239
     0.09951
     0.11773
     0.22705
     0.19061
     0.24527
     0.26349
     0.09951
     0.22705
     0.22705
     0.28171
     0.24527
     0.17239
     0.24527
     0.28171
     0.31815
     0.35459
     0.31815
     0.28171
     0.26349
     0.22705
     0.26349
     0.29993
     0.26349
     0.28171
     0.28171
     0.31815
     0.28171
     0.20883
     0.20883
     0.28171
     0.29993
     0.35459
     0.31815
     0.24527
     0.29993
     0.26349
     0.20883
     0.42747
     0.37281
     0.28171
     0.31815
     0.31815
     0.40925
     0.35459
     0.29993
     0.31815
     0.42747
     0.35459
     0.42747
     0.35459
     0.26349
     0.31815
     0.31815
     0.39103
     0.44569
     0.29993
     0.24527
     0.37281
     0.29993
     0.40925
     0.22705
     0.24527
     0.35459
     0.37281
     0.31815
     0.39103
     0.26349
     0.28171
     0.20883
     0.29993
     0.39103
     0.26349
     0.24527
     0.19061
     0.24527
     0.22705
     0.19061
     0.11773
    -0.06447
    -0.22845
    -0.79326
    -1.04834
    -0.00981
     1.68464
     0.99228
     0.09951
     0.68255
     0.86474
     0.81008
     1.02872
     1.13804
     0.88296
     0.13595
     0.51857
     1.06516
     1.30202
     1.15626
     0.99228
     0.55501
     0.31815
     0.02663
    -0.33777
    -0.19201
    -0.24667
    -0.30133
    -0.39242
    -0.28311
     0.00841
     0.04485
    -0.00981
    -0.00981
     0.04485
     0.28171
     0.24527
     0.28171
     0.13595
     0.20883
     0.06307
     0.28171
     0.40925
     0.31815
     0.22705
     0.20883
     0.31815
     0.22705
     0.31815
     0.24527
     0.31815
     0.26349
     0.28171
     0.29993
     0.31815
     0.24527
     0.22705
     0.26349
     0.42747
     0.31815
     0.24527
     0.24527
     0.24527
     0.35459
     0.26349
     0.28171
     0.31815
     0.29993
     0.28171
     0.22705
     0.28171
     0.29993
     0.19061
     0.26349
     0.31815
     0.33637
     0.24527
     0.22705
     0.17239
     0.26349
     0.15417
     0.22705
     0.24527
     0.24527
     0.22705
     0.24527
     0.22705
     0.28171
     0.24527
     0.11773
     0.28171
     0.39103
     0.22705
     0.22705
     0.24527
     0.22705
     0.22705
     0.20883
     0.29993
     0.17239
     0.31815
     0.15417
     0.24527
     0.20883
     0.15417
     0.13595
     0.20883
     0.33637
     0.24527
     0.20883
     0.17239
     0.22705
     0.17239
     0.26349
     0.22705
     0.19061
     0.11773
     0.24527
     0.26349
     0.22705
     0.17239
     0.19061
     0.09951
     0.26349
     0.28171
     0.24527
     0.15417
     0.11773
     0.24527
     0.20883
     0.19061
     0.19061
     0.13595
     0.22705
     0.22705
     0.17239
     0.22705
     0.11773
     0.02663
     0.28171
     0.28171
     0.11773
     0.13595
     0.22705
     0.09951
     0.17239
     0.22705
     0.19061
     0.20883
     0.17239
     0.19061
     0.19061
     0.26349
     0.22705
     0.02663
     0.19061
     0.28171
     0.26349
     0.20883
     0.17239
     0.15417
     0.11773
     0.20883
     0.20883
     0.20883
     0.20883
     0.15417
     0.17239
     0.22705
     0.24527
     0.06307
     0.06307
     0.26349
     0.19061
     0.20883
     0.19061
     0.09951
     0.17239
     0.13595
     0.17239
     0.11773
     0.04485
     0.09951
     0.06307
     0.04485
     0.08129
    -0.11913
    -0.26489
    -0.79326
    -1.15766
    -0.57462
     1.39312
     1.22914
     0.39103
     0.62789
     0.82830
     0.90118
     0.55501
     0.82830
     1.19270
     0.31815
     0.51857
     1.10160
     1.17448
     1.10160
     1.06516
     0.55501
     0.35459
     0.00841
    -0.26489
    -0.30133
    -0.37420
    -0.28311
    -0.30133
    -0.19201
    -0.08269
    -0.17379
    -0.00981
     0.04485
     0.04485
     0.17239
     0.28171
     0.13595
     0.13595
     0.28171
     0.13595
     0.17239
     0.15417
     0.19061
     0.20883
     0.17239
     0.29993
     0.13595
     0.24527
     0.19061
     0.15417
     0.17239
     0.26349
     0.28171
     0.22705
     0.26349
     0.26349
     0.22705
     0.28171
     0.29993
     0.26349
     0.28171
     0.29993
     0.22705
     0.29993
     0.26349
     0.28171
     0.11773
     0.26349
     0.11773
     0.11773
     0.11773
     0.24527
     0.11773
     0.04485
     0.04485
     0.08129
     0.02663
    -0.02803
    -0.10091
    -0.06447
    -0.00981
    -0.08269
    -0.21023
    -0.17379
    -0.13735
    -0.17379
    -0.11913
    -0.15557
    -0.10091
    -0.19201
    -0.13735
    -0.08269
    -0.04625
    -0.04625
    -0.00981
    -0.00981
     0.04485
     0.08129
     0.02663
     0.06307
     0.19061
     0.11773
     0.11773
     0.08129
     0.13595
     0.02663
     0.11773
     0.13595
     0.09951
     0.09951
     0.09951
    -0.02803
     0.06307
     0.09951
     0.04485
    -0.06447
     0.13595
     0.06307
    -0.02803
     0.04485
    -0.00981
    -0.00981
    -0.00981
    -0.00981
    -0.00981
    -0.00981
     0.02663
    -0.02803
    -0.02803
    -0.00981
    -0.08269
    -0.11913
     0.02663
    -0.00981
    -0.17379
    -0.02803
     0.02663
    -0.00981
    -0.10091
    -0.11913
    -0.00981
     0.11773
     0.04485
     0.06307
    -0.06447
     0.06307
     0.08129
     0.02663
     0.02663
     0.13595
    -0.04625
     0.13595
     0.15417
     0.06307
     0.02663
     0.00841
     0.08129
     0.08129
     0.11773
     0.06307
    -0.06447
    -0.04625
     0.02663
     0.04485
     0.00841
     0.02663
     0.06307
     0.08129
     0.08129
     0.04485
     0.02663
    -0.06447
     0.02663
     0.11773
     0.17239
     0.00841
     0.09951
    -0.00981
     0.06307
    -0.00981
    -0.02803
    -0.08269
    -0.19201
    -0.39242
    -0.86614
    -1.01190
     0.57323
     1.83039
     0.71898
     0.06307
     0.29993
     0.26349
    -0.02803
    -0.39242
    -0.28311
     1.10160
     1.21092
     0.62789
     0.59145
     0.42747
     0.29993
     0.31815
     0.11773
    -0.11913
    -0.13735
    -0.04625
     0.06307
     0.06307
    -0.13735
    -0.19201
    -0.06447
     0.08129
     0.11773
    -0.02803
     0.06307
    -0.04625
     0.08129
     0.06307
     0.08129
    -0.02803
    -0.06447
     0.00841
     0.00841
     0.11773
     0.06307
    -0.02803
     0.09951
    -0.00981
     0.08129
     0.00841
     0.09951
     0.04485
    -0.00981
     0.11773
     0.06307
    -0.00981
    -0.00981
    -0.00981
     0.02663
     0.08129
     0.02663
     0.09951
    -0.02803
     0.00841
    -0.00981
    -0.06447
     0.06307
     0.08129
    -0.13735
    -0.02803
     0.02663
     0.13595
    -0.08269
    -0.04625
     0.00841
     0.00841
     0.04485
     0.04485
    -0.10091
    -0.00981
    -0.08269
    -0.06447
     0.02663
     0.04485
    -0.10091
    -0.06447
    -0.00981
     0.04485
    -0.00981
    -0.10091
    -0.08269
    -0.02803
     0.02663
    -0.00981
    -0.06447
    -0.11913
    -0.11913
    -0.00981
    -0.00981
     0.02663
    -0.15557
    -0.06447
    -0.06447
    -0.02803
     0.00841
    -0.15557
    -0.13735
    -0.17379
    -0.31955
    -0.08269
    -0.08269
    -0.00981
    -0.13735
    -0.08269
    -0.22845
    -0.06447
    -0.11913
    -0.24667
    -0.13735
    -0.06447
    -0.08269
    -0.06447
    -0.13735
    -0.06447
    -0.00981
    -0.13735
    -0.00981
    -0.06447
    -0.11913
    -0.06447
    -0.17379
     0.02663
     0.00841
    -0.11913
    -0.10091
    -0.00981
    -0.02803
    -0.00981
    -0.08269
    -0.08269
    -0.06447
    -0.00981
     0.04485
    -0.00981
    -0.06447
    -0.06447
    -0.06447
     0.02663
     0.06307
     0.00841
    -0.10091
    -0.00981
    -0.04625
     0.13595
    -0.00981
    -0.06447
    -0.04625
     0.09951
     0.06307
     0.02663
    -0.00981
    -0.00981
    -0.00981
     0.02663
     0.08129
     0.11773
    -0.04625
     0.06307
     0.06307
     0.02663
     0.02663
     0.06307
     0.00841
     0.02663
     0.06307
     0.06307
     0.08129
     0.08129
     0.00841
    -0.06447
     0.08129
     0.20883
     0.02663
     0.06307
     0.02663
     0.17239
     0.22705
     0.02663
     0.09951
    -0.11913
    -0.00981
     0.28171
     0.31815
     0.28171
     0.11773
    -0.61106
    -0.90258
    -0.92080
     0.29993
     1.02872
     0.46391
    -0.10091
    -0.10091
     0.02663
    -0.21023
     0.04485
     0.19061
     0.42747
     0.44569
     0.64611
     0.35459
     0.06307
     0.08129
     0.44569
     0.51857
     0.11773
     0.13595
     0.13595
     0.15417
     0.09951
    -0.02803
    -0.30133
    -0.21023
    -0.11913
     0.02663
    -0.11913
     0.02663
    -0.10091
    -0.00981
     0.06307
    -0.00981
    -0.04625
    -0.08269
    -0.13735
     0.06307
    -0.02803
     0.00841
    -0.00981
     0.00841
    -0.00981
     0.02663
     0.08129
     0.04485
     0.02663
    -0.10091
     0.06307
     0.08129
    -0.00981
     0.00841
    -0.02803
     0.04485
    -0.02803
     0.02663
    -0.00981
    -0.04625
    -0.08269
    -0.10091
     0.04485
    -0.02803
    -0.08269
    -0.15557
     0.00841
     0.02663
    -0.00981
     0.00841
     0.02663
    -0.06447
    -0.06447
     0.02663
     0.06307
     0.08129
     0.06307
     0.02663
     0.00841
     0.02663
     0.06307
    -0.08269
    -0.08269
     0.11773
     0.04485
     0.00841
    -0.00981
    -0.04625
    -0.04625
    -0.11913
    -0.02803
    -0.00981
    -0.04625
    -0.06447
    -0.08269
    -0.04625
    -0.00981
    -0.11913
    -0.17379
    -0.04625
     0.00841
    -0.04625
    -0.08269
    -0.13735
    -0.11913
    -0.22845
    -0.10091
    -0.15557
    -0.13735
    -0.08269
    -0.08269
    -0.06447
    -0.11913
    -0.15557
    -0.24667
    -0.10091
    -0.04625
    -0.06447
    -0.17379
    -0.10091
    -0.11913
    -0.11913
    -0.10091
    -0.08269
    -0.06447
    -0.10091
    -0.13735
    -0.02803
    -0.08269
    -0.02803
    -0.17379
    -0.04625
     0.02663
     0.00841
    -0.06447
    -0.06447
    -0.08269
    -0.06447
    -0.04625
    -0.00981
    -0.02803
     0.02663
    -0.08269
    -0.06447
     0.00841
     0.00841
    -0.04625
    -0.04625
     0.02663
    -0.00981
     0.02663
     0.04485
    -0.02803
     0.02663
     0.06307
     0.02663
     0.06307
     0.04485
     0.08129
     0.02663
     0.06307
     0.08129
     0.09951
     0.00841
     0.09951
     0.26349
     0.13595
     0.15417
     0.19061
     0.24527
     0.19061
     0.19061
     0.24527
     0.19061
     0.24527
     0.28171
     0.19061
     0.02663
     0.44569
     0.46391
     0.42747
     0.40925
     0.35459
     0.42747
    -0.06447
    -0.59284
    -0.73860
     0.26349
     1.06516
     0.44569
    -0.08269
    -0.00981
     0.00841
    -0.15557
    -0.11913
    -0.06447
     0.06307
     0.28171
     0.22705
     0.19061
     0.11773
     0.15417
     0.22705
     0.31815
     0.13595
     0.17239
     0.19061
     0.20883
     0.06307
     0.02663
     0.02663
     0.00841
    -0.17379
     0.08129
    -0.02803
    -0.02803
    -0.00981
    -0.08269
    -0.00981
    -0.11913
    -0.06447
    -0.02803
    -0.04625
    -0.00981
    -0.08269
    -0.06447
    -0.04625
    -0.00981
    -0.19201
    -0.04625
    -0.04625
    -0.02803
    -0.13735
    -0.00981
    -0.11913
    -0.11913
    -0.11913
    -0.10091
    -0.04625
    -0.00981
    -0.15557
    -0.11913
    -0.08269
    -0.08269
    -0.17379
    -0.08269
    -0.08269
    -0.11913
    -0.13735
    -0.06447
    -0.11913
    -0.15557
    -0.21023
    -0.11913
    -0.06447
    -0.06447
    -0.11913
    -0.13735
    -0.08269
    -0.11913
    -0.11913
    -0.10091
     0.00841
    -0.10091
    -0.13735
    -0.00981
    -0.00981
    -0.00981
    -0.10091
    -0.04625
    -0.00981
    -0.00981
    -0.00981
    -0.02803
    -0.10091
    -0.02803
     0.02663
    -0.11913
     0.04485
    -0.08269
    -0.04625
    -0.04625
     0.06307
    -0.02803
    -0.00981
    -0.11913
    -0.00981
    -0.04625
    -0.04625
    -0.04625
    -0.04625
     0.00841
    -0.02803
    -0.06447
    -0.02803
     0.00841
    -0.06447
    -0.02803
     0.02663
     0.02663
    -0.06447
    -0.10091
    -0.00981
    -0.02803
    -0.00981
    -0.00981
    -0.04625
     0.00841
    -0.04625
    -0.08269
    -0.08269
     0.11773
    -0.10091
    -0.15557
     0.04485
     0.00841
    -0.10091
    -0.04625
     0.02663
    -0.04625
     0.08129
    -0.02803
    -0.02803
     0.02663
     0.00841
    -0.00981
    -0.02803
     0.08129
    -0.00981
    -0.02803
     0.06307
     0.17239
     0.02663
     0.09951
    -0.04625
     0.04485
     0.13595
     0.06307
     0.11773
     0.02663
     0.13595
     0.00841
     0.06307
     0.08129
     0.08129
     0.06307
     0.11773
     0.04485
     0.06307
     0.04485
    -0.04625
     0.02663
     0.04485
     0.02663
    -0.02803
    -0.19201
    -0.28311
    -0.48352
    -1.17588
    -0.99368
     0.53679
     1.52066
     0.44569
     0.22705
     0.55501
     0.35459
    -0.17379
    -0.41064
     0.02663
     1.19270
     0.71898
     0.42747
     0.59145
     0.55501
     0.31815
     0.20883
     0.08129
    -0.10091
    -0.21023
    -0.30133
    -0.19201
    -0.28311
    -0.31955
    -0.30133
    -0.22845
    -0.04625
    -0.10091
    -0.19201
    -0.04625
    -0.10091
    -0.00981
    -0.11913
     0.06307
    -0.10091
    -0.13735
    -0.10091
    -0.04625
    -0.10091
    -0.08269
    -0.13735
    -0.10091
    -0.00981
    -0.04625
    -0.00981
    -0.11913
    -0.02803
    -0.11913
    -0.08269
     0.09951
    -0.00981
    -0.10091
    -0.02803
    -0.02803
     0.02663
     0.06307
    -0.06447
    -0.08269
    -0.02803
     0.00841
     0.04485
    -0.02803
     0.02663
    -0.08269
    -0.10091
    -0.02803
     0.06307
     0.00841
     0.00841
    -0.06447
    -0.02803
    -0.02803
    -0.06447
    -0.04625
    -0.02803
    -0.02803
     0.00841
    -0.02803
    -0.08269
    -0.04625
    -0.11913
    -0.11913
     0.09951
    -0.04625
    -0.11913
    -0.13735
    -0.04625
    -0.02803
    -0.02803
    -0.08269
    -0.11913
    -0.08269
    -0.04625
    -0.00981
     0.00841
    -0.13735
    -0.02803
    -0.08269
     0.04485
     0.06307
    -0.08269
    -0.06447
    -0.00981
     0.04485
    -0.00981
    -0.10091
    -0.06447
     0.00841
     0.00841
     0.06307
    -0.02803
    -0.04625
    -0.00981
    -0.11913
     0.04485
     0.00841
    -0.02803
    -0.04625
    -0.02803
    -0.02803
    -0.06447
    -0.06447
    -0.00981
    -0.00981
    -0.00981
    -0.02803
     0.00841
     0.08129
    -0.02803
    -0.08269
    -0.00981
     0.09951
     0.02663
     0.02663
     0.00841
    -0.00981
     0.00841
    -0.04625
    -0.00981
    -0.00981
     0.02663
    -0.00981
    -0.02803
     0.02663
    -0.04625
    -0.10091
    -0.10091
     0.06307
     0.00841
    -0.02803
    -0.08269
    -0.06447
     0.02663
     0.02663
    -0.02803
    -0.04625
    -0.06447
     0.04485
    -0.06447
     0.02663
    -0.04625
    -0.04625
    -0.15557
    -0.08269
     0.08129
    -0.08269
    -0.08269
    -0.02803
    -0.13735
    -0.08269
    -0.06447
    -0.08269
    -0.08269
    -0.00981
    -0.04625
    -0.13735
    -0.04625
    -0.15557
    -0.28311
    -0.13735
    -0.08269
    -0.24667
    -0.39242
    -0.70216
    -1.28520
    -0.88436
     0.90118
     1.11982
     0.11773
     0.39103
     0.53679
     0.39103
    -0.21023
    -0.35598
     0.51857
     0.79186
     0.28171
     0.51857
     0.68255
     0.55501
     0.48213
     0.19061
    -0.00981
    -0.24667
    -0.30133
    -0.19201
    -0.35598
    -0.37420
    -0.35598
    -0.21023
    -0.17379
    -0.22845
    -0.08269
    -0.10091
    -0.00981
     0.00841
    -0.10091
    -0.10091
    -0.11913
     0.02663
    -0.11913
     0.02663
    -0.04625
     0.00841
     0.06307
     0.06307
     0.02663
    -0.10091
     0.08129
     0.15417
     0.00841
     0.06307
     0.13595
     0.08129
     0.04485
     0.08129
     0.06307
     0.09951
     0.09951
     0.08129
     0.11773
     0.11773
     0.08129
    -0.06447
    -0.02803
     0.17239
     0.02663
     0.06307
     0.02663
     0.02663
     0.02663
     0.00841
     0.08129
     0.02663
     0.02663
     0.09951
     0.00841
     0.11773
     0.06307
    -0.02803
    -0.02803
     0.02663
     0.02663
     0.02663
     0.02663
    -0.10091
    -0.02803
    -0.10091
    -0.10091
    -0.21023
    -0.21023
    -0.21023
    -0.24667
    -0.19201
    -0.28311
    -0.31955
    -0.51996
    -0.37420
    -0.37420
    -0.44708
    -0.48352
    -0.42886
    -0.50174
    -0.48352
    -0.48352
    -0.41064
    -0.41064
    -0.33777
    -0.33777
    -0.35598
    -0.24667
    -0.30133
    -0.31955
    -0.19201
    -0.15557
    -0.13735
    -0.10091
    -0.15557
    -0.13735
    -0.17379
    -0.11913
    -0.08269
    -0.08269
    -0.11913
    -0.13735
    -0.10091
    -0.08269
    -0.15557
    -0.24667
    -0.15557
    -0.15557
    -0.13735
    -0.17379
    -0.17379
    -0.19201
    -0.17379
    -0.24667
    -0.17379
    -0.13735
    -0.22845
    -0.26489
    -0.28311
    -0.22845
    -0.24667
    -0.33777
    -0.39242
    -0.22845
    -0.24667
    -0.31955
    -0.22845
    -0.30133
    -0.31955
    -0.31955
    -0.24667
    -0.26489
    -0.19201
    -0.19201
    -0.26489
    -0.15557
    -0.13735
    -0.15557
    -0.26489
    -0.04625
    -0.08269
    -0.15557
    -0.13735
    -0.08269
    -0.22845
    -0.11913
    -0.11913
    -0.10091
    -0.06447
    -0.11913
    -0.17379
    -0.17379
    -0.15557
    -0.13735
    -0.24667
    -0.15557
    -0.10091
    -0.15557
    -0.19201
    -0.21023
    -0.17379
    -0.37420
    -0.39242
    -0.51996
    -0.44708
     0.44569
     0.44569
     0.02663
     0.06307
     0.19061
     0.17239
    -0.42886
    -0.79326
    -1.15766
     0.19061
     1.17448
     0.53679
    -0.10091
    -0.10091
    -0.17379
    -0.11913
    -0.28311
    -0.21023
    -0.15557
     0.09951
     0.02663
     0.11773
    -0.11913
    -0.04625
    -0.06447
     0.09951
    -0.04625
    -0.06447
    -0.00981
    -0.08269
    -0.10091
    -0.08269
    -0.22845
    -0.28311
    -0.19201
    -0.19201
    -0.06447
    -0.11913
    -0.17379
    -0.04625
    -0.11913
    -0.17379
    -0.11913
    -0.17379
    -0.11913
    -0.17379
    -0.19201
    -0.19201
    -0.00981
    -0.15557
    -0.15557
    -0.13735
    -0.24667
    -0.21023
    -0.17379
    -0.10091
    -0.13735
    -0.30133
    -0.15557
    -0.10091
    -0.06447
    -0.19201
    -0.13735
    -0.22845
    -0.04625
    -0.19201
    -0.06447
    -0.19201
    -0.15557
    -0.13735
    -0.17379
    -0.10091
    -0.08269
    -0.10091
    -0.19201
    -0.10091
    -0.08269
    -0.17379
    -0.21023
    -0.17379
    -0.04625
     0.20883
     0.50035
     0.15417
    -0.24667
    -0.21023
    -0.21023
    -0.04625
     0.02663
     0.06307
    -0.04625
    -0.04625
    -0.06447
    -0.10091
    -0.21023
    -0.35598
    -0.22845
    -0.31955
    -0.30133
    -0.22845
    -0.28311
    -0.24667
    -0.26489
    -0.28311
    -0.19201
    -0.22845
    -0.24667
    -0.26489
    -0.28311
    -0.15557
    -0.22845
    -0.31955
    -0.28311
    -0.21023
    -0.22845
    -0.26489
    -0.22845
    -0.37420
    -0.28311
    -0.35598
    -0.28311
    -0.19201
    -0.24667
    -0.31955
    -0.30133
    -0.17379
    -0.22845
    -0.31955
    -0.24667
    -0.31955
    -0.22845
    -0.10091
    -0.21023
    -0.21023
    -0.22845
    -0.17379
    -0.26489
    -0.08269
    -0.13735
    -0.22845
    -0.11913
    -0.08269
    -0.17379
    -0.19201
    -0.21023
    -0.21023
    -0.13735
    -0.08269
    -0.11913
    -0.11913
    -0.17379
    -0.22845
    -0.11913
    -0.04625
    -0.04625
    -0.17379
    -0.11913
    -0.11913
    -0.04625
    -0.08269
    -0.21023
    -0.06447
    -0.13735
    -0.06447
    -0.06447
    -0.13735
    -0.11913
    -0.13735
    -0.19201
    -0.04625
    -0.02803
    -0.13735
    -0.13735
    -0.11913
    -0.10091
    -0.02803
    -0.13735
    -0.11913
     0.02663
     0.09951
     0.19061
     0.15417
    -0.33777
    -0.88436
    -0.35598
     0.17239
    -0.00981
     0.13595
    -0.31955
    -0.88436
    -1.32164
    -1.12122
    -0.11913
     0.88296
     0.06307
    -0.39242
    -0.24667
    -0.19201
    -0.24667
    -0.02803
     0.08129
     0.35459
     0.60967
     0.53679
     0.28171
     0.02663
     0.11773
     0.37281
     0.31815
    -0.15557
    -0.10091
     0.00841
     0.02663
    -0.04625
    -0.37420
    -0.48352
    -0.41064
    -0.44708
    -0.24667
    -0.11913
    -0.21023
    -0.11913
    -0.15557
    -0.19201
    -0.13735
    -0.21023
    -0.24667
    -0.24667
    -0.08269
    -0.11913
    -0.10091
    -0.17379
    -0.17379
    -0.24667
    -0.17379
     0.02663
    -0.17379
    -0.17379
    -0.17379
    -0.24667
    -0.13735
    -0.15557
    -0.22845
    -0.19201
    -0.17379
    -0.11913
    -0.15557
    -0.17379
    -0.17379
    -0.19201
    -0.24667
    -0.02803
    -0.15557
    -0.24667
    -0.13735
    -0.22845
    -0.11913
    -0.10091
    -0.17379
    -0.10091
    -0.13735
    -0.08269
    -0.04625
    -0.13735
    -0.10091
    -0.19201
    -0.15557
     0.00841
    -0.04625
    -0.15557
    -0.13735
    -0.08269
    -0.15557
    -0.08269
    -0.21023
    -0.08269
    -0.10091
    -0.11913
    -0.10091
    -0.10091
    -0.10091
    -0.17379
    -0.30133
    -0.08269
    -0.02803
    -0.11913
    -0.17379
    -0.17379
    -0.19201
    -0.17379
    -0.15557
    -0.17379
    -0.17379
    -0.17379
    -0.17379
    -0.11913
    -0.11913
    -0.19201
    -0.31955
    -0.28311
    -0.06447
    -0.10091
    -0.21023
    -0.17379
    -0.17379
    -0.10091
    -0.21023
    -0.15557
    -0.21023
    -0.13735
    -0.15557
    -0.22845
    -0.19201
    -0.24667
    -0.24667
    -0.35598
    -0.17379
    -0.17379
    -0.24667
    -0.26489
    -0.28311
    -0.30133
    -0.28311
    -0.26489
    -0.24667
    -0.30133
    -0.28311
    -0.30133
    -0.24667
    -0.28311
    -0.33777
    -0.42886
    -0.22845
    -0.28311
    -0.31955
    -0.35598
    -0.39242
    -0.35598
    -0.37420
    -0.39242
    -0.41064
    -0.37420
    -0.37420
    -0.42886
    -0.30133
    -0.37420
    -0.39242
    -0.50174
    -0.46530
    -0.35598
    -0.30133
    -0.41064
    -0.41064
    -0.37420
    -0.39242
    -0.35598
    -0.39242
    -0.35598
    -0.31955
    -0.33777
    -0.22845
    -0.22845
    -0.15557
    -0.08269
     0.06307
    -0.13735
    -1.08478
    -1.13944
    -0.13735
     0.11773
    -0.22845
    -0.02803
    -0.64750
    -1.08478
    -1.68603
    -1.17588
     0.17239
     0.57323
    -0.41064
    -0.51996
    -0.51996
    -0.31955
    -0.33777
    -0.02803
     0.13595
     0.22705
     0.40925
     0.37281
     0.09951
    -0.02803
     0.19061
     0.42747
     0.06307
     0.13595
     0.19061
     0.09951
    -0.06447
    -0.00981
    -0.28311
    -0.30133
    -0.13735
    -0.10091
    -0.06447
    -0.00981
    -0.13735
    -0.11913
    -0.04625
    -0.11913
    -0.10091
    -0.06447
    -0.10091
    -0.06447
    -0.17379
    -0.02803
     0.02663
    -0.04625
    -0.02803
    -0.02803
    -0.10091
    -0.00981
    -0.15557
    -0.04625
    -0.00981
     0.00841
    -0.06447
    -0.13735
    -0.04625
    -0.08269
    -0.08269
    -0.17379
    -0.04625
    -0.02803
    -0.11913
    -0.15557
    -0.11913
    -0.13735
    -0.10091
    -0.08269
    -0.17379
    -0.10091
    -0.13735
    -0.13735
    -0.11913
    -0.10091
    -0.08269
    -0.13735
    -0.13735
    -0.06447
    -0.10091
     0.00841
    -0.13735
    -0.10091
    -0.10091
    -0.10091
    -0.08269
     0.02663
    -0.06447
    -0.06447
    -0.04625
    -0.00981
    -0.08269
    -0.13735
    -0.08269
    -0.02803
    -0.08269
    -0.06447
     0.02663
    -0.10091
    -0.06447
    -0.15557
    -0.00981
    -0.02803
    -0.00981
    -0.04625
    -0.06447
    -0.00981
    -0.08269
    -0.10091
    -0.06447
     0.02663
    -0.08269
    -0.02803
    -0.00981
    -0.00981
    -0.08269
    -0.06447
     0.02663
    -0.02803
    -0.00981
    -0.04625
    -0.04625
    -0.06447
     0.02663
    -0.00981
    -0.10091
     0.02663
    -0.00981
    -0.02803
     0.00841
     0.06307
    -0.00981
    -0.06447
     0.00841
     0.00841
     0.00841
    -0.02803
    -0.04625
    -0.08269
     0.00841
    -0.08269
    -0.13735
     0.02663
     0.00841
    -0.11913
    -0.15557
    -0.04625
    -0.10091
    -0.15557
    -0.19201
    -0.08269
    -0.13735
    -0.10091
    -0.04625
    -0.19201
    -0.13735
    -0.10091
    -0.17379
    -0.11913
    -0.06447
    -0.08269
    -0.08269
    -0.10091
    -0.00981
    -0.00981
    -0.24667
    -0.11913
    -0.04625
    -0.04625
    -0.13735
    -0.13735
    -0.17379
    -0.22845
    -0.26489
    -0.35598
    -0.59284
    -1.10300
    -0.92080
     0.62789
     1.21092
     0.19061
     0.09951
     0.35459
     0.20883
    -0.33777
    -0.75682
    -0.33777
     1.04694
     0.77364
     0.35459
     0.22705
     0.29993
     0.15417
    -0.08269
    -0.22845
    -0.24667
    -0.35598
    -0.39242
    -0.35598
    -0.30133
    -0.37420
    -0.26489
    -0.26489
    -0.17379
    -0.19201
    -0.22845
    -0.28311
    -0.11913
    -0.11913
    -0.17379
    -0.11913
    -0.24667
    -0.21023
    -0.17379
    -0.21023
    -0.19201
    -0.10091
    -0.11913
    -0.24667
    -0.24667
    -0.17379
    -0.13735
    -0.17379
    -0.17379
    -0.06447
    -0.24667
    -0.24667
    -0.15557
    -0.11913
    -0.13735
    -0.15557
    -0.13735
    -0.13735
    -0.08269
    -0.11913
    -0.04625
    -0.15557
    -0.15557
    -0.13735
    -0.08269
    -0.08269
    -0.00981
    -0.15557
    -0.11913
    -0.00981
    -0.04625
    -0.11913
    -0.11913
    -0.17379
    -0.06447
     0.00841
    -0.00981
    -0.10091
    -0.08269
    -0.17379
    -0.15557
     0.02663
    -0.00981
    -0.15557
    -0.11913
    -0.10091
     0.00841
    -0.10091
    -0.13735
    -0.15557
    -0.11913
    -0.04625
     0.00841
    -0.08269
    -0.13735
    -0.10091
    -0.19201
    -0.02803
    -0.00981
    -0.17379
    -0.11913
    -0.04625
    -0.10091
    -0.08269
    -0.13735
    -0.13735
    -0.15557
    -0.10091
    -0.02803
    -0.13735
    -0.06447
    -0.17379
    -0.11913
    -0.15557
     0.02663
    -0.15557
    -0.10091
    -0.04625
    -0.08269
    -0.00981
    -0.13735
    -0.08269
    -0.10091
    -0.00981
    -0.06447
    -0.02803
    -0.11913
    -0.06447
    -0.11913
    -0.17379
     0.08129
    -0.11913
    -0.10091
    -0.15557
     0.02663
    -0.11913
    -0.06447
    -0.17379
    -0.17379
    -0.10091
    -0.08269
    -0.06447
    -0.08269
    -0.13735
    -0.15557
    -0.15557
    -0.10091
     0.00841
    -0.15557
    -0.13735
    -0.11913
    -0.13735
    -0.06447
    -0.11913
    -0.13735
    -0.08269
    -0.04625
    -0.10091
    -0.06447
    -0.06447
    -0.11913
    -0.17379
    -0.08269
     0.04485
    -0.10091
    -0.11913
    -0.06447
     0.00841
    -0.08269
     0.00841
    -0.08269
    -0.06447
    -0.00981
    -0.04625
    -0.02803
    -0.04625
    -0.06447
    -0.15557
    -0.11913
     0.04485
    -0.17379
    -0.28311
    -0.17379
    -0.26489
    -0.39242
    -0.79326
    -1.12122
    -0.21023
     1.44778
     0.71898
    -0.00981
     0.42747
     0.37281
     0.00841
    -0.48352
    -0.57462
     0.55501
     1.06516
     0.33637
     0.35459
     0.37281
     0.22705
     0.09951
    -0.19201
    -0.26489
    -0.33777
    -0.24667
    -0.28311
    -0.28311
    -0.35598
    -0.31955
    -0.11913
     0.02663
    -0.15557
    -0.22845
    -0.10091
    -0.04625
     0.09951
     0.02663
    -0.04625
    -0.02803
    -0.06447
     0.02663
     0.02663
     0.06307
     0.02663
    -0.15557
    -0.08269
     0.15417
     0.09951
     0.08129
     0.00841
     0.02663
     0.04485
     0.06307
     0.00841
     0.08129
     0.08129
     0.06307
     0.13595
     0.08129
     0.04485
    -0.02803
    -0.00981
     0.13595
     0.09951
     0.09951
     0.06307
     0.02663
    -0.02803
     0.08129
    -0.04625
     0.04485
     0.00841
     0.08129
     0.09951
     0.04485
    -0.02803
     0.08129
    -0.00981
     0.11773
     0.13595
     0.09951
     0.09951
    -0.00981
     0.06307
     0.13595
     0.02663
     0.06307
     0.09951
     0.08129
     0.06307
     0.02663
    -0.00981
    -0.02803
    -0.13735
    -0.04625
     0.04485
    -0.08269
    -0.10091
    -0.21023
    -0.28311
    -0.19201
    -0.17379
    -0.28311
    -0.31955
    -0.31955
    -0.24667
    -0.39242
    -0.31955
    -0.42886
    -0.55640
    -0.44708
    -0.39242
    -0.42886
    -0.39242
    -0.46530
    -0.44708
    -0.39242
    -0.44708
    -0.35598
    -0.31955
    -0.41064
    -0.31955
    -0.39242
    -0.17379
    -0.24667
    -0.31955
    -0.39242
    -0.28311
    -0.11913
    -0.26489
    -0.24667
    -0.30133
    -0.24667
    -0.30133
    -0.31955
    -0.24667
    -0.28311
    -0.33777
    -0.33777
    -0.19201
    -0.31955
    -0.30133
    -0.42886
    -0.22845
    -0.21023
    -0.28311
    -0.26489
    -0.33777
    -0.37420
    -0.37420
    -0.19201
    -0.24667
    -0.31955
    -0.24667
    -0.28311
    -0.24667
    -0.24667
    -0.26489
    -0.33777
    -0.28311
    -0.19201
    -0.24667
    -0.22845
    -0.24667
    -0.30133
    -0.22845
    -0.22845
    -0.17379
    -0.26489
    -0.19201
    -0.17379
    -0.21023
    -0.22845
    -0.19201
    -0.15557
    -0.31955
    -0.13735
    -0.11913
    -0.17379
    -0.13735
    -0.22845
    -0.26489
    -0.22845
    -0.21023
    -0.15557
    -0.19201
    -0.11913
    -0.10091
    -0.24667
     0.00841
    -0.24667
    -0.39242
     0.13595
    -0.00981
     0.15417
    -0.00981
    -0.66572
    -1.43095
    -1.21232
     0.20883
     1.01050
     0.15417
    -0.35598
    -0.35598
    -0.35598
    -0.42886
    -0.24667
    -0.21023
     0.06307
     0.20883
     0.24527
     0.13595
    -0.04625
    -0.00981
     0.19061
     0.13595
    -0.06447
    -0.06447
    -0.04625
    -0.00981
    -0.04625
    -0.19201
    -0.41064
    -0.33777
    -0.21023
    -0.04625
    -0.19201
    -0.13735
    -0.13735
    -0.08269
    -0.06447
    -0.15557
    -0.17379
    -0.08269
    -0.11913
    -0.08269
    -0.08269
    -0.10091
    -0.04625
    -0.11913
    -0.11913
    -0.00981
    -0.08269
    -0.10091
    -0.06447
    -0.02803
    -0.11913
    -0.11913
    -0.19201
    -0.13735
    -0.06447
    -0.13735
    -0.24667
    -0.15557
    -0.10091
    -0.11913
    -0.22845
    -0.10091
    -0.13735
    -0.13735
    -0.11913
    -0.17379
    -0.24667
    -0.22845
    -0.15557
    -0.17379
    -0.15557
    -0.10091
    -0.17379
    -0.24667
    -0.10091
    -0.15557
    -0.31955
    -0.21023
    -0.15557
    -0.26489
    -0.11913
    -0.13735
    -0.24667
    -0.24667
    -0.21023
    -0.24667
    -0.13735
    -0.17379
    -0.21023
    -0.22845
    -0.19201
    -0.22845
    -0.37420
    -0.26489
    -0.17379
    -0.26489
    -0.26489
    -0.24667
    -0.30133
    -0.30133
    -0.33777
    -0.30133
    -0.30133
    -0.31955
    -0.22845
    -0.41064
    -0.31955
    -0.26489
    -0.37420
    -0.41064
    -0.33777
    -0.37420
    -0.37420
    -0.33777
    -0.30133
    -0.42886
    -0.46530
    -0.39242
    -0.46530
    -0.30133
    -0.31955
    -0.46530
    -0.39242
    -0.33777
    -0.39242
    -0.48352
    -0.30133
    -0.33777
    -0.39242
    -0.31955
    -0.35598
    -0.21023
    -0.26489
    -0.42886
    -0.31955
    -0.31955
    -0.21023
    -0.26489
    -0.24667
    -0.31955
    -0.30133
    -0.31955
    -0.28311
    -0.22845
    -0.31955
    -0.35598
    -0.21023
    -0.17379
    -0.31955
    -0.28311
    -0.30133
    -0.28311
    -0.24667
    -0.24667
    -0.21023
    -0.28311
    -0.17379
    -0.31955
    -0.24667
    -0.13735
    -0.24667
    -0.31955
    -0.10091
    -0.21023
    -0.22845
    -0.21023
    -0.26489
    -0.26489
    -0.13735
    -0.10091
    -0.17379
    -0.15557
    -0.15557
    -0.04625
     0.02663
     0.40925
     0.06307
    -0.44708
    -1.08478
    -0.55640
     0.20883
    -0.22845
     0.09951
    -0.41064
    -0.77504
    -1.32164
    -1.50383
    -0.55640
     0.70076
     0.06307
    -0.46530
    -0.31955
    -0.28311
    -0.46530
    -0.04625
     0.08129
     0.44569
     0.40925
     0.50035
     0.19061
     0.02663
     0.09951
     0.37281
     0.22705
    -0.19201
    -0.00981
    -0.06447
    -0.13735
    -0.13735
    -0.50174
    -0.53818
    -0.39242
    -0.37420
    -0.28311
    -0.28311
    -0.22845
    -0.11913
    -0.17379
    -0.11913
    -0.24667
    -0.24667
    -0.21023
    -0.24667
    -0.17379
    -0.02803
    -0.19201
    -0.19201
    -0.17379
    -0.11913
    -0.11913
    -0.06447
    -0.30133
    -0.28311
    -0.21023
    -0.08269
    -0.10091
    -0.11913
    -0.21023
    -0.24667
    -0.30133
    -0.08269
    -0.17379
    -0.24667
    -0.24667
    -0.22845
    -0.10091
    -0.15557
    -0.19201
    -0.19201
    -0.17379
    -0.24667
    -0.06447
    -0.13735
    -0.11913
    -0.21023
    -0.21023
    -0.08269
    -0.06447
    -0.10091
    -0.15557
    -0.22845
    -0.15557
    -0.10091
    -0.10091
    -0.21023
    -0.17379
    -0.17379
    -0.10091
    -0.15557
    -0.17379
    -0.24667
    -0.22845
    -0.15557
    -0.04625
    -0.11913
    -0.22845
    -0.21023
    -0.21023
    -0.17379
    -0.10091
    -0.21023
    -0.19201
    -0.10091
    -0.11913
    -0.15557
    -0.17379
    -0.21023
    -0.26489
    -0.22845
    -0.06447
    -0.13735
    -0.19201
    -0.21023
    -0.21023
    -0.10091
    -0.21023
    -0.21023
    -0.24667
    -0.24667
    -0.10091
    -0.13735
    -0.19201
    -0.13735
    -0.28311
    -0.30133
    -0.13735
    -0.15557
    -0.26489
    -0.13735
    -0.31955
    -0.17379
    -0.24667
    -0.31955
    -0.24667
    -0.21023
    -0.21023
    -0.22845
    -0.11913
    -0.28311
    -0.28311
    -0.33777
    -0.24667
    -0.11913
    -0.28311
    -0.19201
    -0.28311
    -0.35598
    -0.21023
    -0.19201
    -0.19201
    -0.31955
    -0.26489
    -0.19201
    -0.24667
    -0.22845
    -0.24667
    -0.30133
    -0.37420
    -0.10091
    -0.19201
    -0.31955
    -0.26489
    -0.28311
    -0.22845
    -0.22845
    -0.21023
    -0.31955
    -0.31955
    -0.19201
    -0.24667
    -0.22845
    -0.26489
    -0.22845
    -0.31955
    -0.08269
    -0.08269
    -0.10091
    -0.00981
     0.28171
     0.06307
    -0.50174
    -1.26698
    -0.75682
     0.13595
    -0.06447
    -0.00981
    -0.21023
    -0.75682
    -1.41273
    -1.52205
    -0.64750
     0.39103
     0.09951
    -0.44708
    -0.50174
    -0.22845
    -0.39242
    -0.11913
    -0.00981
     0.22705
     0.39103
     0.57323
     0.11773
    -0.06447
    -0.02803
     0.29993
     0.17239
     0.08129
     0.08129
     0.04485
    -0.00981
     0.02663
    -0.35598
    -0.57462
    -0.39242
    -0.24667
    -0.22845
    -0.19201
    -0.11913
    -0.08269
    -0.11913
    -0.13735
    -0.19201
    -0.06447
    -0.00981
    -0.08269
    -0.04625
    -0.00981
     0.08129
     0.08129
     0.11773
     0.13595
     0.13595
     0.17239
     0.19061
     0.15417
     0.20883
     0.15417
     0.06307
     0.19061
     0.15417
     0.11773
     0.11773
     0.09951
     0.11773
     0.08129
     0.09951
     0.11773
     0.08129
     0.02663
     0.02663
     0.06307
     0.04485
     0.11773
    -0.04625
    -0.00981
     0.11773
    -0.02803
     0.06307
     0.02663
     0.02663
     0.00841
     0.02663
    -0.04625
     0.00841
     0.06307
    -0.02803
     0.02663
     0.09951
     0.06307
    -0.06447
    -0.04625
    -0.13735
     0.08129
     0.08129
     0.08129
     0.06307
     0.02663
    -0.00981
     0.00841
     0.02663
     0.09951
     0.04485
     0.06307
     0.13595
     0.17239
     0.11773
     0.00841
     0.20883
     0.17239
     0.06307
     0.22705
     0.06307
     0.13595
     0.02663
     0.08129
     0.02663
     0.11773
     0.08129
     0.02663
     0.06307
     0.08129
     0.06307
    -0.08269
     0.00841
     0.02663
    -0.04625
     0.06307
    -0.10091
    -0.10091
    -0.08269
    -0.02803
    -0.00981
    -0.08269
    -0.10091
    -0.15557
    -0.17379
    -0.02803
    -0.13735
    -0.17379
    -0.19201
    -0.08269
    -0.13735
    -0.17379
    -0.11913
    -0.24667
    -0.21023
    -0.22845
    -0.15557
    -0.22845
    -0.11913
    -0.13735
    -0.28311
    -0.21023
    -0.19201
    -0.28311
    -0.26489
    -0.11913
    -0.13735
    -0.26489
    -0.15557
    -0.30133
    -0.26489
    -0.21023
    -0.21023
    -0.15557
    -0.28311
    -0.24667
    -0.30133
    -0.24667
    -0.17379
    -0.24667
    -0.42886
    -0.31955
    -0.41064
    -0.51996
    -0.57462
    -1.17588
    -1.83179
    -0.90258
     1.53888
     1.41134
    -0.11913
    -0.17379
    -0.04625
    -0.08269
    -0.28311
    -0.13735
     0.73720
     0.66433
     0.17239
     0.33637
     0.55501
     0.37281
     0.19061
    -0.11913
    -0.35598
    -0.41064
    -0.48352
    -0.48352
    -0.55640
    -0.61106
    -0.62928
    -0.48352
    -0.51996
    -0.37420
    -0.33777
    -0.41064
    -0.37420
    -0.33777
    -0.24667
    -0.19201
    -0.31955
    -0.35598
    -0.24667
    -0.24667
    -0.13735
    -0.28311
    -0.31955
    -0.13735
    -0.28311
    -0.21023
    -0.17379
    -0.11913
    -0.21023
    -0.13735
    -0.15557
    -0.15557
    -0.24667
    -0.10091
    -0.17379
     0.02663
    -0.08269
    -0.21023
    -0.08269
    -0.04625
    -0.11913
    -0.11913
     0.02663
    -0.13735
    -0.15557
    -0.08269
    -0.02803
     0.00841
    -0.08269
    -0.19201
    -0.00981
    -0.04625
     0.02663
    -0.10091
    -0.11913
    -0.11913
    -0.00981
    -0.10091
     0.02663
    -0.00981
    -0.04625
    -0.08269
    -0.00981
     0.06307
    -0.06447
    -0.06447
    -0.00981
    -0.02803
     0.06307
     0.06307
     0.04485
    -0.00981
    -0.02803
    -0.00981
    -0.04625
     0.08129
     0.09951
     0.00841
     0.02663
     0.06307
     0.04485
     0.08129
    -0.00981
    -0.02803
     0.08129
     0.02663
     0.06307
    -0.00981
     0.02663
     0.08129
    -0.04625
     0.06307
     0.11773
    -0.00981
    -0.02803
     0.08129
     0.15417
     0.06307
    -0.02803
     0.04485
     0.04485
     0.09951
     0.02663
     0.06307
     0.02663
     0.02663
    -0.00981
     0.11773
     0.04485
    -0.00981
    -0.08269
     0.02663
     0.02663
     0.00841
    -0.06447
    -0.06447
    -0.02803
     0.06307
     0.08129
    -0.04625
    -0.04625
    -0.04625
    -0.02803
    -0.02803
     0.13595
    -0.08269
    -0.08269
     0.04485
     0.09951
    -0.02803
     0.02663
    -0.02803
    -0.04625
     0.02663
     0.06307
     0.08129
    -0.04625
    -0.00981
    -0.06447
    -0.06447
     0.09951
     0.00841
    -0.00981
     0.02663
    -0.00981
     0.02663
    -0.04625
     0.02663
    -0.04625
     0.00841
     0.04485
     0.06307
     0.02663
    -0.02803
    -0.04625
    -0.06447
     0.06307
     0.00841
    -0.06447
    -0.02803
    -0.11913
    -0.06447
    -0.11913
    -0.22845
    -0.48352
    -0.90258
    -1.48561
    -0.92080
     1.55710
     1.90327
     0.11773
    -0.00981
     0.22705
     0.26349
     0.02663
     0.22705
     0.99228
     0.90118
     0.37281
     0.60967
     0.81008
     0.59145
     0.53679
     0.28171
     0.00841
    -0.24667
    -0.31955
    -0.37420
    -0.39242
    -0.37420
    -0.42886
    -0.39242
    -0.17379
    -0.21023
    -0.33777
    -0.19201
    -0.11913
    -0.13735
    -0.06447
    -0.17379
    -0.00981
    -0.11913
    -0.10091
    -0.11913
    -0.08269
    -0.04625
    -0.08269
    -0.00981
    -0.08269
    -0.00981
     0.02663
    -0.02803
    -0.06447
     0.00841
    -0.08269
     0.08129
     0.04485
    -0.06447
     0.04485
    -0.06447
    -0.04625
     0.11773
     0.09951
    -0.08269
     0.06307
    -0.06447
     0.02663
     0.08129
    -0.00981
     0.00841
    -0.04625
     0.06307
    -0.00981
     0.11773
    -0.00981
     0.02663
    -0.11913
     0.09951
     0.09951
     0.04485
     0.02663
    -0.00981
     0.08129
     0.02663
     0.02663
     0.02663
     0.00841
     0.08129
     0.11773
     0.04485
     0.02663
     0.06307
     0.09951
    -0.00981
     0.17239
     0.15417
     0.04485
     0.06307
     0.06307
     0.04485
     0.08129
     0.11773
     0.06307
     0.08129
     0.08129
     0.06307
     0.08129
     0.06307
     0.04485
    -0.04625
     0.15417
     0.08129
     0.00841
    -0.02803
     0.02663
     0.00841
    -0.00981
     0.02663
     0.04485
     0.00841
    -0.02803
     0.02663
    -0.02803
    -0.02803
    -0.06447
    -0.11913
     0.02663
     0.11773
    -0.04625
    -0.00981
     0.00841
    -0.00981
    -0.00981
     0.06307
    -0.04625
     0.00841
     0.00841
     0.00841
     0.11773
    -0.00981
    -0.02803
    -0.02803
    -0.04625
     0.08129
     0.04485
    -0.00981
     0.06307
     0.04485
     0.00841
     0.06307
     0.09951
     0.04485
     0.04485
     0.08129
     0.02663
     0.11773
     0.08129
    -0.02803
    -0.06447
     0.15417
     0.13595
     0.02663
     0.00841
     0.06307
     0.02663
     0.08129
     0.00841
     0.00841
     0.09951
    -0.00981
     0.04485
     0.06307
     0.13595
    -0.06447
    -0.06447
     0.08129
     0.08129
     0.09951
     0.04485
    -0.04625
     0.02663
    -0.06447
     0.04485
     0.00841
    -0.08269
    -0.13735
    -0.21023
    -0.31955
    -0.37420
    -0.93902
    -1.75891
    -0.55640
     2.12191
     1.70286
     0.02663
    -0.13735
     0.06307
     0.11773
     0.09951
     0.42747
     1.15626
     0.70076
     0.37281
     0.62789
     0.81008
     0.59145
     0.44569
    -0.00981
    -0.04625
    -0.17379
    -0.35598
    -0.31955
    -0.37420
    -0.50174
    -0.48352
    -0.31955
    -0.17379
    -0.15557
    -0.26489
    -0.17379
    -0.06447
    -0.04625
    -0.06447
    -0.21023
    -0.04625
     0.02663
    -0.06447
    -0.04625
    -0.04625
    -0.02803
     0.02663
    -0.13735
     0.02663
     0.00841
     0.00841
    -0.06447
     0.00841
     0.09951
     0.08129
    -0.10091
     0.08129
     0.11773
     0.02663
     0.00841
     0.04485
     0.06307
    -0.00981
     0.08129
     0.02663
     0.09951
     0.02663
     0.02663
     0.02663
     0.08129
     0.08129
    -0.06447
     0.04485
     0.06307
     0.09951
     0.09951
     0.13595
     0.06307
     0.00841
     0.06307
     0.13595
     0.13595
     0.02663
     0.08129
    -0.04625
     0.15417
     0.11773
     0.02663
    -0.06447
     0.09951
     0.06307
    -0.02803
     0.11773
     0.02663
    -0.00981
    -0.00981
    -0.00981
     0.02663
     0.02663
     0.04485
     0.00841
     0.04485
     0.02663
     0.00841
    -0.06447
     0.02663
    -0.00981
    -0.04625
     0.09951
     0.09951
    -0.00981
    -0.10091
    -0.00981
     0.04485
     0.02663
     0.11773
     0.04485
     0.02663
     0.08129
     0.02663
     0.04485
     0.04485
     0.02663
     0.13595
     0.08129
     0.09951
     0.09951
     0.06307
     0.06307
     0.04485
     0.11773
     0.11773
     0.13595
     0.09951
     0.09951
     0.11773
     0.02663
     0.08129
     0.11773
     0.17239
     0.09951
     0.11773
     0.19061
     0.08129
     0.06307
     0.11773
     0.17239
     0.20883
     0.19061
     0.13595
     0.06307
     0.13595
     0.11773
     0.08129
     0.28171
     0.09951
     0.17239
     0.08129
     0.11773
     0.04485
     0.06307
     0.06307
     0.15417
     0.11773
     0.08129
     0.04485
     0.08129
     0.11773
     0.08129
     0.02663
     0.09951
     0.08129
    -0.04625
     0.04485
     0.08129
     0.06307
    -0.04625
    -0.06447
    -0.08269
    -0.00981
    -0.02803
    -0.15557
    -0.24667
    -0.26489
    -0.21023
    -0.39242
    -0.55640
    -0.79326
    -1.57671
    -1.06656
     1.08338
     1.32024
    -0.08269
    -0.42886
    -0.17379
    -0.28311
    -0.59284
    -0.99368
    -0.77504
     0.71898
     0.95584
     0.35459
     0.00841
    -0.04625
    -0.11913
    -0.46530
    -0.44708
    -0.50174
    -0.44708
    -0.42886
    -0.37420
    -0.42886
    -0.55640
    -0.55640
    -0.51996
    -0.41064
    -0.48352
    -0.64750
    -0.51996
    -0.33777
    -0.39242
    -0.48352
    -0.59284
    -0.53818
    -0.53818
    -0.46530
    -0.42886
    -0.41064
    -0.35598
    -0.26489
    -0.33777
    -0.42886
    -0.33777
    -0.24667
    -0.39242
    -0.30133
    -0.30133
    -0.35598
    -0.35598
    -0.35598
    -0.33777
    -0.33777
    -0.46530
    -0.42886
    -0.39242
    -0.41064
    -0.35598
    -0.46530
    -0.50174
    -0.44708
    -0.50174
    -0.48352
    -0.31955
    -0.57462
    -0.44708
    -0.42886
    -0.42886
    -0.39242
    -0.50174
    -0.39242
    -0.37420
    -0.31955
    -0.28311
    -0.35598
    -0.33777
    -0.33777
    -0.26489
    -0.22845
    -0.11913
    -0.24667
    -0.24667
    -0.22845
    -0.13735
    -0.19201
    -0.17379
    -0.31955
    -0.08269
    -0.11913
    -0.06447
    -0.13735
    -0.13735
    -0.06447
    -0.17379
    -0.21023
     0.06307
    -0.02803
    -0.11913
     0.02663
    -0.06447
     0.02663
    -0.06447
    -0.04625
    -0.06447
    -0.00981
     0.13595
     0.04485
     0.04485
     0.00841
     0.06307
    -0.10091
     0.13595
     0.09951
     0.06307
     0.09951
     0.02663
     0.09951
     0.09951
     0.08129
     0.08129
     0.08129
     0.15417
     0.13595
     0.13595
     0.11773
     0.08129
     0.02663
     0.08129
     0.24527
     0.11773
     0.09951
     0.08129
     0.19061
     0.13595
     0.09951
     0.02663
     0.06307
     0.09951
     0.17239
     0.09951
     0.06307
     0.02663
     0.02663
     0.02663
     0.17239
     0.09951
     0.04485
    -0.02803
     0.02663
     0.06307
     0.04485
    -0.06447
    -0.04625
    -0.00981
     0.06307
    -0.06447
    -0.08269
    -0.06447
    -0.06447
    -0.11913
    -0.02803
    -0.08269
    -0.08269
    -0.21023
    -0.00981
    -0.10091
    -0.22845
    -0.11913
    -0.13735
    -0.17379
    -0.06447
    -0.08269
    -0.04625
    -0.11913
    -0.22845
    -0.31955
    -0.11913
    -0.04625
    -0.26489
    -0.42886
    -0.59284
    -0.30133
     0.55501
     0.35459
    -0.10091
    -0.17379
    -0.02803
     0.11773
    -0.39242
    -0.77504
    -0.68394
     0.09951
     0.59145
     0.44569
    -0.04625
    -0.15557
    -0.11913
    -0.37420
    -0.30133
    -0.10091
    -0.11913
     0.04485
     0.09951
     0.09951
    -0.17379
    -0.17379
    -0.19201
     0.19061
    -0.15557
    -0.10091
    -0.04625
    -0.10091
    -0.06447
    -0.08269
    -0.31955
    -0.37420
    -0.30133
    -0.17379
    -0.22845
    -0.21023
    -0.22845
    -0.15557
    -0.21023
    -0.17379
    -0.24667
    -0.10091
    -0.17379
    -0.22845
    -0.13735
    -0.17379
    -0.17379
    -0.02803
    -0.00981
    -0.13735
    -0.17379
    -0.08269
    -0.08269
    -0.15557
    -0.11913
    -0.17379
    -0.22845
    -0.17379
    -0.00981
    -0.08269
    -0.22845
    -0.26489
    -0.22845
    -0.31955
    -0.08269
    -0.15557
    -0.22845
    -0.19201
    -0.22845
    -0.10091
    -0.11913
    -0.24667
    -0.21023
    -0.21023
    -0.00981
    -0.02803
    -0.19201
    -0.06447
    -0.11913
    -0.04625
    -0.04625
    -0.10091
    -0.00981
    -0.17379
    -0.02803
    -0.00981
    -0.00981
    -0.06447
    -0.17379
    -0.21023
    -0.04625
    -0.04625
    -0.13735
    -0.10091
    -0.17379
    -0.06447
    -0.13735
    -0.10091
    -0.13735
    -0.08269
    -0.11913
    -0.11913
    -0.08269
    -0.08269
    -0.10091
    -0.22845
    -0.10091
     0.02663
    -0.04625
    -0.08269
    -0.10091
    -0.11913
    -0.22845
    -0.11913
    -0.10091
    -0.15557
    -0.00981
    -0.17379
    -0.11913
    -0.04625
    -0.06447
    -0.17379
    -0.22845
    -0.00981
    -0.00981
    -0.13735
    -0.04625
    -0.15557
    -0.13735
    -0.04625
     0.00841
    -0.11913
    -0.17379
    -0.10091
    -0.04625
    -0.04625
    -0.13735
    -0.11913
    -0.28311
     0.06307
    -0.10091
    -0.15557
    -0.06447
    -0.13735
    -0.08269
    -0.13735
    -0.08269
    -0.17379
    -0.10091
    -0.11913
    -0.11913
    -0.10091
     0.00841
    -0.13735
    -0.21023
    -0.13735
     0.00841
    -0.13735
    -0.08269
    -0.15557
    -0.06447
    -0.11913
    -0.08269
    -0.06447
    -0.06447
    -0.13735
    -0.08269
     0.00841
    -0.06447
     0.02663
    -0.15557
    -0.11913
     0.04485
     0.02663
     0.09951
     0.17239
    -0.10091
    -0.28311
    -0.59284
    -0.31955
     0.22705
     0.06307
    -0.10091
    -0.35598
    -0.50174
    -0.93902
    -0.93902
    -0.00981
     0.48213
     0.09951
    -0.33777
    -0.30133
    -0.17379
    -0.04625
     0.19061
     0.20883
     0.37281
     0.33637
     0.42747
     0.37281
     0.11773
     0.02663
    -0.08269
     0.19061
     0.22705
     0.04485
    -0.02803
     0.00841
     0.06307
    -0.17379
    -0.44708
    -0.55640
    -0.41064
    -0.17379
    -0.15557
    -0.11913
    -0.11913
    -0.10091
    -0.19201
    -0.28311
    -0.11913
    -0.10091
    -0.22845
    -0.11913
    -0.13735
    -0.22845
    -0.13735
    -0.13735
    -0.10091
    -0.17379
    -0.00981
    -0.13735
    -0.13735
    -0.10091
    -0.06447
    -0.11913
    -0.08269
    -0.06447
    -0.13735
    -0.10091
    -0.06447
    -0.11913
    -0.15557
    -0.17379
    -0.08269
    -0.02803
    -0.02803
    -0.10091
    -0.19201
    -0.02803
    -0.04625
    -0.10091
    -0.17379
    -0.04625
    -0.00981
    -0.04625
    -0.00981
    -0.02803
    -0.06447
    -0.17379
    -0.04625
    -0.00981
    -0.06447
     0.00841
    -0.04625
    -0.08269
    -0.02803
    -0.04625
    -0.10091
    -0.02803
     0.04485
    -0.19201
    -0.08269
     0.02663
    -0.08269
    -0.02803
    -0.00981
    -0.02803
     0.04485
     0.06307
    -0.02803
    -0.08269
     0.00841
     0.06307
    -0.00981
     0.02663
     0.06307
     0.02663
     0.08129
     0.02663
     0.08129
     0.02663
     0.00841
     0.00841
     0.15417
     0.08129
     0.06307
     0.02663
     0.08129
     0.06307
     0.04485
     0.02663
     0.11773
     0.19061
     0.09951
     0.08129
     0.08129
     0.11773
     0.02663
     0.09951
     0.13595
     0.13595
     0.08129
     0.09951
     0.08129
     0.09951
     0.02663
    -0.04625
     0.11773
     0.02663
    -0.00981
     0.11773
     0.00841
    -0.00981
    -0.00981
    -0.08269
    -0.06447
     0.02663
     0.04485
    -0.10091
    -0.06447
    -0.08269
     0.00841
    -0.10091
     0.02663
    -0.04625
    -0.13735
    -0.15557
    -0.00981
    -0.02803
    -0.04625
    -0.08269
    -0.10091
     0.00841
     0.04485
    -0.04625
    -0.08269
    -0.00981
    -0.06447
    -0.08269
    -0.00981
     0.02663
    -0.15557
    -0.13735
    -0.11913
    -0.13735
    -0.46530
    -0.61106
    -1.06656
    -1.44917
     0.19061
     2.26767
     2.63207
    -1.21232
    -1.37630
    -0.33777
     0.22705
     0.70076
     0.77364
     0.71898
     0.55501
     0.11773
     0.13595
     0.13595
     0.02663
    -0.10091
    -0.22845
    -0.42886
    -0.59284
    -0.66572
    -0.88436
    -0.88436
    -1.01190
    -0.92080
    -0.92080
    -1.03012
    -0.86614
    -0.92080
    -0.84792
    -0.86614
    -0.86614
    -0.77504
    -0.84792
    -0.79326
    -0.86614
    -0.81148
    -0.84792
    -0.81148
    -0.82970
    -0.72038
    -0.72038
    -0.72038
    -0.79326
    -0.75682
    -0.75682
    -0.79326
    -0.77504
    -0.86614
    -0.86614
    -0.75682
    -0.79326
    -0.81148
    -0.88436
    -0.88436
    -0.97546
    -0.92080
    -0.99368
    -1.04834
    -1.08478
    -1.08478
    -1.03012
    -1.03012
    -1.21232
    -1.13944
    -1.23054
    -1.13944
    -1.10300
    -1.19410
    -1.23054
    -1.28520
    -1.32164
    -1.28520
    -1.08478
    -1.15766
    -1.30342
    -1.26698
    -1.13944
    -1.13944
    -1.17588
    -1.21232
    -1.21232
    -1.04834
    -0.99368
    -0.99368
    -1.01190
    -1.03012
    -1.04834
    -0.97546
    -0.75682
    -0.77504
    -0.88436
    -0.81148
    -0.82970
    -0.79326
    -0.77504
    -0.75682
    -0.77504
    -0.75682
    -0.72038
    -0.73860
    -0.72038
    -0.77504
    -0.82970
    -0.81148
    -0.79326
    -0.73860
    -0.86614
    -0.84792
    -0.84792
    -0.88436
    -0.88436
    -0.77504
    -0.84792
    -0.90258
    -0.84792
    -0.77504
    -0.79326
    -0.75682
    -0.81148
    -0.79326
    -0.68394
    -0.62928
    -0.61106
    -0.66572
    -0.59284
    -0.51996
    -0.53818
    -0.53818
    -0.53818
    -0.53818
    -0.50174
    -0.35598
    -0.39242
    -0.39242
    -0.44708
    -0.37420
    -0.44708
    -0.31955
    -0.28311
    -0.39242
    -0.30133
    -0.30133
    -0.24667
    -0.28311
    -0.30133
    -0.24667
    -0.31955
    -0.15557
    -0.19201
    -0.15557
    -0.21023
    -0.17379
    -0.21023
    -0.15557
    -0.04625
    -0.15557
    -0.15557
    -0.24667
    -0.11913
    -0.02803
    -0.15557
    -0.19201
    -0.22845
     0.00841
    -0.06447
    -0.08269
    -0.11913
    -0.10091
    -0.21023
    -0.10091
    -0.02803
    -0.06447
    -0.06447
    -0.08269
    -0.02803
    -0.06447
    -0.04625
     0.02663
    -0.02803
    -0.04625
    -0.11913
    -0.10091
     0.02663
    -0.11913
    -0.17379
    -0.26489
     0.22705
     0.37281
     0.08129
     0.06307
    -0.02803
     0.28171
     0.19061
    -0.31955
    -0.62928
    -0.44708
     0.26349
     0.75542
     0.44569
     0.09951
    -0.04625
    -0.08269
    -0.02803
     0.02663
     0.11773
     0.22705
     0.26349
     0.35459
     0.19061
    -0.04625
     0.06307
     0.28171
     0.28171
     0.00841
     0.06307
     0.22705
     0.04485
    -0.08269
    -0.17379
    -0.11913
    -0.19201
    -0.11913
    -0.13735
    -0.15557
    -0.04625
    -0.02803
    -0.10091
    -0.06447
    -0.13735
    -0.13735
    -0.15557
    -0.06447
    -0.10091
    -0.19201
    -0.08269
     0.06307
    -0.02803
    -0.11913
    -0.15557
    -0.04625
    -0.08269
    -0.06447
    -0.04625
    -0.11913
    -0.02803
    -0.10091
    -0.06447
    -0.06447
    -0.11913
    -0.13735
    -0.30133
     0.00841
     0.04485
    -0.04625
    -0.13735
    -0.11913
    -0.19201
    -0.15557
    -0.13735
    -0.10091
    -0.13735
    -0.15557
    -0.11913
    -0.10091
    -0.11913
    -0.11913
    -0.21023
    -0.08269
    -0.04625
    -0.10091
    -0.13735
    -0.11913
    -0.15557
    -0.08269
    -0.15557
    -0.06447
    -0.15557
    -0.02803
    -0.13735
    -0.04625
    -0.08269
    -0.06447
    -0.08269
    -0.11913
     0.00841
    -0.04625
    -0.06447
    -0.02803
    -0.11913
    -0.10091
    -0.00981
    -0.08269
    -0.04625
    -0.00981
    -0.04625
     0.02663
    -0.10091
    -0.04625
    -0.10091
    -0.06447
     0.06307
     0.02663
     0.04485
     0.00841
     0.08129
     0.06307
    -0.00981
     0.02663
     0.09951
    -0.04625
     0.13595
     0.04485
     0.04485
     0.19061
     0.08129
     0.02663
     0.06307
     0.17239
     0.09951
     0.11773
     0.04485
     0.09951
     0.17239
     0.15417
     0.19061
     0.09951
     0.11773
     0.13595
     0.24527
     0.19061
     0.19061
     0.08129
     0.15417
     0.17239
     0.22705
     0.20883
     0.24527
     0.11773
     0.13595
     0.19061
     0.28171
     0.11773
     0.22705
     0.15417
     0.17239
     0.26349
     0.26349
     0.13595
     0.17239
     0.22705
     0.20883
     0.26349
     0.28171
     0.28171
     0.17239
     0.24527
     0.28171
     0.29993
     0.31815
     0.31815
     0.26349
     0.24527
     0.31815
     0.29993
     0.26349
     0.62789
     0.33637
     0.20883
     0.20883
     0.15417
     0.04485
     0.48213
     0.90118
     0.62789
     0.33637
     0.31815
     0.42747
     0.48213
     0.02663
    -0.22845
    -0.06447
     0.59145
     0.88296
     0.55501
     0.31815
     0.26349
     0.24527
     0.06307
     0.28171
     0.26349
     0.44569
     0.48213
     0.46391
     0.35459
     0.26349
     0.35459
     0.53679
     0.44569
     0.24527
     0.37281
     0.42747
     0.37281
     0.40925
     0.15417
    -0.00981
     0.06307
     0.26349
     0.24527
     0.20883
     0.33637
     0.19061
     0.17239
     0.19061
     0.13595
     0.19061
     0.19061
     0.17239
     0.24527
     0.17239
     0.19061
     0.26349
     0.19061
     0.24527
     0.24527
     0.24527
     0.20883
     0.19061
     0.22705
     0.24527
     0.17239
     0.24527
     0.20883
     0.20883
     0.19061
     0.24527
     0.19061
     0.19061
     0.11773
     0.22705
     0.20883
     0.19061
     0.19061
     0.17239
     0.17239
     0.22705
     0.11773
     0.26349
     0.17239
     0.15417
     0.19061
     0.24527
     0.28171
     0.17239
     0.17239
     0.20883
     0.22705
     0.19061
     0.26349
     0.13595
     0.17239
     0.09951
     0.11773
     0.17239
     0.20883
     0.11773
     0.20883
     0.15417
     0.20883
     0.02663
     0.08129
     0.13595
     0.11773
     0.13595
     0.09951
     0.13595
     0.06307
     0.06307
     0.09951
     0.02663
     0.08129
     0.11773
     0.02663
     0.11773
     0.08129
     0.06307
     0.06307
    -0.00981
     0.08129
     0.02663
     0.19061
     0.11773
     0.00841
     0.02663
     0.11773
    -0.00981
     0.11773
     0.08129
     0.02663
     0.02663
     0.02663
     0.02663
    -0.06447
    -0.15557
    -0.11913
    -0.17379
    -0.06447
    -0.15557
    -0.33777
    -0.31955
    -0.26489
    -0.48352
    -0.46530
    -0.44708
    -0.66572
    -0.68394
    -0.86614
    -0.75682
    -0.97546
    -1.12122
    -1.15766
    -1.19410
    -1.35808
    -1.37630
    -1.59493
    -1.81357
    -1.95933
    -2.06865
    -2.19619
    -2.28729
    -2.46948
    -2.76100
    -2.87032
    -3.07074
    -3.28938
    -3.52623
    -3.70843
    -3.99995
    -4.14571
    -4.32791
    -4.67408
    -4.85628
    -5.23890
    -5.49398
    -5.76727
    -5.93125
    -6.22277
    -6.60538
    -6.78758
    -7.20664
    -7.35240
    -7.89899
    -8.46381
    -8.53669
    -8.62778
    -8.55491
    -7.89899
    -8.60957
    -9.17438
    -9.17438
    -9.17438
    -8.93752
    -8.90108
    -9.17438
    -9.17438
    -9.17438
    -9.17438
    -9.17438
    -9.17438
    -9.17438
    -9.17438
    -9.17438
    -9.17438
    -9.17438
    -9.17438
    -9.17438
    -9.17438
    -9.17438
    -9.17438
    -9.17438
    -9.17438
    -9.17438
    -9.17438
    -9.17438
    -9.17438
    -9.17438
    -9.17438
    -9.17438
    -9.17438
    -9.17438
    -9.17438
    -9.17438
    -9.17438
    -9.17438
    -9.17438
    -9.17438
    -9.17438
    -9.17438
    -9.17438
    -9.17438
    -9.17438
    -9.17438
    -9.17438
    -9.17438
    -9.06506
    -8.97396
    -8.82820
    -8.70066
    -8.70066
    -8.51847
    -8.26339
    -8.09941
    -8.06297
    -7.88077
    -7.78967
    -7.62569
    -7.53460
    -7.37062
    -7.33418
    -7.07910
    -6.91512
    -6.93334
    -6.69648
    -6.58716
    -6.49607
    -6.45963
    -6.18633
    -6.04057
    -6.04057
    -5.89481
    -5.84015
    -5.73083
    -5.56685
    -5.54863
    -5.31178
    -5.31178
    -5.18424
    -5.14780
    -4.92916
    -4.83806
    -4.83806
    -4.80162
    -4.63764
    -4.45545
    -4.36435
    -4.36435
    -4.27325
    -4.16393
    -4.07283
    -4.01817
    -3.83597
    -3.83597
    -3.65377
    -3.63555
    -3.56267
    -3.39870
    -3.39870
    -3.36226
    -3.32582
    -3.05252
    -2.97964
    -2.96142
    -2.97964
    -2.92498
    -2.79744
    -2.70634
    -2.63346
    -2.59702
    -2.48770
    -2.46948
    -2.41483
    -2.34195
    -2.23263
    -2.23263
    -2.30551
    -2.05043
    -1.95933
    -2.06865
    -1.92289
    -1.92289
    -1.88645
    -1.77713
    -1.74069
    -1.66781
    -1.74069
    -1.63137
    -1.59493
    -1.50383
    -1.44917
    -1.43095
    -1.55849
    -1.39451
    -1.21232
    -1.28520
    -1.21232
    -1.17588
    -1.21232
    -1.13944
    -1.10300
    -1.06656
    -1.10300
    -0.95724
    -1.08478
    -0.95724
    -0.97546
    -0.88436
    -0.95724
    -0.93902
    -0.75682
    -0.86614
    -0.75682
    -0.82970
    -0.79326
    -0.77504
    -0.66572
    -0.68394
    -0.59284
    -0.64750
    -0.66572
    -0.57462
    -0.50174
    -0.41064
    -0.50174
    -0.62928
    -0.35598
    -0.37420
    -0.35598
    -0.41064
    -0.44708
    -0.39242
    -0.48352
    -0.33777
    -0.42886
    -0.35598
    -0.46530
    -0.44708
    -0.66572
    -0.93902
    -0.79326
    -0.62928
    -0.00981
     0.86474
     0.11773
    -0.44708
    -0.33777
     0.00841
     0.73720
     0.95584
     0.66433
    -0.08269
     0.08129
     0.39103
     0.62789
     0.66433
     0.51857
     0.33637
     0.19061
     0.08129
    -0.10091
    -0.17379
    -0.28311
    -0.30133
    -0.26489
    -0.21023
    -0.17379
    -0.22845
    -0.11913
    -0.08269
    -0.06447
     0.02663
     0.08129
    -0.06447
     0.02663
     0.13595
     0.15417
     0.13595
     0.19061
     0.15417
     0.11773
     0.20883
     0.20883
     0.28171
     0.29993
     0.19061
     0.24527
     0.31815
     0.33637
     0.31815
     0.20883
     0.33637
     0.40925
     0.35459
     0.35459
     0.33637
     0.31815
     0.37281
     0.37281
     0.33637
     0.39103
     0.40925
     0.33637
     0.42747
     0.42747
     0.48213
     0.35459
     0.35459
     0.46391
     0.48213
     0.48213
     0.44569
     0.42747
     0.40925
     0.39103
     0.50035
     0.48213
     0.51857
     0.51857
     0.48213
     0.48213
     0.48213
     0.44569
     0.53679
     0.53679
     0.48213
     0.53679
     0.60967
     0.44569
     0.55501
     0.48213
     0.51857
     0.59145
     0.55501
     0.60967
     0.55501
     0.50035
     0.50035
     0.59145
     0.57323
     0.68255
     0.57323
     0.57323
     0.64611
     0.57323
     0.55501
     0.53679
     0.66433
     0.62789
     0.70076
     0.60967
     0.57323
     0.66433
     0.62789
     0.68255
     0.60967
     0.70076
     0.66433
     0.62789
     0.71898
     0.70076
     0.70076
     0.66433
     0.64611
     0.66433
     0.75542
     0.68255
     0.73720
     0.62789
     0.66433
     0.70076
     0.62789
     0.77364
     0.70076
     0.62789
     0.75542
     0.68255
     0.79186
     0.62789
     0.66433
     0.68255
     0.75542
     0.81008
     0.81008
     0.75542
     0.68255
     0.71898
     0.62789
     0.79186
     0.81008
     0.73720
     0.75542
     0.71898
     0.82830
     0.71898
     0.71898
     0.77364
     0.81008
     0.77364
     0.77364
     0.75542
     0.81008
     0.81008
     0.79186
     0.71898
     0.91940
     0.79186
     0.73720
     0.77364
     0.88296
     0.86474
     0.82830
     0.81008
     0.68255
     0.84652
     0.81008
     0.81008
     0.73720
     0.70076
     0.68255
     0.55501
     0.73720
     0.50035
     0.08129
     0.11773
     0.33637
     1.10160
     1.93971
     1.06516
     0.55501
     0.60967
     1.01050
     1.81217
     2.17657
     1.72108
     0.86474
     0.81008
     1.33846
     1.64820
     1.64820
     1.48422
     1.41134
     1.21092
     0.91940
     0.62789
     0.62789
     0.55501
     0.55501
     0.59145
     0.60967
     0.53679
     0.62789
     0.60967
     0.64611
     0.82830
     0.71898
     0.77364
     0.82830
     0.86474
     0.95584
     0.88296
     0.75542
     0.86474
     0.95584
     0.95584
     0.88296
     0.93762
     0.95584
     0.90118
     0.91940
     1.02872
     1.08338
     0.88296
     0.99228
     0.97406
     1.06516
     0.91940
     0.93762
     0.97406
     0.97406
     1.04694
     1.01050
     0.97406
     1.01050
     1.01050
     0.93762
     1.04694
     1.06516
     0.93762
     1.02872
     1.04694
     1.13804
     1.06516
     1.01050
     0.97406
     0.97406
     1.08338
     1.10160
     1.01050
     1.08338
     1.04694
     0.97406
     1.01050
     1.11982
     1.01050
     0.97406
     1.04694
     1.10160
     1.06516
     1.01050
     0.68255
     0.86474
     1.04694
     1.17448
     1.04694
     1.04694
     0.95584
     0.95584
     0.95584
     1.15626
     1.08338
     1.01050
     1.11982
     1.04694
     1.17448
     1.15626
     1.02872
     1.11982
     1.15626
     1.19270
     1.15626
     1.15626
     1.11982
     1.11982
     1.06516
     1.21092
     1.19270
     1.02872
     1.13804
     1.17448
     1.17448
     1.11982
     1.21092
     1.10160
     1.10160
     1.11982
     1.22914
     1.19270
     1.10160
     1.13804
     1.08338
     1.13804
     1.26558
     1.11982
     1.01050
     1.19270
     1.11982
     1.17448
     1.13804
     1.17448
     1.11982
     1.26558
     1.22914
     1.19270
     1.24736
     1.17448
     1.08338
     1.24736
     1.35668
     1.13804
     1.24736
     1.24736
     1.21092
     1.22914
     1.28380
     1.19270
     1.19270
     1.21092
     1.22914
     1.30202
     1.26558
     1.24736
     1.24736
     1.22914
     1.42956
     1.41134
     1.22914
     1.21092
     1.28380
     1.37490
     1.28380
     1.32024
     1.22914
     1.24736
     1.24736
     1.33846
     1.22914
     1.19270
     1.10160
     0.99228
     1.13804
     0.97406
     0.93762
     0.77364
     0.73720
     0.55501
    -0.24667
    -0.51996
     0.40925
     3.54306
     2.43165
     0.09951
     0.55501
     0.88296
     1.19270
     1.22914
     1.70286
     1.99437
     1.24736
     1.10160
     1.41134
     1.57532
     1.52066
     1.35668
     1.04694
     0.88296
     0.75542
     0.50035
     0.60967
     0.50035
     0.46391
     0.51857
     0.53679
     0.88296
     0.75542
     0.68255
     0.75542
     0.86474
     1.01050
     0.91940
     0.91940
     0.93762
     1.02872
     0.99228
     0.95584
     1.06516
     1.06516
     0.95584
     0.97406
     1.08338
     1.13804
     1.08338
     0.99228
     1.01050
     1.04694
     1.04694
     1.02872
     1.01050
     1.02872
     1.02872
     1.06516
     1.13804
     1.08338
     1.02872
     0.93762
     1.04694
     1.19270
     1.10160
     1.02872
     1.04694
     1.02872
     1.21092
     1.11982
     1.10160
     1.11982
     1.11982
     1.13804
     1.17448
     1.22914
     1.04694
     1.06516
     1.11982
     1.26558
     1.19270
     1.19270
     1.15626
     1.08338
     1.13804
     1.21092
     1.15626
     1.17448
     1.10160
     1.15626
     1.17448
     1.21092
     1.17448
     1.04694
     1.06516
     1.21092
     1.22914
     1.04694
     1.19270
     1.17448
     1.15626
     1.10160
     1.21092
     1.13804
     1.13804
     1.15626
     1.19270
     1.13804
     1.15626
     1.15626
     1.04694
     1.19270
     1.19270
     1.21092
     1.13804
     1.10160
     1.13804
     1.13804
     1.17448
     1.19270
     1.13804
     1.21092
     1.17448
     1.17448
     1.15626
     1.17448
     1.04694
     1.11982
     1.24736
     1.19270
     1.10160
     1.19270
     1.15626
     1.11982
     1.13804
     1.21092
     1.19270
     1.17448
     1.13804
     1.19270
     1.19270
     1.19270
     1.13804
     1.08338
     1.24736
     1.21092
     1.24736
     1.22914
     1.06516
     1.15626
     1.21092
     1.19270
     1.15626
     1.17448
     1.15626
     1.17448
     1.24736
     1.13804
     1.13804
     1.04694
     1.26558
     1.21092
     1.10160
     1.19270
     1.11982
     1.15626
     1.11982
     1.19270
     1.13804
     1.17448
     1.19270
     1.11982
     1.19270
     1.17448
     1.19270
     0.99228
     1.13804
     1.11982
     1.19270
     1.10160
     1.04694
     0.97406
     0.91940
     0.91940
     0.75542
     0.53679
     0.04485
    -0.46530
     1.24736
     3.99855
     3.05112
     0.06307
     0.24527
     0.95584
     1.26558
     1.37490
     1.48422
     1.95793
     2.10369
     1.64820
     1.48422
     1.44778
     1.35668
     1.33846
     0.95584
     1.02872
     0.91940
     0.79186
     0.73720
     0.88296
     0.81008
     0.82830
     0.86474
     0.93762
     0.95584
     0.82830
     0.95584
     1.02872
     1.10160
     1.06516
     1.02872
     0.95584
     0.95584
     1.02872
     0.90118
     1.02872
     1.08338
     1.01050
     1.06516
     1.02872
     0.97406
     0.93762
     0.91940
     1.04694
     1.15626
     1.02872
     0.93762
     1.04694
     1.10160
     0.99228
     0.97406
     1.06516
     1.10160
     1.01050
     1.06516
     1.04694
     1.04694
     1.01050
     1.08338
     0.97406
     0.99228
     1.10160
     1.06516
     0.97406
     1.04694
     1.02872
     0.99228
     1.02872
     1.04694
     0.97406
     1.08338
     1.06516
     1.06516
     0.95584
     0.97406
     1.02872
     1.11982
     0.99228
     1.10160
     1.04694
     1.02872
     0.97406
     1.01050
     1.01050
     1.02872
     1.04694
     1.02872
     1.04694
     1.04694
     0.95584
     0.93762
     0.99228
     0.99228
     1.15626
     0.97406
     0.95584
     0.95584
     1.10160
     1.02872
     0.97406
     1.02872
     1.04694
     1.02872
     1.02872
     1.10160
     0.97406
     0.97406
     0.93762
     1.06516
     1.04694
     0.95584
     1.04694
     0.95584
     0.95584
     1.04694
     0.91940
     0.95584
     1.01050
     0.91940
     1.02872
     1.02872
     1.04694
     0.93762
     0.95584
     1.06516
     0.90118
     1.04694
     1.01050
     0.95584
     0.99228
     0.95584
     0.93762
     0.97406
     1.04694
     0.97406
     0.93762
     0.99228
     1.02872
     0.97406
     0.95584
     0.95584
     0.97406
     0.95584
     1.04694
     1.01050
     0.99228
     0.93762
     0.97406
     0.97406
     0.93762
     0.95584
     0.90118
     1.06516
     0.99228
     0.95584
     0.95584
     0.93762
     0.90118
     0.97406
     1.06516
     0.95584
     0.95584
     0.99228
     1.01050
     0.91940
     0.97406
     0.91940
     0.90118
     0.95584
     1.04694
     1.06516
     0.91940
     0.93762
     0.91940
     0.97406
     0.95584
     0.95584
     0.93762
     0.90118
     0.75542
     0.81008
     0.60967
     0.75542
     1.39312
     1.39312
     1.04694
     1.02872
     0.95584
     1.17448
     0.75542
     0.28171
     0.29993
     1.13804
     1.81217
     1.53888
     0.90118
     0.95584
     0.88296
     0.95584
     0.77364
     0.91940
     1.04694
     1.11982
     1.22914
     1.19270
     0.93762
     0.82830
     1.08338
     1.11982
     0.99228
     0.97406
     1.01050
     1.04694
     0.88296
     1.02872
     0.70076
     0.55501
     0.77364
     0.86474
     0.93762
     0.88296
     0.84652
     0.82830
     0.86474
     0.79186
     0.81008
     0.82830
     0.81008
     0.82830
     0.71898
     0.88296
     0.88296
     0.79186
     0.84652
     0.75542
     0.90118
     0.75542
     0.79186
     0.75542
     0.86474
     0.82830
     0.79186
     0.91940
     0.86474
     0.70076
     0.77364
     0.81008
     0.90118
     0.86474
     0.75542
     0.82830
     0.88296
     0.81008
     0.86474
     0.84652
     0.73720
     0.91940
     0.86474
     0.90118
     0.82830
     0.91940
     0.84652
     0.81008
     1.01050
     0.91940
     0.81008
     0.82830
     0.82830
     0.93762
     0.91940
     0.84652
     0.81008
     0.88296
     0.86474
     0.88296
     0.90118
     0.90118
     0.77364
     0.73720
     0.90118
     0.97406
     0.81008
     0.79186
     0.79186
     0.81008
     0.88296
     0.77364
     0.82830
     0.77364
     0.88296
     0.86474
     0.79186
     0.75542
     0.79186
     0.75542
     0.81008
     0.86474
     0.79186
     0.73720
     0.70076
     0.81008
     0.81008
     0.77364
     0.75542
     0.71898
     0.81008
     0.73720
     0.70076
     0.71898
     0.70076
     0.57323
     0.55501
     0.71898
     0.66433
     0.53679
     0.53679
     0.55501
     0.59145
     0.51857
     0.55501
     0.46391
     0.48213
     0.50035
     0.48213
     0.44569
     0.53679
     0.42747
     0.31815
     0.59145
     0.51857
     0.42747
     0.37281
     0.37281
     0.40925
     0.44569
     0.35459
     0.37281
     0.35459
     0.42747
     0.33637
     0.31815
     0.33637
     0.31815
     0.29993
     0.33637
     0.40925
     0.29993
     0.24527
     0.24527
     0.26349
     0.31815
     0.22705
     0.28171
     0.28171
     0.24527
     0.22705
     0.29993
     0.19061
     0.15417
     0.06307
     0.11773
     0.22705
    -0.10091
    -0.62928
    -1.33986
    -0.68394
     2.23123
     2.59563
     0.08129
     0.00841
     0.37281
     0.84652
     1.17448
     1.61176
     1.50244
     0.84652
     0.53679
     1.15626
     1.24736
     1.24736
     1.01050
     0.77364
     0.51857
     0.22705
     0.00841
    -0.15557
    -0.30133
    -0.39242
    -0.41064
    -0.30133
    -0.28311
    -0.37420
    -0.46530
    -0.22845
    -0.24667
    -0.37420
    -0.42886
    -0.51996
    -0.66572
    -0.64750
    -0.70216
    -0.79326
    -0.92080
    -0.92080
    -1.10300
    -1.19410
    -1.21232
    -1.33986
    -1.52205
    -1.63137
    -1.46739
    -1.72247
    -1.79535
    -1.85001
    -1.92289
    -2.03221
    -2.06865
    -2.12331
    -2.19619
    -2.25085
    -2.32373
    -2.45126
    -2.50592
    -2.52414
    -2.65168
    -2.65168
    -2.66990
    -2.79744
    -2.85210
    -2.87032
    -2.94320
    -2.97964
    -3.07074
    -3.10718
    -3.14362
    -3.10718
    -3.18006
    -3.23472
    -3.19828
    -3.21650
    -3.23472
    -3.30760
    -3.23472
    -3.19828
    -3.12540
    -3.14362
    -3.18006
    -3.18006
    -3.03430
    -3.03430
    -2.96142
    -2.96142
    -2.92498
    -2.83388
    -2.79744
    -2.72456
    -2.66990
    -2.72456
    -2.70634
    -2.48770
    -2.48770
    -2.50592
    -2.43304
    -2.46948
    -2.43304
    -2.32373
    -2.37839
    -2.28729
    -2.36017
    -2.26907
    -2.23263
    -2.12331
    -2.19619
    -2.28729
    -2.21441
    -2.05043
    -2.10509
    -2.05043
    -2.05043
    -2.01399
    -2.01399
    -1.99577
    -1.86823
    -1.92289
    -1.83179
    -1.83179
    -1.83179
    -1.75891
    -1.77713
    -1.77713
    -1.85001
    -1.70425
    -1.59493
    -1.66781
    -1.63137
    -1.64959
    -1.64959
    -1.64959
    -1.55849
    -1.55849
    -1.55849
    -1.52205
    -1.46739
    -1.52205
    -1.39451
    -1.46739
    -1.44917
    -1.33986
    -1.32164
    -1.32164
    -1.26698
    -1.24876
    -1.26698
    -1.33986
    -1.15766
    -1.21232
    -1.10300
    -1.12122
    -1.19410
    -1.12122
    -1.08478
    -1.06656
    -1.17588
    -1.12122
    -0.99368
    -1.08478
    -0.99368
    -0.95724
    -1.04834
    -0.99368
    -1.01190
    -0.93902
    -0.97546
    -0.90258
    -0.90258
    -0.95724
    -0.86614
    -0.90258
    -0.86614
    -0.88436
    -0.81148
    -0.97546
    -0.92080
    -0.95724
    -1.08478
    -1.24876
    -1.77713
    -2.12331
    -0.81148
     1.48422
     0.73720
    -1.04834
    -0.77504
    -0.75682
    -0.61106
    -0.99368
    -0.73860
     0.13595
     0.66433
    -0.02803
    -0.17379
    -0.15557
    -0.37420
    -0.35598
    -0.57462
    -0.66572
    -0.79326
    -0.75682
    -0.70216
    -0.61106
    -0.64750
    -0.90258
    -0.62928
    -0.50174
    -0.48352
    -0.55640
    -0.51996
    -0.44708
    -0.46530
    -0.42886
    -0.42886
    -0.37420
    -0.50174
    -0.46530
    -0.42886
    -0.39242
    -0.33777
    -0.39242
    -0.37420
    -0.30133
    -0.30133
    -0.37420
    -0.24667
    -0.28311
    -0.30133
    -0.28311
    -0.19201
    -0.24667
    -0.17379
    -0.21023
    -0.21023
    -0.13735
    -0.17379
    -0.11913
    -0.21023
    -0.13735
    -0.19201
    -0.15557
    -0.10091
    -0.15557
    -0.19201
    -0.21023
    -0.15557
    -0.10091
    -0.13735
    -0.08269
    -0.17379
    -0.15557
    -0.08269
    -0.13735
    -0.15557
    -0.04625
    -0.08269
    -0.04625
    -0.04625
    -0.02803
    -0.02803
    -0.00981
    -0.06447
     0.13595
     0.06307
     0.08129
     0.00841
     0.02663
     0.11773
     0.02663
    -0.00981
     0.06307
     0.17239
     0.08129
     0.08129
     0.11773
     0.15417
     0.08129
     0.02663
     0.04485
     0.09951
     0.11773
     0.11773
     0.09951
     0.08129
     0.06307
     0.08129
     0.08129
     0.15417
     0.04485
     0.15417
     0.09951
     0.20883
     0.11773
    -0.00981
     0.09951
     0.09951
     0.19061
     0.20883
     0.08129
     0.13595
     0.09951
     0.22705
     0.09951
     0.28171
     0.13595
     0.11773
     0.24527
     0.19061
     0.20883
     0.24527
     0.11773
     0.28171
     0.28171
     0.28171
     0.22705
     0.22705
     0.26349
     0.26349
     0.13595
     0.39103
     0.31815
     0.19061
     0.24527
     0.31815
     0.28171
     0.24527
     0.19061
     0.28171
     0.24527
     0.35459
     0.20883
     0.19061
     0.19061
     0.26349
     0.24527
     0.31815
     0.28171
     0.22705
     0.22705
     0.20883
     0.29993
     0.28171
     0.22705
     0.15417
     0.31815
     0.29993
     0.28171
     0.24527
     0.20883
     0.24527
     0.28171
     0.28171
     0.29993
     0.17239
     0.13595
     0.24527
     0.29993
     0.26349
     0.17239
     0.40925
     0.08129
     0.09951
     0.73720
     0.81008
     0.37281
    -0.08269
    -0.73860
    -0.59284
     0.99228
     1.26558
     0.66433
     0.29993
     0.08129
     0.20883
     0.20883
     0.35459
     0.44569
     0.46391
     0.62789
     0.70076
     0.62789
     0.40925
     0.35459
     0.22705
     0.33637
     0.53679
     0.55501
     0.35459
     0.26349
     0.31815
     0.40925
     0.33637
     0.09951
     0.08129
     0.06307
     0.31815
     0.35459
     0.26349
     0.24527
     0.24527
     0.33637
     0.31815
     0.31815
     0.26349
     0.28171
     0.24527
     0.26349
     0.31815
     0.24527
     0.24527
     0.35459
     0.40925
     0.33637
     0.31815
     0.33637
     0.26349
     0.29993
     0.51857
     0.37281
     0.24527
     0.29993
     0.42747
     0.33637
     0.39103
     0.37281
     0.29993
     0.40925
     0.39103
     0.44569
     0.35459
     0.31815
     0.29993
     0.31815
     0.48213
     0.44569
     0.31815
     0.29993
     0.37281
     0.39103
     0.42747
     0.33637
     0.37281
     0.39103
     0.44569
     0.44569
     0.42747
     0.37281
     0.39103
     0.37281
     0.42747
     0.46391
     0.37281
     0.46391
     0.42747
     0.39103
     0.44569
     0.44569
     0.39103
     0.40925
     0.48213
     0.46391
     0.48213
     0.48213
     0.42747
     0.31815
     0.42747
     0.55501
     0.48213
     0.39103
     0.40925
     0.46391
     0.42747
     0.46391
     0.44569
     0.39103
     0.42747
     0.42747
     0.44569
     0.46391
     0.44569
     0.39103
     0.42747
     0.50035
     0.51857
     0.40925
     0.42747
     0.35459
     0.44569
     0.51857
     0.44569
     0.39103
     0.44569
     0.50035
     0.46391
     0.46391
     0.50035
     0.44569
     0.33637
     0.59145
     0.44569
     0.48213
     0.42747
     0.46391
     0.46391
     0.46391
     0.44569
     0.44569
     0.44569
     0.40925
     0.48213
     0.53679
     0.48213
     0.44569
     0.35459
     0.46391
     0.55501
     0.51857
     0.42747
     0.42747
     0.46391
     0.48213
     0.50035
     0.55501
     0.46391
     0.46391
     0.44569
     0.51857
     0.51857
     0.46391
     0.42747
     0.42747
     0.55501
     0.53679
     0.46391
     0.53679
     0.44569
     0.48213
     0.50035
     0.44569
     0.42747
     0.42747
     0.39103
     0.37281
     0.35459
     0.11773
     0.79186
     0.88296
     0.70076
     0.75542
     0.75542
     0.64611
     0.31815
    -0.30133
    -0.24667
     0.97406
     1.35668
     0.81008
     0.37281
     0.44569
     0.50035
     0.42747
     0.24527
     0.17239
     0.46391
     0.60967
     0.55501
     0.48213
     0.44569
     0.39103
     0.50035
     0.55501
     0.55501
     0.39103
     0.35459
     0.48213
     0.42747
     0.44569
     0.20883
     0.20883
     0.28171
     0.28171
     0.31815
     0.24527
     0.29993
     0.22705
     0.26349
     0.19061
     0.28171
     0.22705
     0.22705
     0.28171
     0.33637
     0.33637
     0.28171
     0.24527
     0.19061
     0.40925
     0.40925
     0.39103
     0.40925
     0.37281
     0.39103
     0.44569
     0.50035
     0.37281
     0.51857
     0.40925
     0.48213
     0.55501
     0.53679
     0.50035
     0.40925
     0.60967
     0.55501
     0.55501
     0.64611
     0.50035
     0.53679
     0.48213
     0.53679
     0.62789
     0.55501
     0.55501
     0.44569
     0.46391
     0.53679
     0.50035
     0.35459
     0.48213
     0.53679
     0.44569
     0.48213
     0.46391
     0.39103
     0.40925
     0.39103
     0.40925
     0.46391
     0.42747
     0.44569
     0.39103
     0.50035
     0.37281
     0.39103
     0.28171
     0.40925
     0.44569
     0.31815
     0.42747
     0.33637
     0.26349
     0.37281
     0.37281
     0.39103
     0.39103
     0.31815
     0.37281
     0.33637
     0.31815
     0.37281
     0.26349
     0.40925
     0.37281
     0.33637
     0.39103
     0.31815
     0.28171
     0.35459
     0.29993
     0.35459
     0.29993
     0.35459
     0.26349
     0.35459
     0.29993
     0.31815
     0.19061
     0.29993
     0.42747
     0.20883
     0.24527
     0.29993
     0.28171
     0.26349
     0.22705
     0.28171
     0.31815
     0.22705
     0.28171
     0.28171
     0.29993
     0.28171
     0.22705
     0.29993
     0.31815
     0.22705
     0.33637
     0.28171
     0.40925
     0.20883
     0.24527
     0.37281
     0.31815
     0.28171
     0.37281
     0.24527
     0.26349
     0.35459
     0.22705
     0.28171
     0.28171
     0.37281
     0.22705
     0.31815
     0.20883
     0.20883
     0.20883
     0.22705
     0.31815
     0.26349
     0.22705
     0.11773
     0.15417
     0.09951
     0.08129
    -0.11913
    -0.00981
    -0.44708
    -1.23054
    -1.13944
     0.53679
     1.72108
     0.53679
     0.28171
     0.71898
     0.75542
     0.39103
     0.35459
     0.88296
     0.91940
     0.28171
     0.68255
     1.04694
     1.06516
     0.81008
     0.62789
     0.20883
     0.08129
    -0.28311
    -0.39242
    -0.42886
    -0.37420
    -0.44708
    -0.42886
    -0.31955
    -0.22845
    -0.17379
    -0.17379
    -0.06447
     0.04485
    -0.02803
    -0.02803
     0.11773
     0.08129
     0.06307
    -0.00981
     0.11773
     0.17239
     0.17239
     0.17239
     0.11773
     0.09951
     0.22705
     0.19061
     0.17239
     0.33637
     0.24527
     0.20883
     0.28171
     0.28171
     0.24527
     0.17239
     0.28171
     0.26349
     0.28171
     0.29993
     0.28171
     0.29993
     0.22705
     0.28171
     0.26349
     0.37281
     0.31815
     0.28171
     0.37281
     0.24527
     0.39103
     0.28171
     0.31815
     0.29993
     0.37281
     0.35459
     0.33637
     0.31815
     0.31815
     0.40925
     0.28171
     0.37281
     0.48213
     0.29993
     0.35459
     0.40925
     0.44569
     0.39103
     0.35459
     0.33637
     0.42747
     0.42747
     0.42747
     0.40925
     0.33637
     0.35459
     0.35459
     0.48213
     0.44569
     0.35459
     0.28171
     0.39103
     0.44569
     0.44569
     0.35459
     0.42747
     0.46391
     0.48213
     0.50035
     0.46391
     0.40925
     0.50035
     0.46391
     0.48213
     0.57323
     0.55501
     0.48213
     0.55501
     0.50035
     0.64611
     0.55501
     0.53679
     0.53679
     0.51857
     0.64611
     0.59145
     0.59145
     0.57323
     0.51857
     0.46391
     0.66433
     0.55501
     0.48213
     0.48213
     0.48213
     0.57323
     0.53679
     0.46391
     0.44569
     0.50035
     0.53679
     0.50035
     0.50035
     0.50035
     0.53679
     0.42747
     0.53679
     0.55501
     0.48213
     0.53679
     0.48213
     0.53679
     0.48213
     0.50035
     0.44569
     0.50035
     0.50035
     0.55501
     0.48213
     0.51857
     0.46391
     0.44569
     0.40925
     0.62789
     0.53679
     0.44569
     0.48213
     0.51857
     0.55501
     0.44569
     0.60967
     0.68255
     0.55501
     0.53679
     0.53679
     0.48213
     0.50035
     0.53679
     0.33637
     0.57323
     0.50035
     0.20883
     0.28171
     0.11773
     0.11773
    -0.44708
    -1.06656
    -0.79326
     0.84652
     1.50244
     0.62789
     0.62789
     0.73720
     0.57323
    -0.15557
    -0.00981
     0.77364
     1.04694
     0.50035
     0.71898
     1.02872
     0.97406
     0.79186
     0.50035
     0.28171
     0.15417
     0.09951
     0.06307
    -0.02803
     0.02663
    -0.11913
    -0.04625
     0.35459
     0.24527
     0.13595
     0.24527
     0.28171
     0.44569
     0.39103
     0.31815
     0.22705
     0.22705
     0.33637
     0.39103
     0.26349
     0.28171
     0.24527
     0.22705
     0.40925
     0.31815
     0.20883
     0.28171
     0.20883
     0.33637
     0.35459
     0.22705
     0.26349
     0.28171
     0.35459
     0.31815
     0.46391
     0.22705
     0.28171
     0.24527
     0.42747
     0.39103
     0.24527
     0.28171
     0.26349
     0.26349
     0.31815
     0.28171
     0.17239
     0.26349
     0.31815
     0.20883
     0.24527
     0.26349
     0.17239
     0.13595
     0.22705
     0.33637
     0.24527
     0.28171
     0.20883
     0.28171
     0.35459
     0.28171
     0.37281
     0.24527
     0.26349
     0.40925
     0.40925
     0.37281
     0.31815
     0.26349
     0.33637
     0.51857
     0.46391
     0.24527
     0.26349
     0.28171
     0.35459
     0.35459
     0.35459
     0.31815
     0.31815
     0.31815
     0.31815
     0.42747
     0.37281
     0.33637
     0.13595
     0.35459
     0.35459
     0.35459
     0.28171
     0.28171
     0.26349
     0.35459
     0.33637
     0.28171
     0.28171
     0.28171
     0.37281
     0.28171
     0.37281
     0.29993
     0.19061
     0.31815
     0.46391
     0.31815
     0.39103
     0.29993
     0.31815
     0.46391
     0.33637
     0.40925
     0.39103
     0.28171
     0.39103
     0.37281
     0.39103
     0.42747
     0.22705
     0.40925
     0.51857
     0.39103
     0.37281
     0.33637
     0.31815
     0.40925
     0.44569
     0.35459
     0.42747
     0.31815
     0.37281
     0.31815
     0.31815
     0.44569
     0.31815
     0.24527
     0.37281
     0.42747
     0.35459
     0.37281
     0.28171
     0.33637
     0.33637
     0.31815
     0.40925
     0.28171
     0.31815
     0.31815
     0.35459
     0.31815
     0.28171
     0.19061
     0.35459
     0.40925
     0.24527
     0.28171
     0.24527
     0.22705
     0.24527
     0.17239
     0.11773
    -0.00981
    -0.48352
     0.06307
     1.35668
     1.19270
     0.48213
     0.39103
     0.48213
     0.53679
     0.00841
    -0.42886
    -0.11913
     1.33846
     1.42956
     0.75542
     0.40925
     0.37281
     0.33637
     0.22705
     0.17239
     0.26349
     0.31815
     0.35459
     0.44569
     0.39103
     0.24527
     0.28171
     0.46391
     0.55501
     0.33637
     0.24527
     0.35459
     0.39103
     0.31815
     0.42747
     0.22705
     0.08129
     0.22705
     0.19061
     0.13595
     0.28171
     0.35459
     0.28171
     0.31815
     0.22705
     0.24527
     0.22705
     0.20883
     0.31815
     0.29993
     0.26349
     0.26349
     0.28171
     0.40925
     0.28171
     0.13595
     0.33637
     0.37281
     0.26349
     0.37281
     0.39103
     0.24527
     0.29993
     0.33637
     0.40925
     0.33637
     0.40925
     0.26349
     0.40925
     0.44569
     0.31815
     0.28171
     0.24527
     0.40925
     0.35459
     0.35459
     0.31815
     0.28171
     0.20883
     0.28171
     0.33637
     0.37281
     0.33637
     0.37281
     0.33637
     0.35459
     0.39103
     0.33637
     0.26349
     0.40925
     0.37281
     0.39103
     0.39103
     0.37281
     0.31815
     0.29993
     0.28171
     0.42747
     0.39103
     0.37281
     0.29993
     0.37281
     0.31815
     0.35459
     0.26349
     0.33637
     0.31815
     0.31815
     0.40925
     0.33637
     0.33637
     0.22705
     0.28171
     0.40925
     0.31815
     0.35459
     0.33637
     0.24527
     0.40925
     0.33637
     0.29993
     0.33637
     0.35459
     0.24527
     0.40925
     0.37281
     0.35459
     0.26349
     0.28171
     0.35459
     0.35459
     0.31815
     0.33637
     0.35459
     0.35459
     0.35459
     0.28171
     0.28171
     0.42747
     0.29993
     0.37281
     0.31815
     0.40925
     0.35459
     0.31815
     0.31815
     0.40925
     0.35459
     0.31815
     0.39103
     0.35459
     0.39103
     0.39103
     0.33637
     0.35459
     0.31815
     0.37281
     0.44569
     0.37281
     0.33637
     0.31815
     0.31815
     0.31815
     0.42747
     0.35459
     0.29993
     0.40925
     0.33637
     0.37281
     0.33637
     0.44569
     0.37281
     0.33637
     0.40925
     0.46391
     0.44569
     0.42747
     0.35459
     0.39103
     0.59145
     0.55501
     0.68255
     0.81008
     0.81008
     0.53679
    -0.42886
    -0.50174
     0.82830
     0.86474
     0.60967
     0.20883
    -0.04625
    -0.79326
    -0.90258
     0.37281
     1.22914
     0.81008
     0.13595
    -0.08269
     0.09951
     0.42747
     0.60967
     0.60967
     0.95584
     0.93762
     0.95584
     0.97406
     0.77364
     0.55501
     0.37281
     0.75542
     0.64611
     0.55501
     0.39103
     0.46391
     0.40925
     0.26349
     0.00841
    -0.04625
     0.09951
     0.20883
     0.17239
     0.31815
     0.37281
     0.42747
     0.29993
     0.24527
     0.26349
     0.28171
     0.35459
     0.35459
     0.31815
     0.26349
     0.40925
     0.29993
     0.39103
     0.33637
     0.29993
     0.40925
     0.33637
     0.39103
     0.28171
     0.26349
     0.28171
     0.40925
     0.31815
     0.33637
     0.28171
     0.33637
     0.29993
     0.35459
     0.39103
     0.42747
     0.26349
     0.31815
     0.39103
     0.35459
     0.40925
     0.39103
     0.40925
     0.40925
     0.46391
     0.48213
     0.48213
     0.40925
     0.42747
     0.42747
     0.44569
     0.55501
     0.42747
     0.42747
     0.48213
     0.48213
     0.48213
     0.46391
     0.37281
     0.46391
     0.51857
     0.53679
     0.40925
     0.35459
     0.42747
     0.40925
     0.40925
     0.60967
     0.51857
     0.40925
     0.39103
     0.53679
     0.57323
     0.57323
     0.48213
     0.53679
     0.53679
     0.59145
     0.66433
     0.60967
     0.68255
     0.51857
     0.57323
     0.70076
     0.70076
     0.60967
     0.57323
     0.60967
     0.60967
     0.62789
     0.55501
     0.59145
     0.62789
     0.62789
     0.53679
     0.59145
     0.48213
     0.51857
     0.51857
     0.50035
     0.55501
     0.51857
     0.35459
     0.42747
     0.48213
     0.51857
     0.46391
     0.31815
     0.39103
     0.35459
     0.42747
     0.31815
     0.39103
     0.39103
     0.24527
     0.31815
     0.44569
     0.29993
     0.24527
     0.24527
     0.31815
     0.26349
     0.31815
     0.19061
     0.22705
     0.31815
     0.22705
     0.22705
     0.24527
     0.15417
     0.11773
     0.04485
     0.24527
     0.22705
     0.09951
     0.09951
     0.13595
     0.22705
     0.20883
     0.19061
     0.09951
     0.17239
     0.17239
     0.20883
     0.20883
     0.17239
     0.11773
    -0.22845
    -0.57462
    -0.64750
     0.40925
     1.92149
     1.02872
     0.37281
     1.19270
     1.10160
     0.82830
     0.53679
     0.91940
     1.42956
     0.88296
     1.10160
     1.32024
     1.24736
     1.15626
     1.24736
     0.81008
     0.48213
     0.28171
     0.28171
     0.31815
     0.28171
     0.22705
     0.28171
     0.20883
     0.42747
     0.46391
     0.39103
     0.37281
     0.46391
     0.50035
     0.59145
     0.57323
     0.50035
     0.48213
     0.48213
     0.57323
     0.59145
     0.53679
     0.53679
     0.53679
     0.60967
     0.50035
     0.59145
     0.62789
     0.59145
     0.48213
     0.55501
     0.60967
     0.55501
     0.51857
     0.57323
     0.51857
     0.57323
     0.51857
     0.48213
     0.46391
     0.59145
     0.46391
     0.53679
     0.51857
     0.46391
     0.37281
     0.44569
     0.57323
     0.46391
     0.48213
     0.48213
     0.46391
     0.44569
     0.50035
     0.48213
     0.46391
     0.42747
     0.46391
     0.44569
     0.55501
     0.40925
     0.22705
     0.19061
     0.51857
     0.51857
     0.39103
     0.48213
     0.28171
     0.35459
     0.39103
     0.39103
     0.46391
     0.29993
     0.48213
     0.44569
     0.51857
     0.53679
     0.42747
     0.35459
     0.46391
     0.62789
     0.48213
     0.40925
     0.51857
     0.44569
     0.37281
     0.44569
     0.44569
     0.42747
     0.40925
     0.46391
     0.37281
     0.42747
     0.42747
     0.31815
     0.40925
     0.44569
     0.40925
     0.35459
     0.35459
     0.39103
     0.37281
     0.48213
     0.40925
     0.42747
     0.42747
     0.35459
     0.39103
     0.46391
     0.37281
     0.31815
     0.29993
     0.46391
     0.39103
     0.35459
     0.37281
     0.28171
     0.33637
     0.29993
     0.31815
     0.35459
     0.31815
     0.24527
     0.28171
     0.33637
     0.37281
     0.28171
     0.13595
     0.33637
     0.29993
     0.24527
     0.22705
     0.26349
     0.28171
     0.24527
     0.22705
     0.24527
     0.22705
     0.29993
     0.22705
     0.26349
     0.26349
     0.22705
     0.19061
     0.28171
     0.31815
     0.35459
     0.29993
     0.26349
     0.24527
     0.28171
     0.24527
     0.28171
     0.29993
     0.31815
     0.20883
     0.26349
     0.28171
     0.22705
     0.11773
     0.13595
     0.19061
     0.04485
    -0.04625
    -0.31955
    -1.01190
    -0.37420
     1.30202
     1.48422
     0.31815
     0.68255
     0.82830
     0.53679
    -0.06447
    -0.24667
     0.55501
     1.24736
     0.79186
     0.68255
     0.84652
     0.62789
     0.55501
     0.29993
     0.11773
    -0.06447
     0.02663
    -0.04625
    -0.00981
    -0.08269
    -0.08269
     0.00841
     0.08129
     0.08129
     0.15417
     0.00841
     0.09951
     0.20883
     0.19061
     0.17239
     0.11773
     0.17239
     0.13595
     0.19061
     0.20883
     0.11773
     0.13595
     0.28171
     0.13595
     0.11773
     0.26349
     0.31815
     0.13595
     0.17239
     0.24527
     0.22705
     0.11773
     0.20883
     0.24527
     0.24527
     0.20883
     0.24527
     0.19061
     0.22705
     0.24527
     0.22705
     0.20883
     0.24527
     0.17239
     0.22705
     0.26349
     0.24527
     0.24527
     0.24527
     0.20883
     0.24527
     0.17239
     0.28171
     0.46391
     0.97406
     0.46391
     0.22705
     0.13595
     0.20883
     0.35459
     0.40925
     0.46391
     0.46391
     0.31815
     0.26349
     0.20883
     0.20883
     0.19061
     0.00841
     0.08129
     0.06307
     0.08129
     0.06307
     0.06307
     0.06307
     0.09951
     0.09951
     0.17239
     0.19061
     0.19061
     0.20883
     0.13595
     0.13595
     0.28171
     0.26349
     0.19061
     0.20883
     0.24527
     0.28171
     0.06307
     0.29993
     0.24527
     0.24527
     0.24527
     0.24527
     0.31815
     0.24527
     0.17239
     0.24527
     0.35459
     0.33637
     0.37281
     0.19061
     0.29993
     0.29993
     0.19061
     0.31815
     0.39103
     0.31815
     0.20883
     0.40925
     0.31815
     0.29993
     0.29993
     0.28171
     0.31815
     0.31815
     0.33637
     0.35459
     0.26349
     0.28171
     0.28171
     0.22705
     0.39103
     0.39103
     0.24527
     0.33637
     0.37281
     0.35459
     0.28171
     0.31815
     0.31815
     0.33637
     0.46391
     0.42747
     0.28171
     0.37281
     0.31815
     0.33637
     0.40925
     0.35459
     0.29993
     0.35459
     0.39103
     0.31815
     0.29993
     0.29993
     0.33637
     0.28171
     0.39103
     0.35459
     0.29993
     0.28171
     0.28171
     0.26349
     0.33637
     0.39103
     0.26349
     0.15417
     0.19061
     0.20883
     0.06307
    -0.08269
    -0.57462
    -0.81148
     0.15417
     1.44778
     0.81008
     0.33637
     0.73720
     0.60967
     0.02663
    -0.39242
    -0.50174
     0.70076
     1.15626
     0.50035
     0.46391
     0.48213
     0.20883
     0.09951
    -0.08269
    -0.21023
    -0.26489
    -0.28311
    -0.22845
    -0.22845
    -0.31955
    -0.24667
    -0.11913
     0.02663
     0.02663
    -0.04625
     0.09951
     0.17239
     0.11773
     0.19061
     0.17239
     0.09951
     0.24527
     0.19061
     0.22705
     0.15417
     0.24527
     0.26349
     0.19061
     0.11773
     0.17239
     0.13595
     0.20883
     0.19061
     0.08129
     0.09951
     0.06307
     0.15417
     0.15417
     0.06307
     0.06307
     0.06307
    -0.00981
     0.04485
     0.13595
     0.04485
    -0.00981
     0.11773
     0.00841
     0.08129
     0.02663
     0.02663
     0.02663
     0.06307
     0.15417
     0.06307
     0.08129
     0.06307
     0.04485
     0.04485
     0.26349
     0.31815
    -0.00981
     0.17239
     0.17239
     0.24527
     0.15417
     0.17239
     0.17239
     0.17239
     0.24527
     0.28171
     0.22705
     0.17239
     0.13595
     0.11773
     0.24527
     0.20883
     0.17239
     0.13595
     0.17239
     0.20883
     0.22705
     0.13595
     0.08129
     0.15417
     0.17239
     0.15417
     0.22705
     0.15417
     0.06307
     0.02663
     0.19061
     0.19061
     0.19061
     0.08129
     0.11773
     0.13595
     0.20883
     0.15417
     0.17239
     0.09951
     0.19061
     0.19061
     0.17239
     0.13595
     0.17239
     0.04485
     0.17239
     0.24527
     0.22705
     0.11773
     0.15417
     0.13595
     0.17239
     0.19061
     0.08129
     0.11773
     0.15417
     0.22705
     0.19061
     0.17239
     0.13595
     0.13595
     0.04485
     0.22705
     0.19061
     0.15417
     0.11773
     0.09951
     0.15417
     0.22705
     0.13595
     0.11773
     0.11773
     0.24527
     0.22705
     0.20883
     0.15417
     0.19061
     0.04485
     0.24527
     0.24527
     0.20883
     0.17239
     0.11773
     0.19061
     0.17239
     0.15417
     0.15417
     0.15417
     0.17239
     0.15417
     0.22705
     0.13595
     0.17239
     0.08129
     0.17239
     0.20883
     0.17239
     0.13595
     0.17239
     0.17239
     0.22705
     0.11773
     0.09951
     0.06307
     0.06307
     0.17239
     0.11773
    -0.00981
     0.42747
     0.31815
     0.17239
     0.51857
     0.60967
     0.42747
    -0.17379
    -0.57462
    -0.88436
     0.02663
     1.15626
     0.97406
     0.09951
     0.17239
     0.06307
     0.04485
    -0.00981
     0.08129
     0.08129
     0.53679
     0.53679
     0.55501
     0.20883
     0.02663
     0.37281
     0.53679
     0.37281
     0.22705
     0.15417
     0.17239
     0.28171
     0.17239
     0.04485
    -0.11913
    -0.00981
     0.06307
     0.19061
     0.06307
     0.04485
     0.09951
     0.08129
     0.11773
     0.09951
     0.19061
     0.04485
     0.06307
     0.08129
     0.13595
     0.22705
     0.13595
     0.00841
     0.08129
     0.20883
     0.20883
     0.17239
     0.06307
    -0.00981
     0.13595
     0.06307
     0.15417
     0.08129
     0.06307
     0.06307
     0.11773
     0.17239
     0.13595
     0.04485
    -0.00981
     0.17239
     0.24527
     0.20883
     0.15417
     0.09951
     0.11773
     0.20883
     0.19061
     0.20883
     0.20883
     0.11773
     0.17239
     0.17239
     0.28171
     0.24527
     0.09951
     0.20883
     0.35459
     0.15417
     0.22705
     0.15417
     0.22705
     0.20883
     0.19061
     0.31815
     0.26349
     0.24527
     0.26349
     0.19061
     0.28171
     0.28171
     0.09951
     0.24527
     0.31815
     0.24527
     0.24527
     0.20883
     0.22705
     0.20883
     0.19061
     0.17239
     0.22705
     0.24527
     0.19061
     0.22705
     0.20883
     0.24527
     0.15417
     0.06307
     0.35459
     0.28171
     0.22705
     0.24527
     0.19061
     0.19061
     0.19061
     0.28171
     0.20883
     0.22705
     0.20883
     0.22705
     0.28171
     0.24527
     0.24527
     0.15417
     0.20883
     0.24527
     0.28171
     0.28171
     0.26349
     0.19061
     0.20883
     0.24527
     0.22705
     0.28171
     0.22705
     0.28171
     0.22705
     0.33637
     0.26349
     0.17239
     0.26349
     0.29993
     0.13595
     0.31815
     0.26349
     0.20883
     0.20883
     0.24527
     0.19061
     0.31815
     0.24527
     0.13595
     0.13595
     0.24527
     0.31815
     0.08129
     0.22705
     0.19061
     0.20883
     0.17239
     0.28171
     0.20883
     0.19061
     0.09951
     0.20883
     0.26349
     0.35459
     0.28171
     0.15417
     0.39103
     0.55501
     0.88296
     0.50035
    -0.39242
    -1.03012
     0.00841
     0.64611
     0.33637
     0.50035
    -0.13735
    -0.64750
    -1.15766
    -1.01190
     0.06307
     0.88296
     0.13595
    -0.08269
     0.06307
    -0.10091
     0.06307
     0.42747
     0.39103
     0.60967
     0.86474
     0.91940
     0.44569
     0.24527
     0.28171
     0.59145
     0.55501
     0.31815
     0.15417
     0.26349
     0.09951
     0.09951
    -0.22845
    -0.22845
    -0.39242
    -0.13735
    -0.06447
    -0.02803
    -0.06447
     0.06307
     0.09951
     0.08129
     0.13595
    -0.04625
    -0.06447
    -0.00981
     0.09951
     0.02663
     0.08129
     0.09951
     0.00841
    -0.04625
     0.11773
     0.08129
     0.02663
    -0.00981
     0.02663
    -0.04625
     0.06307
     0.00841
    -0.06447
    -0.00981
     0.06307
    -0.00981
     0.00841
     0.08129
    -0.00981
    -0.00981
    -0.04625
     0.02663
     0.04485
    -0.04625
    -0.04625
     0.00841
    -0.02803
     0.04485
     0.00841
    -0.08269
     0.00841
    -0.06447
    -0.10091
     0.04485
     0.02663
    -0.06447
    -0.04625
     0.04485
     0.06307
     0.04485
    -0.02803
     0.00841
     0.02663
     0.06307
     0.13595
     0.04485
     0.09951
     0.06307
     0.00841
     0.09951
     0.13595
     0.06307
     0.06307
     0.17239
     0.15417
     0.06307
     0.06307
     0.06307
     0.09951
     0.13595
     0.15417
     0.04485
     0.06307
     0.11773
     0.13595
     0.11773
     0.19061
     0.08129
     0.09951
     0.08129
     0.13595
     0.11773
     0.11773
     0.08129
     0.15417
     0.22705
     0.15417
     0.11773
     0.11773
     0.19061
     0.17239
     0.17239
     0.31815
     0.28171
     0.20883
     0.22705
     0.37281
     0.29993
     0.33637
     0.35459
     0.35459
     0.42747
     0.39103
     0.40925
     0.39103
     0.33637
     0.31815
     0.39103
     0.42747
     0.40925
     0.28171
     0.31815
     0.39103
     0.42747
     0.31815
     0.31815
     0.29993
     0.24527
     0.40925
     0.35459
     0.35459
     0.19061
     0.26349
     0.19061
     0.29993
     0.37281
     0.22705
     0.17239
     0.20883
     0.26349
     0.17239
     0.15417
     0.11773
     0.11773
     0.22705
     0.13595
     0.02663
     0.00841
    -0.08269
    -0.21023
    -0.28311
    -0.33777
    -0.90258
    -0.79326
     1.08338
     1.50244
     0.26349
    -0.02803
     0.33637
     0.22705
    -0.19201
    -0.39242
     0.02663
     1.33846
     0.82830
     0.29993
     0.29993
     0.53679
     0.42747
     0.13595
     0.04485
    -0.02803
     0.02663
     0.04485
     0.06307
    -0.02803
     0.02663
     0.13595
     0.22705
     0.29993
     0.17239
     0.17239
     0.28171
     0.29993
     0.39103
     0.31815
     0.33637
     0.26349
     0.37281
     0.46391
     0.31815
     0.31815
     0.33637
     0.42747
     0.48213
     0.40925
     0.44569
     0.48213
     0.39103
     0.42747
     0.59145
     0.44569
     0.40925
     0.35459
     0.40925
     0.42747
     0.46391
     0.37281
     0.31815
     0.42747
     0.37281
     0.40925
     0.37281
     0.35459
     0.28171
     0.31815
     0.40925
     0.39103
     0.35459
     0.29993
     0.24527
     0.31815
     0.35459
     0.24527
     0.28171
     0.24527
     0.31815
     0.20883
     0.40925
     0.28171
     0.22705
     0.13595
     0.35459
     0.28171
     0.26349
     0.26349
     0.24527
     0.19061
     0.19061
     0.28171
     0.22705
     0.24527
     0.17239
     0.22705
     0.24527
     0.26349
     0.13595
     0.13595
     0.17239
     0.31815
     0.19061
     0.13595
     0.09951
     0.19061
     0.17239
     0.20883
     0.20883
     0.17239
     0.17239
     0.24527
     0.20883
     0.13595
     0.22705
     0.08129
     0.08129
     0.28171
     0.29993
     0.19061
     0.17239
     0.11773
     0.17239
     0.19061
     0.19061
     0.19061
     0.13595
     0.17239
     0.17239
     0.13595
     0.11773
     0.13595
     0.02663
     0.19061
     0.13595
     0.13595
     0.13595
     0.11773
     0.08129
     0.13595
     0.11773
     0.13595
     0.09951
     0.13595
     0.13595
     0.20883
     0.15417
     0.17239
     0.04485
     0.19061
     0.28171
     0.11773
     0.15417
     0.09951
     0.06307
     0.20883
     0.08129
     0.20883
     0.08129
     0.00841
     0.11773
     0.13595
     0.15417
     0.11773
     0.02663
    -0.00981
     0.22705
     0.11773
     0.09951
     0.09951
     0.06307
     0.06307
     0.13595
     0.11773
     0.15417
     0.15417
     0.06307
     0.13595
     0.13595
     0.06307
     0.02663
    -0.10091
     0.04485
     0.00841
    -0.22845
    -0.22845
    -0.73860
    -0.68394
     0.81008
     1.33846
     0.31815
     0.13595
     0.55501
     0.44569
    -0.06447
    -0.55640
    -0.50174
     0.90118
     1.26558
     0.55501
     0.37281
     0.40925
     0.13595
     0.11773
    -0.10091
    -0.00981
    -0.08269
    -0.10091
     0.04485
     0.06307
    -0.04625
     0.00841
    -0.00981
     0.04485
     0.13595
     0.11773
     0.02663
     0.09951
     0.11773
    -0.00981
     0.02663
    -0.06447
     0.00841
    -0.00981
     0.06307
     0.15417
    -0.04625
     0.06307
     0.08129
     0.06307
    -0.02803
     0.11773
     0.09951
     0.15417
     0.24527
     0.04485
     0.08129
     0.17239
     0.11773
     0.26349
     0.20883
     0.20883
     0.17239
     0.22705
     0.24527
     0.22705
     0.19061
     0.28171
     0.24527
     0.24527
     0.24527
     0.22705
     0.17239
     0.13595
     0.20883
     0.20883
     0.20883
     0.24527
     0.11773
     0.19061
     0.19061
     0.17239
     0.02663
     0.24527
     0.20883
     0.15417
     0.26349
     0.20883
     0.20883
     0.19061
     0.11773
     0.22705
     0.33637
     0.22705
     0.20883
     0.17239
     0.20883
     0.26349
     0.13595
     0.15417
     0.19061
     0.19061
     0.13595
     0.17239
     0.19061
     0.19061
     0.11773
     0.19061
     0.19061
     0.17239
     0.24527
     0.11773
     0.11773
     0.24527
     0.17239
     0.11773
     0.28171
     0.17239
     0.17239
     0.19061
     0.11773
     0.09951
     0.06307
     0.00841
     0.09951
     0.09951
    -0.04625
    -0.10091
    -0.04625
    -0.02803
    -0.08269
    -0.15557
    -0.04625
    -0.17379
    -0.19201
    -0.22845
    -0.21023
    -0.17379
    -0.21023
    -0.17379
    -0.21023
    -0.08269
    -0.10091
    -0.19201
    -0.04625
    -0.08269
    -0.04625
    -0.08269
     0.08129
     0.06307
     0.02663
     0.06307
     0.08129
     0.02663
    -0.00981
     0.00841
     0.02663
     0.06307
     0.06307
    -0.04625
    -0.06447
    -0.13735
    -0.00981
    -0.17379
    -0.10091
    -0.02803
    -0.19201
    -0.10091
    -0.02803
    -0.17379
    -0.17379
    -0.19201
    -0.13735
    -0.17379
    -0.11913
    -0.13735
    -0.13735
    -0.22845
    -0.10091
    -0.17379
    -0.22845
    -0.08269
    -0.17379
    -0.22845
    -0.17379
    -0.06447
    -0.17379
    -0.22845
    -0.19201
    -0.10091
     0.02663
     0.09951
     0.06307
    -0.13735
    -0.21023
    -0.11913
     0.13595
     0.22705
     0.31815
    -0.37420
    -1.04834
    -1.28520
    -0.37420
     0.90118
     0.70076
    -0.15557
    -0.15557
    -0.21023
    -0.39242
    -0.31955
    -0.11913
     0.15417
     0.33637
     0.44569
     0.28171
     0.02663
     0.20883
     0.35459
     0.33637
     0.08129
    -0.02803
     0.06307
     0.09951
     0.13595
    -0.10091
    -0.33777
    -0.17379
    -0.11913
    -0.10091
    -0.10091
    -0.08269
    -0.11913
    -0.04625
    -0.06447
    -0.00981
    -0.10091
    -0.15557
    -0.15557
     0.02663
    -0.06447
     0.04485
    -0.02803
    -0.06447
    -0.08269
    -0.04625
    -0.04625
     0.04485
    -0.06447
    -0.11913
    -0.04625
    -0.02803
    -0.00981
    -0.04625
    -0.10091
    -0.11913
    -0.00981
     0.06307
    -0.06447
    -0.10091
    -0.06447
    -0.00981
    -0.00981
     0.06307
     0.06307
    -0.08269
     0.02663
    -0.00981
     0.04485
     0.06307
    -0.10091
    -0.04625
     0.06307
     0.11773
     0.06307
    -0.00981
     0.06307
     0.00841
    -0.02803
     0.04485
     0.11773
     0.08129
    -0.00981
    -0.04625
     0.17239
     0.06307
     0.08129
     0.02663
     0.06307
     0.11773
     0.13595
     0.06307
     0.04485
     0.02663
     0.02663
     0.06307
     0.19061
     0.09951
    -0.00981
     0.09951
     0.08129
     0.08129
     0.06307
     0.02663
    -0.00981
     0.09951
     0.13595
     0.11773
     0.00841
    -0.04625
     0.02663
    -0.00981
     0.13595
     0.08129
    -0.00981
     0.00841
     0.06307
     0.13595
     0.00841
    -0.00981
    -0.04625
    -0.00981
     0.06307
     0.09951
     0.06307
    -0.08269
     0.02663
    -0.02803
     0.08129
     0.09951
    -0.04625
    -0.06447
    -0.00981
     0.06307
     0.00841
     0.02663
    -0.15557
    -0.02803
    -0.02803
     0.02663
     0.02663
    -0.15557
    -0.10091
    -0.10091
    -0.02803
    -0.00981
    -0.00981
    -0.15557
    -0.04625
    -0.06447
    -0.00981
    -0.11913
    -0.08269
    -0.00981
     0.02663
     0.06307
     0.00841
    -0.04625
    -0.00981
    -0.08269
    -0.04625
     0.17239
     0.06307
    -0.00981
    -0.08269
     0.08129
     0.06307
     0.08129
     0.00841
    -0.02803
     0.02663
     0.20883
     0.06307
     0.22705
     0.24527
     0.57323
     0.48213
     0.11773
    -0.99368
    -0.84792
     0.35459
     0.19061
     0.24527
     0.13595
    -0.44708
    -1.08478
    -1.48561
    -0.73860
     0.62789
     0.75542
    -0.26489
    -0.22845
    -0.19201
    -0.08269
     0.17239
     0.42747
     0.46391
     0.64611
     0.88296
     0.73720
     0.39103
     0.19061
     0.42747
     0.46391
     0.13595
     0.20883
     0.33637
     0.13595
     0.00841
    -0.19201
    -0.21023
    -0.26489
    -0.26489
    -0.11913
    -0.00981
     0.06307
     0.20883
     0.17239
     0.06307
     0.08129
     0.00841
     0.11773
     0.08129
     0.17239
     0.00841
    -0.04625
     0.02663
     0.06307
     0.00841
    -0.08269
    -0.06447
    -0.00981
     0.06307
     0.08129
    -0.08269
    -0.04625
    -0.10091
    -0.00981
     0.04485
     0.08129
     0.11773
    -0.08269
     0.06307
     0.15417
     0.08129
     0.09951
     0.09951
     0.02663
     0.11773
     0.06307
     0.13595
     0.11773
     0.13595
     0.11773
     0.13595
     0.09951
     0.19061
     0.02663
     0.11773
     0.11773
     0.17239
     0.11773
     0.08129
     0.08129
     0.11773
     0.04485
     0.19061
     0.13595
     0.02663
     0.06307
     0.09951
     0.06307
     0.08129
     0.06307
     0.00841
     0.19061
     0.17239
     0.04485
     0.08129
    -0.06447
    -0.00981
     0.09951
     0.06307
     0.08129
    -0.00981
     0.00841
     0.02663
     0.17239
     0.08129
    -0.00981
    -0.08269
     0.08129
     0.08129
     0.06307
     0.00841
     0.04485
     0.08129
    -0.10091
     0.06307
     0.02663
     0.02663
    -0.02803
    -0.02803
     0.09951
     0.06307
    -0.02803
    -0.06447
    -0.00981
     0.09951
    -0.04625
     0.02663
     0.02663
    -0.00981
    -0.02803
     0.08129
    -0.02803
     0.04485
    -0.06447
    -0.00981
     0.00841
     0.08129
     0.04485
    -0.10091
    -0.02803
     0.09951
     0.08129
     0.06307
     0.02663
     0.00841
    -0.04625
     0.02663
     0.00841
     0.09951
    -0.00981
     0.04485
     0.08129
     0.06307
     0.02663
     0.13595
     0.17239
     0.02663
     0.08129
     0.00841
     0.13595
     0.08129
     0.06307
     0.02663
     0.13595
     0.06307
     0.11773
     0.04485
    -0.00981
     0.04485
     0.11773
     0.15417
    -0.00981
     0.24527
     0.48213
     0.71898
     0.60967
    -0.37420
    -1.50383
    -0.64750
     0.55501
     0.20883
     0.29993
    -0.02803
    -0.53818
    -1.17588
    -1.35808
    -0.57462
     0.46391
     0.40925
    -0.06447
    -0.13735
     0.08129
     0.06307
     0.40925
     0.48213
     0.71898
     0.88296
     1.04694
     0.75542
     0.42747
     0.37281
     0.77364
     0.66433
     0.13595
     0.17239
     0.44569
     0.20883
     0.04485
     0.02663
    -0.26489
    -0.39242
    -0.22845
    -0.17379
     0.04485
     0.13595
     0.13595
     0.08129
     0.15417
     0.13595
     0.02663
    -0.02803
     0.15417
     0.20883
     0.22705
     0.17239
     0.20883
     0.15417
     0.08129
     0.22705
     0.17239
     0.09951
     0.13595
     0.11773
     0.08129
     0.20883
     0.19061
     0.19061
     0.19061
     0.22705
     0.15417
     0.26349
     0.31815
     0.29993
     0.28171
     0.31815
     0.48213
     0.39103
     0.48213
     0.39103
     0.37281
     0.44569
     0.51857
     0.31815
     0.39103
     0.48213
     0.31815
     0.40925
     0.42747
     0.35459
     0.28171
     0.19061
     0.24527
     0.28171
     0.24527
     0.24527
     0.22705
     0.09951
     0.22705
     0.06307
     0.15417
     0.13595
     0.13595
     0.09951
     0.13595
     0.08129
     0.09951
    -0.00981
     0.02663
     0.04485
     0.08129
     0.02663
     0.00841
    -0.06447
    -0.02803
    -0.08269
    -0.17379
    -0.11913
    -0.10091
    -0.17379
    -0.17379
    -0.11913
    -0.22845
    -0.24667
    -0.22845
    -0.22845
    -0.19201
    -0.24667
    -0.22845
    -0.28311
    -0.24667
    -0.26489
    -0.21023
    -0.22845
    -0.17379
    -0.28311
    -0.21023
    -0.15557
    -0.19201
    -0.15557
    -0.24667
    -0.24667
    -0.00981
    -0.13735
    -0.08269
    -0.17379
    -0.13735
    -0.02803
    -0.04625
    -0.02803
    -0.00981
     0.02663
    -0.04625
    -0.04625
    -0.02803
    -0.00981
    -0.10091
    -0.04625
    -0.00981
     0.02663
    -0.06447
    -0.10091
    -0.06447
    -0.10091
    -0.08269
    -0.15557
     0.00841
    -0.04625
    -0.10091
    -0.08269
    -0.10091
    -0.00981
    -0.02803
    -0.08269
    -0.00981
     0.04485
     0.06307
     0.08129
    -0.02803
     0.00841
     0.09951
    -0.04625
     0.09951
     0.09951
    -0.00981
    -0.00981
     0.15417
     0.24527
     0.42747
     0.59145
     0.22705
    -0.93902
    -1.23054
     0.08129
     0.31815
    -0.00981
     0.17239
    -0.33777
    -0.86614
    -1.44917
    -1.17588
    -0.04625
     0.73720
    -0.06447
    -0.22845
    -0.24667
    -0.21023
    -0.11913
     0.37281
     0.29993
     0.46391
     0.50035
     0.73720
     0.22705
     0.13595
     0.20883
     0.39103
    -0.08269
     0.00841
     0.08129
     0.04485
    -0.06447
    -0.11913
    -0.33777
    -0.46530
    -0.33777
    -0.35598
    -0.31955
    -0.13735
     0.02663
     0.02663
     0.06307
     0.02663
    -0.17379
    -0.17379
    -0.00981
    -0.00981
    -0.11913
    -0.13735
    -0.08269
    -0.06447
    -0.10091
    -0.10091
    -0.15557
    -0.04625
    -0.13735
    -0.21023
    -0.13735
    -0.02803
    -0.21023
    -0.17379
    -0.15557
    -0.06447
    -0.11913
    -0.10091
    -0.08269
    -0.11913
    -0.04625
    -0.10091
    -0.13735
    -0.15557
    -0.13735
    -0.22845
    -0.10091
    -0.02803
    -0.15557
    -0.15557
    -0.08269
    -0.13735
    -0.10091
    -0.10091
    -0.19201
    -0.15557
    -0.11913
     0.02663
    -0.02803
    -0.17379
    -0.11913
    -0.17379
    -0.19201
     0.00841
    -0.02803
    -0.17379
    -0.08269
    -0.17379
    -0.02803
    -0.10091
    -0.19201
    -0.17379
    -0.11913
    -0.08269
    -0.11913
    -0.15557
    -0.15557
    -0.19201
    -0.17379
    -0.08269
     0.00841
    -0.17379
    -0.13735
    -0.13735
     0.02663
    -0.11913
    -0.06447
    -0.11913
    -0.15557
    -0.06447
     0.00841
    -0.04625
    -0.13735
    -0.04625
    -0.17379
    -0.00981
     0.06307
    -0.11913
    -0.13735
    -0.10091
    -0.08269
    -0.04625
    -0.04625
    -0.10091
    -0.11913
    -0.11913
    -0.00981
    -0.00981
    -0.10091
    -0.15557
    -0.11913
    -0.10091
     0.06307
    -0.04625
    -0.10091
    -0.08269
    -0.06447
    -0.02803
    -0.04625
    -0.00981
    -0.10091
    -0.08269
    -0.00981
    -0.00981
     0.00841
    -0.10091
    -0.10091
    -0.15557
    -0.02803
     0.04485
    -0.15557
    -0.00981
    -0.11913
    -0.04625
     0.02663
    -0.04625
    -0.10091
    -0.04625
    -0.00981
     0.08129
    -0.06447
    -0.10091
    -0.00981
    -0.11913
     0.08129
     0.06307
    -0.08269
    -0.06447
     0.00841
     0.11773
     0.02663
     0.13595
     0.02663
     0.11773
     0.28171
     0.66433
     0.66433
     0.04485
    -1.30342
    -1.03012
     0.24527
     0.24527
     0.17239
    -0.10091
    -0.57462
    -1.23054
    -1.61315
    -0.95724
     0.40925
     0.42747
    -0.35598
    -0.24667
    -0.17379
    -0.30133
     0.13595
     0.15417
     0.33637
     0.75542
     0.79186
     0.59145
     0.31815
     0.28171
     0.35459
     0.53679
     0.08129
    -0.00981
     0.09951
    -0.04625
    -0.06447
    -0.13735
    -0.35598
    -0.46530
    -0.50174
    -0.22845
    -0.19201
    -0.11913
     0.00841
     0.00841
    -0.04625
    -0.02803
    -0.08269
    -0.08269
    -0.02803
    -0.06447
     0.00841
     0.02663
     0.08129
    -0.06447
    -0.02803
    -0.10091
     0.00841
    -0.13735
    -0.04625
    -0.15557
    -0.13735
    -0.04625
    -0.10091
    -0.10091
    -0.19201
    -0.19201
    -0.15557
    -0.04625
    -0.02803
    -0.13735
    -0.21023
    -0.15557
     0.06307
    -0.08269
    -0.08269
    -0.10091
    -0.04625
    -0.13735
     0.02663
    -0.00981
    -0.04625
     0.02663
     0.02663
    -0.02803
     0.13595
     0.00841
    -0.02803
    -0.08269
     0.09951
     0.06307
     0.06307
     0.02663
    -0.04625
    -0.00981
     0.02663
    -0.02803
     0.06307
     0.06307
    -0.08269
    -0.04625
     0.02663
     0.09951
     0.00841
    -0.10091
    -0.00981
     0.06307
     0.06307
     0.06307
    -0.00981
    -0.10091
    -0.08269
    -0.00981
     0.02663
     0.02663
    -0.00981
    -0.04625
    -0.02803
    -0.00981
     0.00841
    -0.11913
    -0.00981
     0.02663
    -0.00981
     0.02663
     0.04485
    -0.04625
    -0.13735
    -0.08269
     0.02663
     0.04485
    -0.04625
    -0.08269
    -0.00981
    -0.02803
     0.00841
    -0.15557
    -0.08269
     0.00841
    -0.11913
     0.09951
    -0.00981
    -0.00981
    -0.06447
    -0.04625
    -0.04625
     0.04485
     0.00841
     0.02663
     0.00841
    -0.06447
     0.06307
    -0.04625
    -0.08269
     0.06307
     0.04485
    -0.06447
     0.02663
     0.02663
    -0.00981
    -0.04625
    -0.04625
     0.00841
    -0.00981
     0.04485
    -0.08269
     0.06307
    -0.00981
     0.02663
    -0.04625
     0.04485
    -0.04625
     0.00841
     0.06307
    -0.06447
     0.06307
    -0.00981
     0.06307
     0.06307
     0.08129
     0.17239
     0.06307
     0.26349
     0.39103
     0.70076
    -0.04625
    -0.81148
    -0.88436
     0.11773
     0.50035
     0.26349
     0.35459
    -0.31955
    -0.84792
    -1.32164
    -0.86614
     0.31815
     0.79186
    -0.08269
    -0.33777
    -0.10091
     0.02663
    -0.15557
     0.04485
     0.20883
     0.50035
     0.60967
     0.70076
     0.19061
     0.15417
     0.19061
     0.50035
     0.48213
     0.19061
     0.13595
     0.06307
     0.08129
    -0.00981
    -0.04625
    -0.15557
    -0.10091
    -0.15557
     0.02663
    -0.04625
    -0.15557
    -0.08269
    -0.10091
    -0.08269
    -0.04625
    -0.08269
    -0.17379
    -0.17379
    -0.15557
    -0.08269
    -0.13735
    -0.08269
    -0.10091
    -0.17379
    -0.11913
    -0.11913
    -0.17379
    -0.10091
    -0.15557
    -0.15557
    -0.08269
    -0.06447
    -0.10091
    -0.00981
    -0.06447
    -0.04625
    -0.08269
     0.06307
     0.02663
    -0.04625
     0.00841
     0.08129
     0.17239
     0.04485
    -0.10091
     0.06307
     0.20883
     0.22705
     0.24527
     0.13595
     0.15417
     0.28171
     0.19061
     0.22705
     0.37281
     0.33637
     0.22705
     0.37281
     0.44569
     0.35459
     0.35459
     0.39103
     0.33637
     0.37281
     0.40925
     0.33637
     0.29993
     0.42747
     0.26349
     0.26349
     0.42747
     0.40925
     0.24527
     0.28171
     0.31815
     0.31815
     0.31815
     0.17239
     0.22705
     0.31815
     0.31815
     0.20883
     0.17239
     0.20883
     0.15417
     0.17239
     0.13595
     0.24527
     0.04485
     0.11773
     0.17239
     0.11773
     0.15417
     0.08129
     0.02663
     0.11773
     0.15417
     0.20883
     0.09951
     0.04485
     0.08129
     0.04485
     0.06307
     0.17239
     0.06307
     0.02663
     0.08129
     0.08129
     0.13595
    -0.00981
    -0.10091
     0.00841
     0.00841
     0.00841
    -0.02803
     0.00841
    -0.10091
    -0.11913
    -0.15557
     0.02663
    -0.02803
    -0.21023
    -0.17379
    -0.13735
    -0.10091
    -0.13735
    -0.19201
    -0.21023
    -0.11913
    -0.10091
    -0.13735
    -0.22845
    -0.21023
    -0.13735
    -0.17379
    -0.06447
    -0.06447
    -0.19201
    -0.13735
    -0.08269
    -0.11913
    -0.15557
    -0.22845
    -0.19201
    -0.19201
    -0.11913
    -0.08269
    -0.30133
    -0.35598
    -0.39242
    -0.53818
    -0.66572
    -1.21232
    -1.12122
     0.15417
     0.70076
     0.06307
     0.20883
     0.51857
     0.37281
    -0.28311
    -0.68394
     0.00841
     0.71898
     0.08129
     0.20883
     0.40925
     0.33637
     0.40925
     0.06307
    -0.31955
    -0.42886
    -0.55640
    -0.59284
    -0.55640
    -0.68394
    -0.77504
    -0.70216
    -0.51996
    -0.44708
    -0.42886
    -0.50174
    -0.55640
    -0.42886
    -0.31955
    -0.31955
    -0.44708
    -0.53818
    -0.46530
    -0.39242
    -0.37420
    -0.31955
    -0.48352
    -0.42886
    -0.35598
    -0.37420
    -0.31955
    -0.26489
    -0.39242
    -0.39242
    -0.28311
    -0.13735
    -0.41064
    -0.28311
    -0.35598
    -0.24667
    -0.30133
    -0.30133
    -0.33777
    -0.35598
    -0.24667
    -0.26489
    -0.31955
    -0.28311
    -0.33777
    -0.35598
    -0.42886
    -0.24667
    -0.28311
    -0.33777
    -0.33777
    -0.33777
    -0.31955
    -0.35598
    -0.39242
    -0.33777
    -0.28311
    -0.41064
    -0.31955
    -0.33777
    -0.35598
    -0.41064
    -0.39242
    -0.22845
    -0.28311
    -0.37420
    -0.42886
    -0.41064
    -0.24667
    -0.31955
    -0.30133
    -0.41064
    -0.33777
    -0.31955
    -0.31955
    -0.39242
    -0.35598
    -0.37420
    -0.39242
    -0.31955
    -0.22845
    -0.31955
    -0.39242
    -0.37420
    -0.31955
    -0.30133
    -0.31955
    -0.35598
    -0.30133
    -0.31955
    -0.37420
    -0.30133
    -0.28311
    -0.24667
    -0.50174
    -0.33777
    -0.17379
    -0.28311
    -0.35598
    -0.31955
    -0.42886
    -0.24667
    -0.39242
    -0.31955
    -0.39242
    -0.31955
    -0.35598
    -0.33777
    -0.33777
    -0.33777
    -0.39242
    -0.46530
    -0.24667
    -0.22845
    -0.41064
    -0.39242
    -0.39242
    -0.37420
    -0.35598
    -0.31955
    -0.31955
    -0.30133
    -0.35598
    -0.37420
    -0.24667
    -0.37420
    -0.33777
    -0.48352
    -0.26489
    -0.31955
    -0.31955
    -0.31955
    -0.30133
    -0.37420
    -0.30133
    -0.26489
    -0.35598
    -0.41064
    -0.31955
    -0.31955
    -0.26489
    -0.26489
    -0.35598
    -0.44708
    -0.28311
    -0.30133
    -0.37420
    -0.37420
    -0.30133
    -0.35598
    -0.31955
    -0.24667
    -0.35598
    -0.33777
    -0.30133
    -0.24667
    -0.22845
    -0.24667
    -0.26489
    -0.35598
    -0.35598
    -0.28311
    -0.30133
    -0.33777
    -0.37420
    -0.57462
    -0.97546
    -1.26698
    -0.39242
     0.60967
     0.22705
    -0.02803
     0.48213
     0.73720
     0.24527
    -0.55640
    -0.51996
     0.66433
     0.26349
     0.11773
     0.51857
     0.62789
     0.28171
     0.24527
    -0.06447
    -0.26489
    -0.37420
    -0.51996
    -0.55640
    -0.55640
    -0.50174
    -0.48352
    -0.51996
    -0.33777
    -0.26489
    -0.33777
    -0.28311
    -0.30133
    -0.22845
    -0.13735
    -0.35598
    -0.24667
    -0.26489
    -0.21023
    -0.17379
    -0.24667
    -0.22845
    -0.26489
    -0.35598
    -0.21023
    -0.15557
    -0.15557
    -0.21023
    -0.15557
    -0.17379
    -0.21023
    -0.21023
    -0.24667
    -0.15557
    -0.19201
    -0.21023
    -0.21023
    -0.26489
    -0.24667
    -0.28311
    -0.35598
    -0.30133
    -0.33777
    -0.39242
    -0.37420
    -0.39242
    -0.46530
    -0.51996
    -0.46530
    -0.44708
    -0.50174
    -0.51996
    -0.57462
    -0.62928
    -0.53818
    -0.64750
    -0.77504
    -0.55640
    -0.59284
    -0.62928
    -0.64750
    -0.68394
    -0.70216
    -0.68394
    -0.61106
    -0.48352
    -0.62928
    -0.51996
    -0.57462
    -0.48352
    -0.48352
    -0.35598
    -0.55640
    -0.42886
    -0.39242
    -0.35598
    -0.30133
    -0.33777
    -0.35598
    -0.41064
    -0.39242
    -0.41064
    -0.33777
    -0.37420
    -0.46530
    -0.42886
    -0.44708
    -0.37420
    -0.50174
    -0.44708
    -0.48352
    -0.44708
    -0.39242
    -0.39242
    -0.46530
    -0.48352
    -0.50174
    -0.46530
    -0.44708
    -0.37420
    -0.44708
    -0.50174
    -0.51996
    -0.39242
    -0.46530
    -0.51996
    -0.42886
    -0.50174
    -0.50174
    -0.42886
    -0.46530
    -0.50174
    -0.44708
    -0.41064
    -0.39242
    -0.37420
    -0.35598
    -0.39242
    -0.31955
    -0.30133
    -0.26489
    -0.44708
    -0.21023
    -0.30133
    -0.35598
    -0.10091
    -0.22845
    -0.28311
    -0.31955
    -0.22845
    -0.28311
    -0.21023
    -0.19201
    -0.31955
    -0.35598
    -0.28311
    -0.24667
    -0.39242
    -0.26489
    -0.22845
    -0.35598
    -0.33777
    -0.28311
    -0.28311
    -0.31955
    -0.28311
    -0.33777
    -0.24667
