# Supplementary material for: Software algorithm and hardware design for real-time implementation of new spectral estimator
Source: Biomed Eng Online. 2014 May 9;13:61. doi: 10.1186/1475-925X-13-61 (PMC4057578; doi:10.1186/1475-925X-13-61)
Supplement: Additional file 2 — txtfiles.zip. [file 1475-925X-13-61-S2.zip › FILE110.TXT]

     0.24395
     0.26236
     0.18873
     0.20713
     0.22554
     0.31759
     0.22554
     0.24395
     0.11509
     0.22554
     0.09668
     0.35441
     0.22554
     0.11509
     0.18873
     0.18873
     0.22554
     0.17032
     0.15191
     0.13350
     0.07827
     0.18873
     0.22554
     0.18873
     0.13350
     0.07827
    -0.05060
     0.17032
     0.09668
     0.09668
     0.09668
     0.05986
     0.09668
     0.11509
     0.04145
     0.04145
     0.11509
     0.05986
     0.11509
     0.09668
     0.11509
     0.13350
     0.00463
     0.07827
     0.15191
     0.11509
     0.11509
     0.09668
     0.07827
     0.09668
     0.18873
     0.15191
     0.07827
     0.20713
     0.15191
     0.17032
     0.20713
     0.11509
     0.15191
     0.11509
     0.31759
     0.35441
     0.26236
     0.13350
     0.26236
     0.33600
     0.31759
     0.33600
     0.35441
     0.37282
     0.35441
     0.37282
     0.42805
     0.35441
     0.33600
     0.31759
     0.39123
     0.37282
     0.37282
     0.37282
     0.28077
     0.33600
     0.24395
     0.33600
     0.22554
     0.22554
     0.22554
     0.17032
     0.13350
     0.11509
     0.15191
     0.05986
     0.11509
     0.17032
     0.11509
     0.00463
    -0.10583
    -0.19787
    -0.16105
    -0.21628
    -0.25310
    -0.30833
    -0.30833
    -0.30833
    -0.38197
    -0.30833
    -0.32674
    -0.43720
    -0.38197
    -0.19787
    -0.16105
    -0.41879
    -0.49243
    -0.14265
    -0.32674
    -0.12424
    -0.41879
    -0.54765
    -0.45561
    -1.06312
    -1.02630
    -0.95266
    -0.95266
    -1.22881
    -0.95266
    -0.98948
    -1.50495
    -1.79950
    -1.81791
    -1.90996
    -1.79950
    -1.68904
    -1.28403
    -0.60288
    -0.63970
    -0.95266
    -1.39449
    -0.97107
    -0.60288
    -0.27151
    -0.17946
    -0.03219
     0.00463
     0.09668
     0.35441
     0.39123
     0.17032
     0.35441
     0.39123
     0.35441
     0.40964
     0.35441
     0.26236
     0.24395
     0.31759
     0.33600
     0.07827
     0.07827
     0.09668
     0.28077
     0.09668
     0.02304
     0.09668
     0.07827
     0.09668
     0.07827
     0.11509
     0.09668
     0.04145
     0.11509
     0.09668
     0.07827
     0.07827
     0.02304
     0.11509
     0.07827
     0.09668
     0.02304
     0.05986
     0.04145
     0.09668
     0.05986
     0.07827
     0.02304
     0.04145
     0.07827
     0.07827
     0.09668
     0.07827
    -0.05060
     0.15191
     0.09668
     0.00463
     0.18873
     0.05986
     0.09668
     0.05986
     0.11509
     0.15191
     0.09668
     0.15191
     0.07827
     0.17032
     0.11509
     0.09668
     0.05986
     0.18873
     0.18873
     0.13350
     0.11509
     0.13350
     0.15191
     0.05986
     0.17032
     0.20713
     0.18873
     0.20713
     0.09668
     0.20713
     0.24395
     0.22554
     0.13350
     0.17032
     0.20713
     0.24395
     0.26236
     0.24395
     0.24395
     0.15191
     0.22554
     0.26236
     0.31759
     0.29918
     0.26236
     0.18873
     0.31759
     0.26236
     0.28077
     0.28077
     0.33600
     0.37282
     0.33600
     0.40964
     0.39123
     0.29918
     0.33600
     0.35441
     0.46487
     0.40964
     0.31759
     0.37282
     0.35441
     0.40964
     0.33600
     0.33600
     0.50169
     0.33600
     0.37282
     0.39123
     0.37282
     0.28077
     0.37282
     0.33600
     0.35441
     0.40964
     0.29918
     0.37282
     0.39123
     0.40964
     0.26236
     0.29918
     0.37282
     0.37282
     0.22554
     0.31759
     0.39123
     0.29918
     0.24395
     0.28077
     0.29918
     0.37282
     0.35441
     0.35441
     0.37282
     0.37282
     0.39123
     0.26236
     0.20713
     0.24395
     0.35441
     0.33600
     0.35441
     0.37282
     0.29918
     0.26236
     0.22554
     0.31759
     0.28077
     0.31759
     0.31759
     0.50169
     0.50169
     0.24395
     0.37282
     0.61214
     0.57532
     0.20713
     0.04145
     0.28077
     0.31759
    -0.23469
    -0.16105
     0.02304
     0.04145
     0.33600
     0.15191
    -0.25310
    -0.52924
    -0.34515
    -0.54765
    -0.58447
    -0.36356
    -0.19787
     0.22554
     0.33600
     0.11509
    -0.17946
    -0.17946
     0.29918
     0.44646
     0.61214
     0.50169
     0.35441
     0.61214
     0.68578
     0.86988
     0.88829
     0.88829
     0.86988
     0.79624
     0.85147
     0.77783
     0.77783
     0.74101
     0.75942
     0.68578
     0.75942
     0.70419
     0.57532
     0.59373
     0.55692
     0.44646
     0.53851
     0.61214
     0.46487
     0.48328
     0.55692
     0.46487
     0.42805
     0.44646
     0.40964
     0.44646
     0.50169
     0.46487
     0.35441
     0.46487
     0.33600
     0.39123
     0.35441
     0.48328
     0.42805
     0.37282
     0.40964
     0.33600
     0.40964
     0.33600
     0.39123
     0.33600
     0.46487
     0.46487
     0.40964
     0.35441
     0.46487
     0.33600
     0.39123
     0.74101
     0.46487
     0.33600
     0.40964
     0.37282
     0.44646
     0.40964
     0.33600
     0.29918
     0.40964
     0.46487
     0.35441
     0.28077
     0.20713
     0.24395
     0.20713
     0.26236
     0.28077
     0.20713
     0.20713
     0.26236
     0.31759
     0.28077
     0.20713
     0.24395
     0.26236
     0.33600
     0.29918
     0.29918
     0.24395
     0.22554
     0.26236
     0.33600
     0.37282
     0.29918
     0.26236
     0.28077
     0.35441
     0.37282
     0.28077
     0.26236
     0.18873
     0.39123
     0.31759
     0.33600
     0.28077
     0.22554
     0.37282
     0.24395
     0.35441
     0.37282
     0.15191
     0.26236
     0.28077
     0.26236
     0.31759
     0.26236
     0.24395
     0.31759
     0.22554
     0.28077
     0.28077
     0.22554
     0.24395
     0.18873
     0.26236
     0.33600
     0.13350
     0.11509
     0.13350
     0.13350
     0.24395
     0.18873
     0.11509
     0.05986
     0.11509
     0.13350
     0.09668
     0.05986
     0.05986
    -0.01378
     0.11509
     0.15191
     0.07827
     0.04145
     0.09668
     0.20713
     0.17032
     0.13350
     0.07827
     0.00463
     0.22554
     0.09668
     0.18873
     0.22554
     0.05986
     0.02304
     0.00463
     0.20713
     0.28077
     0.04145
     0.02304
     0.09668
     0.22554
     0.17032
     0.15191
    -0.06901
    -0.21628
    -0.03219
     0.02304
     0.00463
    -0.08742
     0.00463
     0.18873
     0.11509
     0.31759
     0.15191
    -0.01378
     0.15191
     0.29918
     0.33600
    -0.06901
    -0.08742
     0.18873
     0.22554
     0.13350
     0.07827
    -0.14265
    -0.08742
    -0.32674
    -0.49243
    -0.49243
    -0.40038
    -0.27151
     0.02304
    -0.10583
    -0.38197
    -0.23469
    -0.10583
     0.05986
     0.26236
     0.40964
     0.40964
     0.52010
     0.53851
     0.61214
     0.61214
     0.86988
     0.70419
     0.63055
     0.57532
     0.66737
     0.72260
     0.68578
     0.44646
     0.53851
     0.48328
     0.55692
     0.48328
     0.40964
     0.37282
     0.29918
     0.26236
     0.53851
     0.44646
     0.39123
     0.24395
     0.33600
     0.35441
     0.39123
     0.31759
     0.26236
     0.33600
     0.31759
     0.33600
     0.31759
     0.33600
     0.26236
     0.11509
     0.40964
     0.39123
     0.31759
     0.31759
     0.22554
     0.20713
     0.26236
     0.31759
     0.24395
     0.29918
     0.26236
     0.31759
     0.29918
     0.31759
     0.24395
     0.05986
     0.29918
     0.40964
     0.33600
     0.24395
     0.28077
     0.26236
     0.22554
     0.31759
     0.22554
     0.24395
     0.26236
     0.26236
     0.26236
     0.20713
     0.22554
     0.15191
     0.11509
     0.26236
     0.28077
     0.20713
     0.17032
     0.17032
     0.15191
     0.26236
     0.18873
     0.26236
     0.20713
     0.24395
     0.28077
     0.28077
     0.33600
     0.18873
     0.17032
     0.33600
     0.29918
     0.26236
     0.33600
     0.22554
     0.22554
     0.22554
     0.39123
     0.29918
     0.22554
     0.24395
     0.11509
     0.22554
     0.26236
     0.15191
     0.04145
     0.05986
     0.18873
     0.15191
     0.18873
     0.09668
     0.05986
     0.07827
    -0.06901
    -0.01378
     0.00463
    -0.05060
     0.00463
    -0.03219
    -0.03219
     0.00463
    -0.16105
    -0.14265
    -0.03219
    -0.06901
    -0.06901
    -0.12424
    -0.16105
    -0.25310
    -0.05060
    -0.12424
    -0.16105
    -0.17946
    -0.23469
    -0.25310
    -0.10583
    -0.23469
    -0.34515
    -0.34515
    -0.21628
    -0.34515
    -0.32674
    -0.41879
    -0.45561
    -0.38197
    -0.45561
    -0.47402
    -0.41879
    -0.49243
    -0.60288
    -0.65811
    -0.73175
    -0.78698
    -0.76857
    -0.82380
    -0.89743
    -0.89743
    -0.98948
    -0.93425
    -0.97107
    -0.98948
    -0.97107
    -1.17358
    -1.02630
    -0.93425
    -0.73175
    -0.76857
    -1.08153
    -0.91584
    -0.80539
    -1.02630
    -0.97107
    -0.73175
    -0.95266
    -0.84221
    -1.74427
    -1.81791
    -1.44972
    -1.19199
    -0.56606
    -1.08153
    -1.68904
    -2.11246
    -1.87314
    -1.74427
    -1.72586
    -1.87314
    -1.78109
    -1.32085
    -0.52924
    -0.69493
    -1.22881
    -1.54177
    -1.19199
    -0.69493
    -0.23469
    -0.28992
    -0.45561
    -0.40038
    -0.14265
     0.20713
     0.40964
     0.17032
     0.11509
     0.22554
     0.26236
     0.24395
     0.22554
     0.17032
     0.17032
     0.11509
     0.17032
     0.15191
     0.09668
     0.04145
    -0.10583
    -0.05060
     0.00463
     0.04145
    -0.10583
    -0.08742
    -0.06901
    -0.06901
     0.04145
    -0.06901
    -0.01378
    -0.16105
    -0.14265
    -0.06901
     0.00463
    -0.05060
    -0.10583
    -0.08742
    -0.01378
     0.00463
    -0.06901
     0.00463
     0.00463
     0.02304
     0.00463
     0.07827
     0.04145
     0.05986
    -0.03219
     0.04145
     0.13350
     0.04145
     0.05986
     0.04145
     0.00463
     0.11509
     0.04145
     0.00463
     0.15191
     0.02304
    -0.01378
     0.05986
     0.09668
     0.04145
    -0.01378
     0.00463
     0.13350
     0.07827
     0.04145
     0.02304
    -0.01378
    -0.01378
     0.04145
    -0.03219
     0.05986
     0.00463
    -0.01378
     0.05986
     0.05986
     0.04145
    -0.03219
     0.04145
    -0.03219
     0.07827
     0.07827
     0.00463
     0.00463
     0.04145
     0.05986
     0.00463
     0.09668
     0.17032
     0.13350
     0.15191
     0.13350
     0.20713
     0.09668
     0.18873
     0.15191
     0.28077
     0.29918
     0.26236
     0.29918
     0.29918
     0.29918
     0.15191
     0.29918
     0.37282
     0.33600
     0.24395
     0.37282
     0.39123
     0.20713
     0.26236
     0.24395
     0.33600
     0.37282
     0.29918
     0.28077
     0.29918
     0.29918
     0.33600
     0.26236
     0.29918
     0.24395
     0.28077
     0.31759
     0.29918
     0.31759
     0.24395
     0.22554
     0.22554
     0.29918
     0.33600
     0.26236
     0.35441
     0.31759
     0.33600
     0.22554
     0.35441
     0.33600
     0.20713
     0.20713
     0.17032
     0.33600
     0.22554
     0.20713
     0.13350
     0.15191
     0.05986
     0.18873
     0.26236
     0.18873
     0.29918
     0.28077
     0.39123
     0.44646
     0.26236
     0.40964
     0.72260
     0.74101
     0.61214
     0.46487
     0.00463
     0.42805
     0.42805
     0.17032
    -0.03219
     0.15191
     0.46487
     0.59373
     0.07827
    -0.17946
    -0.49243
    -0.82380
    -0.54765
    -0.40038
    -0.34515
    -0.54765
    -0.69493
    -0.43720
     0.31759
     0.35441
    -0.12424
    -0.54765
    -0.58447
    -0.27151
    -0.03219
     0.53851
     0.63055
     0.50169
     0.50169
     0.70419
     0.79624
     0.77783
     0.70419
     0.70419
     0.72260
     0.88829
     0.75942
     0.70419
     0.68578
     0.64896
     0.61214
     0.83306
     0.64896
     0.61214
     0.55692
     0.52010
     0.61214
     0.64896
     0.48328
     0.55692
     0.46487
     0.53851
     0.64896
     0.53851
     0.50169
     0.53851
     0.40964
     0.57532
     0.63055
     0.50169
     0.39123
     0.42805
     0.50169
     0.46487
     0.44646
     0.39123
     0.39123
     0.33600
     0.37282
     0.42805
     0.42805
     0.33600
     0.22554
     0.26236
     0.39123
     0.35441
     0.31759
     0.20713
     0.33600
     0.31759
     0.29918
     0.26236
     0.22554
     0.29918
     0.26236
     0.31759
     0.35441
     0.28077
     0.24395
     0.20713
     0.37282
     0.39123
     0.18873
     0.29918
     0.18873
     0.33600
     0.33600
     0.31759
     0.35441
     0.26236
     0.28077
     0.33600
     0.31759
     0.28077
     0.29918
     0.13350
     0.35441
     0.37282
     0.26236
     0.29918
     0.33600
     0.37282
     0.29918
     0.31759
     0.22554
     0.31759
     0.29918
     0.20713
     0.29918
     0.26236
     0.28077
     0.22554
     0.26236
     0.33600
     0.29918
     0.18873
     0.20713
     0.18873
     0.31759
     0.26236
     0.26236
     0.20713
     0.22554
     0.37282
     0.26236
     0.40964
     0.28077
     0.22554
     0.28077
     0.52010
     0.37282
     0.29918
     0.29918
     0.39123
     0.39123
     0.26236
     0.05986
     0.20713
     0.26236
     0.28077
     0.39123
     0.33600
     0.24395
     0.05986
     0.02304
     0.24395
     0.31759
     0.20713
     0.24395
     0.22554
     0.26236
     0.26236
     0.28077
     0.22554
     0.33600
     0.22554
     0.26236
     0.40964
     0.33600
     0.15191
     0.02304
     0.24395
     0.31759
     0.04145
     0.18873
     0.05986
     0.05986
     0.09668
     0.07827
    -0.01378
     0.17032
     0.31759
     0.07827
     0.13350
     0.20713
     0.26236
     0.31759
     0.18873
     0.42805
     0.61214
     0.17032
     0.04145
    -0.51084
    -0.17946
     0.28077
    -0.34515
    -0.60288
    -0.60288
    -0.62129
    -0.76857
    -0.63970
    -0.80539
    -0.97107
    -1.35767
    -0.97107
    -0.78698
    -0.10583
     0.05986
    -0.36356
    -0.56606
    -0.38197
     0.11509
     0.55692
     0.44646
     0.53851
     0.57532
     0.77783
     0.99874
     0.92510
     0.81465
     0.77783
     0.96192
     0.79624
     0.81465
     0.75942
     0.72260
     0.68578
     0.68578
     0.68578
     0.64896
     0.53851
     0.40964
     0.52010
     0.55692
     0.46487
     0.26236
     0.35441
     0.46487
     0.39123
     0.40964
     0.44646
     0.28077
     0.29918
     0.26236
     0.33600
     0.29918
     0.29918
     0.26236
     0.24395
     0.29918
     0.26236
     0.26236
     0.13350
     0.28077
     0.20713
     0.22554
     0.26236
     0.28077
     0.15191
     0.22554
     0.26236
     0.29918
     0.29918
     0.26236
     0.22554
     0.24395
     0.33600
     0.20713
     0.13350
     0.29918
     0.28077
     0.33600
     0.33600
     0.28077
     0.33600
     0.20713
     0.29918
     0.33600
     0.31759
     0.26236
     0.26236
     0.22554
     0.26236
     0.37282
     0.15191
     0.22554
     0.33600
     0.18873
     0.22554
     0.26236
     0.11509
     0.17032
     0.26236
     0.24395
     0.22554
     0.20713
     0.18873
     0.26236
     0.20713
     0.20713
     0.18873
     0.18873
     0.28077
     0.22554
     0.20713
     0.24395
     0.26236
     0.15191
     0.18873
     0.29918
     0.26236
     0.20713
     0.28077
     0.18873
     0.20713
     0.20713
     0.20713
     0.15191
     0.35441
     0.26236
     0.18873
     0.29918
     0.22554
     0.17032
     0.11509
     0.22554
     0.20713
     0.24395
     0.22554
     0.17032
     0.22554
     0.28077
     0.20713
     0.09668
     0.26236
     0.20713
     0.11509
     0.31759
     0.15191
     0.17032
     0.11509
     0.11509
     0.20713
     0.15191
     0.22554
     0.17032
     0.09668
     0.09668
     0.13350
     0.05986
     0.13350
     0.15191
     0.05986
     0.22554
     0.24395
     0.20713
     0.09668
     0.07827
     0.04145
     0.07827
     0.07827
     0.18873
     0.00463
     0.00463
     0.07827
     0.00463
     0.00463
     0.17032
     0.07827
     0.02304
     0.18873
     0.18873
     0.33600
     0.46487
     0.07827
     0.22554
     0.48328
     0.33600
     0.22554
     0.05986
     0.37282
     0.42805
    -0.27151
    -0.14265
    -0.03219
     0.04145
    -0.19787
    -0.38197
    -0.27151
    -0.82380
    -0.86062
    -0.82380
    -0.82380
    -1.00789
    -0.76857
    -0.38197
     0.02304
    -0.25310
    -0.67652
    -0.71334
    -0.47402
    -0.27151
     0.13350
     0.26236
     0.17032
     0.24395
     0.35441
     0.59373
     0.57532
     0.57532
     0.57532
     0.48328
     0.57532
     0.64896
     0.50169
     0.61214
     0.57532
     0.52010
     0.44646
     0.68578
     0.59373
     0.29918
     0.29918
     0.35441
     0.44646
     0.52010
     0.48328
     0.33600
     0.28077
     0.37282
     0.39123
     0.35441
     0.39123
     0.28077
     0.33600
     0.37282
     0.40964
     0.35441
     0.35441
     0.26236
     0.35441
     0.31759
     0.37282
     0.40964
     0.42805
     0.40964
     0.35441
     0.37282
     0.46487
     0.39123
     0.37282
     0.35441
     0.46487
     0.39123
     0.35441
     0.29918
     0.37282
     0.39123
     0.33600
     0.37282
     0.33600
     0.31759
     0.33600
     0.33600
     0.46487
     0.42805
     0.28077
     0.31759
     0.39123
     0.42805
     0.40964
     0.42805
     0.31759
     0.37282
     0.46487
     0.40964
     0.46487
     0.35441
     0.26236
     0.33600
     0.37282
     0.40964
     0.37282
     0.31759
     0.39123
     0.40964
     0.37282
     0.37282
     0.37282
     0.26236
     0.35441
     0.44646
     0.26236
     0.31759
     0.26236
     0.15191
     0.15191
     0.31759
     0.13350
     0.05986
     0.11509
     0.05986
     0.15191
     0.02304
    -0.06901
    -0.12424
    -0.10583
    -0.06901
    -0.14265
    -0.12424
    -0.16105
    -0.17946
    -0.34515
    -0.16105
    -0.25310
    -0.51084
    -0.43720
    -0.34515
    -0.40038
    -0.38197
    -0.45561
    -0.38197
    -0.40038
    -0.40038
    -0.38197
    -0.34515
    -0.34515
    -0.47402
    -0.43720
    -0.28992
    -0.14265
    -0.28992
    -0.30833
    -0.17946
    -0.16105
    -0.17946
    -0.16105
    -0.19787
    -0.14265
    -0.16105
    -0.12424
    -0.08742
    -0.10583
    -0.27151
    -0.23469
    -0.12424
     0.07827
    -0.06901
    -0.21628
    -0.16105
     0.04145
    -0.03219
    -0.12424
    -0.03219
    -0.17946
    -0.06901
     0.02304
     0.07827
     0.22554
     0.00463
    -0.06901
     0.18873
     0.24395
    -0.03219
    -0.40038
    -0.21628
     0.18873
    -0.03219
    -0.60288
    -0.52924
    -0.41879
     0.02304
     0.04145
    -0.14265
    -0.40038
    -0.84221
    -0.63970
    -0.75016
    -0.45561
    -0.54765
    -0.47402
    -0.23469
     0.22554
     0.05986
    -0.16105
    -0.47402
    -0.27151
    -0.08742
     0.15191
     0.26236
     0.29918
     0.20713
     0.22554
     0.42805
     0.64896
     0.68578
     0.52010
     0.52010
     0.44646
     0.48328
     0.59373
     0.61214
     0.50169
     0.42805
     0.40964
     0.50169
     0.46487
     0.40964
     0.35441
     0.22554
     0.20713
     0.39123
     0.28077
     0.24395
     0.22554
     0.29918
     0.24395
     0.15191
     0.20713
     0.24395
     0.09668
     0.22554
     0.26236
     0.15191
     0.13350
     0.04145
     0.11509
     0.17032
     0.22554
     0.07827
     0.11509
     0.04145
     0.05986
     0.09668
     0.05986
     0.11509
     0.05986
     0.05986
     0.11509
     0.09668
     0.07827
     0.04145
    -0.03219
     0.05986
     0.17032
     0.07827
     0.13350
     0.05986
     0.04145
     0.04145
     0.11509
     0.05986
     0.09668
     0.00463
     0.05986
     0.13350
     0.07827
     0.09668
    -0.05060
    -0.01378
     0.15191
     0.02304
     0.05986
     0.04145
     0.02304
     0.02304
     0.00463
     0.04145
     0.02304
     0.04145
    -0.06901
     0.04145
    -0.01378
     0.11509
     0.00463
    -0.08742
     0.09668
     0.00463
    -0.03219
    -0.06901
     0.00463
    -0.03219
     0.02304
     0.11509
    -0.01378
     0.00463
    -0.03219
     0.05986
     0.04145
     0.05986
     0.00463
    -0.03219
     0.07827
     0.20713
     0.07827
     0.05986
     0.00463
    -0.03219
     0.05986
     0.04145
     0.04145
     0.00463
     0.09668
    -0.01378
     0.04145
     0.07827
    -0.05060
    -0.08742
     0.07827
     0.04145
     0.11509
     0.04145
     0.04145
    -0.05060
     0.00463
     0.00463
     0.09668
     0.02304
     0.05986
    -0.01378
     0.05986
     0.07827
     0.02304
    -0.06901
    -0.08742
     0.07827
     0.07827
    -0.01378
     0.13350
     0.05986
    -0.03219
     0.00463
    -0.12424
    -0.10583
    -0.05060
    -0.03219
    -0.03219
     0.00463
     0.07827
    -0.12424
    -0.19787
     0.05986
    -0.08742
    -0.06901
     0.02304
    -0.03219
    -0.01378
     0.04145
     0.07827
     0.07827
     0.00463
     0.18873
     0.22554
     0.00463
    -0.05060
    -0.34515
    -0.30833
    -0.25310
    -0.27151
    -0.52924
    -0.25310
    -0.14265
    -0.27151
    -0.58447
    -0.62129
    -0.63970
    -0.84221
    -0.86062
    -0.54765
    -0.51084
     0.09668
    -0.03219
    -0.45561
    -0.45561
    -0.30833
     0.07827
     0.31759
     0.20713
     0.18873
     0.17032
     0.17032
     0.59373
     0.53851
     0.46487
     0.42805
     0.50169
     0.46487
     0.46487
     0.31759
     0.31759
     0.33600
     0.31759
     0.37282
     0.26236
     0.20713
     0.17032
     0.20713
     0.13350
     0.18873
     0.09668
     0.15191
     0.04145
     0.07827
     0.20713
     0.07827
     0.04145
     0.09668
     0.05986
    -0.03219
     0.11509
     0.04145
     0.07827
    -0.08742
    -0.01378
    -0.06901
     0.04145
    -0.03219
     0.00463
    -0.01378
    -0.08742
    -0.03219
    -0.05060
    -0.03219
     0.05986
    -0.03219
    -0.03219
     0.05986
    -0.08742
    -0.03219
    -0.08742
    -0.03219
     0.05986
     0.04145
     0.00463
    -0.08742
    -0.03219
     0.05986
    -0.10583
    -0.03219
     0.02304
     0.00463
    -0.05060
     0.04145
    -0.03219
    -0.06901
    -0.10583
    -0.01378
     0.05986
    -0.01378
    -0.08742
    -0.05060
    -0.01378
    -0.03219
    -0.05060
    -0.12424
     0.05986
    -0.08742
    -0.05060
    -0.12424
     0.02304
     0.04145
    -0.03219
    -0.12424
     0.00463
    -0.01378
     0.00463
    -0.08742
    -0.03219
    -0.08742
     0.05986
    -0.03219
     0.07827
     0.00463
    -0.17946
    -0.03219
     0.02304
    -0.01378
    -0.08742
    -0.10583
    -0.10583
    -0.03219
    -0.03219
    -0.05060
     0.00463
    -0.06901
    -0.05060
    -0.16105
    -0.12424
     0.00463
    -0.05060
    -0.10583
     0.00463
    -0.01378
    -0.08742
    -0.17946
    -0.17946
    -0.06901
    -0.01378
    -0.08742
    -0.06901
    -0.06901
    -0.14265
    -0.19787
    -0.10583
    -0.03219
    -0.12424
    -0.12424
    -0.17946
    -0.05060
    -0.14265
    -0.12424
    -0.16105
    -0.10583
    -0.06901
    -0.08742
    -0.05060
    -0.08742
    -0.17946
    -0.17946
    -0.14265
    -0.01378
    -0.14265
    -0.17946
    -0.21628
    -0.28992
    -0.34515
    -0.47402
    -0.32674
    -0.17946
    -0.23469
    -0.14265
    -0.16105
    -0.47402
    -0.32674
    -0.23469
    -0.43720
    -0.28992
    -0.12424
    -0.52924
    -0.34515
    -0.30833
    -0.25310
    -0.23469
    -0.21628
    -0.19787
    -0.28992
    -0.41879
    -0.52924
    -0.71334
    -0.60288
    -0.52924
    -0.36356
    -0.41879
    -0.32674
    -0.43720
    -0.38197
    -0.34515
    -0.21628
    -0.17946
    -0.38197
    -0.32674
    -0.06901
    -0.08742
     0.29918
     0.22554
     0.02304
     0.18873
     0.22554
     0.26236
     0.40964
     0.28077
     0.44646
     0.59373
     0.66737
     0.59373
     0.29918
    -0.16105
    -0.75016
    -1.79950
    -2.77520
    -3.80613
    -5.02116
    -6.19937
    -7.74576
    -9.29216
    -9.29216
    -9.29216
    -9.29216
    -9.29216
    -9.29216
    -9.29216
    -9.29216
    -9.29216
    -9.29216
    -9.29216
    -9.29216
    -9.29216
    -9.29216
    -9.29216
    -9.29216
    -9.29216
    -9.29216
    -9.29216
    -9.29216
    -9.29216
    -9.29216
    -9.29216
    -9.29216
    -9.29216
    -9.29216
    -9.29216
    -9.29216
    -9.29216
    -9.29216
    -9.29216
    -9.29216
    -9.29216
    -9.29216
    -9.29216
    -9.29216
    -9.29216
    -9.29216
    -9.29216
    -9.29216
    -9.29216
    -9.29216
    -9.29216
    -9.29216
    -9.29216
    -9.29216
    -9.29216
    -9.29216
    -9.29216
    -9.29216
    -9.29216
    -9.29216
    -9.29216
    -9.29216
    -9.29216
    -9.29216
    -9.29216
    -9.29216
    -9.29216
    -9.29216
    -9.29216
    -9.29216
    -9.29216
    -9.29216
    -9.29216
    -9.23693
    -8.86874
    -8.61101
    -8.64783
    -8.44532
    -8.33487
    -8.07714
    -7.92986
    -7.85622
    -7.69054
    -7.61690
    -7.45121
    -7.37757
    -7.26712
    -7.06461
    -7.10143
    -7.06461
    -6.82529
    -6.71483
    -6.64120
    -6.67801
    -6.56756
    -6.45710
    -6.38346
    -6.19937
    -6.25460
    -6.12573
    -6.03368
    -5.97845
    -5.90482
    -5.73913
    -5.77595
    -5.79436
    -5.72072
    -5.49981
    -5.57344
    -5.55504
    -5.49981
    -5.40776
    -5.33412
    -5.27889
    -5.27889
    -5.33412
    -5.22366
    -5.13162
    -5.15003
    -5.03957
    -5.03957
    -5.11321
    -5.11321
    -4.85547
    -4.96593
    -4.91070
    -4.87388
    -4.74502
    -4.74502
    -4.76343
    -4.61615
    -4.56092
    -4.54251
    -4.52410
    -4.37683
    -4.30319
    -4.21114
    -4.24796
    -4.26637
    -4.06387
    -3.97182
    -3.97182
    -3.86136
    -3.91659
    -3.82454
    -3.80613
    -3.75091
    -3.64045
    -3.65886
    -3.58522
    -3.52999
    -3.47476
    -3.41953
    -3.40113
    -3.45635
    -3.27226
    -3.27226
    -3.18021
    -3.16180
    -3.12498
    -3.08816
    -3.03294
    -2.94089
    -2.92248
    -2.79361
    -2.84884
    -2.79361
    -2.77520
    -2.60952
    -2.49906
    -2.57270
    -2.59111
    -2.44383
    -2.37019
    -2.31497
    -2.25974
    -2.31497
    -2.16769
    -2.13087
    -2.27815
    -2.07564
    -2.00200
    -1.90996
    -2.03882
    -1.94678
    -1.98359
    -1.94678
    -1.96518
    -1.76268
    -1.74427
    -1.79950
    -1.72586
    -1.70745
    -1.74427
    -1.63381
    -1.68904
    -1.61540
    -1.52336
    -1.41290
    -1.48654
    -1.43131
    -1.39449
    -1.32085
    -1.43131
    -1.24721
    -1.19199
    -1.19199
    -1.09994
    -1.02630
    -1.08153
    -1.09994
    -1.11835
    -0.89743
    -0.93425
    -0.80539
    -0.87903
    -0.73175
    -0.76857
    -0.71334
    -0.69493
    -0.75016
    -0.52924
    -0.56606
    -0.49243
    -0.47402
    -0.51084
    -0.45561
    -0.38197
    -0.38197
    -0.34515
    -0.30833
    -0.27151
    -0.27151
    -0.23469
    -0.14265
    -0.14265
    -0.19787
    -0.10583
    -0.12424
    -0.14265
    -0.01378
     0.04145
     0.00463
     0.00463
    -0.05060
     0.15191
     0.15191
     0.17032
     0.09668
     0.20713
     0.17032
     0.29918
     0.18873
     0.31759
     0.29918
     0.29918
     0.39123
     0.42805
     0.35441
     0.35441
     0.37282
     0.44646
     0.50169
     0.52010
     0.46487
     0.46487
     0.57532
     0.52010
     0.42805
     0.63055
     0.70419
     0.63055
     0.68578
     0.64896
     0.66737
     0.64896
     0.64896
     0.77783
     0.86988
     0.81465
     0.83306
     0.77783
     0.79624
     0.79624
     0.86988
     0.86988
     0.96192
     0.85147
     0.94351
     0.98033
     1.07238
     0.94351
     0.90670
     0.92510
     1.03556
     1.10920
     1.01715
     1.01715
     1.05397
     1.03556
     1.09079
     1.01715
     1.21966
     1.12761
     1.07238
     1.18284
     1.21966
     1.20125
     1.10920
     1.21966
     1.20125
     1.21966
     1.36693
     1.21966
     1.23807
     1.29329
     1.27489
     1.31170
     1.31170
     1.33011
     1.34852
     1.29329
     1.36693
     1.36693
     1.31170
     1.34852
     1.40375
     1.38534
     1.45898
     1.42216
     1.40375
     1.47739
     1.45898
     1.44057
     1.47739
     1.58785
     1.47739
     1.56944
     1.51421
     1.49580
     1.44057
     1.53262
     1.56944
     1.64308
     1.66148
     1.60626
     1.55103
     1.62467
     1.64308
     1.53262
     1.71671
     1.73512
     1.75353
     1.67989
     1.80876
     1.75353
     1.75353
     1.71671
     1.67989
     1.73512
     1.80876
     1.88240
     1.77194
     1.69830
     1.69830
     1.75353
     1.69830
     1.84558
     1.71671
     1.67989
     1.67989
     1.75353
     1.75353
     1.69830
     1.67989
     1.75353
     1.75353
     1.80876
     1.73512
     1.69830
     1.79035
     1.75353
     1.73512
     1.88240
     1.84558
     1.73512
     1.73512
     1.77194
     1.82717
     1.79035
     1.84558
     1.77194
     1.84558
     1.90081
     1.88240
     1.88240
     1.84558
     1.93763
     1.82717
     1.93763
     1.99286
     1.93763
     1.91922
     1.99286
     1.95604
     2.04808
     1.95604
     1.88240
     1.90081
     2.08490
     2.01126
     1.95604
     1.93763
     1.95604
     1.88240
     1.93763
     2.02967
     1.88240
     1.88240
     1.90081
     1.90081
     1.93763
     1.93763
     1.86399
     1.79035
     1.86399
     1.91922
     1.88240
     1.86399
     1.82717
     1.84558
     1.82717
     1.90081
     1.95604
     1.84558
     1.84558
     1.91922
     1.91922
     1.84558
     1.84558
     1.91922
     1.91922
     1.88240
     2.01126
     1.93763
     1.95604
     1.86399
     1.80876
     2.02967
     1.97445
     1.93763
     1.91922
     1.99286
     1.99286
     2.01126
     1.97445
     1.93763
     1.93763
     1.93763
     1.99286
     1.93763
     1.97445
     1.93763
     1.90081
     1.95604
     2.08490
     1.91922
     1.91922
     1.93763
     1.99286
     2.06649
     1.93763
     2.02967
     1.91922
     2.02967
     1.95604
     2.06649
     1.97445
     1.99286
     1.88240
     1.93763
     2.14013
     1.88240
     1.84558
     1.91922
     2.04808
     2.19536
     2.02967
     1.93763
     1.93763
     1.99286
     2.06649
     2.06649
     2.10331
     2.14013
     1.99286
     2.04808
     2.08490
     2.10331
     1.99286
     2.02967
     2.04808
     2.02967
     2.10331
     1.99286
     2.04808
     1.97445
     1.90081
     2.01126
     2.10331
     2.06649
     1.99286
     1.97445
     2.08490
     2.08490
     2.01126
     1.86399
     1.95604
     1.97445
     2.06649
     2.08490
     2.06649
     1.99286
     2.01126
     1.99286
     2.01126
     1.99286
     1.97445
     2.01126
     2.06649
     2.14013
     2.12172
     2.10331
     1.97445
     2.06649
     2.15854
     2.14013
     1.99286
     1.99286
     1.99286
     2.06649
     2.06649
     2.02967
     2.02967
     1.95604
     1.95604
     2.04808
     2.01126
     1.97445
     1.97445
     1.93763
     2.08490
     1.95604
     2.08490
     1.99286
     2.04808
     1.97445
     2.04808
     2.06649
     2.06649
     2.06649
     1.84558
     2.06649
     2.17695
     2.12172
     1.95604
     1.90081
     1.97445
     1.95604
     2.01126
     1.97445
     1.91922
     1.97445
     1.99286
     2.02967
     2.08490
     1.88240
     1.90081
     1.95604
     2.06649
     2.06649
     1.97445
     2.02967
     2.01126
     2.10331
     2.06649
     2.08490
     2.04808
     2.06649
     1.99286
     2.04808
     2.14013
     2.06649
     1.99286
     1.91922
     2.06649
     2.08490
     2.04808
     1.97445
     2.01126
     1.99286
     2.12172
     1.91922
     1.97445
     2.01126
     2.01126
     1.97445
     2.01126
     2.04808
     1.88240
     1.95604
     2.08490
     2.10331
     2.01126
     2.01126
     1.95604
     1.97445
     1.99286
     1.93763
     1.99286
     1.93763
     2.01126
     1.93763
     2.08490
     2.02967
     1.88240
     1.90081
     2.02967
     2.10331
     1.93763
     1.97445
     1.93763
     1.97445
     1.88240
     1.97445
     1.91922
     2.06649
     2.01126
     1.99286
     2.01126
     2.01126
     1.90081
     1.86399
     1.93763
     2.02967
     2.06649
     1.97445
     1.91922
     1.97445
     1.95604
     1.93763
     2.02967
     1.91922
     1.95604
     1.95604
     1.91922
     1.93763
     2.01126
     1.88240
     1.80876
     2.01126
     2.02967
     1.95604
     1.97445
     1.82717
     1.93763
     1.91922
     1.97445
     1.97445
     1.88240
     1.97445
     1.88240
     1.95604
     1.88240
     1.86399
     1.79035
     1.91922
     1.91922
     1.84558
     1.95604
     1.86399
     1.90081
     1.88240
     1.86399
     2.01126
     1.84558
     1.86399
     1.79035
     1.93763
     2.01126
     2.06649
     1.82717
     1.95604
     1.88240
     1.77194
     1.88240
     1.80876
     1.79035
     1.86399
     1.90081
     1.93763
     1.93763
     1.97445
     1.67989
     1.73512
     1.82717
     1.82717
     1.75353
     1.88240
     1.95604
     1.99286
     1.95604
     1.86399
     1.51421
     1.64308
     1.91922
     2.21377
     2.12172
     1.93763
     1.73512
     1.84558
     1.84558
     1.82717
     1.86399
     1.90081
     1.95604
     1.84558
     1.80876
     1.86399
     1.77194
     1.82717
     1.79035
     1.93763
     1.82717
     1.69830
     1.71671
     1.79035
     1.80876
     1.90081
     1.80876
     1.69830
     1.77194
     1.86399
     1.86399
     1.84558
     1.73512
     1.79035
     1.80876
     1.79035
     1.77194
     1.90081
     1.77194
     1.75353
     1.73512
     1.84558
     1.88240
     1.75353
     1.67989
     1.86399
     1.84558
     1.86399
     1.77194
     1.82717
     1.84558
     1.58785
     1.75353
     1.73512
     1.90081
     1.79035
     1.73512
     1.69830
     1.77194
     1.62467
     1.60626
     1.73512
     1.64308
     1.69830
     1.71671
     1.66148
     1.67989
     1.56944
     1.55103
     1.64308
     1.69830
     1.66148
     1.64308
     1.60626
     1.64308
     1.66148
     1.58785
     1.69830
     1.71671
     1.64308
     1.64308
     1.66148
     1.67989
     1.64308
     1.45898
     1.62467
     1.66148
     1.71671
     1.56944
     1.66148
     1.62467
     1.64308
     1.49580
     1.64308
     1.56944
     1.49580
     1.53262
     1.82717
     1.66148
     1.44057
     1.55103
     1.53262
     1.60626
     1.53262
     1.60626
     1.55103
     1.49580
     1.49580
     1.51421
     1.45898
     1.60626
     1.47739
     1.55103
     1.53262
     1.49580
     1.44057
     1.49580
     1.49580
     1.47739
     1.55103
     1.56944
     1.47739
     1.51421
     1.53262
     1.55103
     1.45898
     1.53262
     1.47739
     1.49580
     1.53262
     1.60626
     1.45898
     1.51421
     1.51421
     1.55103
     1.51421
     1.62467
     1.51421
     1.44057
     1.51421
     1.56944
     1.47739
     1.58785
     1.62467
     1.42216
     1.45898
     1.42216
     1.55103
     1.56944
     1.55103
     1.53262
     1.60626
     1.47739
     1.44057
     1.49580
     1.58785
     1.60626
     1.44057
     1.53262
     1.49580
     1.44057
     1.36693
     1.56944
     1.42216
     1.34852
     1.42216
     1.38534
     1.45898
     1.44057
     1.34852
     1.34852
     1.25648
     1.34852
     1.25648
     1.21966
     1.45898
     1.27489
     1.31170
     1.33011
     1.36693
     1.34852
     1.33011
     1.29329
     1.21966
     1.31170
     1.34852
     1.33011
     1.36693
     1.36693
     1.25648
     1.23807
     1.42216
     1.18284
     1.20125
     1.23807
     1.23807
     1.10920
     1.25648
     1.20125
     1.20125
     1.10920
     1.29329
     1.21966
     1.09079
     1.16443
     1.09079
     1.09079
     1.27489
     1.34852
     1.09079
     1.18284
     1.29329
     1.40375
     1.27489
     1.27489
     1.29329
     1.33011
     1.40375
     1.38534
     1.40375
     1.45898
     1.40375
     1.36693
     1.47739
     1.49580
     1.38534
     1.34852
     1.47739
     1.53262
     1.44057
     1.42216
     1.38534
     1.40375
     1.45898
     1.53262
     1.42216
     1.42216
     1.44057
     1.33011
     1.36693
     1.53262
     1.45898
     1.31170
     1.42216
     1.44057
     1.45898
     1.40375
     1.36693
     1.36693
     1.36693
     1.42216
     1.42216
     1.40375
     1.45898
     1.33011
     1.31170
     1.49580
     1.36693
     1.36693
     1.38534
     1.44057
     1.45898
     1.38534
     1.40375
     1.31170
     1.40375
     1.45898
     1.45898
     1.40375
     1.42216
     1.34852
     1.36693
     1.40375
     1.49580
     1.38534
     1.38534
     1.40375
     1.40375
     1.47739
     1.40375
     1.38534
     1.42216
     1.51421
     1.49580
     1.42216
     1.42216
     1.44057
     1.38534
     1.51421
     1.47739
     1.36693
     1.42216
     1.44057
     1.45898
     1.42216
     1.45898
     1.40375
     1.40375
     1.36693
     1.47739
     1.40375
     1.42216
     1.31170
     1.27489
     1.36693
     1.55103
     1.42216
     1.29329
     1.38534
     1.33011
     1.42216
     1.42216
     1.34852
     1.38534
     1.34852
     1.44057
     1.49580
     1.36693
     1.38534
     1.29329
     1.25648
     1.51421
     1.45898
     1.33011
     1.31170
     1.36693
     1.34852
     1.44057
     1.40375
     1.33011
     1.38534
     1.29329
     1.31170
     1.47739
     1.34852
     1.38534
     1.31170
     1.42216
     1.45898
     1.40375
     1.36693
     1.38534
     1.44057
     1.47739
     1.36693
     1.47739
     1.45898
     1.45898
     1.44057
     1.45898
     1.51421
     1.47739
     1.33011
     1.40375
     1.53262
     1.62467
     1.44057
     1.42216
     1.42216
     1.51421
     1.51421
     1.45898
     1.49580
     1.45898
     1.42216
     1.51421
     1.53262
     1.51421
     1.42216
     1.36693
     1.62467
     1.47739
     1.38534
     1.42216
     1.44057
     1.51421
     1.40375
     1.49580
     1.36693
     1.38534
     1.44057
     1.44057
     1.42216
     1.44057
     1.34852
     1.31170
     1.44057
     1.53262
     1.42216
     1.34852
     1.31170
     1.38534
     1.33011
     1.40375
     1.40375
     1.34852
     1.36693
     1.34852
     1.42216
     1.40375
     1.38534
     1.23807
     1.33011
     1.38534
     1.36693
     1.34852
     1.33011
     1.34852
     1.27489
     1.33011
     1.38534
     1.31170
     1.34852
     1.34852
     1.31170
     1.33011
     1.31170
     1.27489
     1.25648
     1.42216
     1.31170
     1.34852
     1.34852
     1.36693
     1.27489
     1.36693
     1.29329
     1.38534
     1.29329
     1.34852
     1.29329
     1.36693
     1.38534
     1.33011
     1.21966
     1.34852
     1.42216
     1.33011
     1.45898
     1.25648
     1.34852
     1.31170
     1.33011
     1.34852
     1.29329
     1.31170
     1.36693
     1.36693
     1.33011
     1.23807
     1.20125
     1.25648
     1.44057
     1.33011
     1.27489
     1.18284
     1.23807
     1.33011
     1.29329
     1.23807
     1.23807
     1.21966
     1.16443
     1.33011
     1.31170
     1.25648
     1.12761
     1.16443
     1.27489
     1.18284
     1.33011
     1.18284
     1.18284
     1.21966
     1.21966
     1.21966
     1.16443
     1.16443
     1.23807
     1.20125
     1.21966
     1.21966
     1.21966
     1.07238
     1.25648
     1.21966
     1.16443
     1.20125
     1.21966
     1.14602
     1.14602
     1.23807
     1.25648
     1.12761
     1.23807
     1.10920
     1.10920
     1.27489
     1.16443
     1.01715
     1.18284
     1.23807
     1.16443
     1.10920
     1.14602
     1.12761
     1.09079
     1.16443
     1.18284
     1.18284
     1.14602
     1.14602
     1.03556
     1.20125
     1.10920
     1.03556
     1.16443
     1.25648
     1.09079
     1.07238
     1.10920
     1.09079
     1.09079
     1.07238
     1.12761
     1.16443
     1.31170
     0.98033
     1.03556
     1.12761
     1.14602
     1.09079
     1.09079
     1.25648
     1.14602
     1.10920
     1.18284
     1.07238
     1.05397
     1.07238
     1.12761
     1.09079
     1.09079
     1.09079
     1.07238
     0.99874
     1.07238
     1.09079
     0.96192
     1.10920
     1.03556
     1.03556
     1.10920
     1.03556
     0.96192
     1.01715
     1.09079
     1.12761
     1.03556
     1.03556
     0.92510
     0.99874
     1.07238
     1.09079
     0.98033
     1.05397
     1.09079
     0.99874
     1.01715
     1.09079
     0.94351
     0.85147
     0.98033
     0.99874
     0.99874
     1.05397
     0.92510
     0.94351
     0.94351
     0.99874
     0.90670
     1.05397
     0.96192
     0.98033
     0.99874
     1.01715
     1.05397
     0.98033
     0.98033
     0.99874
     1.05397
     1.07238
     0.99874
     0.99874
     0.85147
     1.09079
     0.94351
     0.88829
     0.88829
     0.92510
     0.90670
     0.99874
     0.96192
     0.79624
     0.81465
     0.86988
     0.94351
     0.88829
     0.92510
     0.85147
     0.92510
     0.94351
     0.96192
     0.81465
     0.99874
     0.92510
     0.85147
     0.88829
     0.96192
     0.90670
     0.88829
     0.85147
     0.88829
     0.94351
     0.94351
     0.85147
     0.85147
     0.92510
     0.94351
     0.85147
     0.90670
     0.90670
     0.86988
     0.92510
     0.94351
     0.88829
     0.86988
     0.85147
     0.88829
     0.96192
     0.90670
     0.88829
     0.86988
     0.79624
     0.83306
     0.55692
     0.77783
     0.94351
     0.75942
     0.81465
     0.85147
     0.86988
     0.75942
     0.77783
     0.70419
     0.77783
     0.88829
     0.86988
     0.86988
     0.85147
     0.81465
     0.92510
     0.83306
     0.98033
     0.83306
     0.79624
     0.85147
     0.92510
     0.85147
     0.79624
     0.77783
     0.74101
     0.90670
     0.90670
     0.75942
     0.79624
     0.81465
     0.74101
     0.79624
     0.85147
     0.79624
     0.75942
     0.75942
     0.79624
     0.79624
     0.77783
     0.72260
     0.70419
     0.74101
     0.86988
     0.81465
     0.70419
     0.74101
     0.75942
     0.75942
     0.81465
     0.74101
     0.68578
     0.81465
     0.70419
     0.79624
     0.72260
     0.72260
     0.68578
     0.77783
     0.79624
     0.83306
     0.70419
     0.64896
     0.68578
     0.75942
     0.74101
     0.86988
     0.63055
     0.68578
     0.66737
     0.79624
     0.74101
     0.74101
     0.68578
     0.61214
     0.72260
     0.77783
     0.79624
     0.70419
     0.61214
     0.68578
     0.70419
     0.83306
     0.66737
     0.66737
     0.74101
     0.72260
     0.75942
     0.75942
     0.68578
     0.63055
     0.75942
     0.75942
     0.75942
     0.66737
     0.75942
     0.68578
     0.63055
     0.79624
     0.70419
     0.70419
     0.59373
     0.68578
     0.75942
     0.66737
     0.61214
     0.61214
     0.66737
     0.72260
     0.72260
     0.72260
     0.64896
     0.63055
     0.53851
     0.75942
     0.74101
     0.61214
     0.61214
     0.66737
     0.64896
     0.64896
     0.57532
     0.55692
     0.63055
     0.61214
     0.66737
     0.63055
     0.63055
     0.59373
     0.64896
     0.50169
     0.77783
     0.61214
     0.61214
     0.59373
     0.66737
     0.70419
     0.61214
     0.72260
     0.59373
     0.68578
     0.68578
     0.68578
     0.68578
     0.57532
     0.63055
     0.59373
     0.70419
     0.74101
     0.59373
     0.72260
     0.70419
     0.68578
     0.66737
     0.63055
     0.63055
     0.77783
     0.75942
     0.74101
     0.75942
     0.79624
     0.74101
     0.61214
     0.77783
     0.72260
     0.57532
     0.70419
     0.70419
     0.68578
     0.63055
     0.68578
     0.57532
     0.53851
     0.42805
     0.64896
     0.77783
     0.68578
     0.61214
     0.37282
     0.61214
     0.74101
     0.61214
     0.50169
     0.64896
     0.66737
     0.63055
     0.68578
     0.61214
     0.63055
     0.64896
     0.59373
     0.64896
     0.57532
     0.61214
     0.57532
     0.52010
     0.61214
     0.66737
     0.50169
     0.55692
     0.55692
     0.59373
     0.53851
     0.55692
     0.46487
     0.57532
     0.53851
     0.57532
     0.57532
     0.68578
     0.50169
     0.40964
     0.59373
     0.59373
     0.53851
     0.59373
     0.48328
     0.53851
     0.50169
     0.53851
     0.48328
     0.52010
     0.46487
     0.50169
     0.53851
     0.53851
     0.52010
     0.37282
     0.42805
     0.48328
     0.48328
     0.42805
     0.42805
     0.46487
     0.44646
     0.39123
     0.46487
     0.44646
     0.29918
     0.39123
     0.39123
     0.46487
     0.35441
     0.29918
     0.33600
     0.50169
     0.46487
     0.33600
     0.37282
     0.37282
     0.44646
     0.46487
     0.46487
     0.37282
     0.39123
     0.40964
     0.39123
     0.50169
     0.44646
     0.37282
     0.29918
     0.46487
     0.50169
     0.39123
     0.42805
     0.37282
     0.33600
     0.46487
     0.37282
     0.37282
     0.40964
     0.39123
     0.35441
     0.52010
     0.44646
     0.40964
     0.28077
     0.39123
     0.48328
     0.46487
     0.46487
     0.37282
     0.42805
     0.33600
     0.39123
     0.42805
     0.44646
     0.42805
     0.37282
     0.39123
     0.50169
     0.42805
     0.40964
     0.37282
     0.42805
     0.39123
     0.48328
     0.40964
     0.40964
     0.42805
     0.35441
     0.40964
     0.42805
     0.39123
     0.40964
     0.40964
     0.46487
     0.39123
     0.33600
     0.35441
     0.40964
     0.35441
     0.39123
     0.50169
     0.37282
     0.29918
     0.35441
     0.33600
     0.46487
     0.40964
     0.44646
     0.35441
     0.39123
     0.35441
     0.42805
     0.26236
     0.39123
     0.55692
     0.37282
     0.37282
     0.44646
     0.39123
     0.37282
     0.40964
     0.40964
     0.40964
     0.35441
     0.40964
     0.39123
     0.37282
     0.42805
     0.37282
     0.37282
     0.37282
     0.39123
     0.39123
     0.39123
     0.39123
     0.37282
     0.31759
     0.33600
     0.42805
     0.46487
     0.29918
     0.35441
     0.37282
     0.46487
     0.22554
     0.26236
     0.42805
     0.35441
     0.37282
     0.33600
     0.37282
     0.39123
     0.37282
     0.31759
     0.33600
     0.37282
     0.40964
     0.33600
     0.39123
     0.39123
     0.39123
     0.24395
     0.37282
     0.33600
     0.40964
     0.37282
     0.26236
     0.31759
     0.37282
     0.29918
     0.29918
     0.35441
     0.31759
     0.28077
     0.37282
     0.42805
     0.35441
     0.31759
     0.39123
     0.35441
     0.35441
     0.42805
     0.40964
     0.50169
     0.42805
     0.39123
     0.44646
     0.44646
     0.50169
     0.31759
     0.29918
     0.22554
     0.42805
     0.29918
     0.39123
     0.37282
     0.22554
     0.22554
     0.39123
     0.26236
     0.18873
     0.11509
     0.28077
     0.33600
     0.28077
     0.33600
     0.28077
     0.29918
     0.29918
     0.28077
     0.33600
     0.35441
     0.15191
     0.39123
     0.40964
     0.24395
     0.20713
     0.26236
     0.37282
     0.24395
     0.29918
     0.31759
     0.33600
     0.44646
     0.39123
     0.31759
     0.20713
     0.29918
     0.29918
     0.20713
     0.31759
     0.26236
     0.29918
     0.17032
     0.29918
     0.22554
     0.33600
     0.26236
     0.18873
     0.09668
     0.39123
     0.28077
     0.11509
     0.39123
     0.24395
     0.15191
     0.35441
     0.26236
     0.28077
     0.24395
     0.22554
     0.18873
     0.33600
     0.24395
     0.22554
     0.29918
     0.22554
     0.28077
     0.26236
     0.20713
     0.26236
     0.26236
     0.22554
     0.20713
     0.24395
     0.33600
     0.22554
     0.26236
     0.26236
     0.29918
     0.24395
     0.26236
     0.24395
     0.31759
     0.20713
     0.22554
     0.29918
     0.26236
     0.20713
     0.26236
     0.35441
     0.22554
     0.22554
     0.18873
     0.24395
     0.28077
     0.29918
     0.20713
     0.24395
     0.22554
     0.22554
     0.15191
     0.35441
     0.29918
     0.24395
     0.24395
     0.24395
     0.26236
     0.26236
     0.29918
     0.20713
     0.29918
     0.33600
     0.24395
     0.26236
     0.20713
     0.28077
     0.17032
     0.26236
     0.33600
     0.17032
     0.26236
     0.20713
     0.20713
     0.18873
     0.13350
     0.11509
     0.24395
     0.24395
     0.18873
     0.18873
     0.13350
     0.18873
     0.04145
     0.22554
     0.26236
     0.11509
     0.09668
     0.15191
     0.26236
     0.17032
     0.04145
     0.24395
     0.18873
     0.26236
     0.15191
     0.18873
     0.13350
     0.18873
     0.09668
     0.18873
     0.29918
     0.18873
     0.17032
     0.15191
     0.18873
     0.15191
     0.18873
     0.11509
     0.09668
     0.20713
     0.24395
     0.17032
     0.15191
     0.09668
     0.18873
     0.02304
     0.29918
     0.17032
     0.13350
     0.15191
     0.15191
     0.18873
     0.18873
     0.17032
     0.07827
     0.09668
     0.17032
     0.15191
     0.15191
     0.13350
     0.05986
     0.00463
     0.04145
     0.20713
     0.07827
     0.07827
     0.04145
     0.18873
     0.11509
     0.07827
     0.09668
     0.18873
     0.24395
     0.07827
     0.09668
     0.13350
     0.15191
     0.18873
     0.15191
     0.35441
     0.18873
     0.09668
     0.05986
     0.11509
     0.11509
     0.05986
     0.18873
     0.15191
     0.18873
     0.13350
     0.11509
     0.13350
     0.09668
    -0.05060
     0.04145
     0.13350
     0.26236
     0.09668
     0.17032
     0.02304
     0.05986
     0.00463
     0.07827
     0.05986
     0.09668
     0.24395
     0.13350
     0.04145
     0.09668
     0.04145
    -0.14265
     0.28077
     0.37282
     0.35441
    -0.12424
    -0.14265
     0.02304
     0.07827
     0.00463
     0.24395
     0.04145
    -0.12424
    -0.08742
    -0.16105
    -0.05060
     0.02304
    -0.12424
     0.07827
     0.09668
    -0.12424
    -0.16105
     0.05986
     0.00463
    -0.03219
     0.00463
    -0.01378
     0.05986
     0.26236
     0.17032
     0.33600
    -0.03219
    -0.63970
    -0.16105
     0.74101
     1.01715
    -0.06901
    -0.23469
    -0.30833
     0.26236
     0.05986
     0.13350
    -0.03219
    -0.03219
     0.26236
     0.09668
    -0.06901
    -0.16105
     0.04145
    -0.01378
    -0.12424
     0.04145
     0.00463
    -0.14265
    -0.01378
    -0.06901
    -0.16105
    -0.06901
    -0.10583
    -0.12424
     0.04145
    -0.12424
     0.05986
     0.02304
    -0.05060
    -0.12424
    -0.14265
     0.02304
     0.02304
    -0.16105
    -0.10583
     0.04145
     0.04145
     0.09668
    -0.06901
    -0.10583
     0.04145
     0.02304
     0.00463
    -0.12424
     0.00463
    -0.06901
    -0.06901
    -0.08742
     0.04145
     0.00463
    -0.19787
    -0.16105
    -0.10583
    -0.08742
    -0.17946
    -0.12424
    -0.16105
    -0.16105
    -0.12424
    -0.19787
    -0.16105
    -0.08742
    -0.27151
    -0.27151
    -0.10583
    -0.27151
    -0.12424
    -0.19787
    -0.21628
    -0.25310
    -0.19787
    -0.17946
    -0.19787
    -0.14265
    -0.06901
    -0.19787
    -0.12424
    -0.06901
    -0.12424
    -0.12424
    -0.01378
     0.09668
    -0.05060
     0.07827
     0.00463
    -0.01378
     0.07827
     0.11509
     0.05986
     0.07827
     0.00463
     0.04145
     0.13350
     0.11509
     0.05986
     0.02304
    -0.01378
     0.05986
    -0.03219
    -0.06901
    -0.01378
    -0.01378
    -0.05060
     0.00463
    -0.03219
     0.00463
    -0.01378
    -0.06901
    -0.08742
     0.00463
     0.00463
    -0.12424
    -0.08742
     0.04145
     0.04145
    -0.01378
     0.00463
    -0.03219
    -0.08742
    -0.03219
     0.02304
     0.00463
     0.02304
    -0.06901
     0.04145
     0.00463
    -0.03219
     0.00463
    -0.03219
    -0.01378
     0.04145
    -0.01378
     0.05986
     0.07827
     0.00463
     0.00463
     0.07827
     0.04145
     0.00463
     0.07827
     0.02304
     0.04145
     0.07827
     0.02304
    -0.12424
    -0.01378
     0.09668
    -0.06901
     0.00463
    -0.05060
    -0.14265
    -0.05060
    -0.06901
    -0.03219
    -0.06901
    -0.01378
    -0.01378
    -0.06901
     0.04145
     0.04145
    -0.08742
     0.02304
     0.07827
    -0.05060
     0.07827
     0.05986
    -0.03219
     0.04145
     0.00463
     0.04145
     0.07827
     0.11509
     0.09668
     0.13350
     0.15191
     0.11509
     0.02304
     0.04145
     0.17032
     0.24395
     0.17032
     0.17032
     0.13350
     0.13350
     0.11509
     0.13350
     0.15191
     0.05986
     0.04145
     0.05986
     0.11509
     0.11509
     0.11509
    -0.03219
     0.04145
     0.05986
     0.07827
     0.09668
     0.09668
     0.00463
    -0.03219
     0.02304
     0.15191
     0.04145
     0.05986
     0.04145
     0.09668
     0.13350
     0.13350
    -0.01378
     0.07827
     0.02304
     0.04145
     0.15191
     0.17032
     0.09668
     0.07827
    -0.03219
     0.05986
     0.09668
     0.02304
     0.00463
    -0.01378
     0.11509
     0.05986
    -0.06901
     0.04145
    -0.03219
    -0.10583
    -0.05060
     0.18873
     0.04145
    -0.01378
     0.02304
    -0.01378
     0.04145
     0.00463
     0.09668
     0.02304
     0.07827
     0.15191
     0.02304
     0.11509
     0.05986
     0.13350
     0.00463
     0.15191
     0.04145
     0.00463
     0.04145
     0.07827
    -0.03219
     0.04145
    -0.03219
     0.00463
     0.02304
     0.04145
     0.11509
    -0.06901
     0.11509
     0.09668
     0.00463
     0.04145
     0.20713
     0.13350
     0.00463
     0.07827
     0.15191
     0.13350
     0.04145
     0.13350
     0.05986
     0.15191
     0.04145
     0.00463
     0.11509
     0.11509
     0.07827
     0.04145
     0.05986
     0.05986
     0.05986
     0.04145
     0.09668
     0.09668
     0.15191
     0.07827
     0.09668
     0.09668
     0.15191
     0.05986
     0.15191
     0.24395
     0.09668
     0.11509
     0.20713
     0.17032
     0.17032
     0.17032
     0.09668
     0.11509
     0.22554
     0.26236
     0.07827
     0.17032
     0.05986
     0.22554
     0.18873
     0.17032
     0.17032
     0.18873
     0.15191
     0.26236
     0.11509
     0.18873
     0.11509
     0.07827
     0.13350
     0.18873
     0.09668
     0.07827
     0.05986
     0.09668
     0.04145
     0.07827
     0.09668
     0.00463
     0.05986
     0.15191
     0.13350
     0.11509
     0.05986
     0.05986
     0.09668
     0.17032
     0.17032
     0.11509
     0.09668
     0.13350
     0.04145
     0.20713
     0.17032
     0.05986
     0.09668
     0.13350
     0.15191
     0.04145
     0.07827
     0.07827
     0.05986
     0.17032
     0.13350
     0.09668
     0.05986
     0.07827
     0.07827
     0.11509
     0.17032
     0.07827
     0.05986
     0.07827
     0.18873
     0.11509
     0.05986
     0.07827
     0.05986
     0.13350
     0.07827
     0.04145
     0.00463
     0.05986
     0.07827
     0.00463
     0.13350
     0.05986
    -0.06901
     0.02304
    -0.03219
     0.05986
     0.00463
     0.00463
    -0.03219
     0.04145
     0.00463
     0.04145
    -0.03219
     0.00463
    -0.03219
    -0.08742
    -0.06901
    -0.03219
     0.02304
     0.07827
    -0.10583
    -0.19787
    -0.06901
     0.04145
    -0.10583
    -0.10583
     0.00463
    -0.06901
     0.00463
    -0.03219
    -0.03219
    -0.03219
    -0.03219
    -0.06901
    -0.12424
    -0.05060
    -0.06901
     0.07827
     0.11509
     0.00463
    -0.03219
    -0.01378
     0.07827
    -0.06901
    -0.01378
    -0.03219
    -0.01378
     0.07827
    -0.06901
     0.18873
     0.02304
    -0.05060
    -0.03219
     0.00463
     0.00463
    -0.06901
    -0.06901
     0.02304
    -0.05060
    -0.08742
    -0.03219
    -0.03219
     0.00463
    -0.10583
    -0.12424
     0.07827
     0.02304
    -0.05060
    -0.06901
     0.00463
    -0.06901
     0.00463
    -0.05060
     0.00463
    -0.08742
     0.02304
    -0.08742
     0.05986
    -0.05060
    -0.06901
    -0.17946
     0.02304
     0.05986
    -0.12424
    -0.14265
    -0.05060
    -0.08742
    -0.12424
     0.05986
    -0.10583
    -0.05060
     0.00463
     0.00463
    -0.06901
     0.00463
    -0.12424
    -0.17946
    -0.03219
     0.07827
     0.02304
    -0.05060
    -0.14265
    -0.03219
    -0.08742
    -0.05060
     0.00463
     0.00463
    -0.10583
     0.04145
    -0.12424
    -0.12424
    -0.10583
    -0.03219
    -0.06901
     0.00463
    -0.03219
    -0.12424
    -0.12424
    -0.03219
    -0.03219
     0.00463
    -0.03219
    -0.14265
    -0.08742
    -0.01378
     0.02304
    -0.06901
    -0.08742
    -0.10583
    -0.17946
    -0.06901
    -0.01378
    -0.03219
    -0.06901
    -0.19787
    -0.14265
    -0.16105
    -0.08742
    -0.23469
    -0.10583
    -0.08742
    -0.08742
    -0.16105
    -0.19787
    -0.08742
    -0.25310
    -0.14265
     0.07827
    -0.12424
    -0.03219
    -0.19787
    -0.12424
    -0.14265
    -0.16105
    -0.03219
    -0.06901
     0.04145
     0.02304
    -0.03219
    -0.03219
    -0.06901
    -0.17946
    -0.12424
     0.09668
     0.15191
    -0.01378
    -0.08742
    -0.10583
    -0.03219
     0.05986
     0.02304
    -0.06901
    -0.03219
    -0.01378
     0.02304
     0.07827
    -0.03219
    -0.03219
    -0.08742
     0.04145
     0.05986
     0.02304
     0.09668
    -0.01378
     0.04145
    -0.06901
     0.02304
     0.18873
     0.05986
     0.09668
     0.09668
     0.11509
    -0.05060
     0.05986
    -0.25310
    -0.05060
     0.04145
     0.15191
    -0.03219
     0.02304
    -0.12424
    -0.10583
    -0.14265
     0.00463
    -0.14265
    -0.14265
    -0.16105
    -0.01378
    -0.08742
     0.00463
    -0.12424
    -0.17946
    -0.06901
    -0.14265
    -0.08742
    -0.14265
    -0.08742
    -0.12424
    -0.05060
    -0.08742
    -0.16105
    -0.10583
    -0.05060
    -0.10583
    -0.16105
    -0.10583
    -0.06901
    -0.25310
    -0.12424
    -0.01378
    -0.08742
    -0.14265
    -0.23469
    -0.28992
    -0.36356
    -0.16105
    -0.03219
     0.22554
     0.35441
    -0.19787
    -0.23469
    -0.21628
    -0.25310
    -0.25310
     0.00463
     0.05986
     0.13350
    -0.16105
    -0.47402
    -0.52924
    -0.19787
     0.11509
    -0.19787
    -0.10583
    -0.27151
    -0.36356
    -0.43720
    -0.40038
    -0.10583
    -0.27151
    -0.14265
    -0.01378
    -0.06901
    -0.19787
    -0.30833
    -0.01378
    -0.12424
    -0.12424
    -0.03219
    -0.23469
    -0.08742
    -0.16105
    -0.12424
    -0.16105
    -0.23469
    -0.41879
    -0.28992
    -0.03219
    -0.16105
    -0.14265
    -0.21628
    -0.23469
    -0.32674
    -0.19787
    -0.27151
    -0.27151
    -0.16105
    -0.27151
    -0.19787
    -0.06901
    -0.23469
    -0.16105
    -0.30833
    -0.05060
    -0.06901
    -0.08742
    -0.08742
    -0.30833
    -0.27151
    -0.19787
    -0.14265
    -0.16105
    -0.10583
    -0.17946
    -0.25310
    -0.19787
    -0.19787
    -0.21628
    -0.30833
    -0.21628
    -0.17946
    -0.28992
    -0.23469
    -0.10583
    -0.21628
    -0.28992
    -0.23469
    -0.17946
    -0.12424
    -0.23469
    -0.32674
    -0.23469
    -0.16105
    -0.14265
    -0.27151
    -0.25310
    -0.16105
    -0.23469
    -0.21628
    -0.14265
    -0.19787
    -0.25310
    -0.16105
    -0.25310
    -0.16105
    -0.08742
    -0.19787
    -0.25310
    -0.21628
    -0.21628
    -0.23469
    -0.19787
    -0.17946
    -0.19787
    -0.27151
    -0.21628
    -0.17946
    -0.23469
    -0.25310
    -0.19787
    -0.12424
    -0.17946
    -0.25310
    -0.23469
    -0.12424
    -0.08742
    -0.08742
    -0.25310
    -0.06901
    -0.03219
    -0.17946
    -0.12424
    -0.17946
    -0.16105
    -0.16105
    -0.12424
    -0.16105
    -0.16105
    -0.25310
    -0.30833
    -0.27151
    -0.28992
    -0.23469
    -0.32674
    -0.16105
    -0.25310
    -0.38197
    -0.32674
    -0.32674
    -0.25310
    -0.47402
    -0.32674
    -0.19787
    -0.17946
    -0.30833
    -0.25310
    -0.25310
    -0.27151
    -0.27151
    -0.25310
    -0.19787
    -0.23469
    -0.16105
    -0.27151
    -0.17946
    -0.14265
    -0.19787
    -0.25310
    -0.17946
    -0.10583
    -0.17946
    -0.25310
    -0.21628
    -0.28992
    -0.25310
    -0.17946
    -0.19787
    -0.10583
    -0.19787
    -0.32674
    -0.32674
    -0.19787
    -0.28992
    -0.32674
    -0.38197
    -0.27151
    -0.19787
    -0.19787
    -0.32674
    -0.28992
    -0.34515
    -0.28992
    -0.30833
    -0.16105
    -0.17946
    -0.36356
    -0.27151
    -0.06901
    -0.19787
    -0.28992
    -0.32674
    -0.30833
    -0.21628
    -0.16105
    -0.14265
    -0.27151
    -0.27151
    -0.19787
    -0.23469
    -0.19787
    -0.23469
    -0.34515
    -0.32674
    -0.06901
    -0.16105
    -0.27151
    -0.25310
    -0.27151
    -0.17946
    -0.16105
    -0.16105
    -0.25310
    -0.25310
    -0.19787
    -0.17946
    -0.27151
    -0.12424
    -0.23469
    -0.19787
    -0.21628
    -0.16105
    -0.12424
    -0.25310
    -0.23469
    -0.19787
    -0.17946
    -0.32674
    -0.14265
    -0.14265
    -0.16105
    -0.19787
    -0.17946
    -0.25310
    -0.32674
    -0.28992
    -0.14265
    -0.14265
    -0.17946
    -0.17946
    -0.27151
    -0.30833
    -0.19787
    -0.25310
    -0.21628
    -0.23469
    -0.12424
    -0.17946
    -0.30833
    -0.14265
    -0.16105
    -0.25310
    -0.34515
    -0.36356
    -0.30833
    -0.28992
    -0.41879
    -0.12424
    -0.06901
     0.11509
    -0.05060
    -0.41879
    -0.36356
    -0.38197
    -0.01378
     0.02304
    -0.10583
    -0.17946
    -0.06901
    -0.14265
    -0.10583
    -0.19787
    -0.30833
    -0.34515
    -0.30833
    -0.28992
    -0.34515
    -0.45561
    -0.36356
    -0.51084
    -0.58447
    -0.49243
    -0.41879
    -0.60288
    -0.36356
    -0.40038
    -0.47402
    -0.45561
    -0.30833
    -0.41879
    -0.30833
    -0.23469
    -0.23469
    -0.36356
    -0.28992
    -0.32674
    -0.34515
    -0.43720
    -0.16105
    -0.16105
    -0.21628
    -0.34515
    -0.27151
    -0.32674
    -0.32674
    -0.27151
    -0.38197
    -0.34515
    -0.27151
    -0.19787
    -0.25310
    -0.30833
    -0.32674
    -0.38197
    -0.16105
    -0.16105
    -0.34515
    -0.34515
    -0.28992
    -0.28992
    -0.16105
    -0.27151
    -0.28992
    -0.32674
    -0.28992
    -0.16105
    -0.28992
    -0.28992
    -0.25310
    -0.30833
    -0.21628
    -0.06901
    -0.16105
    -0.14265
    -0.16105
    -0.14265
     0.00463
    -0.06901
    -0.14265
    -0.14265
    -0.10583
    -0.06901
    -0.14265
    -0.08742
    -0.12424
    -0.17946
    -0.23469
    -0.08742
    -0.14265
    -0.19787
    -0.17946
    -0.12424
    -0.19787
    -0.06901
    -0.27151
    -0.23469
    -0.06901
    -0.08742
    -0.08742
    -0.14265
    -0.12424
    -0.19787
    -0.16105
     0.00463
     0.04145
    -0.12424
    -0.16105
    -0.19787
    -0.03219
    -0.01378
    -0.08742
    -0.17946
    -0.16105
    -0.03219
    -0.10583
     0.02304
    -0.03219
    -0.14265
    -0.12424
    -0.03219
    -0.03219
    -0.10583
    -0.17946
    -0.05060
    -0.03219
    -0.06901
    -0.08742
    -0.10583
    -0.08742
    -0.10583
    -0.05060
    -0.05060
    -0.03219
    -0.06901
    -0.12424
    -0.10583
     0.07827
     0.00463
    -0.03219
    -0.05060
    -0.08742
     0.00463
    -0.05060
    -0.08742
    -0.08742
     0.00463
    -0.08742
    -0.10583
     0.00463
    -0.14265
    -0.08742
    -0.21628
     0.00463
    -0.06901
    -0.10583
    -0.10583
    -0.10583
    -0.19787
    -0.06901
    -0.08742
    -0.10583
    -0.12424
    -0.03219
    -0.19787
    -0.06901
    -0.05060
    -0.12424
    -0.21628
    -0.01378
     0.00463
    -0.08742
    -0.08742
    -0.12424
    -0.14265
    -0.03219
    -0.03219
    -0.01378
    -0.10583
    -0.10583
    -0.12424
    -0.01378
     0.02304
    -0.14265
    -0.19787
    -0.12424
     0.09668
    -0.05060
    -0.03219
    -0.06901
    -0.05060
    -0.08742
    -0.01378
     0.00463
    -0.06901
     0.04145
    -0.03219
     0.04145
     0.00463
     0.04145
    -0.14265
    -0.08742
     0.11509
     0.00463
     0.07827
     0.00463
     0.00463
    -0.05060
     0.07827
     0.09668
     0.05986
    -0.03219
    -0.01378
     0.02304
     0.00463
    -0.05060
    -0.14265
    -0.08742
    -0.01378
     0.11509
    -0.03219
    -0.03219
    -0.08742
    -0.03219
    -0.10583
    -0.17946
    -0.05060
    -0.05060
    -0.14265
    -0.03219
    -0.06901
    -0.06901
    -0.06901
    -0.27151
    -0.08742
    -0.14265
    -0.06901
    -0.01378
    -0.06901
    -0.14265
    -0.10583
    -0.10583
    -0.10583
    -0.01378
    -0.08742
    -0.08742
    -0.10583
    -0.01378
     0.09668
    -0.08742
    -0.08742
     0.04145
     0.05986
    -0.01378
    -0.05060
    -0.03219
    -0.03219
    -0.03219
     0.04145
     0.00463
    -0.05060
    -0.06901
    -0.05060
    -0.12424
    -0.10583
    -0.10583
    -0.08742
    -0.08742
    -0.06901
    -0.03219
    -0.06901
    -0.12424
    -0.23469
    -0.16105
     0.00463
    -0.03219
    -0.23469
    -0.12424
    -0.14265
    -0.03219
    -0.05060
    -0.08742
    -0.17946
    -0.03219
    -0.08742
    -0.10583
     0.02304
    -0.16105
    -0.06901
    -0.12424
    -0.16105
    -0.06901
    -0.03219
     0.00463
    -0.12424
    -0.06901
    -0.10583
    -0.16105
    -0.17946
    -0.16105
    -0.14265
    -0.05060
    -0.06901
    -0.12424
    -0.12424
    -0.19787
    -0.21628
    -0.08742
    -0.05060
    -0.03219
    -0.05060
    -0.06901
    -0.12424
    -0.16105
    -0.16105
    -0.03219
     0.09668
    -0.08742
    -0.08742
    -0.06901
    -0.08742
    -0.10583
    -0.28992
    -0.06901
    -0.05060
    -0.12424
    -0.14265
    -0.14265
    -0.19787
    -0.10583
    -0.27151
    -0.17946
    -0.12424
    -0.19787
    -0.19787
    -0.16105
    -0.10583
    -0.17946
    -0.23469
    -0.16105
    -0.08742
    -0.16105
    -0.12424
    -0.16105
    -0.25310
    -0.10583
    -0.06901
    -0.23469
    -0.12424
    -0.14265
    -0.14265
    -0.12424
    -0.16105
    -0.14265
    -0.23469
    -0.19787
    -0.12424
    -0.16105
    -0.08742
    -0.19787
    -0.21628
    -0.17946
    -0.16105
    -0.25310
    -0.17946
    -0.08742
    -0.23469
    -0.14265
    -0.10583
    -0.23469
    -0.23469
    -0.14265
    -0.19787
    -0.17946
    -0.14265
    -0.16105
    -0.16105
    -0.23469
    -0.14265
    -0.14265
    -0.21628
    -0.12424
    -0.25310
    -0.17946
    -0.12424
    -0.17946
    -0.14265
    -0.25310
    -0.27151
    -0.17946
    -0.14265
    -0.17946
    -0.19787
    -0.21628
    -0.23469
    -0.21628
    -0.23469
    -0.19787
    -0.19787
    -0.32674
    -0.12424
    -0.21628
    -0.19787
    -0.36356
    -0.27151
    -0.23469
    -0.23469
    -0.12424
    -0.23469
    -0.25310
    -0.25310
    -0.23469
    -0.21628
    -0.14265
    -0.14265
    -0.25310
    -0.27151
    -0.14265
    -0.23469
    -0.23469
    -0.27151
    -0.17946
    -0.23469
    -0.17946
    -0.23469
    -0.19787
    -0.23469
    -0.21628
    -0.34515
    -0.21628
    -0.10583
    -0.28992
    -0.19787
    -0.17946
    -0.16105
    -0.12424
    -0.21628
    -0.28992
    -0.25310
    -0.08742
    -0.08742
    -0.16105
    -0.17946
    -0.23469
    -0.23469
    -0.23469
    -0.12424
    -0.21628
    -0.23469
    -0.21628
    -0.17946
    -0.19787
    -0.14265
    -0.14265
    -0.19787
    -0.05060
    -0.16105
    -0.21628
    -0.25310
    -0.06901
    -0.12424
    -0.14265
    -0.06901
    -0.12424
    -0.23469
    -0.10583
    -0.16105
    -0.23469
    -0.32674
    -0.21628
    -0.27151
    -0.19787
    -0.21628
    -0.17946
    -0.14265
    -0.34515
    -0.25310
    -0.30833
    -0.19787
    -0.21628
    -0.28992
    -0.17946
    -0.21628
    -0.21628
    -0.17946
    -0.19787
    -0.19787
    -0.21628
    -0.19787
    -0.19787
    -0.25310
    -0.27151
    -0.23469
    -0.16105
    -0.17946
    -0.17946
    -0.25310
    -0.27151
    -0.19787
    -0.27151
    -0.17946
    -0.17946
    -0.21628
    -0.25310
    -0.14265
    -0.21628
    -0.19787
    -0.16105
    -0.21628
    -0.27151
    -0.27151
    -0.08742
    -0.10583
    -0.25310
    -0.19787
    -0.21628
    -0.30833
    -0.12424
    -0.16105
    -0.16105
    -0.17946
    -0.17946
    -0.19787
    -0.19787
    -0.10583
    -0.19787
    -0.25310
    -0.03219
    -0.12424
    -0.25310
    -0.25310
    -0.17946
    -0.08742
    -0.16105
    -0.27151
    -0.14265
    -0.28992
    -0.12424
    -0.23469
    -0.21628
    -0.21628
    -0.19787
    -0.30833
    -0.08742
    -0.14265
    -0.19787
    -0.25310
    -0.12424
    -0.19787
    -0.16105
    -0.14265
    -0.17946
    -0.19787
    -0.19787
    -0.14265
    -0.08742
    -0.25310
    -0.28992
    -0.23469
    -0.21628
    -0.06901
    -0.19787
    -0.25310
    -0.27151
    -0.21628
    -0.21628
    -0.25310
    -0.19787
    -0.25310
    -0.23469
    -0.12424
    -0.08742
    -0.14265
    -0.21628
    -0.25310
    -0.21628
    -0.06901
    -0.10583
    -0.17946
    -0.17946
    -0.23469
    -0.10583
    -0.12424
    -0.14265
    -0.17946
    -0.17946
    -0.10583
    -0.21628
    -0.23469
    -0.14265
    -0.27151
    -0.23469
    -0.17946
    -0.08742
    -0.17946
    -0.14265
    -0.27151
    -0.16105
    -0.16105
    -0.17946
    -0.17946
    -0.19787
    -0.23469
    -0.12424
    -0.10583
    -0.14265
    -0.14265
    -0.27151
    -0.21628
    -0.05060
    -0.12424
    -0.19787
    -0.23469
    -0.23469
    -0.14265
    -0.17946
    -0.14265
    -0.19787
    -0.17946
    -0.19787
    -0.12424
    -0.16105
    -0.12424
    -0.25310
    -0.28992
    -0.12424
    -0.08742
    -0.12424
    -0.21628
    -0.14265
    -0.10583
    -0.16105
    -0.19787
    -0.12424
    -0.14265
    -0.17946
    -0.08742
    -0.10583
    -0.16105
    -0.19787
    -0.16105
    -0.10583
    -0.10583
    -0.10583
    -0.14265
    -0.21628
    -0.25310
    -0.43720
    -0.27151
    -0.23469
    -0.12424
    -0.17946
    -0.17946
    -0.17946
    -0.16105
    -0.30833
    -0.34515
    -0.23469
    -0.05060
    -0.21628
    -0.14265
    -0.16105
    -0.12424
    -0.14265
    -0.19787
    -0.10583
    -0.14265
    -0.08742
    -0.12424
    -0.08742
    -0.14265
    -0.10583
    -0.16105
    -0.23469
    -0.05060
    -0.03219
    -0.17946
    -0.19787
    -0.16105
    -0.19787
    -0.10583
    -0.12424
    -0.23469
    -0.19787
    -0.23469
    -0.17946
    -0.23469
    -0.17946
    -0.30833
    -0.32674
    -0.19787
    -0.19787
    -0.23469
    -0.06901
    -0.27151
    -0.19787
    -0.28992
    -0.25310
    -0.17946
    -0.12424
    -0.12424
    -0.21628
    -0.21628
    -0.12424
    -0.19787
    -0.36356
    -0.06901
    -0.17946
    -0.23469
    -0.21628
    -0.23469
    -0.30833
    -0.25310
    -0.27151
    -0.28992
    -0.21628
    -0.23469
    -0.28992
    -0.16105
    -0.23469
    -0.27151
    -0.43720
    -0.23469
    -0.25310
    -0.25310
    -0.14265
    -0.30833
    -0.28992
    -0.27151
    -0.27151
    -0.23469
    -0.34515
    -0.41879
    -0.30833
    -0.27151
    -0.17946
    -0.27151
    -0.47402
    -0.51084
    -0.30833
    -0.32674
    -0.27151
    -0.21628
    -0.21628
    -0.23469
    -0.23469
    -0.25310
    -0.23469
    -0.16105
    -0.21628
    -0.21628
    -0.14265
    -0.10583
    -0.17946
    -0.19787
    -0.12424
    -0.16105
    -0.14265
    -0.10583
    -0.19787
    -0.25310
    -0.12424
    -0.17946
    -0.23469
    -0.36356
    -0.19787
    -0.25310
    -0.30833
    -0.36356
    -0.21628
    -0.47402
    -0.17946
    -0.25310
    -0.25310
    -0.25310
    -0.30833
    -0.30833
    -0.45561
    -0.30833
    -0.19787
    -0.08742
    -0.27151
    -0.16105
    -0.16105
    -0.16105
    -0.10583
    -0.16105
    -0.28992
    -0.30833
    -0.21628
    -0.19787
    -0.23469
    -0.30833
    -0.40038
    -0.19787
    -0.28992
    -0.32674
    -0.25310
    -0.41879
    -0.25310
    -0.32674
    -0.30833
    -0.27151
    -0.38197
    -0.12424
    -0.32674
    -0.34515
    -0.23469
    -0.10583
    -0.28992
    -0.40038
    -0.41879
    -0.19787
    -0.12424
    -0.19787
    -0.32674
    -0.25310
    -0.21628
    -0.34515
    -0.45561
    -0.30833
    -0.25310
    -0.16105
    -0.03219
    -0.17946
    -0.16105
    -0.32674
    -0.30833
    -0.10583
    -0.08742
    -0.06901
    -0.19787
    -0.23469
    -0.12424
    -0.08742
    -0.28992
    -0.14265
    -0.25310
    -0.25310
    -0.19787
    -0.19787
    -0.17946
    -0.36356
    -0.30833
    -0.30833
    -0.28992
    -0.12424
    -0.19787
    -0.36356
    -0.34515
    -0.25310
    -0.28992
    -0.25310
    -0.17946
    -0.34515
    -0.27151
    -0.25310
    -0.23469
    -0.32674
    -0.28992
    -0.36356
    -0.30833
    -0.28992
    -0.28992
    -0.27151
    -0.27151
    -0.27151
    -0.27151
    -0.45561
    -0.27151
    -0.28992
    -0.28992
    -0.19787
    -0.25310
    -0.34515
    -0.32674
    -0.25310
    -0.32674
    -0.30833
    -0.32674
    -0.32674
    -0.28992
    -0.27151
    -0.23469
    -0.34515
    -0.19787
    -0.28992
    -0.32674
    -0.25310
    -0.19787
    -0.32674
    -0.30833
    -0.23469
    -0.21628
    -0.27151
    -0.16105
    -0.30833
    -0.25310
    -0.21628
    -0.19787
    -0.27151
    -0.28992
    -0.23469
    -0.30833
    -0.25310
    -0.25310
    -0.27151
    -0.25310
    -0.38197
    -0.23469
    -0.25310
    -0.23469
    -0.23469
    -0.23469
    -0.25310
    -0.23469
    -0.28992
    -0.21628
    -0.17946
    -0.19787
    -0.32674
    -0.17946
    -0.19787
    -0.23469
    -0.25310
    -0.32674
    -0.19787
    -0.19787
    -0.21628
    -0.19787
    -0.38197
    -0.32674
    -0.34515
    -0.32674
    -0.27151
    -0.28992
    -0.27151
    -0.28992
    -0.30833
    -0.38197
    -0.34515
    -0.40038
    -0.34515
    -0.27151
    -0.14265
    -0.14265
    -0.21628
    -0.28992
    -0.30833
    -0.30833
     0.05986
    -0.06901
    -0.19787
    -0.06901
    -0.14265
    -0.12424
    -0.10583
    -0.12424
    -0.05060
    -0.03219
     0.11509
    -0.23469
    -0.27151
     0.02304
     0.22554
    -0.03219
    -0.32674
     0.26236
     0.52010
     0.26236
     0.35441
     0.28077
     0.48328
     0.05986
     0.22554
     0.42805
     0.33600
     0.50169
     0.52010
     0.59373
     0.22554
     0.15191
     0.13350
     0.28077
     0.13350
    -0.01378
     0.15191
     0.17032
    -0.10583
    -0.25310
    -0.14265
    -0.03219
    -0.16105
     0.00463
    -0.19787
    -0.40038
    -0.51084
    -0.52924
    -0.73175
    -0.45561
    -0.65811
    -0.95266
    -1.06312
    -1.21040
    -1.26562
    -1.54177
    -1.87314
    -1.61540
    -1.65222
    -1.83632
    -1.90996
    -2.05723
    -2.20451
    -2.25974
    -2.31497
    -2.14928
    -2.09405
    -2.16769
    -2.14928
    -2.09405
    -2.13087
    -2.14928
    -2.07564
    -1.94678
    -1.87314
    -1.90996
    -1.83632
    -1.89155
    -1.90996
    -2.00200
    -1.87314
    -1.81791
    -1.67063
    -1.89155
    -2.07564
    -2.02041
    -1.61540
    -1.70745
    -1.76268
    -1.92837
    -2.07564
    -2.11246
    -1.96518
    -1.98359
    -1.94678
    -2.03882
    -2.02041
    -2.14928
    -2.00200
    -2.02041
    -2.27815
    -2.13087
    -2.05723
    -2.09405
    -2.00200
    -2.18610
    -2.24133
    -2.14928
    -2.09405
    -1.90996
    -1.96518
    -2.02041
    -2.09405
    -2.11246
    -1.89155
    -1.87314
    -1.89155
    -1.87314
    -1.94678
    -1.89155
    -1.85473
    -1.87314
    -1.70745
    -1.79950
    -1.76268
    -1.63381
    -1.68904
    -1.76268
    -1.76268
    -1.81791
    -1.70745
    -1.56018
    -1.65222
    -1.70745
    -1.57859
    -1.52336
    -1.50495
    -1.41290
    -1.48654
    -1.70745
    -1.83632
    -1.48654
    -1.50495
    -1.48654
    -1.52336
    -1.52336
    -1.59700
    -1.48654
    -1.70745
    -1.61540
    -1.61540
    -1.61540
    -1.48654
    -1.50495
    -1.46813
    -1.46813
    -1.48654
    -1.50495
    -1.21040
    -1.26562
    -1.43131
    -1.44972
    -1.52336
    -1.22881
    -1.26562
    -1.30244
    -1.15517
    -1.28403
    -1.21040
    -1.33926
    -1.33926
    -1.32085
    -1.28403
    -1.28403
    -1.21040
    -1.11835
    -1.26562
    -1.24721
    -1.30244
    -1.15517
    -1.19199
    -1.22881
    -1.24721
    -1.33926
    -1.46813
    -1.21040
    -1.00789
    -1.13676
    -1.21040
    -1.09994
    -1.15517
    -1.13676
    -1.21040
    -1.24721
    -1.21040
    -0.84221
    -0.73175
    -0.78698
    -0.80539
    -0.97107
    -0.86062
    -0.82380
    -0.69493
    -0.67652
    -0.69493
    -0.67652
    -0.63970
    -0.67652
    -0.51084
    -0.54765
    -0.78698
    -0.75016
    -0.51084
    -0.52924
    -0.51084
    -0.52924
    -0.52924
    -0.62129
    -0.41879
    -0.41879
    -0.41879
    -0.49243
    -0.34515
    -0.27151
    -0.41879
    -0.32674
    -0.34515
    -0.41879
    -0.17946
    -0.28992
    -0.27151
    -0.32674
    -0.43720
    -0.41879
    -0.23469
    -0.27151
    -0.40038
    -0.40038
    -0.45561
    -0.43720
    -0.32674
    -0.41879
    -0.41879
    -0.62129
    -0.41879
    -0.38197
    -0.38197
    -0.45561
    -0.41879
    -0.51084
    -0.41879
    -0.40038
    -0.41879
    -0.38197
    -0.43720
    -0.36356
    -0.38197
    -0.32674
    -0.28992
    -0.38197
    -0.43720
    -0.17946
    -0.40038
    -0.25310
    -0.27151
    -0.23469
    -0.27151
    -0.27151
    -0.19787
    -0.08742
    -0.16105
    -0.23469
    -0.16105
    -0.06901
    -0.12424
    -0.10583
    -0.23469
    -0.16105
    -0.01378
    -0.06901
    -0.08742
    -0.10583
    -0.10583
    -0.05060
    -0.10583
    -0.03219
    -0.06901
    -0.14265
     0.02304
    -0.05060
    -0.03219
    -0.05060
    -0.06901
    -0.03219
     0.00463
    -0.06901
     0.04145
    -0.01378
    -0.03219
    -0.08742
    -0.03219
    -0.03219
    -0.01378
    -0.16105
    -0.16105
    -0.23469
    -0.25310
    -0.23469
    -0.47402
    -0.52924
    -0.65811
    -0.76857
    -0.76857
    -0.86062
    -1.09994
    -1.26562
    -1.41290
    -1.52336
    -1.56018
    -1.65222
    -1.76268
    -1.79950
    -1.92837
    -1.96518
    -2.11246
    -2.20451
    -2.09405
    -2.24133
    -2.16769
    -2.18610
    -2.29656
    -2.27815
    -2.38860
    -2.35178
    -2.25974
    -2.35178
    -2.37019
    -2.42542
    -2.40701
    -2.46224
    -2.40701
    -2.57270
    -2.38860
    -2.53588
    -2.48065
    -2.42542
    -2.51747
    -2.40701
    -2.49906
    -2.48065
    -2.40701
    -2.40701
    -2.38860
    -2.40701
    -2.46224
    -2.33337
    -2.27815
    -2.40701
    -2.33337
    -2.22292
    -2.29656
    -2.14928
    -2.14928
    -2.20451
    -2.14928
    -2.14928
    -2.02041
    -1.94678
    -1.96518
    -2.00200
    -1.90996
    -1.81791
    -1.87314
    -1.89155
    -1.76268
    -1.65222
    -1.72586
    -1.59700
    -1.68904
    -1.52336
    -1.54177
    -1.50495
    -1.52336
    -1.46813
    -1.30244
    -1.39449
    -1.41290
    -1.43131
    -1.28403
    -1.28403
    -1.21040
    -1.19199
    -1.28403
    -1.22881
    -1.17358
    -1.26562
    -1.21040
    -1.26562
    -1.19199
    -1.08153
    -1.11835
    -1.13676
    -1.15517
    -1.17358
    -1.13676
    -1.09994
    -1.08153
    -1.06312
    -0.97107
    -1.08153
    -1.04471
    -0.95266
    -0.86062
    -0.97107
    -0.95266
    -0.97107
    -0.76857
    -0.67652
    -0.87903
    -0.84221
    -0.89743
    -0.69493
    -0.69493
    -0.62129
    -0.62129
    -0.69493
    -0.65811
    -0.63970
    -0.54765
    -0.58447
    -0.71334
    -0.52924
    -0.45561
    -0.52924
    -0.52924
    -0.47402
    -0.54765
    -0.51084
    -0.56606
    -0.41879
    -0.38197
    -0.47402
    -0.45561
    -0.40038
    -0.34515
    -0.40038
    -0.47402
    -0.40038
    -0.27151
    -0.30833
    -0.25310
    -0.30833
    -0.34515
    -0.45561
    -0.27151
    -0.27151
    -0.19787
    -0.28992
    -0.40038
    -0.17946
    -0.21628
    -0.23469
    -0.75016
    -0.60288
    -0.56606
    -0.45561
    -0.06901
    -0.14265
    -0.14265
    -0.34515
    -0.51084
    -0.45561
    -0.23469
    -0.34515
    -0.25310
    -0.19787
    -0.10583
     0.00463
    -0.06901
    -0.17946
    -0.08742
    -0.03219
     0.02304
     0.11509
    -0.08742
    -0.03219
    -0.08742
    -0.05060
     0.00463
     0.05986
    -0.03219
    -0.01378
     0.13350
     0.13350
     0.09668
     0.02304
     0.00463
     0.17032
     0.11509
     0.13350
     0.04145
     0.09668
     0.04145
    -0.03219
     0.13350
     0.18873
     0.00463
     0.00463
     0.00463
     0.11509
     0.09668
     0.04145
     0.00463
     0.00463
     0.04145
     0.11509
     0.05986
     0.15191
     0.13350
     0.04145
     0.09668
     0.24395
     0.11509
    -0.01378
     0.18873
     0.28077
     0.28077
     0.20713
     0.24395
     0.17032
     0.17032
     0.33600
     0.29918
     0.28077
     0.29918
     0.22554
     0.15191
     0.37282
     0.28077
     0.44646
     0.31759
     0.31759
     0.26236
     0.29918
     0.29918
     0.29918
     0.22554
     0.39123
     0.33600
     0.35441
     0.33600
     0.28077
     0.26236
     0.37282
     0.44646
     0.29918
     0.24395
     0.28077
     0.29918
     0.29918
     0.31759
     0.35441
     0.22554
     0.35441
     0.35441
     0.39123
     0.44646
     0.26236
     0.31759
     0.39123
     0.50169
     0.40964
     0.42805
     0.35441
     0.31759
     0.52010
     0.40964
     0.44646
     0.24395
     0.42805
     0.48328
     0.33600
     0.37282
     0.33600
     0.29918
     0.22554
     0.46487
     0.42805
     0.26236
     0.33600
     0.29918
     0.40964
     0.42805
     0.37282
     0.29918
     0.39123
     0.39123
     0.48328
     0.53851
     0.44646
     0.39123
     0.31759
     0.46487
     0.46487
     0.44646
     0.46487
     0.40964
     0.35441
     0.44646
     0.42805
     0.46487
     0.53851
     0.28077
     0.39123
     0.44646
     0.40964
     0.42805
     0.35441
     0.57532
     0.57532
     0.57532
     0.46487
     0.59373
     0.68578
     0.63055
     0.72260
     0.72260
     0.85147
     0.83306
     0.81465
     0.90670
     0.96192
     0.90670
     0.81465
     0.96192
     0.88829
     0.83306
     0.86988
     0.74101
     0.68578
     0.57532
     0.94351
     1.69830
     0.39123
     0.31759
     0.20713
     0.35441
     0.57532
     0.64896
     0.52010
     0.44646
     0.52010
     0.42805
     0.18873
     0.24395
     0.31759
     0.28077
     0.35441
     0.17032
     0.18873
     0.29918
     0.29918
     0.35441
     0.52010
     0.53851
     0.44646
     0.29918
     0.20713
     0.46487
     0.50169
     0.53851
     0.42805
     0.46487
     0.42805
     0.50169
     0.50169
     0.50169
     0.39123
     0.53851
     0.53851
     0.42805
     0.42805
     0.50169
     0.44646
     0.44646
     0.44646
     0.40964
     0.37282
     0.44646
     0.40964
     0.37282
     0.35441
     0.33600
     0.33600
     0.24395
     0.29918
     0.35441
     0.31759
     0.18873
     0.22554
     0.37282
     0.31759
     0.22554
     0.44646
     0.29918
     0.31759
     0.26236
     0.31759
     0.40964
     0.50169
     0.40964
     0.46487
     0.37282
     0.50169
     0.42805
     0.26236
     0.52010
     0.42805
     0.44646
     0.46487
     0.40964
     0.48328
     0.40964
     0.46487
     0.53851
     0.46487
     0.39123
     0.44646
     0.53851
     0.52010
     0.48328
     0.40964
     0.50169
     0.48328
     0.48328
     0.52010
     0.40964
     0.42805
     0.44646
     0.42805
     0.52010
     0.40964
     0.40964
     0.42805
     0.42805
     0.46487
     0.35441
     0.46487
     0.44646
     0.53851
     0.44646
     0.37282
     0.37282
     0.35441
     0.37282
     0.48328
     0.52010
     0.68578
     0.55692
     0.31759
     0.57532
     0.50169
     0.42805
     0.42805
     0.20713
     0.85147
     0.79624
     0.46487
     0.29918
    -0.03219
     0.22554
     0.42805
     0.35441
     0.33600
     0.37282
     0.26236
     0.11509
     0.18873
     0.22554
     0.18873
     0.00463
     0.33600
     0.35441
     0.35441
     0.35441
     0.40964
     0.35441
     0.35441
     0.50169
     0.39123
     0.39123
     0.46487
     0.39123
     0.42805
     0.37282
     0.31759
     0.31759
     0.26236
     0.26236
     0.24395
     0.17032
     0.24395
     0.22554
     0.07827
     0.15191
     0.17032
     0.18873
     0.07827
     0.07827
     0.00463
     0.15191
     0.17032
     0.11509
     0.05986
     0.15191
     0.17032
     0.13350
     0.20713
     0.13350
     0.07827
     0.07827
     0.09668
     0.22554
     0.09668
     0.22554
     0.17032
     0.15191
     0.09668
     0.20713
     0.05986
     0.09668
     0.09668
     0.04145
     0.20713
     0.04145
     0.11509
    -0.01378
     0.02304
     0.04145
     0.17032
     0.07827
     0.09668
     0.05986
     0.09668
     0.18873
     0.11509
     0.11509
     0.13350
     0.22554
     0.29918
     0.29918
     0.24395
     0.26236
     0.26236
     0.29918
     0.39123
     0.37282
     0.22554
     0.26236
     0.24395
     0.35441
     0.24395
     0.33600
     0.37282
     0.33600
     0.20713
     0.31759
     0.33600
     0.24395
     0.29918
     0.28077
     0.28077
     0.31759
     0.40964
     0.20713
     0.37282
     0.31759
     0.35441
     0.22554
     0.39123
     0.35441
     0.35441
     0.37282
     0.35441
     0.40964
     0.39123
     0.35441
     0.40964
     0.37282
     0.33600
     0.33600
     0.29918
     0.37282
     0.39123
     0.35441
     0.42805
     0.35441
     0.26236
     0.28077
     0.35441
     0.39123
     0.39123
     0.35441
     0.44646
     0.55692
     0.33600
     0.37282
     0.42805
     0.33600
     0.57532
     0.26236
     0.35441
     0.52010
     0.33600
     0.44646
     0.44646
     0.29918
     0.31759
     0.28077
     0.35441
     0.28077
     0.40964
     0.37282
     0.22554
     0.17032
     0.26236
     0.22554
     0.29918
     0.35441
     0.33600
     0.29918
     0.29918
     0.35441
     0.39123
     0.22554
     0.13350
     0.26236
     0.39123
     0.46487
     0.29918
     0.26236
     0.26236
     0.35441
     0.20713
     0.40964
     0.22554
     0.15191
     0.20713
     0.37282
     0.39123
     0.29918
     0.17032
     0.20713
     0.22554
     0.44646
     0.39123
     0.37282
     0.64896
     0.79624
     0.24395
     0.35441
     0.59373
     0.37282
     0.44646
     0.28077
     0.50169
     0.39123
     0.46487
     0.33600
     0.39123
     0.37282
     0.26236
     0.18873
     0.17032
     0.11509
     0.05986
     0.15191
     0.33600
     0.09668
     0.17032
     0.18873
     0.24395
     0.22554
     0.11509
     0.07827
     0.24395
     0.26236
     0.29918
     0.28077
     0.13350
     0.17032
     0.17032
     0.29918
     0.42805
     0.09668
     0.05986
     0.22554
     0.24395
     0.18873
     0.09668
     0.13350
     0.11509
     0.29918
     0.22554
     0.22554
     0.15191
     0.00463
    -0.01378
     0.00463
     0.26236
     0.15191
     0.11509
     0.13350
     0.18873
     0.17032
     0.20713
     0.11509
     0.13350
     0.17032
     0.24395
     0.28077
     0.26236
     0.22554
     0.26236
     0.18873
     0.40964
     0.40964
     0.26236
     0.24395
     0.42805
     0.33600
     0.42805
     0.40964
     0.29918
     0.35441
     0.33600
     0.33600
     0.37282
     0.33600
     0.33600
     0.26236
     0.31759
     0.39123
     0.33600
     0.28077
     0.29918
     0.20713
     0.37282
     0.22554
     0.26236
     0.18873
     0.26236
     0.44646
     0.29918
     0.22554
     0.20713
     0.24395
     0.18873
     0.46487
     0.35441
     0.20713
     0.22554
     0.20713
     0.28077
     0.35441
     0.11509
     0.28077
     0.22554
     0.31759
     0.31759
     0.24395
     0.18873
     0.18873
     0.15191
     0.33600
     0.29918
     0.13350
     0.31759
     0.20713
     0.22554
     0.29918
     0.24395
     0.35441
     0.26236
     0.37282
     0.31759
     0.29918
     0.35441
     0.31759
     0.22554
     0.39123
     0.44646
     0.37282
     0.35441
     0.35441
     0.42805
     0.33600
     0.37282
     0.20713
     0.29918
     0.37282
     0.39123
     0.29918
     0.37282
     0.37282
     0.22554
     0.22554
     0.50169
     0.35441
     0.31759
     0.33600
     0.31759
     0.35441
     0.42805
     0.33600
     0.26236
     0.26236
     0.37282
     0.46487
     0.33600
     0.35441
     0.28077
     0.26236
     0.48328
     0.50169
     0.33600
     0.44646
     0.42805
     0.42805
     0.52010
     0.61214
     0.59373
     0.63055
     0.72260
     0.74101
     0.79624
     0.85147
     0.74101
     0.85147
     0.92510
     0.98033
     0.92510
     1.03556
     1.21966
     1.20125
     0.94351
     0.90670
     0.79624
     0.83306
     0.66737
     0.59373
     0.75942
     0.94351
     0.96192
     0.48328
     0.20713
     0.07827
    -0.10583
    -0.27151
    -0.19787
     0.04145
    -0.12424
    -0.19787
    -0.40038
    -0.63970
    -0.40038
    -0.40038
    -0.45561
    -0.41879
    -0.41879
    -0.49243
    -0.34515
    -0.16105
    -0.17946
    -0.16105
    -0.03219
    -0.06901
     0.07827
     0.04145
     0.22554
     0.35441
     0.29918
     0.26236
     0.31759
     0.39123
     0.33600
     0.33600
     0.28077
     0.42805
     0.44646
     0.37282
     0.39123
     0.31759
     0.33600
     0.24395
     0.42805
     0.35441
     0.29918
     0.13350
     0.24395
     0.40964
     0.40964
     0.26236
     0.15191
     0.31759
     0.33600
     0.33600
     0.42805
     0.31759
     0.18873
     0.31759
     0.48328
     0.42805
     0.39123
     0.37282
     0.29918
     0.33600
     0.46487
     0.46487
     0.29918
     0.29918
     0.33600
     0.42805
     0.39123
     0.40964
     0.29918
     0.29918
     0.33600
     0.40964
     0.28077
     0.26236
     0.26236
     0.37282
     0.35441
     0.35441
     0.33600
     0.17032
     0.31759
     0.24395
     0.37282
     0.24395
     0.37282
     0.29918
     0.37282
     0.53851
     0.29918
     0.40964
     0.35441
     0.26236
     0.40964
     0.55692
     0.33600
     0.29918
     0.40964
     0.31759
     0.33600
     0.35441
     0.33600
     0.26236
     0.15191
     0.22554
     0.29918
     0.26236
     0.24395
     0.22554
     0.13350
     0.29918
     0.26236
     0.15191
     0.15191
     0.29918
     0.18873
     0.22554
     0.22554
     0.18873
     0.15191
     0.20713
     0.22554
     0.26236
     0.15191
     0.18873
     0.17032
     0.29918
     0.20713
     0.11509
     0.20713
     0.26236
     0.18873
     0.26236
     0.24395
     0.26236
     0.18873
     0.09668
     0.22554
     0.26236
     0.33600
     0.24395
     0.18873
     0.15191
     0.26236
     0.22554
     0.13350
     0.33600
     0.18873
     0.29918
     0.28077
     0.22554
     0.18873
     0.15191
     0.17032
     0.29918
     0.24395
     0.33600
     0.35441
     0.17032
     0.22554
     0.28077
     0.17032
     0.28077
     0.28077
     0.22554
     0.20713
     0.28077
     0.20713
     0.15191
     0.24395
     0.15191
     0.28077
     0.18873
     0.28077
     0.22554
     0.24395
     0.28077
     0.20713
     0.22554
     0.28077
     0.11509
     0.24395
     0.44646
     0.50169
     0.35441
     0.22554
     0.11509
     0.04145
     0.17032
     0.17032
     0.22554
     0.22554
     0.20713
     0.13350
     0.07827
     0.15191
     0.05986
     0.00463
     0.13350
     0.15191
    -0.08742
     0.04145
     0.02304
     0.09668
     0.07827
     0.11509
     0.09668
     0.07827
     0.05986
     0.07827
     0.07827
     0.18873
     0.02304
     0.05986
     0.15191
     0.17032
     0.07827
     0.07827
     0.05986
     0.13350
     0.18873
     0.17032
     0.26236
     0.05986
     0.07827
     0.17032
     0.07827
     0.29918
     0.18873
     0.07827
     0.20713
     0.17032
     0.20713
     0.17032
     0.13350
     0.05986
     0.18873
     0.20713
     0.18873
     0.11509
     0.09668
     0.15191
     0.04145
     0.11509
     0.18873
     0.02304
     0.05986
     0.17032
     0.20713
    -0.03219
     0.00463
    -0.01378
    -0.03219
     0.09668
     0.09668
     0.13350
     0.04145
    -0.01378
     0.02304
    -0.06901
     0.09668
    -0.08742
    -0.08742
    -0.10583
     0.04145
     0.07827
     0.00463
     0.04145
     0.02304
     0.17032
     0.15191
     0.04145
     0.02304
     0.15191
     0.22554
     0.29918
     0.37282
     0.37282
     0.17032
     0.29918
     0.37282
     0.37282
     0.26236
     0.20713
     0.28077
     0.26236
     0.29918
     0.24395
     0.22554
     0.17032
     0.17032
     0.05986
     0.24395
     0.22554
     0.04145
     0.07827
     0.20713
     0.28077
     0.26236
    -0.01378
     0.09668
     0.18873
     0.18873
     0.24395
     0.17032
     0.29918
     0.13350
     0.24395
     0.18873
     0.29918
     0.04145
     0.09668
     0.20713
     0.02304
     0.22554
     0.22554
     0.00463
     0.02304
     0.09668
     0.04145
     0.00463
     0.02304
    -0.03219
     0.02304
    -0.03219
     0.15191
    -0.01378
    -0.06901
     0.15191
     0.09668
     0.15191
     0.24395
     0.05986
     0.02304
     0.05986
     0.24395
     0.17032
     0.31759
     0.29918
     0.24395
     0.13350
     0.28077
     0.26236
     0.09668
     0.22554
     0.42805
     0.37282
     0.37282
     0.17032
     0.22554
     0.28077
     0.46487
     0.33600
     0.42805
     0.29918
     0.35441
     0.24395
     0.37282
     0.52010
     0.37282
     0.26236
     0.31759
     0.40964
     0.33600
     0.29918
     0.31759
     0.28077
     0.40964
     0.29918
     0.26236
     0.29918
     0.48328
     0.46487
     0.29918
     0.40964
     0.13350
     0.00463
     0.13350
     0.26236
     0.29918
     0.18873
     0.13350
     0.09668
     0.00463
     0.07827
     0.05986
    -0.05060
     0.00463
    -0.08742
     0.00463
     0.11509
     0.15191
     0.02304
     0.04145
     0.18873
     0.24395
     0.22554
     0.15191
     0.15191
     0.13350
     0.29918
     0.22554
     0.26236
     0.22554
     0.26236
     0.13350
     0.33600
     0.33600
     0.18873
     0.29918
     0.22554
     0.31759
     0.24395
     0.26236
     0.29918
     0.24395
     0.33600
     0.29918
     0.31759
     0.33600
     0.22554
     0.18873
     0.31759
     0.39123
     0.28077
     0.18873
     0.26236
     0.22554
     0.26236
     0.29918
     0.20713
     0.17032
     0.29918
     0.20713
     0.24395
     0.31759
     0.18873
     0.20713
     0.13350
     0.29918
     0.29918
     0.17032
     0.20713
     0.15191
     0.33600
     0.24395
     0.20713
     0.22554
     0.17032
     0.22554
     0.20713
     0.29918
     0.17032
     0.22554
     0.18873
     0.33600
     0.22554
     0.17032
     0.18873
     0.20713
     0.29918
     0.22554
     0.11509
     0.02304
     0.09668
     0.17032
     0.09668
     0.09668
     0.05986
     0.07827
    -0.03219
     0.00463
     0.11509
     0.00463
    -0.03219
     0.05986
     0.04145
    -0.06901
     0.04145
     0.02304
    -0.08742
    -0.12424
    -0.12424
    -0.17946
    -0.17946
    -0.16105
    -0.30833
    -0.14265
     0.18873
    -0.03219
    -0.06901
    -0.05060
    -0.08742
    -0.01378
     0.00463
     0.17032
     0.13350
     0.15191
     0.20713
     0.18873
     0.33600
     0.33600
     0.29918
     0.18873
     0.22554
     0.26236
     0.15191
     0.18873
     0.17032
     0.15191
     0.18873
     0.26236
     0.20713
     0.13350
     0.17032
     0.09668
     0.17032
     0.20713
     0.15191
     0.09668
     0.17032
     0.26236
     0.13350
     0.17032
     0.13350
     0.20713
     0.07827
     0.13350
     0.11509
     0.22554
     0.15191
     0.13350
     0.09668
     0.13350
     0.11509
     0.00463
     0.00463
     0.13350
     0.04145
     0.07827
     0.04145
    -0.12424
     0.15191
     0.09668
     0.04145
     0.17032
     0.13350
     0.40964
     0.07827
     0.05986
     0.11509
     0.20713
     0.37282
     0.31759
     0.50169
     0.46487
     0.50169
     0.33600
     0.28077
     0.18873
     0.09668
     0.20713
     0.24395
     0.31759
     0.17032
     0.18873
     0.11509
     0.17032
    -0.06901
     0.11509
     0.02304
     0.05986
     0.11509
     0.17032
     0.05986
     0.20713
     0.20713
     0.22554
     0.33600
     0.29918
     0.29918
     0.35441
     0.35441
     0.33600
     0.33600
     0.37282
     0.37282
     0.37282
     0.31759
     0.31759
     0.28077
     0.24395
     0.24395
     0.26236
     0.13350
     0.13350
    -0.06901
    -0.12424
     0.13350
     0.11509
    -0.17946
    -0.19787
    -0.19787
    -0.27151
    -0.30833
    -0.19787
    -0.34515
    -0.43720
    -0.32674
    -0.30833
    -0.28992
    -0.40038
    -0.41879
    -0.34515
    -0.21628
    -0.19787
    -0.23469
    -0.32674
    -0.27151
    -0.27151
    -0.21628
    -0.06901
    -0.05060
    -0.06901
    -0.03219
     0.02304
    -0.06901
    -0.01378
     0.13350
     0.04145
     0.04145
     0.26236
     0.09668
     0.05986
     0.09668
     0.13350
     0.05986
     0.15191
    -0.01378
    -0.01378
     0.15191
     0.26236
     0.31759
    -0.08742
    -0.06901
    -0.10583
     0.09668
     0.00463
     0.04145
    -0.06901
    -0.03219
     0.02304
    -0.01378
    -0.12424
    -0.03219
    -0.01378
    -0.16105
    -0.19787
    -0.01378
     0.05986
    -0.01378
    -0.14265
     0.02304
    -0.03219
     0.07827
     0.04145
    -0.06901
     0.05986
    -0.03219
     0.05986
     0.17032
     0.07827
    -0.01378
     0.04145
     0.18873
     0.07827
     0.09668
     0.00463
     0.05986
     0.05986
     0.05986
     0.04145
    -0.05060
    -0.01378
    -0.08742
    -0.17946
    -0.17946
    -0.21628
    -0.21628
    -0.38197
    -0.41879
    -0.25310
    -0.06901
    -0.08742
    -0.27151
    -0.36356
    -0.10583
    -0.17946
    -0.19787
    -0.17946
    -0.45561
    -0.14265
     0.07827
    -0.08742
    -0.16105
    -0.03219
    -0.10583
    -0.03219
    -0.03219
    -0.01378
    -0.19787
    -0.19787
    -0.14265
    -0.10583
    -0.14265
    -0.03219
     0.04145
    -0.08742
    -0.12424
     0.02304
    -0.03219
     0.11509
     0.11509
    -0.05060
    -0.10583
     0.17032
     0.07827
     0.31759
     0.09668
     0.09668
    -0.08742
     0.33600
     0.55692
     0.39123
     0.26236
     0.18873
     0.07827
    -0.12424
     0.00463
     0.00463
     0.18873
     0.18873
     0.24395
    -0.06901
    -0.10583
    -0.10583
    -0.19787
    -0.08742
    -0.12424
    -0.06901
    -0.17946
    -0.03219
    -0.01378
    -0.03219
    -0.06901
    -0.05060
     0.04145
     0.09668
     0.09668
     0.05986
     0.05986
     0.00463
     0.04145
    -0.03219
     0.13350
     0.13350
    -0.03219
     0.07827
     0.09668
     0.13350
     0.07827
     0.04145
     0.04145
     0.02304
     0.20713
     0.05986
     0.07827
     0.00463
    -0.01378
     0.00463
     0.07827
     0.11509
    -0.06901
    -0.06901
     0.00463
    -0.01378
    -0.01378
    -0.08742
    -0.10583
    -0.10583
     0.00463
    -0.01378
    -0.08742
    -0.06901
    -0.01378
    -0.21628
    -0.08742
     0.17032
     0.07827
    -0.03219
    -0.12424
    -0.06901
    -0.12424
     0.04145
    -0.08742
    -0.12424
    -0.12424
    -0.08742
    -0.05060
    -0.21628
    -0.21628
    -0.25310
    -0.19787
    -0.01378
    -0.16105
    -0.23469
    -0.12424
     0.00463
    -0.16105
    -0.27151
    -0.51084
    -0.54765
    -0.23469
    -0.10583
    -0.10583
    -0.27151
    -0.27151
    -0.36356
    -0.36356
    -0.40038
    -0.45561
    -0.38197
    -0.40038
    -0.43720
    -0.34515
    -0.27151
    -0.16105
    -0.28992
    -0.23469
    -0.23469
    -0.17946
    -0.27151
    -0.19787
    -0.25310
    -0.27151
    -0.17946
     0.02304
    -0.10583
    -0.12424
    -0.03219
    -0.01378
    -0.08742
    -0.03219
    -0.05060
    -0.14265
    -0.17946
     0.02304
    -0.08742
    -0.16105
    -0.16105
    -0.21628
    -0.21628
    -0.01378
    -0.16105
    -0.34515
    -0.23469
    -0.17946
    -0.21628
    -0.23469
    -0.17946
    -0.21628
    -0.27151
    -0.16105
    -0.14265
    -0.19787
    -0.27151
    -0.27151
    -0.38197
    -0.12424
    -0.19787
    -0.25310
    -0.38197
    -0.34515
    -0.19787
    -0.19787
    -0.21628
    -0.30833
    -0.27151
    -0.27151
    -0.30833
    -0.06901
    -0.16105
    -0.25310
    -0.27151
    -0.05060
    -0.10583
    -0.08742
    -0.16105
    -0.17946
    -0.08742
    -0.10583
    -0.06901
    -0.12424
    -0.03219
    -0.06901
     0.04145
    -0.05060
    -0.01378
    -0.17946
    -0.12424
    -0.10583
     0.07827
     0.04145
     0.00463
    -0.01378
    -0.12424
    -0.17946
    -0.06901
    -0.08742
    -0.06901
     0.11509
     0.04145
    -0.03219
    -0.01378
     0.00463
    -0.10583
    -0.17946
     0.04145
     0.04145
    -0.03219
     0.04145
    -0.10583
    -0.03219
     0.05986
    -0.01378
    -0.03219
    -0.05060
    -0.12424
     0.05986
    -0.06901
    -0.01378
    -0.12424
    -0.12424
    -0.03219
     0.05986
    -0.06901
    -0.06901
    -0.01378
    -0.08742
     0.11509
    -0.01378
    -0.01378
    -0.10583
     0.04145
     0.02304
     0.11509
     0.11509
     0.02304
     0.02304
     0.05986
     0.02304
     0.18873
     0.07827
     0.05986
    -0.06901
    -0.06901
     0.04145
     0.05986
    -0.03219
     0.02304
     0.00463
    -0.16105
    -0.06901
    -0.10583
    -0.14265
    -0.12424
    -0.14265
    -0.08742
    -0.12424
    -0.17946
    -0.10583
    -0.16105
    -0.06901
    -0.06901
    -0.17946
    -0.06901
    -0.06901
    -0.16105
    -0.16105
    -0.08742
    -0.06901
    -0.25310
    -0.10583
    -0.06901
    -0.14265
    -0.10583
    -0.17946
    -0.08742
    -0.12424
    -0.14265
    -0.16105
    -0.10583
    -0.25310
    -0.16105
     0.00463
    -0.06901
     0.00463
    -0.21628
    -0.25310
    -0.05060
    -0.10583
    -0.05060
    -0.16105
    -0.06901
    -0.03219
    -0.06901
    -0.06901
    -0.12424
    -0.16105
    -0.06901
    -0.01378
     0.00463
    -0.17946
    -0.23469
    -0.32674
    -0.05060
    -0.03219
     0.05986
    -0.14265
    -0.17946
    -0.14265
    -0.12424
    -0.05060
    -0.06901
    -0.08742
    -0.14265
    -0.25310
    -0.19787
    -0.06901
    -0.10583
    -0.27151
    -0.16105
    -0.16105
    -0.05060
    -0.12424
    -0.19787
    -0.23469
    -0.16105
    -0.23469
    -0.06901
    -0.10583
    -0.06901
    -0.10583
    -0.01378
    -0.05060
    -0.17946
    -0.16105
    -0.03219
    -0.01378
    -0.14265
    -0.03219
    -0.05060
    -0.17946
    -0.10583
    -0.16105
    -0.05060
    -0.12424
    -0.12424
    -0.08742
     0.02304
     0.02304
    -0.03219
    -0.21628
    -0.06901
     0.05986
    -0.03219
    -0.08742
     0.00463
    -0.10583
    -0.08742
    -0.12424
    -0.08742
    -0.03219
    -0.01378
    -0.12424
    -0.14265
    -0.06901
    -0.05060
    -0.16105
    -0.27151
    -0.16105
    -0.14265
    -0.05060
    -0.12424
    -0.06901
    -0.08742
    -0.12424
    -0.17946
    -0.16105
    -0.25310
    -0.08742
    -0.10583
    -0.08742
    -0.06901
    -0.16105
    -0.25310
    -0.03219
    -0.17946
    -0.10583
    -0.05060
    -0.14265
    -0.14265
    -0.14265
    -0.08742
    -0.10583
    -0.10583
    -0.10583
    -0.10583
    -0.14265
    -0.10583
    -0.10583
    -0.16105
    -0.16105
    -0.03219
    -0.17946
    -0.19787
    -0.16105
    -0.10583
    -0.19787
    -0.19787
    -0.14265
    -0.06901
    -0.10583
    -0.17946
    -0.16105
    -0.05060
    -0.14265
    -0.16105
    -0.16105
    -0.05060
    -0.16105
    -0.21628
    -0.01378
    -0.06901
    -0.17946
    -0.17946
    -0.19787
    -0.23469
    -0.10583
    -0.25310
    -0.30833
    -0.23469
    -0.34515
    -0.30833
    -0.36356
    -0.34515
    -0.41879
    -0.47402
    -0.52924
    -0.43720
    -0.47402
    -0.63970
    -0.71334
    -0.82380
    -0.82380
    -0.89743
    -1.06312
    -1.09994
    -1.17358
    -1.19199
    -1.52336
    -1.32085
    -1.67063
    -1.78109
    -1.76268
    -1.89155
    -2.00200
    -2.18610
    -2.40701
    -2.42542
    -2.51747
    -2.60952
    -2.70156
    -2.90407
    -3.08816
    -3.16180
    -3.40113
    -3.54840
    -3.54840
    -3.78772
    -3.93500
    -3.97182
    -4.19273
    -4.26637
    -4.35842
    -4.52410
    -4.57933
    -4.56092
    -4.65297
    -4.76343
    -4.74502
    -4.72661
    -4.68979
    -4.81866
    -4.81866
    -4.83707
    -4.76343
    -4.50569
    -4.32160
    -4.56092
    -4.54251
    -4.50569
    -4.43206
    -4.28478
    -4.22955
    -4.15591
    -4.13750
    -4.10069
    -3.97182
    -4.17432
    -3.89818
    -3.84295
    -4.15591
    -3.97182
    -3.76932
    -3.71409
    -3.91659
    -3.82454
    -4.04546
    -3.99023
    -4.06387
    -3.97182
    -3.87977
    -3.69568
    -3.58522
    -3.36431
    -3.49317
    -3.60363
    -4.02705
    -4.06387
    -3.62204
    -3.29067
    -3.06975
    -3.08816
    -2.84884
    -2.90407
    -2.88566
    -2.73838
    -2.62793
    -2.49906
    -2.29656
    -1.98359
    -1.94678
    -1.74427
    -1.72586
    -1.74427
    -1.44972
    -1.28403
    -1.22881
    -1.24721
    -1.26562
    -1.15517
    -1.09994
    -1.09994
    -1.08153
    -1.21040
    -1.08153
    -1.02630
    -1.11835
    -1.02630
    -1.04471
    -1.11835
    -0.97107
    -0.97107
    -0.91584
    -0.98948
    -0.98948
    -0.91584
    -0.89743
    -0.80539
    -0.86062
    -0.78698
    -0.87903
    -0.71334
    -0.80539
    -0.71334
    -0.69493
    -0.69493
    -0.73175
    -0.60288
    -0.47402
    -0.62129
    -0.60288
    -0.62129
    -0.58447
    -0.47402
    -0.47402
    -0.41879
    -0.45561
    -0.49243
    -0.45561
    -0.34515
    -0.32674
    -0.41879
    -0.41879
    -0.30833
    -0.19787
    -0.21628
    -0.27151
    -0.38197
    -0.30833
    -0.23469
    -0.12424
    -0.23469
    -0.19787
    -0.12424
    -0.27151
    -0.10583
    -0.06901
    -0.16105
     0.02304
    -0.12424
    -0.14265
    -0.03219
    -0.08742
     0.00463
    -0.01378
    -0.01378
     0.05986
     0.05986
     0.07827
    -0.01378
    -0.03219
     0.04145
     0.20713
     0.11509
     0.04145
     0.05986
     0.13350
     0.17032
     0.04145
    -0.03219
     0.11509
     0.09668
     0.26236
     0.11509
     0.05986
     0.07827
     0.07827
     0.02304
     0.22554
     0.17032
     0.09668
     0.26236
     0.13350
     0.22554
     0.22554
     0.20713
     0.24395
     0.18873
     0.26236
     0.22554
     0.26236
     0.24395
     0.29918
     0.22554
     0.29918
     0.29918
     0.17032
     0.24395
     0.20713
     0.26236
     0.28077
     0.26236
     0.26236
     0.20713
     0.18873
     0.26236
     0.22554
     0.18873
     0.24395
     0.22554
     0.20713
     0.39123
     0.26236
     0.22554
     0.22554
     0.22554
     0.18873
     0.29918
     0.31759
     0.22554
     0.26236
     0.29918
     0.26236
     0.29918
     0.22554
     0.18873
     0.09668
     0.39123
     0.33600
     0.20713
     0.17032
     0.20713
     0.39123
     0.40964
     0.33600
     0.22554
     0.17032
     0.29918
     0.11509
     0.15191
     0.05986
     0.00463
    -0.12424
     0.09668
     0.11509
    -0.06901
    -0.12424
     0.00463
    -0.10583
     0.11509
     0.20713
     0.09668
    -0.06901
    -0.12424
    -0.12424
    -0.23469
    -0.03219
    -0.01378
     0.26236
     0.20713
     0.29918
    -0.36356
    -0.19787
     0.17032
     0.26236
     0.09668
    -0.08742
     0.00463
     0.20713
     0.22554
     0.11509
     0.35441
     0.57532
     0.53851
     0.37282
     0.33600
     0.55692
     0.53851
     0.53851
     0.50169
     0.50169
     0.53851
     0.57532
     0.57532
     0.52010
     0.44646
     0.44646
     0.46487
     0.61214
     0.50169
     0.39123
     0.44646
     0.44646
     0.61214
     0.40964
     0.46487
     0.40964
     0.39123
     0.39123
     0.46487
     0.35441
     0.37282
     0.40964
     0.46487
     0.42805
     0.46487
     0.37282
     0.28077
     0.37282
     0.37282
     0.44646
     0.42805
     0.35441
     0.37282
     0.42805
     0.37282
     0.44646
     0.33600
     0.48328
     0.37282
     0.40964
     0.46487
     0.46487
     0.31759
     0.33600
     0.44646
     0.50169
     0.44646
     0.44646
     0.35441
     0.31759
     0.48328
     0.52010
     0.42805
     0.42805
     0.46487
     0.37282
     0.46487
     0.48328
     0.44646
     0.39123
     0.46487
     0.50169
     0.46487
     0.35441
     0.46487
     0.42805
     0.46487
     0.44646
     0.40964
     0.48328
     0.40964
     0.44646
     0.48328
     0.48328
     0.50169
     0.26236
     0.46487
     0.46487
     0.42805
     0.40964
     0.42805
     0.42805
     0.40964
     0.35441
     0.46487
     0.46487
     0.44646
     0.42805
     0.46487
     0.46487
     0.39123
     0.44646
     0.39123
     0.50169
     0.44646
     0.48328
     0.44646
     0.46487
     0.37282
     0.46487
     0.42805
     0.40964
     0.40964
     0.37282
     0.37282
     0.44646
     0.40964
     0.33600
     0.33600
     0.44646
     0.33600
     0.42805
     0.42805
     0.46487
     0.40964
     0.33600
     0.52010
     0.50169
     0.39123
     0.44646
     0.37282
     0.42805
     0.46487
     0.46487
     0.33600
     0.46487
     0.42805
     0.39123
     0.42805
     0.40964
     0.35441
     0.40964
     0.26236
     0.35441
     0.29918
     0.24395
     0.37282
     0.28077
     0.48328
     0.31759
     0.26236
     0.33600
     0.28077
     0.20713
     0.33600
     0.22554
     0.17032
     0.18873
     0.15191
     0.13350
     0.11509
     0.13350
     0.04145
     0.00463
     0.02304
     0.13350
     0.15191
     0.29918
     0.29918
     0.00463
    -0.08742
    -0.30833
    -0.38197
    -0.21628
     0.05986
     0.35441
     0.22554
    -0.05060
    -0.10583
    -0.06901
    -0.25310
    -0.10583
    -0.12424
     0.00463
     0.07827
    -0.08742
    -0.08742
     0.35441
     0.29918
     0.26236
     0.20713
     0.40964
     0.53851
     0.40964
     0.42805
     0.42805
     0.42805
     0.63055
     0.55692
     0.55692
     0.57532
     0.57532
     0.50169
     0.57532
     0.74101
     0.53851
     0.53851
     0.40964
     0.46487
     0.53851
     0.46487
     0.48328
     0.55692
     0.42805
     0.42805
     0.37282
     0.50169
     0.50169
     0.39123
     0.46487
     0.37282
     0.44646
     0.48328
     0.29918
     0.39123
     0.40964
     0.53851
     0.39123
     0.29918
     0.33600
     0.29918
     0.42805
     0.46487
     0.42805
     0.31759
     0.35441
     0.39123
     0.40964
     0.40964
     0.39123
     0.33600
     0.37282
     0.44646
     0.42805
     0.42805
     0.40964
     0.37282
     0.48328
     0.35441
     0.44646
     0.46487
     0.39123
     0.46487
     0.40964
     0.48328
     0.42805
     0.48328
     0.46487
     0.44646
     0.53851
     0.46487
     0.46487
     0.40964
     0.50169
     0.39123
     0.52010
     0.48328
     0.42805
     0.46487
     0.48328
     0.50169
     0.40964
     0.44646
     0.48328
     0.44646
     0.48328
     0.50169
     0.37282
     0.46487
     0.46487
     0.35441
     0.48328
     0.61214
     0.37282
     0.40964
     0.42805
     0.50169
     0.44646
     0.37282
     0.42805
     0.44646
     0.48328
     0.39123
     0.39123
     0.46487
     0.48328
     0.40964
     0.40964
     0.52010
     0.35441
     0.42805
     0.37282
     0.44646
     0.44646
     0.42805
     0.44646
     0.33600
     0.44646
     0.40964
     0.39123
     0.42805
     0.46487
     0.46487
     0.39123
     0.53851
     0.50169
     0.31759
     0.50169
     0.50169
     0.46487
     0.52010
     0.46487
     0.39123
     0.48328
     0.57532
     0.57532
     0.46487
     0.50169
     0.37282
     0.46487
     0.53851
     0.50169
     0.42805
     0.39123
     0.48328
     0.57532
     0.57532
     0.44646
     0.35441
     0.44646
     0.46487
     0.33600
     0.37282
     0.22554
     0.24395
     0.18873
     0.22554
     0.37282
     0.17032
     0.18873
     0.18873
     0.20713
     0.37282
     0.44646
     0.26236
     0.15191
     0.13350
     0.09668
    -0.06901
    -0.10583
     0.22554
     0.44646
     0.37282
     0.20713
     0.22554
    -0.05060
     0.04145
     0.22554
     0.17032
     0.02304
     0.17032
     0.18873
     0.02304
     0.18873
     0.46487
     0.39123
     0.17032
     0.22554
     0.07827
     0.40964
     0.40964
     0.11509
     0.15191
     0.02304
     0.20713
     0.22554
     0.11509
     0.05986
     0.05986
     0.15191
     0.04145
     0.00463
    -0.14265
    -0.05060
    -0.14265
    -0.03219
    -0.03219
    -0.12424
    -0.25310
    -0.19787
    -0.21628
    -0.17946
    -0.17946
    -0.19787
    -0.17946
    -0.03219
     0.02304
     0.00463
     0.05986
    -0.03219
     0.04145
     0.09668
     0.22554
     0.11509
     0.15191
     0.15191
     0.18873
     0.26236
     0.28077
     0.28077
     0.18873
     0.26236
     0.28077
     0.18873
     0.26236
     0.15191
     0.15191
     0.17032
     0.37282
     0.29918
     0.15191
     0.15191
     0.11509
     0.18873
     0.20713
     0.22554
     0.22554
     0.18873
     0.15191
     0.18873
     0.22554
     0.20713
     0.15191
     0.00463
     0.24395
     0.20713
     0.17032
     0.20713
     0.18873
     0.13350
     0.11509
     0.29918
     0.22554
     0.24395
     0.26236
     0.22554
     0.29918
     0.24395
     0.20713
     0.13350
     0.31759
     0.35441
     0.39123
     0.35441
     0.22554
     0.22554
     0.33600
     0.26236
     0.29918
     0.28077
     0.31759
     0.40964
     0.28077
     0.44646
     0.33600
     0.26236
     0.26236
     0.39123
     0.42805
     0.28077
     0.37282
     0.22554
     0.20713
     0.24395
     0.22554
     0.26236
     0.31759
     0.17032
     0.22554
     0.29918
     0.22554
     0.15191
     0.07827
     0.29918
     0.29918
     0.22554
     0.28077
     0.20713
     0.18873
     0.28077
     0.29918
     0.28077
     0.20713
     0.29918
     0.20713
     0.24395
     0.20713
     0.11509
     0.07827
     0.20713
     0.29918
     0.20713
     0.09668
     0.18873
     0.20713
     0.17032
     0.07827
     0.18873
     0.24395
     0.11509
     0.18873
     0.09668
     0.11509
     0.15191
     0.07827
     0.15191
     0.26236
     0.22554
     0.13350
     0.00463
    -0.03219
     0.15191
    -0.01378
     0.13350
    -0.10583
    -0.08742
    -0.12424
    -0.06901
    -0.05060
    -0.28992
    -0.23469
    -0.30833
    -0.19787
    -0.17946
    -0.05060
    -0.08742
    -0.14265
    -0.27151
    -0.25310
    -0.25310
    -0.17946
    -0.08742
     0.09668
    -0.01378
     0.07827
     0.00463
    -0.06901
    -0.08742
    -0.01378
     0.17032
     0.05986
     0.02304
     0.04145
     0.09668
     0.20713
     0.02304
     0.18873
     0.17032
     0.22554
     0.18873
     0.24395
     0.20713
     0.37282
     0.09668
     0.20713
     0.26236
     0.26236
     0.18873
     0.26236
     0.22554
     0.15191
     0.22554
     0.28077
     0.20713
     0.22554
     0.11509
     0.13350
     0.26236
     0.22554
     0.17032
     0.15191
     0.28077
     0.17032
     0.22554
     0.17032
     0.22554
     0.15191
     0.18873
     0.22554
     0.24395
     0.31759
     0.17032
     0.07827
     0.17032
     0.18873
     0.13350
     0.09668
     0.26236
     0.11509
     0.15191
     0.22554
     0.17032
     0.04145
     0.07827
     0.18873
     0.15191
     0.17032
     0.17032
     0.15191
     0.13350
     0.20713
     0.17032
     0.07827
     0.18873
     0.17032
     0.13350
     0.20713
     0.18873
     0.18873
     0.17032
     0.15191
     0.18873
     0.17032
     0.24395
     0.05986
     0.15191
     0.20713
     0.15191
     0.15191
     0.13350
     0.22554
     0.04145
     0.22554
     0.17032
     0.15191
     0.13350
     0.05986
     0.09668
     0.24395
     0.18873
     0.15191
     0.07827
     0.15191
     0.20713
     0.07827
     0.13350
     0.22554
     0.11509
     0.09668
     0.26236
     0.15191
     0.13350
     0.18873
     0.20713
     0.28077
     0.31759
     0.26236
     0.18873
     0.26236
     0.24395
     0.17032
     0.15191
     0.29918
     0.20713
     0.22554
     0.17032
     0.15191
     0.07827
     0.00463
     0.04145
     0.13350
     0.05986
     0.07827
    -0.03219
     0.00463
    -0.06901
     0.04145
    -0.05060
     0.13350
     0.09668
     0.05986
     0.00463
     0.00463
     0.05986
     0.00463
    -0.01378
    -0.01378
     0.04145
     0.05986
     0.09668
    -0.06901
    -0.01378
     0.02304
     0.00463
     0.09668
     0.04145
    -0.06901
    -0.03219
     0.04145
     0.09668
    -0.03219
    -0.01378
    -0.01378
     0.05986
     0.09668
     0.02304
     0.00463
     0.00463
     0.02304
     0.00463
     0.11509
     0.02304
    -0.14265
    -0.12424
     0.04145
     0.11509
     0.04145
     0.00463
    -0.12424
    -0.06901
     0.00463
    -0.06901
     0.04145
    -0.03219
    -0.12424
    -0.17946
    -0.12424
     0.15191
     0.02304
     0.02304
     0.00463
     0.05986
     0.00463
     0.00463
    -0.03219
     0.00463
     0.07827
     0.15191
     0.00463
    -0.06901
     0.09668
     0.17032
    -0.01378
     0.17032
     0.11509
    -0.06901
     0.00463
     0.05986
     0.04145
     0.09668
     0.00463
    -0.01378
     0.09668
     0.09668
     0.13350
     0.05986
     0.07827
     0.17032
     0.11509
     0.07827
     0.18873
     0.05986
     0.05986
     0.13350
     0.15191
     0.18873
     0.07827
     0.07827
     0.15191
     0.09668
     0.11509
     0.11509
     0.05986
     0.11509
     0.11509
     0.04145
     0.15191
     0.07827
     0.02304
     0.13350
     0.13350
     0.13350
     0.15191
    -0.05060
     0.00463
     0.07827
     0.17032
     0.11509
     0.11509
     0.00463
     0.05986
     0.00463
     0.24395
     0.11509
     0.02304
     0.04145
     0.13350
     0.13350
     0.05986
     0.07827
     0.09668
     0.17032
     0.18873
     0.09668
     0.11509
     0.07827
     0.07827
     0.05986
     0.09668
     0.15191
     0.09668
     0.09668
     0.04145
     0.13350
     0.05986
     0.13350
     0.04145
     0.09668
     0.05986
     0.11509
     0.04145
     0.09668
     0.11509
     0.22554
     0.22554
     0.15191
     0.09668
     0.05986
     0.11509
     0.07827
     0.17032
     0.20713
     0.11509
     0.05986
     0.04145
     0.07827
     0.13350
     0.09668
    -0.03219
    -0.03219
    -0.05060
     0.13350
     0.05986
    -0.01378
     0.04145
     0.00463
     0.04145
     0.07827
     0.05986
     0.13350
     0.09668
     0.09668
     0.04145
     0.26236
     0.18873
     0.18873
     0.17032
     0.26236
     0.15191
     0.13350
     0.17032
     0.09668
     0.24395
     0.15191
     0.20713
     0.11509
     0.02304
     0.09668
     0.00463
     0.07827
     0.11509
    -0.03219
    -0.10583
    -0.06901
     0.05986
    -0.03219
    -0.12424
    -0.17946
    -0.03219
     0.02304
    -0.08742
    -0.03219
    -0.05060
    -0.06901
    -0.01378
    -0.05060
     0.02304
    -0.16105
    -0.17946
    -0.06901
     0.07827
    -0.01378
     0.00463
    -0.03219
    -0.16105
    -0.03219
    -0.03219
    -0.05060
    -0.12424
    -0.19787
    -0.08742
    -0.06901
     0.11509
    -0.06901
    -0.17946
    -0.17946
    -0.14265
    -0.03219
    -0.03219
     0.07827
     0.02304
     0.00463
    -0.03219
    -0.12424
    -0.23469
    -0.03219
     0.02304
    -0.05060
    -0.14265
    -0.34515
    -0.30833
    -0.45561
    -0.17946
    -0.45561
    -0.62129
    -0.47402
    -0.62129
    -0.56606
    -0.28992
    -0.47402
    -0.54765
    -0.65811
    -0.82380
    -0.78698
    -0.84221
    -0.58447
    -0.52924
    -0.76857
    -0.80539
    -0.78698
    -0.80539
    -0.65811
    -0.80539
    -0.87903
    -0.84221
    -1.04471
    -0.95266
    -0.84221
    -0.86062
    -0.84221
    -1.04471
    -0.91584
    -1.00789
    -1.06312
    -1.06312
    -0.98948
    -1.11835
    -1.19199
    -1.22881
    -1.30244
    -1.43131
    -1.48654
    -1.52336
    -1.56018
    -1.63381
    -1.72586
    -1.72586
    -1.87314
    -2.02041
    -2.18610
    -2.33337
    -2.25974
    -2.35178
    -2.53588
    -2.66475
    -2.83043
    -3.05134
    -3.08816
    -3.19862
    -3.40113
    -3.32749
    -3.60363
    -3.62204
    -3.67727
    -3.80613
    -3.84295
    -4.06387
    -4.08228
    -3.99023
    -4.04546
    -4.10069
    -4.08228
    -4.10069
    -4.02705
    -4.04546
    -4.00864
    -4.00864
    -3.89818
    -3.97182
    -3.89818
    -3.73250
    -3.73250
    -3.73250
    -3.64045
    -3.51158
    -3.56681
    -3.38272
    -3.34590
    -3.27226
    -3.19862
    -3.12498
    -3.05134
    -2.95930
    -2.92248
    -2.86725
    -2.70156
    -2.59111
    -2.53588
    -2.62793
    -2.53588
    -2.24133
    -2.22292
    -2.24133
    -2.09405
    -2.07564
    -2.03882
    -1.94678
    -1.81791
    -1.83632
    -1.72586
    -1.67063
    -1.67063
    -1.46813
    -1.43131
    -1.43131
    -1.44972
    -1.33926
    -1.19199
    -1.28403
    -1.15517
    -1.13676
    -1.15517
    -1.06312
    -0.98948
    -0.95266
    -0.93425
    -0.82380
    -0.91584
    -0.75016
    -0.73175
    -0.75016
    -0.69493
    -0.63970
    -0.58447
    -0.60288
    -0.58447
    -0.47402
    -0.52924
    -0.52924
    -0.41879
    -0.43720
    -0.38197
    -0.30833
    -0.40038
    -0.32674
    -0.38197
    -0.19787
    -0.23469
    -0.34515
    -0.08742
    -0.23469
    -0.10583
    -0.10583
    -0.08742
    -0.10583
    -0.03219
    -0.10583
     0.05986
     0.02304
     0.11509
    -0.01378
     0.09668
     0.05986
     0.11509
     0.07827
     0.17032
     0.13350
     0.09668
     0.15191
     0.18873
     0.22554
     0.05986
     0.11509
     0.15191
     0.20713
     0.17032
     0.11509
     0.11509
     0.20713
     0.20713
     0.18873
     0.29918
     0.29918
     0.07827
     0.09668
     0.28077
     0.17032
     0.11509
    -0.06901
    -0.01378
     0.07827
     0.11509
    -0.08742
    -0.08742
    -0.10583
    -0.05060
    -0.10583
    -0.03219
     0.11509
     0.15191
     0.26236
     0.29918
    -0.03219
    -0.16105
    -0.28992
    -0.17946
    -0.01378
     0.29918
     0.37282
     0.04145
     0.02304
    -0.23469
    -0.08742
    -0.25310
    -0.01378
    -0.03219
    -0.12424
    -0.08742
    -0.12424
     0.04145
     0.11509
     0.04145
     0.24395
     0.17032
     0.39123
     0.26236
     0.26236
     0.20713
     0.28077
     0.33600
     0.52010
     0.44646
     0.37282
     0.35441
     0.48328
     0.44646
     0.35441
     0.28077
     0.44646
     0.42805
     0.39123
     0.29918
     0.31759
     0.33600
     0.39123
     0.29918
     0.39123
     0.37282
     0.29918
     0.35441
     0.28077
     0.50169
     0.31759
     0.28077
     0.40964
     0.37282
     0.44646
     0.40964
     0.33600
     0.31759
     0.35441
     0.31759
     0.42805
     0.44646
     0.33600
     0.33600
     0.35441
     0.42805
     0.39123
     0.29918
     0.39123
     0.29918
     0.39123
     0.31759
     0.35441
     0.31759
     0.39123
     0.39123
     0.22554
     0.40964
     0.33600
     0.40964
     0.42805
     0.42805
     0.37282
     0.35441
     0.40964
     0.33600
     0.52010
     0.46487
     0.37282
     0.46487
     0.39123
     0.42805
     0.31759
     0.48328
     0.46487
     0.35441
     0.35441
     0.46487
     0.35441
     0.37282
     0.39123
     0.42805
     0.42805
     0.44646
     0.39123
     0.35441
     0.42805
     0.40964
     0.29918
     0.57532
     0.57532
     0.44646
     0.48328
     0.52010
     0.50169
     0.46487
     0.42805
     0.50169
     0.46487
     0.52010
     0.46487
     0.44646
     0.50169
     0.37282
     0.39123
     0.39123
     0.42805
     0.40964
     0.28077
     0.35441
     0.29918
     0.35441
     0.29918
     0.28077
     0.31759
     0.29918
     0.29918
     0.26236
     0.26236
     0.22554
     0.29918
     0.28077
     0.31759
     0.33600
     0.22554
     0.15191
     0.26236
     0.22554
     0.22554
     0.26236
     0.39123
     0.29918
     0.31759
     0.29918
     0.29918
     0.35441
     0.29918
     0.26236
     0.39123
     0.44646
     0.18873
     0.28077
     0.29918
     0.37282
     0.40964
     0.37282
     0.33600
     0.22554
     0.31759
     0.26236
     0.29918
     0.40964
     0.15191
     0.11509
     0.26236
     0.22554
     0.20713
     0.07827
     0.09668
     0.17032
     0.26236
     0.24395
     0.31759
     0.37282
     0.39123
     0.17032
     0.04145
    -0.06901
    -0.23469
     0.04145
     0.37282
     0.50169
     0.22554
     0.09668
     0.11509
     0.33600
     0.29918
     0.22554
     0.17032
     0.26236
     0.20713
     0.22554
     0.33600
     0.53851
     0.59373
     0.39123
     0.37282
     0.61214
     0.75942
     0.59373
     0.46487
     0.52010
     0.59373
     0.59373
     0.68578
     0.70419
     0.72260
     0.68578
     0.66737
     0.74101
     0.77783
     0.57532
     0.59373
     0.64896
     0.77783
     0.63055
     0.61214
     0.46487
     0.53851
     0.59373
     0.48328
     0.46487
     0.50169
     0.50169
     0.44646
     0.52010
     0.40964
     0.37282
     0.29918
     0.33600
     0.42805
     0.37282
     0.33600
     0.26236
     0.28077
     0.17032
     0.13350
     0.17032
     0.05986
     0.11509
     0.05986
     0.00463
    -0.03219
    -0.14265
    -0.12424
    -0.23469
    -0.03219
    -0.12424
    -0.14265
    -0.14265
    -0.27151
    -0.19787
    -0.27151
    -0.25310
    -0.28992
    -0.17946
    -0.19787
    -0.12424
    -0.10583
    -0.08742
    -0.03219
    -0.10583
     0.18873
     0.15191
     0.07827
     0.11509
     0.18873
     0.28077
     0.29918
     0.42805
     0.31759
     0.39123
     0.31759
     0.44646
     0.31759
     0.44646
     0.33600
     0.20713
     0.33600
     0.35441
     0.28077
     0.24395
     0.17032
     0.24395
     0.26236
     0.29918
     0.15191
     0.15191
     0.35441
     0.22554
     0.20713
     0.29918
     0.28077
     0.15191
     0.17032
     0.33600
     0.29918
     0.22554
     0.22554
     0.22554
     0.26236
     0.33600
     0.31759
     0.29918
     0.26236
     0.33600
     0.18873
     0.35441
     0.31759
     0.28077
     0.29918
     0.37282
     0.35441
     0.22554
     0.37282
     0.09668
     0.26236
     0.33600
     0.28077
     0.22554
     0.26236
     0.20713
     0.26236
     0.22554
     0.33600
     0.18873
     0.11509
     0.15191
     0.29918
     0.22554
     0.22554
     0.17032
     0.17032
     0.04145
     0.00463
     0.18873
     0.17032
     0.24395
     0.09668
     0.17032
     0.15191
     0.15191
     0.07827
     0.09668
     0.22554
     0.18873
     0.17032
     0.35441
     0.29918
     0.26236
     0.28077
     0.13350
     0.17032
     0.22554
     0.18873
     0.33600
     0.24395
     0.13350
     0.09668
     0.05986
     0.17032
     0.17032
     0.05986
     0.04145
    -0.19787
    -0.01378
     0.24395
     0.39123
     0.29918
     0.28077
     0.11509
     0.04145
     0.07827
     0.13350
     0.20713
     0.26236
     0.44646
     0.24395
     0.13350
     0.26236
     0.35441
     0.17032
     0.15191
     0.17032
     0.05986
     0.20713
     0.22554
     0.11509
     0.24395
     0.20713
     0.22554
     0.15191
     0.26236
     0.26236
     0.35441
     0.37282
     0.28077
     0.20713
     0.26236
     0.24395
     0.29918
     0.35441
     0.24395
     0.24395
     0.20713
     0.35441
     0.40964
     0.17032
     0.29918
     0.28077
     0.29918
     0.31759
     0.37282
     0.22554
     0.29918
     0.29918
     0.37282
     0.31759
     0.31759
     0.33600
     0.33600
     0.39123
     0.28077
     0.29918
     0.22554
     0.33600
     0.29918
     0.31759
     0.33600
     0.37282
     0.28077
     0.26236
     0.28077
     0.24395
     0.26236
     0.28077
     0.29918
     0.26236
     0.28077
     0.29918
     0.20713
     0.33600
     0.31759
     0.17032
     0.28077
     0.26236
     0.31759
     0.20713
     0.22554
     0.26236
     0.28077
     0.31759
     0.20713
     0.28077
     0.29918
     0.15191
     0.17032
     0.17032
     0.26236
     0.18873
     0.11509
     0.28077
     0.24395
     0.15191
     0.11509
     0.20713
     0.20713
     0.29918
     0.11509
     0.26236
     0.20713
     0.18873
     0.20713
     0.20713
     0.29918
     0.20713
     0.24395
     0.28077
     0.28077
     0.20713
     0.11509
     0.18873
     0.33600
     0.26236
     0.31759
     0.20713
     0.17032
     0.24395
     0.22554
     0.26236
     0.39123
     0.26236
     0.26236
     0.26236
     0.33600
     0.31759
     0.37282
     0.37282
     0.29918
     0.37282
     0.40964
     0.31759
     0.37282
     0.28077
     0.24395
     0.31759
     0.29918
     0.17032
     0.11509
     0.18873
     0.26236
     0.20713
     0.07827
    -0.03219
     0.09668
     0.05986
     0.17032
    -0.14265
     0.02304
     0.05986
     0.00463
     0.07827
     0.13350
     0.07827
    -0.01378
     0.04145
     0.13350
     0.05986
     0.09668
     0.07827
     0.07827
     0.13350
     0.07827
     0.05986
     0.15191
     0.15191
     0.15191
     0.07827
     0.05986
     0.20713
     0.18873
     0.17032
     0.18873
     0.17032
     0.15191
     0.17032
     0.04145
     0.20713
     0.13350
     0.15191
     0.20713
     0.05986
    -0.08742
    -0.12424
    -0.01378
     0.22554
     0.09668
    -0.01378
     0.07827
    -0.08742
    -0.05060
    -0.01378
     0.05986
     0.11509
     0.04145
     0.02304
     0.04145
     0.04145
     0.02304
     0.11509
     0.02304
     0.26236
     0.29918
     0.05986
     0.02304
     0.15191
     0.04145
     0.07827
     0.07827
     0.04145
     0.11509
     0.22554
     0.17032
     0.00463
     0.05986
     0.11509
     0.04145
     0.07827
     0.18873
     0.00463
     0.05986
     0.15191
     0.07827
     0.11509
     0.11509
     0.04145
     0.22554
     0.22554
     0.20713
     0.11509
     0.17032
     0.17032
     0.22554
     0.17032
     0.24395
     0.13350
     0.20713
     0.20713
     0.18873
     0.24395
     0.17032
     0.11509
     0.22554
     0.20713
     0.22554
     0.17032
     0.15191
     0.11509
     0.07827
     0.17032
     0.18873
     0.22554
     0.11509
     0.07827
     0.07827
     0.18873
     0.20713
     0.13350
     0.05986
     0.17032
     0.09668
     0.17032
     0.11509
     0.17032
     0.04145
     0.15191
     0.20713
     0.29918
     0.05986
     0.17032
     0.09668
     0.20713
     0.20713
     0.11509
     0.18873
     0.17032
     0.15191
     0.22554
     0.17032
     0.20713
     0.11509
     0.17032
     0.17032
     0.26236
     0.15191
     0.09668
     0.15191
     0.18873
     0.22554
     0.24395
     0.04145
     0.13350
     0.20713
     0.24395
     0.22554
     0.15191
     0.07827
     0.09668
     0.02304
     0.22554
     0.17032
     0.11509
     0.07827
     0.11509
     0.15191
     0.15191
     0.13350
     0.07827
     0.11509
     0.13350
     0.13350
     0.04145
     0.07827
     0.04145
     0.07827
     0.29918
     0.26236
     0.00463
     0.05986
     0.07827
     0.22554
     0.22554
     0.22554
     0.05986
     0.13350
     0.13350
     0.17032
     0.09668
     0.20713
     0.13350
     0.04145
     0.20713
     0.17032
    -0.14265
    -0.05060
     0.13350
     0.05986
    -0.01378
    -0.03219
    -0.03219
     0.00463
    -0.01378
    -0.17946
    -0.08742
     0.05986
    -0.01378
    -0.03219
    -0.08742
     0.20713
    -0.03219
     0.02304
     0.15191
    -0.01378
     0.00463
     0.11509
    -0.05060
     0.13350
     0.07827
     0.13350
     0.04145
     0.13350
     0.05986
     0.02304
     0.00463
     0.13350
     0.11509
    -0.01378
     0.05986
    -0.17946
     0.00463
     0.05986
     0.07827
    -0.01378
    -0.05060
    -0.03219
    -0.10583
     0.00463
     0.05986
    -0.17946
    -0.28992
    -0.10583
     0.09668
    -0.03219
    -0.03219
    -0.05060
    -0.23469
    -0.19787
    -0.05060
    -0.12424
    -0.08742
    -0.10583
    -0.19787
    -0.23469
    -0.17946
    -0.10583
    -0.12424
    -0.16105
     0.02304
    -0.05060
    -0.27151
    -0.27151
    -0.27151
    -0.23469
    -0.12424
    -0.10583
    -0.19787
    -0.28992
    -0.14265
    -0.08742
    -0.05060
    -0.17946
    -0.23469
    -0.19787
    -0.08742
    -0.01378
    -0.16105
    -0.05060
    -0.05060
    -0.03219
    -0.01378
    -0.01378
     0.00463
    -0.01378
     0.00463
     0.00463
     0.04145
    -0.03219
     0.00463
    -0.23469
     0.00463
     0.04145
    -0.14265
    -0.19787
    -0.17946
    -0.19787
    -0.23469
    -0.23469
    -0.28992
    -0.34515
    -0.25310
    -0.38197
    -0.38197
    -0.40038
    -0.49243
    -0.56606
    -0.54765
    -0.47402
    -0.56606
    -0.62129
    -0.60288
    -0.84221
    -0.67652
    -0.86062
    -0.89743
    -0.93425
    -0.98948
    -1.06312
    -1.08153
    -0.97107
    -1.19199
    -1.26562
    -1.37608
    -1.32085
    -1.33926
    -1.39449
    -1.41290
    -1.54177
    -1.57859
    -1.56018
    -1.65222
    -1.72586
    -1.76268
    -1.90996
    -1.85473
    -2.02041
    -2.05723
    -2.27815
    -2.40701
    -2.40701
    -2.44383
    -2.71997
    -2.83043
    -3.01453
    -3.21703
    -3.34590
    -3.56681
    -3.58522
    -3.69568
    -3.95341
    -4.13750
    -4.24796
    -4.21114
    -4.35842
    -4.57933
    -4.61615
    -4.57933
    -4.70820
    -4.63456
    -4.70820
    -4.80025
    -4.83707
    -4.72661
    -4.65297
    -4.61615
    -4.63456
    -4.54251
    -4.54251
    -4.43206
    -4.39524
    -4.28478
    -4.26637
    -4.17432
    -4.04546
    -4.00864
    -3.91659
    -3.87977
    -3.76932
    -3.71409
    -3.56681
    -3.45635
    -3.38272
    -3.36431
    -3.27226
    -3.19862
    -3.16180
    -2.94089
    -2.62793
    -2.59111
    -2.77520
    -2.79361
    -2.55429
    -2.53588
    -2.55429
    -2.40701
    -2.37019
    -2.31497
    -2.20451
    -2.22292
    -2.29656
    -2.18610
    -2.16769
    -2.13087
    -2.14928
    -1.96518
    -1.96518
    -1.90996
    -1.79950
    -1.79950
    -1.83632
    -1.85473
    -1.67063
    -1.50495
    -1.50495
    -1.43131
    -1.48654
    -1.28403
    -1.33926
    -1.24721
    -1.28403
    -1.21040
    -1.09994
    -1.19199
    -0.93425
    -1.02630
    -0.98948
    -0.97107
    -0.89743
    -0.80539
    -0.69493
    -0.75016
    -0.87903
    -0.86062
    -0.76857
    -0.73175
    -0.84221
    -0.89743
    -0.73175
    -0.80539
    -0.80539
    -0.76857
    -0.97107
    -0.97107
    -0.86062
    -0.82380
    -0.69493
    -0.51084
    -0.40038
    -0.52924
    -0.69493
    -0.86062
    -0.91584
    -1.09994
    -0.73175
    -0.21628
    -0.36356
    -0.47402
    -0.56606
    -0.60288
    -0.51084
    -0.62129
    -0.52924
    -0.47402
    -0.51084
    -0.60288
    -0.51084
    -0.10583
    -0.23469
    -0.23469
    -0.12424
     0.09668
    -0.12424
    -0.06901
    -0.01378
    -0.03219
     0.00463
     0.05986
     0.11509
     0.15191
     0.17032
     0.09668
     0.15191
     0.13350
     0.17032
     0.11509
     0.13350
     0.33600
     0.09668
     0.17032
     0.22554
     0.20713
     0.17032
     0.09668
     0.22554
     0.15191
     0.29918
     0.24395
     0.22554
     0.22554
     0.26236
     0.20713
     0.26236
     0.33600
     0.20713
     0.26236
     0.26236
     0.37282
     0.24395
     0.22554
     0.22554
     0.22554
     0.40964
     0.33600
     0.26236
     0.26236
     0.22554
     0.24395
     0.22554
     0.39123
     0.29918
     0.22554
     0.37282
     0.26236
     0.39123
     0.26236
     0.28077
     0.26236
     0.29918
     0.39123
     0.37282
     0.29918
     0.33600
     0.26236
     0.20713
     0.42805
     0.42805
     0.33600
     0.33600
     0.28077
     0.42805
     0.29918
     0.29918
     0.31759
     0.42805
     0.42805
     0.42805
     0.44646
     0.33600
     0.40964
     0.28077
     0.42805
     0.50169
     0.42805
     0.37282
     0.50169
     0.52010
     0.35441
     0.42805
     0.44646
     0.39123
     0.46487
     0.46487
     0.35441
     0.44646
     0.39123
     0.37282
     0.37282
     0.55692
     0.50169
     0.35441
     0.35441
     0.50169
     0.37282
     0.37282
     0.35441
     0.42805
     0.40964
     0.50169
     0.42805
     0.39123
     0.42805
     0.35441
     0.31759
     0.44646
     0.50169
     0.37282
     0.31759
     0.33600
     0.35441
     0.39123
     0.42805
     0.35441
     0.33600
     0.46487
     0.50169
     0.37282
     0.29918
     0.31759
     0.26236
     0.46487
     0.53851
     0.42805
     0.39123
     0.33600
     0.46487
     0.40964
     0.35441
     0.35441
     0.39123
     0.37282
     0.44646
     0.48328
     0.39123
     0.28077
     0.28077
     0.44646
     0.53851
     0.35441
     0.39123
     0.35441
     0.22554
     0.44646
     0.35441
     0.26236
     0.17032
     0.24395
     0.22554
     0.24395
     0.18873
     0.00463
    -0.01378
     0.07827
     0.26236
     0.15191
     0.33600
     0.37282
     0.46487
     0.22554
     0.17032
     0.00463
    -0.21628
    -0.03219
     0.35441
     0.48328
     0.48328
     0.15191
     0.17032
     0.24395
     0.50169
     0.37282
     0.17032
     0.28077
     0.28077
     0.31759
     0.22554
     0.55692
     0.64896
     0.55692
     0.57532
     0.63055
     0.81465
     0.74101
     0.63055
     0.50169
     0.61214
     0.72260
     0.68578
     0.72260
     0.66737
     0.72260
     0.77783
     0.75942
     0.77783
     0.72260
     0.70419
     0.81465
     0.75942
     0.79624
     0.68578
     0.68578
     0.68578
     0.90670
     0.77783
     0.74101
     0.79624
     0.85147
     0.75942
     0.77783
     0.81465
     0.72260
     0.79624
     0.81465
     0.85147
     0.83306
     0.77783
     0.61214
     0.70419
     0.88829
     0.64896
     0.75942
     0.70419
     0.70419
     0.72260
     0.75942
     0.68578
     0.61214
     0.64896
     0.63055
     0.68578
     0.63055
     0.61214
     0.53851
     0.50169
     0.61214
     0.63055
     0.50169
     0.53851
     0.46487
     0.40964
     0.42805
     0.40964
     0.35441
     0.29918
     0.33600
     0.28077
     0.26236
     0.29918
     0.18873
     0.05986
     0.02304
     0.24395
     0.11509
     0.05986
     0.02304
     0.02304
    -0.03219
     0.00463
    -0.05060
    -0.01378
     0.04145
    -0.06901
    -0.01378
     0.04145
     0.09668
     0.00463
     0.07827
     0.13350
     0.22554
     0.17032
     0.20713
     0.20713
     0.37282
     0.29918
     0.39123
     0.40964
     0.40964
     0.37282
     0.42805
     0.46487
     0.50169
     0.44646
     0.37282
     0.46487
     0.46487
     0.42805
     0.39123
     0.35441
     0.33600
     0.31759
     0.39123
     0.42805
     0.37282
     0.35441
     0.35441
     0.29918
     0.33600
     0.39123
     0.22554
     0.46487
     0.44646
     0.35441
     0.35441
     0.39123
     0.35441
     0.37282
     0.42805
     0.42805
     0.37282
     0.42805
     0.39123
     0.48328
     0.50169
     0.35441
     0.29918
     0.31759
     0.57532
     0.46487
     0.33600
     0.39123
     0.39123
     0.40964
     0.44646
     0.39123
     0.29918
     0.26236
     0.29918
     0.46487
     0.40964
     0.37282
     0.22554
     0.04145
     0.35441
     0.28077
     0.11509
     0.22554
     0.15191
    -0.17946
    -0.05060
    -0.05060
     0.09668
     0.09668
     0.35441
     0.29918
     0.24395
     0.07827
     0.04145
    -0.19787
    -0.01378
     0.29918
     0.35441
     0.42805
     0.15191
     0.17032
     0.29918
     0.39123
     0.24395
     0.24395
     0.33600
     0.22554
     0.28077
     0.33600
     0.40964
     0.46487
     0.42805
     0.44646
     0.52010
     0.55692
     0.55692
     0.48328
     0.50169
     0.39123
     0.59373
     0.63055
     0.61214
     0.57532
     0.57532
     0.64896
     0.53851
     0.50169
     0.50169
     0.57532
     0.59373
     0.53851
     0.61214
     0.57532
     0.48328
     0.53851
     0.53851
     0.50169
     0.50169
     0.42805
     0.50169
     0.46487
     0.53851
     0.37282
     0.42805
     0.52010
     0.48328
     0.44646
     0.42805
     0.44646
     0.37282
     0.39123
     0.39123
     0.39123
     0.50169
     0.37282
     0.40964
     0.37282
     0.40964
     0.42805
     0.26236
     0.40964
     0.42805
     0.42805
     0.37282
     0.39123
     0.44646
     0.28077
     0.29918
     0.42805
     0.46487
     0.37282
     0.40964
     0.39123
     0.37282
     0.35441
     0.29918
     0.42805
     0.40964
     0.29918
     0.44646
     0.48328
     0.40964
     0.37282
     0.39123
     0.37282
     0.42805
     0.50169
     0.50169
     0.46487
     0.48328
     0.48328
     0.40964
     0.48328
     0.72260
     0.50169
     0.46487
     0.61214
     0.53851
     0.61214
     0.57532
     0.59373
     0.57532
     0.57532
     0.64896
     0.52010
     0.52010
     0.55692
     0.44646
     0.39123
     0.57532
     0.42805
     0.50169
     0.59373
     0.39123
     0.29918
     0.26236
     0.29918
     0.37282
     0.44646
     0.39123
     0.40964
     0.44646
     0.37282
     0.28077
     0.22554
     0.46487
     0.33600
     0.31759
     0.39123
     0.46487
     0.15191
     0.22554
     0.18873
     0.31759
     0.26236
     0.26236
     0.20713
     0.24395
     0.22554
     0.22554
     0.33600
     0.26236
     0.29918
     0.18873
     0.11509
     0.17032
     0.28077
     0.31759
     0.18873
     0.26236
     0.37282
     0.35441
     0.35441
     0.11509
     0.29918
     0.24395
     0.29918
     0.18873
     0.35441
     0.35441
     0.26236
     0.31759
     0.29918
     0.29918
     0.13350
     0.24395
     0.26236
     0.31759
     0.26236
     0.18873
     0.11509
     0.26236
     0.26236
     0.20713
     0.26236
     0.24395
     0.13350
     0.20713
     0.22554
     0.40964
     0.35441
     0.29918
     0.24395
     0.28077
     0.35441
     0.29918
     0.29918
     0.35441
     0.29918
     0.24395
     0.42805
     0.39123
     0.29918
     0.26236
     0.26236
     0.35441
     0.37282
     0.22554
     0.28077
     0.31759
     0.29918
     0.31759
     0.20713
     0.29918
     0.20713
     0.29918
     0.31759
     0.29918
     0.20713
     0.18873
     0.20713
     0.29918
     0.22554
     0.29918
     0.26236
     0.13350
     0.26236
     0.29918
     0.26236
     0.24395
     0.35441
     0.22554
     0.11509
     0.17032
     0.17032
     0.20713
     0.29918
     0.39123
     0.46487
     0.29918
     0.33600
    -0.30833
    -0.34515
     0.22554
     0.44646
     0.44646
     0.33600
     0.26236
    -0.10583
     0.17032
     0.22554
     0.11509
     0.18873
     0.26236
     0.28077
     0.29918
     0.26236
     0.31759
     0.33600
     0.37282
     0.31759
     0.35441
     0.20713
     0.26236
     0.24395
     0.33600
     0.35441
     0.22554
     0.22554
     0.26236
     0.26236
     0.20713
     0.22554
     0.28077
     0.18873
     0.22554
     0.28077
     0.22554
     0.26236
     0.33600
     0.20713
     0.22554
     0.33600
     0.22554
     0.29918
     0.31759
     0.29918
     0.31759
     0.22554
     0.26236
     0.22554
     0.33600
     0.37282
     0.40964
     0.28077
     0.26236
     0.18873
     0.31759
     0.42805
     0.48328
     0.24395
     0.40964
     0.31759
     0.42805
     0.44646
     0.37282
     0.33600
     0.28077
     0.46487
     0.44646
     0.37282
     0.33600
     0.31759
     0.37282
     0.59373
     0.44646
     0.24395
     0.24395
     0.20713
     0.26236
     0.29918
     0.26236
     0.33600
     0.28077
     0.37282
     0.39123
     0.17032
     0.17032
     0.05986
     0.17032
     0.29918
     0.11509
    -0.25310
    -0.21628
    -0.14265
    -0.03219
     0.04145
    -0.01378
    -0.19787
    -0.45561
    -0.28992
    -0.27151
    -0.34515
    -0.36356
    -0.41879
    -0.41879
    -0.40038
    -0.14265
    -0.21628
    -0.27151
    -0.28992
    -0.28992
    -0.23469
    -0.23469
    -0.34515
    -0.23469
    -0.16105
    -0.14265
    -0.08742
    -0.10583
    -0.10583
    -0.08742
    -0.16105
     0.04145
     0.09668
     0.07827
     0.00463
     0.13350
     0.11509
     0.11509
     0.18873
     0.17032
     0.15191
     0.18873
     0.22554
     0.26236
     0.28077
     0.11509
     0.13350
     0.29918
     0.37282
     0.28077
     0.13350
     0.28077
     0.22554
     0.31759
     0.22554
     0.31759
     0.33600
     0.26236
     0.31759
     0.39123
     0.26236
     0.24395
     0.05986
     0.33600
     0.35441
     0.24395
     0.22554
     0.35441
     0.17032
     0.05986
     0.24395
     0.15191
     0.18873
     0.15191
     0.18873
     0.33600
     0.20713
     0.24395
     0.11509
     0.17032
     0.37282
     0.26236
     0.26236
     0.28077
     0.11509
     0.26236
     0.37282
     0.04145
     0.13350
     0.26236
     0.24395
     0.02304
     0.05986
    -0.19787
    -0.17946
     0.09668
     0.72260
     0.52010
     0.07827
     0.09668
    -0.01378
    -0.23469
     0.02304
    -0.16105
     0.33600
     0.75942
     0.81465
     0.59373
     0.50169
     0.35441
     0.29918
     0.18873
     0.50169
     0.63055
     0.64896
     0.61214
     0.53851
     0.59373
     0.53851
     0.59373
     0.55692
     0.52010
     0.48328
     0.53851
     0.53851
     0.57532
     0.61214
     0.42805
     0.46487
     0.68578
     0.75942
     0.79624
     0.79624
     0.79624
     0.79624
     0.98033
     0.96192
     0.90670
     1.01715
     0.96192
     0.85147
     0.96192
     0.96192
     0.88829
     0.85147
     0.96192
     0.77783
     0.64896
     0.75942
     0.50169
     0.46487
     0.35441
     0.39123
     0.20713
     0.20713
    -0.01378
    -0.03219
    -0.03219
    -0.14265
    -0.30833
    -0.38197
    -0.38197
    -0.41879
    -0.49243
    -0.56606
    -0.60288
    -0.56606
    -0.63970
    -0.62129
    -0.54765
    -0.56606
    -0.58447
    -0.63970
    -0.56606
    -0.52924
    -0.43720
    -0.47402
    -0.40038
    -0.36356
    -0.30833
    -0.34515
    -0.19787
    -0.25310
    -0.14265
    -0.10583
    -0.12424
    -0.05060
     0.02304
     0.09668
     0.05986
     0.20713
     0.18873
     0.20713
     0.11509
     0.26236
     0.29918
     0.33600
     0.31759
     0.29918
     0.29918
     0.20713
     0.31759
     0.31759
     0.29918
     0.29918
     0.18873
     0.15191
     0.24395
     0.09668
     0.13350
     0.26236
     0.20713
     0.15191
     0.13350
     0.13350
     0.05986
     0.11509
     0.42805
     0.13350
     0.18873
     0.07827
     0.17032
     0.11509
     0.04145
     0.29918
     0.13350
     0.13350
     0.18873
    -0.01378
     0.11509
     0.09668
     0.04145
     0.04145
     0.05986
     0.05986
     0.11509
     0.13350
     0.05986
     0.04145
     0.09668
     0.18873
     0.05986
     0.15191
     0.22554
     0.31759
     0.22554
     0.17032
     0.24395
     0.05986
     0.18873
     0.20713
     0.35441
     0.37282
     0.46487
     0.44646
     0.42805
     0.31759
     0.29918
     0.33600
     0.53851
     0.57532
     0.46487
     0.57532
     0.35441
     0.48328
     0.68578
     0.61214
     0.57532
     0.59373
     0.53851
     0.50169
     0.52010
     0.61214
     0.61214
     0.57532
     0.85147
     0.81465
     0.64896
     0.59373
     0.68578
     0.77783
     0.94351
     1.23807
     0.63055
     1.12761
     1.07238
     0.85147
     1.21966
     0.74101
     0.57532
     0.42805
     0.96192
     1.33011
     0.63055
     0.40964
     0.37282
     0.20713
     0.22554
     0.15191
     0.17032
     0.07827
     0.04145
     0.07827
    -0.05060
    -0.05060
    -0.01378
    -0.03219
    -0.03219
     0.00463
    -0.03219
     0.04145
     0.05986
     0.11509
    -0.12424
    -0.01378
     0.00463
    -0.16105
     0.04145
    -0.05060
    -0.12424
    -0.16105
    -0.23469
    -0.19787
    -0.19787
    -0.10583
    -0.21628
    -0.32674
    -0.30833
    -0.21628
    -0.30833
    -0.30833
    -0.32674
    -0.32674
    -0.25310
    -0.17946
    -0.21628
    -0.34515
    -0.30833
    -0.21628
    -0.19787
    -0.21628
    -0.10583
    -0.25310
    -0.19787
    -0.21628
    -0.16105
    -0.25310
    -0.12424
    -0.03219
    -0.03219
    -0.05060
    -0.10583
    -0.06901
    -0.19787
    -0.06901
    -0.12424
    -0.05060
     0.07827
    -0.08742
    -0.03219
     0.02304
    -0.01378
     0.02304
    -0.03219
    -0.03219
     0.04145
     0.04145
    -0.01378
     0.02304
     0.04145
    -0.08742
    -0.06901
     0.11509
     0.09668
     0.05986
     0.00463
     0.00463
     0.04145
     0.15191
     0.00463
    -0.03219
     0.07827
     0.04145
    -0.01378
     0.05986
     0.00463
     0.04145
    -0.03219
    -0.03219
     0.15191
     0.00463
    -0.06901
     0.02304
     0.05986
     0.05986
     0.09668
     0.04145
     0.05986
     0.07827
     0.17032
     0.15191
     0.13350
     0.15191
     0.07827
     0.09668
     0.22554
     0.24395
     0.17032
     0.17032
     0.20713
     0.20713
     0.22554
     0.17032
     0.13350
     0.17032
     0.20713
     0.26236
     0.33600
     0.17032
     0.11509
     0.07827
     0.18873
     0.26236
     0.18873
     0.09668
     0.04145
     0.17032
     0.09668
     0.13350
     0.09668
     0.07827
     0.07827
     0.11509
     0.00463
    -0.12424
    -0.03219
    -0.06901
    -0.05060
     0.05986
    -0.01378
    -0.01378
     0.07827
     0.13350
    -0.01378
    -0.05060
     0.02304
     0.09668
     0.18873
     0.20713
     0.26236
     0.17032
     0.22554
     0.18873
     0.20713
     0.37282
     0.40964
     0.31759
     0.35441
     0.52010
     0.26236
     0.28077
     0.33600
     0.46487
     0.61214
     0.94351
     0.46487
     0.22554
     0.64896
     0.98033
     1.03556
     0.66737
     0.53851
     0.11509
     0.40964
     1.12761
     0.75942
     0.46487
     0.11509
     0.02304
     0.11509
     0.15191
     0.17032
    -0.03219
     0.00463
    -0.17946
    -0.25310
    -0.21628
    -0.06901
    -0.30833
    -0.14265
    -0.14265
    -0.10583
     0.04145
     0.07827
     0.18873
     0.02304
     0.13350
     0.22554
     0.22554
     0.33600
     0.26236
     0.20713
     0.11509
     0.39123
     0.28077
     0.26236
     0.26236
     0.20713
     0.15191
     0.00463
    -0.17946
    -0.21628
     0.98033
     0.42805
    -0.03219
    -0.01378
    -0.12424
     0.15191
     0.02304
     0.22554
     0.37282
     0.17032
     0.17032
     0.24395
     0.33600
     0.24395
     0.33600
     0.15191
     0.29918
     0.20713
     0.28077
     0.24395
     0.22554
     0.26236
     0.17032
     0.24395
     0.28077
     0.22554
     0.35441
     0.20713
     0.02304
     0.20713
     0.02304
     0.02304
    -0.03219
     0.26236
     0.31759
     0.17032
     0.20713
     0.22554
     0.00463
     0.00463
     0.17032
     0.20713
     0.15191
     0.18873
     0.17032
     0.18873
     0.17032
     0.26236
     0.22554
     0.18873
     0.29918
     0.18873
     0.09668
     0.09668
     0.09668
     0.04145
     0.24395
     0.28077
     0.17032
     0.13350
     0.17032
     0.11509
     0.05986
     0.20713
     0.22554
     0.13350
     0.11509
     0.09668
     0.22554
     0.11509
     0.22554
     0.04145
     0.11509
     0.15191
     0.04145
     0.05986
     0.18873
     0.18873
     0.44646
     0.50169
    -0.27151
    -0.21628
     0.29918
     0.15191
     0.22554
     0.26236
     0.24395
     0.04145
     0.04145
     0.20713
     0.05986
     0.07827
     0.11509
     0.20713
     0.05986
     0.07827
     0.09668
     0.11509
     0.18873
     0.13350
     0.13350
     0.11509
     0.18873
     0.09668
     0.05986
     0.20713
     0.09668
     0.07827
     0.18873
     0.04145
     0.02304
     0.18873
     0.31759
     0.29918
     0.05986
     0.04145
     0.20713
     0.20713
     0.11509
     0.26236
     0.09668
     0.20713
     0.24395
     0.24395
     0.29918
     0.13350
     0.24395
     0.05986
     0.22554
     0.18873
     0.13350
     0.22554
     0.22554
     0.39123
     0.37282
     0.42805
     0.00463
     0.15191
     0.33600
     0.15191
     0.04145
     0.29918
    -0.25310
    -0.28992
     0.81465
     1.05397
     0.18873
     0.29918
     0.33600
    -0.10583
     0.05986
    -0.25310
    -0.36356
     0.07827
     0.75942
     0.64896
     0.46487
     0.15191
     0.00463
    -0.17946
    -0.08742
     0.00463
     0.13350
     0.22554
     0.13350
     0.22554
     0.24395
     0.22554
     0.20713
     0.07827
     0.28077
     0.13350
     0.24395
     0.17032
     0.15191
     0.13350
     0.17032
     0.15191
     0.18873
     0.15191
     0.26236
     0.07827
     0.22554
     0.24395
     0.17032
     0.15191
     0.20713
     0.28077
     0.13350
     0.26236
     0.26236
     0.11509
     0.26236
     0.11509
     0.22554
     0.18873
     0.29918
     0.22554
     0.11509
     0.22554
     0.22554
     0.18873
     0.11509
     0.24395
     0.17032
     0.26236
     0.24395
     0.20713
     0.17032
     0.22554
     0.28077
     0.26236
     0.26236
     0.20713
     0.20713
     0.26236
     0.15191
     0.17032
     0.18873
     0.22554
     0.26236
     0.15191
     0.22554
     0.11509
     0.20713
     0.18873
     0.22554
     0.11509
     0.17032
     0.17032
     0.09668
     0.20713
     0.13350
     0.11509
     0.48328
     0.29918
     0.22554
     0.22554
     0.28077
     0.17032
     0.17032
     0.22554
     0.22554
     0.29918
     0.29918
     0.31759
     0.13350
     0.11509
     0.15191
     0.22554
     0.22554
     0.22554
    -0.08742
    -0.03219
     0.05986
     0.00463
     0.04145
     0.04145
     0.00463
     0.05986
     0.04145
     0.11509
    -0.01378
    -0.03219
    -0.03219
     0.07827
    -0.14265
     0.00463
     0.15191
     0.02304
     0.00463
     0.02304
     0.05986
     0.05986
     0.02304
     0.00463
     0.05986
     0.05986
     0.02304
     0.00463
     0.04145
    -0.01378
     0.02304
    -0.01378
     0.15191
     0.13350
    -0.06901
     0.02304
    -0.01378
     0.07827
     0.11509
     0.00463
    -0.05060
     0.04145
     0.18873
     0.11509
     0.09668
    -0.01378
     0.00463
     0.04145
     0.09668
     0.07827
     0.11509
     0.05986
     0.05986
     0.09668
     0.04145
     0.09668
     0.00463
     0.11509
     0.04145
     0.11509
     0.11509
    -0.03219
     0.05986
    -0.03219
     0.02304
     0.11509
     0.11509
     0.00463
     0.05986
     0.05986
     0.00463
    -0.16105
    -0.12424
    -0.06901
     0.17032
     0.22554
    -0.05060
    -0.06901
     0.00463
    -0.03219
     0.00463
     0.05986
     0.07827
    -0.03219
    -0.03219
     0.02304
    -0.03219
     0.04145
     0.05986
    -0.03219
    -0.14265
    -0.23469
    -0.63970
    -0.75016
    -0.40038
    -0.16105
    -0.38197
    -0.25310
    -0.08742
    -0.25310
    -0.19787
    -0.34515
    -0.63970
    -0.34515
     0.22554
     0.33600
     0.35441
     0.35441
     0.37282
     0.37282
     0.40964
     0.46487
     0.44646
     0.53851
     0.46487
     0.50169
     0.40964
     0.46487
     0.42805
     0.29918
     0.20713
     0.15191
     0.29918
     0.26236
     0.29918
     0.07827
    -0.16105
     0.11509
     0.15191
     0.15191
     0.18873
     0.13350
     0.04145
     0.05986
     0.18873
     0.33600
     0.42805
     0.18873
    -0.34515
     0.00463
     0.15191
     0.24395
     0.28077
     0.17032
     0.04145
     0.09668
     0.13350
     0.04145
    -0.10583
    -0.03219
    -0.01378
     0.04145
     0.00463
    -0.01378
    -0.03219
     0.02304
     0.15191
     0.02304
     0.05986
     0.05986
     0.05986
     0.04145
     0.18873
     0.29918
     0.22554
     0.31759
     0.02304
     0.20713
     0.26236
     0.15191
     0.11509
     0.07827
     0.22554
     0.20713
     0.20713
     0.11509
     0.02304
    -0.08742
     0.02304
     0.11509
    -0.06901
     0.00463
     0.04145
     0.04145
     0.00463
     0.04145
     0.07827
    -0.01378
     0.11509
     0.15191
     0.09668
     0.02304
     0.07827
    -0.05060
     0.07827
     0.05986
     0.02304
     0.02304
     0.04145
    -0.01378
     0.05986
     0.00463
    -0.08742
    -0.19787
    -0.10583
     0.09668
     0.11509
     0.04145
    -0.06901
    -0.10583
    -0.08742
     0.17032
     0.02304
     0.00463
     0.07827
    -0.06901
     0.00463
     0.05986
     0.02304
     0.04145
     0.05986
     0.07827
     0.18873
     0.17032
     0.05986
     0.09668
     0.04145
     0.18873
     0.28077
     0.17032
     0.15191
     0.11509
     0.18873
     0.26236
     0.22554
     0.35441
     0.11509
     0.17032
     0.09668
     0.22554
     0.22554
     0.15191
     0.13350
     0.26236
     0.26236
     0.15191
     0.15191
     0.11509
     0.13350
     0.26236
     0.11509
     0.17032
     0.22554
     0.17032
     0.17032
     0.07827
     0.22554
     0.04145
     0.04145
     0.05986
     0.18873
     0.11509
     0.11509
     0.00463
    -0.08742
    -0.06901
     0.05986
    -0.03219
    -0.05060
    -0.10583
    -0.05060
     0.15191
     0.15191
    -0.06901
    -0.21628
    -0.23469
    -0.10583
     0.05986
     0.05986
    -0.08742
     0.40964
     0.64896
     0.68578
     0.46487
     0.37282
     0.28077
     0.20713
    -0.06901
     0.24395
     0.04145
     0.77783
     0.94351
     0.42805
     0.04145
    -0.14265
    -0.19787
    -0.27151
    -0.25310
    -0.27151
    -0.17946
    -0.19787
    -0.28992
    -0.25310
    -0.27151
    -0.30833
    -0.23469
    -0.21628
    -0.30833
    -0.19787
    -0.12424
    -0.10583
    -0.14265
    -0.10583
    -0.08742
    -0.16105
    -0.14265
    -0.06901
    -0.12424
    -0.10583
    -0.08742
    -0.06901
    -0.10583
    -0.01378
    -0.10583
    -0.16105
    -0.03219
     0.00463
    -0.06901
     0.04145
    -0.12424
    -0.01378
     0.09668
     0.00463
     0.04145
     0.04145
     0.09668
     0.05986
     0.02304
     0.07827
     0.09668
    -0.08742
     0.11509
     0.20713
     0.02304
     0.18873
     0.05986
     0.17032
     0.13350
     0.09668
     0.09668
     0.11509
     0.13350
    -0.01378
     0.11509
     0.18873
     0.04145
    -0.08742
     0.00463
     0.09668
     0.05986
     0.11509
     0.00463
    -0.01378
    -0.05060
    -0.12424
    -0.10583
    -0.12424
     0.04145
     0.35441
    -0.01378
    -0.06901
     0.04145
    -0.16105
     0.00463
     0.17032
     0.11509
     0.17032
     0.02304
    -0.05060
     0.09668
     0.07827
     0.17032
     0.22554
     0.07827
     0.00463
     0.15191
     0.18873
     0.24395
     0.04145
     0.02304
     0.17032
     0.35441
     0.35441
     0.39123
     0.29918
     0.24395
     0.26236
     0.33600
     0.40964
     0.44646
     0.37282
     0.40964
     0.33600
     0.39123
     0.57532
     0.37282
     0.42805
     0.42805
     0.28077
     0.35441
     0.37282
     0.28077
     0.31759
     0.39123
     0.39123
     0.33600
     0.26236
     0.20713
     0.33600
     0.29918
     0.31759
     0.22554
     0.33600
     0.39123
     0.20713
     0.31759
     0.31759
     0.44646
     0.33600
     0.22554
     0.24395
     0.35441
     0.39123
     0.40964
     0.29918
     0.40964
     0.39123
     0.29918
     0.26236
     0.40964
     0.33600
     0.35441
     0.35441
     0.24395
     0.26236
     0.28077
     0.29918
     0.20713
     0.37282
     0.42805
     0.09668
     0.37282
     0.26236
     0.11509
     0.13350
     0.24395
     0.22554
     0.17032
     0.26236
     0.24395
     0.29918
     0.24395
     0.22554
     0.22554
     0.22554
     0.13350
     0.11509
     0.37282
     0.39123
     0.72260
     0.68578
     0.53851
     0.74101
     0.63055
     1.01715
     0.53851
     0.04145
     0.20713
    -0.06901
     0.70419
     1.14602
     0.57532
     0.11509
    -0.08742
    -0.14265
    -0.25310
    -0.16105
    -0.10583
    -0.12424
    -0.38197
    -0.19787
    -0.27151
    -0.19787
    -0.16105
    -0.25310
    -0.21628
    -0.12424
     0.00463
    -0.03219
    -0.03219
     0.00463
     0.00463
    -0.05060
     0.11509
     0.18873
     0.07827
     0.02304
     0.11509
     0.18873
     0.02304
     0.04145
     0.11509
     0.07827
     0.22554
     0.18873
     0.13350
     0.07827
     0.13350
     0.15191
     0.17032
     0.26236
     0.20713
     0.11509
     0.15191
     0.20713
     0.22554
     0.22554
     0.15191
     0.15191
     0.17032
     0.18873
     0.20713
     0.11509
     0.13350
     0.13350
     0.11509
     0.20713
     0.13350
     0.05986
     0.20713
     0.18873
     0.20713
     0.11509
     0.09668
     0.05986
     0.07827
     0.28077
     0.24395
     0.05986
     0.17032
     0.20713
     0.09668
     0.11509
     0.05986
    -0.01378
     0.05986
     0.05986
     0.13350
     0.09668
    -0.05060
    -0.08742
     0.11509
     0.09668
     0.13350
     0.04145
     0.04145
    -0.08742
     0.04145
     0.09668
     0.13350
     0.15191
     0.15191
     0.18873
     0.18873
     0.22554
     0.20713
     0.07827
     0.18873
     0.26236
     0.22554
     0.26236
     0.18873
     0.15191
     0.22554
     0.22554
     0.29918
     0.18873
     0.07827
     0.24395
     0.18873
     0.33600
     0.20713
     0.11509
     0.17032
     0.17032
     0.24395
     0.26236
     0.26236
     0.28077
     0.13350
     0.13350
     0.22554
     0.31759
     0.26236
     0.20713
     0.22554
     0.24395
     0.26236
     0.18873
     0.11509
     0.15191
     0.20713
     0.20713
     0.13350
     0.11509
     0.11509
     0.00463
     0.11509
     0.11509
     0.11509
     0.13350
     0.09668
     0.11509
     0.11509
     0.09668
     0.24395
     0.20713
     0.22554
     0.17032
     0.09668
     0.15191
     0.20713
     0.24395
     0.24395
     0.26236
     0.22554
     0.15191
     0.07827
     0.07827
     0.20713
     0.15191
     0.05986
     0.05986
     0.15191
     0.17032
     0.11509
     0.04145
    -0.01378
     0.02304
     0.04145
     0.11509
     0.11509
    -0.08742
     0.22554
     0.17032
     0.11509
     0.05986
    -0.08742
     0.05986
    -0.14265
     0.02304
     0.00463
    -0.03219
     0.18873
     1.01715
     0.63055
     0.07827
     0.37282
    -0.01378
    -0.32674
    -0.14265
    -0.19787
     0.00463
     0.05986
     0.48328
     0.33600
     0.13350
    -0.21628
    -0.40038
    -0.45561
    -0.45561
    -0.38197
    -0.30833
    -0.05060
    -0.12424
    -0.12424
    -0.14265
    -0.03219
     0.00463
     0.00463
    -0.03219
    -0.06901
     0.00463
     0.00463
    -0.01378
     0.09668
    -0.03219
     0.00463
     0.04145
     0.39123
     0.40964
    -0.10583
    -0.38197
     0.04145
     0.02304
    -0.01378
    -0.36356
    -0.41879
     0.72260
     0.42805
    -0.17946
    -0.16105
    -0.34515
    -0.21628
    -0.10583
    -0.08742
     0.11509
     0.02304
    -0.05060
    -0.12424
     0.20713
     0.11509
    -0.03219
    -0.05060
    -0.14265
     0.02304
     0.02304
     0.02304
    -0.06901
    -0.16105
    -0.12424
    -0.03219
     0.18873
    -0.05060
    -0.21628
     0.00463
     0.02304
    -0.14265
     0.00463
    -0.01378
    -0.03219
    -0.08742
    -0.10583
     0.18873
     0.17032
     0.07827
    -0.05060
     0.05986
     0.18873
     0.15191
     0.04145
     0.11509
     0.04145
     0.15191
     0.18873
     0.09668
     0.17032
     0.11509
     0.24395
     0.17032
     0.15191
     0.15191
    -0.03219
     0.07827
     0.07827
     0.00463
     0.09668
     0.09668
     0.09668
     0.07827
     0.13350
     0.13350
    -0.05060
     0.07827
     0.02304
    -0.03219
     0.02304
     0.05986
     0.00463
    -0.03219
     0.09668
     0.13350
    -0.01378
     0.04145
     0.02304
    -0.03219
     0.00463
     0.11509
     0.04145
     0.04145
     0.02304
     0.07827
     0.09668
     0.07827
     0.11509
     0.00463
     0.07827
     0.09668
     0.02304
     0.04145
     0.09668
     0.18873
     0.11509
    -0.05060
     0.09668
     0.02304
     0.02304
     0.05986
     0.09668
     0.04145
     0.04145
     0.02304
    -0.06901
     0.05986
     0.00463
     0.02304
    -0.06901
    -0.06901
     0.02304
     0.00463
    -0.06901
     0.04145
     0.07827
    -0.06901
    -0.05060
     0.00463
     0.09668
    -0.08742
    -0.14265
     0.04145
     0.04145
    -0.03219
    -0.03219
    -0.03219
    -0.08742
    -0.08742
     0.00463
     0.00463
    -0.05060
    -0.05060
    -0.03219
    -0.05060
     0.00463
     0.00463
    -0.12424
    -0.03219
    -0.03219
    -0.12424
    -0.01378
    -0.14265
    -0.32674
    -0.32674
    -0.47402
    -0.25310
    -0.03219
     0.15191
     0.00463
    -0.41879
    -0.17946
    -0.51084
    -0.41879
    -0.47402
    -0.47402
    -0.25310
     0.28077
     0.26236
     0.04145
    -0.08742
    -0.14265
    -0.14265
    -0.03219
     0.04145
     0.07827
     0.11509
     0.24395
     0.17032
     0.15191
     0.13350
     0.22554
     0.13350
     0.11509
     0.07827
     0.09668
     0.00463
    -0.06901
    -0.03219
     0.04145
     0.02304
     0.04145
    -0.06901
     0.00463
     0.07827
    -0.03219
    -0.06901
    -0.03219
     0.07827
    -0.05060
     0.02304
    -0.06901
    -0.03219
    -0.05060
    -0.03219
    -0.08742
     0.02304
     0.04145
    -0.14265
    -0.05060
    -0.10583
     0.04145
    -0.10583
    -0.10583
    -0.03219
    -0.14265
    -0.03219
     0.02304
    -0.03219
    -0.10583
    -0.12424
    -0.12424
     0.04145
    -0.08742
    -0.01378
    -0.08742
    -0.06901
     0.02304
     0.00463
     0.00463
     0.11509
     0.05986
    -0.08742
    -0.03219
     0.00463
    -0.03219
    -0.08742
    -0.06901
    -0.01378
     0.02304
    -0.08742
    -0.16105
    -0.17946
    -0.16105
    -0.14265
    -0.19787
    -0.12424
    -0.23469
    -0.27151
    -0.12424
    -0.12424
    -0.01378
    -0.05060
    -0.17946
    -0.16105
     0.00463
     0.00463
    -0.12424
    -0.14265
    -0.06901
     0.04145
    -0.03219
    -0.03219
     0.00463
    -0.16105
    -0.03219
     0.00463
    -0.05060
    -0.10583
    -0.08742
    -0.19787
    -0.08742
    -0.14265
    -0.12424
    -0.06901
    -0.01378
    -0.17946
    -0.10583
    -0.12424
    -0.05060
    -0.03219
    -0.10583
    -0.12424
    -0.16105
    -0.03219
    -0.16105
    -0.14265
    -0.06901
    -0.05060
    -0.05060
    -0.10583
    -0.10583
    -0.12424
    -0.08742
    -0.14265
    -0.10583
    -0.16105
    -0.08742
    -0.06901
    -0.17946
    -0.12424
    -0.16105
    -0.08742
    -0.14265
    -0.12424
    -0.10583
    -0.12424
    -0.10583
    -0.08742
    -0.06901
    -0.17946
    -0.03219
    -0.03219
    -0.06901
    -0.08742
    -0.14265
     0.00463
    -0.03219
    -0.19787
    -0.17946
     0.00463
    -0.05060
     0.00463
    -0.12424
    -0.12424
    -0.08742
    -0.12424
    -0.12424
    -0.01378
    -0.17946
    -0.17946
     0.02304
    -0.03219
     0.02304
    -0.10583
    -0.12424
    -0.16105
    -0.03219
    -0.06901
    -0.17946
    -0.14265
    -0.19787
    -0.12424
    -0.10583
    -0.23469
    -0.43720
    -0.67652
    -0.73175
    -0.67652
    -0.40038
     0.11509
    -0.38197
    -0.71334
    -0.54765
    -0.43720
    -0.32674
    -0.52924
    -0.52924
    -0.10583
     0.05986
     0.33600
     0.17032
     0.02304
     0.18873
    -0.14265
     0.29918
     0.26236
     0.22554
     0.26236
     0.31759
     0.29918
     0.20713
     0.18873
     0.04145
     0.13350
     0.00463
     0.11509
     0.07827
    -0.03219
     0.00463
     0.00463
    -0.01378
    -0.06901
    -0.14265
     0.00463
    -0.05060
    -0.03219
     0.00463
     0.02304
     0.02304
     0.11509
     0.18873
    -0.03219
    -0.32674
    -0.10583
    -0.01378
     0.07827
     0.04145
    -0.01378
     0.00463
    -0.12424
    -0.16105
    -0.05060
    -0.06901
    -0.05060
    -0.01378
    -0.14265
    -0.10583
    -0.03219
     0.05986
     0.07827
    -0.01378
     0.15191
     0.00463
     0.04145
     0.04145
     0.17032
    -0.12424
     0.11509
     0.07827
     0.15191
     0.15191
     0.13350
     0.04145
     0.17032
     0.26236
     0.18873
     0.09668
     0.17032
     0.09668
     0.13350
     0.11509
     0.05986
     0.13350
     0.18873
     0.13350
     0.11509
     0.00463
     0.02304
    -0.01378
    -0.01378
     0.18873
     0.09668
    -0.01378
    -0.14265
    -0.12424
    -0.16105
    -0.03219
    -0.10583
    -0.08742
    -0.19787
    -0.14265
    -0.03219
    -0.27151
    -0.36356
    -0.38197
    -0.34515
    -0.40038
    -0.25310
    -0.36356
    -0.41879
    -0.28992
    -0.41879
    -0.32674
    -0.41879
    -0.38197
    -0.41879
    -0.38197
    -0.34515
    -0.32674
    -0.25310
    -0.34515
    -0.32674
    -0.30833
    -0.14265
    -0.14265
    -0.19787
    -0.27151
    -0.19787
    -0.12424
    -0.05060
    -0.08742
    -0.10583
    -0.08742
    -0.03219
    -0.06901
    -0.10583
    -0.10583
    -0.19787
    -0.10583
    -0.03219
    -0.05060
    -0.19787
    -0.05060
    -0.25310
    -0.10583
    -0.16105
    -0.14265
    -0.25310
    -0.19787
    -0.25310
    -0.16105
    -0.23469
    -0.19787
    -0.19787
    -0.28992
    -0.17946
    -0.12424
    -0.17946
    -0.19787
    -0.25310
    -0.19787
    -0.21628
    -0.14265
    -0.16105
    -0.23469
    -0.12424
    -0.12424
    -0.19787
    -0.10583
    -0.12424
    -0.21628
    -0.12424
    -0.06901
    -0.10583
    -0.12424
    -0.21628
    -0.10583
    -0.08742
    -0.08742
    -0.12424
    -0.06901
    -0.10583
    -0.06901
    -0.05060
     0.00463
     0.00463
     0.00463
    -0.16105
    -0.01378
    -0.03219
     0.05986
     0.05986
     0.00463
     0.05986
     0.07827
    -0.03219
    -0.10583
    -0.06901
    -0.01378
     0.02304
     0.00463
     0.07827
     0.00463
    -0.10583
     0.05986
     0.09668
    -0.03219
     0.02304
     0.00463
     0.02304
     0.09668
     0.05986
     0.09668
     0.11509
     0.15191
     0.07827
     0.20713
     0.22554
     0.11509
     0.13350
     0.20713
     0.20713
     0.17032
     0.18873
     0.17032
     0.09668
     0.15191
     0.20713
     0.24395
     0.09668
     0.11509
     0.22554
     0.22554
     0.35441
     0.04145
     0.04145
     0.04145
     0.15191
     0.15191
     0.22554
     0.09668
     0.11509
     0.04145
     0.02304
     0.11509
     0.09668
     0.00463
     0.04145
     0.05986
     0.05986
     0.04145
     0.04145
    -0.05060
     0.05986
     0.07827
     0.17032
     0.00463
    -0.03219
    -0.08742
     0.07827
     0.04145
     0.07827
     0.04145
     0.04145
     0.00463
    -0.01378
     0.02304
     0.04145
    -0.10583
    -0.10583
    -0.03219
     0.29918
     0.64896
    -0.34515
    -0.12424
    -0.30833
    -0.01378
    -0.01378
     0.11509
    -0.03219
     0.00463
    -0.03219
    -0.08742
    -0.05060
    -0.14265
    -0.16105
    -0.16105
    -0.27151
    -0.14265
    -0.16105
    -0.17946
    -0.19787
    -0.38197
     0.00463
     0.17032
    -0.12424
    -0.12424
    -0.08742
    -0.12424
    -0.01378
     0.00463
    -0.16105
     0.07827
     0.07827
     0.09668
     0.18873
     0.09668
     0.11509
    -0.01378
     0.04145
     0.07827
     0.04145
    -0.03219
     0.07827
     0.04145
    -0.01378
     0.07827
    -0.10583
     0.11509
     0.05986
    -0.06901
     0.05986
     0.05986
    -0.05060
    -0.10583
    -0.03219
     0.00463
     0.02304
     0.05986
    -0.16105
     0.07827
     0.05986
     0.04145
    -0.12424
     0.15191
     0.00463
     0.04145
    -0.03219
    -0.03219
    -0.03219
     0.05986
     0.00463
     0.11509
     0.02304
     0.04145
     0.07827
    -0.01378
     0.04145
     0.05986
    -0.03219
    -0.06901
     0.05986
    -0.05060
     0.02304
     0.02304
     0.00463
    -0.12424
    -0.01378
    -0.05060
    -0.06901
     0.00463
    -0.05060
    -0.17946
    -0.12424
    -0.08742
    -0.30833
    -0.36356
     0.15191
     0.86988
     0.96192
     1.01715
     0.04145
    -0.63970
     0.11509
     0.66737
     0.52010
     0.66737
     0.59373
     0.31759
     0.31759
     0.37282
     0.11509
     0.04145
     0.00463
    -0.10583
    -0.17946
    -0.16105
    -0.21628
    -0.21628
    -0.27151
    -0.34515
    -0.19787
    -0.17946
    -0.14265
    -0.14265
    -0.10583
    -0.05060
    -0.08742
    -0.17946
     0.02304
     0.04145
    -0.12424
     0.00463
     0.02304
    -0.05060
     0.02304
    -0.01378
     0.00463
     0.05986
     0.11509
     0.02304
    -0.03219
     0.07827
     0.05986
    -0.01378
     0.07827
     0.13350
     0.04145
     0.13350
     0.09668
     0.15191
    -0.03219
     0.07827
     0.15191
    -0.03219
     0.11509
     0.11509
     0.15191
     0.07827
     0.00463
     0.09668
    -0.05060
     0.24395
     0.04145
    -0.12424
     0.05986
     0.15191
     0.17032
    -0.03219
     0.15191
     0.04145
     0.05986
     0.04145
     0.04145
     0.00463
    -0.06901
     0.09668
     0.09668
     0.11509
     0.07827
    -0.12424
     0.07827
     0.04145
     0.04145
     0.02304
     0.00463
     0.02304
     0.07827
     0.07827
     0.05986
     0.05986
     0.15191
     0.00463
     0.07827
     0.04145
     0.11509
     0.04145
     0.13350
     0.07827
     0.09668
     0.05986
    -0.05060
     0.04145
    -0.03219
     0.11509
     0.17032
     0.00463
     0.00463
    -0.01378
    -0.05060
    -0.05060
     0.13350
    -0.01378
    -0.06901
    -0.03219
     0.04145
    -0.01378
    -0.10583
    -0.06901
    -0.06901
     0.00463
    -0.01378
    -0.06901
    -0.16105
    -0.06901
    -0.03219
    -0.03219
     0.02304
    -0.01378
    -0.17946
    -0.08742
     0.02304
     0.00463
     0.00463
    -0.10583
     0.02304
     0.05986
     0.00463
     0.05986
     0.04145
    -0.01378
     0.04145
    -0.01378
     0.11509
     0.13350
     0.17032
    -0.03219
    -0.12424
    -0.05060
     0.15191
     0.04145
    -0.03219
     0.04145
     0.05986
    -0.01378
    -0.03219
     0.04145
    -0.05060
    -0.08742
    -0.01378
    -0.06901
    -0.08742
    -0.23469
    -0.38197
    -0.23469
     0.53851
     0.68578
     0.90670
     0.33600
    -0.43720
    -0.47402
     0.40964
     0.26236
     0.07827
     0.77783
     0.99874
     0.11509
     0.28077
     0.11509
     0.31759
     0.04145
     0.11509
     0.09668
     0.00463
    -0.10583
     0.05986
     0.15191
     0.07827
    -0.05060
    -0.06901
    -0.08742
    -0.19787
    -0.10583
    -0.23469
    -0.28992
    -0.05060
     0.11509
    -0.01378
    -0.16105
    -0.14265
    -0.12424
    -0.12424
    -0.14265
    -0.03219
     0.00463
    -0.06901
    -0.03219
    -0.10583
    -0.03219
     0.09668
    -0.05060
    -0.06901
    -0.08742
    -0.10583
     0.00463
     0.02304
     0.02304
    -0.12424
    -0.01378
     0.05986
     0.04145
     0.04145
     0.02304
     0.18873
     0.15191
     0.15191
     0.15191
     0.04145
     0.05986
     0.17032
     0.07827
     0.18873
     0.11509
     0.09668
     0.09668
     0.05986
     0.05986
     0.09668
    -0.01378
    -0.05060
    -0.10583
     0.09668
     0.07827
     0.04145
     0.05986
    -0.01378
     0.07827
     0.02304
     0.09668
     0.02304
     0.00463
     0.05986
     0.15191
     0.09668
     0.07827
     0.02304
     0.04145
    -0.03219
     0.18873
    -0.05060
     0.04145
    -0.03219
     0.07827
     0.07827
    -0.08742
     0.00463
    -0.03219
    -0.01378
    -0.06901
    -0.01378
     0.00463
    -0.14265
    -0.16105
    -0.10583
    -0.12424
    -0.19787
     0.00463
    -0.06901
    -0.16105
    -0.10583
    -0.05060
    -0.10583
    -0.14265
    -0.21628
    -0.01378
    -0.03219
     0.00463
    -0.10583
    -0.10583
    -0.14265
     0.07827
     0.02304
    -0.01378
     0.05986
    -0.06901
    -0.17946
    -0.03219
    -0.05060
    -0.05060
    -0.03219
     0.04145
    -0.03219
     0.04145
     0.04145
    -0.12424
    -0.17946
     0.09668
    -0.01378
    -0.06901
     0.07827
    -0.10583
    -0.08742
    -0.06901
    -0.10583
    -0.14265
    -0.06901
    -0.16105
    -0.10583
    -0.06901
    -0.14265
    -0.08742
    -0.30833
    -0.10583
    -0.12424
    -0.14265
    -0.17946
    -0.16105
    -0.10583
    -0.05060
    -0.12424
    -0.16105
    -0.12424
    -0.12424
    -0.25310
    -0.23469
    -0.32674
    -0.27151
    -0.05060
     0.79624
     0.94351
     0.13350
    -0.01378
    -0.03219
    -0.34515
    -0.51084
     0.07827
     0.57532
     0.53851
     0.50169
     0.39123
     0.07827
    -0.08742
    -0.06901
    -0.25310
    -0.27151
    -0.01378
     0.17032
     0.18873
     0.18873
    -0.03219
    -0.03219
    -0.12424
    -0.16105
    -0.17946
    -0.08742
    -0.08742
    -0.25310
    -0.01378
    -0.08742
    -0.23469
    -0.30833
    -0.27151
    -0.21628
    -0.34515
    -0.27151
    -0.25310
    -0.25310
    -0.10583
    -0.05060
     0.05986
     0.29918
     0.22554
    -0.06901
     0.02304
     0.09668
     0.07827
     0.00463
     0.05986
     0.15191
     0.11509
     0.11509
    -0.03219
    -0.01378
    -0.14265
    -0.17946
    -0.08742
    -0.16105
    -0.16105
    -0.23469
    -0.23469
    -0.19787
    -0.17946
    -0.23469
    -0.28992
    -0.12424
    -0.17946
    -0.06901
    -0.08742
    -0.08742
    -0.17946
    -0.14265
    -0.06901
     0.00463
    -0.06901
    -0.01378
    -0.12424
     0.02304
    -0.06901
    -0.01378
    -0.10583
    -0.03219
    -0.08742
    -0.05060
     0.00463
    -0.16105
     0.05986
    -0.14265
    -0.25310
    -0.01378
     0.09668
    -0.08742
    -0.03219
    -0.12424
    -0.05060
    -0.05060
    -0.05060
    -0.12424
    -0.06901
    -0.10583
     0.02304
     0.07827
    -0.05060
    -0.03219
    -0.08742
    -0.08742
    -0.06901
    -0.03219
    -0.10583
    -0.03219
     0.04145
     0.04145
    -0.01378
    -0.10583
    -0.01378
    -0.03219
    -0.10583
    -0.01378
    -0.08742
     0.00463
    -0.08742
     0.02304
    -0.12424
    -0.06901
    -0.01378
    -0.12424
    -0.06901
    -0.03219
    -0.08742
    -0.08742
    -0.05060
    -0.06901
    -0.12424
     0.00463
    -0.06901
    -0.03219
    -0.17946
    -0.05060
     0.13350
     0.09668
     0.00463
     0.00463
    -0.03219
     0.00463
    -0.03219
    -0.10583
     0.07827
     0.11509
    -0.06901
     0.05986
    -0.06901
    -0.06901
    -0.05060
    -0.06901
     0.02304
    -0.01378
    -0.10583
    -0.16105
    -0.17946
    -0.08742
     0.04145
     0.18873
    -0.01378
    -0.45561
    -0.14265
    -0.08742
    -0.08742
    -0.05060
    -0.14265
    -0.16105
    -0.12424
     0.18873
     0.26236
     0.18873
    -0.17946
    -0.16105
    -0.41879
    -0.69493
    -0.51084
     0.09668
     0.17032
    -0.03219
     0.05986
    -0.27151
    -0.47402
    -0.63970
    -0.47402
    -0.41879
    -0.32674
    -0.27151
    -0.19787
    -0.19787
    -0.03219
    -0.21628
    -0.23469
    -0.01378
    -0.12424
    -0.12424
    -0.03219
    -0.08742
    -0.10583
     0.00463
    -0.08742
    -0.06901
     0.09668
     0.00463
     0.00463
    -0.08742
    -0.19787
    -0.10583
    -0.16105
     0.04145
    -0.03219
    -0.08742
     0.04145
    -0.03219
     0.07827
    -0.03219
    -0.16105
    -0.12424
    -0.16105
     0.00463
     0.00463
    -0.12424
    -0.03219
    -0.05060
    -0.05060
    -0.06901
    -0.06901
    -0.19787
    -0.23469
    -0.12424
    -0.17946
    -0.10583
    -0.14265
    -0.12424
    -0.03219
    -0.14265
     0.00463
    -0.16105
    -0.14265
    -0.19787
    -0.19787
    -0.19787
     0.00463
    -0.10583
    -0.17946
    -0.17946
    -0.05060
    -0.14265
    -0.14265
    -0.12424
    -0.19787
    -0.12424
    -0.03219
    -0.08742
    -0.12424
    -0.10583
    -0.17946
    -0.10583
    -0.06901
     0.04145
    -0.19787
    -0.16105
    -0.14265
    -0.08742
    -0.06901
    -0.19787
    -0.12424
    -0.08742
    -0.05060
    -0.05060
    -0.16105
    -0.12424
    -0.10583
    -0.19787
    -0.10583
    -0.08742
    -0.17946
    -0.14265
    -0.14265
    -0.12424
    -0.10583
    -0.12424
    -0.19787
    -0.19787
    -0.06901
    -0.08742
    -0.17946
    -0.19787
    -0.16105
    -0.10583
    -0.17946
    -0.12424
    -0.14265
    -0.16105
    -0.16105
    -0.03219
    -0.21628
    -0.19787
    -0.14265
    -0.06901
    -0.10583
    -0.12424
    -0.08742
    -0.14265
    -0.10583
    -0.14265
    -0.16105
     0.00463
    -0.21628
    -0.10583
    -0.16105
    -0.05060
    -0.06901
    -0.14265
    -0.19787
    -0.10583
    -0.16105
    -0.12424
    -0.05060
    -0.08742
    -0.10583
    -0.19787
    -0.10583
    -0.08742
    -0.03219
    -0.19787
    -0.06901
    -0.08742
    -0.08742
    -0.01378
    -0.12424
     0.07827
    -0.05060
    -0.14265
    -0.06901
    -0.05060
    -0.03219
    -0.16105
    -0.17946
     0.04145
     0.11509
     0.00463
     0.07827
     0.17032
     0.35441
     0.02304
    -0.34515
    -0.45561
    -0.62129
    -0.47402
    -0.19787
     0.17032
     0.04145
    -0.12424
    -0.45561
    -0.52924
    -0.63970
    -0.69493
    -0.47402
    -0.43720
    -0.34515
    -0.28992
    -0.28992
    -0.27151
    -0.30833
    -0.23469
    -0.27151
    -0.27151
    -0.21628
    -0.23469
    -0.25310
    -0.16105
    -0.01378
    -0.05060
    -0.21628
    -0.23469
    -0.16105
     0.00463
    -0.03219
    -0.10583
    -0.17946
    -0.01378
     0.02304
     0.04145
    -0.01378
    -0.05060
    -0.06901
    -0.05060
    -0.05060
    -0.10583
    -0.10583
    -0.14265
    -0.08742
    -0.06901
    -0.10583
    -0.14265
    -0.14265
    -0.17946
    -0.14265
    -0.16105
    -0.10583
    -0.12424
    -0.19787
    -0.19787
    -0.06901
     0.05986
    -0.01378
    -0.06901
    -0.03219
    -0.10583
    -0.12424
    -0.06901
     0.00463
    -0.03219
     0.02304
     0.00463
     0.02304
     0.00463
    -0.10583
    -0.03219
    -0.12424
     0.05986
     0.09668
     0.07827
     0.09668
     0.17032
    -0.12424
    -0.38197
    -0.03219
     0.00463
    -0.03219
     0.02304
    -0.16105
     0.05986
    -0.03219
    -0.21628
    -0.14265
    -0.10583
    -0.06901
    -0.19787
    -0.01378
    -0.08742
    -0.16105
    -0.12424
    -0.10583
     0.04145
    -0.19787
    -0.06901
     0.13350
     0.04145
    -0.03219
    -0.12424
    -0.10583
     0.00463
     0.04145
    -0.10583
     0.02304
    -0.06901
    -0.03219
    -0.06901
    -0.06901
    -0.12424
    -0.17946
    -0.14265
    -0.17946
    -0.06901
    -0.16105
    -0.14265
    -0.27151
    -0.27151
    -0.17946
    -0.17946
    -0.23469
    -0.27151
    -0.30833
    -0.27151
    -0.21628
    -0.23469
    -0.32674
    -0.19787
    -0.28992
    -0.19787
    -0.16105
    -0.08742
    -0.19787
    -0.25310
    -0.14265
    -0.10583
    -0.08742
    -0.01378
    -0.10583
    -0.12424
    -0.08742
    -0.03219
    -0.10583
    -0.06901
    -0.14265
    -0.08742
    -0.12424
    -0.05060
    -0.17946
    -0.27151
    -0.23469
    -0.27151
    -0.21628
    -0.17946
    -0.30833
    -0.34515
    -0.40038
    -0.38197
    -0.40038
    -0.40038
    -0.32674
    -0.41879
    -0.45561
    -0.38197
    -0.40038
    -0.49243
    -0.41879
    -0.28992
    -0.32674
    -0.36356
    -0.38197
    -0.32674
    -0.51084
    -0.54765
    -0.21628
    -0.30833
    -0.19787
    -0.19787
    -0.17946
    -0.14265
    -0.23469
    -0.21628
    -0.17946
    -0.05060
    -0.08742
    -0.01378
     0.02304
    -0.06901
     0.07827
    -0.03219
     0.04145
     0.04145
     0.05986
     0.00463
     0.05986
     0.04145
    -0.01378
     0.04145
    -0.10583
     0.02304
     0.02304
     0.00463
     0.02304
    -0.03219
    -0.05060
    -0.14265
    -0.06901
     0.05986
     0.04145
     0.02304
    -0.08742
    -0.03219
    -0.01378
     0.05986
    -0.06901
     0.05986
     0.05986
     0.00463
     0.07827
     0.05986
     0.11509
     0.02304
     0.02304
     0.07827
     0.09668
     0.09668
     0.00463
     0.00463
     0.05986
     0.05986
    -0.10583
    -0.03219
     0.02304
    -0.10583
    -0.03219
    -0.08742
    -0.08742
    -0.08742
    -0.28992
    -0.03219
    -0.06901
    -0.14265
    -0.06901
    -0.14265
    -0.06901
    -0.12424
    -0.19787
    -0.05060
     0.02304
    -0.12424
    -0.12424
    -0.08742
     0.00463
    -0.06901
    -0.16105
    -0.08742
    -0.12424
    -0.10583
    -0.05060
    -0.16105
    -0.19787
    -0.14265
    -0.16105
    -0.19787
    -0.10583
    -0.16105
    -0.10583
    -0.16105
    -0.10583
    -0.19787
    -0.08742
    -0.23469
    -0.10583
    -0.12424
    -0.03219
    -0.14265
    -0.14265
    -0.05060
    -0.10583
    -0.23469
    -0.03219
    -0.08742
    -0.19787
    -0.12424
    -0.14265
    -0.16105
    -0.10583
    -0.16105
    -0.05060
    -0.03219
    -0.05060
    -0.16105
    -0.17946
    -0.06901
    -0.06901
    -0.17946
    -0.06901
     0.00463
    -0.10583
    -0.01378
     0.04145
     0.02304
    -0.10583
    -0.10583
    -0.14265
    -0.12424
    -0.08742
    -0.08742
    -0.05060
     0.86988
     0.04145
    -0.47402
    -0.27151
    -0.08742
     0.04145
    -0.03219
     0.17032
     0.11509
     0.04145
    -0.01378
    -0.08742
    -0.08742
    -0.10583
     0.00463
    -0.12424
    -0.17946
    -0.14265
    -0.10583
    -0.19787
    -0.05060
    -0.06901
    -0.23469
    -0.08742
    -0.06901
    -0.19787
    -0.34515
    -0.32674
    -0.19787
    -0.38197
    -0.12424
     0.28077
     0.68578
     0.48328
     0.04145
    -0.95266
    -0.52924
     0.46487
     0.31759
     0.24395
     0.20713
     0.17032
     0.18873
     0.05986
    -0.14265
    -0.25310
    -0.06901
    -0.10583
    -0.10583
    -0.01378
     0.00463
    -0.16105
    -0.17946
    -0.12424
    -0.30833
    -0.28992
    -0.05060
    -0.05060
    -0.06901
    -0.12424
    -0.03219
    -0.14265
    -0.06901
     0.00463
    -0.10583
    -0.08742
    -0.08742
    -0.05060
    -0.05060
     0.00463
     0.02304
    -0.08742
     0.00463
     0.05986
     0.09668
     0.00463
    -0.14265
     0.00463
     0.05986
     0.00463
    -0.01378
     0.00463
     0.02304
    -0.06901
    -0.06901
     0.09668
     0.11509
    -0.16105
    -0.10583
    -0.03219
     0.04145
    -0.01378
    -0.03219
    -0.03219
    -0.12424
    -0.08742
     0.00463
    -0.08742
    -0.03219
    -0.12424
    -0.14265
    -0.06901
    -0.05060
    -0.06901
    -0.10583
    -0.01378
    -0.10583
    -0.03219
    -0.06901
    -0.12424
     0.02304
     0.02304
     0.05986
     0.05986
    -0.12424
     0.09668
    -0.06901
    -0.16105
     0.22554
     0.05986
    -0.06901
    -0.06901
     0.05986
     0.04145
     0.04145
     0.04145
    -0.12424
    -0.05060
     0.02304
     0.02304
     0.02304
     0.02304
    -0.03219
    -0.14265
     0.07827
    -0.03219
     0.00463
     0.00463
    -0.06901
    -0.05060
     0.04145
    -0.01378
     0.00463
     0.00463
     0.05986
    -0.08742
     0.00463
    -0.05060
    -0.01378
    -0.08742
     0.02304
     0.04145
    -0.06901
    -0.08742
    -0.03219
     0.00463
     0.00463
    -0.01378
    -0.10583
     0.00463
    -0.05060
     0.00463
    -0.01378
     0.00463
    -0.14265
    -0.14265
     0.00463
     0.09668
    -0.05060
    -0.08742
    -0.03219
    -0.05060
     0.02304
    -0.01378
     0.00463
    -0.14265
     0.07827
     0.02304
    -0.12424
    -0.01378
     0.02304
    -0.05060
    -0.08742
     0.15191
    -0.06901
    -0.10583
    -0.06901
    -0.12424
     0.00463
    -0.03219
    -0.08742
    -0.10583
    -0.08742
    -0.05060
    -0.06901
    -0.03219
    -0.14265
    -0.16105
    -0.12424
    -0.01378
    -0.06901
    -0.06901
    -0.06901
    -0.12424
    -0.08742
    -0.03219
    -0.08742
    -0.12424
    -0.08742
    -0.06901
    -0.03219
    -0.14265
     0.04145
    -0.06901
    -0.19787
     0.00463
     0.04145
    -0.10583
    -0.16105
    -0.03219
    -0.06901
    -0.06901
    -0.06901
    -0.05060
    -0.10583
    -0.05060
    -0.10583
    -0.08742
     0.00463
    -0.12424
    -0.14265
    -0.06901
    -0.03219
     0.00463
    -0.12424
    -0.06901
    -0.14265
    -0.05060
    -0.03219
    -0.06901
    -0.08742
    -0.03219
    -0.10583
     0.02304
    -0.01378
    -0.06901
    -0.16105
    -0.21628
     0.04145
     0.00463
     0.04145
     0.00463
    -0.06901
     0.04145
    -0.10583
    -0.06901
    -0.06901
    -0.06901
    -0.01378
     0.04145
     0.00463
     0.04145
    -0.08742
    -0.23469
    -0.05060
     0.07827
     0.00463
    -0.03219
    -0.16105
    -0.16105
    -0.08742
    -0.12424
     0.00463
    -0.08742
    -0.19787
    -0.14265
    -0.05060
    -0.03219
    -0.23469
    -0.16105
    -0.01378
     0.04145
    -0.10583
    -0.08742
    -0.10583
    -0.06901
    -0.14265
     0.02304
    -0.06901
    -0.03219
    -0.08742
     0.02304
    -0.03219
     0.00463
     0.05986
    -0.14265
    -0.03219
     0.04145
     0.05986
     0.02304
    -0.03219
    -0.06901
    -0.03219
     0.00463
     0.04145
     0.00463
     0.00463
     0.07827
    -0.01378
    -0.03219
     0.00463
    -0.03219
    -0.01378
     0.04145
    -0.03219
     0.00463
     0.05986
     0.05986
    -0.03219
    -0.06901
    -0.08742
     0.07827
     0.17032
     0.11509
     0.07827
     0.02304
     0.09668
     0.02304
    -0.03219
     0.22554
     0.22554
     0.18873
     0.53851
     0.61214
     0.15191
    -0.21628
    -0.60288
     0.05986
     0.66737
     0.61214
     0.28077
     0.53851
    -0.28992
    -0.51084
    -0.38197
    -0.28992
    -0.03219
    -0.08742
    -0.10583
    -0.25310
    -0.38197
    -0.27151
    -0.34515
    -0.36356
    -0.38197
    -0.34515
    -0.23469
    -0.34515
    -0.25310
    -0.14265
    -0.17946
    -0.12424
    -0.10583
    -0.08742
    -0.01378
     0.02304
     0.00463
     0.04145
    -0.03219
     0.02304
     0.00463
     0.37282
     0.18873
    -0.12424
     0.09668
     0.29918
    -0.10583
     0.02304
     0.20713
     0.28077
     0.00463
     0.07827
     0.04145
     0.18873
     0.11509
    -0.03219
    -0.05060
    -0.08742
    -0.03219
    -0.01378
    -0.03219
     0.07827
    -0.16105
    -0.27151
    -0.17946
    -0.06901
    -0.19787
    -0.16105
    -0.08742
    -0.14265
    -0.16105
    -0.10583
    -0.12424
    -0.14265
    -0.14265
    -0.12424
    -0.16105
    -0.08742
    -0.10583
    -0.16105
    -0.21628
    -0.08742
    -0.14265
    -0.05060
    -0.12424
    -0.12424
    -0.10583
    -0.19787
    -0.10583
    -0.14265
    -0.05060
    -0.12424
    -0.14265
    -0.16105
    -0.03219
    -0.12424
    -0.10583
    -0.03219
    -0.03219
    -0.08742
    -0.01378
    -0.08742
    -0.10583
    -0.05060
    -0.06901
     0.00463
     0.00463
     0.04145
    -0.16105
    -0.08742
    -0.05060
     0.04145
    -0.16105
    -0.01378
    -0.12424
    -0.06901
    -0.10583
    -0.10583
    -0.08742
    -0.19787
    -0.25310
    -0.19787
    -0.16105
    -0.17946
    -0.21628
    -0.19787
    -0.25310
    -0.23469
    -0.38197
    -0.23469
    -0.23469
    -0.25310
    -0.05060
    -0.23469
    -0.23469
    -0.12424
    -0.23469
    -0.30833
    -0.17946
    -0.12424
    -0.25310
    -0.27151
    -0.10583
    -0.28992
    -0.23469
    -0.25310
    -0.21628
    -0.25310
    -0.19787
    -0.23469
    -0.19787
    -0.30833
    -0.28992
    -0.17946
    -0.14265
    -0.17946
    -0.17946
    -0.21628
    -0.19787
    -0.21628
    -0.23469
    -0.27151
    -0.12424
    -0.16105
    -0.19787
    -0.08742
    -0.27151
    -0.16105
    -0.19787
    -0.25310
    -0.23469
    -0.12424
    -0.12424
    -0.25310
    -0.30833
    -0.12424
    -0.19787
    -0.17946
    -0.08742
    -0.10583
    -0.25310
    -0.14265
    -0.14265
    -0.10583
    -0.25310
    -0.14265
    -0.03219
     0.00463
     0.05986
    -0.03219
    -0.01378
    -0.16105
     0.00463
    -0.12424
     0.02304
    -0.08742
    -0.16105
    -0.12424
     0.00463
     0.04145
    -0.08742
    -0.14265
    -0.21628
    -0.05060
    -0.06901
    -0.10583
    -0.08742
    -0.14265
    -0.05060
    -0.16105
    -0.10583
     0.22554
    -0.10583
    -0.17946
    -0.23469
     0.00463
    -0.14265
    -0.17946
     0.13350
     0.44646
     0.66737
     0.96192
     0.04145
    -0.40038
    -0.32674
    -0.03219
    -0.10583
    -0.21628
    -0.01378
     0.63055
     0.35441
     0.04145
    -0.38197
    -0.51084
    -0.58447
    -0.58447
    -0.45561
    -0.34515
    -0.32674
    -0.40038
    -0.38197
    -0.23469
    -0.34515
    -0.17946
    -0.27151
    -0.28992
    -0.30833
    -0.25310
    -0.23469
    -0.14265
    -0.17946
    -0.25310
    -0.19787
    -0.06901
    -0.12424
    -0.19787
    -0.19787
    -0.19787
    -0.06901
    -0.14265
    -0.01378
    -0.21628
    -0.12424
    -0.08742
    -0.23469
    -0.08742
    -0.08742
    -0.14265
    -0.16105
     0.05986
    -0.25310
    -0.21628
    -0.03219
     0.00463
    -0.17946
    -0.19787
    -0.03219
    -0.06901
    -0.17946
    -0.06901
    -0.06901
    -0.12424
    -0.08742
    -0.17946
    -0.06901
    -0.03219
    -0.08742
    -0.14265
    -0.14265
    -0.30833
    -0.16105
     0.13350
     0.22554
     0.35441
    -0.54765
    -0.49243
     0.00463
    -0.08742
     0.00463
    -0.03219
    -0.19787
    -0.03219
    -0.03219
    -0.17946
    -0.17946
    -0.14265
    -0.19787
    -0.30833
    -0.06901
    -0.12424
    -0.19787
    -0.27151
    -0.38197
    -0.40038
    -0.34515
     0.57532
     0.11509
    -0.58447
    -0.12424
    -0.23469
    -0.23469
    -0.01378
    -0.17946
    -0.17946
    -0.03219
    -0.01378
    -0.12424
    -0.17946
    -0.10583
    -0.17946
    -0.08742
    -0.14265
    -0.19787
    -0.17946
    -0.19787
    -0.16105
    -0.08742
    -0.14265
    -0.28992
    -0.21628
    -0.12424
    -0.06901
    -0.06901
    -0.17946
    -0.14265
    -0.06901
    -0.06901
    -0.10583
    -0.10583
    -0.08742
    -0.08742
    -0.06901
    -0.06901
    -0.10583
    -0.10583
    -0.10583
    -0.30833
    -0.06901
    -0.06901
    -0.38197
    -0.14265
    -0.19787
    -0.16105
    -0.16105
    -0.38197
    -0.23469
    -0.30833
    -0.19787
    -0.23469
    -0.19787
    -0.21628
    -0.30833
    -0.27151
    -0.23469
    -0.01378
    -0.12424
    -0.21628
    -0.19787
    -0.03219
    -0.08742
    -0.16105
    -0.06901
    -0.14265
    -0.27151
    -0.23469
     0.04145
    -0.05060
    -0.05060
    -0.23469
    -0.21628
    -0.06901
    -0.12424
    -0.08742
    -0.21628
    -0.21628
    -0.10583
    -0.12424
    -0.06901
    -0.12424
    -0.14265
    -0.19787
    -0.14265
    -0.17946
    -0.38197
    -0.45561
    -0.65811
    -0.30833
    -0.12424
     0.20713
    -0.17946
    -0.58447
    -0.27151
    -0.27151
    -0.32674
    -0.63970
    -0.76857
     0.00463
     0.17032
     0.17032
     0.04145
    -0.16105
    -0.30833
    -0.16105
    -0.03219
    -0.05060
     0.00463
     0.11509
     0.02304
     0.05986
     0.09668
     0.05986
    -0.01378
    -0.01378
     0.04145
     0.00463
    -0.03219
    -0.01378
    -0.17946
    -0.01378
    -0.01378
    -0.08742
    -0.03219
    -0.06901
    -0.08742
    -0.08742
    -0.12424
    -0.06901
    -0.06901
    -0.03219
    -0.14265
    -0.06901
    -0.01378
     0.02304
    -0.14265
    -0.27151
    -0.06901
    -0.08742
    -0.06901
     0.00463
    -0.23469
    -0.16105
    -0.03219
    -0.05060
    -0.12424
    -0.16105
    -0.16105
    -0.16105
     0.07827
    -0.01378
    -0.12424
    -0.16105
    -0.12424
    -0.05060
    -0.06901
    -0.10583
    -0.05060
    -0.12424
    -0.08742
    -0.06901
    -0.01378
    -0.12424
    -0.05060
    -0.10583
    -0.08742
    -0.10583
    -0.08742
    -0.12424
    -0.12424
     0.20713
    -0.01378
    -0.16105
     0.00463
    -0.06901
     0.00463
    -0.06901
    -0.10583
    -0.14265
    -0.14265
    -0.03219
    -0.03219
    -0.03219
    -0.01378
    -0.27151
    -0.21628
    -0.06901
    -0.06901
    -0.19787
    -0.12424
    -0.19787
    -0.17946
    -0.19787
    -0.08742
     0.02304
    -0.12424
     0.02304
    -0.05060
     0.00463
    -0.12424
    -0.21628
    -0.30833
    -0.05060
    -0.08742
    -0.19787
    -0.10583
    -0.01378
    -0.19787
    -0.23469
    -0.23469
    -0.25310
    -0.21628
    -0.19787
    -0.19787
    -0.19787
    -0.27151
    -0.06901
    -0.27151
    -0.10583
     0.00463
    -0.47402
    -0.63970
     0.02304
    -0.03219
    -0.10583
    -0.25310
    -0.10583
    -0.19787
    -0.19787
    -0.19787
    -0.16105
    -0.06901
    -0.03219
    -0.27151
    -0.12424
     0.00463
    -0.06901
    -0.06901
    -0.12424
    -0.12424
    -0.19787
    -0.12424
    -0.06901
    -0.03219
    -0.10583
    -0.12424
    -0.10583
    -0.06901
     0.02304
     0.29918
    -0.08742
    -0.41879
    -0.27151
    -0.14265
     0.05986
    -0.01378
    -0.01378
    -0.06901
    -0.12424
    -0.06901
    -0.21628
    -0.08742
    -0.19787
    -0.12424
    -0.06901
    -0.10583
    -0.17946
    -0.03219
    -0.03219
    -0.12424
     0.02304
    -0.01378
    -0.06901
    -0.06901
    -0.10583
    -0.06901
     0.04145
    -0.17946
    -0.25310
    -0.52924
    -0.56606
    -0.34515
    -0.16105
     0.15191
    -0.23469
    -0.21628
    -0.12424
    -0.19787
    -0.08742
    -0.47402
    -0.73175
    -0.06901
     0.33600
     0.57532
     0.33600
     0.22554
     0.05986
     0.15191
     0.20713
     0.20713
     0.33600
     0.26236
     0.26236
     0.29918
     0.24395
     0.15191
     0.26236
     0.09668
     0.15191
     0.18873
     0.13350
     0.00463
     0.02304
     0.05986
    -0.01378
    -0.03219
    -0.03219
     0.00463
    -0.10583
    -0.01378
    -0.06901
     0.00463
    -0.08742
    -0.06901
    -0.01378
    -0.05060
    -0.08742
    -0.05060
    -0.12424
    -0.08742
    -0.16105
    -0.16105
    -0.01378
    -0.10583
    -0.32674
    -0.14265
    -0.16105
    -0.16105
    -0.27151
    -0.34515
    -0.25310
    -0.25310
    -0.25310
    -0.27151
    -0.32674
    -0.34515
    -0.32674
    -0.32674
    -0.27151
    -0.17946
    -0.38197
    -0.30833
    -0.30833
    -0.36356
    -0.27151
    -0.34515
    -0.25310
    -0.23469
    -0.19787
    -0.12424
    -0.19787
    -0.21628
    -0.21628
    -0.14265
    -0.12424
    -0.12424
    -0.21628
    -0.08742
    -0.16105
    -0.10583
    -0.17946
    -0.06901
    -0.01378
    -0.17946
    -0.03219
    -0.19787
    -0.17946
    -0.05060
    -0.17946
    -0.17946
    -0.08742
    -0.03219
    -0.12424
    -0.14265
    -0.23469
    -0.12424
    -0.14265
    -0.14265
    -0.14265
    -0.08742
    -0.06901
    -0.10583
    -0.10583
    -0.19787
    -0.10583
    -0.19787
    -0.10583
    -0.08742
    -0.16105
    -0.19787
    -0.14265
    -0.08742
    -0.10583
    -0.21628
    -0.25310
    -0.23469
    -0.25310
    -0.34515
    -0.32674
    -0.34515
    -0.41879
    -0.38197
    -0.40038
    -0.34515
    -0.25310
    -0.41879
    -0.43720
    -0.41879
    -0.38197
    -0.27151
    -0.40038
    -0.25310
    -0.27151
    -0.23469
    -0.16105
    -0.21628
    -0.17946
    -0.12424
    -0.28992
    -0.19787
    -0.17946
    -0.08742
    -0.03219
    -0.17946
    -0.17946
    -0.12424
    -0.12424
    -0.14265
    -0.08742
    -0.12424
    -0.03219
    -0.08742
    -0.03219
    -0.10583
    -0.16105
    -0.05060
    -0.03219
    -0.03219
    -0.14265
    -0.14265
    -0.08742
    -0.03219
    -0.12424
    -0.16105
    -0.16105
    -0.16105
    -0.14265
    -0.17946
    -0.14265
    -0.21628
    -0.25310
    -0.17946
    -0.14265
    -0.14265
    -0.27151
    -0.19787
    -0.21628
    -0.14265
    -0.14265
    -0.19787
    -0.17946
    -0.14265
    -0.01378
    -0.06901
    -0.03219
    -0.03219
    -0.05060
    -0.05060
     0.11509
     0.42805
     0.17032
    -0.16105
    -0.10583
     0.26236
     0.55692
     0.35441
     0.00463
     0.28077
     0.37282
     0.20713
     0.04145
    -0.16105
    -0.16105
    -0.14265
     0.00463
     0.11509
    -0.10583
    -0.27151
    -0.34515
    -0.34515
    -0.30833
    -0.25310
    -0.32674
    -0.32674
    -0.34515
    -0.17946
    -0.25310
    -0.16105
    -0.23469
    -0.08742
    -0.23469
    -0.08742
    -0.08742
    -0.14265
    -0.14265
    -0.12424
    -0.12424
    -0.16105
    -0.06901
    -0.17946
    -0.12424
    -0.10583
    -0.10583
    -0.14265
    -0.05060
    -0.17946
    -0.21628
    -0.08742
    -0.12424
    -0.05060
    -0.12424
    -0.12424
    -0.12424
    -0.12424
    -0.12424
    -0.10583
    -0.19787
    -0.17946
    -0.17946
    -0.06901
    -0.08742
    -0.17946
    -0.19787
    -0.19787
    -0.03219
    -0.14265
    -0.21628
    -0.16105
    -0.21628
    -0.14265
    -0.14265
    -0.12424
    -0.16105
    -0.17946
    -0.19787
    -0.17946
    -0.06901
    -0.23469
    -0.21628
    -0.16105
    -0.03219
    -0.01378
    -0.14265
    -0.14265
    -0.14265
    -0.19787
    -0.14265
    -0.10583
     0.00463
    -0.06901
    -0.16105
    -0.19787
    -0.06901
    -0.12424
    -0.19787
    -0.23469
    -0.06901
    -0.05060
    -0.23469
    -0.17946
    -0.30833
    -0.30833
    -0.16105
    -0.10583
    -0.27151
    -0.32674
    -0.25310
    -0.30833
    -0.30833
    -0.21628
    -0.34515
    -0.45561
    -0.28992
    -0.34515
    -0.27151
    -0.19787
    -0.32674
    -0.28992
    -0.32674
    -0.27151
    -0.25310
    -0.27151
    -0.23469
    -0.14265
    -0.16105
    -0.14265
    -0.16105
    -0.23469
    -0.21628
     0.00463
    -0.08742
    -0.10583
    -0.14265
    -0.12424
    -0.17946
    -0.08742
    -0.05060
    -0.10583
    -0.17946
    -0.10583
    -0.14265
    -0.21628
    -0.16105
    -0.17946
    -0.25310
    -0.16105
    -0.21628
    -0.19787
    -0.16105
    -0.17946
    -0.16105
    -0.16105
    -0.16105
    -0.12424
    -0.12424
    -0.12424
    -0.19787
    -0.10583
    -0.05060
    -0.12424
    -0.25310
     0.00463
    -0.05060
    -0.12424
    -0.16105
    -0.19787
    -0.17946
    -0.25310
    -0.21628
    -0.21628
     0.05986
     0.13350
    -0.40038
    -0.27151
    -0.25310
    -0.12424
    -0.30833
    -0.21628
    -0.01378
    -0.27151
    -0.08742
    -0.14265
    -0.08742
    -0.06901
    -0.17946
    -0.12424
    -0.17946
    -0.10583
    -0.06901
    -0.03219
     0.18873
     0.00463
     0.02304
    -0.03219
     0.02304
     0.46487
     0.17032
    -0.12424
    -0.27151
     0.22554
     0.46487
    -0.25310
    -0.28992
    -0.25310
    -0.17946
    -0.30833
    -0.23469
    -0.28992
    -0.38197
    -0.51084
    -0.45561
    -0.41879
    -0.49243
    -0.49243
    -0.49243
    -0.45561
    -0.38197
    -0.41879
    -0.36356
    -0.19787
    -0.30833
    -0.30833
    -0.30833
    -0.10583
    -0.12424
    -0.30833
    -0.10583
    -0.10583
    -0.25310
    -0.12424
    -0.17946
    -0.23469
    -0.14265
    -0.21628
    -0.14265
    -0.12424
    -0.16105
    -0.23469
    -0.19787
    -0.14265
    -0.14265
    -0.25310
    -0.28992
    -0.21628
    -0.16105
    -0.19787
    -0.16105
    -0.23469
    -0.17946
    -0.23469
    -0.16105
    -0.17946
    -0.14265
    -0.12424
    -0.21628
    -0.16105
    -0.21628
    -0.21628
    -0.27151
    -0.10583
    -0.23469
    -0.27151
    -0.08742
    -0.10583
    -0.14265
    -0.19787
    -0.25310
    -0.19787
    -0.16105
    -0.14265
    -0.23469
    -0.25310
    -0.16105
    -0.14265
    -0.34515
    -0.12424
    -0.27151
    -0.25310
    -0.14265
    -0.23469
    -0.23469
    -0.06901
     0.02304
    -0.16105
    -0.19787
    -0.21628
    -0.36356
    -0.17946
    -0.06901
    -0.19787
    -0.19787
    -0.19787
    -0.10583
    -0.25310
    -0.23469
    -0.23469
    -0.19787
    -0.17946
    -0.32674
    -0.16105
    -0.27151
    -0.16105
    -0.12424
    -0.16105
    -0.08742
    -0.03219
    -0.17946
    -0.16105
    -0.10583
    -0.16105
    -0.17946
    -0.10583
    -0.10583
    -0.19787
    -0.19787
    -0.19787
    -0.14265
     0.00463
    -0.10583
    -0.12424
    -0.17946
    -0.10583
    -0.10583
    -0.14265
    -0.08742
    -0.08742
    -0.16105
    -0.05060
    -0.08742
    -0.12424
    -0.12424
    -0.12424
    -0.10583
    -0.14265
    -0.17946
    -0.06901
    -0.12424
    -0.17946
    -0.12424
    -0.23469
     0.04145
    -0.06901
    -0.16105
    -0.16105
    -0.10583
    -0.08742
    -0.06901
    -0.16105
    -0.10583
    -0.05060
    -0.06901
    -0.10583
    -0.21628
    -0.16105
    -0.16105
    -0.03219
    -0.10583
    -0.03219
    -0.16105
    -0.10583
    -0.16105
    -0.10583
    -0.05060
    -0.16105
    -0.27151
    -0.19787
    -0.06901
     0.00463
    -0.08742
    -0.06901
    -0.14265
    -0.16105
    -0.25310
    -0.12424
    -0.14265
    -0.23469
     0.26236
     0.46487
     0.75942
     0.88829
     0.20713
    -0.05060
    -0.32674
    -0.23469
    -0.12424
     0.00463
    -0.12424
     0.00463
     0.46487
     0.09668
    -0.23469
    -0.71334
    -0.69493
    -0.76857
    -0.67652
    -0.73175
    -0.62129
    -0.52924
    -0.41879
    -0.34515
    -0.34515
    -0.34515
    -0.34515
    -0.27151
    -0.40038
    -0.23469
    -0.12424
    -0.36356
    -0.25310
    -0.27151
    -0.16105
    -0.23469
    -0.25310
    -0.25310
    -0.19787
    -0.16105
    -0.19787
    -0.19787
    -0.14265
     0.18873
     0.04145
    -0.38197
    -0.41879
    -0.16105
    -0.17946
     0.00463
    -0.03219
    -0.12424
    -0.12424
    -0.21628
    -0.14265
    -0.17946
    -0.19787
    -0.16105
    -0.16105
    -0.23469
    -0.25310
    -0.16105
    -0.06901
    -0.14265
    -0.19787
    -0.12424
    -0.17946
    -0.14265
    -0.19787
    -0.14265
    -0.25310
    -0.14265
    -0.19787
    -0.19787
    -0.41879
    -0.73175
    -0.67652
     0.61214
     0.11509
    -0.45561
    -0.49243
    -0.32674
    -0.19787
    -0.14265
    -0.06901
    -0.12424
    -0.06901
    -0.08742
     0.04145
    -0.01378
     0.00463
    -0.05060
    -0.10583
    -0.17946
    -0.03219
     0.00463
    -0.23469
    -0.14265
    -0.19787
    -0.14265
    -0.21628
    -0.23469
    -0.23469
    -0.27151
    -0.21628
    -0.16105
    -0.25310
    -0.16105
    -0.19787
    -0.23469
    -0.23469
    -0.03219
    -0.16105
    -0.19787
    -0.03219
    -0.17946
     0.00463
    -0.10583
    -0.12424
    -0.17946
    -0.06901
     0.00463
    -0.17946
    -0.08742
    -0.08742
    -0.16105
    -0.08742
    -0.05060
    -0.05060
    -0.08742
    -0.10583
    -0.10583
    -0.03219
     0.04145
    -0.03219
    -0.03219
    -0.03219
     0.00463
    -0.01378
     0.04145
    -0.05060
    -0.05060
    -0.19787
    -0.01378
     0.02304
    -0.12424
    -0.12424
    -0.17946
    -0.08742
    -0.08742
    -0.14265
    -0.14265
    -0.25310
    -0.23469
    -0.12424
    -0.16105
    -0.06901
    -0.16105
    -0.28992
    -0.14265
     0.04145
     0.02304
    -0.06901
    -0.08742
    -0.06901
    -0.01378
    -0.10583
    -0.06901
    -0.14265
    -0.06901
    -0.03219
     0.02304
    -0.01378
    -0.10583
    -0.23469
    -0.16105
    -0.01378
    -0.06901
    -0.16105
    -0.16105
    -0.08742
    -0.01378
    -0.03219
     0.00463
    -0.14265
    -0.30833
    -0.10583
    -0.23469
    -0.19787
    -0.25310
    -0.62129
    -0.43720
     0.81465
     0.83306
    -0.32674
    -0.38197
    -0.03219
    -0.49243
    -0.28992
    -0.40038
    -0.52924
    -0.12424
     0.26236
     0.26236
     0.13350
    -0.23469
    -0.47402
    -0.54765
    -0.43720
    -0.25310
    -0.32674
    -0.12424
    -0.27151
    -0.16105
    -0.10583
    -0.17946
    -0.05060
    -0.14265
    -0.16105
    -0.12424
    -0.21628
    -0.14265
    -0.17946
    -0.17946
    -0.10583
    -0.14265
    -0.12424
    -0.23469
    -0.06901
    -0.14265
    -0.10583
    -0.14265
    -0.08742
    -0.08742
    -0.10583
    -0.14265
    -0.03219
    -0.16105
     0.04145
    -0.10583
    -0.23469
    -0.17946
    -0.12424
    -0.06901
    -0.14265
    -0.17946
    -0.12424
    -0.38197
    -0.10583
    -0.03219
    -0.23469
    -0.17946
    -0.19787
     0.13350
     0.22554
    -0.45561
    -0.60288
    -0.08742
    -0.10583
    -0.01378
     0.04145
    -0.10583
    -0.36356
    -0.19787
    -0.06901
    -0.08742
    -0.19787
    -0.27151
    -0.23469
    -0.06901
    -0.19787
    -0.19787
    -0.12424
    -0.17946
    -0.03219
    -0.17946
    -0.10583
    -0.16105
    -0.17946
    -0.12424
    -0.25310
     0.04145
     0.15191
    -0.14265
    -0.16105
    -0.06901
    -0.06901
    -0.19787
    -0.27151
    -0.21628
     0.09668
     0.04145
    -0.12424
    -0.41879
    -0.27151
    -0.40038
    -0.19787
    -0.21628
    -0.30833
    -0.23469
    -0.32674
    -0.45561
    -0.47402
    -0.43720
    -0.41879
    -0.45561
    -0.27151
    -0.30833
    -0.34515
    -0.27151
    -0.36356
    -0.49243
    -0.34515
    -0.30833
    -0.36356
    -0.30833
    -0.30833
    -0.27151
    -0.25310
    -0.19787
    -0.19787
    -0.27151
    -0.17946
    -0.19787
    -0.30833
    -0.25310
    -0.12424
    -0.19787
    -0.23469
    -0.21628
    -0.23469
    -0.12424
    -0.10583
    -0.12424
    -0.16105
    -0.06901
    -0.12424
    -0.34515
    -0.14265
    -0.10583
    -0.01378
    -0.16105
    -0.14265
    -0.17946
    -0.21628
    -0.27151
    -0.14265
    -0.06901
    -0.12424
    -0.14265
    -0.14265
    -0.19787
    -0.16105
    -0.17946
    -0.17946
    -0.03219
    -0.17946
    -0.14265
    -0.08742
    -0.03219
    -0.12424
    -0.16105
    -0.16105
    -0.16105
    -0.06901
    -0.08742
    -0.16105
    -0.17946
    -0.10583
    -0.16105
    -0.28992
    -0.10583
    -0.06901
    -0.10583
    -0.05060
    -0.06901
    -0.21628
    -0.17946
    -0.08742
    -0.14265
    -0.12424
    -0.08742
    -0.10583
    -0.10583
    -0.23469
    -0.23469
    -0.19787
     0.02304
     0.44646
    -0.16105
    -0.63970
    -0.91584
    -0.67652
    -0.17946
     0.04145
    -0.34515
    -0.08742
    -0.16105
    -0.30833
    -0.27151
    -0.78698
    -0.78698
    -0.28992
     0.04145
     0.29918
     0.04145
    -0.10583
     0.05986
    -0.03219
     0.00463
     0.02304
     0.15191
     0.18873
     0.18873
     0.20713
     0.09668
     0.17032
     0.02304
    -0.03219
    -0.03219
     0.11509
    -0.06901
    -0.08742
     0.05986
    -0.12424
    -0.03219
    -0.19787
    -0.23469
    -0.10583
    -0.14265
    -0.03219
    -0.12424
    -0.10583
    -0.10583
    -0.21628
    -0.14265
    -0.10583
    -0.12424
    -0.25310
    -0.06901
    -0.08742
    -0.05060
    -0.23469
    -0.21628
    -0.14265
    -0.06901
    -0.12424
    -0.16105
    -0.14265
    -0.19787
    -0.14265
    -0.25310
    -0.08742
    -0.08742
    -0.16105
    -0.23469
    -0.19787
    -0.19787
    -0.23469
    -0.16105
    -0.14265
    -0.16105
    -0.10583
    -0.03219
    -0.17946
    -0.06901
     0.00463
    -0.14265
     0.00463
     0.09668
    -0.10583
    -0.10583
     0.05986
     0.02304
     0.11509
     0.05986
    -0.08742
    -0.17946
     0.02304
     0.02304
    -0.01378
    -0.03219
    -0.08742
    -0.06901
    -0.10583
     0.04145
    -0.03219
    -0.14265
    -0.19787
    -0.06901
    -0.03219
    -0.16105
    -0.03219
     0.04145
     0.15191
     0.29918
    -0.36356
    -0.76857
    -0.06901
     0.02304
    -0.08742
     0.05986
    -0.05060
    -0.21628
    -0.27151
    -0.10583
    -0.17946
    -0.14265
    -0.25310
    -0.25310
    -0.28992
    -0.19787
    -0.16105
    -0.05060
    -0.10583
    -0.21628
     0.00463
     0.15191
    -0.27151
    -0.40038
    -0.12424
    -0.10583
    -0.14265
    -0.12424
    -0.14265
    -0.17946
    -0.23469
    -0.17946
    -0.19787
    -0.25310
    -0.40038
    -0.34515
    -0.45561
    -0.32674
    -0.27151
    -0.32674
    -0.41879
    -0.36356
    -0.41879
    -0.34515
    -0.40038
    -0.43720
    -0.41879
    -0.30833
    -0.32674
    -0.27151
    -0.47402
    -0.40038
    -0.71334
    -0.40038
    -0.06901
    -0.21628
    -0.38197
    -0.25310
    -0.25310
    -0.30833
    -0.23469
    -0.19787
    -0.27151
    -0.17946
    -0.19787
    -0.10583
    -0.14265
    -0.06901
    -0.19787
    -0.19787
    -0.16105
    -0.14265
    -0.19787
    -0.19787
    -0.19787
    -0.08742
    -0.19787
    -0.16105
    -0.12424
    -0.14265
    -0.10583
     0.00463
    -0.14265
    -0.08742
    -0.06901
    -0.10583
     0.04145
     0.18873
    -0.10583
    -0.12424
