# Supplementary material for: Software algorithm and hardware design for real-time implementation of new spectral estimator
Source: Biomed Eng Online. 2014 May 9;13:61. doi: 10.1186/1475-925X-13-61 (PMC4057578; doi:10.1186/1475-925X-13-61)
Supplement: Additional file 2 — txtfiles.zip. [file 1475-925X-13-61-S2.zip › FILE111.TXT]

     6.52475
     6.08353
     5.56877
     5.49523
     5.34816
     4.98047
     4.46571
     4.46571
     3.73034
     2.55375
     2.77436
     3.73034
     3.14205
     2.62729
     2.33314
     1.96545
     1.96545
     1.81838
     1.96545
     2.40668
     2.11253
     2.18607
     1.59777
     1.59777
     1.23008
     0.71533
     1.52423
     1.59777
     1.00947
     1.00947
     1.08301
     1.15655
     0.27410
     0.34764
     0.78886
     0.64179
     0.42118
     0.64179
     0.34764
     1.08301
     0.78886
     1.00947
     1.15655
     1.74484
     1.23008
     0.86240
     0.93594
     1.67131
     2.77436
     1.96545
     0.49471
     0.56825
     0.56825
     0.86240
     1.23008
     1.08301
     1.59777
     0.42118
    -1.04956
    -1.27017
    -0.97603
    -0.90249
    -0.31419
     0.27410
     0.49471
    -0.24066
     0.27410
     1.81838
     0.56825
     0.12703
     0.49471
     0.49471
     1.08301
     1.37716
     1.89192
     1.59777
     1.74484
     1.74484
     1.30362
     1.37716
     1.08301
     0.93594
     0.71533
    -0.24066
    -1.49079
    -0.90249
    -0.02004
     1.08301
     1.59777
     1.52423
    -0.16712
    -1.27017
    -0.53480
    -0.97603
    -0.53480
     0.93594
     0.93594
     1.08301
     0.93594
     0.56825
     1.00947
     1.23008
     0.64179
     0.86240
     0.71533
     1.45070
     1.08301
     1.08301
     1.00947
     1.15655
     0.64179
     0.64179
     0.86240
     0.93594
     0.64179
     0.64179
     0.49471
     0.27410
     1.00947
     1.08301
     0.78886
     0.49471
    -0.02004
    -0.82895
    -0.38773
     0.78886
    -0.60834
    -0.97603
     0.20057
    -0.24066
    -0.46127
    -1.04956
    -0.90249
    -0.97603
    -0.38773
    -0.53480
    -0.24066
     0.05349
     0.27410
     0.34764
     0.20057
     0.71533
     0.86240
     1.52423
     1.30362
     1.08301
     1.81838
     1.67131
     0.71533
     0.56825
     0.71533
     1.59777
     1.08301
     0.27410
     0.56825
     0.34764
     0.27410
     0.93594
     0.86240
     0.64179
     0.56825
     1.74484
     1.30362
     1.08301
     0.93594
     0.93594
     1.52423
     1.67131
     1.74484
     2.18607
     0.93594
    -0.38773
    -0.38773
     1.52423
     2.55375
     1.96545
     0.93594
    -0.38773
    -0.16712
     0.71533
     0.78886
     0.34764
    -0.16712
     0.27410
     0.78886
     0.49471
     0.05349
     0.05349
    -0.46127
     0.27410
     1.59777
    -0.24066
    -0.46127
    -0.82895
    -0.68188
    -0.09358
    -0.53480
    -0.02004
     0.49471
     0.71533
     0.49471
    -0.16712
     0.20057
     0.78886
     0.20057
     0.20057
     0.93594
     0.64179
     0.56825
     0.86240
     1.08301
     0.93594
     0.49471
     0.86240
     1.52423
     1.59777
     1.08301
     0.64179
     1.45070
     1.59777
     1.37716
     0.93594
     2.11253
     1.52423
     1.59777
     1.52423
     1.52423
     1.89192
     1.37716
     1.74484
     1.81838
     1.30362
     0.93594
     1.37716
     0.86240
    -0.31419
    -0.38773
    -0.97603
    -0.02004
     1.30362
     1.45070
     1.08301
     0.12703
     0.05349
    -0.16712
     0.64179
     1.52423
     2.03899
     2.40668
     2.03899
     1.30362
     0.71533
     0.27410
     1.45070
     3.65681
     3.95095
     2.48021
     1.23008
     0.56825
     0.27410
     0.27410
     0.86240
     0.71533
     1.67131
     1.15655
     1.23008
     1.37716
     0.71533
     0.71533
     0.42118
     0.78886
     1.08301
     1.59777
     0.78886
     0.93594
     0.71533
     0.78886
     0.64179
     0.93594
     1.15655
     1.37716
     1.37716
     1.30362
     1.37716
     1.59777
     1.96545
     1.37716
     2.11253
     2.33314
     1.37716
     1.74484
     1.74484
     1.96545
     1.00947
     0.34764
     0.86240
     0.42118
     0.49471
     0.64179
     1.23008
     0.86240
    -0.38773
    -0.53480
     0.20057
     1.30362
     1.96545
     2.11253
     2.18607
     2.33314
     1.89192
     2.11253
     1.67131
     2.77436
     2.77436
     3.73034
     3.58327
     3.14205
     1.89192
     0.93594
     0.71533
     0.71533
    -0.09358
     0.42118
     1.59777
     0.05349
     0.56825
     0.34764
     0.49471
     0.49471
     0.56825
     0.56825
     0.64179
     1.52423
     1.74484
     2.03899
     1.96545
     2.25960
     2.18607
     2.33314
     2.18607
     2.48021
     2.03899
     1.67131
     1.67131
     1.45070
     1.23008
     1.23008
     1.45070
     1.23008
     1.59777
     1.23008
     0.78886
     1.23008
     1.52423
     0.93594
     0.71533
     1.00947
     1.08301
     1.67131
     1.30362
     1.67131
     1.08301
     1.23008
     1.45070
     1.23008
     1.45070
     0.78886
     0.78886
     0.93594
     1.59777
     1.08301
     1.00947
     1.00947
     0.78886
     1.23008
     0.86240
     0.64179
     1.15655
     0.64179
     0.93594
     0.71533
     0.86240
     1.08301
     0.42118
     0.27410
     1.52423
     0.78886
     0.71533
     0.56825
     0.78886
     0.27410
     0.64179
     0.71533
     0.86240
     0.49471
     0.42118
     0.64179
     1.08301
     0.56825
     0.93594
     0.27410
     0.86240
     0.71533
     0.64179
     0.49471
     1.00947
     1.08301
     0.93594
     0.93594
     0.78886
     0.86240
     1.52423
     1.37716
     1.45070
     2.18607
     2.40668
     2.03899
     1.74484
     1.52423
     0.64179
     1.59777
     2.99497
     3.21558
     1.89192
     0.42118
     0.34764
     0.71533
    -1.04956
    -0.68188
     0.12703
    -0.16712
    -1.12310
    -1.63786
    -2.07908
    -1.34371
    -1.12310
    -2.00554
    -1.49079
    -0.82895
    -1.19664
    -1.71140
    -1.27017
    -0.75542
    -0.53480
    -0.60834
    -0.68188
    -0.75542
    -0.31419
    -1.04956
    -1.04956
     0.49471
     0.49471
     1.45070
     0.93594
    -0.09358
    -0.46127
    -0.90249
    -0.46127
    -0.16712
     1.81838
     2.62729
     2.40668
     1.96545
     1.89192
     1.67131
     0.71533
     1.30362
     1.81838
     1.89192
     2.33314
     2.62729
     2.70083
     2.77436
     2.99497
     2.55375
     2.55375
     2.11253
     1.52423
     1.59777
     1.59777
     2.18607
     1.74484
     1.52423
     1.45070
     0.86240
     0.05349
    -0.09358
     0.27410
    -0.68188
    -0.53480
     0.12703
    -0.09358
     0.42118
    -0.02004
    -0.38773
     0.27410
    -0.16712
     0.05349
     0.20057
     0.93594
     0.34764
     0.34764
     0.78886
     0.56825
     0.86240
     0.49471
     0.56825
     0.64179
     0.78886
     0.27410
     0.42118
    -0.09358
    -0.24066
     0.12703
    -0.53480
     0.12703
     0.05349
    -0.68188
    -0.02004
    -0.02004
    -0.24066
    -0.46127
    -1.04956
    -0.68188
    -0.46127
     0.05349
    -0.09358
    -0.02004
     0.12703
     0.05349
    -0.24066
    -0.02004
     0.56825
    -0.16712
     0.27410
     0.05349
     0.34764
    -0.24066
     0.34764
     0.34764
     0.64179
     0.56825
     0.34764
     0.20057
     0.05349
    -0.09358
     0.42118
     0.20057
     0.20057
     0.49471
     0.12703
     0.42118
     0.56825
     0.42118
     0.34764
     0.64179
     0.71533
     0.56825
     0.86240
     0.20057
     0.56825
     0.93594
     1.08301
     0.56825
     1.08301
     0.71533
     1.00947
     1.00947
     0.49471
     1.08301
     0.78886
     1.00947
     1.00947
     1.08301
     1.00947
     1.23008
     1.08301
     1.23008
     1.30362
     1.30362
     2.48021
     2.18607
     1.89192
     1.81838
     0.56825
    -0.53480
    -0.38773
     1.23008
     2.77436
     2.25960
     1.52423
     0.49471
    -0.16712
    -0.53480
    -1.19664
    -0.75542
    -0.60834
    -0.09358
     0.20057
     0.12703
    -0.02004
    -0.46127
    -1.19664
    -1.27017
    -0.53480
     0.05349
    -0.31419
    -0.31419
    -0.53480
    -0.16712
    -0.31419
    -0.53480
    -0.09358
     0.71533
    -0.09358
    -0.24066
     0.42118
     0.93594
     0.93594
     0.49471
     0.86240
     0.42118
     0.71533
     1.37716
    -0.24066
    -0.31419
     0.34764
    -0.02004
    -0.60834
     0.12703
    -0.02004
    -0.60834
    -0.24066
    -0.02004
    -0.46127
    -0.60834
    -0.31419
     0.05349
     0.42118
     1.00947
     0.42118
     0.42118
     0.05349
     0.42118
     0.12703
     0.78886
     1.45070
     0.93594
     0.86240
     0.56825
     0.20057
    -0.46127
    -0.90249
    -0.60834
     0.34764
     0.12703
     0.71533
     0.56825
     0.64179
     0.64179
    -0.09358
     0.27410
     1.23008
     1.23008
     1.45070
     1.52423
     1.67131
     1.23008
     1.67131
     1.15655
     1.52423
     0.71533
     1.15655
     1.30362
     2.03899
     1.59777
     0.86240
     0.71533
     1.45070
     0.86240
     0.86240
     1.00947
     1.15655
     0.93594
     0.78886
     0.71533
     0.56825
     0.42118
     0.71533
     0.78886
     0.20057
     0.56825
     0.05349
    -0.09358
     0.42118
    -0.31419
    -0.38773
    -0.46127
    -0.60834
    -0.46127
    -0.24066
    -0.97603
    -0.75542
    -0.75542
    -0.24066
    -0.82895
    -0.60834
    -0.90249
    -1.04956
    -0.68188
    -0.38773
    -0.38773
    -0.53480
    -0.38773
    -0.38773
    -0.16712
    -0.24066
     0.05349
     0.05349
    -0.09358
    -0.09358
     0.12703
    -0.02004
     0.12703
     0.27410
    -0.24066
    -0.31419
     0.34764
    -0.02004
     0.12703
    -0.02004
     0.27410
     0.42118
     0.34764
     0.20057
     0.27410
     0.20057
     0.49471
     0.27410
     0.27410
     0.34764
     0.27410
     0.56825
     0.78886
     1.15655
     0.86240
     1.37716
     1.81838
     1.52423
     0.86240
    -0.60834
    -1.71140
    -1.19664
     0.64179
     1.67131
     0.93594
     0.12703
    -0.60834
    -0.90249
    -1.19664
    -1.41725
    -1.34371
    -2.07908
    -1.85847
    -1.27017
    -1.12310
    -0.90249
    -1.56432
    -2.00554
    -1.63786
    -1.78493
    -2.00554
    -1.41725
    -1.41725
    -1.49079
    -1.56432
    -1.27017
    -1.63786
    -1.27017
    -1.27017
    -1.27017
    -0.90249
    -0.90249
    -0.68188
    -0.90249
    -0.38773
    -0.53480
    -0.38773
    -0.38773
     0.12703
    -0.09358
    -0.46127
     0.20057
    -0.09358
     0.64179
     0.34764
     0.27410
     0.05349
     0.56825
     0.05349
     0.49471
     0.71533
     0.86240
     0.27410
     0.86240
     0.20057
     0.05349
    -0.02004
    -0.53480
    -1.04956
    -0.82895
    -0.90249
    -0.53480
    -0.38773
    -0.24066
    -1.04956
    -1.71140
    -1.71140
    -1.19664
    -1.12310
    -1.19664
    -1.41725
    -1.12310
    -1.27017
    -1.12310
    -0.09358
    -0.09358
    -0.60834
    -1.34371
    -1.27017
    -0.68188
    -1.04956
    -1.71140
    -1.12310
     0.05349
    -0.24066
    -0.68188
    -0.75542
    -1.63786
    -1.56432
    -1.12310
    -0.60834
    -0.60834
    -1.04956
    -0.68188
    -0.90249
    -0.68188
    -0.75542
    -0.82895
    -0.53480
    -0.60834
    -1.04956
     0.05349
    -0.60834
    -0.38773
    -0.46127
    -0.68188
     0.05349
     0.12703
     0.12703
     0.42118
    -0.46127
    -1.12310
    -1.04956
    -0.60834
    -0.16712
     0.34764
     0.34764
     0.20057
    -0.09358
    -0.38773
    -0.68188
    -0.24066
    -0.09358
     0.42118
     0.12703
     0.20057
     0.42118
     1.08301
     1.30362
     1.08301
     1.08301
     0.78886
     0.86240
     0.78886
     1.08301
     1.23008
     1.37716
     1.08301
     1.23008
     1.52423
     1.59777
     0.93594
     1.08301
     1.23008
     1.08301
     1.52423
     1.37716
     1.23008
     1.81838
     1.15655
     1.37716
     1.59777
     1.74484
     1.59777
     1.45070
     1.81838
     1.74484
     1.67131
     1.59777
     1.67131
     1.74484
     1.52423
     1.74484
     2.70083
     1.89192
     1.74484
     1.74484
     0.34764
     0.05349
     0.71533
     0.93594
     1.59777
     1.30362
     1.52423
     1.37716
     0.64179
     0.05349
     0.20057
    -0.24066
     0.27410
     0.93594
     0.49471
     0.71533
     0.42118
     0.71533
     0.20057
     0.27410
    -0.31419
    -0.24066
     0.05349
     0.56825
     0.05349
    -0.02004
    -0.46127
    -0.24066
    -0.09358
    -0.09358
     0.49471
     0.86240
     0.42118
     0.86240
     0.78886
     0.78886
     0.93594
     1.74484
     1.52423
     2.03899
     2.18607
     1.67131
     1.52423
     1.59777
     2.40668
     2.18607
     1.96545
     1.37716
     1.37716
     1.37716
     1.00947
     1.08301
     1.59777
     1.67131
     1.81838
     1.23008
     1.08301
     1.23008
     0.05349
     0.12703
     0.27410
     0.56825
     1.37716
     0.56825
     0.64179
     1.15655
     0.12703
    -0.24066
    -0.46127
     0.78886
     0.20057
    -0.24066
    -0.38773
     0.20057
     0.20057
     0.86240
     0.42118
     0.56825
     0.56825
     0.42118
     0.27410
     0.20057
     1.08301
     1.08301
     0.93594
     1.30362
     1.45070
     1.23008
     1.37716
     0.71533
     1.08301
     1.37716
     1.15655
     1.30362
     1.23008
     0.86240
     0.93594
     0.56825
     1.52423
     1.45070
     0.93594
     1.00947
     1.00947
     0.86240
     0.42118
     1.08301
     0.93594
     0.93594
     1.00947
     0.93594
     1.45070
     1.37716
     0.86240
     1.23008
     1.23008
     0.93594
     0.78886
     0.49471
     1.15655
     1.45070
     0.86240
     0.93594
     1.37716
     1.45070
     1.37716
     1.08301
     0.34764
    -0.09358
     0.20057
     0.78886
     1.67131
     1.45070
     1.00947
     0.56825
     1.08301
     0.78886
     0.86240
     0.49471
    -0.02004
    -0.09358
     0.42118
    -0.09358
     0.27410
     0.20057
     0.12703
    -0.68188
    -1.19664
    -1.04956
    -1.41725
    -1.78493
    -1.19664
    -0.90249
    -1.27017
    -1.04956
    -1.12310
    -0.90249
    -0.90249
    -0.68188
    -0.09358
     1.00947
     1.15655
     1.89192
     2.18607
     0.05349
    -0.46127
    -1.04956
    -0.38773
     1.15655
     2.25960
     1.37716
     0.71533
     0.49471
     0.20057
    -1.41725
    -1.34371
    -0.97603
    -0.90249
    -0.82895
    -1.04956
    -1.04956
    -1.04956
    -0.97603
    -1.78493
    -0.97603
    -1.56432
    -2.00554
    -1.49079
    -1.04956
    -1.19664
    -1.56432
    -1.56432
    -1.27017
    -0.60834
    -1.19664
    -0.97603
    -0.31419
    -0.53480
    -0.16712
    -0.31419
     0.42118
     0.49471
     0.34764
     0.49471
     0.34764
     0.78886
     1.08301
     0.56825
     0.56825
     0.71533
     1.08301
     1.08301
     0.93594
     1.00947
     0.78886
     0.05349
     0.05349
     0.86240
     0.42118
     0.56825
     0.86240
     0.78886
     0.34764
     0.27410
     0.20057
     0.20057
     0.20057
     0.42118
     0.64179
     0.49471
     0.05349
    -0.09358
     0.27410
     0.64179
     0.34764
    -0.53480
     0.05349
     0.12703
     0.20057
    -0.02004
     0.20057
    -0.09358
     0.05349
     0.64179
     0.64179
    -0.38773
    -0.16712
     0.34764
     0.42118
     0.12703
     0.56825
    -0.38773
    -0.09358
     0.20057
    -0.38773
    -1.34371
    -0.75542
     0.20057
     0.05349
    -0.38773
    -0.75542
    -0.90249
    -1.34371
    -0.60834
    -1.49079
    -0.82895
    -0.24066
    -0.53480
    -0.60834
    -0.09358
    -0.60834
    -0.24066
    -0.53480
    -0.46127
    -0.38773
    -0.53480
    -0.60834
     0.12703
    -0.53480
    -0.38773
    -0.16712
     0.49471
     0.05349
    -0.24066
    -0.31419
    -0.24066
     0.12703
     0.27410
     0.20057
     0.42118
     0.34764
     0.20057
     0.49471
     0.49471
     0.42118
     0.34764
     0.34764
     0.20057
     0.56825
     0.42118
     0.42118
     0.86240
     0.71533
     0.34764
    -0.24066
    -1.63786
    -0.31419
     0.42118
     0.64179
     0.71533
     0.34764
     0.27410
    -0.38773
    -0.60834
    -0.31419
     0.20057
    -0.46127
    -0.75542
     0.27410
     0.86240
     1.08301
     0.12703
     1.08301
     0.20057
     0.05349
     0.64179
     2.33314
     3.65681
     3.50973
     2.18607
     2.48021
     1.52423
     0.05349
    -0.02004
     1.74484
     4.09803
     3.87742
     2.11253
     0.93594
     0.86240
    -0.24066
    -0.68188
    -0.90249
    -1.27017
    -1.27017
    -1.19664
    -0.75542
    -0.90249
    -0.82895
    -1.49079
    -1.63786
    -1.41725
    -1.19664
    -0.68188
    -1.27017
    -0.53480
     0.20057
     0.20057
    -0.16712
    -0.09358
    -0.09358
     0.20057
     0.20057
     1.52423
     1.00947
     1.23008
     1.23008
     0.64179
     0.64179
    -0.16712
    -0.53480
     0.42118
     0.71533
     0.42118
     0.34764
     0.27410
     0.49471
     0.20057
    -0.82895
     0.49471
     0.56825
     0.42118
     0.49471
     0.12703
     0.49471
     0.78886
     1.30362
     1.08301
     1.15655
     1.08301
     1.00947
     1.37716
     0.86240
     1.00947
     0.86240
     0.93594
     1.59777
     1.00947
     1.23008
     0.78886
     0.78886
     0.49471
     0.05349
     0.42118
     0.42118
     0.56825
     0.49471
    -0.75542
    -1.04956
    -1.04956
     0.56825
    -0.24066
    -0.31419
    -0.16712
     0.05349
    -0.38773
    -0.38773
    -0.16712
     0.12703
     0.20057
     0.42118
     0.78886
     1.15655
     0.93594
     1.45070
     1.08301
     1.08301
     0.93594
     1.37716
     1.59777
     1.23008
     1.30362
     1.08301
     1.08301
     1.23008
     1.15655
     1.08301
     0.93594
     0.93594
     0.93594
     1.23008
     1.08301
     1.00947
     0.27410
     0.93594
     1.08301
     0.78886
     0.78886
     0.93594
     0.64179
     0.64179
     0.49471
     0.71533
     0.93594
     0.64179
     0.78886
     0.49471
     0.86240
     0.64179
     0.49471
     0.49471
     1.00947
     0.64179
     0.64179
     0.93594
     0.56825
     0.93594
     0.71533
     0.78886
     0.64179
     0.78886
     0.93594
     0.78886
     1.00947
     0.86240
     0.86240
     0.49471
     1.15655
     0.93594
     1.15655
     1.30362
     1.08301
     1.45070
     0.93594
     1.23008
     1.37716
     1.08301
     1.37716
     1.08301
     1.52423
     1.67131
     1.37716
     1.37716
     2.11253
     2.70083
     2.40668
     2.84790
     2.70083
     1.74484
     0.56825
    -0.24066
     1.23008
     2.40668
     2.84790
     1.37716
     0.86240
     0.12703
    -0.31419
    -1.19664
    -0.97603
     0.34764
     0.05349
     0.20057
    -0.38773
    -0.90249
    -0.97603
    -0.09358
     0.20057
    -0.53480
    -0.24066
    -0.02004
     0.05349
    -0.16712
     0.49471
    -0.02004
    -0.46127
    -0.31419
    -0.09358
    -0.02004
     0.49471
     0.05349
    -0.46127
    -0.68188
    -0.31419
    -1.19664
    -0.97603
    -1.34371
    -1.34371
    -0.38773
    -0.31419
    -0.90249
    -1.85847
    -1.12310
    -0.90249
    -1.41725
    -1.27017
    -1.04956
    -0.97603
    -1.04956
    -0.82895
    -0.31419
     0.20057
     0.64179
     0.20057
     0.20057
     0.27410
    -0.02004
    -0.24066
    -0.02004
     0.64179
     1.37716
     0.93594
     0.64179
     0.71533
     0.49471
     0.42118
     0.34764
     0.56825
     0.42118
     0.42118
     0.49471
    -0.02004
    -0.02004
    -0.24066
    -0.09358
     0.64179
     0.64179
    -0.09358
     0.42118
    -0.31419
     0.49471
     0.05349
     0.34764
     0.86240
     0.71533
     1.30362
     0.93594
     1.30362
     0.93594
     1.30362
     0.71533
     1.30362
     1.00947
     1.30362
     1.08301
     1.15655
     0.93594
     0.42118
     0.71533
     0.71533
     1.08301
     0.93594
     0.34764
     0.78886
     0.56825
     0.71533
     0.49471
     0.71533
     0.71533
     0.64179
     0.93594
     0.64179
     0.71533
     1.00947
     0.64179
     0.71533
     0.93594
     0.93594
     0.86240
     1.23008
     1.23008
     1.15655
     0.93594
     1.23008
     1.00947
     0.93594
     1.00947
     1.74484
     1.67131
     1.59777
     1.59777
     1.74484
     1.67131
     1.81838
     1.81838
     1.89192
     1.81838
     2.03899
     2.03899
     2.03899
     2.33314
     2.33314
     1.89192
     2.03899
     2.03899
     2.03899
     1.52423
     2.03899
     1.89192
     1.96545
     1.74484
     2.03899
     1.59777
     1.89192
     1.52423
     1.45070
     1.74484
     1.74484
     1.74484
     1.81838
     1.96545
     2.40668
     2.03899
     1.81838
     1.37716
    -0.16712
    -1.04956
    -1.49079
     0.49471
     2.33314
     1.52423
     0.34764
     0.12703
    -0.75542
    -1.85847
    -2.07908
    -1.78493
    -1.27017
    -1.19664
    -1.04956
    -0.82895
    -1.27017
    -0.75542
    -1.12310
    -1.41725
    -1.93201
    -1.56432
    -1.27017
    -1.04956
    -1.27017
    -1.34371
    -1.04956
    -1.27017
    -1.34371
    -1.63786
    -2.52030
    -1.63786
    -0.60834
    -0.75542
    -1.27017
    -1.78493
    -1.41725
    -1.56432
    -1.71140
    -2.00554
    -1.56432
    -1.27017
    -1.71140
    -1.41725
    -1.78493
    -2.29969
    -2.52030
    -1.85847
    -1.78493
    -1.27017
    -1.34371
    -1.71140
    -1.85847
    -1.85847
    -0.90249
    -1.04956
    -0.90249
    -1.71140
    -1.93201
    -0.75542
    -0.24066
    -0.31419
    -0.60834
    -0.97603
    -1.04956
    -1.12310
    -1.27017
    -1.63786
    -1.71140
    -1.78493
    -1.56432
    -1.12310
    -1.49079
    -1.49079
    -1.63786
    -1.85847
    -1.85847
    -1.49079
    -1.34371
    -1.34371
    -0.90249
    -1.34371
    -0.60834
    -0.31419
    -0.97603
    -0.75542
     0.12703
    -0.02004
    -0.24066
    -0.60834
    -0.75542
    -1.56432
    -1.27017
    -0.97603
    -0.82895
    -1.49079
    -2.15262
    -1.93201
    -1.63786
    -1.34371
    -0.97603
    -2.59384
    -3.25567
    -3.32921
    -2.00554
    -1.12310
    -1.12310
    -1.63786
    -1.49079
    -1.49079
    -1.34371
    -1.34371
    -1.27017
    -0.75542
    -1.04956
    -0.46127
    -0.46127
    -0.75542
    -0.53480
    -0.38773
    -0.68188
    -0.09358
     0.05349
    -0.46127
    -0.24066
    -0.31419
     0.05349
     0.12703
     0.20057
    -0.16712
     0.12703
     0.20057
    -0.02004
    -0.09358
     0.27410
     0.12703
     0.20057
     0.20057
     0.64179
     0.49471
    -0.09358
     0.20057
     0.27410
     0.27410
    -0.09358
    -0.24066
     0.05349
     0.56825
     0.34764
     0.42118
     0.05349
    -0.09358
     0.12703
     0.05349
     0.78886
     0.71533
    -0.02004
     0.49471
     0.86240
     1.37716
     1.30362
     1.52423
     1.74484
     1.74484
     1.74484
    -0.24066
    -1.78493
    -1.49079
     0.42118
     1.96545
     1.74484
     0.71533
    -0.24066
    -1.49079
    -0.82895
    -1.12310
    -1.27017
    -1.34371
    -1.12310
    -0.82895
    -0.46127
    -0.31419
    -0.16712
    -0.02004
    -0.38773
    -1.12310
    -0.60834
     0.12703
    -0.38773
    -0.38773
    -0.38773
    -0.31419
    -0.09358
    -0.46127
    -0.46127
    -0.38773
    -0.53480
    -0.02004
    -0.31419
    -0.53480
     0.05349
    -0.02004
     0.20057
    -0.09358
     0.05349
     0.05349
     0.05349
    -0.02004
     0.42118
     0.64179
     0.49471
     0.12703
     0.12703
     0.05349
     0.34764
     0.64179
     0.20057
     0.05349
    -0.24066
     0.56825
    -0.02004
    -0.02004
    -0.09358
     0.05349
    -0.24066
    -0.60834
    -0.68188
    -0.02004
     0.12703
    -0.24066
    -0.16712
    -0.02004
     0.34764
    -0.60834
    -0.75542
    -0.09358
     0.12703
    -0.68188
     0.05349
    -0.09358
     0.05349
     0.20057
     0.12703
    -0.31419
    -0.38773
    -0.16712
     0.34764
     0.27410
     0.49471
     0.34764
    -0.24066
     0.56825
     0.78886
     0.27410
     0.64179
     0.78886
     0.78886
     0.71533
     0.78886
     0.78886
     0.64179
     0.71533
     1.23008
     1.08301
     1.08301
     0.78886
     0.49471
     1.00947
     1.45070
     0.78886
     0.86240
     0.71533
     0.78886
     0.42118
     1.00947
     0.64179
     0.56825
     0.27410
     0.49471
     0.42118
     0.05349
     0.20057
    -0.09358
    -0.53480
     0.20057
     0.20057
    -0.09358
    -0.16712
    -0.53480
    -0.09358
    -0.16712
    -0.46127
    -0.53480
    -0.09358
    -0.38773
    -0.09358
    -0.53480
     0.27410
    -0.68188
    -1.04956
    -0.31419
    -0.46127
    -0.31419
    -0.46127
    -0.53480
    -0.53480
    -0.75542
    -0.60834
    -0.46127
    -0.53480
    -0.75542
    -0.53480
    -0.82895
     0.05349
    -0.46127
    -0.68188
    -0.82895
    -0.09358
     0.05349
    -0.02004
    -0.24066
     0.27410
     0.34764
     0.27410
     0.56825
     0.64179
     0.86240
     0.93594
     1.08301
     2.33314
     3.06851
     1.45070
    -0.16712
    -1.27017
    -1.34371
     1.23008
     2.99497
     2.03899
     1.23008
    -0.60834
    -1.41725
    -2.37323
    -1.49079
    -0.24066
    -0.90249
    -1.49079
    -1.19664
    -0.53480
    -2.00554
    -1.85847
    -0.75542
    -1.71140
    -1.49079
    -1.04956
    -1.27017
    -1.56432
    -1.04956
    -0.46127
     0.34764
    -0.38773
    -0.38773
    -0.60834
    -0.09358
    -0.09358
     0.05349
     0.86240
     0.64179
     0.71533
     0.49471
     0.27410
     0.56825
     0.78886
     0.49471
     0.42118
     0.93594
     0.93594
     1.59777
     0.93594
     0.71533
     0.86240
     0.86240
     0.93594
     1.37716
     1.08301
     1.45070
     0.64179
     0.86240
     1.52423
     1.74484
     2.03899
     1.45070
     1.96545
     2.18607
     2.25960
     1.81838
     1.08301
     2.48021
     1.89192
     2.11253
     1.74484
     2.18607
     2.25960
     1.23008
     1.15655
     0.05349
     0.05349
     0.56825
     1.08301
     0.78886
    -0.02004
     0.05349
     0.42118
     0.12703
    -0.38773
     0.12703
     0.64179
     0.78886
     0.86240
     0.78886
     0.78886
     0.20057
     0.42118
     0.49471
     0.78886
     0.93594
     0.49471
     0.42118
     0.42118
     0.49471
     0.64179
     0.64179
     0.56825
     0.49471
     0.20057
     0.20057
     0.34764
    -0.09358
     0.20057
     0.42118
     0.64179
     0.49471
     0.56825
     0.12703
     0.20057
     0.27410
    -0.09358
    -0.24066
     0.34764
    -0.02004
     0.42118
     0.20057
     0.27410
    -0.09358
     0.12703
    -0.16712
     0.27410
     0.20057
     0.05349
     0.49471
     0.34764
     0.12703
     0.12703
    -0.09358
     0.20057
    -0.09358
    -0.09358
     0.27410
     0.05349
    -0.53480
    -0.46127
    -0.75542
    -0.53480
    -0.53480
    -0.38773
    -0.90249
    -0.68188
    -0.75542
    -0.60834
    -0.68188
    -0.53480
    -0.68188
    -0.53480
     0.12703
    -0.38773
    -0.09358
     0.05349
    -0.09358
     0.12703
     0.34764
     0.56825
     0.27410
     0.42118
     0.27410
     0.56825
     0.64179
     1.00947
     1.67131
     1.37716
     1.89192
     2.03899
     2.33314
     2.48021
     2.03899
     0.78886
     0.64179
     1.45070
     1.67131
     1.67131
     1.23008
     1.23008
     0.42118
    -0.16712
     0.49471
    -0.31419
    -0.68188
    -0.75542
    -0.75542
    -1.04956
    -0.90249
    -0.53480
    -0.82895
    -0.38773
    -0.38773
    -0.53480
    -0.97603
    -0.97603
    -0.02004
    -0.46127
    -0.24066
    -0.09358
    -0.31419
    -0.31419
     0.27410
    -0.02004
     0.27410
    -0.09358
     0.20057
     0.34764
     0.86240
     0.78886
     0.64179
     0.20057
     0.49471
     0.78886
     1.23008
     1.23008
    -0.09358
    -0.68188
    -0.75542
    -0.60834
     0.20057
     0.42118
     0.93594
     0.93594
     0.34764
    -0.16712
    -0.24066
    -0.24066
     0.05349
    -0.16712
    -0.24066
     0.71533
     0.86240
     0.93594
     0.12703
    -0.24066
    -0.31419
     0.27410
    -0.09358
    -0.68188
    -0.82895
    -0.60834
    -0.68188
    -1.04956
    -1.41725
    -0.60834
    -1.04956
     0.20057
    -0.09358
    -0.75542
    -1.63786
    -1.71140
    -0.82895
    -0.60834
    -0.24066
    -0.38773
    -0.24066
    -0.31419
    -0.16712
    -0.60834
    -0.60834
    -0.16712
    -0.75542
     0.56825
     0.20057
     0.05349
     0.12703
    -0.16712
    -0.38773
    -0.24066
     0.64179
    -0.31419
     0.42118
     0.49471
     0.42118
     0.05349
     0.20057
     0.20057
    -0.16712
     0.42118
     0.64179
     0.42118
     0.49471
     0.49471
     0.49471
     0.27410
     0.20057
     0.27410
     0.27410
     0.42118
     0.64179
     0.49471
     0.05349
    -0.09358
    -0.31419
    -0.46127
     0.20057
    -0.24066
    -0.46127
    -0.16712
    -0.38773
    -0.75542
    -0.60834
    -0.60834
    -0.75542
    -0.53480
    -0.82895
    -1.04956
    -1.19664
    -0.97603
    -1.27017
    -1.41725
    -0.60834
    -0.97603
    -1.56432
    -1.56432
    -1.63786
    -1.27017
    -1.56432
    -1.78493
    -1.63786
    -1.49079
    -1.04956
    -1.49079
    -1.27017
    -1.41725
    -1.63786
    -1.49079
    -0.60834
    -0.53480
    -0.68188
    -0.75542
    -0.53480
     0.27410
     0.42118
     1.00947
     0.93594
     0.93594
     0.49471
    -0.09358
    -0.90249
    -0.24066
     0.49471
     0.42118
     0.49471
     1.08301
    -0.02004
    -0.31419
    -0.16712
    -1.27017
    -1.63786
    -1.12310
    -0.46127
    -0.90249
    -0.53480
    -0.38773
    -0.31419
    -0.60834
    -0.31419
    -0.97603
    -0.75542
    -0.24066
    -0.16712
    -0.53480
    -0.24066
    -0.24066
    -0.68188
    -1.27017
    -0.53480
     0.20057
     0.20057
     0.34764
     0.42118
     0.05349
    -0.02004
    -0.24066
    -0.46127
     0.42118
     1.08301
     0.49471
     0.71533
     0.49471
     0.64179
     0.27410
     0.56825
     0.49471
     0.20057
     0.27410
     0.71533
     0.64179
     0.20057
     0.64179
     0.34764
     0.56825
     0.34764
     0.20057
    -0.24066
    -0.24066
    -0.02004
    -0.09358
    -0.09358
     0.12703
    -0.09358
    -0.09358
    -0.68188
    -0.97603
    -0.82895
    -0.75542
    -1.04956
    -0.82895
    -0.60834
    -0.53480
    -0.75542
    -0.68188
    -0.53480
    -0.24066
    -0.38773
    -0.02004
    -0.24066
    -0.16712
     0.20057
     0.64179
     0.05349
    -0.53480
    -0.24066
    -0.38773
     0.34764
     0.49471
    -0.24066
     0.12703
    -0.24066
    -0.24066
    -0.53480
    -0.97603
    -0.90249
    -0.90249
    -0.75542
    -0.53480
    -1.19664
    -1.63786
    -1.34371
    -1.85847
    -1.49079
    -0.97603
    -1.34371
    -1.63786
    -1.56432
    -1.34371
    -1.49079
    -1.27017
    -1.63786
    -0.97603
    -0.68188
    -1.12310
    -1.19664
    -1.27017
    -0.75542
    -1.19664
    -0.97603
    -0.38773
    -1.34371
    -1.78493
    -1.56432
    -1.71140
    -1.56432
    -2.00554
    -2.00554
    -1.93201
    -2.22616
    -3.03506
    -2.59384
    -3.03506
    -2.29969
    -2.59384
    -2.07908
    -1.63786
    -2.07908
    -2.22616
    -1.71140
    -1.71140
    -1.78493
    -1.78493
    -1.78493
    -1.34371
    -1.04956
    -0.68188
    -0.09358
     0.05349
    -0.09358
    -1.19664
    -1.49079
    -0.38773
    -0.16712
    -0.31419
     0.27410
    -0.09358
    -0.09358
    -0.24066
     0.27410
     0.42118
     0.42118
     1.23008
     0.93594
     0.71533
    -0.16712
    -1.19664
    -1.04956
     0.20057
     1.45070
     1.37716
     0.42118
     0.42118
     0.27410
     0.42118
    -0.46127
    -0.46127
    -0.02004
     0.05349
     0.20057
     0.49471
     0.27410
     0.12703
    -0.02004
    -0.09358
     0.56825
     0.20057
    -0.24066
    -0.24066
    -0.02004
     0.05349
    -0.31419
    -0.02004
     0.20057
    -0.09358
     0.20057
     0.27410
    -0.02004
     0.34764
    -0.09358
     0.05349
     0.64179
     0.49471
     0.12703
    -0.16712
    -0.46127
    -0.31419
    -0.16712
    -0.09358
     0.05349
    -0.09358
    -0.02004
    -0.68188
    -0.31419
    -0.53480
    -0.60834
    -0.60834
    -0.09358
    -0.02004
    -0.31419
     0.05349
    -0.09358
    -0.24066
    -0.82895
    -0.09358
     0.20057
     0.20057
    -0.24066
    -0.16712
    -0.31419
     0.05349
    -0.16712
    -0.75542
    -0.46127
    -0.53480
    -0.75542
    -0.31419
    -0.53480
    -0.53480
    -0.60834
    -0.68188
    -0.53480
    -0.46127
    -0.68188
    -0.60834
    -0.60834
    -0.46127
    -0.38773
    -0.38773
    -0.60834
    -0.31419
    -0.02004
    -0.68188
    -0.09358
    -0.09358
    -0.38773
    -0.75542
    -0.46127
     0.05349
    -0.38773
    -0.60834
    -0.46127
    -0.38773
    -0.09358
    -0.38773
    -0.60834
    -0.38773
    -0.24066
    -0.38773
    -0.24066
    -0.09358
    -0.31419
    -0.24066
    -0.46127
    -0.24066
     0.05349
    -0.31419
    -0.31419
    -0.16712
    -0.16712
    -0.38773
    -0.60834
    -0.09358
    -0.31419
    -0.53480
    -0.24066
    -0.38773
    -0.31419
    -0.31419
    -0.24066
    -0.53480
    -0.31419
    -0.24066
    -0.24066
    -0.53480
    -0.16712
    -0.60834
    -0.24066
    -0.46127
     0.05349
    -0.60834
    -0.38773
    -0.60834
    -0.09358
    -0.82895
    -0.97603
    -0.31419
    -0.46127
     0.05349
    -0.24066
    -0.46127
    -0.38773
    -0.09358
    -0.09358
    -0.09358
     0.27410
    -0.02004
    -0.02004
     0.56825
     0.49471
     1.00947
     1.08301
     1.00947
     1.89192
     2.11253
     2.18607
     2.40668
     1.23008
     1.45070
     1.23008
    -0.90249
    -2.59384
    -2.66738
    -2.29969
     1.08301
     2.11253
    -0.53480
    -1.85847
    -2.07908
    -3.62336
    -3.10860
    -2.00554
    -2.44677
    -1.04956
    -0.31419
     0.42118
    -0.02004
     0.34764
     0.20057
    -0.09358
    -0.09358
    -0.38773
    -0.02004
    -0.46127
    -1.19664
    -1.34371
    -1.93201
    -0.90249
    -1.27017
    -2.00554
    -1.49079
    -1.41725
    -1.49079
    -1.04956
    -0.53480
    -1.27017
    -1.19664
    -0.31419
     0.34764
     0.20057
     0.42118
     0.56825
     0.64179
     0.78886
     1.23008
     0.71533
     1.30362
     0.86240
     1.08301
     0.64179
     0.64179
     0.78886
     0.71533
     1.23008
     1.15655
     0.56825
     0.49471
     0.42118
     0.12703
     0.49471
     0.93594
     0.78886
     0.49471
     0.78886
     0.64179
     0.12703
     0.49471
     0.56825
    -0.09358
    -0.24066
    -0.16712
     0.27410
    -0.02004
    -0.38773
    -0.16712
    -0.60834
    -0.24066
    -0.24066
    -0.82895
    -0.60834
    -0.46127
    -0.60834
    -0.31419
    -0.24066
    -0.68188
    -0.38773
    -0.24066
     0.05349
    -0.53480
    -0.09358
    -0.24066
     0.20057
     0.34764
    -0.02004
     0.34764
     0.49471
     0.27410
     0.05349
     0.27410
     1.15655
     0.27410
     0.42118
     0.71533
     0.71533
     0.78886
     0.93594
     1.00947
     0.78886
     1.08301
     0.93594
     1.23008
     1.23008
     1.37716
     1.23008
     1.23008
     2.03899
     1.74484
     1.45070
     1.67131
     1.67131
     2.48021
     2.03899
     2.11253
     2.03899
     2.33314
     2.11253
     2.48021
     2.33314
     2.25960
     2.18607
     1.81838
     2.55375
     2.48021
     2.11253
     2.40668
     2.18607
     2.18607
     1.89192
     1.67131
     1.67131
     1.89192
     1.81838
     2.70083
     3.36266
     1.81838
     1.67131
     1.08301
     1.59777
     2.25960
     1.74484
     1.81838
     1.74484
     1.89192
     1.59777
     1.45070
     1.08301
     0.93594
     1.23008
     1.45070
     1.37716
     1.30362
     0.86240
     1.23008
     1.23008
     2.11253
     2.25960
     2.11253
     2.48021
     2.48021
     2.77436
     1.59777
     0.42118
     0.34764
     1.00947
     1.45070
     2.11253
     1.37716
     1.37716
     0.20057
    -0.38773
    -0.60834
    -0.31419
    -0.90249
    -0.53480
    -0.38773
    -0.53480
    -0.68188
    -0.60834
    -0.68188
    -0.60834
    -0.53480
     0.27410
     0.05349
    -0.02004
    -0.82895
    -0.53480
     0.20057
     0.86240
     0.56825
     0.71533
     0.56825
     1.15655
     1.08301
     0.64179
     1.00947
     1.89192
     1.74484
     1.30362
     1.08301
     1.23008
     1.59777
     1.08301
     1.15655
     1.52423
     0.64179
     0.05349
     0.12703
     0.20057
     0.12703
    -0.09358
     0.49471
     0.34764
     0.20057
    -0.31419
    -0.68188
    -0.46127
    -0.31419
    -0.09358
    -0.24066
    -0.09358
     0.56825
     0.42118
    -0.24066
    -0.02004
     0.27410
     0.56825
    -0.24066
    -0.38773
    -0.53480
    -0.38773
    -0.02004
     0.34764
    -0.68188
    -0.38773
    -0.75542
    -0.16712
    -0.31419
    -1.34371
    -1.49079
    -1.49079
    -0.75542
    -0.90249
    -0.53480
    -0.02004
    -0.75542
    -0.97603
    -0.53480
    -0.46127
    -0.75542
    -0.16712
    -0.46127
     0.05349
     0.64179
     0.64179
     0.34764
     1.00947
     0.27410
     0.12703
     0.49471
     0.42118
    -0.02004
     0.05349
     0.71533
     0.27410
     0.20057
    -0.31419
    -0.46127
    -0.60834
    -0.16712
    -0.38773
    -0.16712
    -0.38773
    -1.19664
    -0.24066
    -0.53480
    -0.53480
    -0.53480
    -0.53480
    -0.38773
    -0.38773
    -0.53480
    -0.82895
    -0.53480
    -1.04956
    -0.24066
    -0.38773
    -0.46127
     0.05349
    -0.24066
    -0.09358
    -0.31419
     0.12703
    -0.38773
     0.27410
     0.27410
     0.12703
     0.49471
     1.00947
     0.56825
     0.34764
     0.93594
     0.86240
     0.49471
     0.71533
     0.78886
     0.42118
     0.64179
     0.93594
     0.93594
     1.23008
     0.78886
     0.93594
     0.78886
     1.00947
     1.00947
     1.00947
     0.86240
     1.37716
     1.37716
     1.37716
     1.37716
     1.23008
     1.52423
     1.74484
     2.18607
     2.55375
     2.92144
     2.55375
     2.11253
     1.23008
     1.08301
     1.08301
     1.81838
     2.48021
     2.40668
     2.11253
     1.67131
     0.64179
     0.78886
     0.49471
     0.05349
     0.12703
     0.34764
     0.27410
     0.34764
     0.05349
    -0.38773
    -0.31419
    -0.46127
    -0.31419
    -0.31419
    -0.24066
    -0.38773
    -0.38773
    -1.04956
    -0.90249
    -0.75542
    -0.68188
    -0.24066
    -0.75542
    -0.09358
    -0.31419
    -0.24066
     0.05349
    -0.38773
    -0.38773
     0.71533
     0.27410
     0.27410
     0.20057
     0.42118
     0.34764
     0.64179
     0.56825
     0.71533
     0.42118
     0.56825
    -0.02004
     0.93594
     0.64179
     0.56825
     0.42118
     0.71533
     0.86240
     0.42118
     0.42118
    -0.38773
    -0.24066
     0.05349
     0.05349
     0.34764
     0.05349
    -0.09358
     0.12703
    -0.09358
    -0.09358
    -0.68188
    -0.68188
    -0.16712
     0.20057
    -0.31419
     0.27410
     0.05349
     0.34764
     0.49471
     0.49471
     0.49471
     0.93594
     0.64179
     0.93594
     1.59777
     1.00947
     0.93594
     1.00947
     1.59777
     1.00947
     1.08301
     1.37716
     1.74484
     1.23008
     0.34764
     1.08301
     0.71533
     1.15655
     1.08301
     0.64179
     0.42118
     0.49471
     0.20057
    -0.16712
    -0.16712
    -0.09358
    -0.60834
    -0.46127
     0.05349
     0.49471
    -0.46127
    -0.75542
    -0.60834
    -0.60834
     0.12703
    -0.31419
     0.12703
    -0.09358
     0.20057
     0.27410
    -0.24066
     0.42118
     0.71533
     0.34764
     0.56825
     0.71533
     0.05349
     0.34764
     0.42118
    -0.02004
     0.42118
     0.42118
     0.20057
     0.42118
     0.34764
     0.27410
     0.05349
     0.20057
     0.49471
     0.56825
     0.42118
     0.42118
     0.27410
     0.20057
     0.34764
     0.56825
     0.86240
     0.56825
     0.71533
     0.86240
     0.49471
     0.78886
     0.49471
     0.93594
     0.93594
     0.71533
     0.78886
     1.00947
     0.64179
     0.86240
     0.71533
     1.37716
     1.15655
     1.37716
     1.37716
     1.67131
     1.89192
     2.33314
     1.81838
     0.93594
     0.34764
     0.49471
     0.78886
     1.52423
     1.59777
     1.52423
     1.00947
     0.49471
    -0.16712
     0.20057
     0.05349
    -0.16712
     0.05349
    -0.09358
     0.20057
    -0.16712
     0.49471
     0.20057
     0.27410
    -0.02004
     0.64179
     0.42118
    -0.02004
    -0.02004
    -0.16712
     0.56825
     0.71533
     0.20057
    -0.16712
     0.12703
    -0.24066
    -0.09358
     0.20057
     0.27410
    -0.46127
     0.05349
    -0.02004
    -0.02004
     0.34764
    -0.31419
     0.34764
     0.27410
     0.34764
     0.78886
     0.42118
     0.05349
     0.64179
     0.12703
     0.49471
     0.56825
     0.42118
     0.49471
     0.71533
     1.00947
     0.49471
     0.27410
     0.20057
     0.34764
     0.34764
     0.78886
     0.20057
     0.27410
     0.05349
     0.05349
     0.34764
     0.49471
    -0.02004
    -0.02004
     0.20057
     0.34764
    -0.24066
    -0.24066
    -0.53480
    -0.38773
     0.27410
    -0.46127
     0.05349
    -0.24066
    -0.09358
    -0.16712
    -0.46127
     0.42118
    -0.02004
     0.20057
    -0.16712
    -0.02004
     0.05349
     0.34764
     0.20057
     0.49471
     0.56825
     0.78886
     0.78886
     0.49471
     0.49471
     0.34764
     0.12703
     0.71533
     0.93594
     0.64179
     0.78886
     0.64179
     0.49471
     0.34764
     0.34764
     0.71533
     0.49471
     0.86240
     0.71533
     0.49471
     0.27410
     0.20057
     0.12703
     0.20057
     0.49471
     0.20057
     0.12703
     0.49471
     0.34764
    -0.16712
    -0.38773
    -0.46127
    -0.68188
     0.05349
     0.49471
     0.64179
    -0.02004
    -0.38773
    -0.09358
    -0.46127
     0.64179
     0.12703
     0.05349
    -0.16712
     0.56825
    -0.02004
     0.27410
     0.34764
     0.42118
     0.20057
     0.27410
     0.78886
     0.42118
     0.20057
     0.42118
    -0.16712
     0.64179
     0.71533
     0.49471
     0.34764
     0.93594
     0.56825
     1.23008
     0.71533
     0.64179
     1.00947
     1.08301
     1.52423
     1.52423
     1.81838
     2.25960
     2.33314
     2.77436
     2.18607
     0.49471
     0.20057
     0.93594
     2.70083
     3.21558
     2.03899
     0.56825
     0.86240
     0.20057
     0.34764
    -0.68188
    -0.90249
    -0.46127
    -0.68188
    -0.97603
    -0.46127
    -0.09358
    -0.97603
    -1.04956
    -0.90249
    -0.31419
    -0.82895
    -0.38773
     0.05349
     0.42118
     0.49471
     0.20057
    -0.09358
    -0.82895
    -1.27017
    -0.53480
     0.34764
    -0.46127
    -0.75542
    -1.19664
    -0.68188
    -0.90249
    -0.97603
    -1.49079
    -2.07908
    -1.63786
    -0.82895
    -0.75542
    -0.16712
    -0.38773
    -0.38773
    -0.68188
    -0.24066
    -0.38773
    -0.31419
    -0.24066
    -0.24066
    -0.09358
     0.05349
     0.34764
     0.27410
     0.27410
     0.20057
     0.34764
     0.12703
     0.42118
    -0.02004
    -0.53480
     0.71533
     0.93594
     0.78886
     0.71533
     0.27410
     0.49471
     0.05349
     0.05349
    -0.09358
     0.05349
    -0.02004
     0.27410
    -0.02004
     0.20057
     0.27410
     0.27410
    -0.09358
     0.86240
     0.64179
     0.42118
     0.05349
     0.64179
     0.78886
     0.78886
     1.08301
     0.78886
     0.86240
     0.78886
     0.93594
     1.00947
     0.78886
     0.34764
     0.05349
     1.00947
     0.86240
     0.20057
     0.05349
     0.49471
     0.27410
     0.20057
    -0.09358
     0.05349
    -0.02004
     0.20057
    -0.24066
    -0.09358
    -0.02004
    -0.60834
    -0.90249
    -0.38773
    -0.02004
    -0.09358
    -0.53480
    -0.46127
    -0.31419
    -0.60834
    -0.53480
    -0.02004
    -0.46127
    -0.53480
    -0.24066
    -0.38773
    -0.46127
    -0.31419
    -0.38773
    -0.60834
     0.05349
    -0.38773
    -0.31419
    -0.31419
    -0.24066
    -0.24066
    -0.68188
    -0.46127
    -0.53480
    -0.53480
    -0.38773
    -0.31419
    -0.38773
    -0.38773
    -0.82895
    -0.60834
     0.12703
    -0.60834
    -0.24066
    -0.16712
    -0.24066
    -0.09358
    -0.31419
     0.05349
     0.12703
     0.05349
    -0.09358
     0.05349
     0.20057
     0.49471
     0.27410
     0.27410
     0.64179
     0.86240
     1.74484
     2.18607
     0.93594
     0.64179
     0.12703
    -0.53480
    -0.24066
     1.23008
     1.89192
     1.59777
     1.00947
     0.86240
     0.71533
    -0.90249
    -0.31419
     0.05349
    -0.38773
     0.20057
     0.12703
    -0.46127
     0.12703
     0.27410
     0.56825
     0.34764
     0.12703
    -0.53480
    -0.02004
     0.56825
     0.86240
     0.42118
     0.20057
     0.64179
     0.86240
     1.08301
     1.37716
     1.08301
     1.45070
     1.23008
     1.45070
     1.89192
     1.67131
     1.89192
     1.59777
     2.03899
     2.48021
     2.11253
     1.59777
     2.62729
     2.18607
     1.89192
     1.52423
     1.67131
     1.89192
     1.23008
     1.89192
     1.52423
     1.89192
     1.89192
     1.52423
     0.78886
     0.64179
     1.08301
     0.56825
     1.45070
     1.30362
     0.56825
    -0.02004
     0.27410
    -0.31419
    -0.16712
    -0.31419
    -0.82895
    -1.04956
    -1.19664
    -2.00554
    -2.59384
    -2.52030
    -2.74092
    -2.59384
    -2.29969
    -1.85847
    -2.44677
    -2.37323
    -3.25567
    -2.59384
    -2.96153
    -3.10860
    -2.15262
    -1.63786
    -1.93201
    -1.04956
    -1.56432
    -1.85847
    -1.71140
    -1.19664
    -1.63786
    -1.04956
    -1.41725
    -1.34371
    -0.75542
    -0.68188
    -1.04956
    -1.41725
    -0.75542
    -0.46127
    -0.68188
    -0.60834
    -1.12310
    -1.12310
    -0.68188
    -0.75542
    -0.75542
    -0.75542
    -1.12310
    -0.60834
    -0.60834
    -0.38773
    -0.90249
    -0.46127
    -0.60834
    -0.68188
    -0.02004
    -0.31419
    -0.31419
    -0.38773
    -0.09358
     0.05349
    -0.09358
    -0.09358
     0.12703
     0.05349
    -0.24066
    -0.24066
     0.05349
    -0.24066
     0.12703
    -0.24066
    -0.38773
    -0.24066
    -0.16712
    -0.46127
    -0.38773
    -0.09358
    -0.16712
    -0.60834
     0.05349
    -0.16712
    -0.24066
     0.20057
     0.27410
     0.20057
    -0.02004
     0.20057
     0.56825
     0.71533
     0.56825
     0.78886
     0.78886
     0.64179
     1.00947
     0.49471
     1.00947
     1.23008
     0.64179
     0.78886
     1.08301
     1.23008
     1.08301
     0.93594
     1.30362
     1.45070
     1.67131
     0.12703
    -1.04956
     0.42118
     1.23008
     1.15655
     0.93594
     0.93594
     0.42118
     0.27410
     0.27410
     0.05349
     0.20057
    -0.31419
     0.34764
     0.34764
     0.49471
     0.34764
     0.42118
    -0.31419
     0.27410
    -0.31419
    -0.02004
     0.34764
     0.34764
     0.34764
     0.20057
     0.27410
     0.05349
     0.49471
     0.20057
     0.71533
     0.56825
     0.93594
     1.08301
     1.00947
     1.00947
     1.00947
     0.49471
     1.52423
     1.52423
     1.08301
     0.93594
     1.08301
     1.08301
     1.23008
     1.23008
     1.08301
     0.86240
     1.23008
     1.37716
     0.64179
     1.08301
     1.08301
     1.08301
     1.45070
     1.08301
     0.93594
     0.86240
     0.93594
     0.71533
     0.42118
     0.93594
     0.93594
     0.71533
     0.56825
     0.49471
     0.20057
     0.20057
     0.27410
     0.20057
     0.56825
     0.05349
    -0.46127
     0.05349
     0.20057
     0.42118
     0.05349
     0.05349
     0.20057
     0.64179
     0.71533
     0.49471
     0.93594
     0.93594
     0.78886
     0.86240
     0.64179
     1.15655
     1.08301
     1.37716
     0.86240
     0.93594
     0.93594
     1.23008
     0.86240
     0.64179
     0.78886
     0.71533
     1.15655
     0.12703
     0.42118
     0.49471
    -0.16712
     0.86240
     0.12703
    -0.82895
    -0.60834
    -0.16712
    -0.09358
    -0.53480
    -0.90249
    -0.38773
    -0.60834
    -1.27017
    -0.53480
    -0.82895
    -1.34371
    -1.19664
    -1.04956
    -0.60834
    -0.82895
    -1.56432
    -1.04956
    -0.75542
    -0.31419
    -0.53480
    -0.90249
    -0.97603
    -1.12310
    -0.97603
    -0.75542
    -1.04956
    -0.75542
    -0.75542
    -1.56432
    -0.90249
    -0.60834
    -1.12310
    -1.04956
    -1.19664
    -1.41725
    -0.82895
    -0.68188
    -0.53480
    -0.75542
    -0.38773
    -0.24066
    -0.16712
     0.05349
    -0.75542
    -0.46127
     0.05349
     0.42118
     0.42118
     0.20057
     0.27410
     0.42118
     0.86240
     0.42118
     0.93594
     0.71533
     1.08301
     1.00947
     1.74484
     1.52423
     1.81838
     1.23008
     0.86240
     0.86240
     0.78886
     0.93594
     1.45070
     1.15655
     1.37716
     1.30362
     0.64179
     0.05349
    -0.02004
    -0.16712
     0.27410
     0.34764
     0.27410
     0.49471
    -0.31419
     0.20057
     0.34764
     0.27410
    -0.09358
     0.12703
    -0.09358
     0.20057
    -0.16712
    -0.09358
    -0.16712
    -0.16712
    -0.68188
    -0.16712
     0.05349
     0.34764
    -0.90249
    -0.82895
     0.12703
     0.49471
    -0.24066
    -0.24066
     0.05349
    -0.02004
     0.42118
     0.05349
     0.56825
     0.49471
     0.86240
     0.93594
     0.78886
     0.42118
     0.20057
    -0.16712
     0.93594
     0.93594
     0.71533
     0.78886
     0.27410
     0.27410
     0.56825
     0.49471
     0.20057
    -0.31419
    -0.16712
     0.34764
     0.27410
     0.05349
    -0.60834
    -0.24066
     0.05349
    -0.38773
    -0.46127
    -0.60834
    -0.53480
     0.05349
     0.86240
    -0.75542
    -0.24066
    -0.24066
    -0.16712
    -0.16712
     0.05349
     0.42118
    -0.02004
     0.20057
     0.56825
     0.64179
     0.05349
     0.34764
     0.05349
     0.27410
     0.12703
     0.27410
     0.64179
     0.42118
     0.05349
     0.12703
     0.12703
     0.56825
     0.05349
    -0.09358
    -0.24066
     0.27410
    -0.16712
    -0.24066
     0.05349
    -0.24066
    -0.53480
    -0.02004
    -0.09358
    -0.38773
     0.20057
    -0.24066
     0.20057
     0.42118
     0.05349
     0.12703
    -0.09358
     0.64179
     0.64179
     0.64179
     0.49471
     0.56825
     0.64179
     0.64179
     0.64179
     0.86240
     0.56825
     0.42118
     0.86240
     0.56825
     0.64179
     0.64179
     0.34764
     0.49471
     0.78886
     0.34764
     0.56825
     0.12703
     0.05349
     0.20057
     0.20057
     0.34764
     0.34764
     0.20057
    -0.46127
    -0.24066
     0.05349
     0.20057
    -0.16712
    -0.24066
     0.34764
    -0.09358
    -0.02004
     0.12703
     0.56825
     0.56825
     0.42118
     1.00947
     1.52423
     1.52423
     2.18607
     1.59777
     2.55375
     3.06851
     2.62729
     4.02449
     3.50973
     2.62729
     0.78886
     0.12703
     1.37716
     1.96545
     2.99497
     2.62729
     0.86240
    -0.68188
    -1.71140
    -1.71140
    -0.46127
    -0.68188
    -0.53480
    -1.56432
    -1.34371
    -0.75542
    -1.27017
    -0.90249
    -0.75542
    -0.53480
    -0.53480
    -0.09358
    -0.38773
     0.05349
     0.05349
     0.05349
     0.56825
     0.34764
     0.12703
     0.05349
     0.49471
     0.64179
     0.42118
     0.86240
     0.86240
     0.56825
     0.78886
     0.42118
     0.56825
     1.00947
     0.64179
     0.71533
     0.64179
     0.42118
     0.49471
     0.34764
     0.20057
     0.27410
    -0.02004
    -0.46127
    -0.16712
    -0.16712
     0.34764
     0.49471
     0.49471
     0.27410
     0.20057
     0.20057
     0.12703
     0.27410
     0.34764
     0.34764
     0.20057
     1.08301
     0.49471
     0.42118
     1.23008
     0.49471
     0.27410
     0.12703
     0.27410
     0.49471
     0.27410
     0.20057
     0.12703
     0.71533
     0.49471
     0.20057
    -0.16712
     0.49471
     0.20057
     0.49471
     0.71533
     0.71533
     0.56825
     0.42118
     0.56825
     0.71533
     0.64179
     0.71533
     0.20057
     0.49471
     0.27410
     0.56825
    -0.09358
     0.42118
     0.64179
     0.12703
    -0.09358
     0.05349
     0.05349
    -0.16712
    -0.75542
    -0.09358
    -0.31419
    -0.16712
    -0.09358
    -0.09358
    -0.46127
    -0.02004
    -0.31419
     0.05349
     0.20057
     0.05349
     0.05349
     0.20057
     0.20057
     0.05349
     0.12703
     0.12703
     0.27410
     0.42118
     0.34764
     0.27410
     0.12703
     0.34764
     0.34764
     0.05349
     0.49471
     0.20057
     0.20057
     0.56825
     0.49471
     0.12703
     0.27410
    -0.09358
     0.20057
     0.64179
     0.64179
     0.27410
     0.05349
     0.12703
     0.34764
     0.05349
     0.20057
     0.78886
    -0.31419
     0.27410
     0.34764
     0.20057
     0.12703
     0.27410
     0.12703
     0.27410
     0.27410
     0.27410
     0.49471
     0.56825
     0.27410
     0.49471
     1.08301
     1.74484
     1.15655
     1.67131
     1.67131
     1.00947
    -0.38773
    -1.78493
    -0.90249
     0.78886
     2.48021
     1.59777
     0.78886
    -0.24066
    -0.09358
    -0.38773
    -1.27017
    -0.90249
    -0.68188
     0.05349
     0.34764
    -0.09358
    -0.68188
    -1.04956
    -1.41725
    -0.90249
    -0.68188
    -0.82895
    -0.53480
    -1.63786
    -2.15262
    -2.07908
    -1.27017
    -1.63786
    -2.22616
    -1.78493
    -0.16712
     0.05349
    -0.68188
    -0.75542
    -0.75542
    -0.38773
     0.12703
     0.56825
     0.78886
     0.78886
    -0.16712
     0.27410
     0.78886
     1.08301
     0.78886
     0.05349
    -0.53480
    -0.02004
     0.42118
    -0.02004
     0.12703
    -0.90249
    -0.75542
    -0.38773
    -0.24066
    -0.24066
    -0.68188
    -0.97603
    -0.38773
    -0.75542
    -0.31419
    -0.68188
    -0.60834
    -0.24066
    -0.16712
    -0.46127
    -0.97603
    -0.82895
    -0.82895
    -0.38773
    -0.97603
    -1.19664
    -1.27017
    -1.19664
    -1.27017
    -0.97603
    -0.82895
    -0.82895
    -1.34371
    -1.34371
    -1.04956
    -0.82895
    -0.53480
    -0.53480
    -0.97603
    -0.46127
    -0.16712
    -0.24066
    -0.24066
    -0.46127
    -0.31419
    -0.75542
     0.05349
    -0.09358
    -0.46127
    -0.53480
    -0.09358
    -0.24066
    -0.24066
    -0.38773
    -0.38773
    -0.31419
    -0.02004
     0.05349
    -0.09358
    -0.09358
    -0.16712
    -0.31419
     0.05349
    -0.09358
     0.05349
    -0.38773
    -0.09358
    -0.09358
    -0.24066
    -0.38773
    -0.38773
    -0.46127
    -0.09358
    -0.24066
    -0.38773
    -0.24066
    -0.31419
    -0.68188
    -0.53480
    -0.09358
    -0.53480
    -0.24066
    -0.46127
     0.05349
    -0.09358
    -0.38773
    -0.31419
    -0.38773
    -0.53480
    -0.24066
    -0.02004
    -0.38773
    -0.31419
    -0.31419
    -0.68188
    -0.02004
    -0.16712
    -0.38773
    -0.09358
    -0.24066
    -0.09358
    -0.31419
    -0.16712
    -0.46127
     0.05349
    -0.09358
     0.20057
     0.27410
     0.12703
     0.12703
    -0.02004
     0.56825
     0.56825
     0.42118
     0.56825
     1.15655
     1.45070
     1.81838
     1.89192
     1.45070
    -0.24066
    -1.63786
    -1.04956
     0.05349
     1.74484
     2.03899
     0.86240
     0.05349
    -0.46127
    -0.90249
    -1.56432
    -1.41725
    -0.68188
    -0.53480
    -1.04956
    -0.31419
    -0.16712
    -0.02004
    -0.82895
    -0.97603
    -0.60834
    -0.60834
    -1.34371
    -1.27017
    -0.09358
    -0.46127
    -0.75542
    -0.46127
    -0.46127
    -0.46127
    -0.75542
    -0.90249
    -0.90249
    -0.60834
    -0.97603
    -0.60834
    -0.90249
    -0.68188
    -1.04956
    -1.34371
    -0.90249
    -0.38773
    -1.56432
    -2.15262
    -1.63786
    -1.63786
    -1.34371
    -1.12310
    -0.82895
    -0.46127
    -0.68188
    -0.16712
    -0.75542
    -0.38773
    -0.09358
    -0.53480
    -0.24066
     0.86240
     0.34764
     0.86240
     0.27410
     0.49471
     0.34764
     0.20057
    -0.09358
    -0.46127
    -0.46127
     0.20057
     0.71533
     0.34764
     0.05349
    -0.16712
    -0.46127
     0.20057
     0.20057
     0.56825
     0.78886
     0.56825
     0.64179
     0.49471
     0.27410
    -0.09358
    -0.16712
     0.20057
    -0.09358
    -0.38773
    -0.38773
    -0.75542
    -1.27017
    -1.19664
    -1.93201
    -1.85847
    -2.37323
    -2.22616
    -0.97603
    -0.68188
    -0.75542
    -0.68188
    -1.56432
    -1.27017
    -0.46127
    -0.31419
    -0.31419
     0.34764
     0.05349
     1.00947
     0.78886
     0.64179
     0.71533
     0.86240
     0.93594
     0.93594
     1.00947
     0.71533
     0.64179
     0.56825
     0.49471
     1.00947
     1.00947
     0.78886
     0.42118
     0.78886
     1.23008
     0.71533
     0.64179
     0.86240
     0.42118
     0.78886
     0.86240
     0.56825
     0.86240
     0.71533
     0.56825
     0.78886
     0.86240
     0.93594
     0.42118
     0.56825
     0.56825
     0.49471
     1.00947
     0.86240
     0.42118
     0.93594
     0.27410
     0.78886
     0.93594
     0.78886
     0.78886
     0.93594
     1.08301
     0.78886
     0.64179
     0.42118
     0.86240
     0.93594
     0.93594
     0.93594
     0.64179
     0.86240
     0.93594
     1.08301
     1.23008
     1.52423
     1.74484
     2.18607
     2.11253
     2.48021
     1.52423
    -0.24066
     0.12703
     1.23008
     2.33314
     2.55375
     1.81838
     1.59777
     1.23008
     0.78886
     0.56825
     0.20057
     0.20057
     0.12703
     0.71533
     0.78886
     1.08301
     0.56825
     0.20057
     0.93594
    -0.09358
     0.20057
     0.64179
     0.64179
     0.20057
     0.20057
     0.34764
     0.05349
    -0.09358
    -0.24066
    -0.02004
     0.34764
     0.64179
     0.56825
     0.27410
     0.71533
     0.64179
     0.64179
     0.93594
     1.00947
     1.30362
     1.08301
     1.23008
     1.08301
     1.08301
     1.37716
     1.52423
     0.93594
    -0.16712
     0.05349
     0.64179
     1.59777
     1.08301
     0.34764
     0.56825
    -0.02004
    -0.68188
    -0.53480
    -0.38773
     0.42118
     1.23008
     0.27410
     0.05349
    -0.38773
    -0.02004
     0.12703
    -0.09358
    -0.38773
    -0.16712
    -0.38773
    -0.02004
     0.12703
    -0.09358
    -0.53480
    -0.90249
    -0.53480
    -0.68188
    -0.16712
    -0.46127
    -0.53480
    -0.38773
    -0.46127
    -0.68188
    -0.60834
     0.05349
    -0.31419
    -0.46127
    -0.38773
    -0.38773
    -0.31419
    -0.09358
     0.05349
     0.05349
    -0.24066
    -0.46127
    -0.53480
     0.42118
     0.71533
    -0.24066
    -1.04956
     0.56825
     0.56825
     0.34764
    -0.16712
     0.05349
     0.05349
     0.12703
     0.78886
     0.86240
     1.15655
     0.93594
     0.71533
     0.93594
     0.86240
     1.15655
     0.71533
     1.52423
     1.52423
     1.30362
     1.23008
     1.08301
     1.37716
     0.64179
     0.93594
     1.08301
     1.30362
     0.93594
     0.42118
     0.42118
     0.34764
     0.56825
     0.42118
     0.71533
     0.56825
     0.64179
     0.49471
     0.71533
     0.71533
     0.42118
     0.78886
     0.49471
     0.42118
     0.86240
     0.49471
     0.42118
     0.64179
     0.71533
     0.56825
     0.34764
     0.93594
     0.49471
     0.71533
     0.78886
     0.64179
     0.56825
     0.78886
     0.42118
     1.08301
     0.93594
     1.37716
     1.45070
     1.37716
     1.67131
     2.18607
     2.48021
     2.92144
     1.89192
    -0.24066
    -0.60834
     0.27410
     1.74484
     2.77436
     0.86240
     0.71533
     0.93594
     0.56825
    -0.75542
    -0.24066
    -0.97603
    -0.82895
    -0.46127
    -0.09358
    -0.09358
    -0.46127
    -0.24066
     0.05349
    -0.09358
    -0.31419
    -0.09358
    -0.02004
    -0.38773
     0.49471
     0.05349
     0.20057
     0.34764
     0.42118
     0.05349
     0.12703
     0.64179
     0.49471
     0.42118
     1.08301
     1.00947
     0.86240
     1.23008
     1.08301
     1.37716
     1.89192
     1.45070
     1.23008
     1.45070
     1.67131
     1.15655
     0.71533
     0.78886
     0.64179
     0.05349
     0.64179
     0.93594
     0.86240
     0.12703
    -0.09358
    -0.31419
    -0.90249
    -0.90249
    -0.60834
    -0.75542
    -1.04956
    -0.75542
    -0.16712
     0.64179
    -0.02004
    -0.82895
    -0.75542
    -0.24066
    -0.38773
    -0.02004
     0.05349
    -0.16712
     0.20057
     0.71533
     0.56825
     0.34764
     0.42118
     0.34764
     0.20057
     0.64179
     1.00947
     0.49471
     0.93594
     0.93594
     1.00947
     0.64179
     0.78886
     0.86240
     1.08301
     0.78886
     1.00947
     1.08301
     0.93594
     1.08301
     1.23008
     1.08301
     1.37716
     1.59777
     1.67131
     1.81838
     1.45070
     0.93594
     1.00947
     1.30362
     0.93594
     1.52423
     1.74484
     0.78886
     1.00947
     0.93594
     0.12703
    -0.02004
     0.05349
     0.05349
     0.20057
    -0.24066
    -0.24066
    -0.09358
    -0.24066
    -0.31419
    -0.31419
    -0.16712
    -0.24066
    -0.68188
    -0.53480
    -0.53480
    -0.31419
    -0.16712
     0.64179
    -0.09358
    -0.31419
    -0.46127
    -0.38773
    -0.02004
     0.12703
     0.34764
    -0.24066
     0.27410
     0.12703
     0.42118
     0.05349
     0.05349
     0.20057
     0.12703
     0.49471
     0.56825
     0.49471
     0.20057
     0.27410
     0.71533
     0.56825
     0.34764
     0.42118
     0.27410
     0.64179
     0.49471
     0.78886
     0.71533
     1.00947
     0.86240
     1.37716
     2.18607
     1.89192
     2.03899
     1.74484
     0.05349
    -0.75542
    -0.90249
     0.93594
     2.70083
     3.80388
     2.40668
     1.59777
     1.08301
     0.49471
    -0.68188
    -1.34371
     0.78886
     0.86240
     0.71533
     0.71533
     0.27410
     0.05349
     0.05349
    -0.46127
    -0.75542
    -1.12310
    -1.04956
    -0.97603
    -0.90249
    -0.90249
    -0.68188
    -1.27017
    -0.46127
    -0.09358
    -0.60834
    -0.24066
    -0.24066
    -0.09358
     0.20057
    -0.16712
     0.34764
     0.34764
     0.34764
     0.78886
     0.93594
     1.00947
     0.42118
    -0.09358
     0.05349
     1.08301
     0.71533
     0.64179
     0.27410
     0.05349
     0.05349
     0.20057
     0.56825
     0.42118
     0.27410
    -0.09358
     0.20057
     0.20057
     0.05349
     0.20057
    -0.09358
     0.12703
     0.34764
    -0.09358
    -0.24066
    -0.38773
    -0.68188
    -1.04956
    -0.82895
    -0.90249
    -0.53480
    -0.75542
    -0.82895
    -0.68188
    -0.82895
    -1.34371
    -1.49079
    -0.53480
     0.12703
     0.49471
     0.20057
     0.27410
     0.34764
     0.49471
     0.78886
     1.23008
     0.93594
     0.86240
     1.15655
     1.23008
     1.15655
     0.86240
     0.56825
     0.93594
     1.00947
     0.42118
     0.56825
     0.27410
     0.71533
     0.56825
    -0.09358
    -0.09358
    -0.16712
    -0.53480
    -0.16712
     0.20057
    -0.16712
    -0.46127
    -0.38773
    -0.68188
    -0.31419
    -0.31419
    -0.24066
    -0.38773
    -0.24066
     0.05349
    -0.24066
     0.05349
     0.05349
     0.34764
     0.49471
     0.34764
     1.23008
     1.37716
     0.86240
    -0.09358
     0.64179
     0.93594
     1.37716
     0.93594
     0.49471
     0.34764
     0.20057
    -0.24066
    -0.90249
    -1.34371
    -0.60834
    -0.46127
    -0.16712
    -1.04956
    -1.85847
    -2.44677
    -1.63786
    -0.82895
    -0.75542
    -0.75542
    -0.82895
    -0.82895
    -0.60834
    -0.68188
    -0.16712
     0.20057
     0.20057
     0.34764
     0.34764
     0.42118
     0.49471
     0.05349
     0.42118
     0.78886
     0.64179
     1.08301
     1.30362
     1.08301
     1.59777
     1.52423
     0.42118
    -1.04956
    -1.85847
    -1.12310
     0.86240
     1.74484
     0.71533
    -0.24066
    -0.82895
    -0.60834
    -1.19664
    -1.71140
    -0.75542
    -1.12310
    -1.19664
    -0.31419
    -0.53480
    -0.16712
    -0.53480
    -0.46127
    -0.31419
    -0.09358
    -0.09358
    -0.16712
    -0.90249
    -0.53480
     0.42118
     0.20057
    -0.24066
    -0.09358
     0.05349
     0.05349
    -0.09358
     0.05349
     0.49471
     0.93594
     0.49471
     0.71533
     0.42118
     0.56825
     0.42118
     0.86240
     1.08301
     0.56825
     0.64179
     1.23008
     0.42118
     0.49471
    -0.09358
     0.05349
    -0.31419
     0.27410
     0.71533
     0.71533
     0.78886
     0.56825
     0.34764
     0.20057
     0.05349
     0.12703
     0.12703
     0.34764
     0.64179
     0.71533
     1.08301
     0.64179
     0.05349
    -0.09358
     0.56825
    -0.24066
    -0.09358
    -0.31419
    -0.68188
    -0.38773
    -0.24066
    -0.38773
    -0.75542
    -0.31419
    -0.24066
    -0.53480
    -0.16712
    -0.09358
     0.20057
     0.27410
     0.34764
     0.27410
     0.27410
     0.49471
     0.49471
     0.64179
     1.52423
     1.30362
     0.42118
     1.08301
     0.86240
    -0.31419
    -0.16712
    -0.60834
    -0.24066
    -1.04956
    -1.12310
    -2.22616
    -2.00554
    -2.66738
    -2.07908
    -2.37323
    -2.00554
    -2.15262
    -2.66738
    -2.37323
    -2.59384
    -1.85847
    -1.85847
    -1.27017
    -0.46127
    -0.24066
     0.12703
     0.27410
     0.12703
     0.20057
     0.34764
     0.34764
     0.20057
     0.93594
     0.42118
     0.56825
     0.71533
     0.56825
     0.49471
     0.49471
     0.42118
     0.27410
     0.56825
     0.93594
    -0.16712
     0.42118
     0.27410
     0.12703
     0.20057
     0.34764
     0.27410
     0.05349
     0.12703
     0.20057
     0.27410
     0.12703
     0.05349
     0.20057
     0.42118
     0.71533
     0.20057
     0.20057
     0.64179
     0.64179
     0.27410
     0.49471
     0.71533
     0.49471
     0.49471
     0.86240
     0.78886
     1.08301
     0.93594
     1.30362
     2.33314
     2.62729
     2.92144
     2.77436
     2.18607
     1.37716
     0.71533
     1.00947
     2.92144
     3.14205
     3.50973
     2.84790
     2.48021
     2.03899
     0.27410
    -0.75542
     0.34764
     1.15655
     0.42118
     0.64179
    -0.16712
    -0.09358
     0.05349
    -0.38773
    -0.16712
    -0.09358
    -0.68188
    -0.75542
    -0.38773
    -0.53480
    -1.27017
    -0.68188
    -0.38773
    -0.24066
    -0.09358
    -0.24066
    -0.68188
    -0.75542
    -0.38773
    -0.31419
    -0.24066
    -0.68188
    -0.53480
    -0.68188
     0.05349
     0.56825
    -0.16712
    -0.09358
    -0.31419
     0.49471
     0.27410
    -0.09358
    -0.16712
    -0.24066
    -0.53480
    -0.46127
     0.12703
     0.64179
     0.27410
     0.49471
     0.27410
    -0.09358
     0.27410
    -0.24066
     0.05349
     0.12703
     0.56825
     0.56825
     0.56825
     0.27410
     0.78886
     0.42118
     0.42118
     1.08301
    -0.09358
     0.05349
     0.86240
     0.49471
     0.78886
     0.71533
     0.71533
     0.93594
     1.08301
     1.15655
     1.23008
     1.08301
     1.23008
     1.30362
     1.45070
     2.18607
     1.59777
     1.37716
     1.96545
     1.37716
     1.74484
     1.37716
     1.23008
     1.89192
     1.15655
     1.37716
     1.37716
     0.93594
     0.71533
     0.42118
    -0.02004
     0.56825
     0.34764
    -0.53480
    -0.68188
    -0.31419
    -0.75542
    -0.82895
    -1.34371
    -1.27017
    -1.34371
    -1.12310
    -1.56432
    -1.34371
    -1.41725
    -1.12310
    -1.27017
    -1.04956
    -0.46127
    -1.12310
    -1.41725
    -0.82895
    -0.38773
    -0.09358
     0.05349
    -0.38773
    -0.60834
     0.20057
     0.20057
     0.20057
     0.49471
    -0.02004
    -0.31419
     0.05349
     0.49471
     0.34764
    -0.16712
     0.05349
     0.05349
     0.12703
     0.12703
    -0.31419
    -0.38773
    -0.90249
    -1.19664
    -0.90249
    -0.02004
     0.78886
     0.42118
     0.05349
     0.49471
    -0.02004
    -0.53480
    -0.24066
    -0.16712
     0.49471
     0.42118
     0.42118
     0.56825
     0.71533
     0.78886
     0.71533
     0.71533
     0.64179
     1.30362
     1.37716
     2.03899
     2.11253
     0.49471
    -0.53480
    -0.46127
     0.71533
     1.81838
     2.33314
     1.45070
     1.08301
     1.08301
     0.78886
     0.20057
     0.05349
    -0.60834
    -0.68188
    -0.16712
     0.64179
     0.05349
     0.05349
    -0.09358
     0.05349
    -0.09358
    -0.09358
    -0.90249
    -0.16712
    -0.60834
     0.12703
    -0.24066
     0.05349
    -0.31419
    -0.24066
    -0.16712
     0.56825
     0.49471
     0.27410
     0.42118
     0.64179
     0.71533
     0.86240
     0.86240
     1.08301
     0.78886
     1.15655
     1.59777
     1.37716
     0.93594
     0.42118
     0.05349
     0.56825
     0.56825
     0.42118
     0.64179
     0.64179
     1.08301
     0.86240
     0.64179
     0.64179
     0.42118
     0.86240
     0.71533
     0.34764
     0.56825
     1.08301
     1.37716
     1.45070
     1.37716
     1.08301
     0.71533
     0.86240
     0.05349
     0.27410
     0.78886
     0.78886
     0.49471
     0.27410
     0.05349
     0.05349
    -0.09358
     0.27410
     0.64179
     0.27410
     0.64179
     1.00947
     1.15655
     0.93594
     1.08301
     1.37716
     1.00947
     1.23008
     1.67131
     1.30362
     1.37716
     1.08301
     0.86240
     0.49471
     0.27410
    -0.16712
    -0.24066
    -0.46127
    -1.19664
    -1.49079
    -1.27017
    -1.41725
    -1.41725
    -1.49079
    -1.71140
    -1.49079
    -1.56432
    -1.41725
    -1.12310
    -1.04956
    -0.82895
    -0.75542
    -0.16712
    -0.24066
    -0.09358
    -0.38773
    -0.53480
    -0.09358
     0.05349
    -0.24066
     0.20057
     0.05349
    -0.02004
    -0.09358
    -0.24066
     0.27410
    -0.09358
    -0.46127
    -0.53480
     0.12703
     0.12703
    -0.02004
    -0.09358
    -0.38773
    -0.16712
    -0.09358
    -0.24066
     0.05349
    -0.09358
    -0.31419
    -0.60834
    -0.24066
    -0.16712
    -0.53480
    -0.68188
    -0.24066
    -0.02004
    -0.46127
    -0.31419
    -0.38773
    -0.60834
    -0.38773
    -0.31419
    -0.38773
    -0.75542
     0.05349
    -0.24066
     0.05349
    -0.16712
    -0.09358
    -0.16712
     0.86240
     0.64179
     1.08301
     1.74484
     1.96545
     1.67131
     1.08301
    -0.46127
    -0.46127
     0.20057
     1.96545
     2.25960
     1.59777
     0.93594
     0.78886
    -0.02004
    -0.24066
     0.56825
    -0.31419
     0.27410
     0.27410
     0.34764
    -0.53480
    -0.60834
     0.20057
     0.78886
     0.49471
    -0.16712
    -0.38773
    -0.68188
    -0.09358
    -0.75542
    -0.53480
    -0.38773
    -1.04956
    -0.24066
    -0.38773
    -0.31419
    -0.46127
    -0.46127
    -0.24066
    -0.02004
     0.20057
     0.42118
    -0.38773
     0.27410
     0.12703
     0.71533
     0.56825
     0.49471
    -0.09358
    -0.16712
    -0.02004
     0.56825
     0.49471
     0.27410
     0.42118
     0.05349
     0.64179
    -0.16712
    -0.09358
    -0.31419
    -0.38773
    -0.75542
    -0.38773
     0.64179
     0.56825
     0.34764
     0.12703
     0.20057
    -0.09358
    -0.38773
    -0.46127
    -0.02004
     0.42118
     0.78886
     0.64179
     0.56825
     0.71533
     0.78886
     0.64179
     1.15655
     1.30362
     1.30362
     1.52423
     1.45070
     1.37716
     1.59777
     0.93594
     1.52423
     1.45070
     1.52423
     1.23008
     1.37716
     1.59777
     1.52423
     0.78886
     0.27410
     0.12703
    -0.16712
     0.05349
    -0.31419
    -0.02004
    -0.31419
    -1.12310
    -1.27017
    -1.12310
    -1.19664
    -1.27017
    -1.71140
    -2.00554
    -1.41725
    -1.34371
    -2.00554
    -1.34371
    -1.49079
    -1.04956
    -1.04956
    -1.19664
    -0.97603
    -0.97603
    -1.04956
    -0.97603
    -0.46127
     0.12703
    -0.02004
    -0.46127
    -0.38773
    -0.24066
    -0.16712
     0.20057
     0.20057
    -0.31419
    -0.38773
     0.34764
     0.20057
    -0.09358
    -0.09358
     0.42118
     0.20057
     0.27410
     0.05349
    -0.16712
     0.34764
    -0.09358
     0.05349
     0.12703
     0.20057
    -0.24066
    -0.09358
     0.20057
     0.34764
     0.20057
    -0.09358
    -0.09358
     0.20057
     0.12703
     0.20057
     0.20057
    -0.09358
     0.27410
     0.05349
     0.20057
     0.20057
     0.34764
     0.34764
     0.86240
     0.78886
     0.93594
     1.37716
     1.74484
     1.96545
     1.37716
     0.05349
    -0.46127
    -0.09358
     0.93594
     2.03899
     1.52423
     1.37716
     1.45070
     0.71533
    -0.24066
    -0.68188
    -0.46127
    -0.38773
    -0.09358
     0.05349
     0.34764
     0.20057
     0.05349
    -0.09358
    -0.60834
    -0.02004
    -0.68188
     0.34764
    -0.24066
    -0.31419
    -0.46127
    -0.16712
    -0.46127
     0.20057
     0.12703
     0.27410
     0.34764
     1.08301
     0.49471
    -0.31419
    -0.16712
     0.20057
    -0.16712
    -0.02004
     0.34764
    -0.02004
    -0.53480
     0.12703
    -0.75542
    -0.82895
    -1.78493
    -1.41725
    -1.19664
    -1.04956
    -0.75542
    -0.60834
    -1.56432
    -1.27017
    -1.12310
    -1.63786
    -0.53480
    -0.60834
    -0.60834
    -0.75542
    -0.53480
    -0.31419
    -0.38773
    -0.16712
    -0.60834
    -0.75542
     0.05349
    -0.16712
    -0.31419
    -0.38773
    -0.09358
    -0.53480
     0.12703
     0.05349
    -0.16712
     0.34764
     0.05349
     0.27410
     0.56825
     0.05349
     0.56825
     0.49471
     0.42118
     0.27410
    -0.09358
     0.20057
     0.05349
    -0.31419
    -0.31419
    -0.68188
    -1.19664
    -1.41725
    -1.49079
    -0.97603
    -1.34371
    -1.12310
    -1.34371
    -2.37323
    -2.07908
    -1.63786
    -1.49079
    -0.53480
    -0.82895
    -0.60834
    -0.82895
    -0.09358
    -0.38773
    -0.60834
    -0.09358
     0.05349
     0.27410
     0.34764
     0.64179
     0.42118
     0.42118
     0.71533
     0.20057
     0.05349
     0.42118
     0.05349
    -0.24066
     0.71533
     0.34764
     0.05349
    -0.31419
    -0.31419
    -0.09358
    -0.31419
    -0.75542
    -0.82895
    -0.38773
    -0.31419
    -0.24066
    -0.38773
    -0.75542
    -0.90249
    -0.60834
    -0.16712
    -0.02004
    -0.46127
    -0.31419
    -0.16712
    -0.16712
    -0.24066
     0.20057
     0.05349
     0.49471
     0.56825
     0.64179
     0.12703
     0.56825
     0.20057
     0.12703
     0.20057
     1.08301
     0.34764
     0.42118
     0.78886
     0.49471
     1.00947
     0.86240
     1.59777
     1.52423
     1.96545
     2.70083
     2.48021
     2.18607
     0.93594
    -0.31419
    -0.02004
     1.59777
     3.06851
     3.21558
     2.77436
     1.08301
     0.20057
    -0.68188
    -0.68188
    -0.31419
    -0.02004
    -0.24066
     0.12703
    -0.16712
    -0.68188
    -0.53480
    -1.41725
    -0.75542
    -0.68188
    -0.82895
    -1.19664
    -1.41725
    -1.04956
    -1.19664
    -0.97603
    -0.82895
    -0.60834
    -0.82895
    -0.75542
    -0.53480
    -0.46127
    -0.60834
    -0.75542
    -0.31419
     0.20057
    -0.38773
    -0.09358
     0.20057
     0.05349
     0.05349
     0.20057
     0.42118
     0.86240
     0.64179
     0.42118
     0.27410
     0.78886
     0.78886
     0.42118
     0.93594
     1.45070
     0.86240
     0.78886
     0.56825
     0.64179
     0.42118
     0.42118
     0.05349
     0.20057
    -0.09358
     0.27410
    -0.09358
     0.27410
     0.12703
    -0.31419
    -1.19664
    -0.09358
    -0.60834
    -0.24066
    -0.16712
    -0.02004
    -0.24066
    -0.68188
    -0.82895
    -0.09358
    -0.38773
    -0.46127
    -0.68188
    -0.90249
    -0.82895
    -0.97603
    -1.19664
    -1.19664
    -0.90249
    -1.34371
    -0.82895
    -1.34371
    -1.41725
    -0.97603
    -1.27017
    -1.04956
    -0.68188
    -0.60834
    -0.68188
    -0.60834
    -0.09358
    -0.24066
    -0.68188
    -0.31419
     0.34764
     0.05349
    -0.31419
     0.12703
    -0.09358
     0.12703
    -0.38773
     0.27410
     0.42118
     0.27410
     0.27410
    -0.38773
    -0.53480
    -0.68188
    -0.38773
    -0.38773
     0.49471
    -0.09358
    -0.02004
    -0.02004
    -0.16712
    -0.46127
    -0.24066
     0.05349
    -0.02004
     0.12703
     0.05349
     0.20057
     0.12703
     0.42118
     0.49471
    -0.38773
     0.27410
     0.34764
    -0.24066
     0.12703
     0.05349
    -0.38773
    -0.68188
    -0.02004
     0.27410
    -0.09358
    -0.31419
    -0.16712
     0.05349
     0.20057
    -0.09358
    -0.53480
    -0.09358
     0.34764
     0.12703
     0.27410
    -0.16712
    -0.09358
    -0.02004
    -0.02004
     0.42118
     0.49471
     0.42118
     0.49471
     1.15655
     1.52423
     1.30362
     0.78886
    -0.38773
    -1.12310
    -0.97603
    -0.24066
     1.37716
     1.08301
     0.56825
    -0.38773
    -0.38773
    -0.60834
    -1.78493
    -1.56432
    -1.27017
    -1.56432
    -0.97603
    -0.68188
    -1.19664
    -0.60834
    -1.19664
    -1.41725
    -0.75542
    -0.82895
    -0.60834
    -1.12310
    -0.75542
    -0.97603
    -0.53480
     0.05349
    -0.46127
    -0.31419
    -0.09358
     0.05349
     0.12703
     0.34764
     0.56825
     0.42118
     1.00947
     0.93594
     0.93594
     0.71533
     0.86240
     1.30362
     1.08301
     1.15655
     0.20057
     0.49471
     0.78886
    -0.16712
    -1.34371
    -0.75542
    -0.90249
    -1.04956
    -0.90249
    -1.04956
    -1.04956
    -0.97603
    -2.07908
    -2.37323
    -2.15262
    -2.15262
    -2.07908
    -1.12310
    -1.34371
    -1.34371
    -1.04956
    -1.34371
    -2.00554
    -2.07908
    -1.85847
    -1.34371
    -1.71140
    -1.63786
    -1.19664
    -1.85847
    -1.49079
    -1.41725
    -0.97603
    -1.04956
    -1.19664
    -1.34371
    -0.68188
    -0.75542
    -0.24066
    -0.38773
    -0.60834
     0.05349
    -0.38773
    -0.09358
    -0.38773
    -0.60834
    -0.38773
    -0.60834
    -0.31419
    -0.31419
    -0.60834
     0.86240
    -0.24066
    -1.19664
    -0.38773
    -0.09358
    -0.68188
    -0.38773
    -0.38773
    -0.53480
    -0.75542
    -0.60834
    -0.53480
    -1.04956
    -0.75542
    -0.82895
    -1.04956
    -1.19664
    -0.97603
    -1.56432
    -1.04956
    -0.97603
    -1.34371
    -1.19664
    -1.04956
    -1.04956
    -1.04956
    -1.41725
    -1.34371
    -1.56432
    -1.49079
    -1.41725
    -1.34371
    -0.60834
    -1.04956
    -1.27017
    -1.34371
    -1.04956
    -1.12310
    -1.04956
    -1.04956
    -0.90249
    -0.38773
    -0.90249
    -0.82895
    -0.46127
    -0.60834
    -0.31419
    -0.90249
    -0.75542
    -0.75542
    -0.46127
    -0.97603
    -0.38773
    -0.68188
    -1.19664
    -0.68188
    -0.97603
    -0.90249
    -0.90249
    -0.97603
    -1.34371
    -0.75542
    -0.24066
    -0.97603
    -0.90249
    -0.60834
    -0.09358
    -0.09358
     0.34764
     0.86240
    -0.31419
    -1.85847
    -2.66738
    -2.59384
    -1.41725
     0.05349
     0.93594
    -0.53480
    -1.27017
    -1.56432
    -2.37323
    -3.10860
    -2.88799
    -2.22616
    -1.34371
    -0.68188
    -1.49079
    -1.04956
    -0.97603
    -1.34371
    -1.12310
    -1.04956
    -1.04956
    -0.82895
    -0.24066
    -0.09358
    -0.53480
    -0.46127
    -0.53480
    -0.60834
    -0.53480
    -0.16712
    -0.24066
    -0.38773
     0.05349
    -0.24066
    -0.24066
    -0.60834
    -0.75542
    -0.68188
    -0.75542
    -0.31419
    -0.60834
    -1.12310
    -1.34371
    -1.19664
    -2.07908
    -0.82895
    -1.27017
    -1.93201
    -1.93201
    -2.29969
    -2.22616
    -2.22616
    -2.00554
    -2.00554
    -1.85847
    -2.37323
    -2.29969
    -2.22616
    -1.93201
    -2.00554
    -2.07908
    -1.78493
    -1.34371
    -1.71140
    -2.07908
    -1.78493
    -2.00554
    -1.34371
    -1.63786
    -1.78493
    -1.93201
    -1.34371
    -1.78493
    -1.63786
    -1.85847
    -2.07908
    -1.85847
    -1.63786
    -0.97603
    -1.63786
    -1.27017
    -1.41725
    -1.34371
    -1.63786
    -1.71140
    -1.27017
    -0.46127
    -0.68188
    -0.90249
    -0.75542
    -0.97603
    -0.53480
    -0.90249
    -0.60834
    -1.04956
    -1.34371
    -1.49079
    -1.04956
    -1.19664
    -1.19664
    -1.85847
    -2.00554
    -1.85847
    -1.78493
    -1.78493
    -2.15262
    -1.63786
    -2.15262
    -2.00554
    -2.37323
    -1.27017
    -0.97603
    -1.49079
    -1.63786
    -1.93201
    -1.19664
    -1.56432
    -1.49079
    -1.63786
    -1.85847
    -1.56432
    -1.71140
    -1.71140
    -1.85847
    -2.07908
    -2.29969
    -1.71140
    -1.71140
    -1.85847
    -2.22616
    -2.29969
    -2.22616
    -2.15262
    -2.37323
    -2.52030
    -2.96153
    -2.07908
    -1.85847
    -1.71140
    -2.15262
    -2.29969
    -2.59384
    -2.88799
    -2.22616
    -3.18214
    -2.74092
    -2.44677
    -1.78493
    -1.85847
    -1.78493
    -2.15262
    -2.74092
    -2.52030
    -2.29969
    -2.15262
    -2.15262
    -1.93201
    -1.63786
    -1.78493
    -1.12310
    -0.75542
    -0.75542
    -0.09358
     0.34764
     0.49471
    -0.60834
    -0.90249
    -1.71140
    -2.00554
    -0.68188
     0.93594
     0.86240
     0.42118
    -0.53480
    -0.90249
    -1.63786
    -1.41725
    -1.41725
    -1.85847
    -1.93201
    -1.27017
    -1.19664
    -1.27017
    -1.34371
    -1.71140
    -1.78493
    -1.63786
    -1.19664
    -1.27017
    -1.71140
    -1.63786
    -1.85847
    -0.97603
    -1.19664
    -1.71140
    -1.12310
    -0.90249
    -1.71140
    -1.34371
    -0.68188
    -0.82895
    -0.75542
    -1.19664
    -0.75542
    -0.75542
    -0.38773
    -0.68188
    -0.90249
     0.20057
    -0.02004
    -0.38773
    -0.90249
    -0.68188
    -1.56432
    -1.04956
    -1.49079
    -1.63786
    -0.75542
    -0.82895
    -0.46127
    -0.82895
    -1.34371
    -1.04956
    -1.71140
    -1.41725
    -1.63786
    -1.19664
    -0.82895
    -0.31419
    -0.24066
    -0.16712
    -0.53480
    -0.90249
    -1.04956
    -0.60834
    -0.90249
    -0.53480
    -0.68188
    -0.68188
    -1.04956
    -0.97603
    -0.38773
    -0.82895
    -0.82895
    -0.60834
    -0.75542
    -0.60834
    -0.68188
    -0.53480
    -0.31419
    -0.09358
    -0.38773
    -0.53480
    -0.02004
    -0.31419
    -0.46127
    -0.82895
    -0.09358
    -0.38773
    -0.09358
    -0.75542
    -0.38773
    -0.75542
    -0.53480
    -0.46127
    -0.90249
    -0.46127
    -0.60834
    -0.46127
    -0.46127
    -0.38773
    -0.24066
    -0.53480
    -0.24066
     0.42118
    -0.38773
    -0.53480
    -0.68188
    -0.02004
    -0.16712
     0.12703
    -0.53480
    -0.82895
    -0.75542
    -0.24066
    -1.12310
    -0.24066
    -1.04956
    -1.78493
    -0.75542
    -0.75542
    -1.34371
    -1.12310
    -1.27017
    -1.56432
    -1.63786
    -1.19664
    -0.90249
    -1.12310
    -1.34371
    -1.71140
    -1.49079
    -0.90249
    -1.41725
    -1.56432
    -2.00554
    -1.27017
    -1.93201
    -1.34371
    -1.63786
    -1.56432
    -1.78493
    -2.00554
    -1.56432
    -1.71140
    -1.34371
    -1.41725
    -1.27017
    -1.19664
    -1.04956
    -1.27017
    -1.34371
    -0.53480
    -0.53480
    -0.38773
     0.12703
     0.05349
     0.12703
     0.56825
     1.23008
     1.45070
     2.33314
     2.92144
     2.62729
     1.96545
     0.20057
    -0.68188
     0.27410
     1.81838
     1.37716
     0.42118
     1.45070
     0.49471
    -1.63786
    -2.29969
    -2.59384
    -2.44677
    -1.85847
    -2.44677
    -2.88799
    -2.66738
    -2.29969
    -1.78493
    -2.29969
    -1.85847
    -1.27017
    -1.63786
    -1.49079
    -1.04956
    -0.97603
    -1.04956
    -1.04956
    -0.09358
    -0.24066
    -0.31419
    -0.53480
    -0.16712
    -0.31419
     0.12703
    -0.24066
     0.05349
     0.42118
     0.05349
     0.12703
     0.20057
     0.49471
     0.42118
     0.27410
     0.49471
     0.64179
     0.05349
    -0.24066
    -0.68188
    -0.53480
    -0.31419
    -0.60834
    -0.60834
    -0.60834
    -0.31419
    -0.75542
    -0.75542
    -0.97603
    -1.19664
    -1.41725
    -1.27017
    -1.19664
    -0.75542
    -0.31419
    -0.90249
    -0.68188
    -0.46127
    -0.90249
    -1.04956
    -1.34371
    -0.75542
    -1.04956
    -0.68188
    -0.75542
    -0.75542
    -1.04956
    -0.82895
    -0.75542
    -0.53480
    -0.82895
    -0.75542
    -0.68188
    -0.46127
    -0.53480
    -0.60834
    -0.75542
    -0.09358
    -0.68188
    -0.60834
    -0.60834
    -0.60834
    -0.60834
    -0.75542
    -0.90249
    -0.38773
    -0.53480
    -0.53480
    -0.90249
    -0.82895
    -0.82895
    -1.04956
    -0.68188
    -0.24066
    -1.04956
    -0.75542
    -1.04956
    -0.53480
    -0.46127
    -0.82895
    -0.90249
    -0.68188
    -0.38773
    -0.24066
    -0.68188
    -0.68188
    -0.60834
    -0.53480
    -0.60834
    -0.02004
    -0.24066
    -0.68188
    -0.53480
    -0.16712
    -0.09358
    -0.31419
    -0.31419
    -0.53480
    -0.24066
    -0.09358
    -0.31419
    -0.24066
    -0.31419
    -0.38773
    -0.60834
    -0.02004
     0.05349
    -0.31419
    -0.24066
    -0.53480
    -0.31419
    -0.16712
    -0.31419
    -0.46127
    -0.31419
    -0.24066
    -0.09358
    -0.09358
    -0.09358
    -0.09358
     0.05349
     0.20057
     0.20057
     0.34764
     0.12703
     0.20057
     0.49471
     0.56825
     0.20057
     0.49471
     0.56825
     0.71533
     1.23008
     1.00947
     0.56825
     1.45070
     1.89192
     2.11253
     2.62729
     2.55375
     1.45070
     1.37716
     1.59777
     2.92144
     3.65681
     3.50973
     3.58327
     2.48021
     0.86240
     0.71533
    -0.02004
    -0.24066
    -0.31419
    -0.75542
    -0.24066
    -0.75542
    -1.63786
    -1.63786
    -2.15262
    -2.29969
    -2.96153
    -3.03506
    -2.15262
    -2.66738
    -1.56432
    -1.27017
    -1.41725
    -1.12310
    -1.12310
    -1.27017
    -1.12310
    -0.60834
    -1.56432
    -0.97603
    -0.82895
    -0.90249
    -1.19664
    -0.60834
    -1.27017
    -1.04956
    -1.19664
    -1.19664
    -0.90249
    -1.27017
    -1.78493
    -2.37323
    -2.37323
    -1.93201
    -0.82895
    -0.82895
    -0.75542
    -1.04956
    -0.90249
    -1.34371
    -1.12310
    -0.75542
    -0.68188
    -0.68188
    -0.53480
    -0.31419
    -0.38773
    -0.38773
    -0.38773
    -0.02004
    -0.31419
    -0.75542
    -0.53480
    -1.71140
    -1.93201
    -1.27017
    -0.68188
    -0.90249
    -0.97603
    -1.04956
    -1.34371
    -1.63786
    -1.19664
    -1.27017
    -1.49079
    -0.60834
    -0.24066
    -0.82895
    -0.53480
    -0.53480
    -0.31419
    -0.38773
    -0.68188
    -0.31419
    -0.38773
    -0.24066
    -0.38773
    -0.31419
    -0.46127
    -0.60834
    -0.68188
    -0.31419
    -0.53480
    -0.53480
    -0.75542
    -0.75542
    -0.68188
    -0.75542
    -1.04956
    -0.75542
    -1.34371
    -0.82895
    -1.12310
    -0.90249
    -1.19664
    -1.41725
    -1.19664
    -1.41725
    -0.60834
    -0.75542
    -1.34371
    -1.27017
    -1.04956
    -0.90249
    -1.04956
    -1.27017
    -0.97603
    -1.19664
    -0.53480
    -0.68188
    -0.82895
    -0.53480
    -0.68188
    -0.82895
    -0.31419
     0.12703
    -0.75542
    -0.38773
    -0.38773
    -0.02004
    -0.16712
    -0.68188
    -0.82895
    -0.31419
    -0.75542
    -0.46127
    -0.68188
    -0.82895
    -1.12310
    -1.49079
    -1.04956
    -0.68188
    -1.12310
    -1.19664
    -0.90249
    -1.04956
    -1.04956
    -1.19664
    -0.90249
    -1.12310
    -0.60834
    -0.75542
    -0.60834
    -0.60834
    -0.53480
    -0.75542
    -0.53480
     0.12703
     0.20057
     0.34764
     0.49471
     0.56825
     0.12703
    -1.04956
    -1.56432
    -2.00554
    -0.75542
     0.78886
     0.78886
     0.56825
    -0.46127
    -1.34371
    -1.93201
    -1.71140
    -1.71140
    -1.49079
    -1.63786
    -1.34371
    -1.12310
    -0.97603
    -1.56432
    -0.97603
    -1.34371
    -0.90249
    -0.90249
    -0.82895
    -1.04956
    -1.12310
    -1.19664
    -0.53480
    -0.46127
    -0.53480
    -0.60834
    -0.24066
    -0.24066
     0.05349
    -0.53480
    -0.24066
    -0.16712
    -0.09358
    -0.02004
     0.05349
     0.27410
    -0.09358
    -0.38773
    -0.09358
     0.86240
     0.05349
    -0.24066
    -0.31419
    -0.24066
    -0.16712
    -0.31419
    -0.46127
    -0.90249
    -0.46127
    -0.24066
    -0.97603
    -1.34371
    -1.85847
    -2.07908
    -2.37323
    -0.97603
    -1.27017
    -1.34371
    -1.41725
    -2.29969
    -2.15262
    -2.44677
    -2.37323
    -2.66738
    -2.07908
    -1.78493
    -1.49079
    -1.49079
    -1.93201
    -2.00554
    -2.44677
    -1.93201
    -1.78493
    -2.07908
    -1.93201
    -1.41725
    -1.27017
    -1.12310
    -1.56432
    -1.63786
    -1.49079
    -1.34371
    -1.19664
    -1.27017
    -1.34371
    -1.34371
    -1.63786
    -1.56432
    -1.34371
    -1.78493
    -0.97603
    -1.71140
    -2.00554
    -2.00554
    -1.78493
    -1.49079
    -2.07908
    -2.15262
    -2.66738
    -2.22616
    -1.56432
    -1.27017
    -1.56432
    -1.63786
    -1.49079
    -1.34371
    -1.34371
    -1.27017
    -1.34371
    -0.60834
    -0.97603
    -0.38773
    -0.53480
    -0.60834
    -0.46127
    -0.68188
    -0.02004
    -0.68188
    -0.53480
    -0.97603
    -0.38773
    -0.75542
    -0.97603
    -0.60834
    -0.75542
    -0.97603
    -0.75542
    -0.90249
    -1.19664
    -1.04956
    -1.27017
    -1.12310
    -1.12310
    -1.19664
    -1.34371
    -1.56432
    -1.27017
    -1.34371
    -1.41725
    -1.04956
    -1.19664
    -1.56432
    -1.34371
    -0.97603
    -1.12310
    -0.97603
    -1.04956
    -1.12310
    -0.97603
    -0.82895
    -0.75542
    -0.82895
    -1.04956
    -0.75542
    -0.82895
    -0.75542
    -0.53480
    -0.09358
    -0.31419
     0.27410
    -0.31419
    -1.34371
    -3.10860
    -3.18214
    -2.59384
    -1.04956
    -0.02004
    -1.12310
    -2.52030
    -3.10860
    -3.47629
    -3.91751
    -4.43227
    -3.99104
    -4.21166
    -4.72642
    -4.06458
    -3.62336
    -3.69690
    -4.43227
    -4.28519
    -4.79995
    -4.79995
    -4.94703
    -4.72642
    -4.65288
    -4.72642
    -4.50580
    -4.21166
    -4.57934
    -4.72642
    -4.57934
    -4.65288
    -4.65288
    -3.99104
    -4.21166
    -4.21166
    -4.21166
    -3.91751
    -4.06458
    -4.35873
    -3.69690
    -3.03506
    -3.84397
    -3.62336
    -3.54982
    -3.03506
    -3.03506
    -3.62336
    -3.54982
    -2.96153
    -2.96153
    -3.10860
    -3.32921
    -2.88799
    -2.59384
    -2.81445
    -2.44677
    -2.15262
    -2.59384
    -2.66738
    -2.52030
    -2.29969
    -1.85847
    -2.37323
    -2.22616
    -2.15262
    -1.93201
    -1.93201
    -2.59384
    -2.74092
    -2.52030
    -2.44677
    -2.29969
    -3.25567
    -2.66738
    -2.22616
    -2.59384
    -2.37323
    -2.37323
    -2.44677
    -3.10860
    -2.29969
    -2.52030
    -2.15262
    -2.07908
    -1.49079
    -1.27017
    -1.85847
    -3.03506
    -2.22616
    -1.63786
    -2.29969
    -2.29969
    -1.49079
    -2.22616
    -2.59384
    -3.03506
    -2.96153
    -2.74092
    -2.37323
    -2.07908
    -2.66738
    -2.88799
    -2.59384
    -3.10860
    -2.96153
    -2.59384
    -2.81445
    -2.59384
    -2.29969
    -2.15262
    -2.37323
    -2.52030
    -2.15262
    -1.93201
    -2.00554
    -1.78493
    -1.78493
    -1.41725
    -1.78493
    -1.63786
    -1.63786
    -1.49079
    -1.34371
    -1.34371
    -0.97603
    -1.63786
    -2.52030
    -2.74092
    -2.22616
    -1.34371
    -1.12310
    -1.27017
    -1.41725
    -1.85847
    -1.78493
    -1.93201
    -1.56432
    -0.75542
    -1.27017
    -1.12310
    -0.53480
    -0.60834
    -0.24066
    -0.24066
    -0.09358
     0.05349
    -0.31419
     0.12703
     0.05349
    -0.09358
     0.05349
    -0.02004
    -0.02004
     0.20057
     0.42118
     0.42118
     0.34764
    -0.09358
     0.78886
     0.71533
     0.34764
     0.71533
     1.67131
     1.74484
     2.03899
     1.74484
     1.37716
    -0.24066
    -0.53480
     0.05349
     1.52423
     1.67131
     0.93594
     0.93594
     0.20057
    -0.46127
    -1.34371
    -0.97603
    -1.19664
    -1.27017
    -1.12310
    -0.97603
    -1.27017
    -0.97603
    -1.12310
    -0.97603
    -0.75542
    -1.27017
    -1.41725
    -1.19664
    -0.24066
    -0.24066
     0.27410
    -0.02004
     0.05349
    -0.38773
     0.34764
     0.56825
     0.71533
     0.64179
     0.71533
     0.93594
     1.30362
     0.93594
     0.56825
     1.23008
     1.52423
     1.23008
     1.23008
     1.08301
     1.23008
     1.08301
     1.08301
     1.15655
     0.86240
     0.05349
     0.34764
     0.20057
     0.86240
     1.08301
     0.86240
     0.71533
     0.12703
     0.20057
     0.05349
    -0.02004
    -0.09358
    -0.38773
     0.56825
     0.34764
     0.05349
     0.20057
    -0.02004
    -0.38773
     0.05349
    -0.02004
    -0.46127
    -0.53480
    -0.46127
    -0.09358
    -0.16712
    -0.16712
    -0.16712
    -0.16712
    -0.02004
     0.05349
    -0.09358
     0.20057
    -0.16712
     0.05349
    -0.02004
     0.78886
     0.27410
     0.12703
     0.27410
     0.05349
     0.27410
    -0.02004
     0.05349
     0.05349
     0.27410
     0.42118
     0.27410
     0.56825
     0.20057
     0.27410
    -0.31419
     0.71533
     1.45070
     1.08301
     1.23008
     0.49471
     0.27410
     0.27410
     0.42118
     0.86240
     0.64179
     0.27410
     0.20057
    -0.16712
     0.27410
    -0.38773
    -0.90249
    -0.97603
    -0.53480
    -1.49079
    -1.12310
    -1.34371
    -1.27017
    -0.97603
    -1.12310
    -1.12310
    -1.04956
    -0.60834
    -0.68188
    -0.31419
    -0.31419
    -0.46127
    -0.75542
    -0.31419
    -0.16712
     0.20057
     0.56825
    -0.24066
    -0.09358
    -0.09358
    -0.31419
    -0.31419
    -1.04956
    -1.19664
    -0.82895
    -0.82895
    -0.31419
    -0.90249
    -0.82895
    -1.19664
    -0.38773
    -0.75542
    -0.68188
    -0.31419
    -0.31419
     0.05349
     0.34764
     0.64179
     0.56825
     0.78886
     1.00947
     1.08301
     1.96545
     2.18607
     2.55375
     2.48021
     3.28912
     3.06851
     1.89192
     0.49471
     0.56825
     2.11253
     3.21558
     2.99497
     2.40668
     1.81838
     1.15655
     0.71533
     0.64179
     0.64179
     0.12703
    -0.46127
     0.34764
     0.86240
     0.42118
     0.49471
     0.34764
    -0.38773
     0.20057
    -0.38773
     0.27410
     0.34764
     0.34764
     0.42118
    -0.09358
     0.34764
    -0.02004
     0.12703
    -0.02004
     0.71533
    -0.24066
     0.05349
     0.78886
     0.42118
     0.34764
     0.20057
     0.05349
     0.56825
     0.27410
    -0.02004
     0.34764
     0.20057
     0.49471
     0.20057
     0.05349
    -0.53480
    -0.60834
    -0.82895
    -0.31419
    -0.09358
    -0.24066
    -0.16712
     0.12703
    -0.09358
    -0.75542
    -0.24066
    -0.31419
    -0.24066
    -0.60834
     0.49471
    -0.31419
    -0.16712
     0.56825
    -0.09358
     0.05349
    -0.82895
    -0.60834
     0.05349
    -0.75542
    -0.24066
    -0.53480
    -0.16712
    -0.09358
    -0.46127
    -0.38773
    -0.24066
    -0.68188
    -0.16712
     0.78886
     0.20057
     0.05349
     0.42118
     0.42118
     0.49471
     0.20057
     0.49471
     0.34764
     0.49471
     0.34764
     0.49471
     0.78886
     0.20057
     0.20057
     0.12703
     0.49471
     0.34764
     0.34764
     0.20057
     0.27410
     0.20057
    -0.09358
     0.12703
     0.42118
     0.34764
     0.20057
     0.56825
     0.27410
     0.49471
     0.34764
     0.27410
     0.64179
     0.64179
     0.12703
     0.05349
     0.42118
     0.42118
     0.34764
     0.20057
     0.05349
     0.27410
     0.64179
    -0.09358
     0.34764
     0.20057
    -0.02004
     0.05349
     0.12703
     0.20057
     0.34764
     0.49471
     0.42118
     0.27410
     0.71533
     0.05349
     0.78886
     0.42118
     0.42118
     0.34764
     0.49471
     0.71533
     0.64179
     0.05349
     0.27410
     0.64179
     0.27410
     0.56825
     0.42118
     0.71533
     0.42118
     0.34764
     0.42118
     0.27410
     0.20057
     0.12703
    -0.24066
     0.05349
     0.20057
     0.34764
     0.12703
     0.64179
     0.49471
     0.49471
     1.52423
     1.67131
     1.59777
     0.27410
    -0.68188
     0.05349
     1.52423
     3.28912
     2.48021
     1.23008
     1.08301
     1.37716
     0.12703
    -0.31419
     0.12703
    -0.68188
    -0.09358
     0.05349
    -0.16712
    -0.68188
    -1.04956
    -0.46127
    -1.19664
    -1.04956
    -0.97603
    -1.27017
    -0.75542
    -0.97603
    -0.75542
    -0.75542
    -0.68188
    -0.31419
    -0.31419
    -0.16712
    -0.16712
     0.27410
    -0.31419
     0.27410
     0.34764
    -0.09358
     0.49471
     0.49471
     0.64179
     0.71533
     0.05349
     0.49471
     1.08301
     0.12703
     0.34764
     0.34764
    -0.02004
    -0.24066
    -0.53480
    -0.90249
    -0.60834
    -0.68188
    -0.38773
    -0.75542
    -1.41725
    -1.34371
    -1.12310
    -1.34371
    -0.90249
    -1.04956
    -1.56432
    -0.75542
    -1.12310
    -0.53480
    -1.34371
    -0.97603
    -0.90249
    -0.68188
    -0.60834
    -0.38773
    -0.24066
    -0.68188
    -0.31419
    -0.46127
    -0.24066
    -0.16712
    -0.09358
     0.20057
     0.05349
     0.12703
     0.42118
    -0.09358
     0.42118
    -0.02004
     0.49471
     0.12703
     0.05349
     0.20057
     0.05349
    -0.02004
     0.05349
     0.56825
    -0.24066
    -0.09358
     0.27410
     0.20057
    -0.02004
    -0.24066
    -0.16712
    -0.31419
     0.20057
     0.27410
    -0.60834
    -0.09358
    -0.09358
    -0.31419
    -0.46127
     0.27410
    -0.24066
    -0.38773
    -0.46127
    -0.09358
    -0.09358
    -0.24066
    -0.68188
    -0.38773
     0.05349
     0.05349
    -0.09358
    -0.24066
    -0.31419
    -0.24066
    -0.68188
     0.20057
     0.27410
    -0.09358
     0.05349
     0.05349
     0.05349
     0.27410
    -0.02004
     0.20057
     0.49471
     0.56825
     0.78886
     1.00947
     0.86240
     0.71533
     0.86240
     1.45070
     1.37716
     0.56825
     0.71533
     1.08301
     1.00947
     0.86240
     0.34764
     0.20057
     0.34764
     0.12703
    -0.16712
    -0.68188
    -0.75542
    -0.60834
    -1.12310
    -0.68188
    -0.68188
    -1.34371
    -1.19664
    -1.19664
    -0.82895
    -0.46127
     0.05349
    -0.24066
     0.20057
     0.64179
     0.12703
    -0.75542
    -1.78493
    -1.71140
    -0.53480
     0.93594
     1.52423
     0.71533
    -0.31419
    -0.90249
    -1.27017
    -1.12310
    -0.90249
    -1.12310
    -0.53480
    -0.82895
    -0.60834
    -0.16712
    -0.75542
    -0.60834
    -0.97603
    -1.04956
    -0.24066
    -0.46127
    -1.12310
    -1.04956
    -0.53480
    -0.38773
    -0.60834
    -1.12310
    -0.97603
    -0.46127
    -0.38773
    -0.24066
    -0.24066
    -0.46127
    -0.60834
    -0.38773
     0.05349
     0.34764
    -0.31419
    -0.38773
    -0.60834
    -0.31419
     0.05349
     0.64179
    -0.82895
    -0.38773
    -0.24066
    -0.46127
    -0.09358
     0.20057
     0.86240
     0.20057
    -0.38773
    -0.02004
    -0.46127
    -0.38773
    -0.02004
    -0.09358
    -0.02004
     0.34764
    -0.09358
     0.05349
    -0.38773
    -1.04956
    -0.90249
    -0.82895
    -0.75542
    -0.46127
    -1.19664
    -0.31419
    -0.60834
    -0.46127
    -0.31419
    -0.24066
     0.12703
     0.05349
    -0.02004
     0.12703
     0.27410
     0.78886
     0.56825
     1.08301
     0.93594
     0.56825
     0.42118
     0.86240
     0.71533
     0.27410
     0.34764
     0.27410
     0.05349
    -0.02004
    -0.46127
    -0.38773
    -0.24066
     0.27410
    -0.09358
    -0.38773
    -0.53480
    -0.46127
    -0.60834
    -0.53480
     0.05349
    -0.24066
    -0.38773
    -0.46127
     0.05349
    -0.09358
    -0.24066
     0.12703
    -0.24066
    -0.24066
     0.27410
    -0.09358
    -0.09358
    -0.16712
    -0.53480
    -0.60834
     0.05349
     0.20057
    -0.53480
    -0.09358
    -0.16712
    -0.02004
    -0.16712
    -0.38773
    -0.09358
    -0.38773
     0.12703
    -0.02004
     0.05349
     0.20057
     0.05349
    -0.16712
     0.71533
     0.64179
     0.27410
     0.34764
     0.56825
     0.56825
     0.71533
     0.71533
     0.64179
     0.64179
     0.64179
     0.27410
     0.64179
     0.20057
    -0.02004
    -0.31419
    -0.09358
    -0.31419
    -0.53480
    -0.68188
    -0.90249
    -0.90249
    -1.04956
    -0.53480
    -0.68188
    -0.90249
    -0.24066
     0.12703
     0.56825
    -0.53480
    -1.56432
    -2.44677
    -1.71140
    -0.68188
     0.49471
     1.00947
     0.05349
    -1.19664
    -1.19664
    -1.04956
    -2.07908
    -2.00554
    -1.56432
    -1.27017
    -1.71140
    -1.04956
    -1.19664
    -1.56432
    -1.71140
    -1.27017
    -1.19664
    -1.04956
    -1.63786
    -1.71140
    -1.34371
    -1.34371
    -0.97603
    -1.12310
    -0.90249
    -1.04956
    -0.90249
    -0.75542
    -0.75542
    -0.75542
    -1.34371
    -0.82895
    -0.38773
    -0.82895
    -0.75542
    -0.53480
    -0.46127
    -0.68188
    -0.90249
    -1.19664
    -0.68188
    -0.46127
    -0.82895
    -0.90249
    -0.75542
    -0.97603
    -1.49079
    -0.53480
    -0.68188
    -0.46127
    -0.38773
    -0.97603
    -0.75542
    -1.34371
    -1.04956
    -0.97603
    -0.75542
    -0.38773
    -0.38773
    -1.04956
    -0.97603
    -1.12310
    -1.49079
    -1.41725
    -0.90249
    -1.19664
    -1.49079
    -0.97603
    -1.56432
    -1.41725
    -1.49079
    -1.63786
    -1.34371
    -0.97603
    -1.04956
    -1.12310
    -0.46127
    -1.04956
    -0.60834
    -0.60834
    -0.16712
    -0.31419
    -0.31419
     0.12703
     0.27410
     0.56825
     1.23008
     0.71533
     0.12703
    -0.38773
     0.27410
     0.93594
     1.00947
     0.71533
     0.27410
    -0.53480
     0.27410
     0.20057
    -0.09358
    -0.09358
     0.27410
    -0.09358
    -0.46127
    -0.31419
    -0.60834
    -0.24066
    -0.53480
    -0.16712
    -0.02004
     0.20057
     0.49471
    -0.16712
    -0.53480
    -0.31419
    -0.75542
    -0.31419
     0.27410
     0.20057
    -0.09358
    -0.09358
     0.20057
    -0.24066
     0.05349
     0.05349
     0.42118
     0.20057
     0.49471
     0.42118
     0.42118
     0.64179
     0.78886
     0.64179
     1.59777
     1.67131
     0.93594
     1.15655
     1.37716
     1.45070
     1.59777
     1.52423
     1.23008
     1.67131
     1.37716
     1.45070
     0.93594
     1.15655
     1.23008
     1.08301
     0.64179
     0.20057
     0.42118
    -0.46127
    -0.24066
    -0.60834
    -0.02004
    -0.46127
    -0.31419
    -0.02004
     0.49471
     0.93594
     0.86240
     0.71533
    -0.60834
    -1.78493
    -1.19664
     0.34764
     1.45070
     1.15655
     0.34764
    -0.53480
    -0.31419
    -0.46127
    -0.97603
    -1.19664
    -1.12310
    -1.71140
    -1.27017
    -1.41725
    -1.19664
    -1.34371
    -1.19664
    -1.49079
    -1.63786
    -1.34371
    -1.41725
    -0.97603
    -1.04956
    -0.68188
    -0.46127
    -0.46127
    -0.46127
    -0.60834
    -0.31419
    -0.38773
     0.20057
     0.34764
     0.20057
     0.78886
     0.56825
     0.34764
     0.05349
     0.49471
     1.23008
     1.00947
     0.78886
     1.00947
     0.64179
     0.78886
     0.49471
     0.12703
     0.71533
     0.34764
     0.71533
     0.71533
     0.64179
     0.71533
     0.49471
     0.27410
    -0.38773
    -0.16712
     0.42118
    -0.46127
    -0.24066
    -0.38773
    -0.46127
    -0.24066
    -0.46127
    -0.31419
    -0.46127
    -0.75542
    -1.04956
    -0.97603
    -1.71140
    -2.22616
    -1.78493
    -2.07908
    -1.71140
    -1.12310
    -1.12310
    -1.34371
    -0.97603
    -1.27017
    -1.78493
    -0.75542
    -0.75542
    -0.24066
     0.27410
     0.42118
     0.05349
     0.27410
     0.27410
     0.56825
     0.64179
     0.86240
     0.78886
     0.78886
     0.71533
     0.49471
    -0.02004
     1.08301
     0.49471
     0.12703
     0.20057
     0.20057
     0.34764
     0.05349
    -0.24066
    -0.16712
     0.56825
     0.42118
     0.27410
    -0.24066
     0.05349
     0.12703
    -0.02004
     0.27410
     0.49471
     0.12703
     0.05349
     0.49471
     0.56825
     0.42118
     0.12703
     0.34764
     0.42118
     0.56825
     0.64179
     0.20057
     0.12703
     0.34764
    -0.02004
     0.42118
     0.49471
     0.12703
    -0.53480
    -0.60834
    -0.53480
     0.12703
     0.34764
     0.27410
     0.49471
     0.56825
     0.05349
     0.20057
     0.86240
     0.93594
     1.23008
     1.08301
     2.18607
     1.89192
     1.59777
     2.11253
     2.18607
     1.96545
     1.89192
     2.03899
     1.89192
     1.89192
     2.11253
     1.45070
     1.52423
     1.23008
     1.00947
     0.71533
     1.37716
     1.37716
     1.08301
     1.08301
     0.56825
    -0.24066
    -0.68188
    -1.19664
     0.49471
     2.18607
     2.33314
     0.64179
     0.64179
     0.49471
     0.49471
    -0.53480
    -0.16712
    -0.02004
    -0.09358
    -0.46127
     0.34764
    -0.09358
    -0.38773
    -0.68188
    -0.82895
    -1.63786
    -2.07908
    -1.85847
    -1.78493
    -2.07908
    -1.78493
    -1.56432
    -1.12310
    -0.97603
    -1.34371
    -1.27017
    -1.49079
    -0.97603
    -0.75542
    -0.68188
    -0.82895
    -0.68188
    -0.60834
    -0.46127
    -0.68188
    -0.60834
    -0.68188
    -0.90249
    -0.97603
    -0.38773
    -0.38773
    -0.82895
    -0.68188
    -0.46127
    -0.60834
    -0.60834
    -0.53480
    -0.16712
    -0.53480
    -0.46127
    -0.31419
    -0.53480
    -0.46127
    -0.68188
    -0.24066
     0.05349
    -0.24066
    -0.46127
    -0.46127
    -0.53480
    -0.90249
    -0.53480
    -1.27017
    -0.75542
    -0.97603
    -0.75542
    -0.60834
    -0.68188
    -0.75542
    -0.90249
    -1.12310
    -0.68188
    -0.24066
    -0.60834
    -0.46127
    -0.38773
    -0.09358
    -0.53480
    -0.31419
    -0.46127
    -0.02004
    -0.02004
     0.12703
     0.20057
    -0.16712
     0.27410
     0.20057
    -0.38773
     0.64179
     0.34764
     0.05349
     0.49471
    -0.09358
     0.20057
    -0.16712
    -0.02004
     0.27410
     0.20057
    -0.09358
    -0.09358
    -0.16712
    -0.53480
    -0.75542
    -1.04956
    -0.16712
    -0.38773
    -0.38773
    -0.46127
    -0.24066
     0.20057
    -1.04956
    -0.46127
    -0.53480
    -0.53480
     0.05349
     0.05349
     0.05349
     0.05349
     0.05349
    -0.53480
    -0.16712
    -0.02004
    -0.24066
    -0.82895
    -0.31419
    -0.90249
    -0.16712
    -0.31419
    -0.38773
    -0.90249
     0.12703
    -0.38773
    -0.09358
    -0.24066
    -0.46127
    -0.24066
    -0.38773
     0.34764
     0.27410
     0.42118
     0.34764
     0.34764
     0.34764
     0.71533
     0.86240
     0.93594
     0.93594
     1.23008
     1.08301
     1.30362
     0.93594
     0.56825
    -0.16712
     0.93594
     1.15655
     0.86240
     0.71533
     0.56825
     0.42118
     0.49471
     0.27410
     0.34764
     0.64179
     0.05349
    -0.75542
    -2.15262
    -2.07908
    -0.75542
     0.05349
     0.64179
     0.49471
    -0.90249
    -1.27017
    -1.71140
    -1.56432
    -1.27017
    -1.34371
    -1.12310
    -0.53480
    -0.24066
    -0.38773
    -0.53480
    -0.24066
    -0.68188
    -0.75542
    -0.53480
    -0.24066
    -0.53480
    -0.24066
    -0.09358
     0.05349
    -0.46127
    -0.24066
     0.05349
    -0.24066
     0.05349
    -0.09358
     0.05349
    -0.09358
    -0.31419
    -0.46127
    -0.09358
     0.42118
     0.12703
    -0.09358
    -0.60834
    -0.24066
    -0.46127
    -0.09358
    -0.24066
     0.20057
    -0.02004
     0.12703
     1.08301
     1.23008
     1.15655
     0.20057
    -0.24066
     0.12703
     0.49471
     0.49471
     1.59777
     1.67131
     1.08301
     0.56825
     0.34764
     0.71533
     0.42118
     0.27410
    -0.31419
    -0.75542
     0.05349
     0.05349
    -0.68188
    -0.16712
     0.05349
    -0.53480
    -0.46127
    -0.53480
    -1.04956
    -1.19664
    -0.75542
    -0.53480
    -0.38773
    -0.46127
    -0.53480
    -0.53480
    -0.16712
    -0.60834
    -1.19664
    -0.38773
    -0.53480
    -0.90249
    -0.82895
    -0.68188
    -0.82895
    -0.90249
    -0.90249
    -1.19664
    -0.75542
    -0.97603
    -1.19664
    -1.12310
    -0.90249
    -1.12310
    -1.27017
    -1.04956
    -0.97603
    -0.97603
    -1.12310
    -0.82895
    -1.04956
    -1.04956
    -1.34371
    -0.97603
    -1.04956
    -1.04956
    -1.12310
    -0.90249
    -0.97603
    -0.97603
    -1.34371
    -1.49079
    -0.97603
    -1.41725
    -1.04956
    -1.34371
    -1.04956
    -1.34371
    -1.27017
    -1.04956
    -1.34371
    -0.97603
    -1.04956
    -1.04956
    -1.12310
    -0.82895
    -0.75542
    -1.19664
    -0.75542
    -0.82895
    -0.68188
    -0.46127
    -0.38773
    -0.38773
    -0.75542
    -0.53480
    -0.60834
    -0.46127
    -0.31419
    -0.24066
    -0.24066
    -0.46127
    -0.38773
    -0.90249
    -0.90249
    -0.53480
    -1.04956
    -0.97603
    -1.19664
    -1.12310
    -1.34371
    -1.93201
    -1.71140
    -1.49079
    -1.49079
    -1.34371
    -1.04956
    -0.46127
    -1.04956
    -1.85847
    -3.18214
    -2.66738
    -2.15262
    -0.97603
    -0.31419
    -1.19664
    -2.44677
    -2.66738
    -2.44677
    -2.22616
    -2.44677
    -2.15262
    -3.03506
    -2.96153
    -2.96153
    -2.96153
    -2.74092
    -2.59384
    -2.22616
    -2.59384
    -2.00554
    -2.07908
    -2.44677
    -2.96153
    -2.22616
    -2.22616
    -2.07908
    -1.63786
    -1.49079
    -1.93201
    -1.19664
    -1.41725
    -1.63786
    -1.27017
    -1.04956
    -1.19664
    -1.34371
    -1.04956
    -0.90249
    -1.12310
    -1.63786
    -1.27017
    -0.90249
    -0.60834
    -1.19664
    -1.34371
    -1.27017
    -1.63786
    -1.63786
    -1.78493
    -1.04956
    -1.12310
    -1.12310
    -0.97603
    -1.34371
    -1.27017
    -1.63786
    -1.56432
    -1.34371
    -0.82895
    -1.41725
    -1.41725
    -1.41725
    -1.41725
    -1.41725
    -2.15262
    -1.56432
    -1.71140
    -2.07908
    -1.56432
    -1.56432
    -1.93201
    -1.63786
    -2.07908
    -1.78493
    -1.49079
    -1.04956
    -1.34371
    -1.56432
    -1.49079
    -1.12310
    -0.75542
    -0.90249
    -0.38773
    -0.46127
    -0.46127
    -0.90249
    -0.97603
    -0.97603
    -1.12310
    -1.19664
    -1.04956
    -0.90249
    -0.68188
    -1.56432
    -1.63786
    -1.93201
    -2.07908
    -1.93201
    -1.78493
    -2.07908
    -2.00554
    -1.63786
    -1.93201
    -2.29969
    -2.00554
    -2.37323
    -1.93201
    -1.78493
    -1.78493
    -2.00554
    -1.71140
    -1.63786
    -1.63786
    -1.63786
    -0.75542
    -2.00554
    -1.63786
    -1.85847
    -1.71140
    -1.19664
    -1.19664
    -1.49079
    -1.34371
    -1.27017
    -1.19664
    -1.49079
    -1.27017
    -0.90249
    -1.49079
    -1.85847
    -1.41725
    -1.34371
    -1.85847
    -1.78493
    -1.56432
    -1.93201
    -1.85847
    -1.78493
    -2.15262
    -2.15262
    -2.00554
    -2.29969
    -1.85847
    -2.37323
    -2.59384
    -3.03506
    -2.66738
    -2.15262
    -2.81445
    -2.59384
    -2.74092
    -2.52030
    -2.59384
    -2.66738
    -3.10860
    -3.10860
    -2.37323
    -2.15262
    -2.59384
    -2.07908
    -1.93201
    -2.15262
    -1.34371
    -0.90249
    -1.56432
    -2.52030
    -2.88799
    -3.40275
    -2.88799
    -1.63786
    -1.56432
    -2.07908
    -2.59384
    -2.81445
    -3.32921
    -3.77043
    -3.62336
    -3.77043
    -3.84397
    -3.18214
    -3.54982
    -3.84397
    -3.47629
    -3.69690
    -3.40275
    -3.47629
    -3.77043
    -3.10860
    -3.54982
    -3.25567
    -3.10860
    -3.18214
    -3.18214
    -2.88799
    -2.96153
    -2.29969
    -1.93201
    -2.52030
    -2.22616
    -2.07908
    -1.71140
    -1.85847
    -1.34371
    -1.27017
    -1.27017
    -0.38773
    -0.53480
    -1.34371
    -0.82895
    -0.75542
    -0.97603
    -1.34371
    -1.04956
    -0.75542
    -0.09358
    -0.46127
    -0.38773
    -0.38773
    -0.31419
    -0.53480
    -0.09358
     0.12703
    -0.09358
    -0.31419
    -0.16712
     0.27410
     0.49471
     0.64179
     0.71533
     0.56825
     0.27410
     0.71533
     0.86240
     0.34764
     0.27410
     0.05349
     0.64179
     0.49471
     0.49471
     0.64179
     1.08301
     0.71533
     0.64179
     0.71533
     1.30362
     1.52423
     1.08301
     0.78886
     0.42118
     0.42118
     0.64179
     0.93594
     1.67131
     1.74484
     1.08301
     0.93594
     0.71533
     0.71533
     0.93594
     0.34764
     0.93594
     1.08301
     1.37716
     1.37716
     1.15655
     1.15655
    -0.02004
     0.12703
     0.78886
     0.93594
     0.27410
     0.20057
    -0.02004
    -0.16712
    -0.16712
    -0.82895
    -1.34371
    -0.60834
    -0.68188
    -0.75542
    -0.53480
    -0.75542
    -0.68188
    -0.90249
    -0.90249
    -1.12310
    -0.46127
    -0.75542
    -0.68188
    -0.31419
    -0.02004
    -0.38773
    -0.53480
     0.27410
    -0.09358
    -0.16712
     0.05349
    -0.02004
     0.20057
    -0.02004
     0.05349
     0.12703
    -0.02004
     0.27410
     0.27410
     0.20057
     0.20057
     0.12703
    -0.16712
     0.27410
     0.42118
     0.05349
     0.05349
     0.20057
     0.20057
     0.27410
     0.27410
     0.93594
     0.34764
     0.64179
     0.64179
     0.71533
     0.93594
     1.23008
     0.64179
     1.08301
     1.67131
     1.89192
     1.81838
     2.11253
     2.33314
     2.25960
     2.03899
     0.93594
     0.78886
     0.86240
     1.30362
     2.11253
     1.81838
     1.08301
     0.49471
     0.34764
    -0.31419
    -0.24066
    -0.09358
    -0.38773
    -0.09358
    -0.60834
    -0.31419
    -0.31419
    -0.68188
    -0.31419
    -0.60834
    -0.09358
    -0.38773
    -0.02004
    -0.31419
    -0.53480
    -0.16712
    -0.09358
    -0.16712
     0.20057
     0.20057
     0.34764
    -0.09358
     0.12703
     0.12703
    -0.09358
     0.12703
     0.64179
     0.42118
     0.56825
     0.20057
    -0.09358
     0.42118
     0.93594
     0.64179
     0.42118
     0.12703
     0.27410
     0.20057
     0.49471
     0.20057
     0.12703
     0.12703
     0.27410
     0.12703
     0.05349
     0.12703
    -0.68188
    -0.46127
    -0.02004
    -0.53480
    -0.75542
    -0.02004
     0.12703
    -0.24066
    -0.60834
    -0.38773
    -0.60834
    -0.68188
    -0.60834
    -0.38773
    -0.16712
     0.12703
    -0.38773
    -0.46127
     0.27410
     0.05349
    -0.16712
     0.34764
     0.12703
     0.20057
     0.56825
     0.86240
     0.71533
     0.49471
     0.49471
     0.42118
     0.12703
     0.86240
     0.93594
     0.78886
     1.00947
     0.93594
     0.78886
     0.71533
     0.64179
     0.93594
     0.86240
     0.86240
     0.78886
     0.42118
     0.42118
     0.20057
     0.12703
    -0.02004
     0.12703
    -0.38773
    -0.02004
     0.49471
    -0.24066
    -0.31419
    -0.68188
    -0.38773
    -0.75542
    -0.31419
    -0.31419
    -0.24066
    -0.16712
    -0.02004
     0.20057
     0.05349
     0.20057
    -0.24066
    -0.02004
     0.34764
     0.20057
     0.05349
     0.34764
    -0.02004
     0.20057
    -0.68188
     0.05349
     0.27410
    -0.16712
     0.05349
    -0.24066
     0.05349
     0.27410
    -0.02004
    -0.46127
     0.34764
     0.20057
    -0.09358
     0.20057
     0.34764
     0.20057
     0.05349
     0.27410
     0.49471
     0.64179
     0.05349
     0.34764
     0.42118
     0.86240
     0.78886
     0.20057
     0.93594
     0.78886
     0.56825
     1.00947
     1.08301
     1.30362
     1.45070
     1.52423
     1.89192
     1.89192
     1.45070
     0.71533
     0.27410
     0.78886
     2.18607
     1.89192
     1.89192
     2.03899
     1.74484
     1.37716
     1.15655
     1.08301
     0.56825
     0.78886
     1.08301
     0.93594
     1.96545
     1.67131
     1.30362
     0.71533
     1.23008
     0.64179
     0.42118
     1.23008
     0.71533
     0.93594
     1.67131
     0.49471
     0.49471
     0.20057
     0.12703
    -0.16712
     0.20057
     0.42118
    -0.31419
    -0.46127
    -0.31419
    -0.75542
    -0.24066
    -0.53480
    -0.46127
    -1.04956
    -0.90249
    -0.24066
    -0.60834
    -0.68188
    -0.53480
    -0.82895
    -0.31419
    -0.24066
    -0.46127
     0.05349
     0.64179
     0.34764
    -0.24066
     0.42118
     0.20057
    -0.02004
    -0.09358
     0.34764
     0.64179
     0.64179
     0.27410
     0.42118
     0.27410
     0.71533
     0.49471
     0.05349
     0.34764
     0.20057
     0.20057
     0.12703
     0.49471
    -0.02004
     0.34764
     0.27410
     0.49471
     0.56825
     0.20057
     0.20057
     0.20057
     0.27410
     0.78886
     0.42118
     0.64179
    -0.02004
    -0.09358
    -0.02004
     0.20057
     0.20057
    -0.31419
    -0.02004
    -0.09358
    -0.31419
    -0.53480
    -0.31419
    -0.31419
    -0.02004
    -0.24066
    -0.02004
    -0.38773
     0.20057
    -0.09358
    -0.24066
     0.05349
     0.34764
    -0.09358
    -0.02004
     0.27410
     0.12703
     0.05349
     0.05349
     0.27410
    -0.31419
    -0.09358
    -0.53480
    -0.31419
    -0.53480
    -0.24066
    -0.24066
    -0.02004
     0.34764
    -0.38773
    -0.31419
    -0.16712
    -0.09358
     0.42118
    -0.02004
     0.12703
     0.49471
     0.05349
     0.42118
     0.20057
     0.12703
     0.20057
     0.20057
     0.12703
     0.78886
    -0.02004
     0.20057
     0.05349
     0.34764
     0.42118
     0.05349
     0.34764
     0.27410
     0.27410
     0.56825
     0.71533
     0.78886
     0.86240
     0.49471
     0.56825
     0.78886
     0.78886
     0.71533
     0.64179
     0.93594
     0.93594
     0.78886
     0.93594
     0.78886
     0.93594
     1.52423
     1.23008
     1.37716
     1.45070
     1.81838
     1.37716
     1.30362
     1.00947
    -0.24066
     0.64179
     1.45070
     1.89192
     1.37716
     0.49471
     0.71533
     0.12703
    -0.09358
     0.20057
     0.05349
    -0.38773
    -0.16712
    -0.09358
     0.12703
     0.42118
    -0.31419
    -0.09358
     0.05349
     0.12703
     0.20057
     0.20057
    -0.24066
    -0.09358
     0.42118
     0.34764
     0.56825
     0.12703
     0.56825
     0.12703
     0.42118
     1.23008
     0.56825
     0.78886
     0.42118
     0.49471
     0.71533
     0.93594
     0.49471
     0.56825
     1.08301
     0.78886
     1.08301
     0.64179
     1.08301
     0.71533
     0.27410
     1.30362
     1.67131
     1.23008
     1.52423
     0.93594
     0.86240
     1.37716
     1.30362
     0.71533
     1.15655
     1.45070
     1.30362
     1.08301
     1.23008
     0.64179
     0.56825
     1.15655
     0.34764
    -0.68188
    -0.53480
    -0.16712
     0.27410
    -0.53480
    -0.97603
    -1.34371
    -0.82895
    -0.82895
    -1.34371
    -1.63786
    -1.78493
    -1.56432
    -1.49079
    -1.49079
    -0.68188
    -1.27017
    -1.56432
    -1.56432
    -1.63786
    -1.27017
    -0.60834
    -0.75542
    -0.75542
    -0.46127
    -1.34371
    -0.60834
    -0.60834
    -0.90249
    -1.12310
    -0.75542
    -0.31419
    -0.46127
    -0.31419
    -0.46127
    -0.31419
    -0.46127
    -0.60834
    -0.97603
    -0.46127
    -0.31419
    -0.16712
    -0.16712
     0.27410
    -0.09358
    -0.16712
    -0.24066
    -0.09358
     0.78886
     0.12703
     0.27410
     0.34764
     0.86240
     1.00947
     0.49471
     0.93594
     1.15655
     0.86240
     0.86240
     0.93594
     0.71533
     0.20057
    -0.31419
     0.71533
     1.15655
     0.64179
     0.93594
     0.42118
     0.27410
     0.20057
     0.27410
     0.78886
     0.34764
     0.42118
     0.42118
     0.78886
     0.71533
     0.27410
     0.49471
     0.42118
     0.71533
     0.86240
     0.93594
     0.93594
     0.64179
     0.64179
     0.49471
     0.42118
     1.08301
     1.00947
     1.08301
     0.93594
     1.00947
     1.23008
     1.23008
     1.23008
     1.89192
     2.03899
     1.96545
     2.18607
     1.59777
     0.93594
     0.56825
     1.00947
     1.30362
     1.23008
     1.15655
     1.00947
     1.23008
     0.86240
    -0.46127
    -0.46127
     0.27410
    -0.02004
    -0.38773
    -0.16712
    -0.38773
    -0.09358
    -0.68188
    -0.46127
    -0.46127
    -0.24066
    -0.16712
    -0.46127
    -0.53480
    -0.38773
    -0.16712
    -0.60834
    -0.82895
    -0.24066
    -0.38773
     0.05349
    -0.09358
    -0.09358
    -0.24066
     0.05349
     0.34764
     0.27410
     0.20057
     0.42118
     0.20057
     0.78886
     0.42118
     0.78886
     0.20057
     0.86240
     0.64179
     0.71533
     1.00947
     0.49471
     0.71533
     1.08301
     1.23008
     1.67131
     1.37716
     1.74484
     1.52423
     1.08301
     1.45070
     1.30362
     1.30362
     1.23008
     1.15655
     1.45070
     0.93594
     0.78886
     0.56825
    -0.46127
     0.05349
     0.05349
    -0.38773
    -0.68188
    -0.31419
    -0.68188
    -0.82895
    -0.60834
    -0.90249
    -0.38773
    -0.38773
    -0.38773
    -0.16712
     0.49471
     0.42118
     0.42118
     0.49471
     1.08301
     0.86240
     1.00947
     1.08301
     0.71533
     1.30362
     0.86240
     1.37716
     0.64179
     0.93594
     0.64179
     0.71533
     0.86240
     0.64179
     0.34764
     0.12703
     0.49471
     0.20057
     0.27410
     0.12703
     0.27410
     0.34764
     0.27410
     0.05349
    -0.38773
     0.49471
     0.20057
     0.20057
     0.34764
     0.12703
     0.27410
     0.05349
     0.34764
     0.56825
     0.64179
     0.34764
     0.64179
     0.42118
     0.27410
     0.78886
     0.20057
     1.00947
     0.93594
     0.49471
     0.78886
     0.71533
     0.93594
     1.00947
     0.71533
     0.56825
     1.23008
     0.86240
     0.78886
     0.93594
     1.08301
     1.08301
     0.56825
     1.15655
     1.00947
     0.64179
     0.78886
     0.78886
     0.93594
     0.71533
     1.00947
     1.08301
     1.15655
     1.23008
     0.71533
     1.08301
     0.93594
     1.08301
     0.86240
     0.93594
     1.67131
     1.23008
     1.23008
     1.81838
     1.67131
     2.33314
     2.48021
     2.92144
     2.55375
     2.92144
     2.03899
     1.15655
     1.45070
     2.62729
     3.14205
     3.14205
     4.39218
     4.02449
     1.67131
     1.23008
     1.67131
     1.45070
     1.89192
     2.03899
     1.81838
     1.89192
     1.45070
     1.08301
     0.78886
     0.64179
     1.00947
     0.86240
     1.08301
     1.15655
     0.49471
     0.34764
    -0.16712
     1.08301
     0.64179
     0.34764
    -0.02004
    -0.24066
    -0.02004
    -0.09358
    -0.31419
     0.05349
    -0.02004
    -0.38773
    -0.75542
    -0.46127
    -0.38773
    -0.53480
    -0.09358
    -0.09358
    -0.31419
    -0.38773
     0.42118
     0.93594
     1.08301
     0.42118
     0.86240
     0.27410
     0.42118
     1.08301
     1.23008
     1.30362
     0.86240
     0.34764
     0.20057
     0.34764
     0.05349
     0.12703
    -0.09358
    -0.31419
    -0.53480
    -0.46127
    -0.60834
    -1.12310
    -1.12310
    -1.34371
    -1.78493
    -0.75542
    -0.82895
    -1.04956
    -0.75542
    -0.82895
    -0.53480
    -0.60834
    -0.16712
    -0.24066
    -0.09358
     0.56825
     0.78886
     0.34764
     0.56825
     0.78886
     0.42118
     1.15655
     0.64179
     0.86240
     1.00947
     0.64179
     0.49471
     0.93594
     0.49471
     0.64179
     0.64179
     0.42118
     0.42118
     0.71533
     0.49471
     0.20057
     0.42118
     0.20057
     0.78886
     0.20057
     0.56825
     0.42118
     0.64179
     0.49471
     0.34764
     0.34764
     0.78886
     0.78886
     0.86240
     0.64179
     0.64179
     0.42118
     0.78886
     0.71533
     0.93594
     0.86240
     0.64179
     0.93594
     0.78886
     1.00947
     0.86240
     0.64179
     0.78886
     0.71533
     1.08301
     0.93594
     0.93594
     0.93594
     0.64179
     0.20057
     1.08301
     0.86240
     0.49471
     0.42118
     0.71533
     0.86240
     0.64179
     0.49471
     0.34764
     0.34764
     0.86240
     0.64179
     0.71533
     0.78886
     0.78886
     0.20057
     0.49471
     1.08301
     0.78886
     0.49471
     0.71533
     0.93594
     0.78886
     0.93594
     0.78886
     1.23008
     1.45070
     1.45070
     1.59777
     1.59777
     1.81838
     1.52423
     1.08301
     1.23008
     1.00947
     0.71533
     1.45070
     1.52423
     1.37716
     1.45070
     0.78886
    -0.09358
     0.12703
     0.42118
     0.27410
     0.42118
     0.05349
     0.34764
     0.27410
     0.34764
     0.49471
     0.12703
     0.05349
     0.56825
     0.49471
     0.05349
     0.42118
     0.05349
     0.56825
     0.71533
     0.86240
     0.86240
     0.64179
     0.49471
     0.42118
     1.30362
     1.74484
     1.23008
     1.67131
     1.89192
     1.23008
     1.45070
     1.89192
     1.81838
     1.67131
     1.45070
     1.23008
     1.74484
     1.59777
     1.23008
     1.30362
     1.52423
     1.59777
     1.00947
     0.93594
     0.71533
     0.64179
     0.49471
     0.78886
     0.34764
     0.42118
     0.64179
     0.49471
     0.49471
    -0.09358
    -0.09358
    -0.24066
    -0.53480
    -0.24066
    -0.24066
    -0.31419
    -0.82895
    -0.97603
    -0.60834
    -0.38773
    -0.09358
    -0.02004
    -0.09358
     0.42118
     0.93594
     0.86240
     0.42118
     1.15655
     0.64179
     1.15655
     1.15655
     0.93594
     1.15655
     0.93594
     1.15655
     1.52423
     0.71533
     0.42118
     0.05349
     0.49471
     0.05349
     0.34764
    -0.24066
     0.20057
    -0.38773
    -0.24066
    -0.31419
    -0.31419
    -0.16712
    -0.31419
    -0.53480
    -0.31419
    -0.90249
    -0.53480
    -0.31419
    -0.09358
    -0.75542
    -0.09358
    -0.02004
    -0.46127
    -0.75542
    -0.75542
     0.12703
    -0.16712
     0.05349
    -0.09358
    -0.02004
     0.12703
     0.12703
     0.20057
     0.20057
     0.34764
     0.27410
     0.12703
    -0.09358
     0.34764
    -0.02004
    -0.02004
     0.49471
     0.20057
     0.34764
    -0.02004
    -0.16712
     0.27410
    -0.09358
     0.20057
     0.05349
     0.05349
     0.12703
     0.05349
     0.05349
     0.49471
    -0.02004
    -0.09358
     0.27410
     0.78886
     0.12703
     0.42118
     0.34764
     0.27410
     0.27410
     0.05349
     0.64179
     0.27410
     0.64179
     0.20057
     0.64179
     0.86240
     1.08301
     0.42118
     0.78886
     1.45070
     1.37716
     0.86240
     0.05349
    -0.24066
     0.20057
     0.56825
     0.78886
     1.30362
     0.64179
     0.27410
    -0.02004
    -0.38773
    -0.53480
    -0.90249
    -0.60834
     0.49471
     0.27410
     0.42118
    -0.24066
    -0.53480
    -0.09358
     0.05349
     0.05349
     0.71533
     0.34764
     0.42118
     0.20057
     0.27410
     0.49471
     0.42118
     0.12703
     0.93594
     0.64179
     0.56825
     0.20057
     0.42118
     0.71533
     0.49471
     0.64179
     0.93594
     0.71533
     0.56825
     0.71533
     0.93594
     0.56825
     0.64179
     0.20057
     1.08301
     1.08301
     0.78886
     0.93594
     0.78886
     0.64179
     0.78886
     0.56825
     0.56825
     0.56825
     0.49471
     0.12703
     0.34764
     0.27410
     0.05349
     0.27410
     0.71533
     0.56825
     0.27410
     0.34764
     0.05349
     0.34764
     0.86240
     0.27410
     0.78886
     0.86240
     0.56825
     0.56825
     0.49471
     0.56825
     1.23008
     1.00947
     0.78886
     1.08301
     1.00947
     0.93594
     1.00947
     1.45070
     1.08301
     1.08301
     1.00947
     1.52423
     1.52423
     1.45070
     0.93594
     1.23008
     1.37716
     1.23008
     1.00947
     1.23008
     1.30362
     1.23008
     1.23008
     0.93594
     0.93594
     0.93594
     0.64179
     0.12703
     0.64179
     0.64179
     0.64179
     0.78886
     0.64179
     0.93594
     0.20057
     0.20057
     0.64179
     0.56825
     0.56825
     0.56825
     0.64179
     0.49471
     0.34764
     1.15655
     0.93594
     1.08301
     0.71533
     0.64179
     0.78886
     1.15655
     0.42118
     0.49471
     1.23008
     0.49471
     0.71533
     0.64179
     0.78886
     0.93594
     0.86240
     0.78886
     1.00947
     1.15655
     1.37716
     1.08301
     1.08301
     0.93594
     1.45070
     1.08301
     2.18607
     1.52423
     1.67131
     1.81838
     1.96545
     1.81838
     1.59777
     1.89192
     2.33314
     2.55375
     2.40668
     2.11253
     2.25960
     2.55375
     2.84790
     2.92144
     2.70083
     2.70083
     4.09803
     5.34816
     5.42170
     4.46571
     2.18607
     2.48021
     2.55375
     1.89192
     2.18607
     2.25960
     2.48021
     1.23008
     0.71533
    -0.09358
    -1.04956
    -1.12310
    -1.41725
    -2.74092
    -2.37323
    -1.85847
    -2.44677
    -2.44677
    -2.59384
    -2.52030
    -2.29969
    -2.15262
    -2.00554
    -2.66738
    -2.59384
    -2.52030
    -2.52030
    -2.74092
    -2.66738
    -2.44677
    -2.44677
    -2.00554
    -2.59384
    -2.29969
    -2.07908
    -2.07908
    -1.93201
    -2.07908
    -1.56432
    -1.71140
    -1.34371
    -1.04956
    -1.63786
    -0.90249
    -0.90249
    -0.75542
    -1.12310
    -1.19664
    -1.19664
    -1.12310
    -1.19664
    -1.04956
    -0.68188
    -0.60834
    -0.68188
    -0.75542
    -1.04956
    -0.97603
    -0.68188
    -0.68188
    -0.38773
    -0.46127
    -0.53480
    -0.24066
    -0.09358
     0.05349
    -0.53480
    -0.60834
    -0.53480
    -0.60834
    -0.09358
    -0.75542
    -0.68188
    -0.46127
    -0.68188
    -0.60834
    -0.90249
    -1.04956
    -0.68188
    -0.38773
    -0.46127
    -0.68188
    -0.75542
    -0.60834
    -0.97603
    -0.31419
    -0.16712
    -0.24066
    -0.53480
    -0.75542
    -0.31419
    -0.60834
    -0.24066
     0.05349
    -0.53480
    -0.31419
    -0.24066
    -0.38773
    -0.16712
    -0.09358
    -0.09358
     0.05349
     0.34764
    -0.09358
    -0.09358
     0.27410
     0.12703
     0.12703
     0.34764
     1.08301
     0.42118
     0.42118
     0.42118
     0.71533
     0.34764
     0.27410
     0.49471
     0.34764
     0.49471
     0.20057
     0.34764
     0.49471
     0.20057
    -0.60834
    -0.09358
     0.20057
    -0.38773
    -0.31419
     0.05349
    -0.09358
    -0.24066
    -0.02004
    -0.75542
    -0.53480
    -0.31419
    -0.38773
    -0.53480
    -0.09358
    -0.38773
    -0.68188
    -0.60834
    -0.09358
    -0.31419
    -0.68188
    -0.60834
    -0.38773
    -0.31419
    -0.09358
    -0.31419
    -0.31419
    -0.24066
    -0.16712
     0.05349
    -0.38773
    -0.16712
    -0.02004
     0.12703
    -0.09358
     0.27410
     0.05349
     0.05349
     0.20057
     0.42118
     0.20057
     0.27410
     0.56825
     0.78886
     0.78886
     0.78886
     0.64179
     0.34764
    -0.31419
    -0.53480
     0.49471
     0.78886
     0.49471
     0.42118
    -0.24066
    -0.53480
    -0.24066
    -0.60834
    -1.12310
    -0.68188
    -0.53480
    -0.31419
    -0.53480
    -0.46127
    -0.75542
    -1.04956
    -0.60834
    -0.09358
    -0.31419
    -0.68188
    -0.24066
    -0.24066
    -0.09358
    -0.09358
     0.05349
     0.20057
     0.42118
     0.49471
     0.64179
     0.49471
     1.08301
     0.86240
     1.08301
     1.45070
     1.52423
     1.23008
     1.52423
     1.08301
     1.45070
     2.03899
     2.18607
     2.55375
     1.89192
     2.25960
     1.96545
     2.55375
     2.48021
     1.67131
     1.37716
     1.67131
     2.70083
     2.18607
     1.37716
     1.08301
     1.67131
     1.52423
     0.42118
     0.64179
     0.56825
     0.42118
     0.71533
     0.64179
     0.20057
    -0.09358
    -0.46127
    -0.31419
    -0.09358
    -0.31419
     0.42118
     0.71533
     1.45070
     0.71533
     0.93594
     0.71533
     0.56825
     1.00947
     1.23008
     1.59777
     1.81838
     1.81838
     1.52423
     1.74484
     2.18607
     1.67131
     1.74484
     1.45070
     1.67131
     0.71533
     0.93594
     0.93594
     0.86240
     1.30362
     1.00947
     1.08301
     0.86240
     0.78886
     0.71533
     0.27410
     1.08301
     0.93594
     0.71533
     0.86240
     0.93594
     0.56825
     1.00947
     0.93594
     0.93594
     1.00947
     1.08301
     0.71533
     1.15655
     0.64179
     0.93594
     0.56825
     1.37716
     1.23008
     1.08301
     1.23008
     1.23008
     1.08301
     0.71533
     1.08301
     1.08301
     1.30362
     1.30362
     0.86240
     1.23008
     0.86240
     1.15655
     0.71533
     0.78886
     1.45070
     0.78886
     0.93594
     0.93594
     0.86240
     0.78886
     0.49471
     0.49471
     0.71533
     0.78886
     0.78886
     0.86240
     0.93594
     1.37716
     1.08301
     0.64179
     1.37716
     1.15655
     1.45070
     1.30362
     1.59777
     1.52423
     1.45070
     1.59777
     1.96545
     1.59777
     1.81838
     2.18607
     2.25960
     2.55375
     2.18607
     1.96545
     2.03899
     1.59777
     1.23008
     1.37716
     1.30362
     1.67131
     1.08301
     1.15655
     1.23008
     0.42118
     0.27410
     0.34764
     0.12703
    -0.16712
    -0.31419
    -0.90249
    -0.31419
     0.05349
     0.05349
    -0.02004
    -0.16712
    -0.02004
    -0.09358
    -0.31419
    -0.24066
     0.05349
     0.12703
     0.20057
     0.05349
     0.34764
     0.49471
     0.49471
     0.71533
     1.15655
     1.45070
     1.37716
     1.59777
     1.30362
     1.23008
     1.59777
     1.89192
     1.89192
     2.33314
     2.25960
     2.33314
     2.25960
     2.11253
     2.03899
     2.18607
     2.25960
     1.89192
     1.89192
     1.81838
     1.96545
     1.89192
     1.52423
     1.74484
     1.59777
     1.74484
     1.67131
     1.52423
     1.45070
     1.30362
     1.23008
     0.86240
     1.52423
     1.08301
     0.93594
     1.45070
     1.37716
     0.93594
     1.08301
     1.00947
     1.81838
     1.81838
     1.59777
     1.30362
     1.30362
     1.23008
     1.59777
     1.67131
     1.45070
     2.70083
     1.89192
     2.03899
     1.89192
     1.96545
     1.15655
     1.15655
     1.23008
     1.45070
     1.23008
     1.96545
     1.59777
     1.23008
     1.15655
     0.56825
     0.42118
     0.86240
     0.78886
     1.30362
     0.93594
     0.71533
     0.71533
     0.49471
     1.00947
     1.15655
     1.08301
     1.30362
     1.08301
     0.49471
     1.00947
     1.37716
     1.15655
     1.23008
     0.93594
     0.12703
     0.86240
     0.34764
     0.71533
     0.78886
     0.49471
     1.08301
     0.78886
     0.78886
     0.93594
     1.59777
     0.86240
     0.12703
     0.34764
     0.86240
     1.23008
     0.64179
     0.86240
     0.86240
     0.86240
     0.49471
     0.27410
     0.20057
     0.20057
     0.12703
     0.05349
     0.56825
     0.12703
     0.12703
    -0.02004
     0.27410
     0.71533
     0.34764
     0.78886
     0.78886
     0.64179
     1.00947
     0.56825
     0.93594
     1.30362
     1.23008
     1.37716
     1.52423
     1.45070
     1.52423
     1.45070
     1.59777
     2.40668
     2.62729
     2.48021
     2.48021
     2.55375
     1.89192
     2.40668
     1.81838
     2.70083
     2.48021
     2.92144
     2.70083
     2.11253
     1.37716
     1.52423
     1.23008
     1.67131
     1.74484
     1.00947
     1.00947
     1.37716
     1.37716
     1.15655
     0.86240
     1.37716
     1.45070
     1.89192
     1.08301
     1.37716
     1.52423
     1.81838
     1.37716
     1.89192
     1.67131
     1.74484
     1.52423
     2.03899
     1.89192
     1.59777
     1.74484
     1.81838
     1.74484
     2.11253
     1.74484
     1.00947
     1.23008
     1.74484
     1.67131
     1.81838
     1.89192
     1.23008
     0.56825
     1.45070
     1.74484
     1.45070
     1.37716
     1.30362
     1.08301
     1.00947
     1.81838
     1.08301
     1.37716
     1.08301
     1.37716
     0.93594
     1.52423
     1.23008
     1.23008
     0.64179
     1.37716
     0.71533
     0.93594
     1.23008
     1.08301
     0.86240
     1.74484
     1.23008
     1.08301
     1.08301
     1.15655
     1.45070
     1.45070
     1.67131
     1.45070
     1.45070
     1.45070
     1.59777
     1.74484
     1.30362
     1.23008
     1.74484
     1.59777
     1.59777
     1.67131
     1.52423
     1.37716
     1.30362
     1.67131
     2.03899
     1.00947
     1.37716
     1.67131
     1.81838
     1.74484
     1.37716
     1.81838
     1.08301
     2.11253
     1.45070
     1.96545
     1.74484
     1.74484
     1.15655
     0.78886
     1.74484
     1.52423
     1.23008
     0.93594
     1.08301
     1.37716
     1.08301
     0.93594
     0.93594
     1.15655
     0.86240
     1.08301
     0.78886
     0.93594
     0.93594
     1.08301
     1.59777
     1.59777
     1.08301
     1.45070
     1.52423
     1.81838
     1.45070
     1.67131
     1.23008
     1.59777
     1.37716
     1.74484
     1.59777
     1.52423
     1.52423
     0.86240
     1.81838
     1.81838
     1.52423
     1.37716
     1.52423
     1.96545
     1.37716
     1.67131
     1.74484
     1.52423
     1.74484
     1.59777
     1.96545
     1.52423
     1.74484
     1.45070
     1.81838
     1.89192
     2.03899
     1.89192
     1.89192
     1.89192
     2.48021
     2.48021
     1.96545
     1.96545
     1.59777
     1.45070
     1.59777
     1.89192
     1.89192
     1.74484
     1.37716
     1.89192
     0.93594
     1.00947
     0.42118
     1.00947
     1.23008
     1.08301
     0.86240
     0.71533
     1.00947
     0.93594
     0.93594
     1.30362
     1.00947
     1.30362
     0.86240
     1.45070
     1.37716
     0.93594
     0.71533
     0.71533
     1.23008
     0.93594
     0.34764
     0.05349
     0.34764
     1.30362
     1.30362
     0.34764
     0.20057
     0.64179
     0.42118
     0.93594
     1.23008
     1.45070
     0.71533
     1.30362
     1.52423
     1.59777
     1.45070
     1.30362
     1.08301
     1.67131
     1.59777
     1.52423
     1.30362
     1.00947
     0.34764
     0.56825
     1.08301
     0.12703
     0.27410
    -0.09358
     0.05349
    -0.46127
    -0.38773
    -0.60834
    -0.09358
    -0.38773
    -0.60834
    -0.38773
    -0.38773
    -0.09358
    -0.38773
    -0.75542
     0.27410
     0.27410
     0.20057
     0.12703
     0.20057
     0.64179
     0.27410
     1.08301
     0.71533
     0.56825
     1.00947
     0.71533
     0.93594
     0.71533
     0.64179
     0.12703
     0.93594
     0.78886
     0.64179
     0.20057
     0.34764
     0.20057
     0.12703
     0.34764
    -0.02004
    -0.31419
    -0.16712
    -0.31419
    -0.02004
     0.20057
    -0.09358
    -0.38773
    -0.02004
     0.12703
    -0.09358
    -0.09358
    -0.31419
     0.05349
     0.12703
     0.27410
     0.20057
     0.05349
     0.20057
     0.05349
     0.20057
     0.12703
     0.20057
    -0.09358
    -0.60834
     0.27410
     0.12703
    -0.31419
    -0.24066
    -0.31419
    -0.09358
    -0.24066
    -0.24066
    -0.16712
    -0.24066
    -0.31419
    -0.46127
     0.05349
    -0.38773
    -0.31419
    -0.75542
    -0.09358
    -0.02004
    -0.38773
    -0.31419
    -0.60834
    -0.46127
    -0.60834
    -0.38773
    -0.46127
    -0.38773
    -0.24066
    -0.53480
    -0.97603
    -0.31419
    -0.38773
    -0.46127
    -0.09358
    -0.02004
    -0.31419
     0.20057
     0.12703
     0.42118
     0.49471
     0.86240
     1.52423
     1.67131
     1.37716
     1.59777
     1.81838
     1.30362
     1.74484
     1.15655
     0.78886
     0.42118
     1.23008
     1.89192
     1.45070
     0.27410
    -1.04956
    -0.97603
    -1.56432
    -1.34371
    -0.90249
    -1.56432
    -1.71140
    -1.49079
    -1.19664
    -2.00554
    -1.85847
    -1.27017
    -1.49079
    -1.19664
    -1.19664
    -1.27017
    -0.90249
    -0.75542
    -0.53480
    -0.38773
    -0.09358
    -0.38773
    -0.09358
     0.20057
    -0.02004
     0.20057
    -0.16712
     0.64179
     0.71533
     0.56825
     0.71533
     0.78886
     0.42118
     0.64179
     0.64179
     0.93594
     0.78886
     0.78886
     0.49471
     0.27410
     0.42118
     0.34764
    -0.24066
     0.42118
    -0.09358
    -0.60834
    -0.60834
    -0.46127
    -0.97603
    -0.97603
    -1.04956
    -1.19664
    -1.27017
    -1.04956
    -1.34371
    -1.04956
    -0.82895
    -1.27017
    -1.56432
    -1.49079
    -1.04956
    -1.04956
    -0.97603
    -0.68188
    -0.75542
    -0.60834
    -0.53480
    -0.38773
    -0.09358
    -0.02004
    -0.24066
    -0.38773
    -0.02004
    -0.16712
     0.20057
    -0.09358
     0.05349
     0.05349
    -0.16712
    -0.09358
     0.27410
    -0.09358
     0.05349
    -0.24066
    -0.16712
    -0.24066
     0.20057
    -0.24066
    -0.16712
    -0.09358
     0.12703
    -0.31419
     0.05349
     0.56825
     0.05349
    -0.09358
     0.42118
    -0.09358
     0.34764
     0.20057
     0.27410
     0.12703
     0.34764
     0.34764
     0.27410
     0.34764
     0.27410
    -0.24066
     0.27410
     0.27410
    -0.02004
    -0.16712
    -0.24066
     0.12703
    -0.16712
     0.27410
    -0.31419
    -0.38773
    -0.31419
    -0.02004
    -0.38773
    -0.24066
     0.05349
     0.27410
    -0.24066
     0.27410
    -0.38773
    -0.38773
     0.20057
     0.42118
     0.34764
     0.56825
     0.20057
     0.12703
     0.34764
     0.56825
     0.20057
     0.27410
     0.27410
     0.27410
     0.34764
     1.15655
     0.93594
     0.34764
     0.56825
     0.42118
     0.78886
     0.56825
     0.42118
     0.71533
     1.23008
     1.37716
     1.00947
     1.08301
     0.64179
     0.49471
    -0.24066
     0.49471
     0.71533
     1.00947
     1.08301
     0.64179
    -0.02004
    -0.09358
    -0.02004
     0.12703
     0.05349
    -0.02004
    -0.24066
    -0.31419
     0.05349
     0.42118
    -0.16712
     0.05349
    -0.09358
    -0.24066
     0.20057
     0.49471
     0.34764
     0.20057
     0.12703
     0.27410
     0.42118
     0.56825
     0.71533
     0.34764
     0.12703
     0.42118
     0.56825
     0.20057
     0.71533
     0.49471
     0.20057
     0.86240
     0.56825
     0.20057
     0.20057
     0.34764
     0.12703
     0.12703
     0.05349
     0.34764
    -0.38773
    -0.09358
     0.27410
    -0.97603
    -0.90249
    -0.46127
    -0.16712
    -0.46127
    -1.41725
    -0.97603
    -0.90249
    -0.53480
    -1.04956
    -1.41725
    -1.56432
    -1.04956
    -1.04956
    -1.56432
    -0.97603
    -1.34371
    -1.19664
    -1.41725
    -1.85847
    -1.19664
    -1.27017
    -1.04956
    -1.34371
    -1.12310
    -1.19664
    -1.19664
    -0.90249
    -0.82895
    -1.12310
    -1.04956
    -1.19664
    -0.97603
    -0.97603
    -0.16712
    -0.68188
    -1.12310
    -1.34371
    -0.82895
    -0.46127
    -0.97603
    -0.97603
    -1.04956
    -0.82895
    -0.60834
    -0.60834
    -0.97603
    -0.97603
    -1.19664
    -0.97603
    -0.38773
    -0.75542
    -1.27017
    -2.07908
    -1.41725
    -0.46127
    -0.68188
    -0.90249
    -0.97603
    -1.12310
    -0.68188
    -0.46127
    -0.75542
    -0.68188
    -0.60834
    -0.75542
     0.05349
     0.71533
    -0.09358
     0.05349
     0.20057
     0.20057
     0.56825
     0.34764
     0.20057
     0.34764
     0.42118
     0.56825
     0.12703
     0.34764
     0.42118
     0.05349
     0.42118
     0.49471
     0.05349
     0.20057
     0.05349
     0.27410
     0.27410
     0.27410
     0.34764
    -0.16712
     0.64179
     0.49471
     0.49471
     0.20057
     0.27410
    -0.09358
     0.27410
     0.93594
     1.15655
     0.34764
     0.64179
     0.27410
     1.00947
     1.23008
     1.00947
     1.30362
     0.78886
     1.23008
     1.52423
     1.74484
     1.59777
     1.59777
     1.96545
     2.48021
     2.70083
     1.89192
     2.18607
     1.45070
     1.23008
     1.23008
     1.15655
     1.52423
     1.37716
     1.74484
     1.15655
     1.08301
     0.93594
     0.34764
    -0.02004
     0.34764
     0.42118
     0.27410
     0.27410
     0.42118
     0.20057
     0.56825
     0.71533
     0.42118
    -0.24066
     0.20057
     0.71533
     0.56825
     0.27410
     0.56825
     0.12703
     0.05349
     0.93594
     0.56825
     1.00947
     1.00947
     1.08301
     0.71533
     1.15655
     1.30362
     1.23008
     1.45070
     1.23008
     1.59777
     1.08301
     1.45070
     1.30362
     1.45070
     1.45070
     1.45070
     0.78886
     1.23008
     1.23008
     1.23008
     1.15655
     0.86240
     0.64179
     0.93594
     1.23008
     1.15655
     1.23008
     0.93594
     0.71533
     0.27410
     1.23008
     1.45070
     0.93594
     0.78886
     0.71533
     1.23008
     0.93594
     1.52423
     1.23008
     1.00947
     1.23008
     1.37716
     1.30362
     1.23008
     0.86240
     1.30362
     1.30362
     1.59777
     1.67131
     0.93594
     1.23008
     1.45070
     1.08301
     0.56825
     0.93594
     1.15655
     1.37716
     0.49471
     0.49471
     1.08301
     0.71533
     0.27410
     0.71533
     0.71533
     0.42118
     0.12703
     0.20057
     0.12703
     0.42118
     0.71533
     0.71533
     0.86240
     0.56825
     0.34764
     0.78886
     0.78886
     1.08301
     0.56825
     0.27410
     1.52423
     1.00947
     1.00947
     1.23008
     0.93594
     1.37716
     0.86240
     0.93594
     1.45070
     1.15655
     1.23008
     1.15655
     1.67131
     1.67131
     1.52423
     1.37716
     1.67131
     1.96545
     1.81838
     1.59777
     1.52423
     1.74484
     1.52423
     1.52423
     1.30362
     1.37716
     1.30362
     1.23008
     0.93594
     1.08301
     0.86240
     0.20057
     0.20057
     0.71533
     0.34764
     0.64179
     0.34764
     0.20057
     0.20057
     0.56825
     0.42118
     0.34764
     0.27410
     0.42118
     0.42118
     0.64179
     0.78886
     0.64179
     0.34764
     0.71533
     0.78886
     1.00947
     1.15655
     0.86240
     1.37716
     1.23008
     1.37716
     0.78886
     0.64179
     0.56825
     0.64179
     0.93594
     1.23008
     0.78886
     0.71533
     0.78886
     0.34764
     0.12703
     0.56825
     0.42118
    -0.38773
     0.05349
     0.42118
     0.27410
     0.64179
     0.42118
     0.49471
     0.42118
     1.00947
     0.42118
     0.20057
     0.86240
     0.93594
     0.93594
     1.08301
     0.78886
     1.15655
     0.93594
     0.86240
     1.23008
     1.08301
     1.30362
     1.37716
     0.93594
     1.23008
     1.23008
     0.93594
     1.08301
     1.30362
     1.23008
     1.45070
     1.37716
     1.23008
     0.78886
     0.78886
     0.27410
     0.71533
     1.08301
     1.37716
     1.15655
     1.15655
     0.78886
     0.78886
     0.42118
     0.86240
     1.08301
     1.00947
     0.64179
     1.08301
     0.93594
     1.23008
     1.37716
     1.30362
     1.08301
     0.93594
     0.56825
     1.23008
     1.37716
     1.23008
     0.93594
     1.37716
     1.45070
     1.08301
     1.74484
     1.23008
     1.52423
     1.15655
     1.23008
     1.89192
     1.89192
     1.89192
     1.67131
     1.89192
     2.18607
     1.81838
     1.96545
     2.03899
     2.40668
     2.55375
     2.18607
     2.25960
     1.89192
     1.30362
     1.59777
     2.03899
     2.18607
     1.30362
     1.08301
     1.52423
     1.37716
     1.23008
     1.30362
     0.86240
     1.00947
     0.49471
     0.93594
     1.08301
     0.93594
     0.86240
     0.71533
     0.71533
     1.08301
     1.23008
     1.30362
     1.23008
     1.37716
     1.08301
     1.00947
     0.42118
     1.15655
     1.45070
     1.23008
     1.45070
     1.67131
     1.45070
     1.37716
     1.08301
     1.45070
     1.23008
     1.37716
     1.30362
     1.45070
     1.37716
     1.59777
     0.93594
     1.52423
     1.45070
     1.23008
     1.23008
     1.37716
     1.00947
     1.23008
     0.71533
     1.37716
     1.59777
     1.23008
     1.00947
     0.93594
     0.78886
     1.30362
     1.08301
     1.23008
     1.45070
     1.15655
     1.23008
     1.23008
     1.37716
     1.81838
     1.45070
     1.74484
     1.52423
     2.25960
     2.18607
     2.40668
     2.33314
     2.33314
     2.25960
     1.59777
     1.45070
     1.96545
     2.03899
     2.77436
     2.25960
     2.03899
     1.23008
     1.08301
     1.37716
     1.08301
     1.52423
     1.52423
     0.78886
     0.71533
     0.64179
     0.71533
     0.93594
     1.00947
     0.56825
     0.42118
     0.71533
     0.34764
     0.49471
     0.05349
     0.42118
     0.56825
     0.49471
     0.20057
     0.49471
     0.42118
     0.64179
     0.42118
     0.71533
     1.08301
     0.56825
     0.27410
     0.64179
     0.93594
     0.86240
     0.64179
     1.00947
     1.00947
     1.74484
     1.08301
     0.71533
     0.49471
     0.86240
     0.56825
     0.71533
     1.45070
     1.08301
     1.37716
     1.00947
     1.30362
     0.78886
     0.71533
     0.93594
     0.86240
     1.37716
     1.23008
     1.52423
     0.86240
     1.52423
     0.93594
     1.30362
     1.30362
     1.00947
     0.86240
     1.23008
     1.08301
     1.08301
     0.71533
     1.00947
     0.78886
     0.93594
     1.23008
     0.93594
     0.86240
     0.34764
     0.56825
     0.71533
     1.23008
     1.37716
     0.71533
     1.00947
     0.93594
     0.86240
     0.93594
     0.86240
     0.86240
     1.08301
     1.08301
     1.23008
     1.30362
     1.00947
     0.93594
     0.56825
     1.00947
     1.30362
     0.78886
     1.00947
     0.78886
     0.64179
     0.78886
     0.78886
     0.27410
     0.42118
     0.71533
     0.64179
     0.42118
     0.49471
     0.27410
     0.42118
     0.12703
     1.00947
     0.71533
     0.34764
     0.56825
     0.78886
     0.86240
     0.71533
     0.78886
     1.15655
     1.00947
     1.15655
     1.15655
     1.30362
     1.08301
     0.93594
     0.71533
     0.86240
     1.45070
     0.64179
     1.30362
     1.08301
     0.78886
     0.86240
     0.86240
     0.93594
     0.86240
     0.93594
     0.86240
     0.93594
     1.08301
     1.00947
     0.34764
     1.08301
     1.08301
     1.08301
     0.78886
     1.00947
     0.93594
     1.08301
     0.78886
     0.78886
     0.86240
     1.00947
     0.93594
     0.78886
     1.08301
     1.15655
     0.86240
     1.59777
     1.89192
     1.89192
     1.37716
     1.08301
     0.42118
     1.08301
     1.59777
     1.96545
     1.23008
     1.30362
     1.81838
     1.89192
     2.18607
     2.11253
     1.74484
     2.11253
     1.08301
     1.08301
     1.08301
     1.45070
     1.74484
     0.86240
     0.93594
     0.49471
     0.34764
     0.64179
     0.42118
    -0.24066
    -0.60834
    -0.53480
    -0.82895
    -0.82895
    -0.24066
     0.42118
     0.05349
     0.12703
     0.27410
     0.34764
     0.86240
     0.93594
     1.00947
     1.08301
     1.00947
     1.23008
     1.52423
     1.08301
     0.71533
     0.71533
     0.93594
     1.23008
     0.71533
     0.56825
     0.64179
     0.78886
     0.49471
     0.64179
     1.00947
     0.78886
     0.78886
     0.34764
     0.78886
     0.56825
     0.42118
     0.42118
     0.78886
     1.00947
     0.64179
     0.34764
     0.56825
     0.86240
     0.20057
     0.34764
     0.49471
     0.56825
     0.34764
     0.49471
     0.86240
     0.93594
     0.93594
     0.56825
     0.42118
     1.30362
     1.15655
     1.23008
     1.59777
     0.93594
     0.93594
     1.37716
     1.37716
     1.15655
     0.93594
     1.00947
     1.30362
     1.37716
     0.86240
     0.71533
     0.34764
     0.93594
     0.93594
     0.64179
     0.42118
     0.71533
     0.34764
     0.49471
     0.64179
     0.49471
     0.42118
     0.42118
     0.34764
     0.49471
     0.93594
     0.86240
     0.49471
     0.71533
     0.78886
     0.64179
     1.00947
     0.78886
     0.78886
     0.86240
     0.78886
     0.86240
     1.00947
     0.93594
     1.08301
     0.93594
     0.86240
     0.71533
     0.56825
     0.34764
     0.71533
     0.93594
     0.64179
     0.56825
     0.56825
     0.42118
     0.27410
     0.20057
     0.05349
     0.71533
     0.20057
     0.20057
    -0.16712
    -0.16712
     0.05349
    -0.60834
     0.34764
    -0.02004
    -0.38773
    -0.09358
    -0.09358
    -0.09358
    -0.09358
    -0.09358
    -0.31419
     0.05349
     0.20057
     0.12703
     0.27410
     0.05349
     0.34764
     0.05349
     0.64179
     0.42118
     0.49471
     1.08301
     1.23008
     1.15655
     1.00947
     0.93594
     1.00947
     0.78886
     0.56825
     0.64179
     1.00947
     1.45070
     1.30362
     1.08301
     0.49471
     0.93594
     0.34764
     0.42118
     0.42118
     0.27410
     0.49471
     1.23008
     0.64179
     1.08301
     0.42118
     0.20057
     0.27410
     0.64179
     1.00947
     0.49471
     0.34764
     0.86240
     0.93594
     0.49471
     0.71533
     1.00947
     0.64179
     0.56825
     0.86240
     0.78886
     1.23008
     1.23008
     1.23008
     0.86240
     1.23008
     1.08301
     1.15655
     1.37716
     1.30362
     0.78886
     0.71533
     1.23008
     0.93594
     0.42118
     0.42118
     0.86240
     1.23008
     0.93594
     0.78886
     0.64179
     0.71533
     1.23008
     0.64179
     0.86240
     1.37716
     1.00947
     1.23008
     0.49471
     0.20057
     0.42118
     0.93594
     0.49471
     0.05349
     0.05349
    -0.75542
    -1.04956
    -0.60834
    -0.82895
    -1.27017
    -1.56432
    -0.97603
    -2.00554
    -1.71140
    -1.56432
    -1.27017
    -1.78493
    -2.29969
    -1.34371
    -0.68188
    -1.04956
    -1.04956
    -0.97603
    -0.75542
    -0.02004
    -0.16712
    -0.53480
     0.42118
     0.49471
     0.34764
     0.56825
     0.86240
     0.86240
     0.42118
     0.93594
     0.86240
     1.08301
     1.15655
     0.78886
     0.78886
     0.93594
     0.78886
     0.64179
     1.08301
     0.78886
     0.78886
     0.71533
     0.64179
     0.64179
     0.42118
     0.42118
     0.20057
     0.27410
     0.49471
     0.49471
     0.27410
     0.20057
     0.20057
     0.12703
    -0.09358
     0.27410
    -0.09358
     0.05349
     0.05349
     0.64179
     0.20057
    -0.24066
    -0.09358
     0.27410
     0.27410
     0.27410
     0.05349
     0.12703
     0.12703
     0.05349
    -0.09358
     0.64179
     0.05349
     0.20057
     0.12703
     0.42118
     0.12703
    -0.09358
     0.20057
     0.20057
     0.12703
     0.49471
     0.34764
     0.05349
     0.27410
     0.34764
     0.12703
     1.00947
     0.56825
     0.20057
     0.49471
     0.78886
     1.08301
     0.78886
     0.93594
     1.23008
     1.45070
     1.37716
     0.78886
     0.49471
     0.20057
     0.86240
     0.93594
     1.74484
     1.23008
     0.49471
     0.34764
     0.20057
     0.20057
     0.34764
     0.05349
    -0.09358
    -0.02004
     0.34764
     0.12703
    -0.16712
     0.05349
    -0.02004
    -0.09358
     0.05349
     0.56825
    -0.09358
     0.27410
     0.20057
     0.56825
     0.05349
     0.27410
     0.42118
     0.05349
     0.71533
     0.49471
     0.56825
     0.34764
     0.49471
     0.05349
     0.05349
     1.00947
     0.56825
    -0.02004
     0.34764
     0.49471
     0.27410
     0.49471
     0.27410
     0.20057
     0.20057
     0.27410
     0.49471
     0.71533
     0.56825
     0.05349
    -0.31419
     1.15655
     0.27410
     0.27410
     0.20057
     0.20057
     0.12703
     0.27410
    -0.09358
    -0.09358
     0.20057
     0.71533
     0.42118
     0.05349
    -0.02004
     0.49471
     0.20057
     0.05349
     0.78886
     0.34764
     0.64179
     0.49471
     0.93594
     0.71533
     0.56825
     0.93594
     0.93594
     1.00947
     1.15655
     0.86240
     0.93594
     1.08301
     0.64179
     0.49471
     0.86240
     0.86240
     0.93594
     0.49471
     0.27410
     0.20057
     0.20057
    -0.75542
    -1.27017
    -0.82895
     0.05349
     0.05349
    -0.97603
    -1.56432
    -1.78493
    -1.34371
    -0.82895
    -1.19664
    -1.71140
    -1.12310
    -0.97603
    -1.04956
    -1.12310
    -1.12310
    -1.04956
    -0.60834
    -0.60834
    -0.90249
    -0.38773
    -0.09358
    -0.09358
    -0.90249
    -0.53480
    -0.68188
    -0.82895
    -0.68188
    -0.24066
    -0.31419
     0.27410
    -0.09358
    -0.38773
    -0.60834
    -0.38773
    -0.24066
     0.20057
    -0.02004
    -0.09358
    -0.02004
    -0.09358
     0.71533
     0.20057
    -0.31419
     0.12703
    -0.02004
    -0.09358
     0.05349
    -0.02004
    -0.16712
     0.05349
     0.12703
    -0.09358
     0.05349
    -0.46127
    -0.16712
    -0.60834
     0.34764
     0.20057
    -0.09358
    -0.16712
    -0.09358
     0.05349
    -0.02004
     0.12703
     0.05349
     0.56825
     0.49471
     0.78886
     0.86240
     0.71533
     0.42118
     0.12703
     0.27410
     0.05349
     0.05349
     0.78886
     0.93594
     0.56825
    -0.09358
    -0.09358
    -0.82895
    -0.68188
    -0.38773
    -0.53480
    -0.16712
    -0.31419
    -0.53480
    -1.34371
    -0.97603
    -0.46127
    -0.46127
    -0.53480
    -0.60834
    -0.60834
    -0.60834
    -0.53480
    -0.53480
    -0.16712
    -0.24066
    -0.31419
    -0.09358
     0.05349
     0.12703
    -0.16712
    -0.24066
     0.34764
     0.20057
     0.27410
     0.27410
     0.56825
     0.42118
     0.42118
    -0.02004
     0.42118
     0.34764
     0.27410
     0.27410
    -0.09358
     0.20057
    -0.09358
    -0.24066
     0.42118
     0.56825
     0.05349
     0.27410
    -0.02004
    -0.31419
    -0.46127
     0.05349
     0.12703
     0.12703
     0.20057
     0.12703
     0.12703
     0.20057
    -0.02004
    -0.60834
    -0.38773
    -0.31419
    -0.31419
    -0.31419
    -0.82895
    -0.82895
    -1.04956
    -0.82895
    -1.27017
    -1.27017
    -1.19664
    -1.27017
    -0.75542
    -1.41725
    -1.49079
    -1.27017
    -1.34371
    -1.19664
    -1.49079
    -1.49079
    -1.49079
    -1.34371
    -1.49079
    -1.34371
    -1.49079
    -1.34371
    -1.19664
    -1.41725
    -1.19664
    -1.19664
    -1.56432
    -1.49079
    -1.63786
    -1.34371
    -1.12310
    -1.34371
    -1.41725
    -1.34371
    -1.34371
    -1.56432
    -1.19664
    -1.27017
    -1.34371
    -1.34371
    -1.56432
    -1.19664
    -1.41725
    -1.27017
    -1.56432
    -1.12310
    -1.27017
    -1.27017
    -1.34371
    -1.34371
    -1.34371
    -1.49079
    -1.27017
    -1.27017
    -1.34371
    -1.41725
    -1.19664
    -1.63786
    -1.63786
    -1.63786
    -2.07908
    -0.97603
    -0.97603
    -1.56432
    -1.63786
    -1.34371
    -1.56432
    -1.56432
    -1.34371
    -1.27017
    -1.49079
    -1.19664
    -1.34371
    -1.19664
    -1.19664
    -1.34371
    -1.41725
    -1.04956
    -0.46127
    -1.04956
    -0.97603
    -0.97603
    -1.04956
    -1.27017
    -0.60834
    -0.90249
    -0.82895
    -0.46127
    -0.75542
    -0.46127
    -0.02004
     0.20057
    -0.02004
     0.27410
     0.71533
    -0.24066
    -0.97603
    -0.82895
    -0.09358
     0.78886
     1.59777
     1.23008
     0.49471
    -0.09358
    -0.75542
    -1.04956
    -0.60834
     0.34764
     0.20057
    -1.12310
    -0.46127
    -0.31419
    -0.31419
    -0.97603
    -0.90249
    -0.90249
    -1.04956
    -0.68188
    -0.75542
    -0.38773
    -0.24066
    -0.60834
    -0.24066
    -0.60834
    -0.90249
    -2.07908
    -1.12310
    -0.82895
    -0.24066
    -0.90249
    -1.93201
    -1.71140
    -1.49079
    -1.49079
    -1.34371
    -1.56432
    -1.34371
    -1.93201
    -1.34371
    -0.90249
    -0.53480
    -1.12310
    -0.68188
    -0.60834
    -0.90249
    -0.31419
    -0.16712
     0.05349
    -0.60834
     0.05349
    -0.02004
     0.12703
     0.20057
     0.05349
    -0.38773
    -0.09358
    -0.09358
     0.20057
    -0.68188
    -0.09358
    -0.38773
    -0.46127
    -0.53480
    -0.75542
    -0.97603
    -1.19664
    -1.04956
    -1.19664
    -1.27017
    -0.90249
    -1.12310
    -1.49079
    -1.34371
    -1.04956
    -1.27017
    -0.97603
    -0.60834
    -0.90249
    -0.75542
    -0.53480
    -0.82895
    -0.68188
    -0.75542
    -0.68188
    -0.46127
    -0.31419
    -0.38773
    -0.09358
    -0.38773
    -0.46127
    -0.60834
    -0.24066
    -0.09358
    -0.53480
    -0.38773
    -0.09358
    -0.31419
    -0.16712
    -0.31419
    -0.53480
    -0.16712
    -0.09358
    -0.02004
     0.27410
    -0.16712
    -0.53480
     0.49471
    -0.09358
    -0.09358
    -0.24066
    -0.02004
     0.34764
     0.42118
     0.20057
    -0.09358
    -0.09358
     0.20057
     0.42118
     0.27410
     0.05349
     0.12703
    -0.02004
     0.42118
    -0.09358
     0.49471
     0.34764
    -0.09358
     0.05349
     0.12703
     0.42118
    -0.16712
    -0.31419
     0.05349
     0.34764
     0.20057
    -0.09358
    -0.24066
    -0.31419
    -0.82895
    -1.19664
    -0.16712
     0.05349
    -0.31419
    -0.24066
     0.12703
    -0.09358
    -0.60834
    -0.53480
    -0.24066
    -0.09358
     0.20057
     0.34764
    -0.02004
     0.12703
     0.64179
     0.42118
     0.71533
     1.08301
     0.64179
     1.00947
     1.59777
     1.89192
     1.23008
     1.23008
     0.34764
     0.05349
     0.64179
     1.37716
     1.45070
     1.00947
     0.93594
     0.71533
    -0.31419
    -0.09358
    -0.24066
    -0.90249
    -1.04956
    -0.60834
    -0.68188
    -0.31419
    -0.90249
    -0.75542
    -0.53480
    -1.63786
    -1.56432
    -1.12310
    -1.49079
    -0.90249
    -1.34371
    -1.04956
    -0.82895
    -1.27017
    -1.27017
    -0.97603
    -1.12310
    -0.97603
    -0.53480
    -1.12310
    -0.60834
    -0.16712
    -0.38773
    -0.60834
    -0.38773
    -0.02004
    -0.38773
    -0.02004
    -0.09358
    -0.31419
     0.20057
    -0.16712
    -0.09358
    -0.38773
    -0.53480
    -0.09358
    -0.16712
     0.20057
    -0.24066
    -0.38773
    -0.09358
    -0.24066
    -0.60834
    -0.68188
     0.42118
    -0.24066
    -0.46127
    -0.68188
     0.20057
    -0.02004
    -0.24066
    -0.90249
    -0.90249
    -0.16712
     0.05349
    -0.02004
    -0.46127
    -0.68188
    -0.09358
    -1.12310
     0.20057
    -0.02004
    -1.04956
     0.27410
     0.12703
    -0.24066
    -0.24066
    -0.90249
    -0.90249
    -0.60834
    -0.68188
    -0.75542
    -0.53480
    -0.75542
    -1.04956
    -1.19664
    -0.46127
    -0.53480
    -0.90249
    -1.19664
    -0.82895
    -0.60834
    -1.04956
    -0.82895
    -0.75542
    -1.04956
    -1.19664
    -0.90249
    -0.97603
    -1.04956
    -0.90249
    -1.56432
    -0.53480
    -0.68188
    -0.82895
    -1.19664
    -1.34371
    -0.82895
    -0.46127
    -0.46127
    -0.31419
    -0.53480
    -0.38773
    -0.16712
    -0.24066
    -0.16712
    -0.53480
    -0.75542
     0.05349
    -0.02004
    -0.60834
    -0.38773
    -0.75542
    -0.53480
    -0.38773
    -0.31419
    -0.24066
    -0.38773
    -0.82895
    -0.09358
    -0.24066
    -0.16712
    -0.31419
    -0.46127
    -0.53480
     0.34764
     0.34764
    -0.09358
     0.20057
     1.08301
     0.34764
     0.20057
     0.34764
     0.42118
     0.56825
     0.34764
     0.42118
     0.34764
     0.56825
    -0.16712
    -0.38773
    -0.38773
     0.20057
    -0.09358
    -0.38773
    -0.53480
    -0.09358
    -0.16712
    -0.09358
     0.20057
     0.05349
     0.27410
    -0.24066
    -0.75542
    -0.75542
    -0.75542
    -0.24066
     0.12703
     0.64179
     0.05349
    -0.38773
     0.20057
    -0.53480
    -0.53480
    -0.60834
    -0.90249
    -1.49079
    -0.60834
    -0.60834
    -0.68188
    -0.31419
    -0.90249
    -1.19664
    -1.19664
    -0.82895
    -0.82895
    -1.41725
    -1.12310
    -1.34371
    -0.75542
    -0.75542
    -0.82895
    -0.75542
    -0.38773
    -0.38773
    -0.24066
    -0.02004
    -0.09358
    -0.24066
    -0.38773
     0.34764
     0.86240
     0.20057
    -0.02004
     0.20057
     0.49471
     0.12703
     0.12703
    -0.02004
     0.20057
    -0.31419
     0.05349
     0.20057
     0.34764
     0.34764
    -0.38773
     0.34764
     0.34764
     0.05349
    -0.46127
    -0.02004
    -0.02004
     0.20057
     0.27410
     0.12703
    -0.09358
    -0.02004
    -0.53480
    -0.16712
    -0.38773
    -0.09358
    -0.75542
    -0.82895
    -0.24066
    -0.16712
    -0.46127
    -0.09358
    -0.46127
    -0.46127
    -0.53480
    -0.38773
     0.12703
    -0.09358
    -0.16712
    -0.31419
     0.05349
     0.20057
    -0.31419
    -0.68188
    -0.02004
     0.05349
     0.05349
    -0.31419
    -0.09358
    -0.24066
    -0.31419
     0.05349
     0.20057
    -0.24066
    -0.09358
    -0.09358
     0.05349
     0.05349
     0.27410
    -0.38773
     0.27410
     0.64179
     0.20057
    -0.02004
     0.42118
     0.27410
     0.56825
     0.34764
     1.00947
     0.78886
     0.78886
     0.05349
     0.20057
     1.15655
     0.20057
    -0.02004
     0.27410
     0.71533
     0.93594
     0.34764
    -0.09358
     0.12703
     0.34764
     0.27410
    -0.16712
    -0.09358
    -0.02004
    -0.09358
    -0.16712
    -0.38773
     0.20057
    -0.16712
    -0.38773
    -0.09358
    -0.24066
    -0.31419
     0.12703
    -0.24066
    -0.82895
    -0.31419
     0.05349
     0.34764
     0.05349
    -0.09358
    -0.09358
     0.27410
     0.34764
    -0.09358
    -0.38773
     0.42118
     0.71533
     0.20057
     0.12703
     0.42118
     0.05349
    -0.02004
     0.27410
     0.20057
     0.42118
     0.86240
     0.49471
     0.71533
     1.23008
     1.37716
     0.42118
     0.34764
    -0.16712
    -0.38773
     0.05349
     1.08301
     0.56825
     0.05349
    -0.53480
    -0.68188
    -0.16712
    -0.75542
    -1.27017
    -0.90249
    -0.82895
    -0.75542
    -0.90249
    -1.04956
    -0.68188
    -1.19664
    -0.97603
    -0.60834
    -0.53480
    -0.60834
    -0.68188
    -0.31419
    -0.46127
    -0.24066
    -0.46127
    -0.68188
    -0.09358
    -0.31419
    -0.09358
    -0.31419
     0.34764
     0.12703
     0.20057
     0.12703
     0.12703
    -0.02004
     0.05349
     0.27410
     0.27410
     0.05349
    -0.68188
    -0.16712
    -0.82895
    -0.46127
    -1.12310
    -0.75542
     0.12703
    -0.24066
    -0.60834
    -0.09358
    -0.38773
    -1.04956
    -0.60834
    -0.60834
    -0.31419
     0.05349
    -0.09358
     0.64179
     0.05349
    -0.09358
     0.20057
    -0.46127
    -0.53480
    -0.09358
    -0.53480
    -0.38773
    -0.16712
    -0.09358
    -0.31419
    -0.46127
    -0.09358
    -0.09358
    -0.38773
    -0.24066
    -0.09358
    -0.24066
    -0.02004
     0.27410
    -0.16712
     0.12703
    -0.09358
     0.12703
     0.20057
     0.20057
     0.42118
     0.12703
     0.27410
     0.71533
     0.49471
     0.71533
     0.20057
     0.42118
     0.86240
     0.86240
     0.71533
     0.93594
     0.93594
     0.71533
     0.93594
     1.08301
     0.64179
     0.64179
     0.64179
     0.64179
     0.71533
     1.00947
     0.56825
     0.93594
     0.49471
     0.78886
     0.05349
     0.86240
     0.71533
    -0.16712
     0.12703
     0.56825
     0.34764
    -0.24066
    -0.38773
    -0.38773
     0.27410
    -0.24066
    -0.53480
    -0.60834
    -0.31419
    -0.24066
    -0.24066
    -0.09358
    -0.24066
     0.12703
    -0.09358
    -0.09358
     0.20057
    -0.02004
    -0.02004
     0.20057
     0.27410
     0.20057
     0.34764
     0.12703
     0.05349
     0.05349
    -0.24066
     0.05349
     0.71533
     0.71533
    -0.09358
    -0.09358
     0.12703
     0.78886
     0.20057
     0.12703
     0.93594
     2.03899
     1.45070
     0.78886
     0.64179
     1.52423
     2.18607
     2.25960
     2.77436
     2.84790
     2.77436
     1.89192
     2.03899
     0.93594
     1.52423
     2.11253
     1.89192
     1.67131
     1.30362
     1.45070
     0.71533
    -0.16712
     0.34764
    -0.46127
    -0.24066
    -0.46127
    -0.38773
    -1.04956
    -0.53480
    -0.68188
    -0.68188
    -0.90249
    -0.90249
    -0.53480
    -0.82895
    -0.75542
    -0.75542
    -0.68188
    -0.90249
    -0.90249
    -0.53480
    -0.16712
    -0.68188
    -0.75542
    -0.31419
    -0.53480
     0.05349
    -0.24066
    -0.60834
    -0.68188
    -0.09358
     0.05349
    -0.16712
    -0.97603
    -0.60834
    -0.82895
    -0.82895
    -0.90249
    -1.19664
    -1.27017
    -0.75542
    -0.53480
    -0.68188
    -0.53480
    -1.04956
    -0.90249
    -1.12310
    -0.60834
    -0.75542
    -0.82895
    -0.38773
    -0.82895
    -0.97603
     0.12703
    -0.24066
    -0.75542
    -0.60834
    -0.90249
    -0.31419
    -0.46127
    -0.53480
    -0.53480
    -0.31419
     0.05349
    -0.09358
     0.12703
     0.05349
    -0.24066
    -0.24066
     0.12703
     0.71533
    -0.09358
    -0.24066
     0.64179
     0.34764
    -0.16712
    -0.90249
    -1.34371
    -1.19664
    -0.75542
    -0.38773
    -0.82895
    -0.97603
    -1.04956
    -1.63786
    -1.19664
    -0.97603
    -1.49079
    -1.63786
    -1.19664
    -0.97603
    -0.75542
    -0.75542
    -0.75542
    -0.97603
    -0.31419
    -0.31419
    -0.16712
     0.05349
    -0.24066
    -0.16712
    -0.38773
    -0.02004
     0.27410
     0.42118
     0.05349
    -0.02004
     0.34764
     0.27410
     0.56825
     0.34764
     0.42118
     0.56825
     0.56825
     0.27410
     0.71533
     0.56825
    -0.09358
     0.49471
     0.86240
     0.20057
     0.12703
     0.27410
     0.27410
     0.34764
     0.05349
    -0.02004
     0.27410
     0.05349
     0.42118
    -0.09358
     0.20057
     0.05349
    -0.68188
     0.05349
     0.34764
    -0.09358
    -0.02004
    -0.02004
     0.05349
     0.05349
     0.12703
     0.42118
    -0.09358
     0.05349
     0.20057
     0.27410
    -0.09358
     0.34764
    -0.02004
     0.12703
     0.34764
     0.71533
     0.42118
     0.71533
     0.64179
     0.93594
     1.23008
     1.23008
     1.67131
     1.30362
     0.42118
    -0.16712
     0.71533
     1.00947
     1.23008
     0.56825
     1.37716
     1.15655
     0.34764
     0.49471
     0.20057
    -0.60834
    -0.16712
     0.34764
     0.64179
     0.34764
     0.86240
     1.45070
    -0.16712
     0.34764
     0.42118
     0.64179
     0.49471
     0.27410
    -0.16712
     0.12703
     0.27410
    -0.09358
    -0.90249
    -0.68188
    -0.09358
    -0.02004
    -0.24066
    -0.60834
    -0.02004
     0.34764
     0.20057
    -0.31419
    -0.16712
     0.78886
     0.71533
     1.23008
     1.59777
     1.15655
     1.23008
     1.59777
     1.08301
     1.30362
     1.00947
     1.45070
     1.23008
     1.23008
     0.93594
     0.93594
     0.20057
     0.71533
     0.64179
     0.34764
     0.20057
    -0.24066
     0.34764
     0.64179
     0.27410
    -0.24066
    -0.09358
    -0.09358
    -0.24066
     0.05349
     0.27410
    -0.09358
    -0.02004
    -0.02004
     0.34764
     0.05349
     0.34764
     0.34764
     0.86240
     0.27410
     0.12703
     0.42118
     0.42118
     0.42118
     0.05349
     0.42118
     0.34764
     0.20057
    -0.46127
    -0.16712
     0.12703
    -0.31419
    -0.24066
    -0.38773
    -0.60834
    -0.60834
    -0.46127
    -0.38773
    -0.60834
    -0.60834
    -0.31419
    -0.31419
    -0.46127
    -0.46127
    -0.97603
    -1.41725
    -0.53480
    -0.46127
    -0.09358
    -0.38773
    -0.38773
    -0.02004
    -0.68188
    -0.53480
    -0.60834
    -0.60834
    -0.31419
    -1.49079
    -0.46127
     0.12703
     0.05349
    -0.24066
    -0.09358
    -0.31419
    -0.24066
    -0.24066
    -0.31419
    -0.16712
    -0.16712
    -0.24066
    -0.09358
    -0.16712
     0.05349
    -0.16712
    -0.46127
     0.34764
    -0.24066
    -0.68188
     0.05349
    -0.24066
    -0.38773
    -0.24066
    -0.16712
    -0.46127
    -0.24066
    -0.46127
    -0.16712
    -0.38773
    -0.16712
    -0.24066
     0.20057
     0.12703
    -0.24066
    -0.38773
    -0.31419
     0.42118
     0.20057
     0.12703
     0.20057
     0.20057
     0.05349
     0.20057
     0.42118
     0.49471
     1.15655
     0.78886
     1.23008
     0.93594
     0.78886
     0.20057
    -0.16712
     0.64179
     0.93594
     1.00947
     1.23008
     0.78886
     0.93594
     0.27410
     0.42118
     0.78886
     0.49471
     0.34764
    -0.24066
    -0.09358
    -0.38773
     0.27410
    -0.24066
     0.34764
     0.20057
    -0.09358
    -0.31419
    -0.31419
    -0.68188
    -0.46127
    -0.75542
    -0.38773
    -0.16712
    -0.02004
    -0.31419
    -0.38773
     0.05349
     0.49471
    -0.24066
    -0.02004
     0.49471
     0.20057
     0.27410
     0.86240
     0.42118
     0.34764
     0.12703
     0.49471
     0.71533
     0.56825
     0.34764
     0.20057
     0.34764
     0.27410
     0.27410
     0.78886
     0.49471
     0.78886
     0.12703
     1.23008
     1.15655
     0.78886
     0.12703
     0.34764
     1.67131
     1.08301
     1.15655
     1.08301
     1.23008
     0.64179
    -0.53480
     0.27410
     0.71533
    -0.09358
    -0.53480
    -0.68188
    -0.53480
    -0.82895
    -0.97603
    -1.34371
    -1.34371
    -0.90249
    -1.04956
    -0.75542
    -1.19664
    -0.68188
    -0.60834
    -0.60834
    -0.53480
    -0.46127
    -0.75542
    -0.68188
    -0.75542
    -0.24066
    -0.53480
    -0.60834
    -0.31419
    -0.24066
    -0.24066
    -0.24066
    -0.60834
    -0.68188
    -0.60834
    -0.53480
    -0.75542
    -0.38773
    -0.09358
     0.20057
    -0.09358
     0.05349
    -0.53480
    -0.38773
    -0.31419
    -0.16712
    -0.09358
    -0.38773
    -0.75542
    -0.53480
    -0.82895
    -1.12310
    -0.97603
    -0.38773
    -1.34371
    -1.63786
    -1.85847
    -1.49079
    -1.34371
    -1.63786
    -2.00554
    -1.19664
    -1.19664
    -1.19664
    -1.56432
    -1.41725
    -1.41725
    -1.27017
    -1.56432
    -0.46127
    -0.90249
    -1.04956
    -0.97603
    -0.75542
    -0.68188
    -0.75542
    -0.97603
    -0.82895
    -0.82895
    -0.75542
    -0.75542
    -0.60834
    -0.31419
     0.05349
    -0.60834
     0.05349
     0.12703
    -0.09358
     0.34764
     0.34764
     0.56825
     1.00947
     0.12703
     1.00947
     0.71533
     0.86240
     1.08301
     0.93594
     0.86240
     1.15655
     1.15655
     1.30362
     1.81838
     1.30362
     1.15655
     0.93594
     0.56825
     0.27410
     0.71533
     0.71533
     1.23008
     0.71533
     1.00947
     0.27410
     0.12703
    -0.09358
    -0.68188
    -0.75542
     0.20057
     0.05349
    -0.31419
    -0.09358
    -0.24066
     0.05349
    -0.46127
    -0.53480
    -0.24066
    -0.09358
    -0.02004
     0.05349
    -0.09358
    -0.31419
    -0.31419
    -0.53480
    -0.02004
     0.27410
     0.05349
     0.34764
     0.20057
     0.34764
    -0.09358
    -0.02004
     0.27410
     0.34764
     0.78886
     0.86240
     0.27410
     0.20057
     0.12703
    -0.02004
     0.12703
     0.34764
     0.05349
    -0.02004
     0.20057
     0.34764
     0.05349
    -0.09358
     0.05349
    -0.02004
     0.05349
     0.27410
     0.05349
    -0.24066
     0.12703
    -0.02004
    -0.24066
     0.49471
     0.05349
     0.05349
    -0.16712
    -0.24066
    -0.16712
    -0.09358
    -0.31419
    -0.16712
     0.27410
    -0.09358
     0.20057
     0.27410
     0.20057
     0.42118
     0.34764
     0.86240
     0.71533
     0.27410
     1.08301
     0.64179
     0.12703
     0.71533
     0.56825
     0.34764
    -0.24066
     0.20057
    -0.31419
    -0.38773
    -0.46127
    -0.38773
    -1.12310
    -0.75542
    -0.46127
    -0.75542
    -0.75542
    -0.53480
    -0.53480
    -0.38773
    -0.24066
    -0.46127
    -0.02004
     0.34764
     0.27410
     0.42118
     0.27410
     0.20057
     0.34764
     0.64179
     0.86240
     0.49471
     0.34764
     0.42118
     0.49471
     0.34764
     0.27410
     0.27410
     0.20057
     0.49471
     0.27410
     0.34764
     0.12703
     0.05349
    -0.09358
    -0.09358
     0.64179
    -0.09358
    -0.02004
    -0.09358
    -0.09358
    -0.16712
    -0.02004
    -0.09358
    -0.75542
    -0.60834
    -0.68188
    -0.38773
    -0.38773
    -0.02004
    -0.46127
    -1.12310
    -0.46127
    -0.38773
    -0.60834
    -0.46127
    -0.38773
    -0.53480
    -0.46127
    -0.02004
    -0.24066
    -0.53480
    -0.24066
     0.20057
     0.20057
     0.05349
     0.20057
    -0.68188
     0.20057
     0.42118
     0.49471
     0.42118
     0.56825
     0.05349
    -0.24066
    -0.31419
    -0.02004
    -1.27017
    -0.53480
     0.42118
     0.05349
    -0.31419
    -0.09358
    -1.19664
    -1.04956
    -0.46127
    -1.04956
    -1.04956
    -0.68188
    -0.38773
    -0.46127
    -0.46127
    -0.68188
    -0.24066
    -0.31419
    -0.09358
    -0.31419
    -0.31419
    -0.16712
    -0.46127
    -0.75542
     0.20057
    -0.02004
    -0.09358
    -0.24066
    -0.02004
    -0.24066
     0.12703
     0.05349
     0.12703
    -0.02004
    -0.09358
    -0.02004
    -0.09358
     0.20057
     0.20057
    -0.60834
     0.27410
    -0.09358
    -0.68188
    -0.60834
    -0.68188
     0.05349
    -0.53480
    -0.53480
    -0.24066
    -0.16712
    -0.31419
    -0.38773
    -0.24066
    -0.31419
    -0.31419
    -0.16712
    -0.31419
    -0.02004
    -0.09358
    -0.16712
    -0.02004
    -0.24066
    -0.09358
    -0.46127
    -0.24066
    -0.53480
    -0.24066
    -0.68188
    -0.68188
    -0.31419
    -0.68188
    -0.53480
    -0.75542
    -0.46127
    -0.38773
    -0.31419
    -0.46127
    -0.38773
    -0.16712
    -0.24066
    -0.02004
     0.34764
     0.05349
     0.12703
    -0.02004
     0.27410
     0.49471
    -0.02004
    -0.38773
     0.05349
     0.42118
    -0.09358
     0.20057
    -0.38773
     0.05349
     0.05349
    -0.53480
    -0.38773
    -0.46127
    -0.46127
    -0.53480
    -0.68188
    -0.60834
    -0.60834
    -0.82895
     0.05349
    -0.09358
    -0.46127
    -0.31419
    -0.60834
    -0.38773
    -0.31419
    -0.38773
    -0.31419
    -0.02004
    -0.02004
    -0.38773
    -0.24066
     0.20057
    -0.31419
    -0.75542
    -0.46127
    -0.38773
    -0.60834
    -0.24066
    -0.24066
    -0.53480
    -0.60834
    -0.60834
    -0.68188
    -0.38773
    -0.97603
    -0.90249
    -0.24066
    -0.53480
    -0.16712
     0.05349
    -0.68188
    -0.16712
    -0.09358
    -0.24066
    -0.02004
    -0.38773
    -0.53480
    -0.46127
    -0.09358
    -0.53480
    -0.68188
     0.27410
     0.34764
    -0.09358
    -0.24066
    -0.16712
    -0.09358
     0.27410
     0.34764
     0.20057
     0.86240
     1.00947
     0.93594
     1.37716
     1.59777
     1.52423
     1.00947
     0.78886
    -0.38773
    -0.09358
     1.30362
     1.89192
     1.23008
     0.05349
    -0.09358
    -0.60834
    -0.38773
    -0.68188
    -0.53480
    -0.75542
    -1.19664
    -0.31419
    -0.68188
    -0.68188
    -1.27017
    -0.82895
    -1.04956
    -0.90249
    -1.12310
    -0.82895
    -0.75542
    -0.46127
    -0.90249
    -0.38773
    -0.82895
    -0.46127
    -0.68188
    -0.75542
    -0.31419
    -0.09358
    -0.09358
    -0.24066
    -0.24066
    -0.24066
    -0.09358
    -0.16712
     0.20057
    -0.24066
    -0.09358
    -0.09358
    -0.24066
    -0.60834
    -0.24066
    -0.38773
     0.27410
    -0.16712
    -0.46127
    -0.46127
     0.05349
    -0.46127
    -0.38773
    -0.60834
    -0.24066
    -0.53480
    -0.46127
    -0.38773
    -0.60834
    -0.24066
    -0.68188
    -0.24066
    -0.46127
    -0.53480
    -0.68188
    -0.75542
    -0.82895
    -0.82895
    -0.46127
    -0.75542
    -0.75542
    -0.60834
    -0.68188
    -0.68188
    -0.90249
    -1.04956
    -0.46127
    -0.60834
    -0.75542
    -0.16712
    -0.60834
    -0.53480
    -0.60834
    -0.38773
    -0.90249
    -0.31419
    -0.46127
    -0.09358
    -0.60834
    -0.60834
    -0.46127
    -0.60834
    -0.75542
    -1.04956
    -0.97603
    -0.53480
    -0.75542
    -0.68188
    -0.68188
    -0.97603
    -0.90249
    -0.53480
    -1.19664
    -0.31419
    -0.60834
    -0.75542
    -0.90249
    -0.53480
    -0.46127
    -0.53480
    -0.60834
    -0.31419
    -0.46127
    -0.24066
    -0.60834
    -0.16712
    -0.75542
    -0.46127
    -0.90249
    -0.16712
    -0.24066
    -0.82895
    -0.60834
    -0.38773
    -0.53480
    -0.68188
    -0.75542
    -0.75542
    -0.90249
    -0.60834
    -0.60834
    -0.53480
    -1.04956
    -1.04956
    -1.19664
    -0.68188
    -0.53480
    -0.68188
    -1.12310
    -0.90249
    -1.12310
    -0.90249
    -1.19664
    -1.04956
    -0.60834
    -1.19664
    -0.53480
    -0.75542
    -0.97603
    -0.75542
    -0.75542
    -0.82895
    -0.38773
    -0.24066
    -0.82895
    -0.46127
    -0.09358
    -0.31419
    -0.46127
    -0.53480
    -0.16712
     0.27410
     0.49471
     0.64179
     0.34764
     0.12703
    -0.46127
    -0.90249
    -0.24066
     0.27410
     0.27410
     0.05349
    -0.16712
    -0.90249
    -1.34371
    -1.19664
    -0.97603
    -0.60834
    -1.27017
    -1.71140
    -1.56432
    -1.56432
    -1.56432
    -1.78493
    -1.71140
    -1.12310
    -1.49079
    -0.90249
    -1.34371
    -1.41725
    -1.19664
    -1.04956
    -0.90249
    -0.90249
    -0.31419
    -0.60834
    -0.09358
     0.27410
     0.27410
     0.20057
     0.12703
     1.00947
     0.86240
     1.08301
     1.45070
     0.86240
     0.93594
     0.71533
     1.59777
     1.52423
     1.37716
     0.56825
     0.27410
    -0.53480
    -0.38773
     0.34764
    -0.68188
     0.49471
    -0.02004
    -0.31419
    -0.75542
    -0.68188
    -0.97603
    -0.97603
    -0.90249
    -0.75542
    -0.24066
    -0.38773
     0.20057
     0.05349
    -0.24066
    -0.38773
    -0.75542
    -0.38773
    -0.24066
    -0.46127
    -0.97603
    -0.75542
    -0.68188
    -0.90249
    -0.97603
    -0.75542
    -0.82895
    -0.60834
    -0.97603
    -0.97603
    -0.75542
    -1.04956
    -1.12310
    -1.04956
    -0.24066
    -0.90249
    -0.75542
    -1.04956
    -0.46127
    -0.46127
    -0.38773
    -0.38773
    -0.31419
    -0.53480
    -0.16712
     0.05349
    -0.16712
    -0.31419
    -0.60834
    -0.24066
     0.20057
    -0.09358
    -0.75542
    -0.38773
    -0.24066
    -0.82895
    -0.38773
    -0.82895
    -0.82895
    -0.75542
    -0.90249
    -0.82895
    -1.19664
    -0.97603
    -1.19664
    -1.27017
    -1.04956
    -0.75542
    -1.27017
    -1.19664
    -1.04956
    -1.19664
    -1.04956
    -1.41725
    -1.34371
    -1.34371
    -1.04956
    -1.12310
    -0.97603
    -1.04956
    -1.04956
    -1.56432
    -0.53480
    -0.75542
    -1.19664
    -0.75542
    -0.60834
    -1.19664
    -1.27017
    -0.82895
    -0.38773
    -0.68188
    -0.68188
    -0.75542
    -0.68188
    -0.46127
    -0.90249
    -1.27017
    -1.27017
    -0.46127
    -0.46127
    -1.19664
    -1.41725
    -0.90249
    -0.53480
    -0.60834
    -0.68188
    -0.68188
    -0.60834
    -0.53480
     0.05349
     0.12703
    -0.02004
     0.20057
     0.71533
     1.00947
     1.08301
     0.64179
     0.64179
    -0.31419
    -0.53480
     0.27410
     0.34764
     0.42118
     0.34764
    -0.09358
    -0.02004
    -0.97603
    -1.04956
    -1.49079
    -2.00554
    -1.34371
    -0.97603
    -1.12310
    -1.19664
    -1.27017
    -1.27017
    -1.41725
    -1.19664
    -1.49079
    -0.90249
    -0.90249
    -0.60834
    -0.68188
    -0.82895
    -0.60834
    -0.68188
    -0.38773
    -0.09358
    -0.09358
     0.05349
     0.27410
     0.20057
     0.27410
     0.42118
     0.27410
    -0.16712
     0.27410
     0.27410
     0.56825
     0.71533
     0.49471
     0.05349
    -0.09358
     0.49471
    -0.09358
     0.20057
     0.56825
     0.86240
     0.27410
     0.42118
     0.56825
     0.27410
     0.64179
     0.78886
     1.00947
     1.08301
     1.00947
     0.86240
     0.71533
     1.00947
     1.08301
     0.56825
     1.00947
     0.93594
     0.27410
     0.20057
     0.27410
     0.78886
     1.00947
     0.86240
     0.12703
     0.34764
     0.86240
     1.00947
    -0.02004
     0.56825
     1.00947
     0.78886
     0.86240
     0.20057
     0.56825
     1.00947
     0.78886
     0.64179
     0.20057
    -0.02004
     0.56825
     0.42118
     0.20057
    -0.60834
    -0.82895
    -1.04956
    -0.38773
    -0.68188
    -0.09358
    -1.04956
    -0.75542
    -0.60834
    -0.97603
    -1.04956
    -0.60834
    -0.46127
    -0.68188
    -0.31419
    -0.09358
    -0.09358
    -0.68188
    -0.68188
    -0.24066
     0.12703
     0.34764
    -0.31419
    -0.02004
    -0.38773
    -0.24066
    -0.24066
    -0.09358
    -0.16712
    -0.16712
    -0.24066
    -0.09358
     0.05349
    -0.38773
    -0.38773
     0.12703
    -0.09358
    -0.31419
     0.05349
    -0.09358
     0.05349
    -0.53480
    -0.24066
     0.05349
     0.05349
    -0.38773
     0.05349
    -0.38773
    -0.24066
    -0.02004
    -0.31419
    -0.24066
     0.12703
    -0.09358
    -0.38773
     0.20057
     0.20057
     0.05349
     0.05349
     0.27410
    -0.02004
     0.27410
     0.12703
     0.12703
     0.20057
     0.56825
    -0.02004
    -0.02004
     0.56825
     0.42118
     0.56825
     0.93594
     0.86240
     0.56825
     0.27410
    -0.31419
    -0.31419
     0.42118
     0.64179
     0.86240
     0.20057
     0.12703
     0.20057
    -0.68188
    -0.16712
    -0.09358
    -0.38773
    -0.60834
    -0.46127
    -0.24066
    -0.60834
    -0.53480
    -0.38773
    -0.31419
    -0.16712
    -0.68188
    -0.31419
    -0.16712
    -0.31419
    -0.38773
     0.05349
    -0.09358
    -0.53480
    -0.09358
     0.27410
    -0.16712
    -0.38773
    -0.53480
    -0.24066
    -0.31419
    -0.90249
    -0.75542
    -0.53480
    -0.31419
    -1.04956
    -1.04956
    -0.60834
    -0.24066
    -1.27017
    -1.04956
    -0.75542
    -0.46127
    -0.16712
    -0.38773
    -0.09358
     0.05349
    -0.02004
    -0.09358
     0.27410
     0.56825
     0.27410
     0.42118
    -0.09358
     0.20057
     0.20057
     0.05349
     0.27410
     0.56825
    -0.09358
    -0.53480
    -0.46127
    -0.31419
    -0.31419
    -0.09358
    -0.02004
    -0.53480
    -0.75542
    -0.02004
    -0.53480
     0.78886
     0.27410
     0.34764
     0.05349
     0.49471
     0.64179
     0.56825
     0.49471
     0.71533
     0.86240
     1.08301
     0.71533
     0.64179
     0.64179
     0.42118
     0.20057
     0.20057
     0.56825
    -0.09358
    -0.02004
    -0.24066
     0.05349
    -0.09358
    -0.31419
    -0.38773
    -0.46127
    -0.46127
    -0.68188
    -0.46127
    -0.09358
    -0.31419
    -0.46127
    -0.90249
    -0.82895
    -0.38773
    -0.97603
    -0.97603
    -0.97603
    -1.34371
    -1.63786
    -1.27017
    -1.19664
    -0.90249
    -1.19664
    -0.97603
    -1.34371
    -1.71140
    -1.56432
    -1.56432
    -1.19664
    -0.68188
    -1.34371
    -1.27017
    -0.75542
    -0.75542
    -0.97603
    -0.75542
    -0.97603
    -0.53480
    -0.68188
    -0.82895
    -0.53480
    -0.60834
    -0.60834
    -1.04956
    -0.53480
    -0.68188
    -0.46127
    -0.75542
    -0.60834
    -0.68188
    -0.60834
    -0.90249
    -0.68188
    -0.53480
    -0.24066
    -0.24066
    -0.46127
    -0.75542
    -0.46127
    -0.46127
    -0.24066
     0.27410
    -0.31419
    -0.53480
    -0.02004
     0.27410
     0.34764
     0.12703
     0.42118
     1.00947
     0.56825
     0.49471
    -0.31419
    -0.82895
    -0.38773
     0.42118
     0.34764
     0.42118
    -0.24066
    -0.24066
    -0.46127
    -1.19664
    -1.04956
    -0.82895
    -1.27017
    -1.49079
    -1.12310
    -0.97603
    -1.12310
    -1.63786
    -1.19664
    -1.27017
    -0.82895
    -0.46127
    -0.68188
    -1.04956
    -0.75542
    -0.90249
    -0.68188
    -0.68188
    -0.31419
    -0.75542
    -0.31419
    -0.16712
    -0.24066
    -0.09358
    -0.16712
    -0.46127
    -0.75542
     0.27410
     0.27410
    -0.24066
    -0.24066
    -0.02004
     0.20057
     0.20057
    -0.38773
    -0.16712
     0.20057
     0.05349
     0.20057
     0.27410
     0.27410
    -0.09358
    -0.53480
    -0.31419
     0.05349
    -0.53480
    -0.53480
    -0.60834
    -0.24066
    -0.46127
    -0.75542
    -0.82895
    -1.41725
    -1.27017
    -1.04956
    -0.97603
    -0.68188
    -0.97603
    -1.56432
    -1.49079
    -0.82895
    -0.75542
    -0.68188
    -1.19664
    -0.60834
    -0.53480
    -0.60834
    -0.16712
    -0.53480
    -0.31419
    -0.31419
    -0.38773
    -0.38773
    -0.53480
    -0.38773
    -0.82895
    -0.09358
    -0.24066
    -0.75542
    -0.68188
    -0.82895
    -0.90249
    -1.12310
    -1.04956
    -1.12310
    -1.27017
    -1.19664
    -0.97603
    -1.12310
    -1.12310
    -1.71140
    -1.41725
    -0.60834
    -0.53480
    -1.34371
    -1.04956
    -1.04956
    -0.90249
    -0.53480
    -1.12310
    -0.75542
    -0.53480
    -0.53480
    -0.53480
    -0.82895
    -0.46127
    -0.60834
    -1.04956
    -0.97603
    -0.38773
    -0.90249
    -1.27017
    -1.19664
    -0.75542
    -0.97603
    -0.97603
    -1.19664
    -1.04956
    -1.04956
    -0.75542
    -0.97603
    -0.75542
    -0.97603
    -0.90249
    -1.19664
    -0.31419
    -0.53480
    -0.82895
    -0.75542
    -0.75542
    -0.75542
    -0.75542
    -0.75542
    -0.68188
    -0.75542
    -0.60834
    -0.16712
    -0.16712
    -0.24066
    -0.16712
    -0.46127
    -0.24066
    -0.02004
     0.27410
    -0.02004
     0.27410
     0.27410
     0.71533
     0.64179
     0.93594
     0.78886
     0.86240
     1.00947
     1.81838
     1.89192
     2.40668
     1.74484
     1.52423
     1.67131
     2.48021
     1.59777
     1.89192
     1.08301
     0.71533
     0.20057
    -0.60834
    -1.19664
    -0.68188
    -0.09358
    -0.75542
    -1.63786
    -1.63786
    -2.44677
    -3.03506
    -2.52030
    -2.44677
    -2.29969
    -2.07908
    -1.63786
    -1.49079
    -0.97603
    -0.82895
    -1.19664
    -0.82895
    -0.75542
    -0.60834
    -0.24066
    -0.53480
    -0.09358
    -0.75542
     0.20057
     0.34764
    -0.24066
    -0.38773
    -0.53480
    -0.46127
    -0.09358
    -0.38773
     0.20057
    -0.31419
    -0.31419
    -0.16712
     0.20057
    -0.02004
    -0.31419
    -0.68188
     0.05349
    -0.38773
    -0.16712
     0.27410
     0.05349
    -0.02004
    -0.09358
    -0.31419
    -0.31419
    -0.24066
    -0.68188
    -0.16712
    -0.31419
    -0.46127
    -0.24066
    -0.53480
    -0.68188
    -0.90249
    -0.75542
    -0.90249
    -0.97603
    -0.90249
    -1.34371
    -1.49079
    -2.07908
    -1.85847
    -1.56432
    -1.34371
    -0.90249
    -0.90249
    -1.34371
    -1.63786
    -1.93201
    -1.34371
    -1.41725
    -1.27017
    -1.49079
    -0.97603
    -1.04956
    -0.90249
    -0.90249
    -1.19664
    -1.34371
    -1.04956
    -1.41725
    -1.34371
    -1.12310
    -1.27017
    -1.85847
    -1.63786
    -1.19664
    -2.00554
    -1.19664
    -2.15262
    -1.56432
    -1.41725
    -1.78493
    -1.34371
    -1.63786
    -1.85847
    -1.78493
    -1.41725
    -1.71140
    -1.27017
    -1.85847
    -1.41725
    -1.04956
    -1.19664
    -1.34371
    -1.19664
    -0.82895
    -1.27017
    -1.12310
    -0.97603
    -0.90249
    -0.97603
    -1.19664
    -0.68188
    -0.68188
    -0.75542
    -1.19664
    -0.97603
    -1.04956
    -1.27017
    -1.56432
    -1.27017
    -1.27017
    -1.34371
    -1.27017
    -1.63786
    -1.34371
    -1.49079
    -1.56432
    -1.49079
    -1.49079
    -1.19664
    -1.19664
    -1.12310
    -1.04956
    -0.75542
    -0.53480
    -0.53480
    -0.75542
    -0.68188
    -0.60834
    -0.53480
     0.12703
    -0.31419
     0.05349
     0.78886
     0.49471
    -0.24066
    -0.38773
    -0.60834
     0.05349
     0.56825
     0.71533
     0.34764
     0.49471
     0.42118
    -0.16712
    -1.56432
    -1.71140
    -0.60834
     0.05349
    -0.09358
    -0.46127
    -0.38773
    -0.60834
    -1.49079
    -1.34371
    -1.12310
    -1.71140
    -1.12310
    -0.53480
    -0.60834
    -0.68188
    -1.04956
    -0.38773
    -0.46127
    -0.38773
    -0.38773
    -0.53480
    -0.53480
    -0.16712
    -0.38773
    -0.46127
    -0.02004
    -0.02004
    -0.24066
     0.12703
     0.49471
     0.27410
    -0.09358
     0.34764
     0.20057
     0.34764
     0.56825
     0.49471
     0.86240
     0.42118
     0.42118
     0.42118
     0.93594
     0.71533
     0.12703
     0.71533
     0.86240
     0.64179
     0.42118
     0.20057
     0.27410
     0.93594
     0.64179
     0.86240
     0.49471
     0.49471
     0.05349
    -0.02004
     0.42118
     0.71533
    -0.31419
    -0.24066
    -0.09358
    -0.09358
    -0.09358
    -0.75542
    -0.46127
    -0.46127
    -0.46127
    -0.90249
    -0.38773
    -1.34371
    -1.12310
    -1.49079
    -1.27017
    -0.75542
    -1.04956
    -1.04956
    -1.34371
    -1.19664
    -0.90249
    -1.49079
    -1.34371
    -1.41725
    -0.90249
    -1.27017
    -0.68188
    -1.27017
    -0.82895
    -0.97603
    -0.90249
    -0.53480
    -0.31419
    -0.68188
    -0.38773
     0.05349
     0.05349
    -0.16712
    -0.09358
     0.05349
    -0.09358
     0.05349
     0.56825
     0.27410
     0.34764
     0.12703
    -0.16712
     0.56825
     0.20057
     0.27410
     0.20057
     0.12703
    -0.02004
    -0.02004
     0.12703
    -0.02004
     0.05349
    -0.24066
    -0.82895
    -0.90249
    -0.97603
     0.05349
    -0.38773
     0.34764
     0.20057
    -0.68188
    -0.46127
    -0.53480
    -0.90249
    -0.24066
    -0.53480
    -0.24066
    -0.31419
    -0.02004
    -0.31419
    -0.38773
    -0.46127
    -0.38773
    -0.90249
    -0.53480
    -0.46127
    -0.31419
    -0.82895
    -0.68188
    -0.46127
    -0.53480
    -0.60834
    -0.60834
    -0.60834
    -0.31419
    -0.09358
     0.12703
    -0.31419
    -0.24066
    -0.31419
    -0.38773
     0.20057
     0.20057
    -0.09358
     0.42118
     0.64179
     0.78886
     1.23008
     1.00947
     0.42118
     0.12703
     0.20057
     0.05349
     0.34764
     0.86240
     0.86240
     0.42118
     0.64179
     0.56825
    -0.16712
    -0.38773
    -0.46127
    -0.38773
    -0.16712
    -0.31419
    -0.02004
    -0.38773
    -0.16712
    -0.16712
     0.05349
    -0.24066
    -0.24066
    -0.53480
    -0.09358
     0.20057
    -0.09358
    -0.24066
     0.05349
    -0.24066
     0.27410
     0.27410
     0.20057
     0.20057
     0.05349
     0.34764
     0.78886
     0.42118
     0.27410
     0.34764
     0.71533
     0.71533
     0.56825
     0.71533
     0.49471
     0.49471
     0.49471
     0.56825
     0.05349
     0.34764
     0.05349
     0.64179
     0.27410
     0.71533
    -0.09358
    -0.24066
    -0.68188
    -0.09358
    -0.09358
    -0.90249
    -0.90249
    -0.60834
    -0.02004
    -0.53480
    -1.04956
    -0.75542
    -0.75542
    -0.90249
    -0.75542
    -0.68188
    -0.46127
    -0.53480
    -0.60834
     0.20057
    -0.24066
    -0.02004
    -0.16712
     0.27410
     0.12703
    -0.16712
     0.20057
     0.42118
     0.71533
     1.08301
     0.56825
     0.71533
     0.20057
    -0.60834
    -0.16712
     0.05349
     0.12703
     0.34764
    -0.31419
    -0.24066
    -0.82895
    -0.68188
    -0.46127
    -0.90249
    -1.19664
    -1.19664
    -0.82895
    -1.19664
    -1.56432
    -1.85847
    -1.93201
    -2.07908
    -1.34371
    -1.41725
    -2.15262
    -1.49079
    -1.56432
    -1.04956
    -1.63786
    -1.27017
    -1.12310
    -0.90249
    -0.60834
     0.05349
    -0.24066
    -0.09358
    -0.09358
    -0.46127
     0.71533
     0.49471
     0.71533
     0.49471
     0.34764
     0.71533
     0.56825
     0.49471
    -0.02004
     0.49471
     0.56825
     0.49471
     0.27410
     0.34764
     0.05349
    -0.38773
    -0.02004
     0.42118
     0.34764
     0.20057
    -0.60834
    -0.24066
    -0.16712
    -0.09358
     0.05349
    -0.24066
    -0.31419
    -0.02004
    -0.02004
     0.12703
     0.20057
    -0.31419
    -0.09358
     0.34764
     0.20057
     0.27410
     0.20057
     0.05349
     0.42118
     0.42118
     0.78886
     0.86240
     0.86240
     0.64179
     0.78886
     0.71533
    -0.24066
    -0.60834
    -0.31419
     1.00947
     0.78886
     0.34764
    -0.46127
    -0.90249
    -1.34371
    -1.49079
    -0.46127
    -0.53480
    -1.12310
    -0.53480
    -1.19664
    -1.19664
    -0.90249
    -0.68188
    -1.12310
    -0.38773
    -0.46127
    -0.75542
    -0.60834
    -0.09358
    -0.24066
    -0.31419
    -0.31419
    -0.16712
    -0.46127
    -0.24066
     0.20057
    -0.09358
     0.12703
    -0.02004
    -0.24066
    -0.09358
     0.12703
     0.20057
     0.49471
     0.20057
    -0.24066
     0.05349
     0.20057
     0.20057
     0.34764
     0.05349
    -0.38773
    -0.09358
     0.05349
    -0.24066
    -0.24066
    -0.46127
    -0.31419
    -0.02004
    -0.24066
    -0.38773
    -0.31419
    -0.46127
    -0.24066
    -0.46127
    -0.46127
    -0.60834
    -0.16712
    -0.60834
    -0.38773
    -0.46127
    -0.46127
    -1.04956
    -0.02004
    -0.46127
    -0.38773
    -0.46127
    -0.31419
    -0.75542
    -0.82895
    -0.60834
    -0.53480
    -0.38773
    -0.53480
    -0.31419
    -0.38773
    -0.53480
    -0.53480
    -1.04956
    -0.46127
    -0.31419
    -0.31419
    -0.31419
    -0.24066
    -0.53480
    -0.53480
    -0.60834
    -0.38773
    -0.60834
    -0.31419
    -0.60834
    -0.68188
    -0.68188
    -0.68188
    -0.82895
    -0.60834
    -0.53480
    -0.90249
    -1.19664
    -1.04956
    -0.97603
    -1.04956
    -1.63786
    -1.41725
    -0.82895
    -0.90249
    -1.19664
    -0.97603
    -0.90249
    -0.75542
    -0.90249
    -1.27017
    -0.24066
    -0.02004
    -0.60834
    -0.31419
    -0.16712
    -0.24066
    -0.68188
    -0.53480
    -0.31419
    -0.09358
    -0.53480
    -0.31419
    -0.38773
    -0.38773
    -0.38773
    -1.12310
    -0.46127
    -0.02004
    -0.31419
    -0.97603
    -0.53480
    -1.04956
    -0.38773
    -0.38773
    -0.31419
    -0.60834
    -0.31419
    -0.31419
    -0.60834
    -0.90249
    -0.68188
    -0.53480
    -0.46127
    -0.53480
    -0.60834
    -0.38773
    -0.16712
    -0.09358
    -0.16712
    -0.02004
     0.34764
     0.71533
     1.08301
     0.71533
     0.93594
     1.45070
     1.30362
     0.93594
     1.59777
     1.15655
     0.27410
     0.12703
     0.93594
     0.86240
     0.05349
    -0.31419
     0.20057
    -0.53480
    -0.90249
    -0.97603
    -0.97603
    -1.49079
    -1.41725
    -1.27017
    -1.27017
    -0.68188
    -1.04956
    -1.19664
    -0.68188
    -0.38773
    -0.75542
    -1.04956
    -1.04956
    -0.82895
    -0.46127
    -0.46127
    -0.97603
    -0.75542
    -0.90249
    -1.12310
    -1.04956
    -0.53480
    -0.82895
    -0.60834
    -1.27017
    -0.75542
    -0.97603
    -0.97603
    -0.97603
    -1.27017
    -0.82895
    -1.04956
    -0.90249
    -1.34371
    -1.49079
    -1.34371
    -2.15262
    -1.41725
    -1.12310
    -1.41725
    -1.78493
    -1.49079
    -1.63786
    -1.78493
    -2.37323
    -2.22616
    -2.07908
    -1.49079
    -0.97603
    -1.27017
    -1.34371
    -1.41725
    -1.56432
    -1.71140
    -1.34371
    -1.34371
    -1.63786
    -1.34371
    -1.19664
    -1.27017
    -1.41725
    -1.63786
    -1.41725
    -1.27017
    -1.41725
    -1.19664
    -1.56432
    -1.12310
    -1.34371
    -1.63786
    -0.90249
    -1.27017
    -1.19664
    -1.04956
    -1.04956
    -0.90249
    -1.04956
    -1.04956
    -1.49079
    -0.90249
    -1.04956
    -0.97603
    -0.97603
    -1.34371
    -1.19664
    -1.27017
    -1.19664
    -0.75542
    -1.63786
    -1.19664
    -1.12310
    -0.90249
    -1.19664
    -0.97603
    -1.49079
    -1.04956
    -1.04956
    -1.04956
    -1.12310
    -1.12310
    -1.56432
    -1.49079
    -1.04956
    -1.19664
    -1.34371
    -1.41725
    -1.12310
    -1.49079
    -1.27017
    -1.49079
    -1.41725
    -1.34371
    -1.27017
    -1.12310
    -1.27017
    -1.27017
    -1.34371
    -1.27017
    -1.49079
    -1.19664
    -1.04956
    -2.22616
    -2.37323
    -1.41725
    -1.49079
    -1.71140
    -1.63786
    -2.00554
    -1.63786
    -1.49079
    -1.41725
    -1.93201
    -2.37323
    -1.34371
    -1.56432
    -1.12310
    -0.68188
    -1.27017
    -0.90249
    -0.60834
    -0.75542
    -0.97603
    -0.46127
    -0.97603
    -0.75542
    -0.46127
    -0.60834
    -0.60834
    -0.53480
    -0.75542
    -0.68188
    -0.31419
     0.12703
    -0.38773
     0.20057
     0.05349
     0.05349
    -0.31419
    -0.90249
    -1.04956
    -0.82895
    -0.02004
     0.20057
    -0.16712
    -0.60834
    -1.19664
    -1.63786
    -1.85847
    -0.97603
    -1.19664
    -1.71140
    -1.34371
    -1.56432
    -1.34371
    -1.56432
    -1.19664
    -1.63786
    -1.27017
    -0.97603
    -0.38773
    -0.90249
    -0.75542
    -0.46127
    -0.60834
     0.12703
     0.34764
    -0.24066
    -0.09358
     0.05349
    -0.02004
     0.12703
     0.64179
     0.42118
     0.27410
     0.64179
     0.56825
     1.00947
     0.71533
     0.71533
    -0.16712
     0.64179
     1.37716
     0.64179
     0.34764
    -0.02004
     0.71533
     0.86240
     0.05349
     0.12703
    -0.68188
    -0.53480
    -0.90249
    -0.90249
    -0.75542
    -1.49079
    -2.22616
    -2.15262
    -1.78493
    -2.59384
    -2.52030
    -3.10860
    -2.88799
    -2.59384
    -2.44677
    -2.88799
    -2.74092
    -2.96153
    -2.66738
    -2.37323
    -2.07908
    -1.85847
    -1.93201
    -1.71140
    -0.75542
    -0.97603
    -1.34371
    -0.90249
    -0.46127
    -0.53480
    -0.38773
    -0.53480
    -0.38773
    -0.24066
    -0.09358
    -0.46127
    -0.09358
    -0.38773
    -0.60834
    -0.82895
     0.12703
     0.05349
    -0.60834
    -0.46127
    -1.19664
    -1.49079
    -1.56432
    -1.19664
    -0.38773
    -0.46127
    -0.97603
    -0.38773
    -1.04956
    -1.04956
    -1.04956
    -1.56432
    -0.75542
    -0.60834
    -0.46127
    -0.68188
    -0.75542
    -0.46127
    -0.31419
    -0.24066
    -0.60834
    -0.53480
    -0.60834
    -0.46127
    -0.60834
    -0.75542
    -0.75542
    -0.60834
    -0.68188
    -0.53480
    -0.60834
    -0.68188
    -0.60834
    -0.53480
    -0.53480
    -0.68188
    -0.53480
    -0.09358
    -0.46127
    -0.46127
    -0.31419
    -0.31419
    -0.16712
    -0.68188
    -0.82895
     0.20057
    -0.24066
    -0.38773
    -0.31419
    -0.38773
    -0.38773
    -0.31419
    -0.31419
    -0.09358
    -0.09358
     0.05349
    -0.31419
    -0.16712
     0.05349
     0.27410
    -0.24066
    -0.09358
     0.42118
     0.05349
    -0.09358
     0.20057
    -0.02004
     0.64179
     0.42118
     1.08301
     1.15655
     1.15655
     0.49471
     0.20057
    -0.16712
    -0.38773
    -0.02004
     0.34764
     0.93594
     0.05349
    -0.16712
    -0.38773
    -0.53480
    -0.75542
    -0.97603
    -1.56432
    -0.97603
    -0.75542
    -0.68188
    -0.75542
    -0.31419
    -0.46127
    -0.75542
    -0.90249
    -0.16712
    -0.09358
    -0.16712
     0.05349
     0.05349
     0.42118
     0.05349
     0.20057
     0.34764
     0.34764
     0.42118
     0.27410
     0.27410
     0.71533
     0.49471
    -0.24066
     0.12703
     0.93594
     0.20057
     0.20057
     0.05349
    -0.53480
    -0.38773
     0.05349
    -0.02004
     0.12703
    -0.38773
    -0.53480
    -0.53480
    -0.02004
    -0.31419
    -0.31419
     0.20057
     0.49471
     0.49471
     0.27410
     0.34764
     0.20057
     0.49471
    -0.09358
     0.49471
     0.42118
     1.37716
     1.08301
     1.00947
     1.00947
     1.08301
     0.34764
    -0.09358
     1.23008
     0.64179
     0.64179
     0.64179
    -0.09358
     0.49471
     0.20057
    -0.31419
     0.05349
    -0.53480
    -0.16712
    -0.16712
    -0.46127
    -0.46127
    -0.24066
    -0.82895
    -0.68188
    -0.53480
    -0.09358
     0.05349
     0.12703
    -0.16712
    -0.38773
    -0.24066
     0.27410
    -0.09358
    -0.16712
     0.20057
    -0.24066
    -0.09358
    -0.02004
    -0.38773
     0.12703
     0.20057
    -0.31419
    -0.16712
    -0.16712
    -0.09358
    -0.09358
    -0.53480
    -0.60834
    -0.09358
    -0.24066
    -0.46127
    -0.68188
     0.12703
    -0.24066
    -0.75542
    -0.09358
     0.05349
    -0.02004
    -0.24066
    -0.16712
     0.20057
    -0.02004
    -0.31419
    -0.24066
     0.12703
     0.20057
     0.20057
     0.05349
     0.05349
    -0.02004
    -0.24066
     0.12703
     0.12703
    -0.38773
    -1.19664
    -0.97603
    -0.75542
    -0.82895
    -0.31419
    -0.38773
    -0.46127
    -0.53480
    -0.82895
    -1.19664
    -0.75542
    -0.60834
    -0.16712
    -0.60834
    -0.31419
    -0.53480
    -0.38773
    -0.02004
     0.20057
    -0.02004
    -0.31419
     0.05349
     0.20057
     0.49471
     0.49471
     0.71533
     0.86240
     1.30362
     1.45070
     1.37716
     1.37716
     0.71533
     0.27410
     0.05349
     0.93594
     1.23008
     0.49471
     0.20057
     0.27410
     0.12703
    -0.60834
    -0.82895
    -0.75542
    -0.97603
    -0.68188
    -1.04956
    -1.04956
    -1.04956
    -0.82895
    -0.90249
    -0.38773
    -0.60834
    -0.75542
    -0.82895
    -0.75542
    -0.60834
    -0.09358
     0.20057
    -0.24066
    -0.31419
    -0.09358
     0.05349
     0.20057
     0.86240
     0.93594
     0.86240
     1.23008
     1.00947
     1.15655
     1.08301
     0.78886
     0.86240
     0.93594
     1.23008
     1.15655
     0.71533
     0.86240
     0.86240
     0.49471
     0.78886
     0.78886
     0.20057
     0.56825
     0.34764
     0.20057
     0.34764
    -0.09358
     0.12703
     0.34764
     0.93594
     0.64179
     0.49471
     0.34764
     0.49471
    -0.16712
     0.34764
     0.64179
     0.27410
     0.27410
     0.27410
     0.86240
     0.42118
     0.34764
     0.27410
    -0.24066
     0.12703
    -0.09358
     0.20057
    -0.31419
    -0.60834
     0.20057
     0.27410
     0.78886
     0.12703
    -0.68188
    -0.60834
     0.05349
    -0.09358
     0.05349
     0.12703
    -0.16712
     0.49471
     0.20057
    -0.31419
    -0.31419
    -0.68188
    -0.68188
    -0.75542
     0.12703
    -0.38773
    -0.09358
    -0.75542
    -0.38773
    -0.53480
    -0.53480
    -0.60834
    -0.75542
    -0.46127
    -0.16712
    -0.16712
    -0.24066
    -0.60834
    -0.68188
    -0.82895
    -0.02004
    -0.38773
    -0.46127
    -0.46127
    -0.38773
    -0.60834
    -0.24066
    -0.53480
    -0.60834
    -0.46127
    -0.31419
    -0.09358
    -0.38773
    -0.31419
    -0.09358
    -0.09358
    -0.02004
     0.27410
     0.05349
     0.05349
     0.05349
     0.12703
     0.34764
     0.27410
     0.34764
     0.34764
     0.86240
     1.08301
     0.93594
     0.34764
     0.27410
     0.12703
     0.42118
     0.86240
     0.78886
     0.49471
     0.42118
     0.42118
     0.20057
     0.05349
    -0.02004
    -0.24066
    -0.09358
     0.05349
    -0.38773
    -0.68188
    -0.75542
    -0.82895
    -0.90249
    -0.09358
    -0.09358
    -0.31419
    -0.53480
    -0.31419
    -1.04956
    -1.04956
    -1.27017
    -1.04956
    -0.38773
     0.12703
    -0.53480
    -1.19664
    -1.19664
    -1.27017
    -0.68188
    -0.16712
    -0.24066
    -1.12310
    -0.75542
    -0.46127
    -0.75542
    -0.46127
    -0.31419
    -0.24066
     0.20057
     0.20057
     0.20057
    -0.02004
     0.20057
     0.34764
     0.05349
     0.34764
     0.78886
     0.20057
     0.20057
     0.42118
     0.56825
     0.34764
     0.05349
     0.49471
     0.64179
     0.27410
     0.93594
     0.86240
     0.86240
     0.86240
    -0.09358
     0.05349
     1.23008
     1.15655
     0.34764
     0.34764
     0.20057
     0.27410
     0.56825
     0.27410
    -0.02004
     0.20057
     0.34764
     0.34764
    -0.24066
    -0.24066
    -0.60834
    -0.68188
     0.12703
     0.34764
    -0.53480
    -0.16712
    -0.24066
    -0.53480
    -0.60834
    -0.09358
    -0.31419
    -0.31419
    -0.16712
    -0.09358
    -0.31419
    -0.31419
    -0.31419
    -0.24066
    -0.24066
     0.12703
     0.20057
     0.05349
    -0.09358
     0.05349
    -0.09358
     0.05349
     0.20057
     0.27410
     0.05349
     0.20057
    -0.16712
     0.20057
     0.20057
    -0.38773
    -0.38773
     0.20057
     0.05349
    -0.09358
    -0.24066
    -0.24066
    -0.31419
    -0.09358
     0.05349
    -0.16712
    -0.16712
    -0.16712
     0.20057
     0.34764
     0.20057
    -0.31419
    -0.16712
     0.49471
     0.56825
     0.42118
     0.27410
     0.42118
     0.64179
     0.27410
     0.71533
     0.71533
     0.71533
     0.42118
     0.71533
     0.49471
     0.86240
     0.56825
     0.20057
     0.49471
     1.00947
     0.34764
     0.42118
     0.20057
     0.64179
     0.64179
     0.56825
     0.42118
     0.64179
     0.56825
     0.93594
     0.93594
     0.93594
     0.71533
    -0.24066
    -0.75542
     0.12703
    -0.75542
    -0.97603
    -0.90249
    -0.09358
    -0.75542
    -1.19664
    -0.46127
    -0.82895
    -0.75542
    -0.60834
    -0.97603
    -0.16712
    -0.31419
     0.34764
     0.12703
     0.49471
     1.00947
     0.78886
     1.23008
     2.18607
     1.74484
     1.23008
     1.23008
     1.23008
     0.49471
     0.64179
     0.27410
     0.49471
     0.34764
    -0.02004
    -0.53480
     0.42118
    -0.09358
    -1.04956
    -0.82895
    -0.97603
    -1.34371
    -1.49079
    -0.75542
    -1.19664
    -1.19664
    -1.27017
    -1.04956
    -0.75542
    -0.68188
    -0.97603
    -1.41725
    -0.82895
    -0.68188
    -0.82895
    -0.60834
    -0.60834
    -0.90249
    -0.60834
    -0.53480
    -0.53480
    -0.68188
    -0.60834
    -0.46127
    -0.75542
    -0.38773
    -0.75542
    -1.04956
    -0.75542
    -0.16712
    -0.97603
    -0.82895
    -0.68188
    -0.75542
    -0.90249
    -0.90249
    -1.63786
    -1.12310
    -1.12310
    -1.27017
    -0.60834
    -0.53480
    -0.75542
    -1.04956
    -1.56432
    -0.68188
    -0.97603
    -1.27017
    -0.68188
    -0.60834
    -0.53480
    -0.60834
    -0.53480
    -0.46127
    -0.82895
    -0.38773
    -0.82895
    -0.60834
    -0.24066
    -0.24066
    -0.90249
    -0.46127
    -0.24066
    -0.38773
    -0.24066
    -0.46127
    -0.16712
    -0.82895
    -0.46127
     0.12703
    -0.02004
    -0.16712
    -0.16712
    -0.02004
    -0.46127
    -0.16712
    -0.24066
    -0.46127
     0.27410
    -0.09358
    -0.38773
    -0.09358
    -0.02004
    -0.60834
    -0.75542
    -0.16712
    -0.31419
    -0.24066
    -0.38773
    -0.75542
    -0.24066
    -0.31419
    -0.75542
    -0.68188
    -0.31419
    -0.46127
    -0.68188
    -0.38773
    -0.46127
    -0.68188
    -0.75542
    -0.90249
    -0.68188
    -0.68188
    -0.90249
    -0.82895
    -1.19664
    -0.75542
    -1.12310
    -1.41725
    -1.04956
    -0.82895
    -1.19664
    -1.19664
    -0.82895
    -1.19664
    -1.34371
    -0.97603
    -1.12310
    -0.90249
    -0.75542
    -1.12310
    -1.19664
    -0.60834
    -0.60834
    -1.04956
    -0.68188
    -0.60834
    -0.97603
    -0.68188
    -0.82895
    -0.75542
    -0.75542
    -1.04956
    -0.90249
    -0.53480
    -0.68188
    -0.68188
    -0.53480
    -0.60834
    -0.60834
    -0.97603
    -0.68188
    -0.46127
    -0.53480
    -0.97603
    -0.31419
    -0.46127
    -0.24066
    -0.16712
    -0.24066
     0.05349
    -0.09358
    -0.38773
    -0.46127
    -0.82895
    -1.34371
    -1.19664
    -0.60834
     0.20057
    -0.24066
    -0.97603
    -0.82895
    -1.12310
    -1.49079
    -1.63786
    -1.49079
    -1.41725
    -1.04956
    -1.04956
    -0.75542
    -1.19664
    -0.46127
    -0.60834
    -0.75542
    -0.31419
    -0.31419
    -0.75542
    -0.68188
     0.20057
     0.20057
    -0.16712
     0.20057
     0.49471
     0.05349
     0.34764
     0.42118
     1.23008
     0.64179
     0.20057
    -0.31419
     0.05349
    -0.16712
    -0.53480
    -0.97603
    -0.82895
    -0.24066
    -1.71140
    -2.22616
    -2.00554
    -1.27017
    -1.71140
    -2.59384
    -2.52030
    -2.07908
    -1.85847
    -1.04956
    -0.75542
    -0.90249
    -0.75542
    -0.75542
    -0.09358
     0.05349
     0.12703
     0.49471
     0.27410
     0.78886
     1.23008
     1.00947
     0.78886
    -0.02004
     0.27410
    -0.38773
    -0.38773
    -0.31419
    -0.90249
    -1.19664
    -1.71140
    -1.93201
    -2.07908
    -1.78493
    -2.07908
    -2.74092
    -2.37323
    -2.44677
    -2.59384
    -2.44677
    -2.37323
    -2.44677
    -2.96153
    -1.78493
    -1.63786
    -2.44677
    -2.66738
    -2.29969
    -2.07908
    -1.49079
    -1.49079
    -1.41725
    -1.56432
    -1.49079
    -1.34371
    -1.41725
    -1.56432
    -1.19664
    -0.97603
    -0.60834
