# Supplementary material for: Software algorithm and hardware design for real-time implementation of new spectral estimator
Source: Biomed Eng Online. 2014 May 9;13:61. doi: 10.1186/1475-925X-13-61 (PMC4057578; doi:10.1186/1475-925X-13-61)
Supplement: Additional file 2 — txtfiles.zip. [file 1475-925X-13-61-S2.zip › FILE112.TXT]

    -0.03822
     0.03034
    -0.00394
     0.03034
    -0.05536
     0.01320
    -0.08964
    -0.15821
    -0.15821
    -0.07250
    -0.00394
    -0.05536
    -0.14107
    -0.24391
    -0.43247
    -0.29534
    -0.17535
     0.03034
     0.04749
    -0.08964
    -0.12393
    -0.22677
    -0.12393
    -0.12393
    -0.15821
    -0.22677
    -0.00394
     0.06463
    -0.12393
    -0.12393
    -0.15821
    -0.12393
    -0.24391
    -0.31248
    -0.15821
    -0.22677
    -0.17535
    -0.22677
    -0.34676
    -0.36390
    -0.36390
    -0.36390
    -0.31248
    -0.26105
    -0.12393
    -0.17535
    -0.19249
    -0.19249
    -0.31248
    -0.22677
    -0.05536
    -0.03822
    -0.00394
     0.13319
     0.16747
     0.06463
     0.16747
     0.11605
     0.39031
     0.39031
     0.20176
     0.28746
     0.30460
     0.27032
     0.33888
     0.23604
     0.37317
     0.32174
     0.32174
     0.45887
     0.23604
     0.37317
     0.28746
     0.30460
     0.32174
     0.44173
     0.52744
     0.44173
     0.33888
     0.39031
     0.35603
     0.39031
     0.39031
     0.52744
     0.40745
     0.57886
     0.49315
     0.44173
     0.51030
     0.45887
     0.44173
     0.42459
     0.68171
     0.63028
     0.52744
     0.59600
     0.63028
     0.69885
     0.71599
     0.66457
     0.73313
     0.57886
     0.56172
     0.64742
     0.63028
     0.44173
     0.47601
     0.57886
     0.23604
     0.30460
     0.32174
     0.37317
     0.06463
     0.15033
     0.25318
     0.21890
    -0.14107
    -0.22677
    -0.10678
    -0.00394
     0.06463
    -0.07250
    -0.07250
     0.03034
     0.06463
     0.06463
     0.11605
    -0.00394
     0.23604
     0.30460
     0.30460
     0.39031
     0.52744
     0.54458
     0.37317
     0.51030
     0.56172
     0.45887
     0.52744
     0.92168
     0.73313
     0.52744
     0.54458
     0.44173
     0.45887
     0.35603
     0.44173
     0.44173
     0.51030
     0.40745
     0.23604
     0.33888
     0.30460
     0.40745
     0.30460
     0.28746
     0.32174
     0.33888
     0.33888
     0.23604
     0.33888
     0.30460
     0.32174
     0.20176
     0.33888
     0.30460
     0.18461
     0.25318
     0.32174
     0.47601
     0.27032
     0.18461
     0.30460
     0.27032
     0.35603
     0.54458
     0.52744
     0.44173
     0.30460
     0.28746
     0.59600
     0.51030
     0.49315
     0.44173
     0.52744
     0.56172
     0.35603
     0.44173
     0.42459
     0.42459
     0.35603
     0.45887
     0.49315
     0.39031
     0.37317
     0.30460
     0.44173
     0.47601
     0.30460
     0.30460
     0.32174
     0.39031
     0.30460
     0.30460
     0.35603
     0.23604
     0.35603
     0.33888
     0.28746
     0.33888
     0.27032
     0.44173
     0.37317
     0.51030
     0.37317
     0.30460
     0.44173
     0.40745
     0.44173
     0.49315
     0.52744
     0.66457
     0.80169
     0.81884
     0.83598
     0.92168
     1.04167
     1.12738
     1.23022
     1.41878
     1.53876
     1.40163
     1.72732
     1.84730
     1.79588
     1.81302
     1.67589
     1.93301
     2.13870
     2.24155
     2.31011
     2.41296
     2.29297
     2.39582
     2.34440
     2.55009
     2.53295
     2.43010
     2.56723
     2.36154
     2.48153
     2.72150
     2.55009
     2.48153
     2.19013
     2.22441
     2.32726
     1.91587
     1.76160
     1.55590
     1.45306
     1.45306
     1.53876
     1.24736
     1.14452
     0.92168
     0.95597
     1.09309
     1.48734
     1.38449
     1.05881
     0.93882
     1.11024
     0.95597
     0.76741
     0.59600
     0.93882
     1.14452
     1.47020
     2.12156
     2.27583
     2.24155
     2.37868
     4.09279
     5.77262
     7.77813
     8.92659
     7.58958
     5.56693
     4.16136
     3.81853
     3.73283
     3.25288
     3.15003
     2.70436
     1.93301
     0.30460
    -1.32380
    -3.31218
    -4.68347
    -4.88916
    -5.33483
    -6.05476
    -6.20903
    -6.24331
    -5.76336
    -4.97486
    -4.35778
    -3.82641
    -2.96935
    -2.11230
    -1.46093
    -0.86099
    -0.50103
    -0.34676
    -0.31248
    -0.17535
    -0.12393
    -0.05536
     0.16747
     0.45887
     0.66457
     0.88740
     1.04167
     1.26451
     1.05881
     1.17880
     1.16166
     1.09309
     1.05881
     0.95597
     0.78455
     0.78455
     0.66457
     0.45887
     0.28746
    -0.03822
    -0.34676
    -0.51817
    -0.82671
    -1.13525
    -1.51236
    -1.80376
    -2.00945
    -2.33513
    -2.57511
    -2.64367
    -2.95221
    -3.00363
    -3.22647
    -3.36360
    -3.26075
    -3.38074
    -3.41502
    -3.32932
    -3.17505
    -3.19219
    -3.10648
    -3.17505
    -2.90079
    -2.81508
    -2.83222
    -2.64367
    -2.67795
    -2.67795
    -2.69509
    -2.66081
    -2.60939
    -2.59225
    -2.35227
    -2.09516
    -2.11230
    -2.18086
    -2.43798
    -2.86651
    -2.66081
    -2.26657
    -1.44379
     0.81884
     3.69855
     4.81272
     6.23543
     7.55530
     8.75518
     8.92659
     8.92659
     8.92659
     8.92659
     8.92659
     8.92659
     8.92659
     8.92659
     8.92659
     8.92659
     8.92659
     8.92659
     8.92659
     7.93240
     6.44113
     5.00127
     3.78425
     2.60151
     1.60733
     0.76741
     0.15033
    -0.34676
    -0.98098
    -1.49522
    -1.64949
    -1.92374
    -2.28371
    -2.40370
    -2.43798
    -2.50654
    -2.78080
    -2.48940
    -2.62653
    -2.81508
    -2.79794
    -3.02078
    -2.83222
    -2.74652
    -2.71224
    -2.74652
    -2.62653
    -2.69509
    -2.57511
    -2.64367
    -2.55797
    -2.64367
    -2.50654
    -2.48940
    -2.47226
    -2.38655
    -2.35227
    -2.42084
    -2.24943
    -2.16372
    -2.06087
    -2.21514
    -2.09516
    -1.99231
    -1.88946
    -1.90660
    -1.78661
    -1.73519
    -1.66663
    -1.64949
    -1.46093
    -1.52950
    -1.40951
    -1.30666
    -1.40951
    -1.23810
    -1.20382
    -1.23810
    -1.28952
    -1.04955
    -1.16953
    -1.22096
    -1.01526
    -1.18668
    -1.15239
    -1.11811
    -1.13525
    -1.15239
    -1.11811
    -1.11811
    -1.04955
    -1.03241
    -1.13525
    -1.13525
    -1.18668
    -1.06669
    -1.03241
    -0.99812
    -0.99812
    -1.10097
    -1.04955
    -1.06669
    -1.04955
    -1.06669
    -1.01526
    -1.01526
    -0.99812
    -1.03241
    -1.01526
    -1.01526
    -1.11811
    -1.04955
    -1.03241
    -1.03241
    -1.08383
    -1.01526
    -1.06669
    -1.15239
    -1.11811
    -1.08383
    -1.13525
    -1.04955
    -1.15239
    -1.16953
    -1.15239
    -1.13525
    -1.23810
    -1.22096
    -1.13525
    -1.11811
    -1.20382
    -1.16953
    -1.20382
    -1.23810
    -1.25524
    -1.16953
    -1.20382
    -1.23810
    -1.15239
    -1.11811
    -1.27238
    -1.18668
    -1.15239
    -1.20382
    -1.04955
    -1.08383
    -1.08383
    -1.10097
    -1.01526
    -1.06669
    -1.06669
    -1.08383
    -0.92956
    -0.86099
    -0.96384
    -0.98098
    -1.03241
    -0.86099
    -0.87814
    -0.89528
    -0.80957
    -0.84385
    -0.87814
    -0.80957
    -0.79243
    -0.70672
    -0.77529
    -0.79243
    -0.77529
    -0.68958
    -0.58674
    -0.60388
    -0.60388
    -0.60388
    -0.53531
    -0.62102
    -0.48389
    -0.53531
    -0.46675
    -0.43247
    -0.48389
    -0.41532
    -0.41532
    -0.41532
    -0.36390
    -0.34676
    -0.29534
    -0.32962
    -0.36390
    -0.26105
    -0.31248
    -0.24391
    -0.22677
    -0.26105
    -0.27820
    -0.20963
    -0.15821
    -0.15821
    -0.14107
    -0.07250
    -0.10678
    -0.08964
    -0.03822
    -0.07250
    -0.08964
    -0.00394
     0.01320
    -0.03822
    -0.08964
    -0.00394
    -0.08964
    -0.14107
    -0.14107
    -0.12393
    -0.20963
    -0.31248
    -0.31248
    -0.39818
    -0.31248
    -0.34676
    -0.44961
    -0.51817
    -0.48389
    -0.48389
    -0.56960
    -0.39818
    -0.46675
    -0.48389
    -0.43247
    -0.43247
    -0.41532
    -0.50103
    -0.46675
    -0.41532
    -0.38104
    -0.36390
    -0.29534
    -0.46675
    -0.43247
    -0.34676
    -0.41532
    -0.32962
    -0.32962
    -0.31248
    -0.38104
    -0.46675
    -0.19249
    -0.32962
    -0.24391
    -0.10678
    -0.19249
    -0.10678
    -0.03822
    -0.08964
    -0.07250
     0.03034
    -0.00394
     0.08177
     0.11605
     0.18461
     0.11605
     0.21890
     0.16747
     0.15033
     0.09891
     0.13319
     0.21890
     0.20176
     0.20176
     0.13319
     0.11605
     0.16747
     0.16747
     0.03034
     0.18461
     0.08177
     0.04749
     0.13319
     0.06463
     0.18461
     0.08177
     0.08177
     0.09891
     0.08177
     0.09891
     0.13319
     0.15033
     0.18461
     0.23604
     0.18461
     0.33888
     0.25318
     0.30460
     0.32174
     0.30460
     0.44173
     0.33888
     0.40745
     0.39031
     0.42459
     0.47601
     0.49315
     0.45887
     0.40745
     0.30460
     0.32174
     0.35603
     0.52744
     0.27032
     0.35603
     0.28746
     0.30460
     0.25318
     0.15033
     0.15033
     0.03034
     0.09891
    -0.00394
     0.01320
    -0.12393
    -0.24391
    -0.22677
    -0.36390
    -0.39818
    -0.51817
    -0.53531
    -0.60388
    -0.58674
    -0.53531
    -0.53531
    -0.56960
    -0.65530
    -0.58674
    -0.48389
    -0.48389
    -0.44961
    -0.43247
    -0.36390
    -0.29534
    -0.02108
     0.01320
    -0.14107
    -0.12393
    -0.05536
    -0.00394
     0.01320
     0.03034
     0.08177
     0.06463
     0.16747
     0.16747
     0.06463
     0.06463
     0.06463
     0.09891
     0.25318
     0.40745
     0.44173
     0.30460
     0.25318
     0.33888
     0.30460
     0.37317
     0.39031
     0.40745
     0.35603
     0.33888
     0.20176
     0.13319
    -0.00394
    -0.14107
    -0.19249
    -0.12393
    -0.29534
    -0.48389
    -0.60388
    -0.79243
    -0.75815
    -0.87814
    -0.96384
    -1.04955
    -1.22096
    -1.03241
    -0.98098
    -0.99812
    -1.04955
    -1.08383
    -1.20382
    -0.92956
    -0.94670
    -0.89528
    -0.84385
    -0.74101
    -0.68958
    -0.72387
    -0.75815
    -0.67244
    -0.60388
    -0.62102
    -0.51817
    -0.51817
    -0.51817
    -0.63816
    -0.72387
    -0.53531
    -0.60388
    -0.68958
    -0.58674
    -0.65530
    -0.62102
    -0.65530
    -0.56960
    -0.65530
    -0.65530
    -0.62102
    -0.58674
    -0.58674
    -0.53531
    -0.56960
    -0.65530
    -0.62102
    -0.39818
    -0.51817
    -0.46675
    -0.48389
    -0.43247
    -0.39818
    -0.41532
    -0.31248
    -0.26105
    -0.24391
    -0.17535
    -0.10678
    -0.05536
    -0.20963
    -0.17535
     0.03034
     0.08177
     0.09891
     0.06463
     0.09891
     0.01320
     0.01320
     0.11605
     0.08177
     0.06463
     0.11605
     0.08177
    -0.00394
     0.03034
     0.01320
    -0.07250
    -0.12393
     0.04749
     0.08177
    -0.12393
    -0.05536
    -0.05536
    -0.24391
     0.01320
     0.09891
    -0.07250
    -0.10678
     0.09891
    -0.08964
     0.01320
    -0.00394
    -0.12393
    -0.20963
     0.16747
     0.08177
    -0.14107
    -0.00394
    -0.03822
    -0.14107
    -0.08964
    -0.12393
    -0.08964
    -0.22677
    -0.08964
    -0.15821
    -0.14107
    -0.20963
    -0.22677
    -0.29534
    -0.29534
    -0.10678
    -0.22677
    -0.22677
    -0.27820
    -0.22677
    -0.19249
    -0.31248
    -0.10678
    -0.20963
    -0.10678
    -0.08964
    -0.17535
    -0.10678
    -0.08964
    -0.08964
    -0.14107
     0.11605
     0.01320
    -0.00394
    -0.03822
     0.01320
     0.01320
    -0.03822
     0.03034
     0.04749
    -0.03822
    -0.10678
     0.03034
    -0.05536
    -0.08964
    -0.07250
    -0.10678
     0.01320
    -0.03822
    -0.10678
    -0.10678
    -0.12393
    -0.14107
    -0.10678
    -0.15821
    -0.08964
    -0.10678
    -0.08964
    -0.07250
    -0.08964
    -0.17535
    -0.15821
    -0.26105
    -0.20963
    -0.08964
    -0.19249
    -0.17535
    -0.26105
    -0.27820
    -0.22677
    -0.27820
    -0.34676
    -0.31248
    -0.29534
    -0.36390
    -0.36390
    -0.41532
    -0.39818
    -0.48389
    -0.44961
    -0.32962
    -0.41532
    -0.41532
    -0.36390
    -0.51817
    -0.44961
    -0.38104
    -0.38104
    -0.34676
    -0.34676
    -0.41532
    -0.36390
    -0.26105
    -0.20963
    -0.29534
    -0.29534
    -0.10678
    -0.14107
    -0.15821
    -0.00394
    -0.07250
    -0.02108
    -0.05536
    -0.00394
     0.04749
     0.13319
     0.06463
     0.06463
     0.11605
     0.18461
     0.15033
     0.06463
     0.20176
     0.20176
     0.16747
     0.23604
     0.11605
     0.13319
     0.13319
     0.16747
     0.20176
     0.15033
     0.25318
    -0.00394
     0.06463
    -0.00394
    -0.02108
    -0.08964
    -0.03822
     0.03034
    -0.15821
    -0.12393
    -0.20963
    -0.15821
    -0.26105
    -0.20963
    -0.19249
    -0.19249
    -0.26105
    -0.14107
    -0.19249
    -0.07250
    -0.20963
    -0.22677
    -0.24391
    -0.17535
    -0.26105
    -0.15821
    -0.12393
    -0.10678
     0.03034
    -0.05536
     0.03034
     0.04749
     0.13319
     0.18461
     0.27032
     0.40745
     0.54458
     0.64742
     0.73313
     0.90454
     0.90454
     0.88740
     1.09309
     1.12738
     1.23022
     1.24736
     1.36735
     1.45306
     1.40163
     1.29879
     1.28165
     1.09309
     1.31593
     1.31593
     1.17880
     1.23022
     0.97311
     1.11024
     1.09309
     1.09309
     0.88740
     0.78455
     0.69885
     0.66457
     0.47601
     0.40745
     0.40745
     0.16747
     0.18461
     0.08177
    -0.08964
    -0.19249
    -0.15821
    -0.29534
    -0.00394
     0.40745
     0.21890
     0.08177
     0.18461
     0.13319
     0.15033
     0.16747
     0.47601
     1.16166
     1.47020
     2.08728
     3.28716
     3.71569
     3.88710
     5.99546
     8.18952
     8.72089
     6.01260
     3.09861
     2.15584
     2.94434
     3.27002
     4.02423
     2.87577
     1.24736
    -0.36390
    -2.11230
    -3.41502
    -4.95772
    -5.95191
    -7.13465
    -7.30606
    -6.67184
    -6.68898
    -6.63755
    -6.39758
    -6.24331
    -5.57480
    -4.63204
    -4.04924
    -3.39788
    -2.57511
    -2.00945
    -1.58092
    -1.01526
    -0.63816
    -0.44961
    -0.55245
    -0.41532
    -0.15821
     0.08177
     0.30460
     0.52744
     0.85312
     1.02453
     1.17880
     1.40163
     1.38449
     1.57305
     1.65875
     1.77874
     1.79588
     2.00157
     1.93301
     2.07014
     2.08728
     2.13870
     2.15584
     2.19013
     2.17299
     2.08728
     2.10442
     2.00157
     1.89873
     1.77874
     1.69303
     1.55590
     1.43592
     1.36735
     1.11024
     0.95597
     0.75027
     0.76741
     0.81884
     0.88740
     0.73313
     0.69885
     0.63028
     0.61314
     0.45887
     0.44173
     0.45887
     0.42459
     0.45887
     0.51030
     0.39031
     0.27032
     0.15033
     0.08177
    -0.07250
    -0.22677
    -0.32962
    -0.46675
    -0.60388
    -0.60388
    -0.74101
    -0.80957
    -0.89528
    -0.91242
    -1.10097
    -0.96384
    -0.94670
    -1.06669
    -1.06669
    -1.04955
    -1.10097
    -1.20382
    -1.30666
    -1.44379
    -1.37523
    -1.42665
    -1.42665
    -1.42665
    -1.44379
    -1.54664
    -1.47807
    -1.56378
    -1.35809
    -1.42665
    -1.37523
    -1.20382
    -1.13525
    -0.91242
    -0.68958
    -0.56960
    -0.46675
    -0.14107
    -0.02108
     0.08177
     0.13319
     0.20176
     0.27032
     0.33888
     0.51030
     0.59600
     0.45887
     0.42459
     0.42459
     0.33888
     0.27032
     0.15033
     0.06463
    -0.03822
    -0.05536
    -0.26105
    -0.29534
    -0.48389
    -0.55245
    -0.58674
    -0.63816
    -0.63816
    -0.80957
    -0.87814
    -0.94670
    -1.03241
    -0.96384
    -1.01526
    -1.15239
    -1.11811
    -1.11811
    -1.20382
    -1.08383
    -1.22096
    -1.27238
    -1.20382
    -1.10097
    -0.96384
    -1.11811
    -1.27238
    -1.23810
    -1.20382
    -1.15239
    -1.16953
    -1.13525
    -1.15239
    -1.20382
    -1.15239
    -1.13525
    -1.20382
    -1.27238
    -1.23810
    -1.27238
    -1.15239
    -1.20382
    -1.18668
    -1.28952
    -1.22096
    -1.15239
    -1.13525
    -1.20382
    -1.27238
    -1.10097
    -1.22096
    -1.16953
    -1.10097
    -1.10097
    -1.13525
    -1.25524
    -1.06669
    -1.15239
    -1.18668
    -1.15239
    -1.16953
    -1.10097
    -1.13525
    -1.10097
    -1.13525
    -1.16953
    -1.10097
    -1.10097
    -1.10097
    -1.06669
    -1.10097
    -1.18668
    -1.06669
    -0.96384
    -1.03241
    -1.06669
    -1.06669
    -1.04955
    -0.87814
    -1.03241
    -0.89528
    -0.96384
    -0.94670
    -0.96384
    -0.84385
    -0.86099
    -0.84385
    -0.99812
    -0.92956
    -0.74101
    -0.79243
    -0.86099
    -0.84385
    -0.79243
    -0.77529
    -0.74101
    -0.79243
    -0.80957
    -0.70672
    -0.72387
    -0.72387
    -0.68958
    -0.65530
    -0.70672
    -0.70672
    -0.56960
    -0.60388
    -0.68958
    -0.67244
    -0.63816
    -0.60388
    -0.56960
    -0.58674
    -0.60388
    -0.53531
    -0.56960
    -0.46675
    -0.56960
    -0.51817
    -0.50103
    -0.58674
    -0.43247
    -0.36390
    -0.43247
    -0.41532
    -0.41532
    -0.34676
    -0.38104
    -0.36390
    -0.20963
    -0.24391
    -0.27820
    -0.17535
    -0.10678
    -0.10678
    -0.10678
    -0.14107
    -0.07250
     0.03034
    -0.03822
     0.03034
    -0.03822
    -0.00394
    -0.02108
     0.01320
     0.06463
     0.03034
    -0.08964
    -0.02108
    -0.07250
    -0.03822
    -0.12393
    -0.17535
    -0.27820
    -0.10678
    -0.20963
    -0.19249
    -0.29534
    -0.27820
    -0.32962
    -0.29534
    -0.44961
    -0.38104
    -0.36390
    -0.44961
    -0.32962
    -0.46675
    -0.44961
    -0.48389
    -0.51817
    -0.36390
    -0.43247
    -0.41532
    -0.36390
    -0.41532
    -0.39818
    -0.41532
    -0.34676
    -0.41532
    -0.34676
    -0.29534
    -0.34676
    -0.20963
    -0.27820
    -0.26105
    -0.38104
    -0.22677
    -0.14107
    -0.19249
    -0.22677
    -0.19249
    -0.19249
    -0.17535
    -0.07250
    -0.08964
    -0.03822
    -0.02108
     0.03034
     0.03034
     0.06463
     0.03034
     0.03034
     0.04749
     0.18461
     0.18461
     0.11605
     0.21890
     0.16747
     0.15033
     0.27032
     0.21890
     0.20176
     0.20176
     0.18461
     0.08177
     0.27032
     0.27032
     0.30460
     0.28746
     0.47601
     0.47601
     0.47601
     0.42459
     0.52744
     0.49315
     0.61314
     0.57886
     0.64742
     0.68171
     0.66457
     0.66457
     0.61314
     0.66457
     0.57886
     0.44173
     0.49315
     0.51030
     0.39031
     0.37317
     0.32174
     0.27032
     0.20176
     0.18461
     0.20176
     0.09891
     0.11605
     0.16747
     0.11605
     0.16747
     0.15033
     0.01320
     0.16747
     0.20176
     0.13319
     0.18461
     0.23604
     0.18461
     0.16747
     0.23604
     0.23604
     0.21890
     0.23604
     0.27032
     0.20176
     0.13319
     0.13319
     0.09891
     0.03034
     0.09891
    -0.00394
    -0.03822
    -0.14107
    -0.10678
    -0.20963
    -0.19249
    -0.22677
    -0.29534
    -0.22677
    -0.27820
    -0.31248
    -0.32962
    -0.20963
    -0.27820
    -0.26105
    -0.19249
    -0.10678
    -0.15821
    -0.05536
    -0.05536
    -0.02108
     0.03034
     0.03034
    -0.07250
     0.03034
    -0.00394
     0.09891
    -0.02108
    -0.02108
    -0.02108
    -0.17535
    -0.07250
    -0.12393
    -0.32962
    -0.26105
    -0.27820
    -0.36390
    -0.44961
    -0.41532
    -0.29534
    -0.41532
    -0.34676
    -0.39818
    -0.39818
    -0.43247
    -0.58674
    -0.46675
    -0.31248
    -0.08964
    -0.20963
    -0.17535
    -0.14107
    -0.20963
    -0.12393
    -0.00394
     0.23604
     0.33888
     0.44173
     0.30460
     0.33888
     0.33888
     0.28746
     0.35603
     0.39031
     0.42459
     0.39031
     0.35603
     0.23604
     0.21890
     0.15033
     0.04749
     0.06463
     0.01320
    -0.00394
    -0.02108
    -0.07250
    -0.05536
    -0.07250
    -0.07250
    -0.17535
    -0.07250
    -0.02108
    -0.10678
    -0.05536
    -0.07250
    -0.07250
    -0.03822
    -0.05536
    -0.08964
    -0.02108
    -0.08964
    -0.05536
    -0.05536
    -0.05536
    -0.07250
    -0.19249
    -0.05536
    -0.15821
    -0.29534
    -0.22677
    -0.26105
    -0.19249
    -0.29534
    -0.36390
    -0.32962
    -0.34676
    -0.39818
    -0.43247
    -0.43247
    -0.41532
    -0.53531
    -0.53531
    -0.53531
    -0.44961
    -0.51817
    -0.51817
    -0.48389
    -0.53531
    -0.48389
    -0.55245
    -0.44961
    -0.41532
    -0.44961
    -0.39818
    -0.34676
    -0.32962
    -0.38104
    -0.34676
    -0.29534
    -0.19249
    -0.31248
    -0.22677
    -0.22677
    -0.15821
    -0.19249
    -0.22677
    -0.27820
    -0.15821
    -0.17535
    -0.10678
    -0.10678
    -0.14107
    -0.12393
    -0.10678
    -0.15821
    -0.05536
     0.03034
    -0.05536
     0.01320
     0.06463
    -0.00394
     0.08177
    -0.02108
     0.03034
     0.04749
     0.08177
     0.08177
     0.03034
    -0.02108
    -0.08964
    -0.05536
     0.08177
     0.06463
    -0.07250
    -0.07250
    -0.05536
    -0.07250
    -0.08964
    -0.07250
    -0.03822
    -0.14107
    -0.02108
    -0.03822
    -0.03822
    -0.07250
    -0.05536
    -0.10678
    -0.02108
     0.03034
    -0.03822
    -0.02108
    -0.03822
    -0.00394
    -0.02108
    -0.05536
    -0.07250
    -0.05536
     0.01320
    -0.08964
    -0.00394
     0.03034
    -0.07250
    -0.10678
    -0.10678
     0.01320
     0.01320
    -0.10678
    -0.00394
    -0.03822
     0.03034
     0.03034
    -0.00394
    -0.10678
    -0.03822
     0.11605
     0.06463
    -0.07250
    -0.07250
    -0.19249
    -0.08964
    -0.02108
    -0.00394
    -0.14107
    -0.15821
    -0.15821
    -0.15821
    -0.24391
    -0.24391
    -0.27820
    -0.26105
    -0.20963
    -0.27820
    -0.22677
    -0.32962
    -0.26105
    -0.34676
    -0.26105
    -0.15821
    -0.20963
    -0.20963
    -0.29534
    -0.12393
    -0.08964
    -0.12393
    -0.08964
     0.01320
     0.04749
     0.04749
     0.18461
     0.16747
     0.11605
     0.18461
     0.16747
     0.35603
     0.27032
     0.32174
     0.25318
     0.21890
     0.37317
     0.23604
     0.18461
     0.23604
     0.27032
     0.37317
     0.35603
     0.15033
     0.18461
     0.13319
     0.09891
     0.16747
     0.15033
     0.13319
     0.08177
     0.06463
     0.09891
     0.06463
    -0.03822
     0.09891
     0.04749
    -0.00394
     0.01320
     0.01320
     0.09891
     0.03034
    -0.07250
     0.09891
     0.08177
    -0.00394
     0.06463
     0.06463
     0.09891
     0.11605
     0.09891
     0.15033
     0.13319
     0.15033
     0.18461
     0.25318
     0.18461
     0.16747
     0.08177
     0.23604
     0.35603
     0.25318
     0.20176
     0.25318
     0.20176
     0.21890
     0.25318
     0.21890
     0.23604
     0.27032
     0.28746
     0.21890
     0.27032
     0.23604
     0.20176
     0.09891
     0.39031
     0.27032
     0.20176
     0.13319
     0.20176
     0.13319
     0.15033
     0.20176
     0.08177
     0.15033
     0.18461
     0.06463
     0.15033
     0.08177
     0.04749
    -0.07250
     0.16747
     0.16747
     0.06463
     0.04749
    -0.02108
     0.08177
     0.08177
     0.09891
     0.03034
     0.09891
     0.06463
     0.03034
    -0.02108
     0.06463
     0.11605
    -0.08964
     0.04749
     0.13319
     0.04749
     0.06463
     0.04749
     0.06463
    -0.05536
     0.04749
     0.01320
     0.01320
     0.01320
     0.06463
     0.03034
     0.03034
    -0.00394
    -0.03822
     0.03034
     0.03034
     0.01320
     0.01320
     0.03034
     0.01320
     0.01320
     0.01320
     0.04749
     0.01320
     0.01320
     0.09891
     0.08177
     0.04749
     0.03034
     0.06463
    -0.02108
     0.08177
     0.16747
     0.08177
     0.06463
     0.08177
     0.03034
     0.11605
     0.08177
     0.09891
     0.11605
     0.18461
     0.09891
     0.18461
     0.16747
     0.06463
     0.01320
     0.11605
     0.27032
     0.11605
     0.18461
     0.08177
     0.09891
     0.03034
     0.06463
     0.06463
     0.06463
     0.04749
     0.03034
    -0.10678
    -0.07250
    -0.12393
    -0.15821
    -0.07250
    -0.07250
    -0.08964
    -0.10678
    -0.08964
    -0.03822
    -0.05536
     0.04749
    -0.03822
    -0.10678
     0.01320
    -0.07250
    -0.10678
    -0.03822
    -0.03822
     0.03034
     0.01320
     0.18461
     0.09891
     0.16747
     0.21890
     0.27032
     0.40745
     0.45887
     0.54458
     0.68171
     0.81884
     0.93882
     0.83598
     0.97311
     1.14452
     1.24736
     1.28165
     1.38449
     1.50448
     1.57305
     1.59019
     1.50448
     1.36735
     1.33307
     1.50448
     1.57305
     1.57305
     1.36735
     1.31593
     1.41878
     1.48734
     1.47020
     1.11024
     1.14452
     1.16166
     0.93882
     0.81884
     0.71599
     0.73313
     0.51030
     0.45887
     0.40745
     0.27032
     0.15033
     0.01320
     0.01320
     0.06463
     0.47601
     0.42459
     0.23604
     0.30460
     0.09891
     0.03034
    -0.00394
     0.20176
     1.05881
     1.93301
     2.36154
     3.47571
     4.41847
     5.03555
     4.77844
     7.76099
     8.92659
     8.92659
     5.25839
     0.45887
     1.52162
     2.75578
     3.95566
     4.28134
     2.91005
     1.07595
    -1.06669
    -2.74652
    -4.58062
    -5.84906
    -6.79182
    -7.15179
    -6.55185
    -5.76336
    -5.59194
    -4.83774
    -4.49491
    -3.96354
    -3.05506
    -2.31799
    -1.82090
    -1.39237
    -0.80957
    -0.46675
    -0.07250
     0.37317
     0.64742
     0.85312
     1.07595
     1.35021
     1.40163
     1.60733
     1.95015
     2.29297
     2.61865
     2.97862
     3.20145
     3.30430
     3.40715
     3.42429
     3.47571
     3.50999
     3.37286
     3.27002
     3.18431
     3.08146
     2.84149
     2.79007
     2.67008
     2.48153
     2.27583
     2.29297
     2.10442
     1.95015
     1.83016
     1.81302
     1.67589
     1.62447
     1.60733
     1.47020
     1.40163
     1.36735
     1.31593
     1.16166
     1.16166
     1.11024
     0.97311
     1.04167
     1.02453
     1.11024
     1.04167
     0.93882
     0.95597
     0.90454
     1.02453
     0.97311
     0.97311
     0.99025
     0.92168
     0.83598
     0.81884
     0.87026
     0.76741
     0.78455
     0.85312
     0.66457
     0.51030
     0.42459
     0.45887
     0.47601
     0.39031
     0.37317
     0.27032
     0.27032
     0.16747
     0.08177
     0.06463
     0.06463
    -0.08964
    -0.14107
    -0.14107
    -0.14107
    -0.32962
    -0.27820
    -0.36390
    -0.44961
    -0.41532
    -0.50103
    -0.58674
    -0.50103
    -0.62102
    -0.60388
    -0.67244
    -0.58674
    -0.60388
    -0.63816
    -0.68958
    -0.62102
    -0.60388
    -0.65530
    -0.65530
    -0.62102
    -0.53531
    -0.48389
    -0.55245
    -0.58674
    -0.50103
    -0.51817
    -0.53531
    -0.39818
    -0.58674
    -0.72387
    -0.53531
    -0.39818
    -0.55245
    -0.43247
    -0.51817
    -0.46675
    -0.55245
    -0.46675
    -0.50103
    -0.48389
    -0.41532
    -0.41532
    -0.43247
    -0.36390
    -0.26105
    -0.36390
    -0.31248
    -0.36390
    -0.22677
    -0.29534
    -0.38104
    -0.34676
    -0.32962
    -0.24391
    -0.22677
    -0.39818
    -0.36390
    -0.27820
    -0.43247
    -0.34676
    -0.29534
    -0.38104
    -0.34676
    -0.39818
    -0.29534
    -0.36390
    -0.38104
    -0.44961
    -0.36390
    -0.39818
    -0.39818
    -0.43247
    -0.36390
    -0.46675
    -0.51817
    -0.44961
    -0.39818
    -0.41532
    -0.50103
    -0.43247
    -0.48389
    -0.38104
    -0.55245
    -0.48389
    -0.46675
    -0.43247
    -0.50103
    -0.46675
    -0.46675
    -0.43247
    -0.55245
    -0.53531
    -0.44961
    -0.39818
    -0.55245
    -0.51817
    -0.48389
    -0.38104
    -0.53531
    -0.56960
    -0.46675
    -0.51817
    -0.43247
    -0.53531
    -0.51817
    -0.53531
    -0.50103
    -0.53531
    -0.44961
    -0.36390
    -0.48389
    -0.48389
    -0.46675
    -0.39818
    -0.41532
    -0.38104
    -0.41532
    -0.43247
    -0.39818
    -0.36390
    -0.26105
    -0.32962
    -0.31248
    -0.41532
    -0.34676
    -0.26105
    -0.29534
    -0.39818
    -0.31248
    -0.22677
    -0.26105
    -0.32962
    -0.31248
    -0.24391
    -0.34676
    -0.22677
    -0.15821
    -0.24391
    -0.31248
    -0.24391
    -0.29534
    -0.12393
    -0.19249
    -0.17535
    -0.10678
    -0.22677
    -0.14107
    -0.17535
    -0.17535
    -0.15821
    -0.19249
    -0.12393
    -0.10678
    -0.08964
    -0.14107
    -0.14107
    -0.17535
    -0.10678
    -0.00394
    -0.14107
    -0.17535
    -0.07250
    -0.02108
    -0.10678
    -0.08964
    -0.05536
    -0.02108
     0.03034
     0.11605
     0.01320
     0.06463
    -0.02108
    -0.00394
     0.06463
     0.25318
     0.09891
     0.03034
     0.15033
     0.11605
     0.18461
     0.06463
     0.03034
     0.16747
     0.18461
     0.04749
     0.16747
     0.11605
     0.15033
     0.06463
     0.01320
     0.18461
     0.16747
     0.09891
     0.08177
     0.11605
     0.11605
     0.11605
     0.15033
     0.13319
     0.11605
     0.23604
     0.23604
     0.18461
     0.13319
     0.13319
     0.09891
     0.27032
     0.33888
     0.27032
     0.23604
     0.21890
     0.20176
     0.25318
     0.27032
     0.23604
     0.25318
     0.23604
     0.27032
     0.25318
     0.32174
     0.18461
     0.15033
     0.27032
     0.25318
     0.21890
     0.27032
     0.27032
     0.25318
     0.16747
     0.28746
     0.20176
     0.23604
     0.23604
     0.27032
     0.40745
     0.63028
     0.44173
     0.13319
     0.27032
     0.30460
     0.42459
     0.42459
     0.40745
     0.33888
     0.33888
     0.39031
     0.27032
     0.25318
     0.16747
     0.23604
     0.11605
     0.15033
     0.23604
     0.21890
     0.11605
     0.27032
     0.13319
     0.16747
     0.13319
     0.15033
     0.21890
     0.33888
     0.28746
     0.18461
     0.25318
     0.13319
     0.25318
     0.23604
     0.33888
     0.18461
     0.13319
     0.23604
     0.21890
     0.25318
     0.20176
     0.15033
     0.23604
     0.23604
     0.23604
     0.18461
     0.18461
     0.18461
     0.18461
     0.27032
     0.23604
     0.21890
     0.23604
     0.25318
     0.23604
     0.15033
     0.28746
     0.27032
     0.20176
     0.21890
     0.25318
     0.30460
     0.33888
     0.23604
     0.32174
     0.16747
     0.32174
     0.33888
     0.27032
     0.21890
     0.35603
     0.28746
     0.27032
     0.39031
     0.45887
     0.33888
     0.11605
     0.23604
     0.23604
     0.32174
     0.16747
    -0.00394
    -0.03822
    -0.14107
    -0.07250
    -0.08964
    -0.00394
    -0.17535
    -0.26105
    -0.27820
    -0.32962
    -0.38104
    -0.32962
    -0.36390
    -0.27820
    -0.29534
    -0.31248
    -0.27820
    -0.15821
    -0.20963
    -0.19249
    -0.27820
    -0.20963
    -0.10678
    -0.19249
    -0.17535
    -0.15821
    -0.14107
    -0.26105
    -0.22677
    -0.12393
    -0.14107
    -0.10678
    -0.12393
    -0.19249
    -0.14107
    -0.15821
    -0.32962
    -0.27820
    -0.27820
    -0.27820
    -0.34676
    -0.44961
    -0.20963
    -0.34676
    -0.43247
    -0.22677
    -0.15821
    -0.08964
    -0.03822
    -0.05536
     0.03034
     0.09891
     0.21890
     0.23604
     0.45887
     0.54458
     0.54458
     0.59600
     0.78455
     0.75027
     0.64742
     0.61314
     0.61314
     0.68171
     0.71599
     0.75027
     0.57886
     0.56172
     0.54458
     0.52744
     0.76741
     0.49315
     0.35603
     0.64742
     0.52744
     0.47601
     0.57886
     0.59600
     0.52744
     0.49315
     0.47601
     0.42459
     0.51030
     0.45887
     0.39031
     0.44173
     0.47601
     0.44173
     0.42459
     0.42459
     0.47601
     0.52744
     0.51030
     0.52744
     0.80169
     0.93882
     0.93882
     0.92168
     1.02453
     1.02453
     1.31593
     1.23022
     1.17880
     1.33307
     1.38449
     1.47020
     1.45306
     1.38449
     1.23022
     1.24736
     1.23022
     1.28165
     1.29879
     1.26451
     1.14452
     1.09309
     1.09309
     0.97311
     0.81884
     0.90454
     0.95597
     0.92168
     0.92168
     0.83598
     0.85312
     0.71599
     0.61314
     0.69885
     0.68171
     0.59600
     0.51030
     0.51030
     0.49315
     0.57886
     0.45887
     0.61314
     0.52744
     0.45887
     0.49315
     0.51030
     0.61314
     0.54458
     0.66457
     0.57886
     0.69885
     0.66457
     1.09309
     1.16166
     0.83598
     0.78455
     0.56172
     0.80169
     0.88740
     0.85312
     0.92168
     0.90454
     0.90454
     0.83598
     0.64742
     0.63028
     0.69885
     0.69885
     0.71599
     0.63028
     0.63028
     0.63028
     0.63028
     0.68171
     0.78455
     0.73313
     0.69885
     0.69885
     0.76741
     0.78455
     0.71599
     0.73313
     0.80169
     0.78455
     0.81884
     0.80169
     0.73313
     0.76741
     0.73313
     0.64742
     0.81884
     0.76741
     0.73313
     0.76741
     0.63028
     0.78455
     0.66457
     0.64742
     0.66457
     0.64742
     0.71599
     0.57886
     0.64742
     0.52744
     0.59600
     0.49315
     0.61314
     0.61314
     0.51030
     0.57886
     0.54458
     0.49315
     0.44173
     0.44173
     0.51030
     0.44173
     0.52744
     0.51030
     0.45887
     0.39031
     0.39031
     0.40745
     0.39031
     0.56172
     0.39031
     0.35603
     0.28746
     0.30460
     0.35603
     0.37317
     0.28746
     0.30460
     0.32174
     0.30460
     0.33888
     0.27032
     0.11605
    -0.00394
    -0.26105
    -0.14107
    -0.17535
    -0.67244
    -0.17535
     0.03034
     0.03034
    -0.46675
    -0.48389
    -0.55245
    -0.56960
    -0.43247
    -0.32962
    -0.27820
    -0.14107
    -0.12393
    -0.07250
     0.21890
     0.27032
     0.18461
     0.27032
     0.51030
     0.63028
     0.59600
     0.52744
     0.56172
     0.73313
     0.85312
     0.87026
     0.87026
     0.88740
     0.97311
     0.75027
     0.87026
     1.00739
     0.88740
     0.80169
     0.80169
     0.92168
     0.85312
     0.75027
     0.88740
     0.88740
     0.85312
     0.87026
     0.97311
     1.07595
     1.12738
     1.11024
     1.11024
     1.31593
     1.33307
     1.29879
     1.26451
     1.47020
     1.36735
     1.55590
     1.53876
     1.71017
     1.72732
     1.93301
     2.34440
     2.41296
     2.56723
     2.68722
     3.15003
     3.78425
     4.24706
     4.41847
     4.86414
     5.06984
     5.66977
     6.13259
     6.40684
     6.06402
     5.05269
     4.41847
     3.78425
     2.65294
     1.95015
     1.09309
    -0.46675
    -1.59806
    -2.47226
    -4.10067
    -4.95772
    -5.69479
    -6.67184
    -7.28892
    -7.63174
    -7.56317
    -7.71744
    -7.51175
    -7.13465
    -6.46614
    -5.96905
    -4.97486
    -4.15209
    -3.29503
    -2.59225
    -1.88946
    -1.25524
    -0.55245
    -0.38104
     0.03034
     0.33888
     0.66457
     0.78455
     1.02453
     1.09309
     1.29879
     1.21308
     1.26451
     1.24736
     1.19594
     1.23022
     1.12738
     0.95597
     0.99025
     0.92168
     0.92168
     0.80169
     0.80169
     0.75027
     0.83598
     0.78455
     0.80169
     0.78455
     0.78455
     0.76741
     0.66457
     0.88740
     0.83598
     0.76741
     0.76741
     0.81884
     0.80169
     0.81884
     0.78455
     0.85312
     0.78455
     0.78455
     0.85312
     0.81884
     0.88740
     0.76741
     0.73313
     0.76741
     0.90454
     0.80169
     0.78455
     0.66457
     0.75027
     0.69885
     0.71599
     0.66457
     0.64742
     0.56172
     0.66457
     0.63028
     0.63028
     0.56172
     0.47601
     0.54458
     0.64742
     0.59600
     0.49315
     0.52744
     0.52744
     0.61314
     0.63028
     0.59600
     0.56172
     0.56172
     0.66457
     0.78455
     0.80169
     0.69885
     0.75027
     0.69885
     0.87026
     0.90454
     0.83598
     0.81884
     0.90454
     0.88740
     0.90454
     0.97311
     0.85312
     0.85312
     0.90454
     0.92168
     0.87026
     0.93882
     0.76741
     0.76741
     0.83598
     0.95597
     0.75027
     0.87026
     0.78455
     0.75027
     0.83598
     0.81884
     0.85312
     0.81884
     0.80169
     0.83598
     0.87026
     0.92168
     0.87026
     0.71599
     0.81884
     0.90454
     0.80169
     0.92168
     0.81884
     0.90454
     0.78455
     0.80169
     0.78455
     0.75027
     0.80169
     0.80169
     0.73313
     0.73313
     0.71599
     0.69885
     0.57886
     0.69885
     0.66457
     0.66457
     0.68171
     0.59600
     0.61314
     0.64742
     0.64742
     0.73313
     0.80169
     0.73313
     0.73313
     0.78455
     0.76741
     0.71599
     0.78455
     0.85312
     0.88740
     0.92168
     0.66457
     0.69885
     0.69885
     0.81884
     0.76741
     0.78455
     0.87026
     0.88740
     0.73313
     0.66457
     0.80169
     0.66457
     0.59600
     0.71599
     0.92168
     0.92168
     0.95597
     0.87026
     0.81884
     0.78455
     0.71599
     0.81884
     0.78455
     0.80169
     0.78455
     0.75027
     0.63028
     0.75027
     0.63028
     0.57886
     0.61314
     0.52744
     0.44173
     0.52744
     0.59600
     0.54458
     0.35603
     0.40745
     0.51030
     0.52744
     0.56172
     0.57886
     0.45887
     0.59600
     0.35603
     0.73313
     0.88740
     0.88740
     0.63028
     0.73313
     0.83598
     0.85312
     0.87026
     0.92168
     0.99025
     0.92168
     0.90454
     0.93882
     1.17880
     1.12738
     0.93882
     1.07595
     1.28165
     1.31593
     1.11024
     1.14452
     1.28165
     1.14452
     1.14452
     1.17880
     1.28165
     1.24736
     1.23022
     1.09309
     1.35021
     1.62447
     1.47020
     1.21308
     1.05881
     1.17880
     1.04167
     1.02453
     1.14452
     1.12738
     1.09309
     0.87026
     0.87026
     0.88740
     0.68171
     0.57886
     0.45887
     0.28746
     0.49315
     0.33888
     0.44173
     0.54458
     0.35603
     0.33888
     0.49315
     0.51030
     0.52744
     0.52744
     0.76741
     0.78455
     0.87026
     0.80169
     0.92168
     1.07595
     0.93882
     0.88740
     0.93882
     1.02453
     1.04167
     0.95597
     1.07595
     0.99025
     0.88740
     0.80169
     0.87026
     0.83598
     0.87026
     1.11024
     0.85312
     0.73313
     1.02453
     1.23022
     0.88740
     1.09309
     1.24736
     1.00739
     1.26451
     1.38449
     1.35021
     1.28165
     1.21308
     1.43592
     1.48734
     1.57305
     1.50448
     1.29879
     1.36735
     1.28165
     1.40163
     1.28165
     1.57305
     1.40163
     1.33307
     1.28165
     1.29879
     1.14452
     1.11024
     1.05881
     1.09309
     1.04167
     1.04167
     1.00739
     0.97311
     0.90454
     0.83598
     0.88740
     0.87026
     0.78455
     0.73313
     0.80169
     0.83598
     0.78455
     0.73313
     0.71599
     0.68171
     0.71599
     0.78455
     0.52744
     0.51030
     0.64742
     0.73313
     0.68171
     0.73313
     0.63028
     0.52744
     0.63028
     0.66457
     0.69885
     0.66457
     0.63028
     0.75027
     0.75027
     0.71599
     0.68171
     0.73313
     0.76741
     0.76741
     0.71599
     0.81884
     0.83598
     0.78455
     0.87026
     0.88740
     0.75027
     0.63028
     0.68171
     0.63028
     0.63028
     0.59600
     0.59600
     0.56172
     0.52744
     0.49315
     0.56172
     0.47601
     0.45887
     0.30460
     0.39031
     0.39031
     0.52744
     0.49315
     0.57886
     0.54458
     0.59600
     0.66457
     0.66457
     0.61314
     0.69885
     0.75027
     0.73313
     0.75027
     0.87026
     0.69885
     0.73313
     0.73313
     0.80169
     0.83598
     0.85312
     0.66457
     0.68171
     0.76741
     0.87026
     0.81884
     0.87026
     0.76741
     0.90454
     0.83598
     0.78455
     0.73313
     0.66457
     0.73313
     0.87026
     0.71599
     0.81884
     0.76741
     0.80169
     0.85312
     0.69885
     0.61314
     0.59600
     0.76741
     0.61314
     0.59600
     0.66457
     0.88740
     0.71599
     0.73313
     0.88740
     0.81884
     0.83598
     0.81884
     0.83598
     0.95597
     0.95597
     1.11024
     0.99025
     1.00739
     1.00739
     1.11024
     1.09309
     1.04167
     0.95597
     0.90454
     0.99025
     1.09309
     0.95597
     0.85312
     0.95597
     1.09309
     1.16166
     1.14452
     1.05881
     0.99025
     1.11024
     1.09309
     1.14452
     1.28165
     1.38449
     1.38449
     1.36735
     1.21308
     1.11024
     1.07595
     0.93882
     0.81884
     0.83598
     0.75027
     0.59600
     0.64742
     0.52744
     0.64742
     0.37317
     0.49315
     0.42459
     0.20176
     0.27032
     0.40745
     0.57886
     0.66457
     0.71599
     0.59600
     0.78455
     0.92168
     0.97311
     0.90454
     1.02453
     1.26451
     1.23022
     1.35021
     1.38449
     1.35021
     1.47020
     1.52162
     1.60733
     1.62447
     1.64161
     1.69303
     1.65875
     1.71017
     1.81302
     1.74446
     1.81302
     1.79588
     1.74446
     1.77874
     1.96729
     2.00157
     2.03586
     2.13870
     2.17299
     2.10442
     2.27583
     2.36154
     2.43010
     2.49867
     2.60151
     2.67008
     2.65294
     2.70436
     2.77292
     2.82435
     3.03004
     3.03004
     3.20145
     3.42429
     3.68140
     3.74997
     3.80139
     4.12707
     4.46990
     4.43561
     4.29848
     4.26420
     3.97280
     3.93852
     3.52713
     3.09861
     2.15584
     1.60733
     1.14452
     0.13319
    -1.03241
    -1.83804
    -2.35227
    -3.31218
    -3.91211
    -4.70061
    -4.92344
    -5.47196
    -5.60909
    -5.45482
    -5.28340
    -5.16342
    -5.09485
    -4.49491
    -3.94640
    -3.43216
    -2.84936
    -2.18086
    -1.49522
    -0.94670
    -0.48389
    -0.05536
     0.33888
     0.64742
     0.90454
     1.17880
     1.29879
     1.36735
     1.43592
     1.62447
     1.65875
     1.57305
     1.57305
     1.57305
     1.45306
     1.43592
     1.38449
     1.31593
     1.14452
     1.17880
     1.24736
     1.29879
     1.24736
     1.17880
     1.11024
     1.29879
     1.23022
     1.21308
     1.23022
     1.31593
     1.29879
     1.14452
     1.14452
     1.09309
     1.02453
     0.90454
     0.75027
     0.64742
     0.71599
     0.56172
     0.18461
     0.09891
     0.03034
    -0.27820
    -0.60388
    -0.67244
    -0.86099
    -0.98098
    -1.20382
    -1.30666
    -1.46093
    -1.59806
    -1.68377
    -1.83804
    -1.99231
    -1.97517
    -2.04373
    -2.07801
    -1.92374
    -1.88946
    -2.00945
    -2.00945
    -1.99231
    -1.90660
    -1.82090
    -1.68377
    -1.51236
    -1.49522
    -1.56378
    -1.51236
    -1.35809
    -1.47807
    -1.51236
    -1.35809
    -1.06669
    -1.18668
    -1.16953
    -1.04955
    -1.13525
    -1.18668
    -1.23810
    -1.03241
    -1.13525
    -1.03241
    -1.11811
    -1.06669
    -1.08383
    -0.96384
    -0.91242
    -0.94670
    -0.92956
    -0.84385
    -0.84385
    -0.86099
    -0.74101
    -0.58674
    -0.65530
    -0.50103
    -0.46675
    -0.32962
    -0.39818
    -0.32962
    -0.15821
    -0.26105
    -0.62102
    -0.53531
    -0.29534
    -0.02108
    -0.03822
    -0.29534
    -0.27820
    -0.19249
    -0.20963
    -0.44961
    -0.38104
    -0.41532
    -0.41532
    -0.31248
    -0.08964
    -0.10678
    -0.14107
    -0.34676
    -0.24391
    -0.10678
    -0.14107
    -0.03822
     0.03034
    -0.03822
    -0.03822
    -0.08964
    -0.02108
     0.08177
    -0.00394
    -0.00394
     0.03034
    -0.00394
    -0.00394
    -0.05536
    -0.17535
    -0.10678
    -0.07250
    -0.08964
    -0.03822
    -0.14107
    -0.19249
    -0.34676
    -0.22677
    -0.19249
    -0.19249
    -0.20963
    -0.20963
    -0.26105
    -0.17535
    -0.34676
    -0.29534
    -0.29534
    -0.31248
    -0.27820
    -0.19249
    -0.19249
    -0.32962
    -0.32962
    -0.32962
    -0.12393
    -0.19249
    -0.19249
    -0.15821
    -0.20963
    -0.19249
    -0.17535
    -0.38104
    -0.20963
    -0.17535
    -0.27820
    -0.24391
    -0.15821
    -0.22677
    -0.32962
    -0.32962
    -0.26105
    -0.26105
    -0.22677
    -0.34676
    -0.29534
    -0.27820
    -0.26105
    -0.29534
    -0.19249
    -0.10678
    -0.24391
    -0.22677
    -0.22677
    -0.22677
    -0.15821
    -0.19249
    -0.19249
    -0.10678
    -0.05536
    -0.10678
    -0.10678
    -0.12393
    -0.08964
    -0.05536
    -0.07250
     0.04749
     0.06463
    -0.12393
    -0.00394
     0.08177
     0.01320
     0.03034
     0.04749
     0.01320
     0.08177
     0.09891
     0.11605
     0.04749
     0.08177
     0.01320
     0.06463
     0.20176
     0.13319
    -0.03822
    -0.02108
     0.01320
     0.03034
     0.08177
    -0.02108
     0.03034
     0.01320
     0.01320
     0.03034
     0.01320
    -0.07250
    -0.00394
    -0.05536
     0.06463
     0.09891
     0.09891
     0.08177
     0.16747
     0.06463
     0.04749
     0.16747
     0.04749
     0.16747
     0.20176
     0.18461
     0.16747
     0.20176
     0.16747
     0.16747
     0.16747
     0.23604
     0.33888
     0.21890
     0.23604
     0.32174
     0.27032
     0.25318
     0.20176
     0.27032
     0.32174
     0.37317
     0.27032
     0.27032
     0.37317
     0.20176
     0.30460
     0.61314
     0.40745
     0.35603
     0.40745
     0.27032
     0.30460
     0.39031
     0.40745
     0.45887
     0.63028
     0.54458
     0.47601
     0.39031
     0.63028
     0.56172
     0.56172
     0.71599
     0.66457
     0.61314
     0.51030
     0.44173
     0.33888
     0.28746
     0.37317
     0.30460
     0.25318
     0.16747
     0.03034
     0.03034
    -0.07250
    -0.15821
    -0.08964
    -0.31248
    -0.03822
    -0.05536
    -0.22677
    -0.32962
    -0.20963
    -0.22677
    -0.03822
     0.15033
     0.11605
     0.23604
     0.27032
     0.20176
     0.18461
     0.15033
     0.30460
     0.44173
     0.54458
     0.49315
     0.51030
     0.66457
     0.63028
     0.52744
     0.56172
     0.61314
     0.59600
     0.69885
     0.73313
     0.63028
     0.59600
     0.61314
     0.49315
     0.45887
     0.76741
     0.76741
     0.63028
     0.54458
     0.54458
     0.51030
     0.52744
     0.54458
     0.47601
     0.59600
     0.61314
     0.57886
     0.54458
     0.51030
     0.44173
     0.20176
     0.37317
     0.42459
     0.27032
     0.20176
     0.06463
     0.37317
     0.33888
     0.23604
     0.09891
     0.18461
     0.11605
     0.25318
     0.21890
     0.15033
     0.25318
     0.21890
     0.27032
     0.33888
     0.39031
     0.33888
     0.32174
     0.45887
     0.44173
     0.45887
     0.44173
     0.45887
     0.42459
     0.54458
     0.51030
     0.52744
     0.51030
     0.54458
     0.47601
     0.57886
     0.57886
     0.59600
     0.57886
     0.61314
     0.56172
     0.49315
     0.57886
     0.51030
     0.47601
     0.57886
     0.54458
     0.54458
     0.52744
     0.45887
     0.35603
     0.49315
     0.52744
     0.40745
     0.42459
     0.44173
     0.51030
     0.44173
     0.47601
     0.54458
     0.56172
     0.45887
     0.45887
     0.44173
     0.56172
     0.56172
     0.47601
     0.54458
     0.56172
     0.49315
     0.45887
     0.52744
     0.44173
     0.51030
     0.44173
     0.35603
     0.30460
     0.42459
     0.39031
     0.40745
     0.33888
     0.33888
     0.35603
     0.25318
     0.52744
     0.42459
     0.33888
     0.33888
     0.30460
     0.33888
     0.52744
     0.47601
     0.47601
     0.52744
     0.54458
     0.66457
     0.66457
     0.68171
     0.76741
     0.66457
     0.93882
     1.17880
     1.09309
     1.14452
     1.19594
     1.31593
     1.45306
     1.41878
     1.57305
     1.59019
     1.69303
     1.67589
     1.67589
     1.72732
     1.81302
     1.62447
     1.79588
     2.01871
     1.98443
     1.93301
     1.93301
     2.13870
     2.03586
     2.17299
     2.19013
     2.36154
     2.43010
     2.55009
     2.68722
     2.84149
     2.91005
     2.89291
     2.87577
     2.87577
     2.89291
     2.91005
     3.01290
     3.09861
     2.84149
     2.84149
     2.89291
     2.99576
     3.03004
     2.73864
     2.51581
     2.43010
     1.91587
     1.65875
     1.38449
     1.16166
     0.59600
     0.37317
    -0.15821
    -0.89528
    -1.32380
    -1.56378
    -2.28371
    -3.05506
    -3.41502
    -3.75784
    -4.03210
    -4.11781
    -4.39207
    -4.42635
    -4.47777
    -4.44349
    -4.13495
    -3.84355
    -3.41502
    -3.32932
    -3.38074
    -3.41502
    -3.07220
    -3.27789
    -2.98649
    -1.83804
    -0.68958
    -0.36390
    -0.60388
    -1.01526
    -0.99812
    -0.46675
     0.23604
     0.69885
     1.00739
     0.95597
     1.05881
     1.36735
     1.53876
     1.81302
     1.98443
     1.91587
     1.77874
     1.72732
     1.88159
     1.77874
     1.77874
     1.79588
     1.95015
     1.93301
     1.95015
     2.10442
     2.08728
     2.12156
     2.29297
     2.27583
     2.34440
     2.32726
     2.37868
     2.31011
     2.20727
     2.13870
     2.00157
     1.79588
     1.77874
     1.59019
     1.38449
     1.26451
     1.04167
     0.78455
     0.59600
     0.45887
     0.33888
     0.16747
     0.06463
    -0.10678
    -0.20963
    -0.32962
    -0.32962
    -0.65530
    -0.53531
    -0.56960
    -0.67244
    -0.72387
    -0.68958
    -0.70672
    -0.86099
    -0.82671
    -0.84385
    -0.87814
    -0.86099
    -0.89528
    -0.79243
    -0.84385
    -0.86099
    -0.86099
    -0.89528
    -0.67244
    -0.82671
    -0.86099
    -0.77529
    -0.79243
    -0.65530
    -0.74101
    -0.70672
    -0.60388
    -0.53531
    -0.51817
    -0.43247
    -0.46675
    -0.50103
    -0.55245
    -0.48389
    -0.29534
    -0.20963
    -0.20963
    -0.17535
    -0.22677
    -0.12393
    -0.19249
    -0.19249
    -0.10678
    -0.19249
    -0.22677
    -0.20963
    -0.12393
    -0.15821
    -0.22677
    -0.39818
    -0.20963
    -0.29534
    -0.38104
    -0.39818
    -0.34676
    -0.41532
    -0.44961
    -0.41532
    -0.43247
    -0.43247
    -0.36390
    -0.41532
    -0.39818
    -0.32962
    -0.39818
    -0.51817
    -0.39818
    -0.36390
    -0.36390
    -0.27820
    -0.43247
    -0.43247
    -0.48389
    -0.46675
    -0.43247
    -0.38104
    -0.50103
    -0.46675
    -0.48389
    -0.36390
    -0.44961
    -0.53531
    -0.39818
    -0.41532
    -0.46675
    -0.41532
    -0.41532
    -0.39818
    -0.34676
    -0.34676
    -0.44961
    -0.36390
    -0.26105
    -0.20963
    -0.36390
    -0.29534
    -0.29534
    -0.38104
    -0.38104
    -0.24391
    -0.34676
    -0.32962
    -0.31248
    -0.31248
    -0.29534
    -0.39818
    -0.41532
    -0.34676
    -0.29534
    -0.38104
    -0.38104
    -0.46675
    -0.36390
    -0.34676
    -0.43247
    -0.36390
    -0.46675
    -0.46675
    -0.39818
    -0.34676
    -0.36390
    -0.48389
    -0.46675
    -0.36390
    -0.41532
    -0.39818
    -0.51817
    -0.39818
    -0.43247
    -0.51817
    -0.53531
    -0.38104
    -0.32962
    -0.43247
    -0.36390
    -0.36390
    -0.34676
    -0.51817
    -0.43247
    -0.46675
    -0.32962
    -0.38104
    -0.58674
    -0.56960
    -0.60388
    -0.74101
    -0.86099
    -0.92956
    -0.70672
    -0.63816
    -0.60388
    -0.72387
    -0.65530
    -0.77529
    -0.72387
    -0.72387
    -0.75815
    -0.32962
    -0.32962
    -0.26105
    -0.24391
    -0.10678
     0.03034
    -0.07250
     0.18461
     0.04749
    -0.14107
    -0.08964
     0.20176
     0.23604
     0.27032
     0.09891
     0.15033
     0.08177
    -0.12393
    -0.12393
    -0.07250
     0.13319
     0.15033
     0.06463
    -0.00394
    -0.03822
    -0.10678
    -0.08964
     0.01320
     0.03034
    -0.00394
    -0.00394
     0.03034
    -0.00394
     0.09891
     0.15033
     0.08177
     0.16747
     0.18461
     0.11605
     0.06463
     0.27032
     0.18461
     0.06463
     0.16747
     0.16747
     0.08177
     0.09891
     0.15033
     0.18461
     0.16747
     0.21890
     0.16747
     0.11605
    -0.00394
     0.13319
     0.13319
     0.30460
     0.21890
     0.09891
     0.23604
     0.18461
     0.21890
     0.16747
     0.09891
     0.27032
     0.28746
     0.37317
     0.30460
     0.20176
     0.28746
     0.23604
     0.21890
     0.37317
     0.30460
     0.06463
     0.18461
     0.30460
     0.28746
     0.27032
     0.20176
     0.20176
     0.23604
     0.23604
     0.18461
     0.25318
     0.18461
     0.23604
     0.21890
     0.37317
     0.27032
     0.30460
     0.32174
     0.33888
     0.45887
     0.32174
     0.35603
     0.30460
     0.42459
     0.39031
     0.45887
     0.33888
     0.35603
     0.30460
     0.33888
     0.37317
     0.44173
     0.30460
     0.39031
     0.33888
     0.39031
     0.33888
     0.35603
     0.35603
     0.39031
     0.49315
     0.54458
     0.49315
     0.45887
     0.49315
     0.45887
     0.40745
     0.51030
     0.52744
     0.35603
     0.40745
     0.42459
     0.42459
     0.35603
     0.28746
     0.30460
     0.21890
     0.42459
     0.32174
     0.42459
     0.35603
     0.35603
     0.21890
     0.32174
     0.40745
     0.30460
     0.35603
     0.30460
     0.40745
     0.42459
     0.30460
     0.27032
     0.30460
     0.23604
     0.20176
     0.23604
     0.13319
     0.09891
     0.06463
     0.21890
     0.25318
     0.15033
     0.18461
     0.21890
     0.18461
     0.16747
     0.16747
     0.08177
     0.23604
     0.20176
     0.30460
     0.16747
     0.21890
     0.16747
     0.13319
     0.18461
     0.30460
     0.23604
     0.15033
     0.18461
     0.16747
     0.20176
     0.16747
     0.16747
     0.20176
     0.16747
     0.21890
     0.23604
     0.16747
     0.06463
     0.11605
     0.16747
     0.33888
     0.27032
     0.08177
     0.16747
     0.16747
     0.25318
     0.08177
     0.18461
     0.08177
     0.11605
     0.06463
    -0.00394
    -0.14107
    -0.02108
     0.08177
     0.03034
     0.27032
     0.11605
    -0.17535
    -0.29534
    -0.31248
    -0.15821
    -0.07250
    -0.14107
    -0.22677
    -0.02108
    -0.20963
    -0.02108
    -0.08964
    -0.00394
     0.23604
     0.08177
     0.04749
     0.35603
     0.23604
     0.13319
     0.18461
     0.45887
     0.45887
     0.57886
     0.59600
     0.51030
     0.52744
     0.66457
     0.61314
     0.61314
     0.51030
     0.33888
     0.28746
     0.44173
     0.45887
     0.40745
     0.45887
     0.49315
     0.63028
     0.52744
     0.42459
     0.45887
     0.49315
     0.59600
     0.57886
     0.75027
     0.59600
     0.61314
     0.57886
     0.76741
     0.81884
     0.75027
     0.73313
     0.75027
     0.76741
     0.87026
     0.87026
     0.90454
     0.88740
     0.88740
     0.88740
     0.95597
     1.04167
     0.90454
     0.88740
     1.02453
     1.05881
     1.04167
     0.93882
     0.93882
     0.90454
     1.02453
     0.92168
     0.90454
     0.81884
     0.87026
     0.81884
     0.76741
     0.87026
     0.78455
     0.66457
     0.63028
     0.75027
     0.75027
     0.61314
     0.66457
     0.64742
     0.64742
     0.71599
     0.59600
     0.61314
     0.63028
     0.63028
     0.63028
     0.68171
     0.68171
     0.59600
     0.61314
     0.69885
     0.75027
     0.63028
     0.69885
     0.75027
     0.66457
     0.66457
     0.80169
     0.68171
     0.68171
     0.59600
     0.66457
     0.76741
     0.76741
     0.81884
     0.61314
     0.75027
     0.81884
     0.71599
     0.69885
     0.78455
     0.80169
     0.76741
     0.78455
     0.92168
     0.90454
     0.88740
     0.90454
     0.88740
     0.90454
     0.90454
     0.87026
     0.90454
     1.00739
     0.87026
     0.90454
     0.85312
     0.92168
     0.78455
     0.83598
     0.87026
     0.81884
     0.90454
     0.80169
     0.80169
     0.85312
     0.85312
     0.76741
     0.75027
     0.81884
     0.80169
     0.80169
     0.83598
     0.78455
     0.78455
     0.75027
     0.83598
     0.85312
     0.78455
     0.73313
     0.75027
     0.81884
     0.81884
     0.85312
     0.76741
     0.90454
     0.99025
     0.83598
     0.99025
     0.93882
     0.95597
     0.92168
     0.97311
     1.04167
     1.02453
     1.05881
     1.12738
     1.17880
     1.11024
     1.14452
     1.05881
     1.17880
     1.07595
     1.00739
     1.00739
     1.09309
     0.93882
     0.78455
     0.69885
     0.64742
     0.57886
     0.39031
     0.25318
     0.15033
     0.09891
     0.35603
     0.08177
    -0.36390
    -0.15821
    -0.84385
    -0.98098
    -1.23810
    -0.98098
    -0.12393
     0.08177
    -0.12393
    -0.29534
    -0.50103
    -0.82671
    -0.79243
    -0.27820
    -0.05536
     0.09891
    -0.00394
     0.18461
     0.21890
     0.40745
     0.59600
     0.68171
     0.63028
     0.61314
     0.40745
     0.33888
     0.44173
     0.59600
     0.87026
     0.73313
     0.64742
     0.64742
     0.35603
     0.54458
     0.52744
     0.27032
     0.01320
    -0.02108
     0.09891
     0.09891
     0.06463
     0.18461
    -0.03822
    -0.08964
    -0.07250
    -0.03822
     0.01320
     0.11605
    -0.03822
    -0.03822
     0.04749
     0.08177
     0.18461
     0.30460
     0.30460
     0.23604
     0.09891
     0.18461
     0.25318
     0.33888
     0.18461
     0.23604
     0.20176
     0.20176
     0.15033
     0.32174
     0.33888
     0.23604
     0.11605
     0.18461
     0.16747
     0.15033
     0.11605
     0.11605
     0.13319
     0.20176
     0.08177
     0.08177
     0.01320
     0.13319
     0.09891
     0.01320
     0.11605
     0.20176
     0.04749
     0.08177
     0.20176
     0.20176
     0.18461
     0.16747
     0.16747
     0.20176
     0.28746
     0.28746
     0.23604
     0.20176
     0.11605
     0.04749
     0.18461
     0.32174
     0.21890
     0.21890
     0.21890
     0.27032
     0.21890
     0.27032
     0.30460
     0.32174
     0.37317
     0.37317
     0.40745
     0.56172
     0.61314
     0.54458
     0.51030
     0.76741
     0.68171
     0.66457
     0.66457
     0.64742
     0.66457
     0.64742
     0.56172
     0.71599
     0.66457
     0.69885
     0.54458
     0.52744
     0.61314
     0.57886
     0.51030
     0.59600
     0.56172
     0.52744
     0.51030
     0.52744
     0.56172
     0.45887
     0.49315
     0.51030
     0.54458
     0.56172
     0.44173
     0.51030
     0.49315
     0.51030
     0.42459
     0.52744
     0.52744
     0.44173
     0.49315
     0.44173
     0.57886
     0.40745
     0.37317
     0.45887
     0.52744
     0.51030
     0.47601
     0.40745
     0.47601
     0.35603
     0.35603
     0.57886
     0.45887
     0.35603
     0.47601
     0.37317
     0.56172
     0.42459
     0.40745
     0.42459
     0.49315
     0.49315
     0.49315
     0.52744
     0.54458
     0.59600
     0.57886
     0.52744
     0.73313
     0.57886
     0.57886
     0.44173
     0.56172
     0.56172
     0.52744
     0.49315
     0.47601
     0.49315
     0.42459
     0.45887
     0.30460
     0.32174
     0.37317
     0.30460
     0.35603
     0.39031
     0.23604
     0.44173
     0.39031
     0.44173
     0.37317
     0.40745
     0.33888
     0.42459
     0.44173
     0.40745
     0.33888
     0.33888
     0.37317
     0.33888
     0.39031
     0.44173
     0.23604
     0.30460
     0.30460
     0.33888
     0.33888
     0.27032
     0.25318
     0.35603
     0.28746
     0.30460
     0.33888
     0.27032
     0.20176
     0.23604
     0.28746
     0.40745
     0.27032
     0.21890
     0.20176
     0.39031
     0.30460
     0.25318
     0.25318
     0.27032
     0.40745
     0.30460
     0.30460
     0.30460
     0.27032
     0.27032
     0.33888
     0.40745
     0.42459
     0.37317
     0.32174
     0.45887
     0.39031
     0.35603
     0.49315
     0.39031
     0.32174
     0.40745
     0.35603
     0.33888
     0.35603
     0.37317
     0.30460
     0.44173
     0.45887
     0.44173
     0.37317
     0.13319
     0.32174
     0.37317
     0.30460
     0.25318
     0.23604
     0.35603
     0.56172
     0.57886
     0.61314
     0.57886
    -0.12393
    -0.12393
     0.08177
     0.16747
    -0.56960
    -1.11811
    -1.25524
    -1.03241
    -0.15821
     0.25318
    -0.87814
    -1.13525
    -1.15239
    -0.80957
    -0.92956
    -0.86099
    -0.20963
     0.11605
     0.30460
     0.59600
     0.85312
     0.88740
     1.05881
     1.29879
     1.33307
     1.48734
     1.57305
     1.67589
     1.83016
     1.76160
     1.65875
     1.62447
     1.52162
     1.45306
     1.59019
     1.47020
     1.29879
     1.40163
     1.38449
     1.45306
     1.48734
     1.43592
     1.28165
     1.41878
     1.47020
     1.65875
     1.77874
     1.74446
     1.77874
     1.86444
     2.08728
     2.24155
     2.17299
     2.22441
     2.24155
     2.39582
     2.46438
     2.44724
     2.46438
     2.49867
     2.65294
     2.89291
     2.79007
     2.53295
     2.27583
     2.12156
     1.72732
     1.29879
     0.97311
     0.35603
    -0.08964
    -0.58674
    -1.25524
    -1.71805
    -2.23228
    -2.76366
    -3.32932
    -3.70642
    -4.34064
    -4.18637
    -4.52919
    -4.64918
    -4.32350
    -4.11781
    -3.91211
    -3.77499
    -3.43216
    -2.91793
    -2.31799
    -1.85518
    -1.42665
    -1.13525
    -0.80957
    -0.41532
    -0.17535
     0.25318
     0.45887
     0.68171
     0.85312
     1.05881
     1.21308
     1.23022
     1.28165
     1.35021
     1.40163
     1.43592
     1.36735
     1.40163
     1.35021
     1.31593
     1.28165
     1.29879
     1.24736
     0.99025
     0.93882
     1.09309
     0.95597
     0.85312
     0.80169
     0.68171
     0.75027
     0.69885
     0.71599
     0.66457
     0.69885
     0.59600
     0.66457
     0.64742
     0.66457
     0.75027
     0.51030
     0.61314
     0.69885
     0.69885
     0.69885
     0.69885
     0.64742
     0.68171
     0.64742
     0.63028
     0.71599
     0.66457
     0.63028
     0.66457
     0.64742
     0.56172
     0.57886
     0.57886
     0.71599
     0.52744
     0.59600
     0.59600
     0.51030
     0.56172
     0.56172
     0.63028
     0.64742
     0.61314
     0.63028
     0.57886
     0.66457
     0.66457
     0.66457
     0.56172
     0.75027
     0.66457
     0.63028
     0.63028
     0.63028
     0.64742
     0.63028
     0.64742
     0.68171
     0.64742
     0.59600
     0.63028
     0.61314
     0.66457
     0.76741
     0.47601
     0.52744
     0.56172
     0.61314
     0.59600
     0.71599
     0.64742
     0.54458
     0.51030
     0.68171
     0.66457
     0.63028
     0.59600
     0.69885
     0.73313
     0.71599
     0.52744
     0.56172
     0.76741
     0.93882
     0.97311
     0.95597
     0.71599
     0.80169
     0.90454
     0.87026
     0.87026
     0.93882
     0.95597
     0.80169
     0.85312
     0.73313
     0.95597
     0.61314
     0.66457
     0.61314
     0.66457
     0.52744
     0.45887
     0.44173
     0.35603
     0.35603
     0.44173
     0.37317
     0.40745
     0.21890
     0.39031
     0.32174
     0.39031
     0.42459
     0.35603
     0.35603
     0.28746
     0.42459
     0.44173
     0.39031
     0.44173
     0.35603
     0.40745
     0.32174
     0.11605
     0.06463
     0.08177
     0.21890
     0.15033
    -0.34676
    -0.62102
    -0.46675
    -0.44961
    -0.14107
     0.28746
     0.33888
    -0.15821
    -0.94670
    -1.08383
    -0.44961
    -0.10678
     0.01320
     0.16747
     0.16747
     0.23604
     0.13319
     0.23604
     0.13319
     0.13319
     0.27032
     0.45887
     0.40745
     0.49315
     0.37317
     0.49315
     0.47601
     0.51030
     0.63028
     0.61314
     0.52744
     0.54458
     0.59600
     0.66457
     0.68171
     0.61314
     0.57886
     0.52744
     0.63028
     0.56172
     0.57886
     0.54458
     0.49315
     0.69885
     0.59600
     0.51030
     0.56172
     0.45887
     0.57886
     0.49315
     0.54458
     0.52744
     0.49315
     0.51030
     0.57886
     0.52744
     0.52744
     0.47601
     0.45887
     0.49315
     0.57886
     0.45887
     0.54458
     0.42459
     0.45887
     0.37317
     0.45887
     0.42459
     0.49315
     0.39031
     0.51030
     0.56172
     0.45887
     0.33888
     0.45887
     0.51030
     0.52744
     0.56172
     0.51030
     0.47601
     0.52744
     0.52744
     0.51030
     0.68171
     0.56172
     0.45887
     0.51030
     0.56172
     0.61314
     0.51030
     0.45887
     0.47601
     0.52744
     0.54458
     0.52744
     0.44173
     0.52744
     0.39031
     0.44173
     0.52744
     0.54458
     0.42459
     0.49315
     0.40745
     0.44173
     0.52744
     0.42459
     0.30460
     0.44173
     0.44173
     0.51030
     0.49315
     0.51030
     0.45887
     0.33888
     0.45887
     0.61314
     0.44173
     0.47601
     0.52744
     0.63028
     0.51030
     0.49315
     0.56172
     0.51030
     0.57886
     0.63028
     0.59600
     0.54458
     0.59600
     0.42459
     0.56172
     0.69885
     0.66457
     0.63028
     0.64742
     0.51030
     0.61314
     0.64742
     0.56172
     0.57886
     0.66457
     0.66457
     0.59600
     0.57886
     0.63028
     0.66457
     0.63028
     0.76741
     0.75027
     0.68171
     0.63028
     0.69885
     0.78455
     0.73313
     0.78455
     0.80169
     0.87026
     0.90454
     0.80169
     0.75027
     0.73313
     0.71599
     0.64742
     0.81884
     0.85312
     0.76741
     0.71599
     0.76741
     0.73313
     0.73313
     0.69885
     0.59600
     0.64742
     0.73313
     0.81884
     0.78455
     0.76741
     0.64742
     0.64742
     0.73313
     0.75027
     0.68171
     0.66457
     0.59600
     0.66457
     0.68171
     0.66457
     0.52744
     0.57886
     0.59600
     0.66457
     0.59600
     0.47601
     0.45887
     0.39031
     0.56172
     0.68171
     0.57886
     0.40745
     0.40745
     0.51030
     0.32174
     0.27032
     0.32174
     0.30460
     0.37317
     0.51030
     0.45887
     0.42459
     0.20176
     0.03034
     0.03034
     0.06463
     0.06463
     0.23604
     0.06463
     0.08177
     0.08177
    -0.00394
    -0.05536
     0.03034
    -0.03822
     0.04749
     0.06463
     0.09891
    -0.00394
    -0.02108
     0.06463
     0.25318
     0.18461
     0.16747
     0.33888
     0.32174
     0.39031
     0.39031
     0.39031
     0.33888
     0.42459
     0.59600
     0.51030
     0.47601
     0.40745
     0.51030
     0.45887
     0.51030
     0.59600
     0.47601
     0.40745
     0.68171
     0.66457
     0.47601
     0.39031
     0.39031
     0.37317
     0.45887
     0.40745
     0.47601
     0.42459
     0.45887
     0.42459
     0.32174
     0.52744
     0.51030
     0.42459
     0.33888
     0.35603
     0.42459
     0.49315
     0.45887
     0.45887
     0.49315
     0.54458
     0.49315
     0.51030
     0.45887
     0.44173
     0.39031
     0.56172
     0.52744
     0.42459
     0.49315
     0.39031
     0.40745
     0.54458
     0.42459
     0.45887
     0.40745
     0.44173
     0.45887
     0.45887
     0.49315
     0.44173
     0.32174
     0.37317
     0.52744
     0.42459
     0.39031
     0.40745
     0.44173
     0.45887
     0.40745
     0.33888
     0.37317
     0.45887
     0.44173
     0.45887
     0.42459
     0.49315
     0.33888
     0.47601
     0.52744
     0.45887
     0.51030
     0.51030
     0.37317
     0.51030
     0.51030
     0.54458
     0.47601
     0.49315
     0.56172
     0.56172
     0.59600
     0.59600
     0.57886
     0.64742
     0.81884
     0.90454
     0.81884
     0.87026
     0.87026
     0.88740
     0.90454
     0.85312
     0.99025
     0.87026
     0.97311
     0.97311
     0.93882
     0.88740
     0.90454
     0.76741
     0.75027
     0.88740
     0.85312
     0.83598
     0.66457
     0.47601
     0.51030
     0.52744
     0.49315
     0.44173
     0.32174
     0.23604
     0.30460
     0.06463
     0.08177
    -0.02108
    -0.03822
    -0.05536
    -0.14107
    -0.14107
    -0.15821
    -0.15821
    -0.31248
    -0.29534
    -0.15821
    -0.19249
    -0.12393
    -0.10678
    -0.20963
    -0.32962
    -0.31248
    -0.27820
    -0.38104
    -0.26105
    -0.26105
    -0.34676
    -0.27820
    -0.43247
    -0.41532
    -0.50103
    -0.39818
    -0.44961
    -0.51817
    -0.38104
    -0.36390
    -0.39818
    -0.43247
    -0.44961
    -0.39818
    -0.27820
    -0.20963
    -0.20963
    -0.14107
    -0.26105
    -0.29534
    -0.46675
    -0.70672
    -0.75815
    -0.67244
    -0.60388
    -0.80957
    -0.77529
    -0.65530
    -0.56960
    -0.87814
    -0.77529
    -0.89528
    -0.94670
    -0.75815
    -0.58674
    -0.80957
    -0.70672
    -0.26105
    -0.05536
    -0.14107
    -0.29534
    -0.22677
    -0.03822
    -0.00394
    -0.03822
    -0.08964
     0.03034
    -0.07250
     0.01320
    -0.03822
     0.21890
     0.11605
     0.13319
     0.18461
    -0.02108
     0.01320
     0.03034
     0.04749
    -0.03822
     0.08177
     0.03034
     0.08177
    -0.15821
    -0.08964
     0.03034
    -0.14107
    -0.03822
    -0.10678
    -0.00394
    -0.14107
    -0.08964
    -0.03822
     0.03034
    -0.03822
    -0.00394
     0.09891
     0.09891
     0.11605
     0.01320
     0.15033
    -0.00394
    -0.00394
     0.06463
     0.03034
     0.04749
     0.06463
     0.09891
     0.04749
     0.04749
    -0.05536
     0.03034
    -0.15821
    -0.07250
     0.06463
     0.01320
     0.03034
     0.06463
     0.01320
    -0.03822
     0.01320
    -0.00394
    -0.03822
    -0.02108
    -0.10678
    -0.02108
    -0.05536
    -0.10678
    -0.14107
    -0.19249
    -0.24391
    -0.26105
    -0.05536
    -0.10678
    -0.14107
    -0.22677
    -0.15821
    -0.17535
    -0.19249
    -0.12393
    -0.02108
    -0.02108
    -0.02108
    -0.07250
    -0.05536
    -0.12393
    -0.00394
    -0.00394
    -0.03822
     0.15033
    -0.02108
     0.06463
     0.06463
     0.08177
     0.04749
     0.08177
     0.03034
     0.04749
     0.16747
     0.15033
     0.11605
     0.13319
     0.11605
     0.16747
     0.08177
     0.20176
     0.20176
     0.20176
     0.11605
     0.09891
     0.16747
     0.16747
     0.27032
     0.27032
     0.23604
     0.21890
     0.20176
     0.20176
     0.23604
     0.28746
     0.16747
     0.20176
     0.30460
     0.18461
     0.30460
     0.21890
     0.18461
     0.23604
     0.15033
     0.21890
     0.16747
     0.21890
     0.21890
     0.09891
     0.18461
     0.13319
     0.09891
     0.11605
     0.21890
     0.13319
     0.06463
     0.11605
     0.11605
     0.13319
     0.20176
     0.18461
     0.03034
     0.08177
     0.08177
     0.18461
     0.16747
     0.11605
     0.08177
     0.16747
     0.15033
     0.16747
     0.06463
     0.11605
     0.15033
     0.23604
     0.11605
     0.09891
     0.11605
     0.16747
     0.23604
     0.23604
     0.33888
     0.35603
     0.01320
     0.01320
     0.27032
     0.11605
    -0.00394
    -0.00394
     0.03034
     0.06463
     0.18461
     0.15033
     0.21890
     0.08177
     0.37317
     0.27032
    -0.22677
     0.08177
    -0.02108
     0.03034
     0.15033
     0.16747
     0.33888
     0.16747
     0.06463
    -0.02108
    -0.26105
    -0.20963
    -0.12393
    -0.24391
    -0.14107
    -0.36390
    -0.29534
    -0.15821
    -0.12393
    -0.14107
    -0.08964
    -0.15821
     0.04749
    -0.00394
    -0.05536
    -0.03822
     0.06463
     0.16747
     0.13319
     0.23604
     0.33888
     0.11605
    -0.05536
     0.08177
     0.18461
     0.20176
     0.25318
     0.33888
     0.13319
    -0.08964
     0.03034
     0.09891
     0.21890
     0.03034
    -0.02108
     0.06463
     0.11605
     0.11605
     0.08177
     0.15033
     0.21890
    -0.08964
    -0.07250
     0.03034
     0.08177
     0.06463
     0.06463
     0.06463
     0.06463
     0.01320
    -0.17535
    -0.14107
     0.11605
     0.25318
     0.23604
     0.23604
     0.33888
     0.18461
    -0.08964
     0.03034
     0.18461
     0.54458
     0.44173
     0.49315
     0.56172
     0.35603
     0.25318
     0.30460
     0.35603
     0.28746
     0.33888
     0.28746
     0.23604
     0.03034
     0.15033
     0.21890
     0.25318
     0.15033
     0.11605
     0.20176
     0.03034
     0.11605
     0.08177
     0.13319
     0.06463
     0.13319
     0.28746
     0.23604
     0.20176
     0.15033
     0.20176
     0.28746
     0.42459
     0.32174
     0.23604
     0.21890
     0.21890
     0.30460
     0.30460
     0.33888
     0.27032
     0.25318
     0.33888
     0.32174
     0.21890
     0.16747
     0.20176
     0.15033
     0.35603
     0.42459
     0.09891
     0.13319
     0.27032
     0.40745
     0.37317
     0.45887
     0.37317
     0.44173
     0.54458
     0.52744
     0.64742
     0.64742
     0.76741
     0.75027
     0.75027
     1.02453
     0.93882
     0.92168
     0.90454
     0.92168
     1.00739
     1.02453
     0.97311
     1.02453
     1.07595
     1.02453
     1.04167
     1.19594
     1.04167
     1.09309
     1.16166
     1.38449
     1.24736
     1.45306
     1.59019
     1.67589
     1.91587
     1.71017
     1.67589
     1.76160
     1.71017
     1.86444
     1.95015
     1.84730
     1.81302
     1.62447
     1.52162
     1.57305
     1.55590
     1.17880
     0.88740
     0.76741
     0.59600
     0.47601
     0.25318
     0.04749
    -0.10678
    -0.32962
    -0.62102
    -0.72387
    -0.65530
    -0.84385
    -1.01526
    -1.11811
    -1.32380
    -1.37523
    -1.47807
    -1.71805
    -1.59806
    -1.52950
    -1.42665
    -1.34095
    -1.46093
    -1.44379
    -1.23810
    -1.15239
    -1.10097
    -1.10097
    -1.03241
    -0.99812
    -0.79243
    -0.82671
    -0.74101
    -0.36390
    -0.27820
    -0.22677
    -0.31248
    -0.34676
    -0.22677
    -0.10678
     0.01320
     0.08177
    -0.02108
     0.06463
     0.03034
    -0.05536
     0.09891
     0.11605
    -0.05536
     0.03034
    -0.02108
     0.09891
     0.03034
     0.13319
     0.32174
     0.18461
     0.13319
     0.23604
     0.27032
     0.30460
     0.30460
     0.27032
     0.28746
     0.40745
     0.30460
     0.37317
     0.20176
     0.21890
     0.35603
     0.27032
     0.03034
    -0.07250
     0.03034
     0.06463
     0.04749
    -0.05536
    -0.20963
    -0.14107
     0.01320
    -0.00394
     0.03034
    -0.03822
     0.03034
    -0.03822
     0.04749
     0.09891
     0.06463
     0.09891
     0.06463
     0.20176
     0.23604
     0.35603
     0.11605
     0.21890
     0.27032
     0.40745
     0.37317
     0.25318
     0.40745
     0.35603
     0.32174
     0.30460
     0.37317
     0.37317
     0.35603
     0.47601
     0.37317
     0.37317
     0.37317
     0.39031
     0.28746
     0.39031
     0.35603
     0.21890
     0.25318
     0.30460
     0.23604
     0.28746
     0.18461
     0.13319
     0.20176
     0.32174
     0.15033
    -0.00394
     0.23604
     0.25318
     0.09891
     0.30460
     0.33888
     0.23604
     0.33888
     0.42459
     0.42459
     0.27032
     0.44173
     0.66457
     0.78455
     0.85312
     0.76741
     0.69885
     0.78455
     0.64742
     0.68171
     0.83598
     0.92168
     0.73313
     0.83598
     0.59600
     0.66457
     0.76741
     0.66457
     0.66457
     0.52744
     0.52744
     0.44173
     0.40745
     0.45887
     0.52744
     0.45887
     0.45887
     0.37317
     0.39031
     0.40745
     0.49315
     0.51030
     0.52744
     0.37317
     0.20176
     0.27032
     0.39031
     0.49315
     0.45887
     0.35603
     0.47601
     0.30460
     0.23604
     0.40745
     0.44173
     0.37317
     0.51030
     0.37317
     0.30460
     0.35603
     0.33888
     0.42459
     0.33888
     0.28746
     0.16747
     0.23604
     0.39031
     0.32174
     0.30460
     0.23604
     0.30460
     0.27032
     0.23604
     0.37317
     0.33888
     0.32174
     0.44173
     0.40745
     0.39031
     0.49315
     0.39031
     0.35603
     0.45887
     0.32174
     0.33888
     0.32174
     0.40745
     0.23604
     0.23604
     0.20176
     0.28746
     0.20176
     0.20176
     0.11605
     0.15033
     0.21890
     0.23604
     0.18461
     0.23604
     0.21890
     0.23604
     0.23604
     0.40745
     0.32174
     0.25318
     0.37317
     0.32174
     0.32174
     0.25318
     0.25318
     0.21890
     0.35603
     0.35603
     0.27032
     0.11605
     0.15033
     0.18461
     0.11605
     0.16747
     0.09891
     0.03034
     0.18461
     0.03034
     0.09891
     0.11605
     0.11605
    -0.00394
     0.03034
     0.18461
     0.13319
     0.13319
     0.13319
     0.16747
     0.08177
     0.06463
     0.20176
     0.11605
     0.08177
     0.21890
     0.21890
     0.16747
     0.04749
    -0.10678
     0.01320
     0.08177
     0.16747
     0.15033
     0.16747
     0.03034
    -0.02108
     0.03034
     0.09891
     0.16747
    -0.03822
     0.09891
     0.13319
     0.21890
     0.08177
    -0.00394
     0.11605
     0.21890
     0.40745
     0.16747
     0.13319
     0.11605
     0.11605
     0.16747
     0.21890
     0.23604
     0.18461
     0.21890
     0.20176
     0.18461
     0.21890
     0.20176
     0.08177
     0.13319
     0.27032
     0.23604
     0.15033
     0.23604
     0.21890
     0.18461
     0.23604
     0.28746
     0.16747
     0.13319
     0.13319
     0.20176
     0.21890
     0.18461
     0.13319
     0.27032
     0.33888
     0.27032
     0.23604
     0.27032
     0.37317
     0.35603
     0.44173
     0.57886
     0.44173
     0.51030
     0.45887
     0.61314
     0.71599
     0.71599
     0.63028
     0.69885
     0.80169
     0.76741
     0.87026
     0.66457
     0.69885
     0.56172
     0.44173
     0.52744
     0.64742
     0.51030
     0.37317
     0.37317
     0.39031
     0.35603
     0.27032
     0.42459
     0.23604
     0.25318
     0.30460
     0.23604
     0.21890
     0.25318
     0.32174
     0.45887
     0.32174
     0.11605
     0.13319
     0.30460
     0.49315
     0.33888
     0.18461
     0.06463
     0.09891
     0.08177
     0.03034
     0.03034
    -0.08964
     0.08177
    -0.00394
    -0.05536
     0.18461
     0.15033
     0.01320
     0.06463
    -0.07250
    -0.05536
     0.01320
    -0.00394
     0.11605
     0.23604
     0.11605
     0.11605
     0.08177
    -0.00394
    -0.00394
     0.03034
     0.11605
     0.01320
    -0.00394
    -0.00394
    -0.08964
    -0.10678
    -0.12393
    -0.02108
    -0.14107
    -0.05536
    -0.00394
     0.03034
    -0.00394
    -0.00394
    -0.03822
    -0.10678
     0.09891
     0.09891
     0.09891
     0.04749
     0.13319
     0.13319
     0.21890
     0.15033
     0.15033
     0.15033
     0.20176
     0.18461
     0.25318
     0.20176
     0.21890
     0.18461
     0.23604
     0.27032
     0.21890
     0.27032
     0.23604
     0.35603
     0.30460
     0.39031
     0.28746
     0.30460
     0.33888
     0.35603
     0.39031
     0.33888
     0.39031
     0.35603
     0.35603
     0.47601
     0.32174
     0.30460
     0.40745
     0.28746
     0.35603
     0.39031
     0.30460
     0.18461
     0.33888
     0.37317
     0.16747
     0.18461
     0.25318
     0.06463
     0.03034
     0.16747
     0.06463
     0.08177
     0.08177
    -0.02108
    -0.10678
    -0.10678
    -0.12393
    -0.12393
    -0.22677
    -0.05536
    -0.00394
    -0.08964
    -0.05536
    -0.20963
    -0.22677
    -0.00394
     0.04749
    -0.02108
    -0.02108
    -0.02108
    -0.03822
    -0.02108
    -0.00394
     0.01320
     0.09891
     0.21890
     0.32174
     0.11605
     0.20176
     0.13319
     0.11605
     0.23604
     0.35603
     0.28746
     0.27032
     0.30460
     0.16747
     0.21890
     0.20176
     0.27032
     0.27032
     0.28746
     0.15033
     0.21890
     0.33888
     0.18461
     0.27032
     0.23604
     0.35603
     0.33888
     0.30460
     0.28746
     0.32174
     0.21890
     0.28746
     0.33888
     0.37317
     0.37317
     0.30460
     0.27032
     0.18461
     0.16747
     0.13319
     0.08177
     0.18461
     0.23604
     0.28746
     0.40745
     0.21890
     0.08177
    -0.05536
    -0.22677
    -0.32962
    -0.24391
    -0.26105
    -0.39818
    -0.53531
    -0.43247
    -0.53531
    -0.74101
    -0.82671
    -1.06669
    -1.23810
    -1.20382
    -1.32380
    -1.25524
    -1.23810
    -1.28952
    -1.30666
    -1.23810
    -1.32380
    -1.25524
    -1.28952
    -1.49522
    -1.20382
    -1.34095
    -1.32380
    -1.34095
    -1.47807
    -1.32380
    -1.20382
    -1.10097
    -1.25524
    -1.28952
    -1.08383
    -1.15239
    -1.20382
    -1.16953
    -1.11811
    -1.06669
    -1.13525
    -1.01526
    -1.06669
    -1.13525
    -1.11811
    -1.03241
    -1.01526
    -0.92956
    -1.08383
    -1.03241
    -0.92956
    -0.82671
    -0.86099
    -0.89528
    -0.86099
    -0.75815
    -0.75815
    -0.72387
    -0.79243
    -0.65530
    -0.62102
    -0.65530
    -0.60388
    -0.55245
    -0.63816
    -0.68958
    -0.60388
    -0.63816
    -0.56960
    -0.58674
    -0.68958
    -0.55245
    -0.56960
    -0.63816
    -0.63816
    -0.53531
    -0.46675
    -0.56960
    -0.56960
    -0.46675
    -0.44961
    -0.43247
    -0.44961
    -0.38104
    -0.36390
    -0.31248
    -0.22677
    -0.24391
    -0.10678
    -0.19249
    -0.19249
    -0.19249
     0.01320
    -0.20963
    -0.22677
    -0.22677
    -0.00394
    -0.00394
    -0.08964
    -0.05536
    -0.15821
    -0.07250
    -0.08964
    -0.08964
    -0.07250
    -0.14107
    -0.14107
    -0.27820
    -0.19249
    -0.14107
    -0.05536
     0.04749
    -0.14107
    -0.20963
    -0.27820
    -0.27820
    -0.15821
    -0.19249
    -0.31248
    -0.41532
    -0.36390
    -0.26105
    -0.31248
    -0.48389
    -0.44961
    -0.44961
    -0.53531
    -0.41532
    -0.46675
    -0.55245
    -0.39818
    -0.34676
    -0.34676
    -0.38104
    -0.41532
    -0.41532
    -0.38104
    -0.19249
    -0.07250
    -0.24391
    -0.14107
    -0.10678
    -0.26105
    -0.20963
    -0.24391
    -0.22677
    -0.29534
    -0.32962
    -0.36390
    -0.39818
    -0.34676
    -0.32962
    -0.26105
    -0.22677
    -0.41532
    -0.63816
    -0.63816
    -0.41532
    -0.34676
    -0.20963
    -0.38104
    -0.60388
    -0.53531
    -0.50103
    -0.38104
     0.06463
    -0.26105
    -0.36390
    -0.53531
    -0.29534
    -0.24391
    -0.05536
     0.20176
     0.32174
     0.33888
     0.01320
     0.06463
     0.37317
     0.30460
     0.40745
     0.52744
     0.52744
     0.69885
     0.54458
     0.52744
     0.44173
     0.23604
     0.35603
     0.49315
     0.52744
     0.45887
     0.25318
     0.18461
    -0.02108
     0.15033
     0.09891
    -0.00394
     0.11605
     0.21890
    -0.17535
    -0.39818
    -0.48389
    -0.50103
    -0.56960
    -0.56960
    -0.46675
    -0.36390
    -0.39818
    -0.56960
    -0.72387
    -0.77529
    -0.86099
    -0.86099
    -0.79243
    -0.67244
    -0.48389
    -0.56960
    -0.60388
    -0.55245
    -0.44961
    -0.55245
    -0.60388
    -0.36390
    -0.41532
    -0.41532
    -0.32962
    -0.32962
    -0.20963
    -0.17535
    -0.24391
    -0.26105
    -0.12393
    -0.03822
    -0.03822
     0.01320
     0.03034
     0.06463
    -0.03822
     0.04749
    -0.02108
    -0.05536
    -0.08964
    -0.00394
     0.03034
     0.06463
    -0.10678
    -0.08964
    -0.14107
    -0.03822
    -0.03822
    -0.10678
    -0.07250
    -0.08964
    -0.15821
    -0.22677
    -0.02108
    -0.19249
    -0.05536
    -0.02108
    -0.20963
    -0.19249
    -0.20963
    -0.12393
    -0.07250
    -0.17535
    -0.29534
    -0.32962
    -0.29534
    -0.29534
    -0.19249
    -0.12393
    -0.10678
    -0.20963
    -0.26105
    -0.17535
    -0.03822
    -0.02108
     0.04749
    -0.07250
    -0.03822
    -0.02108
     0.08177
     0.16747
     0.01320
     0.03034
     0.16747
     0.09891
     0.03034
    -0.08964
    -0.14107
    -0.00394
     0.03034
     0.18461
    -0.14107
    -0.29534
    -0.36390
    -0.14107
     0.04749
     0.08177
    -0.05536
    -0.15821
    -0.03822
    -0.15821
     0.01320
    -0.07250
    -0.05536
     0.03034
     0.09891
     0.15033
     0.15033
     0.11605
     0.03034
     0.30460
     0.28746
     0.15033
     0.16747
     0.13319
     0.32174
     0.25318
     0.28746
     0.45887
     0.32174
     0.30460
     0.30460
     0.15033
     0.18461
     0.18461
     0.33888
     0.21890
     0.27032
     0.15033
     0.16747
     0.18461
     0.11605
     0.09891
     0.08177
     0.06463
     0.11605
     0.03034
    -0.08964
     0.11605
     0.18461
    -0.02108
    -0.03822
    -0.12393
    -0.05536
    -0.07250
    -0.08964
    -0.15821
    -0.07250
    -0.20963
    -0.27820
    -0.12393
    -0.34676
    -0.34676
    -0.22677
    -0.41532
    -0.43247
    -0.32962
    -0.55245
    -0.55245
    -0.86099
    -0.74101
    -0.74101
    -0.31248
     0.08177
     0.03034
    -0.08964
     0.06463
    -0.15821
    -0.00394
     0.33888
     0.39031
     0.49315
     0.27032
     0.30460
     0.57886
     0.59600
     0.83598
     0.66457
     0.44173
     0.35603
     0.27032
     0.09891
     0.18461
     0.25318
     0.03034
    -0.15821
    -0.22677
    -0.24391
    -0.17535
    -0.34676
    -0.43247
    -0.48389
    -0.72387
    -0.80957
    -0.67244
    -0.43247
    -0.48389
    -0.65530
    -0.82671
    -0.65530
    -0.55245
    -0.65530
    -0.75815
    -0.44961
    -0.19249
    -0.22677
    -0.22677
    -0.08964
    -0.00394
     0.13319
     0.06463
     0.16747
     0.21890
     0.09891
     0.16747
     0.27032
     0.32174
     0.23604
     0.33888
     0.30460
     0.30460
     0.33888
     0.32174
     0.30460
     0.21890
     0.18461
     0.09891
     0.15033
     0.20176
     0.25318
     0.25318
     0.27032
     0.32174
     0.30460
     0.40745
     0.33888
     0.54458
     0.59600
     0.69885
     0.69885
     0.76741
     0.87026
     0.93882
     1.11024
     1.07595
     1.00739
     0.97311
     0.99025
     1.05881
     1.05881
     1.11024
     1.09309
     1.12738
     1.12738
     1.09309
     1.12738
     1.33307
     1.12738
     1.12738
     1.31593
     1.35021
     1.53876
     1.43592
     1.48734
     1.76160
     1.72732
     1.50448
     1.47020
     1.52162
     1.40163
     1.41878
     1.31593
     1.19594
     0.90454
     0.93882
     0.64742
     0.49315
     0.21890
     0.21890
    -0.10678
    -0.22677
    -0.22677
    -0.41532
    -0.55245
    -0.92956
    -1.03241
    -1.08383
    -1.13525
    -1.11811
    -1.11811
    -1.27238
    -1.32380
    -1.15239
    -1.30666
    -1.49522
    -1.18668
    -1.28952
    -1.15239
    -1.04955
    -1.01526
    -0.92956
    -1.01526
    -0.92956
    -0.77529
    -0.82671
    -0.74101
    -0.60388
    -0.65530
    -0.53531
    -0.53531
    -0.62102
    -0.53531
    -0.58674
    -0.27820
    -0.22677
    -0.17535
    -0.19249
    -0.27820
    -0.24391
    -0.07250
    -0.08964
    -0.14107
    -0.10678
    -0.14107
    -0.07250
     0.04749
     0.01320
    -0.03822
    -0.27820
    -0.10678
    -0.19249
    -0.38104
    -0.27820
    -0.15821
    -0.22677
    -0.24391
    -0.44961
    -0.26105
    -0.19249
    -0.36390
    -0.10678
    -0.20963
    -0.46675
    -0.53531
    -0.41532
    -0.39818
    -0.38104
    -0.31248
    -0.20963
    -0.05536
    -0.12393
    -0.08964
    -0.07250
     0.11605
     0.08177
     0.20176
     0.37317
    -0.00394
    -0.08964
     0.73313
     0.97311
     0.40745
     0.64742
     0.83598
     0.42459
     0.35603
     0.37317
     0.09891
     0.08177
     0.25318
     0.23604
    -0.02108
    -0.22677
    -0.36390
    -0.44961
    -0.46675
    -0.43247
    -0.48389
    -0.48389
    -0.44961
    -0.70672
    -0.58674
    -0.53531
    -0.43247
    -0.48389
    -0.44961
    -0.36390
    -0.34676
    -0.29534
    -0.36390
    -0.27820
    -0.14107
    -0.05536
    -0.12393
    -0.03822
    -0.00394
    -0.07250
     0.01320
     0.03034
     0.06463
     0.11605
     0.09891
     0.16747
     0.20176
     0.11605
     0.04749
     0.23604
     0.25318
     0.21890
     0.08177
     0.08177
     0.13319
     0.09891
     0.16747
     0.20176
     0.18461
     0.15033
     0.04749
     0.11605
     0.18461
     0.18461
     0.13319
     0.33888
     0.35603
     0.27032
     0.13319
     0.21890
     0.23604
     0.42459
     0.30460
     0.44173
     0.37317
     0.27032
     0.20176
     0.30460
     0.35603
     0.40745
     0.37317
     0.45887
     0.42459
     0.40745
     0.47601
     0.59600
     0.69885
     0.59600
     0.37317
     0.47601
     0.33888
     0.49315
     0.57886
     0.49315
     0.42459
     0.33888
     0.47601
     0.45887
     0.35603
     0.16747
     0.11605
     0.15033
     0.23604
     0.25318
     0.13319
     0.21890
     0.20176
     0.18461
     0.21890
     0.15033
     0.20176
     0.20176
     0.27032
     0.27032
     0.25318
     0.25318
     0.35603
     0.27032
     0.39031
     0.30460
     0.11605
     0.21890
     0.45887
     0.32174
     0.45887
     0.28746
     0.30460
     0.28746
     0.30460
     0.28746
     0.32174
     0.30460
     0.35603
     0.42459
     0.32174
     0.54458
     0.40745
     0.25318
     0.27032
     0.16747
     0.23604
     0.20176
     0.42459
     0.21890
     0.20176
    -0.00394
     0.09891
    -0.08964
    -0.03822
    -0.07250
    -0.17535
     0.04749
    -0.05536
    -0.29534
    -0.36390
    -0.29534
    -0.10678
    -0.05536
    -0.10678
    -0.05536
    -0.08964
    -0.22677
    -0.32962
    -0.50103
    -0.43247
    -0.27820
    -0.26105
    -0.26105
    -0.31248
    -0.53531
    -0.41532
    -0.03822
    -0.03822
    -0.22677
    -0.15821
    -0.02108
     0.06463
     0.27032
     0.35603
    -0.08964
    -0.00394
     0.20176
     0.42459
     0.25318
     0.33888
     0.11605
    -0.03822
    -0.02108
     0.37317
     0.16747
    -0.07250
    -0.12393
    -0.29534
    -0.27820
    -0.15821
    -0.17535
    -0.15821
    -0.38104
    -0.19249
    -0.29534
    -0.07250
    -0.22677
    -0.22677
    -0.08964
    -0.03822
    -0.26105
    -0.08964
    -0.31248
     0.13319
     0.16747
     0.03034
    -0.05536
     0.03034
     0.18461
     0.25318
     0.20176
     0.30460
     0.16747
     0.16747
     0.28746
     0.27032
     0.09891
     0.08177
     0.03034
     0.13319
     0.30460
     0.27032
     0.18461
     0.11605
     0.16747
     0.13319
    -0.00394
     0.04749
     0.13319
     0.16747
     0.06463
     0.04749
     0.03034
     0.03034
    -0.02108
     0.06463
    -0.05536
     0.03034
     0.08177
    -0.03822
     0.06463
     0.03034
    -0.00394
    -0.05536
    -0.03822
     0.06463
     0.11605
    -0.03822
     0.06463
     0.08177
     0.11605
     0.15033
     0.18461
     0.15033
     0.06463
     0.35603
     0.28746
     0.11605
     0.18461
     0.20176
     0.25318
     0.11605
     0.16747
     0.20176
     0.21890
     0.08177
     0.16747
     0.11605
    -0.05536
     0.08177
     0.21890
     0.13319
     0.21890
     0.09891
    -0.02108
    -0.07250
     0.13319
     0.27032
     0.06463
     0.21890
     0.21890
     0.23604
     0.27032
     0.27032
     0.28746
     0.27032
     0.20176
     0.27032
     0.32174
     0.30460
     0.33888
     0.18461
     0.32174
     0.59600
     0.42459
     0.20176
     0.21890
     0.04749
     0.20176
     0.16747
     0.11605
    -0.02108
     0.09891
     0.30460
     0.08177
    -0.14107
    -0.24391
    -0.15821
    -0.15821
    -0.19249
    -0.22677
    -0.20963
    -0.08964
    -0.22677
    -0.24391
    -0.27820
    -0.32962
    -0.05536
    -0.15821
    -0.10678
    -0.24391
    -0.19249
    -0.07250
    -0.05536
     0.35603
     0.37317
     0.06463
     0.03034
     0.15033
     0.06463
     0.13319
     0.13319
     0.03034
     0.13319
     0.13319
     0.25318
     0.03034
    -0.00394
    -0.03822
    -0.15821
    -0.07250
    -0.02108
     0.03034
    -0.19249
    -0.17535
    -0.12393
    -0.24391
    -0.02108
    -0.03822
    -0.08964
    -0.05536
     0.11605
    -0.03822
     0.03034
     0.01320
    -0.07250
    -0.31248
    -0.15821
    -0.00394
    -0.19249
    -0.17535
    -0.12393
    -0.00394
    -0.00394
    -0.15821
    -0.32962
    -0.34676
    -0.43247
    -0.27820
    -0.02108
     0.01320
     0.04749
    -0.07250
    -0.31248
    -0.10678
    -0.17535
    -0.02108
    -0.03822
     0.08177
     0.08177
     0.16747
    -0.05536
    -0.10678
     0.03034
     0.04749
    -0.05536
    -0.02108
     0.08177
     0.01320
    -0.05536
     0.06463
     0.23604
     0.30460
     0.33888
     0.21890
     0.32174
     0.28746
     0.25318
     0.27032
     0.27032
     0.23604
     0.37317
     0.33888
     0.25318
     0.18461
     0.09891
     0.20176
     0.25318
     0.20176
     0.03034
     0.08177
    -0.00394
     0.08177
     0.03034
    -0.02108
     0.09891
     0.11605
     0.13319
     0.20176
     0.09891
     0.11605
     0.06463
     0.11605
     0.13319
     0.16747
     0.06463
     0.18461
     0.23604
     0.06463
     0.13319
     0.06463
     0.18461
     0.21890
     0.13319
     0.13319
     0.13319
     0.13319
     0.13319
     0.16747
     0.13319
     0.16747
     0.09891
     0.15033
     0.13319
     0.16747
     0.06463
     0.25318
     0.20176
    -0.00394
     0.11605
     0.06463
    -0.00394
     0.01320
     0.04749
    -0.08964
    -0.07250
    -0.24391
    -0.22677
    -0.22677
    -0.41532
    -0.50103
    -0.55245
    -0.65530
    -0.60388
    -0.50103
    -0.60388
    -0.82671
    -1.08383
    -1.18668
    -1.06669
    -1.25524
    -1.16953
    -1.27238
    -1.30666
    -1.40951
    -1.52950
    -1.51236
    -1.59806
    -1.82090
    -1.90660
    -1.90660
    -1.87232
    -2.06087
    -2.14658
    -2.07801
    -2.12944
    -2.31799
    -2.31799
    -2.33513
    -2.50654
    -2.33513
    -2.54082
    -2.72938
    -2.71224
    -2.76366
    -2.48940
    -2.43798
    -2.57511
    -2.72938
    -2.71224
    -2.60939
    -2.57511
    -2.60939
    -2.88365
    -2.74652
    -2.67795
    -2.79794
    -2.60939
    -2.48940
    -2.57511
    -2.71224
    -2.66081
    -2.62653
    -2.55797
    -2.57511
    -2.52368
    -2.43798
    -2.50654
    -2.36941
    -2.50654
    -2.24943
    -2.26657
    -2.16372
    -2.14658
    -2.11230
    -2.23228
    -2.31799
    -2.38655
    -2.36941
    -2.24943
    -2.11230
    -2.00945
    -2.06087
    -2.24943
    -2.26657
    -2.45512
    -2.30085
    -2.21514
    -2.14658
    -2.24943
    -2.40370
    -2.57511
    -2.42084
    -2.35227
    -2.28371
    -2.40370
    -2.36941
    -2.54082
    -2.69509
    -2.50654
    -2.64367
    -2.50654
    -2.40370
    -2.31799
    -2.21514
    -2.06087
    -2.18086
    -1.90660
    -1.75233
    -1.70091
    -1.92374
    -2.18086
    -2.07801
    -1.97517
    -1.75233
    -1.73519
    -1.39237
    -1.30666
    -1.64949
    -1.68377
    -1.49522
    -1.54664
    -1.61520
    -1.71805
    -2.14658
    -1.73519
    -1.73519
    -1.87232
    -1.64949
    -1.46093
    -1.51236
    -1.47807
    -1.75233
    -1.83804
    -1.97517
    -1.99231
    -1.82090
    -1.92374
    -1.78661
    -1.70091
    -1.61520
    -1.59806
    -1.63234
    -1.56378
    -1.51236
    -1.30666
    -1.20382
    -1.28952
    -1.32380
    -1.15239
    -1.25524
    -1.22096
    -1.04955
    -0.92956
    -1.04955
    -0.94670
    -0.91242
    -1.03241
    -0.94670
    -1.01526
    -0.96384
    -0.92956
    -0.87814
    -0.86099
    -0.87814
    -0.87814
    -0.89528
    -0.80957
    -0.72387
    -0.82671
    -0.92956
    -0.68958
    -0.65530
    -0.65530
    -0.65530
    -0.62102
    -0.62102
    -0.60388
    -0.43247
    -0.36390
    -0.41532
    -0.55245
    -0.53531
    -0.48389
    -0.38104
    -0.41532
    -0.46675
    -0.46675
    -0.43247
    -0.53531
    -0.58674
    -0.53531
    -0.58674
    -0.55245
    -0.55245
    -0.63816
    -0.55245
    -0.43247
    -0.46675
    -0.46675
    -0.43247
    -0.24391
    -0.38104
    -0.50103
    -0.26105
    -0.26105
    -0.08964
    -0.08964
    -0.14107
    -0.19249
     0.03034
    -0.08964
    -0.05536
    -0.10678
    -0.05536
    -0.07250
    -0.27820
    -0.03822
     0.06463
    -0.07250
    -0.12393
    -0.05536
     0.01320
    -0.05536
    -0.26105
    -0.24391
     0.03034
     0.13319
     0.15033
    -0.05536
    -0.15821
    -0.20963
    -0.08964
     0.09891
     0.11605
    -0.08964
    -0.05536
    -0.03822
     0.11605
     0.15033
    -0.08964
    -0.10678
    -0.10678
    -0.15821
    -0.12393
    -0.15821
    -0.02108
    -0.08964
    -0.43247
    -0.41532
    -0.22677
    -0.10678
    -0.24391
    -0.32962
    -0.29534
    -0.34676
    -0.38104
    -0.36390
    -0.22677
    -0.14107
    -0.05536
    -0.08964
    -0.00394
    -0.07250
    -0.26105
    -0.19249
     0.06463
    -0.00394
     0.06463
    -0.00394
     0.08177
     0.06463
     0.03034
    -0.14107
    -0.08964
    -0.14107
    -0.15821
    -0.22677
    -0.17535
    -0.14107
    -0.07250
    -0.14107
    -0.07250
    -0.26105
    -0.34676
    -0.10678
    -0.38104
    -0.17535
     0.06463
    -0.00394
    -0.15821
    -0.02108
    -0.14107
    -0.20963
    -0.08964
     0.28746
    -0.00394
    -0.17535
     0.11605
     0.11605
     0.18461
     0.04749
     0.15033
     0.04749
    -0.12393
    -0.05536
    -0.10678
     0.25318
     0.32174
     0.01320
    -0.10678
     0.03034
     0.59600
     0.61314
     0.57886
     0.01320
     0.03034
    -0.00394
     0.06463
     0.18461
     0.15033
     0.21890
     0.08177
    -0.00394
    -0.15821
    -0.32962
    -0.60388
    -0.60388
    -0.62102
    -0.68958
    -0.58674
    -0.58674
    -0.67244
    -0.63816
    -0.62102
    -0.60388
    -0.65530
    -0.56960
    -0.36390
    -0.29534
    -0.31248
    -0.20963
    -0.36390
    -0.26105
    -0.31248
    -0.19249
    -0.08964
    -0.05536
     0.04749
    -0.22677
    -0.15821
    -0.14107
    -0.03822
     0.01320
    -0.05536
    -0.00394
    -0.03822
     0.03034
     0.08177
     0.11605
     0.06463
     0.09891
    -0.02108
     0.16747
     0.16747
     0.18461
     0.11605
     0.13319
     0.09891
     0.16747
     0.16747
     0.23604
     0.11605
     0.27032
     0.20176
     0.06463
    -0.00394
    -0.07250
     0.04749
     0.30460
     0.37317
     0.06463
     0.13319
    -0.00394
    -0.14107
     0.09891
     0.25318
     0.21890
     0.18461
     0.03034
     0.23604
     0.33888
     0.49315
     0.45887
     0.30460
     0.30460
     0.56172
     0.45887
     0.28746
     0.40745
     0.54458
     0.54458
     0.44173
     0.20176
     0.37317
     0.45887
     0.51030
     0.45887
     0.42459
     0.23604
     0.06463
     0.03034
     0.21890
     0.37317
     0.42459
     0.15033
     0.18461
     0.06463
     0.01320
    -0.00394
     0.18461
     0.06463
    -0.03822
    -0.08964
     0.01320
    -0.00394
    -0.07250
    -0.05536
     0.15033
    -0.00394
    -0.12393
    -0.08964
    -0.10678
    -0.05536
    -0.00394
     0.03034
     0.09891
     0.16747
     0.08177
     0.06463
    -0.07250
     0.01320
    -0.02108
    -0.07250
     0.09891
     0.18461
     0.06463
     0.03034
     0.18461
     0.15033
     0.11605
    -0.00394
     0.04749
    -0.00394
     0.16747
     0.18461
     0.27032
     0.04749
     0.06463
    -0.08964
    -0.19249
    -0.00394
     0.09891
    -0.03822
    -0.14107
    -0.22677
    -0.00394
     0.20176
     0.11605
     0.11605
     0.11605
     0.13319
     0.23604
     0.30460
     0.35603
     0.30460
     0.28746
     0.49315
     0.32174
     0.13319
     0.06463
     0.16747
    -0.07250
     0.28746
     0.40745
     0.13319
     0.39031
     0.40745
     0.21890
     0.04749
     0.23604
     0.20176
     0.23604
     0.18461
     0.45887
     0.64742
     0.87026
     0.75027
     0.63028
     0.33888
     0.33888
     0.13319
     0.42459
     0.39031
     0.59600
     0.45887
     0.27032
     0.16747
    -0.02108
     0.06463
     0.20176
     0.11605
    -0.12393
     0.08177
     0.04749
     0.04749
    -0.10678
    -0.48389
    -0.36390
    -0.14107
    -0.08964
    -0.15821
    -0.14107
    -0.10678
    -0.19249
    -0.17535
     0.03034
     0.08177
     0.09891
    -0.00394
     0.15033
     0.09891
     0.06463
     0.15033
     0.18461
     0.20176
     0.13319
     0.11605
    -0.00394
     0.09891
     0.09891
    -0.12393
     0.09891
     0.11605
     0.06463
     0.03034
     0.09891
    -0.08964
    -0.08964
     0.03034
     0.06463
     0.08177
     0.13319
     0.11605
     0.08177
     0.08177
     0.21890
     0.20176
     0.15033
     0.44173
     0.35603
     0.20176
     0.23604
     0.25318
     0.32174
     0.47601
     0.51030
     0.66457
     0.76741
     0.64742
     0.64742
     0.68171
     0.76741
     0.90454
     0.93882
     1.02453
     0.88740
     0.81884
     0.80169
     1.12738
     1.12738
     1.02453
     0.93882
     1.26451
     1.28165
     1.21308
     1.05881
     1.00739
     1.17880
     1.11024
     0.95597
     1.41878
     1.65875
     1.55590
     1.40163
     1.43592
     1.43592
     1.16166
     1.21308
     1.45306
     1.40163
     1.14452
     1.05881
     0.93882
     1.11024
     0.93882
     0.52744
     0.51030
     0.45887
     0.27032
     0.33888
     0.30460
    -0.03822
    -0.14107
    -0.41532
    -0.50103
    -0.56960
    -0.44961
    -0.41532
    -0.53531
    -0.63816
    -0.79243
    -0.86099
    -1.04955
    -1.08383
    -0.99812
    -1.06669
    -0.99812
    -0.98098
    -0.99812
    -1.10097
    -0.96384
    -0.96384
    -0.68958
    -0.55245
    -0.60388
    -0.77529
    -0.53531
    -0.36390
    -0.27820
    -0.17535
    -0.39818
    -0.50103
    -0.22677
    -0.24391
    -0.05536
     0.06463
    -0.14107
    -0.19249
    -0.19249
     0.04749
    -0.15821
    -0.22677
    -0.08964
    -0.08964
    -0.19249
    -0.15821
    -0.03822
     0.21890
     0.30460
     0.33888
     0.23604
     0.16747
     0.35603
     0.63028
     0.52744
     0.25318
     0.20176
     0.44173
     0.37317
     0.32174
     0.13319
     0.28746
     0.39031
     0.37317
     0.49315
     0.16747
    -0.07250
     0.09891
     0.27032
     0.33888
     0.20176
     0.03034
     0.15033
     0.45887
     0.37317
     0.09891
    -0.02108
     0.01320
     0.25318
     0.40745
     0.15033
     0.16747
    -0.03822
    -0.05536
    -0.27820
    -0.32962
    -0.41532
    -0.29534
    -0.07250
    -0.24391
    -0.22677
    -0.27820
    -0.29534
    -0.26105
    -0.15821
    -0.19249
    -0.32962
    -0.20963
    -0.15821
     0.08177
     0.08177
     0.08177
     0.11605
     0.15033
     0.08177
     0.18461
     0.23604
     0.25318
     0.23604
     0.18461
     0.40745
     0.45887
     0.15033
     0.21890
     0.37317
     0.35603
     0.25318
     0.18461
     0.25318
     0.23604
     0.32174
     0.28746
     0.23604
     0.21890
     0.21890
     0.08177
     0.21890
     0.30460
     0.09891
     0.08177
     0.08177
     0.21890
     0.15033
     0.08177
     0.11605
     0.03034
    -0.00394
     0.09891
    -0.02108
     0.01320
     0.06463
     0.06463
    -0.05536
     0.11605
    -0.07250
    -0.08964
    -0.00394
     0.11605
     0.18461
     0.04749
     0.03034
     0.06463
     0.03034
     0.06463
     0.13319
     0.04749
     0.03034
     0.13319
     0.01320
     0.03034
    -0.00394
    -0.08964
    -0.32962
    -0.26105
    -0.03822
    -0.10678
    -0.14107
    -0.20963
    -0.10678
    -0.02108
    -0.22677
    -0.10678
    -0.07250
    -0.05536
    -0.07250
     0.23604
     0.33888
     0.25318
     0.08177
     0.03034
     0.06463
     0.20176
     0.28746
     0.23604
     0.30460
     0.04749
     0.04749
    -0.02108
     0.04749
     0.04749
    -0.07250
    -0.10678
     0.21890
     0.32174
     0.32174
     0.18461
     0.21890
     0.18461
     0.06463
     0.23604
     0.25318
     0.03034
     0.18461
     0.30460
     0.11605
    -0.08964
    -0.10678
    -0.19249
     0.03034
    -0.10678
    -0.41532
    -0.34676
    -0.38104
    -0.20963
    -0.15821
    -0.15821
    -0.08964
    -0.14107
    -0.03822
    -0.15821
    -0.14107
     0.01320
     0.25318
     0.11605
     0.09891
     0.16747
     0.04749
     0.21890
     0.33888
     0.04749
    -0.19249
    -0.27820
    -0.14107
     0.08177
     0.03034
     0.11605
     0.06463
    -0.02108
     0.13319
     0.03034
     0.15033
     0.11605
    -0.15821
    -0.20963
     0.01320
    -0.02108
     0.16747
     0.40745
     0.28746
     0.01320
     0.08177
     0.16747
    -0.08964
    -0.03822
    -0.02108
    -0.08964
    -0.08964
     0.18461
     0.15033
     0.15033
     0.06463
     0.21890
     0.03034
     0.42459
     0.47601
     0.59600
     0.71599
     0.30460
     0.25318
     0.37317
     0.45887
     0.68171
     0.75027
     0.88740
     0.57886
     0.40745
     0.32174
     0.32174
     0.27032
     0.20176
     0.08177
     0.03034
     0.04749
     0.04749
     0.15033
     0.03034
    -0.05536
    -0.08964
    -0.26105
    -0.14107
     0.03034
    -0.02108
     0.06463
     0.16747
     0.01320
    -0.02108
    -0.00394
     0.08177
     0.06463
     0.23604
     0.20176
     0.18461
     0.20176
     0.18461
     0.04749
     0.06463
     0.20176
     0.13319
     0.06463
     0.09891
     0.11605
     0.15033
     0.13319
     0.06463
     0.04749
     0.06463
    -0.05536
    -0.00394
    -0.00394
     0.04749
    -0.00394
     0.06463
     0.06463
     0.08177
    -0.07250
    -0.00394
     0.01320
     0.13319
    -0.12393
     0.06463
    -0.00394
     0.09891
     0.03034
     0.16747
     0.15033
     0.11605
     0.08177
     0.08177
     0.30460
     0.27032
     0.23604
     0.25318
     0.23604
     0.16747
     0.18461
     0.28746
     0.09891
     0.16747
     0.32174
     0.16747
     0.09891
     0.03034
     0.11605
    -0.07250
    -0.03822
     0.03034
     0.06463
    -0.03822
     0.04749
     0.08177
     0.03034
     0.03034
     0.06463
     0.06463
     0.23604
     0.21890
     0.18461
     0.21890
     0.20176
     0.04749
     0.16747
     0.33888
     0.21890
     0.28746
     0.15033
     0.18461
     0.20176
     0.20176
     0.32174
     0.04749
     0.15033
     0.04749
     0.11605
    -0.14107
    -0.10678
     0.06463
     0.23604
     0.20176
    -0.08964
    -0.22677
     0.08177
     0.08177
    -0.02108
    -0.05536
     0.06463
     0.13319
     0.03034
     0.15033
     0.16747
     0.44173
     0.47601
     0.16747
     0.06463
     0.27032
     0.39031
     0.30460
     0.47601
     0.42459
     0.21890
     0.16747
     0.06463
     0.30460
     0.20176
     0.06463
    -0.05536
     0.18461
     0.03034
    -0.15821
    -0.29534
    -0.10678
    -0.27820
    -0.15821
     0.11605
     0.03034
    -0.22677
    -0.22677
    -0.31248
    -0.36390
     0.04749
    -0.27820
    -0.05536
     0.25318
     0.15033
    -0.02108
     0.11605
     0.21890
    -0.00394
    -0.12393
    -0.00394
    -0.00394
     0.03034
     0.11605
     0.06463
    -0.03822
    -0.03822
     0.25318
     0.27032
    -0.14107
    -0.15821
    -0.22677
    -0.14107
    -0.34676
    -0.07250
    -0.08964
    -0.15821
    -0.12393
    -0.10678
    -0.27820
    -0.14107
    -0.14107
    -0.19249
    -0.22677
    -0.20963
    -0.14107
    -0.00394
     0.01320
     0.01320
    -0.07250
     0.13319
     0.11605
     0.21890
     0.28746
     0.23604
     0.16747
     0.06463
     0.16747
     0.21890
     0.23604
     0.09891
     0.09891
    -0.00394
     0.03034
     0.03034
    -0.08964
    -0.19249
    -0.15821
    -0.20963
    -0.08964
    -0.08964
    -0.24391
    -0.26105
    -0.26105
    -0.24391
    -0.20963
    -0.12393
    -0.14107
    -0.08964
    -0.17535
    -0.03822
    -0.15821
    -0.22677
     0.03034
     0.03034
    -0.03822
    -0.05536
     0.09891
     0.13319
     0.04749
     0.01320
    -0.02108
     0.08177
     0.18461
     0.16747
     0.11605
     0.04749
    -0.02108
    -0.17535
     0.06463
    -0.02108
    -0.19249
    -0.22677
    -0.20963
    -0.19249
    -0.15821
    -0.19249
    -0.26105
    -0.31248
    -0.34676
    -0.51817
    -0.44961
    -0.27820
    -0.31248
    -0.36390
    -0.44961
    -0.36390
    -0.27820
    -0.43247
    -0.43247
    -0.58674
    -0.46675
    -0.46675
    -0.70672
    -0.72387
    -0.65530
    -0.44961
    -0.07250
    -0.46675
    -0.79243
    -0.94670
    -1.13525
    -0.87814
    -0.79243
    -1.03241
    -1.15239
    -1.06669
    -1.08383
    -1.25524
    -1.30666
    -1.52950
    -1.47807
    -1.68377
    -1.85518
    -1.85518
    -1.80376
    -1.88946
    -1.90660
    -1.97517
    -1.90660
    -2.00945
    -2.45512
    -2.47226
    -2.31799
    -2.31799
    -2.33513
    -2.45512
    -2.43798
    -2.43798
    -2.60939
    -2.43798
    -2.42084
    -2.40370
    -2.21514
    -2.23228
    -2.30085
    -2.04373
    -1.97517
    -2.02659
    -1.94089
    -1.58092
    -1.90660
    -2.00945
    -1.75233
    -1.75233
    -1.75233
    -1.71805
    -1.70091
    -1.59806
    -1.94089
    -1.90660
    -1.75233
    -1.73519
    -1.82090
    -1.78661
    -1.54664
    -1.22096
    -1.56378
    -2.06087
    -1.66663
    -1.52950
    -1.39237
    -1.18668
    -1.44379
    -1.49522
    -1.51236
    -1.52950
    -1.47807
    -1.42665
    -1.51236
    -1.52950
    -1.35809
    -1.51236
    -1.63234
    -1.66663
    -1.49522
    -1.27238
    -1.39237
    -1.52950
    -1.63234
    -1.52950
    -1.42665
    -1.42665
    -1.35809
    -1.40951
    -1.54664
    -1.46093
    -1.30666
    -1.22096
    -1.40951
    -1.46093
    -1.51236
    -1.54664
    -1.25524
    -1.27238
    -1.30666
    -1.15239
    -1.37523
    -1.37523
    -1.22096
    -1.22096
    -1.47807
    -1.32380
    -1.28952
    -1.18668
    -0.99812
    -1.22096
    -1.13525
    -1.10097
    -1.25524
    -1.25524
    -1.11811
    -0.89528
    -0.89528
    -0.89528
    -0.77529
    -0.60388
    -0.62102
    -0.75815
    -0.68958
    -0.62102
    -0.68958
    -0.67244
    -0.62102
    -0.46675
    -0.29534
    -0.44961
    -0.50103
    -0.43247
    -0.44961
    -0.55245
    -0.55245
    -0.43247
    -0.44961
    -0.62102
    -0.39818
    -0.22677
    -0.29534
    -0.24391
    -0.14107
    -0.14107
    -0.07250
    -0.12393
    -0.02108
     0.23604
     0.28746
     0.23604
     0.16747
     0.33888
     0.09891
    -0.05536
    -0.00394
     0.13319
     0.08177
    -0.14107
    -0.20963
    -0.41532
    -0.53531
    -0.51817
    -0.70672
    -0.98098
    -1.04955
    -1.06669
    -0.99812
    -1.13525
    -1.32380
    -1.40951
    -1.27238
    -1.42665
    -1.49522
    -1.68377
    -1.61520
    -1.54664
    -1.64949
    -1.78661
    -1.73519
    -1.68377
    -1.68377
    -1.70091
    -1.71805
    -1.71805
    -1.64949
    -1.85518
    -1.75233
    -1.63234
    -1.61520
    -1.52950
    -1.40951
    -1.64949
    -1.42665
    -1.27238
    -1.46093
    -1.42665
    -1.27238
    -1.32380
    -1.32380
    -1.10097
    -0.96384
    -1.01526
    -1.10097
    -1.16953
    -1.16953
    -0.94670
    -0.87814
    -0.94670
    -0.96384
    -1.01526
    -1.01526
    -1.04955
    -0.89528
    -0.79243
    -0.80957
    -0.86099
    -0.79243
    -0.62102
    -0.86099
    -0.75815
    -0.62102
    -0.55245
    -0.36390
    -0.36390
    -0.55245
    -0.29534
    -0.15821
    -0.14107
    -0.02108
     0.27032
     0.51030
    -0.36390
    -0.62102
    -0.36390
    -0.27820
     0.01320
     0.11605
     0.20176
    -0.17535
    -0.46675
    -0.56960
    -0.43247
    -0.55245
    -0.36390
    -0.44961
    -0.53531
    -0.60388
    -0.56960
    -0.58674
    -0.39818
    -0.14107
    -0.36390
    -0.44961
    -0.20963
    -0.31248
    -0.26105
    -0.03822
    -0.22677
    -0.31248
    -0.03822
     0.06463
    -0.00394
    -0.07250
    -0.08964
    -0.19249
    -0.12393
    -0.07250
    -0.12393
    -0.08964
    -0.27820
    -0.41532
    -0.34676
    -0.53531
    -0.38104
    -0.36390
    -0.39818
    -0.32962
    -0.31248
    -0.39818
    -0.36390
    -0.53531
    -0.41532
    -0.43247
    -0.43247
    -0.15821
    -0.15821
    -0.32962
    -0.36390
    -0.22677
    -0.14107
    -0.27820
    -0.39818
    -0.29534
    -0.26105
    -0.22677
    -0.22677
    -0.36390
    -0.41532
    -0.36390
    -0.32962
    -0.26105
    -0.17535
    -0.24391
    -0.29534
    -0.26105
    -0.26105
    -0.29534
    -0.20963
    -0.15821
    -0.19249
    -0.10678
    -0.12393
    -0.19249
    -0.29534
    -0.14107
    -0.17535
    -0.29534
    -0.14107
    -0.10678
    -0.12393
    -0.07250
    -0.19249
    -0.14107
    -0.20963
    -0.05536
    -0.00394
     0.06463
    -0.08964
    -0.05536
    -0.07250
    -0.07250
     0.06463
    -0.12393
    -0.07250
    -0.19249
    -0.29534
    -0.39818
    -0.34676
    -0.19249
    -0.22677
    -0.29534
    -0.17535
    -0.29534
    -0.20963
    -0.32962
    -0.29534
    -0.29534
     0.09891
     0.16747
     0.03034
    -0.08964
     0.09891
    -0.07250
     0.03034
    -0.00394
    -0.03822
     0.13319
    -0.03822
    -0.05536
    -0.07250
    -0.12393
    -0.26105
    -0.29534
    -0.05536
    -0.15821
    -0.12393
    -0.22677
    -0.19249
    -0.20963
    -0.27820
    -0.27820
    -0.12393
    -0.10678
     0.11605
     0.01320
    -0.15821
    -0.31248
    -0.22677
    -0.48389
    -0.20963
    -0.03822
    -0.43247
    -0.38104
    -0.26105
    -0.26105
    -0.32962
    -0.44961
    -0.43247
    -0.44961
    -0.32962
    -0.53531
    -0.48389
    -0.46675
    -0.20963
    -0.24391
    -0.15821
    -0.27820
    -0.67244
    -0.27820
     0.06463
    -0.20963
    -0.50103
    -0.46675
    -0.27820
    -0.24391
    -0.36390
    -0.62102
    -0.34676
    -0.29534
    -0.38104
    -0.46675
    -0.32962
    -0.07250
    -0.12393
    -0.19249
     0.16747
     0.08177
    -0.22677
    -0.27820
     0.01320
     0.21890
     0.28746
     0.45887
     0.45887
     0.32174
     0.23604
     0.08177
     0.11605
     0.28746
     0.09891
     0.23604
     0.21890
     0.13319
     0.03034
     0.11605
     0.20176
     0.01320
    -0.00394
    -0.07250
    -0.15821
    -0.00394
    -0.00394
    -0.00394
    -0.22677
    -0.08964
    -0.08964
    -0.00394
    -0.05536
    -0.05536
     0.09891
    -0.00394
    -0.05536
    -0.03822
     0.06463
     0.04749
     0.11605
     0.13319
     0.18461
    -0.02108
    -0.26105
    -0.08964
    -0.05536
     0.03034
     0.01320
     0.06463
    -0.00394
    -0.14107
    -0.19249
    -0.05536
    -0.22677
    -0.14107
    -0.05536
     0.08177
    -0.00394
    -0.08964
    -0.08964
    -0.05536
     0.03034
    -0.10678
    -0.07250
    -0.15821
    -0.07250
    -0.07250
    -0.00394
    -0.02108
    -0.03822
    -0.03822
    -0.15821
    -0.08964
    -0.02108
    -0.14107
    -0.07250
     0.03034
    -0.24391
    -0.14107
    -0.20963
    -0.10678
    -0.05536
    -0.10678
    -0.15821
    -0.10678
    -0.14107
    -0.20963
     0.11605
    -0.12393
    -0.00394
    -0.02108
     0.03034
    -0.00394
     0.13319
    -0.00394
    -0.02108
    -0.03822
    -0.03822
    -0.20963
    -0.22677
    -0.07250
     0.08177
     0.04749
     0.04749
    -0.10678
    -0.27820
    -0.53531
    -0.27820
    -0.08964
    -0.07250
    -0.03822
    -0.05536
    -0.03822
    -0.07250
    -0.19249
    -0.15821
    -0.24391
    -0.26105
    -0.44961
    -0.27820
     0.09891
    -0.03822
    -0.00394
     0.18461
     0.20176
     0.11605
     0.06463
     0.01320
     0.18461
     0.30460
     0.20176
     0.35603
     0.51030
     0.35603
     0.15033
     0.25318
     0.20176
     0.35603
     0.15033
    -0.10678
    -0.03822
    -0.10678
     0.04749
     0.06463
    -0.29534
    -0.12393
     0.01320
     0.06463
    -0.14107
    -0.27820
    -0.24391
    -0.26105
    -0.27820
    -0.12393
    -0.14107
    -0.29534
    -0.27820
    -0.34676
    -0.39818
    -0.22677
    -0.24391
    -0.43247
    -0.48389
    -0.46675
    -0.38104
    -0.39818
    -0.38104
    -0.34676
    -0.34676
    -0.38104
    -0.32962
    -0.22677
    -0.27820
    -0.31248
    -0.14107
    -0.15821
    -0.34676
    -0.36390
    -0.15821
    -0.10678
     0.01320
    -0.10678
    -0.14107
    -0.03822
    -0.05536
    -0.22677
    -0.10678
    -0.07250
    -0.17535
    -0.22677
    -0.19249
     0.03034
    -0.03822
    -0.05536
    -0.05536
    -0.12393
    -0.03822
    -0.14107
    -0.14107
    -0.08964
    -0.03822
    -0.10678
    -0.03822
    -0.02108
    -0.05536
    -0.02108
    -0.14107
    -0.05536
     0.06463
    -0.10678
    -0.08964
     0.03034
     0.04749
    -0.12393
    -0.07250
    -0.07250
    -0.10678
     0.09891
    -0.07250
    -0.07250
    -0.14107
    -0.03822
    -0.03822
    -0.05536
    -0.00394
    -0.02108
    -0.12393
    -0.27820
    -0.10678
    -0.07250
    -0.12393
    -0.32962
    -0.46675
    -0.41532
    -0.41532
    -0.34676
    -0.29534
    -0.36390
    -0.43247
    -0.56960
    -0.31248
    -0.34676
    -0.34676
    -0.20963
    -0.29534
    -0.22677
    -0.27820
    -0.20963
    -0.12393
     0.03034
    -0.07250
    -0.05536
     0.09891
     0.08177
    -0.07250
    -0.12393
    -0.02108
     0.04749
    -0.14107
    -0.15821
     0.06463
     0.01320
    -0.00394
    -0.12393
    -0.15821
    -0.15821
    -0.12393
    -0.22677
    -0.43247
    -0.44961
    -0.51817
    -0.44961
    -0.34676
    -0.46675
    -0.74101
    -0.75815
    -0.84385
    -0.84385
    -0.89528
    -0.99812
    -0.89528
    -0.80957
    -0.77529
    -0.92956
    -0.87814
    -0.74101
    -0.77529
    -0.68958
    -0.58674
    -0.67244
    -0.87814
    -1.03241
    -0.92956
    -0.74101
    -0.62102
    -0.75815
    -0.94670
    -1.22096
    -1.22096
    -1.23810
    -1.22096
    -1.22096
    -1.35809
    -1.51236
    -1.56378
    -1.27238
    -1.47807
    -1.73519
    -1.63234
    -1.37523
    -1.34095
    -1.28952
    -1.23810
    -1.27238
    -1.27238
    -1.16953
    -1.23810
    -1.27238
    -1.30666
    -1.27238
    -1.22096
    -0.91242
    -1.01526
    -1.11811
    -1.04955
    -1.11811
    -1.34095
    -1.22096
    -1.15239
    -1.10097
    -1.25524
    -1.28952
    -1.20382
    -1.18668
    -1.11811
    -1.08383
    -1.13525
    -1.10097
    -0.94670
    -0.96384
    -0.96384
    -0.99812
    -1.04955
    -0.89528
    -0.80957
    -0.82671
    -0.84385
    -0.75815
    -0.75815
    -0.79243
    -0.79243
    -0.72387
    -0.80957
    -0.86099
    -0.68958
    -0.74101
    -0.65530
    -0.68958
    -0.80957
    -0.80957
    -0.87814
    -0.84385
    -0.89528
    -0.84385
    -0.86099
    -0.79243
    -0.63816
    -0.67244
    -0.75815
    -0.92956
    -0.84385
    -0.79243
    -0.79243
    -0.75815
    -0.62102
    -0.74101
    -0.65530
    -0.63816
    -0.51817
    -0.60388
    -0.67244
    -0.68958
    -0.46675
    -0.60388
    -0.62102
    -0.56960
    -0.41532
    -0.48389
    -0.51817
    -0.51817
    -0.50103
    -0.46675
    -0.51817
    -0.41532
    -0.43247
    -0.39818
    -0.34676
    -0.46675
    -0.51817
    -0.38104
    -0.39818
    -0.41532
    -0.39818
    -0.26105
    -0.44961
    -0.36390
    -0.32962
    -0.31248
    -0.39818
    -0.27820
    -0.22677
    -0.34676
    -0.27820
    -0.20963
    -0.27820
    -0.31248
    -0.20963
    -0.34676
    -0.38104
    -0.26105
    -0.20963
    -0.12393
    -0.19249
    -0.32962
    -0.38104
    -0.39818
    -0.26105
    -0.29534
    -0.29534
    -0.32962
    -0.31248
    -0.26105
    -0.22677
    -0.10678
    -0.36390
    -0.20963
    -0.26105
    -0.36390
    -0.19249
    -0.17535
    -0.29534
    -0.26105
    -0.26105
    -0.19249
    -0.08964
    -0.10678
    -0.19249
    -0.29534
    -0.36390
    -0.26105
    -0.14107
    -0.12393
    -0.15821
    -0.15821
    -0.03822
    -0.08964
    -0.05536
    -0.00394
     0.01320
     0.09891
     0.13319
     0.11605
     0.13319
     0.27032
     0.27032
     0.28746
     0.33888
     0.35603
     0.57886
     0.40745
     0.47601
     0.39031
     0.40745
     0.32174
     0.45887
     0.57886
     0.52744
     0.42459
     0.40745
     0.37317
     0.47601
     0.52744
     0.45887
     0.45887
     0.40745
     0.39031
     0.56172
     0.69885
     0.57886
     0.49315
     0.42459
     0.47601
     0.47601
     0.59600
     0.49315
     0.44173
     0.35603
     0.35603
     0.32174
     0.33888
     0.44173
     0.27032
     0.30460
     0.32174
     0.21890
     0.15033
     0.16747
     0.13319
     0.11605
     0.21890
     0.06463
    -0.03822
     0.04749
    -0.00394
    -0.26105
    -0.51817
    -0.48389
    -0.60388
    -0.58674
    -0.58674
    -0.29534
    -0.51817
    -0.79243
    -1.13525
    -1.11811
    -0.98098
    -0.99812
    -0.98098
    -1.01526
    -0.96384
    -0.87814
    -1.03241
    -0.99812
    -1.03241
    -1.01526
    -1.04955
    -1.06669
    -1.01526
    -0.96384
    -1.04955
    -0.94670
    -0.89528
    -0.91242
    -0.79243
    -0.67244
    -0.70672
    -0.72387
    -0.60388
    -0.70672
    -0.58674
    -0.63816
    -0.55245
    -0.29534
    -0.34676
    -0.41532
    -0.27820
    -0.26105
    -0.41532
    -0.34676
    -0.36390
    -0.26105
    -0.32962
    -0.29534
    -0.20963
    -0.39818
    -0.31248
    -0.32962
    -0.48389
    -0.36390
    -0.32962
    -0.34676
    -0.34676
    -0.34676
    -0.38104
    -0.41532
    -0.38104
    -0.44961
    -0.48389
    -0.38104
    -0.43247
    -0.36390
    -0.41532
    -0.29534
    -0.44961
    -0.43247
    -0.26105
    -0.34676
    -0.36390
    -0.39818
    -0.36390
    -0.32962
    -0.32962
    -0.17535
    -0.27820
    -0.22677
    -0.29534
    -0.29534
    -0.27820
    -0.20963
    -0.29534
    -0.22677
    -0.29534
    -0.26105
    -0.31248
    -0.39818
    -0.41532
    -0.39818
    -0.26105
    -0.22677
    -0.41532
    -0.50103
    -0.38104
    -0.36390
    -0.34676
    -0.31248
    -0.19249
    -0.20963
    -0.29534
    -0.15821
    -0.39818
    -0.29534
    -0.24391
    -0.39818
    -0.27820
    -0.31248
    -0.19249
    -0.20963
    -0.41532
    -0.41532
    -0.31248
    -0.26105
    -0.31248
    -0.43247
    -0.26105
    -0.22677
    -0.43247
    -0.46675
    -0.51817
    -0.46675
    -0.32962
    -0.29534
    -0.26105
    -0.29534
    -0.43247
    -0.55245
    -0.50103
    -0.29534
    -0.41532
    -0.39818
    -0.41532
    -0.38104
    -0.31248
    -0.39818
    -0.32962
    -0.31248
    -0.15821
    -0.19249
    -0.17535
    -0.02108
    -0.08964
    -0.07250
    -0.14107
    -0.14107
     0.01320
     0.03034
     0.06463
     0.04749
     0.08177
    -0.08964
    -0.02108
     0.15033
     0.06463
     0.16747
    -0.03822
     0.11605
     0.04749
    -0.07250
    -0.05536
    -0.02108
     0.01320
     0.03034
    -0.02108
    -0.05536
    -0.00394
     0.03034
    -0.03822
    -0.10678
    -0.03822
    -0.08964
    -0.05536
    -0.08964
    -0.05536
     0.01320
    -0.03822
    -0.14107
    -0.02108
    -0.02108
    -0.12393
    -0.08964
    -0.15821
    -0.19249
    -0.07250
    -0.14107
    -0.08964
    -0.05536
    -0.00394
     0.09891
     0.13319
     0.13319
     0.21890
     0.01320
     0.18461
     0.44173
     0.47601
     0.63028
     0.56172
     0.64742
     0.88740
     0.75027
     0.69885
     0.57886
     0.45887
     0.39031
     0.51030
     0.59600
     0.59600
     0.42459
     0.37317
     0.35603
     0.03034
    -0.05536
    -0.00394
    -0.00394
     0.03034
    -0.12393
     0.01320
     0.06463
     0.03034
     0.06463
    -0.05536
    -0.14107
    -0.02108
    -0.12393
    -0.12393
     0.03034
    -0.00394
    -0.08964
    -0.07250
     0.09891
    -0.12393
    -0.10678
    -0.08964
    -0.12393
    -0.17535
    -0.08964
    -0.15821
    -0.05536
    -0.02108
    -0.10678
    -0.19249
    -0.10678
    -0.05536
    -0.14107
    -0.20963
    -0.19249
    -0.12393
    -0.15821
    -0.14107
    -0.07250
    -0.26105
    -0.20963
    -0.26105
    -0.08964
    -0.14107
    -0.17535
    -0.19249
    -0.17535
    -0.05536
    -0.12393
    -0.15821
    -0.15821
    -0.12393
    -0.12393
    -0.08964
    -0.12393
    -0.03822
     0.01320
    -0.07250
    -0.05536
     0.06463
     0.03034
    -0.19249
    -0.19249
     0.16747
     0.20176
     0.03034
    -0.07250
    -0.15821
     0.01320
     0.08177
     0.06463
     0.08177
    -0.00394
     0.08177
     0.03034
     0.06463
     0.06463
     0.06463
     0.08177
     0.18461
     0.21890
     0.18461
     0.11605
     0.11605
     0.13319
     0.21890
     0.16747
     0.01320
     0.06463
     0.06463
     0.15033
     0.11605
     0.16747
     0.20176
    -0.07250
    -0.08964
     0.06463
    -0.20963
    -0.05536
     0.06463
    -0.15821
    -0.22677
    -0.10678
    -0.10678
    -0.20963
    -0.22677
    -0.14107
    -0.10678
    -0.07250
    -0.05536
    -0.29534
    -0.17535
    -0.05536
    -0.07250
    -0.05536
    -0.00394
     0.04749
     0.08177
     0.32174
     0.16747
     0.08177
     0.25318
     0.30460
     0.18461
     0.23604
     0.35603
     0.28746
     0.06463
     0.30460
     0.25318
     0.23604
     0.28746
     0.15033
     0.27032
     0.08177
     0.03034
    -0.00394
     0.04749
     0.08177
     0.06463
     0.18461
     0.18461
    -0.02108
    -0.12393
    -0.00394
     0.11605
     0.08177
     0.03034
     0.09891
     0.03034
    -0.03822
    -0.03822
     0.13319
     0.04749
    -0.02108
     0.04749
     0.08177
     0.06463
     0.06463
    -0.03822
    -0.00394
     0.18461
     0.08177
     0.06463
     0.23604
     0.13319
     0.04749
     0.03034
     0.15033
     0.39031
     0.52744
     0.39031
     0.35603
     0.23604
     0.18461
     0.20176
     0.23604
     0.27032
     0.27032
     0.30460
     0.30460
     0.39031
     0.11605
     0.18461
     0.23604
     0.27032
    -0.07250
    -0.17535
    -0.08964
     0.30460
     0.25318
     0.13319
    -0.08964
     0.03034
     0.15033
     0.25318
     0.16747
    -0.12393
    -0.05536
     0.09891
     0.16747
     0.13319
     0.15033
     0.01320
     0.01320
    -0.00394
     0.11605
     0.28746
     0.11605
     0.09891
     0.16747
     0.06463
     0.06463
     0.21890
     0.15033
     0.23604
     0.06463
     0.09891
     0.23604
     0.20176
     0.08177
     0.08177
     0.21890
     0.16747
     0.08177
    -0.14107
     0.06463
     0.15033
    -0.00394
    -0.05536
     0.03034
     0.01320
     0.08177
    -0.00394
    -0.00394
    -0.05536
    -0.07250
    -0.08964
     0.03034
    -0.03822
    -0.08964
    -0.10678
    -0.07250
    -0.14107
    -0.15821
     0.03034
    -0.03822
    -0.05536
    -0.00394
    -0.15821
    -0.10678
    -0.12393
    -0.00394
    -0.07250
    -0.03822
    -0.08964
     0.03034
    -0.05536
    -0.00394
     0.06463
     0.03034
    -0.03822
     0.08177
     0.09891
     0.06463
     0.01320
    -0.10678
    -0.05536
    -0.03822
     0.09891
    -0.00394
     0.03034
    -0.15821
    -0.17535
    -0.08964
    -0.20963
    -0.24391
    -0.14107
    -0.08964
    -0.22677
    -0.17535
    -0.20963
    -0.31248
    -0.10678
    -0.07250
    -0.15821
    -0.15821
     0.03034
    -0.05536
    -0.00394
    -0.08964
     0.03034
    -0.00394
     0.09891
     0.27032
     0.09891
    -0.14107
    -0.05536
     0.04749
     0.04749
     0.20176
     0.40745
     0.11605
     0.13319
     0.16747
     0.06463
     0.03034
     0.06463
     0.03034
     0.06463
     0.28746
     0.16747
    -0.03822
     0.01320
    -0.07250
    -0.10678
    -0.02108
     0.09891
    -0.03822
    -0.05536
    -0.51817
    -0.39818
    -0.32962
    -0.27820
    -0.32962
    -0.53531
    -0.34676
    -0.26105
    -0.27820
    -0.38104
    -0.31248
    -0.34676
    -0.44961
    -0.44961
    -0.34676
    -0.22677
    -0.29534
    -0.19249
    -0.24391
    -0.26105
    -0.14107
    -0.31248
    -0.36390
    -0.39818
    -0.19249
    -0.34676
    -0.41532
    -0.39818
    -0.44961
    -0.34676
    -0.46675
    -0.44961
    -0.48389
    -0.48389
    -0.65530
    -0.63816
    -0.62102
    -0.51817
    -0.55245
    -0.48389
    -0.43247
    -0.41532
    -0.48389
    -0.41532
    -0.43247
    -0.38104
    -0.38104
    -0.31248
    -0.19249
    -0.08964
    -0.12393
    -0.22677
    -0.20963
    -0.17535
    -0.15821
    -0.14107
    -0.19249
    -0.22677
    -0.20963
    -0.20963
    -0.22677
    -0.22677
    -0.15821
    -0.17535
    -0.20963
    -0.27820
    -0.29534
    -0.31248
    -0.15821
    -0.07250
    -0.19249
    -0.24391
    -0.29534
    -0.22677
    -0.15821
    -0.17535
    -0.17535
    -0.36390
    -0.15821
    -0.12393
    -0.22677
    -0.20963
    -0.22677
    -0.22677
    -0.19249
    -0.12393
    -0.15821
    -0.32962
    -0.19249
    -0.14107
    -0.19249
    -0.08964
    -0.17535
    -0.15821
    -0.15821
    -0.10678
    -0.08964
    -0.03822
    -0.10678
    -0.10678
    -0.02108
     0.06463
    -0.02108
    -0.02108
     0.03034
     0.06463
     0.06463
     0.11605
     0.03034
     0.03034
     0.11605
     0.18461
     0.13319
     0.13319
     0.11605
     0.09891
     0.06463
     0.16747
     0.11605
     0.01320
     0.11605
     0.13319
     0.18461
     0.11605
     0.06463
     0.06463
     0.13319
     0.11605
    -0.05536
    -0.00394
     0.08177
     0.09891
    -0.02108
     0.09891
     0.15033
     0.03034
     0.03034
     0.03034
    -0.12393
     0.03034
     0.08177
     0.03034
     0.04749
    -0.07250
     0.06463
    -0.03822
     0.03034
     0.01320
    -0.03822
     0.01320
     0.18461
     0.08177
     0.03034
     0.08177
     0.11605
     0.20176
     0.18461
     0.20176
     0.20176
     0.18461
     0.18461
     0.16747
     0.23604
     0.27032
     0.23604
     0.18461
     0.30460
     0.30460
     0.16747
     0.21890
     0.20176
     0.23604
     0.27032
     0.25318
     0.15033
     0.25318
     0.25318
     0.16747
     0.16747
     0.18461
     0.23604
     0.21890
     0.13319
     0.33888
     0.20176
     0.28746
     0.21890
     0.30460
     0.33888
     0.33888
     0.27032
     0.44173
     0.56172
     0.42459
     0.44173
     0.52744
     0.59600
     0.52744
     0.57886
     0.76741
     0.59600
     0.71599
     0.61314
     0.68171
     0.69885
     0.76741
     0.73313
     0.75027
     0.75027
     0.75027
     0.71599
     0.64742
     0.76741
     0.61314
     0.64742
     0.76741
     0.69885
     0.63028
     0.63028
     0.71599
     0.71599
     0.75027
     0.75027
     0.85312
     0.90454
     0.90454
     0.90454
     0.88740
     0.83598
     0.90454
     0.90454
     1.05881
     1.05881
     0.76741
     0.73313
     0.75027
     0.71599
     0.66457
     0.45887
     0.64742
     0.73313
     0.71599
     0.61314
     0.52744
     0.45887
     0.42459
     0.42459
     0.44173
     0.54458
     0.44173
     0.18461
     0.23604
     0.15033
     0.16747
     0.16747
     0.04749
    -0.15821
    -0.12393
    -0.39818
    -0.50103
    -0.39818
    -0.48389
    -0.48389
    -0.50103
    -0.43247
    -0.48389
    -0.60388
    -0.60388
    -0.63816
    -0.55245
    -0.50103
    -0.39818
    -0.46675
    -0.41532
    -0.43247
    -0.34676
    -0.17535
    -0.27820
    -0.26105
    -0.17535
    -0.03822
    -0.00394
     0.09891
     0.06463
    -0.07250
     0.04749
     0.16747
     0.18461
     0.23604
     0.16747
     0.18461
     0.27032
     0.18461
     0.25318
     0.33888
     0.28746
     0.18461
     0.28746
     0.27032
     0.32174
     0.32174
     0.40745
     0.23604
     0.28746
     0.23604
     0.25318
     0.25318
     0.21890
    -0.03822
    -0.41532
    -0.05536
    -0.07250
     0.03034
    -0.07250
    -0.12393
    -0.15821
    -0.41532
    -0.46675
    -0.38104
    -0.36390
    -0.38104
    -0.36390
    -0.29534
    -0.39818
    -0.39818
    -0.44961
    -0.53531
    -0.36390
    -0.63816
    -0.50103
    -0.56960
    -0.56960
    -0.65530
    -0.67244
    -0.75815
    -0.80957
    -0.77529
    -0.87814
    -0.91242
    -0.92956
    -1.27238
    -1.15239
    -1.04955
    -1.30666
    -1.22096
    -1.18668
    -1.34095
    -1.32380
    -1.49522
    -1.51236
    -1.47807
    -1.44379
    -1.46093
    -1.42665
    -1.54664
    -1.56378
    -1.51236
    -1.44379
    -1.52950
    -1.51236
    -1.71805
    -1.63234
    -1.64949
    -1.71805
    -1.76947
    -1.78661
    -1.80376
    -2.02659
    -2.02659
    -2.02659
    -2.12944
    -2.11230
    -2.36941
    -2.36941
    -2.21514
    -2.30085
    -2.31799
    -2.31799
    -2.23228
    -2.47226
    -2.43798
    -2.47226
    -2.28371
    -2.23228
    -2.28371
    -2.24943
    -2.35227
    -2.30085
    -2.24943
    -2.11230
    -1.95803
    -2.04373
    -2.02659
    -2.07801
    -1.82090
    -1.82090
    -1.80376
    -1.76947
    -1.71805
    -1.58092
    -1.71805
    -1.56378
    -1.47807
    -1.46093
    -1.40951
    -1.58092
    -1.56378
    -1.46093
    -1.39237
    -1.56378
    -1.56378
    -1.64949
    -1.64949
    -1.64949
    -1.58092
    -1.49522
    -1.51236
    -1.64949
    -1.75233
    -1.59806
    -1.35809
    -1.34095
    -1.40951
    -1.54664
    -1.75233
    -1.59806
    -1.58092
    -1.27238
    -1.34095
    -1.35809
    -1.23810
    -1.22096
    -1.16953
    -1.22096
    -1.22096
    -1.22096
    -0.99812
    -1.01526
    -0.89528
    -0.74101
    -0.74101
    -0.72387
    -0.79243
    -0.89528
    -0.96384
    -0.82671
    -0.65530
    -0.62102
    -0.55245
    -0.65530
    -0.60388
    -0.60388
    -0.60388
    -0.60388
    -0.56960
    -0.65530
    -0.41532
    -0.46675
    -0.44961
    -0.41532
    -0.36390
    -0.43247
    -0.44961
    -0.53531
    -0.60388
    -0.55245
    -0.56960
    -0.67244
    -0.79243
    -0.62102
    -0.60388
    -0.65530
    -0.67244
    -0.63816
    -0.65530
    -0.63816
    -0.50103
    -0.41532
    -0.53531
    -0.43247
    -0.44961
    -0.44961
    -0.56960
    -0.51817
    -0.46675
    -0.41532
    -0.39818
    -0.62102
    -0.43247
    -0.46675
    -0.58674
    -0.50103
    -0.60388
    -0.58674
    -0.72387
    -0.44961
    -0.44961
    -0.58674
    -0.65530
    -0.60388
    -0.58674
    -0.51817
    -0.38104
    -0.41532
    -0.51817
    -0.53531
    -0.53531
    -0.51817
    -0.31248
    -0.36390
    -0.29534
    -0.27820
    -0.29534
    -0.24391
    -0.27820
    -0.22677
    -0.15821
    -0.08964
    -0.08964
    -0.07250
    -0.08964
    -0.08964
    -0.10678
    -0.08964
    -0.00394
     0.01320
    -0.00394
    -0.10678
     0.04749
    -0.05536
    -0.03822
     0.04749
     0.04749
     0.06463
     0.03034
     0.03034
     0.06463
    -0.00394
     0.06463
    -0.02108
    -0.03822
     0.16747
    -0.00394
    -0.05536
     0.15033
     0.09891
     0.13319
     0.03034
    -0.00394
     0.06463
     0.09891
     0.13319
     0.03034
     0.16747
     0.08177
     0.09891
     0.09891
     0.23604
     0.16747
     0.08177
     0.09891
     0.23604
     0.13319
     0.18461
     0.23604
     0.09891
     0.23604
     0.25318
     0.06463
     0.18461
     0.27032
     0.18461
     0.09891
     0.13319
     0.21890
     0.15033
     0.15033
     0.15033
     0.06463
     0.03034
     0.08177
     0.03034
    -0.00394
    -0.15821
    -0.22677
    -0.14107
     0.04749
     0.13319
     0.04749
     0.06463
     0.23604
    -0.00394
    -0.05536
     0.08177
     0.18461
     0.18461
     0.23604
     0.13319
     0.25318
     0.47601
     0.45887
     0.59600
     0.49315
     0.42459
     0.37317
     0.47601
     0.49315
     0.49315
     0.23604
     0.40745
     0.66457
     0.45887
     0.37317
     0.32174
     0.09891
     0.11605
     0.03034
     0.21890
     0.37317
     0.42459
     0.25318
     0.03034
     0.20176
    -0.03822
    -0.10678
     0.03034
     0.35603
     0.35603
     0.25318
     0.23604
     0.09891
     0.21890
     0.21890
     0.09891
     0.16747
     0.16747
     0.20176
     0.06463
     0.06463
     0.06463
    -0.10678
     0.08177
     0.20176
     0.28746
     0.27032
     0.39031
     0.27032
     0.18461
     0.30460
     0.35603
     0.40745
     0.69885
     0.59600
     0.45887
     0.59600
     0.59600
     0.57886
     0.51030
     0.57886
     0.61314
     0.44173
     0.40745
     0.33888
     0.35603
     0.47601
     0.37317
     0.25318
     0.28746
     0.23604
     0.13319
     0.28746
     0.30460
     0.11605
     0.09891
     0.15033
     0.27032
     0.37317
     0.18461
     0.15033
     0.32174
     0.20176
     0.33888
     0.32174
     0.28746
     0.40745
     0.33888
     0.45887
     0.54458
     0.40745
     0.49315
     0.47601
     0.59600
     0.71599
     0.73313
     0.66457
     0.64742
     0.73313
     0.80169
     0.59600
     0.59600
     0.54458
     0.64742
     0.56172
     0.75027
     0.73313
     0.57886
     0.47601
     0.51030
     0.47601
     0.42459
     0.49315
     0.42459
     0.42459
     0.40745
     0.39031
     0.35603
     0.42459
     0.49315
     0.39031
     0.56172
     0.54458
     0.52744
     0.39031
     0.49315
     0.52744
     0.49315
     0.54458
     0.51030
     0.66457
     0.61314
     0.51030
     0.66457
     0.54458
     0.64742
     0.63028
     0.51030
     0.83598
     0.66457
     0.68171
     0.61314
     0.71599
     0.59600
     0.75027
     0.66457
     0.64742
     0.56172
     0.68171
     0.75027
     0.76741
     0.76741
     0.57886
     0.40745
     0.56172
     0.52744
     0.52744
     0.59600
     0.49315
     0.51030
     0.49315
     0.42459
     0.45887
     0.44173
     0.45887
     0.39031
     0.47601
     0.52744
     0.35603
     0.45887
     0.56172
     0.80169
     0.68171
     0.64742
     0.66457
     0.52744
     0.51030
     0.66457
     0.59600
     0.49315
     0.44173
     0.47601
     0.49315
     0.47601
     0.39031
     0.16747
     0.33888
     0.52744
     0.39031
     0.40745
     0.37317
     0.40745
     0.49315
     0.47601
     0.37317
     0.44173
     0.54458
     0.57886
     0.59600
     0.59600
     0.52744
     0.35603
     0.35603
     0.51030
     0.47601
     0.40745
     0.45887
     0.49315
     0.47601
     0.40745
     0.33888
     0.40745
     0.35603
     0.51030
     0.44173
     0.45887
     0.56172
     0.51030
     0.37317
     0.44173
     0.47601
     0.45887
     0.40745
     0.39031
     0.30460
     0.27032
     0.47601
     0.51030
     0.49315
     0.56172
     0.44173
     0.40745
     0.44173
     0.37317
     0.23604
     0.28746
     0.52744
     0.51030
     0.54458
     0.42459
     0.52744
     0.59600
     0.68171
     0.76741
     0.71599
     0.64742
     0.78455
     0.75027
     0.90454
     0.78455
     0.78455
     0.83598
     0.97311
     0.93882
     0.97311
     0.95597
     0.87026
     0.76741
     0.64742
     0.63028
     0.73313
     0.76741
     0.66457
     0.66457
     0.57886
     0.73313
     0.69885
     0.59600
     0.73313
     0.71599
     0.64742
     0.64742
     0.64742
     0.61314
     0.66457
     0.63028
     0.57886
     0.66457
     0.69885
     0.61314
     0.66457
     0.61314
     0.59600
     0.59600
     0.54458
     0.59600
     0.59600
     0.61314
     0.61314
     0.66457
     0.59600
     0.57886
     0.73313
     0.59600
     0.52744
     0.59600
     0.61314
     0.59600
     0.66457
     0.52744
     0.52744
     0.63028
     0.59600
     0.64742
     0.61314
     0.63028
     0.52744
     0.63028
     0.63028
     0.57886
     0.64742
     0.71599
     0.61314
     0.63028
     0.59600
     0.57886
     0.57886
     0.68171
     0.57886
     0.57886
     0.59600
     0.57886
     0.51030
     0.54458
     0.51030
     0.59600
     0.63028
     0.68171
     0.57886
     0.69885
     0.61314
     0.69885
     0.61314
     0.71599
     0.71599
     0.75027
     0.83598
     0.88740
     0.83598
     0.76741
     0.75027
     0.71599
     0.88740
     0.90454
     0.75027
     0.76741
     0.78455
     0.83598
     0.68171
     0.69885
     0.78455
     0.69885
     0.68171
     0.69885
     0.75027
     0.71599
     0.66457
     0.64742
     0.76741
     0.80169
     0.75027
     0.68171
     0.73313
     0.78455
     0.76741
     0.76741
     0.76741
     0.64742
     0.64742
     0.71599
     0.78455
     0.78455
     0.64742
     0.54458
     0.59600
     0.59600
     0.68171
     0.57886
     0.63028
     0.61314
     0.54458
     0.56172
     0.73313
     0.69885
     0.57886
     0.66457
     0.71599
     0.64742
     0.64742
     0.71599
     0.83598
     0.76741
     0.76741
     0.66457
     0.66457
     0.64742
     0.69885
     0.61314
     0.69885
     0.64742
     0.59600
     0.63028
     0.63028
     0.63028
     0.51030
     0.56172
     0.51030
     0.61314
     0.61314
     0.51030
     0.49315
     0.57886
     0.59600
     0.45887
     0.52744
     0.54458
     0.45887
     0.45887
     0.51030
     0.40745
     0.40745
     0.39031
     0.40745
     0.45887
     0.47601
     0.51030
     0.33888
     0.37317
     0.49315
     0.39031
     0.45887
     0.54458
     0.39031
     0.40745
     0.51030
     0.52744
     0.57886
     0.51030
     0.59600
     0.56172
     0.57886
     0.59600
     0.66457
     0.76741
     0.83598
     0.76741
     0.71599
     0.83598
     0.68171
     0.68171
     0.88740
     0.85312
     0.92168
     0.90454
     0.88740
     0.80169
     0.90454
     0.87026
     0.83598
     0.87026
     0.88740
     0.80169
     0.64742
     0.85312
     0.78455
     0.71599
     0.83598
     0.75027
     0.63028
     0.59600
     0.61314
     0.59600
     0.59600
     0.57886
     0.56172
     0.44173
     0.54458
     0.42459
     0.39031
     0.51030
     0.47601
     0.51030
     0.45887
     0.32174
     0.39031
     0.45887
     0.39031
     0.44173
     0.45887
     0.42459
     0.51030
     0.40745
     0.52744
     0.52744
     0.56172
     0.61314
     0.75027
     0.66457
     0.78455
     0.87026
     0.88740
     0.95597
     0.95597
     0.99025
     1.07595
     0.99025
     1.17880
     1.26451
     1.17880
     1.16166
     1.14452
     1.09309
     1.16166
     1.29879
     1.19594
     1.19594
     1.12738
     1.16166
     1.24736
     1.24736
     1.11024
     1.17880
     1.28165
     1.23022
     1.31593
     1.35021
     1.35021
     1.31593
     1.45306
     1.43592
     1.31593
     1.35021
     1.33307
     1.40163
     1.38449
     1.28165
     1.26451
     1.23022
     1.23022
     1.11024
     1.00739
     0.85312
     0.88740
     0.80169
     0.76741
     0.78455
     0.66457
     0.61314
     0.52744
     0.49315
     0.39031
     0.37317
     0.25318
     0.15033
     0.20176
     0.09891
     0.08177
    -0.02108
    -0.08964
    -0.22677
    -0.26105
    -0.24391
    -0.38104
    -0.36390
    -0.41532
    -0.44961
    -0.43247
    -0.43247
    -0.43247
    -0.55245
    -0.41532
    -0.36390
    -0.29534
    -0.29534
    -0.32962
    -0.38104
    -0.32962
    -0.12393
    -0.08964
    -0.10678
    -0.07250
    -0.05536
     0.08177
     0.08177
     0.15033
     0.13319
     0.09891
     0.15033
     0.15033
     0.23604
     0.21890
     0.35603
     0.25318
     0.51030
     0.52744
     0.23604
     0.33888
     0.40745
     0.30460
     0.35603
     0.32174
     0.39031
     0.32174
     0.40745
     0.28746
     0.15033
     0.16747
     0.23604
     0.09891
     0.08177
     0.23604
     0.16747
     0.04749
     0.08177
     0.03034
    -0.00394
     0.06463
     0.13319
     0.13319
     0.04749
     0.13319
     0.03034
     0.13319
     0.15033
     0.09891
     0.06463
     0.20176
     0.23604
     0.25318
     0.32174
     0.11605
     0.23604
     0.28746
     0.28746
     0.32174
     0.30460
     0.28746
     0.35603
     0.42459
     0.37317
     0.32174
     0.23604
     0.39031
     0.49315
     0.45887
     0.54458
     0.52744
     0.47601
     0.51030
     0.47601
     0.54458
     0.56172
     0.57886
     0.56172
     0.66457
     0.63028
     0.51030
     0.40745
     0.45887
     0.32174
     0.20176
     0.11605
     0.20176
     0.18461
    -0.07250
    -0.05536
    -0.19249
    -0.14107
    -0.10678
    -0.20963
    -0.34676
    -0.34676
    -0.22677
    -0.27820
    -0.27820
    -0.24391
    -0.34676
    -0.22677
    -0.27820
    -0.34676
    -0.22677
    -0.22677
    -0.08964
    -0.20963
    -0.31248
    -0.24391
    -0.27820
    -0.12393
    -0.24391
    -0.20963
    -0.24391
    -0.22677
    -0.15821
    -0.26105
    -0.32962
    -0.20963
    -0.05536
    -0.15821
    -0.22677
    -0.15821
    -0.12393
    -0.08964
    -0.08964
    -0.10678
    -0.00394
    -0.08964
    -0.12393
    -0.03822
     0.08177
    -0.03822
     0.06463
     0.06463
     0.03034
     0.06463
     0.13319
     0.21890
     0.21890
     0.21890
     0.18461
     0.30460
     0.27032
     0.35603
     0.20176
     0.27032
     0.47601
     0.42459
     0.39031
     0.33888
     0.30460
     0.32174
     0.35603
     0.13319
     0.25318
     0.45887
     0.33888
     0.18461
     0.35603
     0.33888
     0.11605
     0.03034
     0.21890
     0.27032
     0.16747
     0.30460
     0.25318
     0.23604
    -0.03822
     0.15033
     0.35603
     0.25318
     0.23604
     0.35603
     0.30460
     0.40745
     0.13319
     0.06463
     0.23604
     0.20176
     0.21890
     0.30460
     0.13319
    -0.02108
    -0.02108
     0.08177
     0.04749
     0.08177
     0.03034
     0.03034
     0.09891
     0.13319
     0.20176
     0.01320
     0.15033
     0.30460
     0.28746
     0.30460
     0.16747
     0.30460
     0.27032
     0.11605
     0.09891
     0.18461
     0.06463
     0.11605
     0.06463
     0.11605
    -0.03822
    -0.07250
     0.09891
     0.06463
     0.04749
     0.03034
     0.16747
    -0.00394
     0.04749
     0.01320
     0.23604
     0.18461
     0.20176
     0.20176
     0.06463
     0.09891
     0.21890
     0.08177
    -0.00394
     0.23604
     0.15033
     0.16747
     0.25318
     0.33888
     0.27032
     0.18461
     0.23604
     0.30460
     0.20176
     0.35603
     0.37317
     0.44173
     0.42459
     0.35603
     0.37317
     0.42459
     0.37317
     0.47601
     0.52744
     0.49315
     0.57886
     0.56172
     0.54458
     0.47601
     0.45887
     0.44173
     0.52744
     0.45887
     0.42459
     0.61314
     0.71599
     0.61314
     0.59600
     0.42459
     0.35603
     0.44173
     0.44173
     0.51030
     0.45887
     0.45887
     0.51030
     0.57886
     0.45887
     0.37317
     0.32174
     0.40745
     0.27032
     0.23604
     0.30460
     0.16747
    -0.07250
     0.03034
     0.11605
     0.09891
     0.08177
     0.32174
     0.40745
     0.35603
     0.06463
     0.39031
     0.51030
     0.44173
     0.16747
     0.27032
     0.45887
     0.52744
     0.51030
     0.66457
     0.63028
     0.42459
     0.32174
     0.25318
     0.27032
     0.32174
     0.30460
     0.11605
     0.18461
     0.37317
     0.27032
     0.15033
     0.28746
     0.32174
     0.20176
     0.28746
     0.28746
     0.44173
     0.42459
     0.42459
     0.27032
     0.25318
     0.33888
     0.45887
     0.40745
     0.39031
     0.30460
     0.16747
     0.23604
     0.27032
     0.09891
     0.20176
     0.20176
     0.18461
     0.03034
    -0.02108
     0.01320
     0.06463
     0.06463
     0.08177
     0.09891
     0.06463
     0.13319
     0.06463
     0.03034
     0.13319
     0.16747
     0.16747
     0.28746
     0.18461
     0.15033
     0.09891
     0.16747
     0.23604
     0.23604
     0.13319
     0.16747
     0.20176
     0.21890
     0.23604
     0.23604
     0.20176
     0.20176
     0.13319
     0.11605
     0.20176
     0.25318
     0.27032
     0.40745
     0.33888
     0.27032
     0.28746
     0.21890
     0.30460
     0.23604
     0.23604
     0.23604
     0.28746
     0.33888
     0.44173
     0.28746
     0.35603
     0.25318
     0.18461
     0.30460
     0.42459
     0.52744
     0.54458
     0.52744
     0.40745
     0.21890
     0.20176
     0.18461
     0.27032
     0.32174
     0.27032
     0.15033
     0.32174
     0.30460
     0.08177
    -0.00394
    -0.05536
    -0.05536
     0.03034
     0.25318
     0.18461
     0.08177
     0.04749
     0.13319
     0.13319
     0.35603
     0.13319
    -0.03822
     0.09891
     0.11605
     0.13319
     0.32174
     0.21890
    -0.05536
     0.13319
     0.20176
    -0.00394
     0.18461
     0.11605
     0.01320
     0.06463
     0.27032
     0.30460
     0.35603
     0.25318
     0.32174
     0.27032
     0.27032
     0.11605
     0.20176
     0.30460
     0.35603
     0.40745
     0.54458
     0.44173
     0.44173
     0.25318
     0.40745
     0.40745
     0.35603
     0.37317
     0.40745
     0.54458
     0.57886
     0.49315
     0.47601
     0.45887
     0.57886
     0.52744
     0.44173
     0.33888
     0.33888
     0.39031
     0.42459
     0.56172
     0.39031
     0.39031
     0.30460
     0.21890
     0.20176
     0.09891
     0.06463
     0.01320
    -0.00394
    -0.08964
    -0.00394
     0.13319
     0.18461
     0.21890
     0.37317
     0.39031
     0.18461
    -0.17535
     0.08177
     0.23604
     0.40745
     0.51030
     0.37317
     0.59600
     0.56172
     0.42459
     0.49315
     0.35603
     0.44173
     0.40745
     0.35603
     0.40745
     0.39031
     0.52744
     0.45887
     0.32174
     0.33888
     0.21890
     0.35603
     0.42459
     0.30460
     0.32174
     0.30460
     0.27032
     0.21890
     0.15033
     0.27032
     0.21890
     0.16747
     0.23604
     0.09891
     0.20176
     0.09891
     0.18461
     0.15033
     0.16747
     0.04749
     0.13319
     0.09891
     0.08177
     0.20176
     0.18461
     0.08177
     0.04749
     0.30460
     0.21890
     0.18461
     0.32174
     0.30460
     0.27032
     0.25318
     0.30460
     0.23604
     0.30460
     0.32174
     0.30460
     0.39031
     0.37317
     0.23604
     0.21890
     0.23604
     0.20176
     0.20176
     0.28746
     0.30460
     0.35603
     0.27032
     0.37317
     0.35603
     0.32174
     0.30460
     0.32174
     0.40745
     0.47601
     0.42459
     0.30460
     0.47601
     0.54458
     0.42459
     0.44173
     0.28746
     0.30460
     0.44173
     0.37317
     0.30460
     0.40745
     0.30460
     0.33888
     0.32174
     0.37317
     0.44173
     0.39031
     0.33888
     0.52744
     0.49315
     0.45887
     0.56172
     0.52744
     0.54458
     0.44173
     0.44173
     0.40745
     0.42459
     0.52744
     0.57886
     0.39031
     0.45887
     0.37317
     0.28746
     0.37317
     0.40745
     0.33888
     0.18461
     0.20176
     0.32174
     0.21890
     0.27032
     0.25318
     0.23604
     0.13319
     0.20176
     0.27032
     0.30460
     0.33888
     0.25318
     0.23604
     0.21890
     0.27032
     0.30460
     0.37317
     0.32174
     0.27032
     0.27032
     0.28746
     0.27032
     0.33888
     0.23604
     0.18461
     0.20176
     0.27032
     0.11605
     0.20176
     0.25318
     0.18461
     0.11605
     0.20176
     0.21890
     0.08177
     0.09891
     0.21890
     0.25318
     0.15033
     0.21890
     0.20176
     0.20176
     0.30460
     0.15033
     0.13319
     0.27032
     0.35603
     0.32174
     0.28746
     0.23604
     0.30460
     0.28746
     0.35603
     0.39031
     0.32174
     0.27032
     0.30460
     0.33888
     0.44173
     0.32174
     0.27032
     0.37317
     0.30460
     0.28746
     0.42459
     0.39031
     0.37317
     0.28746
     0.28746
     0.27032
     0.39031
     0.27032
     0.25318
     0.18461
     0.30460
     0.23604
     0.11605
     0.15033
     0.30460
     0.15033
     0.15033
     0.16747
     0.09891
     0.06463
     0.16747
     0.23604
     0.21890
     0.16747
     0.21890
     0.23604
     0.16747
     0.25318
     0.16747
     0.20176
     0.30460
     0.23604
     0.27032
     0.35603
     0.25318
     0.21890
     0.27032
     0.16747
     0.30460
     0.21890
     0.21890
     0.23604
     0.16747
     0.11605
     0.18461
     0.06463
     0.23604
     0.13319
     0.13319
     0.11605
     0.09891
     0.11605
     0.13319
     0.09891
     0.08177
     0.21890
     0.16747
     0.21890
     0.45887
     0.20176
     0.25318
     0.09891
     0.27032
     0.25318
     0.18461
     0.27032
     0.33888
     0.33888
     0.27032
     0.20176
     0.27032
     0.21890
     0.20176
     0.11605
     0.11605
     0.23604
     0.25318
     0.18461
     0.16747
     0.21890
     0.09891
     0.23604
     0.23604
     0.23604
     0.25318
     0.20176
     0.16747
     0.23604
     0.33888
     0.25318
     0.21890
     0.23604
     0.18461
     0.13319
     0.13319
     0.21890
     0.15033
     0.21890
     0.18461
     0.08177
     0.11605
     0.09891
     0.06463
     0.09891
     0.13319
     0.16747
     0.06463
     0.11605
     0.15033
     0.11605
     0.20176
     0.25318
     0.21890
     0.20176
     0.23604
     0.13319
     0.27032
     0.25318
     0.13319
     0.08177
     0.23604
     0.30460
     0.23604
     0.27032
     0.21890
     0.18461
     0.15033
     0.21890
     0.20176
     0.21890
     0.21890
     0.25318
     0.23604
     0.28746
     0.16747
     0.27032
     0.27032
     0.27032
     0.25318
     0.03034
     0.16747
     0.21890
     0.15033
     0.32174
     0.23604
     0.13319
     0.08177
     0.16747
     0.20176
     0.21890
     0.08177
     0.03034
    -0.03822
     0.16747
     0.06463
     0.08177
     0.15033
     0.15033
     0.03034
     0.09891
     0.23604
     0.20176
     0.11605
     0.28746
     0.44173
     0.51030
     0.54458
     0.63028
     0.69885
     0.71599
     0.80169
     0.87026
     0.76741
     0.97311
     0.99025
     0.97311
     1.19594
     0.99025
     0.85312
     0.88740
     1.00739
     0.90454
     0.83598
     0.80169
     0.76741
     0.85312
     0.78455
     0.68171
     0.63028
     0.66457
     0.63028
     0.56172
     0.69885
     0.87026
     0.76741
     0.85312
     0.88740
     0.99025
     0.83598
     0.80169
     0.85312
     0.90454
     0.95597
     0.85312
     0.95597
     0.88740
     0.78455
     0.56172
     0.63028
     0.57886
     0.54458
     0.47601
     0.35603
     0.28746
     0.16747
     0.23604
     0.16747
     0.04749
    -0.05536
    -0.05536
    -0.08964
    -0.19249
    -0.29534
    -0.41532
    -0.46675
    -0.41532
    -0.46675
    -0.60388
    -0.60388
    -0.68958
    -0.70672
    -0.80957
    -0.79243
    -0.86099
    -0.74101
    -0.74101
    -0.77529
    -0.79243
    -0.75815
    -0.77529
    -0.80957
    -0.65530
    -0.65530
    -0.65530
    -0.62102
    -0.55245
    -0.60388
    -0.55245
    -0.41532
    -0.38104
    -0.48389
    -0.27820
    -0.27820
    -0.26105
    -0.27820
    -0.29534
    -0.22677
    -0.17535
    -0.14107
    -0.20963
    -0.15821
    -0.20963
    -0.12393
    -0.10678
    -0.19249
    -0.05536
    -0.12393
    -0.00394
    -0.02108
    -0.07250
    -0.10678
    -0.15821
    -0.22677
    -0.07250
    -0.08964
    -0.19249
    -0.15821
    -0.08964
    -0.05536
    -0.10678
    -0.14107
    -0.15821
    -0.15821
    -0.15821
    -0.08964
    -0.10678
    -0.07250
    -0.03822
    -0.14107
    -0.19249
    -0.05536
     0.04749
    -0.15821
    -0.10678
    -0.10678
    -0.14107
    -0.10678
    -0.08964
    -0.07250
    -0.15821
    -0.10678
    -0.15821
    -0.07250
    -0.10678
    -0.08964
    -0.15821
    -0.12393
    -0.00394
    -0.05536
    -0.02108
    -0.03822
    -0.05536
     0.01320
    -0.08964
    -0.08964
    -0.08964
    -0.05536
    -0.12393
    -0.10678
    -0.12393
    -0.15821
    -0.34676
    -0.14107
     0.04749
    -0.08964
    -0.22677
    -0.29534
    -0.15821
    -0.08964
    -0.22677
    -0.15821
    -0.02108
    -0.05536
    -0.00394
    -0.05536
     0.03034
    -0.07250
    -0.07250
     0.06463
     0.20176
     0.18461
     0.11605
     0.13319
     0.20176
     0.20176
     0.23604
     0.21890
     0.20176
     0.32174
     0.33888
     0.28746
     0.44173
     0.49315
     0.32174
     0.21890
     0.45887
     0.42459
     0.42459
     0.44173
     0.27032
     0.23604
     0.23604
     0.37317
     0.49315
     0.21890
     0.21890
     0.11605
     0.23604
     0.32174
     0.15033
     0.16747
     0.13319
     0.35603
     0.49315
     0.27032
     0.13319
     0.28746
     0.42459
     0.30460
     0.27032
     0.35603
     0.39031
     0.39031
     0.44173
     0.35603
     0.15033
     0.18461
     0.42459
     0.40745
     0.37317
     0.33888
     0.33888
     0.32174
     0.21890
     0.11605
     0.21890
     0.11605
     0.09891
     0.13319
     0.06463
     0.06463
     0.23604
     0.06463
    -0.31248
    -0.22677
    -0.39818
    -0.22677
    -0.03822
    -0.03822
     0.23604
     0.15033
     0.13319
    -0.14107
     0.11605
     0.08177
     0.25318
     0.25318
     0.37317
     0.32174
     0.16747
     0.28746
     0.25318
     0.20176
     0.09891
     0.11605
     0.15033
     0.06463
    -0.03822
    -0.17535
    -0.22677
    -0.08964
    -0.22677
    -0.29534
    -0.34676
    -0.29534
    -0.29534
    -0.29534
    -0.07250
    -0.19249
    -0.34676
    -0.36390
    -0.38104
    -0.27820
    -0.31248
    -0.29534
    -0.22677
    -0.19249
    -0.15821
    -0.24391
    -0.22677
    -0.15821
    -0.24391
    -0.22677
    -0.05536
    -0.14107
    -0.22677
    -0.07250
    -0.10678
    -0.10678
    -0.22677
    -0.12393
    -0.00394
    -0.03822
    -0.00394
    -0.08964
     0.06463
    -0.02108
    -0.02108
    -0.08964
     0.01320
    -0.02108
    -0.15821
     0.01320
    -0.10678
    -0.15821
    -0.08964
    -0.07250
    -0.20963
    -0.24391
    -0.22677
    -0.17535
    -0.15821
    -0.19249
    -0.14107
    -0.31248
    -0.27820
    -0.15821
    -0.31248
    -0.14107
    -0.12393
    -0.27820
    -0.15821
    -0.10678
    -0.22677
    -0.05536
    -0.17535
    -0.08964
    -0.02108
    -0.14107
    -0.07250
    -0.12393
    -0.12393
    -0.14107
    -0.08964
    -0.05536
    -0.03822
    -0.07250
    -0.00394
    -0.02108
    -0.07250
     0.01320
    -0.00394
    -0.07250
    -0.20963
    -0.07250
    -0.07250
    -0.03822
    -0.12393
    -0.00394
    -0.07250
    -0.10678
    -0.15821
    -0.17535
    -0.20963
    -0.00394
    -0.00394
    -0.15821
    -0.22677
    -0.22677
    -0.08964
    -0.07250
     0.01320
     0.11605
    -0.03822
    -0.03822
     0.08177
     0.08177
     0.06463
     0.06463
     0.06463
     0.08177
     0.18461
     0.04749
     0.18461
     0.23604
     0.20176
     0.03034
     0.03034
     0.11605
     0.21890
     0.25318
     0.20176
     0.09891
     0.03034
     0.08177
     0.03034
    -0.03822
     0.08177
     0.03034
     0.01320
    -0.05536
     0.01320
     0.06463
    -0.14107
    -0.20963
    -0.15821
    -0.08964
    -0.08964
    -0.19249
    -0.07250
    -0.12393
    -0.15821
    -0.12393
    -0.20963
    -0.08964
    -0.12393
    -0.08964
    -0.08964
    -0.00394
    -0.03822
    -0.08964
    -0.08964
    -0.10678
     0.08177
    -0.00394
     0.01320
    -0.14107
    -0.03822
    -0.07250
     0.08177
    -0.03822
     0.04749
    -0.10678
    -0.05536
    -0.15821
    -0.12393
    -0.07250
    -0.10678
    -0.15821
    -0.17535
    -0.24391
    -0.24391
    -0.08964
    -0.00394
    -0.07250
    -0.07250
     0.06463
     0.03034
     0.01320
    -0.00394
     0.03034
     0.03034
     0.11605
     0.13319
     0.18461
     0.28746
     0.27032
     0.11605
     0.01320
     0.11605
     0.11605
     0.13319
     0.18461
     0.20176
     0.32174
     0.18461
     0.18461
     0.15033
     0.18461
     0.20176
     0.13319
     0.20176
     0.23604
     0.23604
     0.13319
     0.28746
     0.09891
    -0.12393
    -0.15821
     0.01320
     0.01320
    -0.15821
    -0.00394
    -0.08964
    -0.07250
    -0.22677
    -0.31248
    -0.43247
    -0.39818
    -0.26105
    -0.08964
    -0.17535
    -0.19249
    -0.12393
    -0.20963
    -0.03822
    -0.22677
    -0.22677
    -0.08964
    -0.08964
    -0.05536
    -0.14107
    -0.14107
    -0.22677
     0.04749
     0.03034
    -0.19249
     0.08177
    -0.08964
    -0.10678
    -0.20963
    -0.15821
    -0.27820
    -0.12393
    -0.12393
    -0.12393
     0.01320
    -0.14107
    -0.15821
    -0.19249
    -0.22677
    -0.00394
    -0.03822
    -0.14107
    -0.10678
    -0.12393
    -0.22677
    -0.07250
    -0.10678
    -0.08964
    -0.03822
    -0.05536
    -0.00394
     0.01320
    -0.07250
    -0.14107
    -0.05536
     0.04749
     0.06463
     0.09891
    -0.12393
    -0.00394
    -0.07250
    -0.07250
     0.08177
    -0.00394
     0.01320
     0.16747
     0.18461
    -0.00394
    -0.02108
     0.01320
     0.06463
     0.20176
     0.11605
     0.09891
     0.15033
     0.09891
     0.21890
     0.21890
     0.25318
     0.08177
     0.16747
     0.15033
     0.13319
     0.06463
     0.06463
     0.15033
     0.03034
     0.11605
     0.21890
     0.06463
     0.09891
     0.11605
    -0.03822
    -0.07250
    -0.07250
     0.03034
     0.06463
     0.11605
     0.01320
    -0.02108
     0.04749
    -0.02108
    -0.05536
    -0.08964
     0.08177
     0.06463
     0.15033
    -0.00394
    -0.10678
    -0.03822
    -0.05536
    -0.00394
     0.01320
    -0.02108
    -0.03822
     0.03034
     0.03034
    -0.00394
    -0.07250
     0.04749
     0.15033
     0.06463
     0.04749
     0.03034
     0.13319
     0.23604
     0.27032
     0.13319
     0.11605
     0.13319
     0.09891
     0.13319
     0.06463
     0.09891
     0.09891
     0.16747
     0.11605
     0.13319
     0.03034
    -0.08964
    -0.02108
    -0.03822
    -0.08964
    -0.05536
    -0.00394
    -0.00394
     0.01320
    -0.05536
    -0.00394
    -0.14107
    -0.12393
    -0.19249
    -0.00394
     0.06463
    -0.00394
     0.06463
    -0.10678
    -0.05536
    -0.05536
     0.11605
     0.15033
     0.03034
     0.13319
     0.15033
     0.16747
     0.33888
     0.09891
     0.20176
     0.18461
     0.23604
     0.32174
     0.16747
     0.21890
     0.20176
     0.15033
     0.16747
     0.09891
     0.03034
     0.21890
     0.09891
     0.13319
     0.15033
     0.03034
     0.06463
     0.06463
     0.11605
     0.18461
     0.13319
     0.06463
     0.09891
     0.13319
     0.11605
     0.06463
     0.11605
     0.08177
     0.01320
     0.03034
    -0.02108
     0.08177
     0.06463
    -0.00394
     0.04749
     0.06463
    -0.02108
     0.01320
    -0.02108
     0.03034
     0.06463
     0.06463
     0.03034
    -0.00394
     0.01320
     0.06463
     0.15033
    -0.00394
     0.03034
    -0.05536
    -0.15821
    -0.07250
    -0.00394
    -0.14107
    -0.03822
    -0.08964
    -0.02108
    -0.05536
    -0.08964
    -0.08964
    -0.14107
    -0.05536
    -0.00394
     0.03034
    -0.07250
    -0.15821
    -0.14107
     0.09891
     0.06463
     0.03034
    -0.00394
     0.01320
     0.03034
     0.06463
    -0.00394
     0.04749
     0.03034
     0.03034
    -0.00394
     0.08177
    -0.00394
     0.01320
    -0.00394
     0.11605
     0.04749
    -0.05536
    -0.00394
     0.06463
     0.04749
    -0.02108
    -0.00394
    -0.02108
    -0.00394
    -0.02108
    -0.05536
    -0.02108
     0.04749
     0.03034
    -0.10678
    -0.05536
    -0.05536
    -0.05536
    -0.00394
    -0.02108
    -0.17535
    -0.07250
    -0.03822
     0.01320
     0.03034
    -0.00394
    -0.03822
     0.03034
    -0.00394
    -0.05536
    -0.05536
    -0.10678
     0.03034
    -0.03822
    -0.00394
     0.03034
    -0.02108
    -0.07250
    -0.12393
    -0.03822
    -0.10678
    -0.05536
    -0.10678
    -0.08964
    -0.10678
     0.03034
    -0.14107
    -0.29534
    -0.14107
    -0.22677
    -0.14107
    -0.15821
    -0.00394
    -0.03822
    -0.05536
    -0.15821
    -0.12393
    -0.08964
    -0.14107
    -0.15821
    -0.05536
     0.01320
     0.06463
    -0.12393
    -0.08964
    -0.03822
    -0.14107
    -0.08964
    -0.05536
    -0.14107
    -0.19249
    -0.20963
    -0.14107
    -0.03822
    -0.07250
    -0.14107
    -0.10678
    -0.07250
    -0.03822
    -0.12393
    -0.10678
    -0.03822
    -0.07250
     0.13319
     0.09891
     0.04749
     0.06463
     0.06463
     0.09891
     0.11605
     0.13319
     0.06463
     0.03034
     0.09891
     0.06463
     0.04749
    -0.03822
     0.03034
    -0.05536
    -0.03822
    -0.02108
    -0.10678
    -0.10678
    -0.19249
    -0.17535
    -0.14107
    -0.08964
    -0.10678
    -0.20963
    -0.14107
    -0.10678
    -0.15821
    -0.27820
    -0.08964
    -0.10678
    -0.19249
    -0.08964
    -0.20963
    -0.19249
    -0.03822
    -0.19249
    -0.22677
    -0.02108
    -0.08964
    -0.15821
    -0.12393
    -0.02108
    -0.07250
    -0.12393
    -0.05536
    -0.05536
    -0.00394
     0.06463
     0.08177
     0.03034
    -0.00394
    -0.07250
     0.01320
     0.13319
     0.08177
     0.09891
     0.03034
    -0.00394
    -0.00394
    -0.05536
     0.03034
     0.13319
     0.08177
     0.01320
    -0.00394
    -0.17535
    -0.10678
     0.01320
    -0.00394
    -0.00394
    -0.08964
     0.06463
    -0.10678
    -0.08964
     0.06463
    -0.05536
    -0.08964
     0.08177
     0.03034
    -0.05536
     0.01320
     0.15033
     0.06463
     0.11605
     0.04749
     0.06463
     0.13319
    -0.00394
     0.08177
     0.08177
     0.09891
     0.01320
    -0.07250
     0.08177
     0.01320
    -0.03822
    -0.05536
    -0.05536
    -0.20963
    -0.14107
    -0.15821
    -0.02108
    -0.10678
    -0.10678
    -0.17535
    -0.12393
    -0.39818
    -0.36390
    -0.26105
    -0.14107
    -0.08964
    -0.24391
    -0.24391
    -0.31248
    -0.31248
    -0.24391
    -0.26105
    -0.22677
    -0.19249
    -0.05536
    -0.05536
    -0.02108
    -0.10678
    -0.08964
    -0.05536
    -0.00394
     0.06463
     0.03034
     0.01320
     0.11605
     0.01320
    -0.03822
    -0.00394
     0.03034
     0.03034
     0.01320
     0.03034
     0.13319
     0.13319
     0.08177
     0.11605
     0.16747
     0.27032
     0.33888
     0.30460
     0.33888
     0.42459
     0.49315
     0.37317
     0.35603
     0.52744
     0.52744
     0.63028
     0.59600
     0.57886
     0.59600
     0.47601
     0.40745
     0.56172
     0.45887
     0.42459
     0.57886
     0.45887
     0.49315
     0.33888
     0.39031
     0.47601
     0.39031
     0.61314
     0.56172
     0.56172
     0.59600
     0.59600
     0.56172
     0.57886
     0.68171
     0.69885
     0.57886
     0.66457
     0.59600
     0.52744
     0.40745
     0.42459
     0.37317
     0.27032
     0.30460
     0.16747
     0.16747
     0.13319
     0.06463
    -0.10678
     0.03034
    -0.08964
    -0.20963
    -0.07250
    -0.20963
    -0.22677
    -0.36390
    -0.34676
    -0.43247
    -0.48389
    -0.41532
    -0.60388
    -0.65530
    -0.70672
    -0.75815
    -0.87814
    -0.75815
    -0.75815
    -0.96384
    -0.96384
    -0.96384
    -0.80957
    -0.89528
    -0.94670
    -0.92956
    -0.82671
    -0.84385
    -0.72387
    -0.68958
    -0.82671
    -0.79243
    -0.72387
    -0.56960
    -0.48389
    -0.58674
    -0.53531
    -0.36390
    -0.48389
    -0.32962
    -0.43247
    -0.39818
    -0.32962
    -0.29534
    -0.24391
    -0.26105
    -0.31248
    -0.39818
    -0.29534
    -0.24391
    -0.20963
    -0.17535
    -0.17535
    -0.29534
    -0.14107
    -0.12393
    -0.26105
    -0.22677
    -0.20963
     0.03034
     0.03034
     0.03034
    -0.02108
    -0.00394
    -0.34676
    -0.12393
     0.03034
     0.06463
    -0.08964
    -0.05536
    -0.08964
    -0.05536
    -0.19249
    -0.10678
    -0.20963
    -0.14107
    -0.12393
    -0.22677
    -0.14107
    -0.19249
    -0.10678
    -0.31248
    -0.14107
    -0.26105
    -0.31248
    -0.15821
    -0.26105
    -0.15821
    -0.26105
    -0.26105
    -0.29534
    -0.29534
    -0.22677
    -0.12393
    -0.20963
    -0.15821
    -0.29534
    -0.39818
    -0.22677
    -0.22677
    -0.32962
    -0.20963
    -0.20963
    -0.20963
    -0.20963
    -0.26105
    -0.22677
    -0.34676
    -0.31248
    -0.20963
    -0.22677
    -0.15821
    -0.12393
    -0.08964
    -0.22677
    -0.22677
    -0.10678
    -0.08964
    -0.08964
    -0.22677
    -0.20963
    -0.05536
    -0.07250
    -0.14107
    -0.15821
    -0.20963
    -0.29534
    -0.20963
    -0.19249
    -0.36390
    -0.43247
    -0.03822
    -0.20963
    -0.15821
    -0.12393
    -0.36390
    -0.43247
    -0.26105
    -0.22677
    -0.22677
    -0.22677
    -0.08964
    -0.07250
    -0.02108
    -0.10678
    -0.15821
    -0.22677
    -0.00394
    -0.10678
    -0.05536
    -0.15821
    -0.32962
    -0.32962
    -0.29534
    -0.27820
    -0.27820
    -0.29534
    -0.14107
    -0.24391
    -0.39818
    -0.36390
    -0.36390
    -0.32962
    -0.31248
    -0.20963
    -0.20963
    -0.17535
    -0.15821
    -0.14107
    -0.27820
    -0.24391
    -0.08964
    -0.07250
     0.03034
     0.08177
    -0.10678
    -0.24391
    -0.15821
    -0.15821
    -0.12393
     0.06463
    -0.00394
    -0.05536
    -0.03822
     0.06463
    -0.05536
    -0.08964
    -0.00394
     0.03034
    -0.02108
     0.03034
    -0.12393
     0.03034
     0.09891
    -0.00394
    -0.08964
    -0.05536
    -0.05536
    -0.08964
    -0.14107
    -0.26105
    -0.20963
    -0.17535
    -0.05536
    -0.15821
    -0.14107
    -0.14107
    -0.22677
    -0.07250
    -0.20963
    -0.22677
    -0.17535
    -0.05536
    -0.08964
    -0.12393
     0.06463
    -0.00394
     0.11605
    -0.03822
    -0.07250
    -0.05536
     0.11605
    -0.03822
     0.01320
     0.13319
     0.01320
     0.09891
    -0.03822
    -0.15821
    -0.08964
    -0.10678
    -0.05536
    -0.17535
    -0.08964
    -0.10678
    -0.12393
     0.13319
     0.13319
     0.18461
    -0.02108
    -0.12393
     0.25318
     0.11605
     0.08177
     0.06463
     0.39031
     0.16747
     0.30460
     0.18461
     0.06463
    -0.00394
    -0.24391
    -0.29534
    -0.26105
    -0.19249
    -0.22677
    -0.24391
    -0.26105
    -0.32962
    -0.41532
    -0.31248
    -0.38104
    -0.32962
    -0.39818
    -0.26105
    -0.31248
    -0.36390
    -0.26105
    -0.17535
    -0.19249
    -0.08964
    -0.22677
    -0.17535
    -0.36390
    -0.31248
    -0.32962
    -0.34676
    -0.22677
    -0.22677
    -0.08964
    -0.29534
    -0.22677
    -0.27820
    -0.36390
    -0.29534
    -0.17535
    -0.29534
    -0.27820
    -0.24391
    -0.26105
    -0.22677
    -0.31248
    -0.27820
    -0.39818
    -0.34676
    -0.27820
    -0.34676
    -0.27820
    -0.26105
    -0.19249
    -0.14107
    -0.24391
    -0.32962
    -0.22677
    -0.32962
    -0.36390
    -0.26105
    -0.22677
    -0.22677
    -0.15821
    -0.00394
    -0.20963
    -0.34676
    -0.29534
    -0.38104
    -0.27820
    -0.36390
    -0.27820
    -0.19249
    -0.02108
    -0.00394
    -0.17535
    -0.24391
    -0.26105
    -0.22677
    -0.12393
    -0.20963
    -0.14107
    -0.15821
    -0.08964
    -0.15821
    -0.10678
    -0.15821
    -0.08964
    -0.08964
    -0.19249
    -0.22677
    -0.17535
    -0.19249
    -0.22677
    -0.26105
     0.01320
     0.09891
     0.16747
    -0.19249
    -0.53531
    -0.43247
    -0.27820
    -0.14107
    -0.24391
    -0.44961
    -0.29534
    -0.44961
    -0.41532
    -0.55245
    -0.62102
    -0.55245
    -0.63816
    -0.50103
    -0.36390
    -0.41532
    -0.43247
    -0.39818
    -0.38104
    -0.34676
    -0.29534
    -0.22677
    -0.19249
    -0.14107
    -0.15821
    -0.19249
    -0.15821
    -0.07250
    -0.05536
    -0.17535
    -0.03822
    -0.08964
    -0.14107
    -0.15821
    -0.10678
    -0.14107
    -0.15821
    -0.08964
    -0.14107
    -0.02108
    -0.12393
    -0.19249
    -0.20963
    -0.20963
    -0.31248
    -0.24391
    -0.20963
    -0.29534
    -0.26105
    -0.34676
    -0.24391
    -0.29534
    -0.36390
    -0.53531
    -0.48389
    -0.36390
    -0.39818
    -0.17535
    -0.27820
    -0.15821
    -0.26105
    -0.34676
    -0.31248
    -0.29534
    -0.22677
    -0.14107
    -0.12393
     0.04749
    -0.00394
    -0.15821
    -0.15821
    -0.00394
    -0.12393
    -0.10678
    -0.22677
    -0.15821
    -0.12393
     0.06463
     0.20176
     0.04749
    -0.15821
    -0.12393
     0.18461
     0.23604
     0.21890
     0.09891
     0.21890
     0.44173
     0.51030
     0.32174
     0.27032
     0.27032
     0.23604
     0.35603
     0.23604
     0.23604
     0.01320
     0.06463
     0.03034
     0.03034
    -0.05536
    -0.15821
    -0.24391
    -0.32962
    -0.26105
    -0.29534
    -0.36390
    -0.36390
    -0.41532
    -0.63816
    -0.36390
    -0.32962
    -0.41532
    -0.34676
    -0.39818
    -0.48389
    -0.41532
    -0.41532
    -0.41532
    -0.26105
    -0.32962
    -0.22677
    -0.15821
    -0.19249
    -0.12393
    -0.19249
    -0.22677
     0.09891
     0.13319
     0.08177
    -0.12393
    -0.08964
    -0.08964
    -0.00394
     0.03034
    -0.03822
    -0.00394
     0.08177
     0.08177
    -0.03822
    -0.05536
    -0.15821
    -0.19249
    -0.22677
    -0.10678
    -0.07250
    -0.15821
    -0.19249
    -0.05536
    -0.26105
    -0.53531
    -0.46675
    -0.29534
    -0.32962
    -0.22677
    -0.41532
    -0.15821
    -0.22677
    -0.17535
    -0.38104
    -0.32962
    -0.26105
    -0.32962
    -0.19249
    -0.08964
    -0.07250
    -0.10678
    -0.05536
    -0.00394
     0.04749
     0.09891
    -0.07250
    -0.07250
    -0.07250
     0.01320
    -0.05536
    -0.03822
     0.06463
    -0.12393
    -0.08964
    -0.14107
     0.01320
    -0.03822
    -0.12393
    -0.00394
    -0.08964
    -0.14107
    -0.10678
    -0.00394
     0.03034
    -0.17535
    -0.14107
    -0.10678
    -0.02108
    -0.00394
    -0.03822
     0.03034
    -0.02108
    -0.17535
    -0.07250
    -0.05536
    -0.07250
    -0.08964
    -0.07250
    -0.00394
    -0.05536
    -0.15821
    -0.22677
    -0.10678
     0.06463
    -0.02108
    -0.17535
    -0.07250
    -0.03822
    -0.03822
    -0.05536
    -0.03822
     0.06463
     0.11605
     0.04749
     0.06463
     0.16747
     0.09891
     0.08177
     0.03034
     0.27032
     0.20176
     0.01320
    -0.12393
    -0.29534
    -0.19249
    -0.05536
    -0.07250
    -0.17535
    -0.34676
    -0.17535
    -0.19249
    -0.24391
    -0.38104
    -0.39818
    -0.39818
    -0.19249
    -0.07250
    -0.03822
    -0.08964
    -0.07250
    -0.05536
     0.08177
    -0.00394
     0.06463
     0.18461
     0.21890
     0.15033
     0.06463
     0.09891
     0.15033
     0.11605
     0.04749
     0.11605
     0.25318
     0.09891
     0.09891
     0.18461
    -0.07250
     0.09891
     0.08177
     0.06463
     0.11605
     0.03034
     0.08177
    -0.00394
     0.13319
     0.03034
     0.03034
     0.15033
     0.08177
    -0.05536
    -0.05536
    -0.00394
     0.06463
     0.04749
     0.01320
    -0.00394
     0.06463
    -0.00394
     0.06463
    -0.03822
     0.01320
     0.04749
    -0.08964
     0.01320
     0.13319
     0.03034
     0.13319
     0.01320
    -0.03822
     0.06463
     0.13319
    -0.00394
     0.08177
    -0.03822
    -0.05536
    -0.00394
    -0.05536
    -0.12393
    -0.05536
    -0.08964
    -0.02108
    -0.14107
    -0.05536
    -0.00394
    -0.15821
    -0.14107
    -0.15821
     0.01320
    -0.22677
    -0.05536
    -0.05536
    -0.15821
    -0.05536
    -0.05536
    -0.15821
    -0.15821
     0.08177
    -0.00394
    -0.07250
    -0.14107
    -0.07250
    -0.12393
    -0.12393
    -0.14107
    -0.07250
    -0.08964
     0.03034
    -0.02108
     0.03034
    -0.12393
    -0.22677
    -0.20963
    -0.07250
     0.03034
    -0.12393
    -0.08964
    -0.07250
    -0.07250
    -0.10678
    -0.17535
    -0.08964
    -0.03822
    -0.00394
     0.03034
    -0.00394
    -0.05536
    -0.03822
    -0.03822
    -0.07250
     0.06463
     0.01320
    -0.07250
    -0.00394
    -0.15821
    -0.02108
    -0.05536
    -0.10678
    -0.20963
    -0.22677
    -0.08964
    -0.10678
    -0.07250
    -0.24391
    -0.34676
    -0.19249
    -0.14107
    -0.00394
    -0.07250
    -0.08964
    -0.07250
    -0.08964
    -0.05536
    -0.15821
    -0.10678
    -0.07250
     0.01320
    -0.14107
    -0.08964
     0.09891
    -0.08964
    -0.20963
    -0.00394
     0.03034
    -0.10678
    -0.15821
    -0.12393
    -0.12393
    -0.10678
    -0.02108
    -0.03822
    -0.03822
     0.03034
    -0.03822
    -0.05536
    -0.05536
     0.03034
    -0.15821
    -0.08964
     0.06463
    -0.08964
     0.01320
    -0.08964
    -0.08964
    -0.08964
    -0.20963
     0.01320
    -0.03822
    -0.03822
    -0.17535
    -0.03822
    -0.19249
    -0.14107
    -0.08964
    -0.10678
    -0.03822
    -0.03822
    -0.05536
    -0.05536
     0.03034
    -0.19249
    -0.22677
    -0.07250
    -0.03822
    -0.02108
    -0.02108
    -0.12393
    -0.05536
    -0.07250
    -0.14107
    -0.10678
    -0.15821
    -0.19249
    -0.07250
    -0.00394
    -0.05536
    -0.10678
    -0.22677
    -0.19249
    -0.10678
    -0.08964
    -0.15821
    -0.14107
    -0.08964
    -0.15821
    -0.08964
    -0.20963
    -0.15821
    -0.24391
    -0.31248
    -0.15821
    -0.15821
    -0.14107
    -0.10678
    -0.17535
    -0.17535
    -0.32962
    -0.17535
    -0.08964
    -0.14107
    -0.12393
    -0.14107
    -0.20963
    -0.10678
    -0.14107
    -0.14107
    -0.07250
    -0.07250
    -0.07250
    -0.05536
    -0.05536
    -0.08964
    -0.03822
    -0.10678
    -0.00394
     0.01320
    -0.08964
    -0.05536
    -0.00394
    -0.03822
     0.11605
     0.04749
    -0.05536
    -0.00394
    -0.03822
    -0.14107
    -0.07250
     0.01320
     0.04749
    -0.00394
     0.15033
    -0.00394
     0.13319
    -0.19249
    -0.08964
    -0.07250
     0.09891
    -0.03822
     0.11605
     0.11605
     0.03034
    -0.08964
    -0.08964
     0.09891
     0.04749
     0.09891
     0.03034
     0.09891
     0.18461
     0.03034
     0.04749
    -0.08964
    -0.03822
     0.01320
    -0.08964
    -0.12393
    -0.03822
    -0.02108
    -0.14107
    -0.22677
    -0.22677
    -0.12393
    -0.15821
    -0.14107
    -0.19249
    -0.15821
    -0.15821
    -0.19249
    -0.02108
     0.03034
    -0.02108
     0.06463
     0.03034
     0.16747
     0.11605
     0.20176
     0.21890
     0.16747
     0.15033
     0.13319
     0.09891
     0.13319
     0.21890
     0.08177
     0.23604
     0.21890
     0.09891
     0.09891
     0.08177
     0.09891
     0.11605
     0.08177
     0.15033
     0.13319
     0.18461
     0.11605
     0.15033
     0.20176
     0.18461
     0.13319
     0.11605
     0.25318
     0.13319
     0.15033
     0.09891
     0.18461
     0.15033
     0.08177
     0.20176
     0.13319
     0.15033
     0.06463
     0.13319
     0.11605
     0.11605
     0.03034
     0.11605
     0.06463
     0.16747
     0.03034
    -0.10678
     0.04749
    -0.07250
     0.01320
    -0.10678
    -0.14107
    -0.19249
    -0.12393
    -0.26105
    -0.29534
    -0.27820
    -0.22677
    -0.34676
    -0.43247
    -0.36390
    -0.55245
    -0.51817
    -0.46675
    -0.51817
    -0.48389
    -0.55245
    -0.55245
    -0.55245
    -0.48389
    -0.44961
    -0.62102
    -0.70672
    -0.53531
    -0.51817
    -0.70672
    -0.46675
    -0.53531
    -0.53531
    -0.56960
    -0.53531
    -0.46675
    -0.55245
    -0.56960
    -0.55245
    -0.46675
    -0.51817
    -0.41532
    -0.48389
    -0.48389
    -0.46675
    -0.51817
    -0.39818
    -0.41532
    -0.44961
    -0.41532
    -0.41532
    -0.46675
    -0.44961
    -0.41532
    -0.46675
    -0.43247
    -0.41532
    -0.41532
    -0.43247
    -0.53531
    -0.43247
    -0.62102
    -0.41532
    -0.46675
    -0.51817
    -0.58674
    -0.68958
    -0.60388
    -0.79243
    -0.77529
    -0.84385
    -0.96384
    -1.03241
    -1.15239
    -1.22096
    -1.30666
    -1.40951
    -1.58092
    -1.63234
    -1.63234
    -1.75233
    -1.92374
    -1.95803
    -1.92374
    -1.99231
    -2.18086
    -2.06087
    -2.07801
    -2.09516
    -2.18086
    -2.19800
    -2.14658
    -2.11230
    -2.07801
    -2.16372
    -1.94089
    -2.06087
    -2.16372
    -1.99231
    -1.92374
    -1.90660
    -1.88946
    -1.82090
    -1.71805
    -1.73519
    -1.71805
    -1.73519
    -1.73519
    -1.59806
    -1.54664
    -1.61520
    -1.42665
    -1.49522
    -1.47807
    -1.54664
    -1.49522
    -1.63234
    -1.58092
    -1.46093
    -1.30666
    -1.37523
    -1.37523
    -1.46093
    -1.54664
    -1.47807
    -1.37523
    -1.40951
    -1.27238
    -1.22096
    -1.44379
    -1.46093
    -1.34095
    -1.35809
    -1.27238
    -1.39237
    -1.42665
    -1.42665
    -1.46093
    -1.51236
    -1.75233
    -1.87232
    -1.70091
    -1.76947
    -1.85518
    -1.68377
    -1.56378
    -1.76947
    -1.70091
    -1.47807
    -1.63234
    -1.68377
    -1.68377
    -1.61520
    -1.49522
    -1.27238
    -1.16953
    -1.10097
    -1.23810
    -1.16953
    -1.25524
    -0.94670
    -0.92956
    -0.92956
    -0.91242
    -0.99812
    -0.99812
    -0.87814
    -0.84385
    -0.65530
    -0.62102
    -0.65530
    -0.56960
    -0.55245
    -0.55245
    -0.53531
    -0.70672
    -0.67244
    -0.43247
    -0.46675
    -0.50103
    -0.56960
    -0.60388
    -0.65530
    -0.58674
    -0.65530
    -0.72387
    -0.60388
    -0.56960
    -0.58674
    -0.65530
    -0.63816
    -0.65530
    -0.68958
    -0.46675
    -0.58674
    -0.46675
    -0.39818
    -0.48389
    -0.46675
    -0.36390
    -0.39818
    -0.38104
    -0.32962
    -0.36390
    -0.31248
    -0.24391
    -0.32962
    -0.36390
    -0.36390
    -0.27820
    -0.17535
    -0.19249
    -0.17535
    -0.17535
    -0.19249
    -0.19249
    -0.19249
    -0.20963
    -0.03822
    -0.07250
    -0.14107
    -0.10678
    -0.07250
    -0.10678
    -0.31248
    -0.08964
    -0.02108
    -0.10678
    -0.05536
    -0.07250
    -0.00394
    -0.08964
    -0.10678
    -0.07250
    -0.07250
     0.16747
     0.08177
     0.20176
     0.13319
     0.04749
     0.08177
     0.21890
     0.11605
    -0.02108
     0.08177
     0.18461
     0.08177
     0.11605
     0.04749
     0.11605
     0.09891
     0.06463
     0.13319
     0.16747
     0.01320
     0.06463
     0.04749
     0.08177
     0.23604
     0.27032
     0.16747
     0.28746
     0.18461
     0.33888
     0.28746
     0.25318
     0.32174
     0.27032
     0.45887
     0.45887
     0.47601
     0.39031
     0.44173
     0.40745
     0.56172
     0.47601
     0.44173
     0.44173
     0.49315
     0.54458
     0.51030
     0.45887
     0.49315
     0.15033
     0.23604
     0.40745
     0.23604
     0.44173
     0.30460
     0.13319
     0.15033
    -0.00394
     0.08177
     0.23604
     0.15033
     0.15033
     0.16747
     0.18461
     0.16747
     0.20176
     0.03034
     0.08177
     0.08177
     0.23604
     0.15033
    -0.10678
     0.03034
     0.01320
     0.08177
    -0.02108
    -0.10678
    -0.20963
    -0.07250
     0.03034
    -0.05536
    -0.10678
    -0.14107
    -0.19249
    -0.14107
    -0.14107
    -0.05536
     0.08177
     0.03034
     0.04749
     0.06463
     0.35603
     0.35603
    -0.00394
    -0.07250
    -0.10678
    -0.15821
     0.08177
     0.27032
     0.13319
     0.03034
     0.09891
     0.11605
     0.13319
     0.08177
     0.03034
    -0.10678
    -0.22677
    -0.14107
    -0.08964
    -0.22677
    -0.27820
    -0.22677
    -0.19249
    -0.26105
    -0.31248
    -0.31248
    -0.39818
    -0.34676
    -0.26105
    -0.34676
    -0.26105
    -0.17535
    -0.17535
    -0.08964
     0.03034
    -0.05536
     0.06463
     0.11605
     0.16747
     0.28746
     0.23604
     0.20176
     0.08177
     0.13319
     0.21890
     0.06463
     0.01320
     0.15033
     0.04749
     0.15033
     0.20176
     0.15033
     0.11605
     0.18461
     0.18461
     0.23604
     0.11605
     0.18461
     0.20176
     0.30460
     0.25318
     0.33888
     0.23604
     0.33888
     0.37317
     0.21890
     0.39031
     0.27032
     0.33888
     0.39031
     0.23604
     0.30460
     0.32174
     0.37317
     0.25318
     0.28746
     0.30460
     0.30460
     0.09891
     0.20176
     0.25318
     0.16747
     0.23604
     0.08177
     0.16747
     0.09891
     0.13319
     0.15033
     0.18461
     0.25318
     0.18461
     0.20176
     0.21890
     0.33888
     0.28746
     0.37317
     0.30460
     0.39031
     0.27032
     0.52744
     0.35603
     0.37317
     0.30460
     0.27032
     0.27032
     0.23604
     0.11605
     0.16747
     0.20176
    -0.00394
    -0.03822
     0.01320
     0.13319
     0.03034
    -0.14107
    -0.14107
     0.01320
     0.44173
     0.21890
    -0.02108
    -0.03822
     0.04749
     0.09891
     0.28746
     0.13319
     0.23604
     0.21890
     0.11605
     0.25318
     0.11605
     0.16747
     0.08177
     0.15033
     0.30460
     0.15033
     0.08177
     0.11605
    -0.05536
     0.13319
     0.20176
     0.13319
     0.03034
    -0.19249
    -0.08964
     0.04749
     0.08177
    -0.14107
     0.09891
     0.06463
    -0.07250
    -0.05536
    -0.19249
    -0.00394
     0.06463
     0.11605
     0.16747
     0.15033
     0.27032
     0.35603
     0.28746
     0.39031
     0.42459
     0.28746
     0.27032
     0.35603
     0.54458
     0.51030
     0.49315
     0.47601
     0.40745
     0.33888
     0.45887
     0.59600
     0.64742
     0.52744
     0.56172
     0.56172
     0.73313
     0.80169
     0.83598
     0.73313
     0.80169
     0.64742
     0.59600
     0.68171
     0.52744
     0.56172
     0.63028
     0.63028
     0.39031
     0.49315
     0.32174
     0.08177
     0.16747
     0.04749
    -0.07250
     0.06463
    -0.02108
    -0.08964
    -0.03822
     0.04749
     0.04749
     0.01320
     0.04749
     0.01320
    -0.05536
    -0.10678
    -0.17535
    -0.20963
    -0.07250
    -0.00394
    -0.22677
    -0.14107
    -0.20963
    -0.02108
    -0.19249
    -0.46675
    -0.29534
    -0.31248
    -0.17535
    -0.03822
    -0.22677
    -0.24391
    -0.26105
    -0.17535
    -0.17535
    -0.14107
    -0.27820
    -0.19249
    -0.08964
    -0.15821
    -0.17535
    -0.17535
    -0.19249
    -0.10678
    -0.12393
    -0.00394
    -0.14107
    -0.22677
    -0.14107
    -0.08964
    -0.08964
     0.13319
     0.09891
    -0.05536
    -0.07250
     0.03034
     0.04749
    -0.00394
    -0.05536
    -0.07250
    -0.03822
     0.01320
     0.03034
    -0.10678
    -0.08964
    -0.22677
    -0.17535
    -0.02108
    -0.02108
    -0.12393
    -0.15821
    -0.14107
     0.01320
    -0.26105
    -0.51817
    -0.70672
    -0.32962
    -0.51817
    -0.68958
    -0.92956
    -1.08383
    -1.20382
    -1.54664
    -1.73519
    -1.78661
    -2.23228
    -2.47226
    -2.64367
    -2.71224
    -3.02078
    -3.17505
    -3.41502
    -3.56929
    -3.82641
    -3.92926
    -4.06638
    -4.11781
    -4.27208
    -4.49491
    -4.59776
    -4.59776
    -4.61490
    -4.63204
    -4.76917
    -4.92344
    -4.85488
    -4.87202
    -4.99201
    -5.06057
    -5.02629
    -5.00915
    -5.04343
    -5.02629
    -5.04343
    -5.09485
    -5.02629
    -5.04343
    -4.88916
    -5.02629
    -4.94058
    -4.95772
    -4.87202
    -4.76917
    -4.78631
    -4.63204
    -4.66632
    -4.51205
    -4.58062
    -4.35778
    -4.37492
    -4.42635
    -4.16923
    -4.28922
    -4.15209
    -4.15209
    -4.01496
    -3.98068
    -3.96354
    -4.06638
    -3.92926
    -3.82641
    -3.80927
    -3.80927
    -3.94640
    -3.87783
    -3.91211
    -3.86069
    -3.91211
    -3.75784
    -3.74070
    -3.80927
    -3.89497
    -4.01496
    -3.96354
    -3.92926
    -3.77499
    -3.79213
    -3.72356
    -3.77499
    -3.75784
    -3.63786
    -3.60357
    -3.55215
    -3.53501
    -3.41502
    -3.08934
    -3.07220
    -3.24361
    -3.17505
    -2.93507
    -2.98649
    -2.84936
    -2.84936
    -2.96935
    -2.86651
    -2.74652
    -2.62653
    -2.71224
    -2.59225
    -2.69509
    -2.74652
    -2.64367
    -2.57511
    -2.54082
    -2.67795
    -2.66081
    -2.55797
    -2.54082
    -2.62653
    -2.64367
    -2.60939
    -2.54082
    -2.43798
    -2.36941
    -2.42084
    -2.40370
    -2.45512
    -2.30085
    -2.12944
    -2.11230
    -1.99231
    -1.95803
    -1.87232
    -1.75233
    -1.71805
    -1.64949
    -1.46093
    -1.44379
    -1.44379
    -1.46093
    -1.49522
    -1.39237
    -1.34095
    -1.47807
    -1.28952
    -1.27238
    -1.27238
    -1.27238
    -1.39237
    -1.27238
    -1.34095
    -1.23810
    -1.32380
    -1.16953
    -1.15239
    -1.11811
    -1.06669
    -1.01526
    -1.03241
    -1.04955
    -0.87814
    -0.82671
    -0.99812
    -0.87814
    -0.87814
    -0.77529
    -0.86099
    -0.72387
    -0.77529
    -0.80957
    -0.72387
    -0.77529
    -0.74101
    -0.72387
    -0.74101
    -0.79243
    -0.63816
    -0.63816
    -0.75815
    -0.65530
    -0.72387
    -0.62102
    -0.56960
    -0.50103
    -0.43247
    -0.41532
    -0.29534
    -0.39818
    -0.32962
    -0.29534
    -0.15821
    -0.36390
    -0.22677
    -0.03822
    -0.15821
    -0.07250
    -0.08964
    -0.19249
    -0.19249
    -0.20963
    -0.17535
    -0.14107
    -0.24391
    -0.31248
    -0.44961
    -0.26105
    -0.20963
    -0.19249
    -0.34676
    -0.14107
     0.03034
    -0.10678
    -0.14107
    -0.22677
    -0.20963
    -0.07250
    -0.10678
    -0.07250
     0.11605
     0.18461
     0.09891
     0.09891
     0.18461
     0.01320
    -0.03822
     0.08177
     0.20176
     0.03034
     0.06463
    -0.02108
     0.06463
     0.20176
     0.21890
     0.11605
     0.01320
     0.13319
     0.06463
     0.01320
     0.08177
     0.06463
     0.06463
     0.13319
     0.04749
     0.09891
     0.11605
     0.09891
     0.03034
     0.04749
     0.06463
     0.06463
     0.13319
     0.11605
     0.06463
     0.03034
     0.09891
     0.06463
    -0.03822
     0.04749
     0.23604
     0.27032
     0.23604
     0.09891
     0.15033
     0.23604
     0.13319
     0.27032
     0.30460
     0.39031
     0.30460
     0.40745
     0.44173
     0.42459
     0.51030
     0.54458
     0.52744
     0.45887
     0.30460
     0.37317
     0.37317
     0.42459
     0.40745
     0.40745
     0.33888
     0.39031
     0.30460
     0.08177
     0.20176
     0.18461
     0.03034
    -0.00394
     0.28746
     0.18461
    -0.03822
     0.09891
     0.18461
     0.27032
     0.16747
     0.27032
     0.18461
     0.39031
     0.45887
     0.39031
     0.39031
     0.39031
     0.51030
     0.33888
     0.51030
     0.52744
     0.56172
     0.61314
     0.57886
     0.56172
     0.52744
     0.52744
     0.61314
     0.57886
     0.47601
     0.75027
     0.81884
     0.64742
     0.71599
     0.93882
     1.04167
     0.78455
     0.78455
     0.78455
     0.93882
     0.97311
     0.92168
     0.83598
     0.81884
     0.76741
     0.73313
     0.69885
     0.61314
     0.52744
     0.49315
     0.52744
     0.35603
     0.40745
     0.44173
     0.37317
     0.35603
     0.40745
     0.42459
     0.30460
     0.37317
     0.30460
     0.49315
     0.52744
     0.45887
     0.45887
     0.51030
     0.44173
     0.39031
     0.51030
     0.45887
     0.45887
     0.44173
     0.37317
     0.44173
     0.39031
     0.39031
     0.35603
     0.33888
     0.30460
     0.21890
     0.21890
     0.35603
     0.25318
     0.30460
     0.32174
     0.37317
     0.28746
     0.32174
     0.33888
     0.37317
     0.32174
     0.37317
     0.28746
     0.40745
     0.37317
     0.49315
     0.44173
     0.39031
     0.33888
     0.42459
     0.39031
     0.49315
     0.47601
     0.49315
     0.42459
     0.40745
     0.49315
     0.52744
     0.47601
     0.51030
     0.45887
     0.51030
     0.47601
     0.56172
     0.39031
     0.28746
     0.39031
     0.27032
     0.39031
     0.44173
     0.39031
     0.42459
     0.30460
     0.23604
     0.30460
     0.27032
     0.37317
     0.45887
     0.42459
     0.35603
     0.45887
     0.52744
     0.44173
     0.56172
     0.59600
     0.35603
     0.51030
     0.59600
     0.56172
     0.49315
     0.52744
     0.51030
     0.52744
     0.47601
     0.45887
     0.35603
     0.21890
     0.27032
     0.23604
     0.25318
     0.27032
     0.13319
     0.08177
    -0.02108
    -0.03822
    -0.15821
    -0.26105
    -0.34676
    -0.36390
    -0.39818
    -0.34676
    -0.36390
    -0.68958
    -0.70672
    -0.84385
    -0.99812
    -1.10097
    -1.06669
    -1.10097
    -1.03241
    -1.13525
    -1.27238
    -1.46093
    -1.56378
    -1.61520
    -1.51236
    -1.28952
    -1.37523
    -1.49522
    -1.52950
    -1.56378
    -1.49522
    -1.56378
    -1.51236
    -1.58092
    -1.47807
    -1.44379
    -1.34095
    -1.47807
    -1.63234
    -1.52950
    -1.47807
    -1.34095
    -1.46093
    -1.52950
    -1.49522
    -1.46093
    -1.46093
    -1.10097
    -1.15239
    -1.34095
    -1.42665
    -1.40951
    -1.28952
    -1.20382
    -1.23810
    -1.27238
    -1.35809
    -1.37523
    -1.34095
    -1.32380
    -1.47807
    -1.61520
    -1.68377
    -1.42665
    -1.30666
    -1.42665
    -1.40951
    -1.37523
    -1.73519
    -1.85518
    -1.75233
    -1.78661
    -2.04373
    -1.90660
    -1.92374
    -1.80376
    -1.68377
    -2.02659
    -2.78080
    -2.50654
    -1.61520
    -2.62653
    -4.34064
    -4.51205
    -3.48359
    -2.04373
    -1.95803
    -2.52368
    -2.66081
    -3.05506
    -2.71224
    -2.35227
    -2.24943
    -2.09516
    -1.73519
    -1.30666
    -0.91242
    -0.65530
    -0.53531
    -0.34676
    -0.32962
    -0.15821
    -0.19249
    -0.12393
    -0.27820
    -0.32962
    -0.22677
    -0.26105
    -0.24391
    -0.27820
    -0.48389
    -0.60388
    -0.43247
    -0.41532
    -0.56960
    -0.51817
    -0.48389
    -0.56960
    -0.53531
    -0.44961
    -0.36390
    -0.72387
    -0.51817
    -0.44961
    -0.50103
    -0.58674
    -0.56960
    -0.50103
    -0.44961
    -0.51817
    -0.48389
    -0.43247
    -0.44961
    -0.56960
    -0.51817
    -0.56960
    -0.46675
    -0.51817
    -0.41532
    -0.39818
    -0.51817
    -0.46675
    -0.43247
    -0.41532
    -0.48389
    -0.27820
    -0.27820
    -0.44961
    -0.32962
    -0.36390
    -0.43247
    -0.31248
    -0.31248
    -0.26105
    -0.17535
    -0.22677
    -0.27820
    -0.15821
    -0.14107
    -0.14107
    -0.27820
    -0.29534
    -0.10678
    -0.15821
    -0.14107
    -0.22677
    -0.15821
    -0.17535
    -0.10678
    -0.03822
    -0.07250
    -0.00394
    -0.02108
    -0.03822
    -0.05536
     0.09891
     0.16747
    -0.00394
    -0.15821
    -0.22677
    -0.00394
     0.20176
     0.03034
     0.18461
     0.15033
    -0.05536
    -0.08964
     0.21890
     0.45887
    -0.00394
    -0.03822
    -0.24391
    -0.46675
    -0.32962
     0.16747
     0.27032
     0.30460
     0.30460
     0.03034
    -0.03822
    -0.12393
    -0.00394
     0.20176
     0.23604
     0.03034
    -0.17535
     0.13319
     0.04749
    -0.02108
     0.09891
     0.04749
    -0.15821
    -0.19249
    -0.15821
    -0.31248
    -0.29534
    -0.38104
    -0.44961
    -0.36390
    -0.31248
    -0.44961
    -0.36390
    -0.34676
    -0.46675
    -0.63816
    -0.94670
    -1.08383
    -1.15239
    -1.46093
    -1.70091
    -2.04373
    -2.35227
    -2.59225
    -3.02078
    -3.51787
    -3.94640
    -4.30636
    -4.90630
    -5.14628
    -5.42053
    -5.72907
    -6.10618
    -6.34615
    -6.43186
    -6.67184
    -6.74040
    -6.94609
    -6.99752
    -7.01466
    -7.03180
    -7.13465
    -6.96323
    -6.67184
    -6.65470
    -6.60327
    -6.48328
    -6.32901
    -6.19188
    -6.24331
    -5.96905
    -5.76336
    -5.71193
    -5.50624
    -5.06057
    -5.18056
    -5.14628
    -4.99201
    -4.90630
    -4.71775
    -4.54634
    -4.51205
    -4.23780
    -4.08353
    -4.10067
    -4.10067
    -3.91211
    -3.77499
    -3.80927
    -3.72356
    -3.50073
    -3.46645
    -3.44930
    -3.39788
    -3.29503
    -3.24361
    -3.14076
    -3.14076
    -3.07220
    -3.24361
    -3.12362
    -2.81508
    -2.91793
    -2.93507
    -2.90079
    -2.55797
    -2.72938
    -2.64367
    -2.59225
    -2.55797
    -2.43798
    -2.42084
    -2.36941
    -2.21514
    -2.18086
    -2.12944
    -2.14658
    -2.07801
    -1.97517
    -1.85518
    -1.88946
    -1.80376
    -1.66663
    -1.73519
    -1.70091
    -1.68377
    -1.58092
    -1.61520
    -1.49522
    -1.49522
    -1.42665
    -1.42665
    -1.39237
    -1.35809
    -1.51236
    -1.32380
    -1.27238
    -1.42665
    -1.32380
    -1.22096
    -1.35809
    -1.27238
    -1.25524
    -1.18668
    -1.23810
    -1.11811
    -1.10097
    -1.16953
    -1.04955
    -1.10097
    -0.99812
    -1.08383
    -0.96384
    -1.03241
    -0.89528
    -0.92956
    -0.94670
    -0.92956
    -0.96384
    -0.87814
    -0.82671
    -0.79243
    -0.79243
    -0.86099
    -0.75815
    -0.79243
    -0.77529
    -0.74101
    -0.70672
    -0.75815
    -0.74101
    -0.56960
    -0.74101
    -0.62102
    -0.79243
    -0.62102
    -0.65530
    -0.65530
    -0.65530
    -0.63816
    -0.56960
    -0.72387
    -0.67244
    -0.63816
    -0.48389
    -0.62102
    -0.62102
    -0.53531
    -0.48389
    -0.48389
    -0.51817
    -0.50103
    -0.48389
    -0.41532
    -0.41532
    -0.34676
    -0.41532
    -0.29534
    -0.26105
    -0.39818
    -0.24391
    -0.34676
    -0.31248
    -0.32962
    -0.20963
    -0.17535
     0.11605
    -0.41532
     0.18461
    -0.38104
    -0.08964
    -0.07250
    -0.00394
    -0.02108
     0.03034
    -0.10678
     0.13319
    -0.00394
    -0.07250
    -0.10678
     0.09891
     0.08177
    -0.08964
     0.03034
    -0.03822
     0.03034
    -0.00394
    -0.00394
    -0.00394
    -0.07250
     0.06463
    -0.07250
    -0.02108
     0.13319
    -0.00394
    -0.08964
     0.03034
     0.01320
     0.09891
     0.06463
    -0.00394
    -0.00394
     0.01320
    -0.02108
     0.08177
     0.04749
     0.06463
    -0.00394
     0.04749
     0.20176
     0.13319
     0.01320
     0.15033
     0.03034
     0.09891
     0.13319
     0.15033
     0.09891
     0.13319
     0.18461
     0.13319
     0.15033
     0.16747
     0.09891
     0.08177
     0.23604
     0.21890
     0.18461
     0.09891
     0.20176
     0.18461
     0.20176
     0.06463
     0.13319
     0.21890
     0.20176
     0.35603
     0.15033
     0.27032
     0.16747
     0.25318
     0.28746
     0.39031
     0.25318
     0.27032
     0.33888
     0.40745
     0.33888
     0.30460
     0.30460
     0.35603
     0.42459
     0.40745
     0.51030
     0.40745
     0.35603
     0.39031
     0.45887
     0.51030
     0.57886
     0.44173
     0.52744
     0.49315
     0.52744
     0.49315
     0.59600
     0.51030
     0.56172
     0.71599
     0.63028
     0.61314
     0.51030
     0.56172
     0.52744
     0.69885
     0.66457
     0.49315
     0.35603
     0.51030
     0.45887
     0.61314
     0.42459
     0.42459
     0.54458
     0.51030
     0.35603
     0.49315
     0.37317
     0.11605
     0.33888
     0.59600
     0.64742
     0.54458
     0.57886
     0.45887
     0.56172
     0.42459
     0.54458
     0.66457
     0.59600
     0.76741
     0.81884
     0.78455
     0.76741
     0.66457
     0.75027
     0.73313
     0.69885
     0.76741
     0.85312
     0.93882
     0.85312
     0.63028
     0.47601
     0.63028
     0.47601
     0.40745
     0.51030
     0.61314
     0.44173
     0.33888
     0.33888
     0.30460
     0.35603
     0.33888
     0.27032
     0.32174
     0.49315
     0.59600
     0.57886
     0.59600
     0.59600
     0.57886
     0.68171
     0.71599
     0.76741
     0.85312
     0.73313
     0.71599
     0.81884
     0.85312
     0.73313
     0.66457
     0.71599
     0.71599
     0.78455
     0.59600
     0.66457
     0.66457
     0.76741
     0.75027
     0.73313
     0.71599
     0.81884
     0.51030
     0.73313
     0.87026
     0.87026
     0.85312
     0.88740
     0.83598
     0.87026
     0.95597
     1.00739
     0.90454
     1.00739
     0.97311
     0.95597
     1.09309
     1.05881
     0.92168
     1.04167
     1.11024
     1.12738
     1.05881
     1.09309
     1.02453
     1.05881
     0.99025
     1.19594
     1.09309
     1.19594
     1.05881
     1.19594
     0.88740
     0.90454
     1.04167
     1.24736
     1.31593
     1.24736
     1.28165
     1.23022
     1.28165
     1.28165
     1.45306
     1.47020
     1.55590
     1.59019
     1.55590
     1.67589
     1.79588
     1.77874
     1.72732
     1.67589
     1.84730
     1.89873
     1.88159
     1.91587
     1.93301
     1.91587
     1.88159
     1.84730
     1.88159
     2.03586
     1.93301
     1.95015
     1.91587
     2.13870
     2.05300
     1.96729
     1.89873
     1.86444
     1.69303
     1.59019
     1.55590
     1.40163
     1.28165
     1.09309
     0.92168
     0.73313
     0.49315
     0.40745
     0.23604
     0.06463
    -0.10678
    -0.34676
    -0.53531
    -0.51817
    -0.67244
    -0.63816
    -0.77529
    -0.82671
    -0.80957
    -0.74101
    -0.68958
    -0.80957
    -0.62102
    -0.75815
    -0.65530
    -0.46675
    -0.39818
    -0.38104
    -0.50103
    -0.10678
    -0.02108
     0.04749
     0.09891
     0.20176
     0.23604
     0.33888
     0.40745
     0.51030
     0.57886
     0.59600
     0.69885
     0.71599
     0.87026
     0.76741
     0.73313
     0.81884
     0.95597
     0.87026
     0.95597
     0.95597
     0.87026
     0.90454
     0.90454
     1.14452
     0.97311
     0.97311
     0.75027
     0.90454
     1.04167
     1.12738
     0.92168
     0.92168
     0.97311
     1.05881
     0.92168
     0.87026
     0.69885
     0.71599
     0.78455
     0.85312
     0.69885
     0.52744
     0.69885
     0.35603
     0.30460
     0.23604
     0.20176
     0.15033
     0.20176
     0.13319
    -0.17535
    -0.27820
    -0.19249
    -0.27820
    -0.36390
    -0.39818
    -0.51817
    -0.43247
    -0.43247
    -0.77529
    -0.56960
    -0.58674
    -0.74101
    -0.75815
    -0.51817
    -0.55245
    -0.58674
    -0.62102
    -0.70672
    -0.60388
    -0.48389
    -0.56960
    -0.53531
    -0.44961
    -0.31248
    -0.31248
    -0.34676
    -0.22677
    -0.27820
    -0.36390
    -0.27820
    -0.15821
    -0.15821
    -0.17535
    -0.00394
    -0.12393
    -0.05536
    -0.17535
    -0.17535
    -0.29534
    -0.44961
    -0.50103
    -0.17535
    -0.05536
    -0.15821
    -0.29534
    -0.29534
    -0.14107
    -0.27820
    -0.15821
    -0.19249
    -0.15821
    -0.07250
    -0.07250
     0.06463
     0.18461
     0.21890
     0.33888
     0.23604
     0.21890
     0.20176
     0.21890
     0.18461
     0.33888
     0.27032
     0.27032
     0.15033
     0.08177
     0.21890
     0.16747
     0.15033
     0.16747
     0.21890
     0.06463
     0.16747
     0.11605
     0.18461
     0.13319
     0.13319
     0.11605
     0.15033
     0.15033
     0.27032
     0.20176
     0.21890
     0.15033
     0.13319
     0.27032
     0.21890
     0.20176
     0.32174
     0.23604
     0.23604
     0.21890
     0.21890
     0.37317
     0.42459
     0.30460
     0.27032
     0.30460
     0.45887
     0.40745
     0.33888
     0.44173
     0.39031
     0.42459
     0.54458
     0.45887
     0.39031
     0.49315
     0.47601
     0.44173
     0.61314
     0.54458
     0.45887
     0.59600
     0.45887
     0.52744
     0.45887
     0.47601
     0.40745
     0.57886
     0.49315
     0.51030
     0.51030
     0.56172
     0.56172
     0.42459
     0.59600
     0.57886
     0.57886
     0.57886
     0.54458
     0.59600
     0.64742
     0.61314
     0.66457
     0.59600
     0.54458
     0.63028
     0.66457
     0.63028
     0.63028
     0.61314
     0.68171
     0.85312
     0.63028
     0.71599
     0.78455
     0.76741
     0.88740
     0.80169
     0.85312
     0.80169
     1.05881
     0.87026
     0.78455
     0.87026
     0.99025
     0.88740
     1.00739
     1.02453
     0.92168
     0.78455
     0.90454
     0.88740
     0.80169
     0.75027
     0.80169
     0.83598
     0.92168
     0.99025
     0.81884
     0.87026
     0.88740
     0.87026
     0.87026
     0.87026
     0.81884
     0.93882
     1.09309
     1.04167
     0.92168
     0.97311
     1.00739
     0.97311
     1.02453
     1.16166
     0.97311
     0.85312
     0.97311
     0.88740
     0.88740
     1.14452
     1.02453
     0.76741
     0.80169
     0.87026
     0.75027
     0.85312
     0.93882
     0.69885
     0.87026
     0.54458
     0.35603
     0.51030
     0.69885
     0.66457
     0.52744
     0.54458
     0.37317
     0.08177
     0.13319
     0.27032
     0.27032
     0.11605
     0.23604
     0.15033
     0.23604
     0.28746
     0.27032
     0.28746
     0.25318
     0.35603
     0.35603
     0.45887
     0.78455
     0.73313
     0.66457
     0.66457
     0.78455
     0.76741
     0.85312
     0.88740
     0.88740
     0.90454
     0.95597
     0.92168
     0.93882
     0.87026
     0.75027
     0.83598
     0.95597
     0.85312
     0.81884
     0.90454
     0.87026
     0.78455
     0.85312
     0.75027
     0.64742
     0.90454
     0.90454
     0.87026
     0.75027
     0.71599
     0.95597
     0.64742
     0.66457
     0.73313
     0.73313
     0.63028
     0.69885
     0.61314
     0.52744
     0.52744
     0.49315
     0.40745
     0.30460
     0.32174
     0.35603
     0.15033
     0.30460
     0.23604
     0.20176
     0.20176
     0.09891
    -0.00394
    -0.05536
    -0.15821
     0.16747
     0.11605
    -0.00394
     0.03034
    -0.05536
     0.13319
     0.42459
     0.39031
     0.30460
     0.18461
     0.04749
     0.61314
     0.78455
     0.52744
     0.27032
     0.40745
     0.68171
     0.69885
     0.13319
     0.09891
     0.28746
     0.23604
    -0.22677
    -0.19249
    -0.41532
    -0.38104
    -0.70672
    -0.51817
    -0.68958
    -1.08383
    -1.42665
    -0.82671
    -0.67244
    -0.75815
    -0.86099
    -0.99812
    -0.87814
    -1.01526
    -1.18668
    -1.13525
    -0.87814
    -1.03241
    -0.89528
    -0.79243
    -0.86099
    -0.94670
    -0.99812
    -0.99812
    -0.74101
    -0.84385
    -0.89528
    -1.01526
    -0.84385
    -0.68958
    -1.15239
    -1.06669
    -1.08383
    -1.06669
    -0.80957
    -0.70672
    -0.74101
    -0.89528
    -1.06669
    -0.77529
    -1.06669
    -0.70672
    -1.03241
    -1.06669
    -0.58674
    -0.63816
    -1.04955
    -0.70672
    -0.65530
    -0.84385
    -0.62102
    -0.80957
    -0.48389
    -0.65530
    -1.03241
    -1.15239
    -0.91242
    -0.98098
    -0.84385
    -0.67244
    -0.84385
    -0.67244
    -0.50103
    -0.75815
    -0.67244
    -0.63816
    -0.53531
    -0.55245
    -0.62102
    -0.44961
    -0.56960
    -0.65530
    -0.46675
    -0.27820
    -0.29534
    -0.10678
     0.03034
     0.25318
    -0.15821
    -0.39818
    -0.60388
    -0.36390
    -0.34676
    -0.17535
     0.21890
     0.35603
    -0.29534
    -0.43247
    -0.17535
    -0.34676
    -0.67244
    -0.56960
    -0.99812
    -1.32380
    -1.22096
    -1.32380
    -1.15239
    -1.22096
    -1.23810
    -1.28952
    -1.35809
    -1.25524
    -1.22096
    -1.23810
    -1.27238
    -1.20382
    -0.84385
    -0.79243
    -0.67244
    -0.60388
    -0.44961
    -0.22677
    -0.26105
    -0.22677
    -0.19249
    -0.26105
    -0.10678
     0.09891
    -0.03822
     0.01320
     0.06463
     0.06463
     0.09891
     0.11605
     0.16747
     0.20176
     0.20176
     0.30460
     0.13319
     0.01320
     0.13319
     0.16747
    -0.00394
     0.08177
     0.03034
     0.08177
     0.08177
     0.01320
     0.01320
    -0.02108
    -0.07250
    -0.02108
     0.09891
     0.08177
     0.16747
     0.37317
     0.42459
     0.59600
     0.59600
     0.49315
     0.45887
     0.37317
     0.16747
     0.32174
     0.52744
     0.44173
     0.32174
     0.37317
     0.37317
     0.21890
     0.04749
    -0.07250
    -0.10678
     0.01320
    -0.17535
    -0.36390
    -0.07250
    -0.41532
    -0.17535
    -0.08964
    -0.15821
    -0.14107
    -0.22677
    -0.12393
    -0.08964
    -0.07250
    -0.12393
    -0.05536
    -0.14107
    -0.20963
    -0.34676
    -0.46675
    -0.12393
    -0.10678
    -0.29534
    -0.22677
    -0.12393
    -0.12393
    -0.12393
    -0.22677
    -0.32962
    -0.07250
    -0.08964
    -0.12393
    -0.07250
     0.13319
     0.18461
     0.15033
     0.28746
     0.27032
     0.18461
     0.21890
     0.28746
     0.08177
    -0.05536
     0.16747
     0.49315
    -0.02108
     0.39031
     0.13319
     0.06463
     0.25318
    -0.05536
     0.09891
     0.39031
     0.13319
     0.20176
     0.33888
     0.16747
     0.13319
     0.30460
     0.15033
     0.20176
     0.33888
     0.18461
     0.18461
     0.27032
     0.33888
     0.23604
     0.30460
     0.27032
     0.39031
     0.33888
     0.27032
     0.39031
     0.35603
     0.40745
     0.30460
     0.13319
     0.23604
     0.27032
     0.21890
     0.23604
     0.18461
     0.25318
     0.20176
     0.09891
     0.27032
     0.23604
     0.20176
     0.35603
     0.69885
     0.63028
     0.57886
     0.52744
     0.52744
     0.69885
     0.76741
     0.57886
     0.61314
     0.59600
     0.52744
     0.33888
     0.09891
     0.09891
     0.27032
     0.87026
     1.65875
     1.04167
     0.75027
     0.44173
     0.32174
     0.30460
     0.54458
     0.99025
     1.19594
     0.87026
     0.44173
     0.11605
     0.59600
     1.40163
     1.38449
     0.97311
     0.85312
     0.57886
     0.90454
     0.97311
     1.33307
     1.71017
     1.41878
     1.17880
     1.45306
     1.67589
     1.69303
     1.83016
     1.69303
     1.55590
     1.29879
     1.11024
     1.12738
     1.28165
     1.17880
     1.09309
     1.14452
     0.93882
     0.95597
     1.17880
     1.16166
     1.04167
     1.07595
     1.28165
     1.36735
     1.40163
     1.41878
     1.36735
     1.11024
     1.02453
     1.11024
     1.11024
     1.09309
     1.29879
     1.24736
     1.12738
     1.00739
     0.99025
     1.09309
     0.83598
     0.78455
     0.75027
     0.66457
     0.61314
     0.64742
     0.57886
     0.45887
     0.45887
     0.37317
     0.18461
    -0.03822
     0.06463
     0.23604
     0.35603
     0.83598
     0.47601
     0.20176
     0.03034
     0.20176
     0.21890
     0.11605
     0.06463
     0.18461
     0.20176
     0.23604
     0.06463
    -0.20963
    -0.17535
    -0.14107
    -0.43247
    -0.60388
    -0.70672
    -0.62102
    -0.53531
    -0.17535
    -0.14107
    -0.27820
    -0.41532
    -0.34676
    -0.24391
    -0.26105
    -0.10678
    -0.00394
     0.15033
     0.18461
     0.03034
     0.06463
     0.09891
     0.39031
     0.37317
     0.63028
     0.45887
     0.32174
     0.35603
     0.49315
     0.52744
     0.52744
     0.64742
     0.52744
     0.76741
     0.76741
     0.66457
     0.45887
     0.66457
     0.64742
     0.61314
     0.52744
     0.80169
     0.47601
     0.40745
     0.54458
     0.68171
     0.71599
     0.59600
     0.57886
     0.73313
     0.68171
     0.71599
     0.64742
     0.64742
     0.57886
     0.57886
     0.59600
     0.78455
     0.76741
     0.63028
     0.71599
     0.76741
     0.59600
     0.57886
     0.81884
     0.75027
     0.85312
     0.71599
     0.87026
     0.88740
     0.85312
     0.87026
     0.90454
     0.97311
     0.97311
     0.78455
     0.97311
     0.99025
     0.99025
     0.93882
     0.92168
     0.97311
     0.90454
     0.90454
     0.80169
     0.87026
     0.80169
     0.76741
     0.73313
     0.75027
     0.81884
     0.52744
     0.35603
     0.39031
     0.51030
     0.56172
     0.45887
     0.52744
     0.35603
     0.40745
     0.37317
     0.08177
    -0.05536
     0.54458
     1.55590
     2.36154
     2.41296
     1.45306
     0.51030
     0.63028
     1.28165
     1.79588
     1.76160
     1.98443
     1.95015
     1.67589
     1.65875
     1.19594
     1.00739
     0.88740
     0.90454
     0.99025
     1.21308
     0.88740
     0.61314
     0.93882
     0.78455
     0.78455
     0.85312
     0.90454
     0.92168
     1.02453
     1.16166
     1.07595
     1.00739
     1.00739
     0.85312
     0.83598
     0.87026
     0.85312
     0.73313
     0.83598
     0.80169
     0.69885
     0.95597
     0.71599
     0.71599
     0.80169
     0.88740
     0.75027
     0.66457
     0.80169
     0.59600
     0.47601
     0.66457
     0.93882
     0.95597
     0.69885
     0.56172
     0.81884
     0.76741
     0.90454
     0.88740
     0.88740
     0.90454
     0.73313
     0.99025
     1.21308
     1.14452
     1.04167
     1.17880
     1.41878
     1.31593
     1.04167
     1.09309
     1.19594
     1.16166
     1.17880
     1.17880
     1.17880
     1.23022
     1.11024
     1.12738
     0.99025
     1.04167
     1.04167
     0.95597
     0.92168
     0.92168
     1.04167
     1.02453
     1.05881
     0.83598
     0.97311
     0.87026
     0.76741
     0.85312
     0.90454
     0.88740
     0.90454
     0.80169
     0.78455
     0.76741
     0.78455
     0.92168
     0.80169
     0.73313
     0.66457
     0.80169
     0.81884
     0.88740
     0.99025
     0.83598
     0.83598
     1.02453
