# Supplementary material for: Software algorithm and hardware design for real-time implementation of new spectral estimator
Source: Biomed Eng Online. 2014 May 9;13:61. doi: 10.1186/1475-925X-13-61 (PMC4057578; doi:10.1186/1475-925X-13-61)
Supplement: Additional file 2 — txtfiles.zip. [file 1475-925X-13-61-S2.zip › FILE113.TXT]

     0.33430
     0.18439
     0.00115
    -0.04882
    -0.14876
    -0.49857
    -0.14876
     0.50088
     0.35096
    -0.16542
    -0.03216
     0.11776
     0.21770
    -0.24871
    -0.29868
    -0.23205
    -0.14876
     0.96729
     1.90010
     1.21715
     0.75074
     1.21715
     1.65024
     1.88344
     2.03336
     2.09999
     2.28322
     2.31654
     2.01670
     1.71687
     1.45035
     1.21715
     1.25046
     1.96673
     1.71687
     1.31709
     1.03392
     0.78405
     0.91731
     0.95063
     0.75074
     0.76740
     0.73408
     0.81737
     0.73408
     0.73408
     0.58416
     0.51753
     0.31765
     0.26767
     0.15107
     0.05113
    -0.13211
    -0.06548
    -0.13211
    -0.23205
    -0.21539
    -0.28202
    -0.34865
    -0.29868
    -0.41528
    -0.58186
    -0.46525
    -0.48191
    -0.54854
    -0.61517
    -0.64849
    -0.63183
    -0.56520
    -0.71512
    -0.68180
    -0.66514
    -0.43194
    -0.51523
    -0.58186
    -0.46525
    -0.43194
    -0.36531
    -0.36531
    -0.31534
    -0.24871
    -0.21539
     0.00115
    -0.06548
    -0.04882
    -0.03216
    -0.03216
     0.03447
     0.01781
     0.06778
    -0.01550
     0.03447
     0.05113
     0.01781
     0.06778
     0.00115
     0.03447
    -0.01550
     0.08444
     0.13441
     0.23436
     0.33430
     0.20104
     0.10110
     0.08444
     0.35096
     0.18439
     0.23436
     0.31765
     0.38428
     0.45090
     0.48422
     0.35096
     0.40093
     0.38428
     0.50088
     0.75074
     0.91731
     0.75074
     0.91731
     1.60027
     1.88344
     2.74963
     3.31598
     4.18217
     2.51643
     1.41704
     1.76684
     1.65024
     1.95007
     1.20049
     0.70077
     1.36706
    -0.04882
    -1.06492
    -1.69790
    -3.14710
    -3.39696
    -4.04660
    -4.51301
    -4.41307
    -3.73011
    -3.43028
    -3.38031
    -2.64738
    -3.76343
    -3.31368
    -2.53078
    -1.98108
    -1.49802
    -0.99829
     0.06778
     0.50088
     0.23436
     0.33430
     0.58416
     0.90066
     0.81737
     0.48422
     0.41759
     0.26767
     0.35096
     0.01781
    -0.11545
     0.10110
     0.20104
     0.06778
     0.13441
    -0.21539
    -0.51523
    -0.33199
    -0.34865
     0.16773
    -0.09879
    -0.13211
     0.00115
    -0.03216
     0.06778
     0.10110
     0.30099
     0.40093
     0.58416
     0.58416
     0.60082
     0.40093
     0.46756
     0.70077
     0.63414
     0.60082
     0.81737
     0.76740
     0.81737
     0.83403
     0.90066
     0.96729
     1.00060
     0.91731
     0.88400
     0.90066
     0.93397
     0.75074
     0.70077
     0.63414
     0.68411
     0.63414
     0.71742
     0.65079
     0.55085
     0.50088
     0.36762
     0.30099
     0.36762
     0.25102
     0.18439
     0.36762
     0.33430
     0.21770
     0.36762
     0.46756
     0.40093
     0.38428
     0.26767
     0.41759
     0.18439
     0.30099
     0.40093
     0.45090
     0.36762
     0.41759
     0.40093
     0.46756
     0.45090
     0.46756
     0.35096
     0.45090
     0.33430
     0.30099
     0.35096
     0.48422
     0.41759
     0.20104
     0.36762
     0.35096
     0.28433
     0.21770
     0.26767
     0.30099
     0.36762
     0.41759
     0.26767
     0.26767
     0.26767
     0.25102
     0.25102
     0.38428
     0.38428
     0.21770
     0.31765
     0.40093
     0.36762
     0.26767
     0.21770
     0.10110
     0.18439
     0.18439
     0.20104
     0.13441
     0.20104
     0.11776
     0.13441
     0.15107
     0.15107
     0.45090
     0.25102
     0.26767
     0.28433
    -0.04882
    -1.04826
    -1.94777
    -1.54799
    -0.64849
    -1.53133
    -1.49802
     0.40093
     0.41759
     0.06778
     0.11776
    -0.41528
     0.13441
     0.71742
     2.16662
     2.21659
     1.30043
     1.80016
     3.19938
     4.91510
     4.46535
     2.41648
     0.18439
     0.35096
     1.66690
     2.21659
     1.63358
     1.31709
     0.48422
    -0.38197
    -0.98163
    -2.09768
    -2.44749
    -2.81395
    -2.44749
    -1.71456
    -1.39807
    -1.78119
    -1.98108
    -1.81451
    -1.71456
    -1.63128
    -1.63128
    -1.26481
    -0.96498
    -0.81506
    -0.58186
    -0.24871
    -0.04882
     0.35096
     0.46756
     0.63414
     0.76740
     0.73408
     0.90066
     0.91731
     0.68411
     0.63414
     0.60082
     0.65079
     0.66745
     0.63414
     0.55085
     0.61748
     0.53419
     0.45090
     0.45090
     0.38428
     0.33430
     0.43425
     0.46756
     0.31765
     0.33430
     0.21770
     0.23436
     0.26767
     0.36762
     0.25102
     0.20104
     0.21770
     0.23436
     0.23436
     0.26767
     0.23436
     0.21770
     0.10110
     0.16773
     0.18439
     0.03447
     0.01781
     0.11776
    -0.01550
     0.21770
     0.13441
    -0.04882
     0.01781
    -0.09879
    -0.13211
    -0.11545
    -0.11545
    -0.16542
    -0.13211
    -0.08213
    -0.14876
    -0.21539
    -0.36531
    -0.08213
    -0.08213
    -0.11545
     0.01781
    -0.09879
    -0.11545
     0.06778
     0.38428
     0.41759
     0.13441
     0.18439
     0.23436
     0.30099
     0.35096
     0.31765
     0.30099
     0.45090
     0.25102
     0.36762
     0.48422
     0.26767
     0.15107
     0.21770
     0.25102
     0.41759
     0.08444
     0.08444
     0.00115
     0.20104
     0.30099
     0.16773
     0.21770
     0.40093
     0.21770
     0.20104
     0.33430
     0.26767
     0.18439
     0.15107
     0.15107
     0.26767
     0.23436
     0.25102
     0.23436
     0.08444
     0.13441
     0.16773
     0.13441
     0.03447
     0.00115
    -0.08213
     0.08444
     0.03447
    -0.08213
    -0.03216
    -0.03216
     0.00115
     0.03447
     0.00115
     0.05113
     0.06778
     0.13441
     0.10110
     0.21770
     0.15107
     0.16773
     0.18439
     0.30099
     0.45090
     0.30099
     0.53419
     0.81737
     1.05057
     1.38372
     1.55030
     0.88400
     0.61748
     0.65079
     0.08444
    -1.34810
    -1.99774
    -2.73067
    -1.56465
     0.81737
     1.06723
    -0.69846
    -1.68125
    -1.86448
    -1.58130
    -0.93166
    -1.49802
    -2.53078
    -2.99718
    -2.81395
    -1.88114
    -1.59796
    -2.78064
    -3.16376
    -4.56298
    -4.41307
    -3.21373
    -3.18042
    -4.49635
    -5.46249
    -4.32978
    -3.43028
    -3.11379
    -1.46470
    -1.03161
    -0.53188
    -0.04882
     0.63414
     1.43369
     2.46645
     2.74963
     2.89955
     3.29933
     3.48256
     3.33264
     2.98284
     2.84958
     2.08333
     2.38317
     2.51643
     2.06668
     1.51698
     1.36706
     1.00060
     0.81737
     0.80071
     0.65079
     0.46756
     0.50088
     0.61748
     0.43425
     0.36762
     0.33430
     0.18439
     0.10110
     0.06778
     0.13441
     0.11776
     0.10110
     0.10110
     0.03447
     0.06778
     0.00115
    -0.06548
    -0.06548
    -0.06548
     0.05113
    -0.09879
     0.01781
    -0.09879
    -0.14876
    -0.18208
    -0.14876
    -0.19874
    -0.19874
    -0.18208
    -0.34865
    -0.31534
    -0.28202
    -0.38197
    -0.41528
    -0.31534
    -0.34865
    -0.39862
    -0.38197
    -0.41528
    -0.49857
    -0.38197
    -0.21539
    -0.28202
    -0.31534
    -0.28202
    -0.14876
     0.10110
     0.18439
     0.11776
    -0.01550
     0.11776
     0.38428
     0.38428
     0.41759
     0.40093
     0.70077
     0.83403
     1.00060
     0.86734
     0.71742
     0.88400
     0.70077
     0.60082
     0.75074
     0.75074
     0.65079
     0.60082
     0.80071
     0.98394
     0.83403
     0.58416
     0.13441
     0.06778
     0.38428
     0.36762
     0.50088
     0.73408
     0.58416
     0.30099
     0.26767
     0.38428
     0.43425
     0.33430
     0.40093
     0.38428
     0.51753
     0.53419
     0.58416
     0.48422
     0.45090
     0.33430
     0.41759
     0.30099
     0.35096
     0.28433
     0.26767
     0.26767
     0.13441
     0.08444
     0.18439
     0.30099
     0.13441
     0.15107
     0.06778
     0.01781
     0.06778
     0.13441
     0.35096
     0.36762
     0.55085
     0.45090
     0.31765
     0.35096
     0.21770
     0.26767
     0.45090
     0.68411
     0.51753
     0.03447
    -0.49857
    -0.81506
    -0.69846
    -0.81506
    -0.28202
    -0.34865
    -0.94832
    -1.58130
    -1.88114
    -1.73122
    -1.58130
    -1.36476
    -1.13155
    -0.81506
    -1.09824
    -1.04826
    -0.98163
    -0.99829
    -0.86503
    -0.71512
    -0.73177
    -1.41473
    -1.59796
    -1.06492
    -1.46470
    -2.94721
    -3.59685
    -3.43028
    -2.99718
    -2.99718
    -3.26370
    -3.83006
    -3.69680
    -3.44694
    -3.01384
    -2.56409
    -2.18097
    -1.74788
    -1.51467
    -1.18152
    -0.76509
    -0.13211
     0.46756
     0.86734
     0.96729
     1.30043
     1.38372
     1.28378
     1.25046
     1.18383
     0.93397
     0.85068
     0.60082
     0.63414
     0.61748
     0.45090
     0.30099
     0.23436
     0.25102
     0.23436
     0.11776
     0.08444
     0.06778
    -0.18208
    -0.14876
    -0.14876
    -0.08213
    -0.09879
    -0.14876
    -0.13211
    -0.24871
    -0.18208
    -0.21539
    -0.19874
    -0.21539
    -0.28202
    -0.26537
    -0.23205
    -0.19874
    -0.21539
    -0.34865
    -0.24871
    -0.14876
    -0.31534
    -0.33199
    -0.18208
    -0.11545
    -0.09879
    -0.14876
    -0.19874
    -0.11545
    -0.11545
    -0.06548
    -0.18208
     0.01781
     0.03447
    -0.04882
    -0.01550
     0.00115
    -0.03216
    -0.04882
    -0.13211
    -0.13211
    -0.09879
    -0.08213
     0.15107
     0.20104
     0.08444
     0.26767
     0.15107
     0.33430
     0.01781
    -0.39862
    -0.09879
     0.35096
    -0.04882
     0.01781
     0.06778
     0.23436
     0.13441
     0.10110
     0.03447
    -0.06548
    -0.33199
    -0.33199
    -0.08213
     0.03447
     0.13441
     0.11776
     0.06778
     0.30099
     0.55085
     0.50088
     0.38428
     0.45090
     0.45090
     0.50088
     0.36762
     0.50088
     0.46756
     0.55085
     0.70077
     0.98394
     1.00060
     0.78405
     0.83403
     0.90066
     0.98394
     1.15052
     1.43369
     1.65024
     2.03336
     2.38317
     1.98339
     1.50032
     1.41704
     1.55030
     1.95007
     1.65024
     1.20049
     0.10110
    -1.04826
    -1.76453
     0.25102
     1.56695
     0.10110
    -1.03161
    -1.08158
    -0.71512
    -1.01495
    -0.94832
    -1.06492
    -0.83172
    -0.41528
    -0.09879
     0.43425
     0.21770
    -0.19874
    -0.89835
    -1.74788
    -1.08158
    -1.64793
    -1.93111
    -0.84838
    -0.83172
    -1.73122
    -1.88114
    -2.04771
    -2.88058
    -1.94777
    -1.53133
    -0.81506
    -0.06548
     0.58416
     0.10110
     0.16773
     0.23436
     0.00115
     0.53419
     1.25046
     1.65024
     1.76684
     1.86679
     1.46701
     1.26712
     1.16717
     1.33375
     1.36706
     1.35041
     1.25046
     1.33375
     1.31709
     1.13386
     1.15052
     1.05057
     0.91731
     0.81737
     0.91731
     0.71742
     0.58416
     0.53419
     0.36762
     0.13441
     0.06778
     0.20104
     0.03447
    -0.21539
    -0.34865
    -0.44860
    -0.34865
    -0.58186
    -0.64849
    -0.64849
    -0.59851
    -0.64849
    -0.69846
    -0.71512
    -0.78175
    -0.83172
    -0.98163
    -0.74843
    -0.74843
    -0.84838
    -0.89835
    -0.96498
    -0.89835
    -0.78175
    -0.64849
    -0.69846
    -0.66514
    -0.63183
    -0.54854
    -0.49857
    -0.56520
    -0.39862
    -0.44860
    -0.31534
    -0.21539
    -0.14876
    -0.08213
    -0.03216
     0.00115
     0.00115
     0.03447
     0.11776
    -0.01550
     0.03447
     0.08444
     0.11776
     0.13441
     0.18439
    -0.01550
    -0.01550
     0.18439
     0.06778
     0.10110
    -0.03216
     0.01781
    -0.04882
    -0.13211
    -0.19874
    -0.29868
    -0.29868
    -0.28202
    -0.38197
    -0.33199
    -0.41528
    -0.44860
    -0.48191
    -0.51523
    -0.51523
    -0.51523
    -0.41528
    -0.44860
    -0.43194
    -0.34865
    -0.13211
    -0.13211
    -0.11545
    -0.06548
     0.06778
     0.03447
     0.26767
     0.25102
     0.23436
     0.48422
     0.70077
     0.65079
     0.65079
     0.78405
     1.00060
     1.26712
     1.51698
     1.70021
     1.68356
     1.03392
     0.66745
     0.43425
     0.30099
     0.93397
     1.01726
     1.36706
     1.25046
     0.91731
    -0.33199
    -1.81451
    -2.08103
    -1.44804
     0.10110
     0.78405
     0.61748
    -0.19874
    -0.04882
     0.45090
    -0.21539
    -0.38197
    -0.41528
     0.48422
     1.13386
     0.80071
     0.43425
     0.26767
     0.35096
     0.08444
    -0.39862
    -0.58186
    -0.31534
    -0.68180
    -0.28202
    -1.33144
    -1.64793
    -1.26481
    -1.04826
    -1.49802
    -1.56465
    -0.84838
    -0.38197
    -0.43194
    -0.59851
    -0.63183
    -0.23205
    -0.03216
    -0.28202
    -0.18208
    -0.23205
     0.03447
     0.21770
    -0.08213
    -0.54854
    -0.28202
     0.48422
     1.20049
     0.93397
     0.36762
     0.10110
     0.30099
     0.63414
     0.73408
     0.91731
     1.13386
     1.05057
     1.15052
     1.21715
     1.16717
     1.20049
     1.15052
     1.13386
     1.15052
     1.10054
     0.90066
     0.71742
     0.71742
     0.58416
     0.58416
     0.60082
     0.51753
     0.38428
     0.40093
     0.31765
     0.26767
     0.23436
     0.16773
     0.03447
     0.16773
     0.15107
     0.13441
     0.06778
     0.03447
     0.01781
    -0.08213
    -0.06548
    -0.03216
     0.00115
     0.01781
    -0.01550
     0.00115
    -0.01550
    -0.18208
    -0.13211
     0.11776
     0.23436
     0.11776
     0.11776
     0.06778
     0.06778
     0.03447
     0.00115
     0.10110
     0.13441
     0.15107
     0.10110
     0.03447
     0.03447
    -0.01550
    -0.11545
    -0.09879
     0.01781
    -0.08213
    -0.13211
    -0.06548
    -0.09879
    -0.06548
    -0.08213
    -0.01550
     0.00115
     0.00115
     0.00115
     0.06778
     0.11776
     0.18439
     0.23436
     0.16773
     0.26767
    -0.09879
     0.00115
     0.23436
     0.30099
     0.40093
     0.40093
     0.55085
     0.61748
     0.45090
     0.18439
     0.06778
    -0.09879
     0.00115
     0.03447
     0.50088
     0.75074
     0.40093
     0.26767
     0.50088
     0.56751
     0.25102
     0.41759
     0.33430
    -0.59851
    -1.19818
    -1.33144
    -1.21484
    -0.83172
    -0.19874
     0.06778
    -0.59851
    -1.39807
    -1.11489
    -1.33144
    -0.94832
    -0.34865
    -0.08213
    -0.08213
     0.11776
     0.35096
     0.20104
     0.38428
     0.61748
     0.80071
     0.81737
     0.85068
     0.33430
    -0.39862
    -0.24871
    -0.24871
    -0.83172
    -1.18152
    -1.09824
    -1.06492
    -1.33144
    -1.88114
    -1.73122
    -1.49802
    -1.79785
    -2.24760
    -1.73122
    -1.33144
    -1.46470
    -1.86448
    -1.68125
    -1.28147
    -0.56520
    -0.36531
    -1.04826
    -1.39807
    -1.43139
    -0.68180
    -0.53188
    -0.81506
    -0.38197
     0.20104
     0.38428
     0.08444
    -0.26537
    -0.21539
     0.53419
     1.01726
     0.63414
     0.53419
     0.71742
     1.03392
     1.23380
     1.38372
     1.31709
     0.98394
     1.08389
     1.06723
     1.46701
     1.40038
     1.31709
     1.13386
     1.08389
     1.08389
     0.96729
     0.81737
     0.86734
     0.86734
     0.86734
     0.85068
     0.76740
     0.75074
     0.63414
     0.65079
     0.51753
     0.48422
     0.28433
     0.16773
     0.01781
     0.10110
     0.05113
     0.01781
     0.08444
     0.00115
    -0.01550
     0.00115
    -0.08213
    -0.08213
    -0.04882
     0.06778
     0.15107
     0.08444
     0.23436
     0.15107
     0.18439
     0.35096
     0.33430
     0.23436
     0.41759
     0.41759
     0.41759
     0.43425
     0.30099
     0.41759
     0.48422
     0.46756
     0.38428
     0.43425
     0.40093
     0.31765
     0.30099
     0.31765
     0.35096
     0.40093
     0.25102
     0.35096
     0.26767
     0.28433
     0.21770
     0.16773
     0.13441
     0.15107
     0.16773
     0.20104
     0.15107
     0.08444
     0.13441
     0.18439
     0.13441
     0.10110
     0.03447
     0.06778
     0.16773
     0.16773
     0.08444
     0.06778
     0.13441
     0.16773
     0.26767
     0.16773
     0.21770
     0.11776
     0.16773
     0.13441
     0.30099
     0.20104
     0.16773
     0.30099
     0.26767
     0.41759
     0.36762
     0.35096
     0.51753
     0.38428
     0.51753
     0.68411
     0.76740
     0.91731
     1.28378
     1.56695
     2.06668
     1.88344
     1.76684
     1.13386
     0.13441
    -0.49857
    -0.73177
     0.66745
     1.91676
     1.11720
     0.00115
    -0.39862
    -0.91501
    -1.83116
    -3.33033
    -3.74677
    -3.26370
    -2.54743
    -2.86393
    -3.33033
    -2.83061
    -2.86393
    -3.11379
    -3.51357
    -3.64683
    -3.48025
    -3.39696
    -3.21373
    -3.14710
    -2.98053
    -2.59741
    -2.24760
    -2.11434
    -1.29813
    -0.73177
    -0.71512
    -0.99829
    -1.01495
    -0.46525
     0.30099
     0.90066
     1.20049
     0.95063
     1.51698
     2.14996
     2.01670
     1.96673
     2.09999
     2.33320
     2.41648
     2.41648
     2.48311
     2.31654
     1.98339
     1.83347
     1.60027
     1.40038
     1.53364
     1.36706
     1.30043
     1.08389
     0.91731
     0.96729
     0.90066
     0.85068
     0.91731
     0.81737
     0.71742
     0.63414
     0.60082
     0.61748
     0.51753
     0.53419
     0.50088
     0.60082
     0.40093
     0.46756
     0.40093
     0.53419
     0.40093
     0.35096
     0.20104
     0.33430
     0.21770
     0.20104
     0.16773
     0.18439
     0.15107
     0.11776
     0.05113
     0.06778
    -0.03216
    -0.01550
     0.03447
     0.05113
    -0.04882
    -0.08213
    -0.11545
     0.13441
     0.18439
     0.06778
     0.16773
     0.35096
     0.40093
     0.45090
     0.40093
     0.31765
     0.48422
     0.55085
     0.63414
     0.58416
     0.55085
     0.53419
     0.48422
     0.58416
     0.55085
     0.46756
     0.33430
     0.36762
     0.35096
     0.26767
     0.23436
     0.18439
     0.13441
     0.11776
     0.13441
     0.08444
     0.18439
     0.06778
    -0.13211
     0.03447
     0.06778
     0.03447
     0.01781
     0.00115
    -0.04882
     0.00115
     0.01781
     0.00115
     0.00115
    -0.01550
     0.01781
     0.01781
     0.05113
     0.06778
    -0.04882
    -0.06548
     0.08444
     0.03447
     0.06778
     0.00115
    -0.06548
     0.08444
     0.08444
     0.05113
     0.06778
     0.08444
     0.05113
     0.10110
     0.16773
     0.16773
     0.16773
     0.11776
     0.48422
     0.51753
     0.48422
     0.55085
     0.81737
     1.11720
     1.66690
     2.11665
     2.73297
     2.24991
     1.43369
     0.95063
     0.76740
     1.41704
     1.71687
     0.73408
     0.26767
     0.81737
     0.86734
     0.01781
    -0.59851
    -0.63183
     0.41759
     0.45090
    -0.56520
    -1.21484
    -1.69790
    -1.98108
    -3.03050
    -2.94721
    -1.81451
    -0.58186
    -1.18152
    -2.96387
    -3.04716
    -2.43083
    -1.76453
    -1.54799
    -1.96442
    -1.09824
    -0.96498
    -0.69846
    -0.23205
    -0.13211
     0.33430
     0.98394
     1.51698
     1.63358
     1.75019
     1.96673
     1.86679
     1.56695
     1.26712
     0.91731
     0.73408
     0.51753
     0.46756
     0.50088
     0.26767
     0.23436
     0.15107
     0.15107
    -0.18208
    -0.21539
    -0.09879
    -0.13211
    -0.01550
    -0.06548
    -0.11545
    -0.19874
    -0.26537
    -0.14876
    -0.19874
    -0.09879
     0.08444
    -0.11545
    -0.26537
    -0.16542
    -0.16542
    -0.08213
    -0.09879
    -0.06548
     0.05113
    -0.08213
    -0.18208
    -0.13211
    -0.18208
    -0.28202
    -0.18208
    -0.11545
    -0.08213
    -0.19874
    -0.14876
    -0.04882
     0.00115
     0.03447
    -0.06548
    -0.04882
     0.00115
     0.30099
     0.45090
     0.41759
     0.25102
     0.35096
     0.35096
     0.30099
     0.43425
     0.33430
     0.38428
     0.31765
     0.40093
     0.36762
     0.26767
     0.11776
     0.28433
     0.16773
     0.11776
     0.06778
     0.06778
    -0.03216
     0.00115
    -0.04882
    -0.03216
     0.00115
    -0.04882
    -0.04882
    -0.04882
    -0.09879
    -0.09879
    -0.23205
    -0.14876
    -0.13211
    -0.11545
    -0.11545
    -0.09879
    -0.18208
    -0.18208
    -0.18208
    -0.19874
    -0.11545
    -0.09879
    -0.14876
    -0.14876
    -0.13211
    -0.08213
    -0.06548
    -0.14876
     0.00115
    -0.03216
    -0.08213
     0.01781
    -0.03216
    -0.04882
     0.03447
     0.01781
     0.01781
    -0.04882
    -0.03216
     0.00115
     0.05113
     0.00115
     0.03447
    -0.04882
     0.06778
     0.01781
     0.03447
     0.20104
     0.30099
     0.40093
     0.53419
     0.93397
     1.11720
     1.45035
     1.35041
     1.80016
     2.24991
     1.76684
     1.48367
     0.78405
     1.08389
     1.23380
     0.13441
    -0.09879
    -1.03161
    -0.79840
     0.41759
    -0.48191
    -1.11489
    -1.44804
    -1.59796
    -1.84782
    -1.79785
    -2.13100
    -2.66404
    -2.24760
    -2.73067
    -2.69735
    -0.69846
    -0.16542
    -1.19818
    -1.34810
    -1.78119
    -1.63128
    -0.98163
    -0.34865
     0.23436
     0.13441
    -0.23205
    -0.03216
     0.40093
     0.30099
     0.46756
     1.43369
     2.44980
     1.83347
     1.93342
     1.78350
     1.51698
     1.26712
     1.15052
     1.28378
     1.20049
     1.11720
     0.96729
     0.83403
     0.58416
     0.63414
     0.40093
     0.50088
     0.13441
    -0.03216
    -0.04882
     0.03447
    -0.24871
    -0.24871
    -0.13211
    -0.18208
     0.03447
     0.03447
    -0.01550
    -0.06548
    -0.08213
     0.00115
    -0.04882
    -0.03216
     0.05113
     0.06778
     0.06778
    -0.03216
     0.06778
     0.00115
    -0.04882
    -0.01550
     0.00115
    -0.14876
    -0.06548
    -0.18208
    -0.28202
    -0.19874
    -0.28202
    -0.03216
     0.18439
    -0.01550
    -0.04882
    -0.08213
     0.00115
    -0.03216
     0.06778
     0.21770
     0.30099
     0.25102
     0.28433
     0.30099
     0.30099
     0.36762
     0.43425
     0.40093
     0.43425
     0.43425
     0.33430
     0.33430
     0.30099
     0.26767
     0.25102
     0.18439
     0.25102
     0.26767
     0.28433
     0.23436
     0.21770
     0.15107
     0.23436
     0.20104
     0.30099
     0.16773
     0.23436
     0.23436
     0.40093
     0.25102
     0.16773
     0.20104
     0.26767
     0.30099
     0.31765
     0.21770
     0.16773
     0.13441
     0.16773
     0.16773
     0.20104
     0.20104
     0.16773
     0.20104
     0.20104
     0.26767
     0.16773
     0.06778
     0.23436
     0.16773
     0.26767
     0.26767
     0.21770
     0.16773
     0.15107
     0.20104
     0.36762
     0.51753
     0.38428
     0.40093
     0.58416
     0.70077
     0.65079
     0.41759
     0.38428
     0.55085
     0.80071
     0.91731
     0.85068
     0.96729
     1.25046
     1.33375
     0.98394
     0.40093
    -0.21539
    -0.81506
    -0.54854
     0.83403
     0.16773
    -1.29813
    -1.04826
    -0.83172
    -1.04826
    -1.59796
    -1.83116
    -1.98108
    -2.04771
    -2.34754
    -2.31423
    -2.41417
    -2.21429
    -1.59796
    -1.99774
    -2.48080
    -2.11434
    -1.46470
    -1.51467
    -1.34810
    -1.13155
    -1.24815
    -1.43139
    -1.33144
    -0.91501
    -0.93166
    -0.78175
    -0.68180
    -0.89835
    -1.16487
    -1.19818
    -0.81506
    -1.01495
    -1.51467
    -1.29813
    -0.78175
    -1.09824
    -1.28147
    -0.71512
     0.08444
     0.28433
    -0.39862
    -0.28202
    -0.03216
     0.30099
     0.51753
     0.71742
     0.78405
     1.01726
     1.15052
     1.15052
     0.95063
     0.86734
     0.88400
     1.00060
     0.65079
     0.28433
     0.35096
     0.28433
     0.40093
     0.53419
     0.40093
     0.38428
     0.28433
     0.25102
     0.28433
     0.18439
     0.13441
     0.11776
     0.23436
     0.21770
     0.28433
     0.26767
     0.15107
     0.06778
     0.08444
     0.23436
     0.21770
    -0.08213
    -0.09879
    -0.16542
    -0.19874
    -0.26537
    -0.24871
    -0.24871
    -0.18208
    -0.29868
    -0.29868
    -0.28202
    -0.53188
    -0.28202
    -0.19874
    -0.08213
     0.26767
     0.48422
     0.68411
     1.13386
     1.28378
     1.01726
     0.48422
     0.90066
     1.26712
     1.73353
     2.01670
     2.05002
     1.81681
     1.78350
     1.61693
     1.78350
     1.81681
     1.78350
     1.56695
     1.45035
     1.40038
     1.55030
     1.48367
     1.35041
     1.26712
     1.15052
     1.13386
     1.01726
     0.86734
     0.76740
     0.61748
     0.58416
     0.73408
     0.63414
     0.55085
     0.65079
     0.46756
     0.55085
     0.55085
     0.63414
     0.51753
     0.50088
     0.50088
     0.65079
     0.68411
     0.60082
     0.58416
     0.36762
     0.41759
     0.53419
     0.45090
     0.41759
     0.40093
     0.38428
     0.51753
     0.56751
     0.70077
     0.88400
     1.08389
     1.16717
     1.26712
     0.80071
     0.83403
     0.78405
     1.16717
     1.71687
     0.76740
    -0.51523
    -1.21484
    -2.28092
    -2.66404
    -1.29813
    -0.78175
    -1.38141
    -0.93166
    -2.83061
    -3.11379
    -3.06381
    -4.12989
    -4.09658
    -2.56409
    -1.01495
    -1.04826
    -1.18152
    -1.58130
    -1.59796
    -1.16487
    -0.44860
    -0.21539
    -0.91501
    -0.78175
    -0.13211
    -0.13211
    -0.36531
    -0.78175
    -0.53188
    -0.79840
    -0.54854
    -0.53188
    -0.03216
     0.08444
    -0.14876
    -0.59851
     0.18439
     1.30043
     0.96729
     0.73408
     0.80071
     1.06723
     1.21715
     1.53364
     1.70021
     1.71687
     1.80016
     1.88344
     1.95007
     1.76684
     1.61693
     1.45035
     1.33375
     1.33375
     1.26712
     1.16717
     1.03392
     0.98394
     0.93397
     0.90066
     0.88400
     0.71742
     0.61748
     0.68411
     0.61748
     0.46756
     0.43425
     0.45090
     0.35096
     0.30099
     0.30099
     0.25102
     0.18439
     0.13441
     0.05113
     0.10110
     0.16773
     0.08444
     0.00115
     0.10110
     0.03447
    -0.01550
     0.08444
    -0.01550
     0.00115
    -0.03216
     0.06778
     0.10110
     0.11776
     0.03447
     0.06778
     0.06778
     0.06778
     0.03447
     0.06778
     0.06778
     0.05113
     0.10110
     0.06778
     0.06778
    -0.08213
    -0.08213
    -0.01550
     0.05113
     0.03447
    -0.08213
    -0.16542
    -0.08213
    -0.11545
    -0.09879
    -0.18208
    -0.14876
    -0.18208
    -0.26537
    -0.14876
    -0.14876
    -0.21539
    -0.24871
    -0.23205
    -0.23205
    -0.14876
    -0.23205
    -0.24871
    -0.14876
    -0.14876
    -0.21539
    -0.19874
    -0.21539
    -0.06548
    -0.03216
    -0.04882
     0.05113
     0.03447
     0.00115
     0.13441
     0.05113
     0.21770
     0.21770
     0.20104
     0.15107
     0.16773
     0.03447
     0.15107
     0.16773
     0.30099
     0.10110
     0.10110
     0.18439
     0.15107
     0.18439
     0.25102
     0.26767
     0.56751
     0.66745
     0.68411
     1.18383
     1.75019
     2.18328
     2.44980
     2.24991
     1.48367
     1.03392
     0.85068
     0.51753
     0.25102
     0.75074
     0.06778
    -1.46470
    -1.79785
    -2.58075
    -3.51357
    -1.86448
    -2.33089
    -2.96387
    -2.76398
    -3.51357
    -3.83006
    -3.86337
    -4.29646
    -3.51357
    -1.94777
    -0.94832
    -1.04826
    -2.14766
    -1.51467
    -1.28147
    -1.76453
    -0.99829
     0.21770
     0.45090
     0.10110
    -0.68180
    -0.39862
    -0.14876
     0.06778
    -0.23205
     0.50088
     1.65024
     2.05002
     1.30043
     0.58416
     0.65079
     0.91731
     1.26712
     1.15052
     1.20049
     1.01726
     0.98394
     0.96729
     1.06723
     0.98394
     0.76740
     0.85068
     0.85068
     0.68411
     0.60082
     0.53419
     0.51753
     0.65079
     0.46756
     0.48422
     0.40093
     0.45090
     0.41759
     0.26767
     0.30099
     0.21770
     0.21770
     0.21770
     0.23436
     0.18439
     0.15107
     0.08444
     0.11776
     0.11776
     0.16773
     0.11776
     0.05113
     0.01781
    -0.04882
    -0.11545
     0.00115
     0.15107
    -0.09879
    -0.19874
    -0.11545
    -0.04882
    -0.06548
    -0.06548
    -0.09879
    -0.13211
    -0.14876
    -0.13211
    -0.11545
    -0.09879
     0.03447
    -0.09879
     0.00115
     0.05113
     0.06778
    -0.08213
    -0.06548
     0.06778
     0.05113
     0.06778
     0.05113
    -0.03216
     0.10110
     0.00115
     0.08444
     0.03447
     0.06778
    -0.01550
     0.05113
     0.11776
     0.03447
     0.06778
     0.03447
     0.00115
    -0.01550
     0.05113
    -0.06548
    -0.04882
     0.01781
     0.06778
    -0.01550
    -0.08213
    -0.06548
    -0.11545
    -0.08213
    -0.06548
     0.01781
    -0.19874
    -0.04882
     0.00115
     0.00115
    -0.04882
    -0.13211
    -0.09879
    -0.13211
    -0.03216
    -0.11545
    -0.08213
    -0.13211
    -0.23205
    -0.11545
    -0.14876
    -0.08213
    -0.21539
    -0.28202
    -0.16542
    -0.14876
    -0.13211
    -0.09879
    -0.08213
     0.03447
     0.38428
     0.78405
     1.03392
     1.25046
     0.73408
     0.95063
     1.36706
     1.70021
     2.48311
     2.68300
     2.39983
     0.80071
    -0.04882
     0.50088
    -0.04882
     0.13441
     0.06778
    -1.59796
    -1.44804
     0.18439
    -0.79840
    -1.93111
    -2.59741
    -3.14710
    -3.69680
    -3.61351
    -1.93111
    -0.04882
    -0.44860
    -0.89835
    -0.99829
    -0.83172
    -0.73177
    -0.31534
     0.86734
     1.51698
     1.55030
     0.95063
     0.51753
    -0.19874
     0.13441
     1.20049
     1.30043
     0.68411
     0.63414
     0.68411
     0.10110
    -0.03216
     0.68411
     1.63358
     0.93397
     0.28433
     0.43425
     0.53419
     0.71742
     1.08389
     1.13386
     1.31709
     1.06723
     1.00060
     0.90066
     0.88400
     0.66745
     0.26767
     0.10110
     0.18439
    -0.03216
    -0.04882
    -0.24871
    -0.31534
    -0.38197
    -0.51523
    -0.41528
    -0.44860
    -0.53188
    -0.49857
    -0.36531
    -0.58186
    -0.41528
    -0.44860
    -0.44860
    -0.44860
    -0.28202
    -0.41528
    -0.43194
    -0.48191
    -0.54854
    -0.56520
    -0.26537
    -0.24871
    -0.31534
    -0.23205
    -0.34865
    -0.34865
    -0.38197
    -0.43194
    -0.28202
     0.00115
     0.01781
    -0.06548
    -0.11545
    -0.08213
    -0.03216
    -0.06548
     0.00115
     0.23436
     0.13441
     0.06778
     0.15107
     0.11776
     0.18439
     0.18439
     0.15107
     0.15107
     0.10110
     0.16773
     0.16773
     0.16773
     0.13441
     0.06778
     0.06778
     0.15107
     0.18439
     0.05113
     0.00115
     0.03447
     0.06778
     0.05113
     0.06778
     0.10110
     0.06778
    -0.04882
     0.06778
     0.03447
     0.00115
    -0.08213
    -0.09879
     0.00115
     0.06778
    -0.14876
    -0.18208
    -0.18208
    -0.16542
    -0.11545
    -0.13211
    -0.06548
    -0.19874
    -0.14876
    -0.13211
    -0.13211
    -0.11545
    -0.11545
    -0.24871
    -0.06548
     0.05113
    -0.04882
    -0.03216
    -0.08213
     0.03447
     0.11776
     0.20104
     0.16773
     0.41759
     0.51753
     0.80071
     1.11720
     1.31709
     0.73408
     0.06778
    -0.01550
     0.08444
     0.15107
     0.18439
     0.13441
     0.06778
     0.05113
     0.23436
     0.36762
    -0.04882
    -0.18208
    -0.88169
    -0.81506
    -0.83172
    -1.41473
    -1.13155
    -2.28092
    -1.78119
    -1.94777
    -1.98108
    -2.74732
    -1.99774
    -1.68125
    -1.28147
    -2.64738
    -3.16376
    -2.54743
    -1.89779
    -1.21484
    -1.64793
    -0.94832
     0.16773
     0.38428
     0.30099
     0.13441
    -0.26537
    -0.11545
    -0.28202
     0.10110
     0.43425
     0.36762
    -0.01550
    -0.19874
     0.05113
    -0.43194
    -0.78175
     0.36762
     0.75074
     0.26767
     0.11776
     0.36762
     0.66745
     0.88400
     1.36706
     1.13386
     1.16717
     1.15052
     1.11720
     0.93397
     0.95063
     0.90066
     0.95063
     0.90066
     0.80071
     0.43425
     0.30099
     0.36762
     0.26767
     0.30099
     0.35096
     0.36762
     0.33430
     0.25102
     0.28433
     0.26767
     0.28433
     0.16773
     0.13441
     0.11776
    -0.01550
     0.06778
    -0.04882
     0.08444
     0.10110
     0.06778
     0.11776
     0.13441
     0.00115
    -0.01550
    -0.03216
    -0.01550
     0.13441
     0.13441
     0.06778
     0.10110
     0.18439
     0.10110
     0.16773
     0.13441
     0.18439
     0.11776
     0.11776
     0.15107
     0.08444
     0.16773
     0.08444
     0.18439
     0.25102
     0.06778
     0.11776
     0.15107
     0.18439
     0.15107
     0.06778
     0.05113
     0.13441
     0.15107
     0.06778
     0.10110
     0.05113
    -0.06548
    -0.04882
    -0.09879
    -0.08213
    -0.06548
    -0.08213
    -0.14876
    -0.19874
    -0.24871
    -0.33199
    -0.28202
    -0.34865
    -0.33199
    -0.31534
    -0.33199
    -0.34865
    -0.33199
    -0.34865
    -0.29868
    -0.28202
    -0.36531
    -0.31534
    -0.26537
    -0.19874
    -0.11545
    -0.03216
    -0.04882
     0.08444
     0.40093
     0.48422
     0.56751
     0.65079
     0.38428
     0.38428
     0.61748
     0.61748
     0.35096
     0.45090
     0.53419
     0.58416
     0.55085
    -0.09879
     0.71742
     0.95063
     0.30099
    -0.51523
    -0.16542
     0.33430
     0.28433
     1.51698
     1.25046
     1.20049
     0.73408
    -0.49857
    -3.36365
    -2.31423
    -1.56465
    -0.51523
     0.58416
     0.60082
     0.45090
    -0.09879
    -0.78175
    -1.53133
    -1.83116
    -1.68125
    -0.91501
     0.38428
     1.40038
     1.26712
     1.01726
     0.81737
     0.95063
     0.96729
     0.83403
     0.16773
     0.50088
    -0.09879
    -0.24871
    -0.13211
     0.03447
    -0.21539
    -0.24871
    -0.13211
    -0.06548
     0.30099
     0.18439
    -0.11545
     0.01781
     0.25102
     0.56751
     0.53419
     0.80071
     1.06723
     0.95063
     0.95063
     0.86734
     0.86734
     0.86734
     0.81737
     0.80071
     0.73408
     0.66745
     0.63414
     0.60082
     0.50088
     0.53419
     0.38428
     0.35096
     0.41759
     0.26767
     0.31765
     0.11776
     0.13441
     0.21770
     0.16773
     0.18439
    -0.03216
     0.08444
     0.06778
     0.00115
    -0.09879
     0.01781
    -0.06548
    -0.08213
    -0.13211
    -0.14876
     0.08444
     0.13441
     0.13441
     0.26767
     0.16773
     0.20104
     0.13441
     0.25102
     0.23436
     0.23436
     0.23436
     0.25102
     0.23436
     0.11776
     0.33430
     0.35096
     0.13441
     0.20104
     0.11776
     0.05113
    -0.21539
    -0.29868
     0.06778
     0.23436
     0.06778
    -0.04882
    -0.04882
    -0.13211
    -0.04882
    -0.09879
     0.01781
     0.15107
     0.01781
     0.06778
     0.13441
     0.06778
     0.10110
     0.13441
     0.06778
     0.03447
     0.18439
     0.11776
     0.10110
     0.01781
     0.18439
     0.16773
     0.08444
     0.18439
     0.08444
    -0.01550
     0.11776
     0.15107
     0.08444
     0.03447
     0.08444
     0.10110
     0.20104
     0.18439
     0.16773
     0.20104
     0.20104
     0.13441
     0.18439
     0.40093
     0.26767
     0.21770
     0.28433
     0.50088
     0.60082
     0.71742
     0.83403
     0.90066
     0.78405
     0.55085
     0.61748
     0.80071
     0.76740
     0.70077
     0.45090
     0.28433
    -0.18208
     0.20104
     0.21770
    -0.06548
     0.10110
    -0.34865
    -0.59851
    -0.26537
     1.26712
     0.68411
    -0.41528
    -2.63072
    -3.61351
    -4.67959
    -3.66348
    -1.43139
    -0.18208
    -0.59851
    -2.13100
    -2.54743
    -3.26370
    -3.59685
    -3.49691
    -2.48080
    -1.49802
    -0.21539
    -0.43194
    -0.88169
    -0.21539
    -0.13211
    -0.64849
    -0.31534
     0.30099
     0.31765
     0.33430
     0.26767
     0.25102
     0.21770
    -0.33199
    -0.43194
    -0.21539
    -0.14876
    -0.14876
     0.11776
     0.25102
     0.23436
     0.43425
     0.40093
     0.66745
     0.81737
     0.90066
     0.71742
     0.70077
     0.75074
     0.76740
     0.71742
     0.70077
     0.71742
     0.81737
     0.76740
     0.76740
     0.63414
     0.63414
     0.65079
     0.73408
     0.76740
     0.58416
     0.28433
     0.30099
     0.20104
     0.33430
     0.26767
     0.21770
     0.21770
     0.10110
     0.10110
     0.10110
     0.08444
    -0.09879
    -0.23205
    -0.03216
    -0.06548
    -0.24871
    -0.24871
     0.05113
     0.03447
    -0.04882
     0.15107
     0.25102
     0.08444
     0.08444
     0.13441
     0.21770
     0.26767
     0.36762
     0.28433
     0.45090
     0.80071
     0.66745
     0.60082
     0.66745
     0.41759
     0.63414
     0.63414
     0.58416
     0.65079
     0.48422
     0.45090
     0.40093
     0.48422
     0.50088
     0.45090
     0.23436
     0.35096
     0.25102
     0.10110
     0.08444
     0.18439
     0.16773
     0.00115
     0.06778
    -0.09879
    -0.03216
     0.15107
     0.25102
     0.38428
     0.41759
     0.01781
     0.01781
     0.25102
     0.18439
     0.11776
     0.05113
     0.20104
     0.23436
     0.30099
     0.26767
     0.33430
     0.30099
     0.00115
     0.11776
    -0.03216
     0.06778
     0.08444
     0.18439
     0.16773
     0.33430
     0.18439
     0.13441
     0.18439
     0.20104
     0.36762
     0.48422
     0.70077
     0.73408
     0.73408
     0.65079
     0.51753
     0.18439
     0.28433
     0.25102
     0.18439
     0.16773
    -0.01550
    -0.24871
    -1.08158
    -1.43139
    -1.38141
    -0.64849
    -0.11545
     1.48367
     1.33375
    -0.23205
    -1.36476
    -1.68125
    -1.26481
    -0.94832
    -1.44804
    -1.94777
    -0.31534
     1.25046
     1.30043
     0.06778
    -0.49857
    -0.89835
    -1.08158
    -1.06492
    -0.58186
     0.10110
     0.13441
     0.48422
     0.45090
     0.08444
    -0.13211
    -0.19874
    -0.06548
    -0.06548
     0.10110
    -0.24871
    -0.38197
    -0.61517
    -0.76509
    -0.11545
     0.68411
     0.51753
     0.06778
     0.03447
     0.30099
     0.60082
     0.85068
     1.13386
     1.46701
     1.33375
     1.20049
     1.00060
     0.86734
     0.83403
     0.41759
     0.40093
     0.21770
     0.06778
    -0.01550
    -0.06548
    -0.16542
    -0.28202
    -0.36531
    -0.44860
    -0.29868
    -0.31534
    -0.28202
    -0.26537
    -0.26537
    -0.28202
    -0.26537
    -0.24871
    -0.19874
    -0.06548
    -0.43194
    -0.28202
    -0.13211
    -0.03216
    -0.19874
    -0.23205
    -0.11545
    -0.13211
    -0.18208
    -0.19874
    -0.16542
    -0.28202
    -0.26537
    -0.14876
    -0.04882
    -0.21539
    -0.14876
    -0.21539
    -0.14876
    -0.11545
    -0.13211
    -0.16542
    -0.11545
    -0.04882
    -0.08213
    -0.06548
     0.01781
     0.00115
    -0.04882
     0.00115
     0.01781
     0.13441
     0.06778
     0.01781
     0.00115
     0.03447
     0.03447
    -0.06548
    -0.06548
    -0.11545
    -0.14876
    -0.14876
    -0.18208
    -0.06548
    -0.04882
    -0.06548
     0.05113
     0.05113
     0.06778
     0.10110
     0.36762
     0.53419
     0.46756
     0.43425
     0.50088
     0.70077
     0.88400
     0.95063
     0.95063
     0.93397
     0.93397
     0.71742
     0.78405
     0.81737
     0.70077
     0.55085
     0.43425
     0.51753
     0.61748
     0.71742
     0.65079
     0.53419
     0.45090
     0.40093
     0.36762
     0.16773
     0.13441
     0.01781
     0.15107
     0.38428
     0.45090
     0.26767
     0.28433
     0.26767
     0.15107
     0.11776
     0.16773
    -0.16542
    -0.19874
     0.13441
     0.21770
     0.18439
     0.40093
    -0.11545
     0.13441
     0.45090
     0.13441
     0.06778
    -0.38197
    -0.94832
    -1.28147
    -1.66459
    -1.64793
    -1.14821
    -1.26481
    -1.58130
    -2.24760
    -2.11434
    -2.19763
    -2.34754
    -2.81395
    -2.41417
    -1.89779
    -1.71456
    -1.99774
    -1.96442
    -1.31478
     0.13441
     0.03447
    -1.13155
    -1.58130
    -1.48136
    -0.68180
     0.01781
     0.08444
    -0.03216
    -0.38197
    -0.73177
    -0.28202
     0.23436
     0.16773
     0.01781
    -0.09879
    -0.08213
     0.08444
     0.35096
     0.53419
     0.58416
     0.63414
     0.76740
     0.83403
     0.83403
     0.75074
     0.70077
     0.56751
     0.48422
     0.55085
     0.43425
     0.41759
     0.33430
     0.33430
     0.23436
     0.23436
     0.11776
     0.08444
     0.05113
     0.03447
     0.08444
     0.03447
    -0.08213
    -0.03216
    -0.09879
    -0.06548
    -0.06548
    -0.14876
    -0.26537
    -0.21539
    -0.28202
    -0.28202
    -0.14876
    -0.33199
    -0.34865
    -0.11545
    -0.16542
    -0.19874
    -0.23205
    -0.29868
    -0.21539
    -0.19874
    -0.16542
    -0.16542
    -0.14876
    -0.18208
    -0.09879
    -0.18208
    -0.03216
     0.05113
    -0.14876
    -0.11545
    -0.01550
    -0.09879
    -0.11545
    -0.11545
    -0.08213
    -0.06548
    -0.01550
    -0.09879
    -0.11545
    -0.13211
    -0.09879
    -0.23205
    -0.04882
    -0.01550
    -0.19874
    -0.14876
    -0.06548
    -0.06548
    -0.11545
    -0.14876
    -0.11545
    -0.13211
    -0.01550
    -0.06548
    -0.08213
    -0.09879
    -0.09879
    -0.16542
    -0.11545
    -0.04882
    -0.14876
    -0.16542
    -0.14876
    -0.08213
    -0.11545
    -0.08213
    -0.11545
    -0.16542
    -0.14876
    -0.09879
    -0.14876
    -0.04882
    -0.14876
    -0.18208
    -0.13211
    -0.01550
    -0.06548
    -0.19874
    -0.14876
    -0.11545
     0.00115
    -0.13211
    -0.01550
     0.15107
     0.18439
     0.18439
     0.20104
     0.03447
    -0.28202
    -0.49857
    -0.49857
    -0.14876
    -0.09879
    -0.43194
    -1.51467
    -2.09768
    -1.68125
    -3.41362
    -3.71345
    -2.84727
    -1.93111
    -2.21429
    -2.69735
    -2.99718
    -2.24760
    -1.79785
    -2.69735
    -2.53078
    -0.96498
    -0.38197
     0.61748
     1.00060
     0.10110
     0.15107
     0.75074
     1.38372
     1.63358
     1.81681
     1.71687
     1.46701
     1.38372
     1.30043
     0.28433
     0.33430
    -0.09879
     0.45090
     0.73408
     0.46756
     0.75074
     0.63414
     0.75074
     0.55085
     0.41759
     0.61748
     0.93397
     0.88400
     0.96729
     0.85068
     0.91731
     1.08389
     1.16717
     1.23380
     1.20049
     1.13386
     1.05057
     0.95063
     0.83403
     0.75074
     0.66745
     0.73408
     0.80071
     0.75074
     0.73408
     0.58416
     0.63414
     0.60082
     0.71742
     0.68411
     0.58416
     0.50088
     0.48422
     0.45090
     0.51753
     0.35096
     0.41759
     0.36762
     0.31765
     0.41759
     0.28433
     0.28433
     0.18439
     0.21770
     0.15107
     0.23436
     0.06778
     0.08444
    -0.08213
    -0.26537
    -0.01550
     0.25102
     0.00115
    -0.03216
    -0.08213
    -0.14876
    -0.18208
     0.01781
     0.11776
     0.06778
     0.00115
     0.16773
     0.18439
     0.11776
     0.18439
     0.18439
     0.23436
     0.30099
     0.25102
     0.20104
     0.21770
     0.15107
     0.23436
     0.15107
     0.18439
     0.10110
    -0.01550
     0.18439
     0.20104
     0.06778
     0.01781
     0.06778
    -0.06548
     0.11776
     0.06778
     0.00115
    -0.01550
    -0.03216
    -0.01550
     0.06778
     0.00115
    -0.01550
    -0.14876
    -0.13211
     0.00115
    -0.04882
    -0.06548
    -0.09879
    -0.04882
    -0.06548
    -0.16542
    -0.04882
    -0.11545
    -0.19874
    -0.09879
    -0.06548
    -0.13211
    -0.11545
    -0.23205
    -0.16542
    -0.09879
    -0.11545
    -0.08213
    -0.11545
    -0.19874
    -0.21539
    -0.16542
    -0.06548
    -0.16542
    -0.28202
    -0.26537
    -0.28202
    -0.16542
    -0.24871
    -0.13211
    -0.19874
     0.28433
     0.51753
     0.98394
     1.28378
     0.95063
     0.68411
     0.50088
     0.80071
     0.65079
     0.46756
     0.63414
     0.98394
     0.91731
     1.33375
     0.90066
    -0.76509
    -1.24815
    -1.76453
    -2.46415
    -3.29702
    -4.31312
    -4.02995
    -3.33033
    -2.51412
    -2.13100
    -2.36420
    -3.99663
    -5.16265
    -4.02995
    -2.29757
    -0.63183
    -0.11545
     0.23436
     0.76740
     1.10054
     1.15052
     0.96729
     1.35041
     2.66634
     3.11610
     3.31598
     2.71632
     2.81626
     2.16662
     1.76684
     1.63358
     1.51698
     1.35041
     1.08389
     1.01726
     0.88400
     1.01726
     1.15052
     0.81737
     0.71742
     0.81737
     0.75074
     0.68411
     0.60082
     0.53419
     0.55085
     0.41759
     0.58416
     0.63414
     0.60082
     0.38428
     0.38428
     0.15107
     0.11776
     0.11776
     0.01781
     0.08444
    -0.01550
     0.05113
     0.10110
     0.10110
     0.06778
     0.03447
    -0.03216
    -0.21539
    -0.19874
    -0.11545
    -0.13211
    -0.09879
    -0.01550
    -0.06548
    -0.11545
    -0.16542
    -0.23205
    -0.24871
    -0.31534
    -0.28202
    -0.33199
    -0.24871
    -0.29868
    -0.21539
    -0.36531
    -0.41528
    -0.24871
    -0.34865
    -0.33199
    -0.23205
    -0.16542
    -0.19874
    -0.21539
    -0.13211
    -0.21539
    -0.01550
    -0.21539
    -0.13211
    -0.28202
    -0.23205
    -0.23205
    -0.23205
    -0.16542
    -0.19874
    -0.19874
    -0.14876
    -0.21539
    -0.24871
    -0.21539
    -0.21539
    -0.11545
    -0.18208
    -0.26537
    -0.03216
    -0.09879
    -0.03216
     0.01781
    -0.18208
     0.00115
    -0.04882
     0.00115
     0.03447
     0.00115
    -0.04882
    -0.06548
     0.01781
     0.01781
    -0.01550
     0.05113
    -0.04882
    -0.01550
     0.03447
    -0.01550
    -0.11545
    -0.09879
    -0.09879
    -0.11545
    -0.11545
    -0.03216
    -0.08213
    -0.13211
    -0.19874
    -0.21539
    -0.11545
    -0.06548
    -0.13211
    -0.08213
     0.01781
     0.06778
     0.06778
     0.26767
     0.61748
     0.75074
     0.78405
     0.55085
     0.75074
     1.00060
     1.21715
     1.10054
     1.20049
     1.10054
     0.45090
     0.28433
     0.58416
     0.45090
    -0.86503
     0.91731
     0.70077
    -0.14876
    -0.64849
    -1.49802
    -1.29813
    -2.33089
    -3.76343
    -4.04660
    -3.03050
    -0.84838
     0.43425
    -0.38197
    -1.61462
    -2.04771
    -2.31423
    -2.31423
    -1.94777
    -0.69846
     0.76740
     2.38317
     1.83347
     0.51753
    -0.23205
    -0.06548
     0.68411
     0.75074
     1.25046
     1.21715
     0.85068
     0.98394
     0.73408
     0.40093
     1.18383
     1.10054
     0.58416
     0.45090
     0.61748
     0.95063
     1.10054
     1.26712
     0.95063
     0.95063
     0.91731
     0.98394
     0.78405
     0.45090
     0.20104
     0.15107
     0.11776
     0.18439
     0.06778
     0.03447
     0.20104
     0.08444
     0.11776
     0.05113
     0.00115
    -0.01550
     0.16773
     0.10110
     0.16773
     0.05113
     0.10110
     0.11776
    -0.01550
     0.16773
     0.01781
     0.01781
    -0.06548
     0.00115
     0.13441
    -0.11545
    -0.21539
    -0.24871
    -0.06548
    -0.03216
     0.01781
     0.20104
     0.05113
     0.08444
     0.10110
     0.16773
     0.15107
     0.05113
     0.11776
     0.18439
     0.26767
     0.28433
     0.33430
     0.30099
     0.33430
     0.40093
     0.36762
     0.30099
     0.35096
     0.05113
     0.21770
     0.45090
     0.36762
     0.15107
     0.11776
     0.18439
     0.30099
     0.23436
     0.20104
     0.20104
     0.26767
     0.23436
     0.23436
     0.23436
     0.18439
     0.20104
     0.23436
     0.16773
     0.28433
     0.25102
     0.13441
     0.20104
     0.20104
     0.16773
     0.06778
     0.05113
     0.11776
     0.10110
     0.13441
     0.13441
     0.00115
     0.00115
     0.00115
    -0.08213
     0.06778
     0.03447
    -0.09879
    -0.14876
    -0.13211
    -0.13211
    -0.21539
    -0.24871
    -0.29868
    -0.28202
    -0.38197
    -0.21539
    -0.28202
    -0.13211
    -0.08213
     0.10110
     0.25102
     0.50088
     0.48422
     0.33430
     0.41759
     0.95063
     1.40038
     1.53364
     1.21715
     0.76740
     0.35096
     0.36762
     0.06778
    -0.21539
    -0.59851
    -0.76509
    -0.01550
    -0.53188
    -1.93111
    -2.43083
    -1.96442
    -2.59741
    -3.09713
    -3.13044
    -2.76398
    -3.29702
    -3.34699
    -2.78064
    -1.99774
    -2.03105
    -2.86393
    -1.78119
    -1.68125
    -1.89779
    -1.31478
    -0.39862
    -0.06548
    -0.16542
    -0.06548
     0.81737
     0.60082
     0.11776
    -0.28202
    -0.39862
     0.11776
     0.45090
     0.61748
     0.45090
     0.48422
     0.63414
     0.20104
     0.01781
    -0.26537
    -0.39862
     0.00115
     0.51753
     0.58416
     0.73408
     0.78405
     0.76740
     0.83403
     1.08389
     1.16717
     0.80071
     0.61748
     0.73408
     0.85068
     0.75074
     0.61748
     0.58416
     0.58416
     0.51753
     0.53419
     0.35096
     0.36762
     0.28433
     0.21770
     0.23436
     0.11776
     0.05113
    -0.01550
     0.10110
     0.21770
     0.13441
     0.06778
     0.03447
     0.06778
     0.03447
     0.00115
     0.05113
     0.16773
     0.21770
     0.16773
     0.30099
     0.25102
     0.15107
     0.05113
    -0.11545
     0.05113
     0.38428
     0.28433
     0.13441
     0.11776
     0.25102
     0.26767
     0.23436
     0.33430
     0.43425
     0.38428
     0.48422
     0.45090
     0.41759
     0.25102
     0.21770
     0.23436
     0.38428
     0.33430
     0.45090
     0.43425
     0.46756
     0.43425
     0.31765
     0.30099
     0.26767
     0.35096
     0.41759
     0.33430
     0.36762
     0.40093
     0.36762
     0.48422
     0.50088
     0.46756
     0.40093
     0.23436
     0.26767
     0.30099
     0.25102
     0.26767
     0.20104
     0.18439
     0.28433
     0.28433
     0.21770
     0.23436
     0.06778
     0.16773
     0.33430
     0.26767
     0.16773
     0.23436
     0.26767
     0.58416
     0.98394
     0.55085
     0.25102
     0.26767
     0.40093
     0.51753
     0.85068
     0.81737
     0.68411
     0.78405
     1.03392
     1.33375
     1.63358
     2.05002
     2.63303
     2.36651
     2.01670
     1.45035
     0.96729
     0.73408
    -0.18208
    -0.66514
     0.06778
    -0.86503
    -0.23205
    -0.28202
    -1.98108
    -1.94777
    -2.46415
    -2.26426
    -2.16431
    -2.34754
    -2.53078
    -2.46415
    -2.81395
    -2.53078
    -2.19763
    -1.09824
     0.00115
    -0.08213
    -0.44860
    -0.53188
    -1.04826
    -1.01495
    -0.83172
    -0.23205
     0.01781
     0.35096
     0.98394
     0.76740
    -0.13211
    -0.41528
    -0.56520
    -0.53188
    -0.38197
     0.06778
    -0.11545
    -0.79840
    -0.98163
    -0.89835
    -0.39862
    -0.76509
    -0.09879
     0.11776
    -0.18208
    -0.39862
    -0.19874
     0.23436
     0.56751
     1.05057
     1.20049
     1.21715
     1.25046
     1.15052
     1.01726
     1.13386
     1.33375
     1.01726
     0.70077
     0.51753
     0.23436
     0.21770
     0.16773
     0.25102
     0.00115
     0.06778
    -0.03216
    -0.01550
    -0.04882
    -0.08213
    -0.21539
    -0.19874
    -0.14876
    -0.08213
    -0.21539
    -0.24871
    -0.34865
    -0.34865
    -0.26537
    -0.28202
     0.01781
    -0.11545
    -0.09879
    -0.18208
    -0.08213
    -0.13211
    -0.06548
     0.03447
     0.20104
     0.10110
     0.06778
     0.25102
     0.26767
     0.13441
     0.03447
     0.21770
     0.26767
     0.28433
     0.35096
     0.31765
     0.38428
     0.31765
     0.26767
     0.15107
     0.26767
     0.25102
     0.43425
     0.56751
     0.58416
     0.45090
     0.26767
     0.25102
     0.30099
     0.25102
     0.26767
     0.21770
     0.13441
     0.23436
     0.41759
     0.18439
     0.13441
     0.06778
     0.18439
     0.35096
     0.28433
     0.06778
    -0.14876
    -0.14876
    -0.14876
    -0.31534
    -0.53188
    -0.48191
    -0.24871
    -0.29868
    -0.13211
    -0.14876
    -0.34865
    -0.46525
    -0.63183
    -0.56520
    -0.41528
    -0.46525
    -0.14876
    -0.14876
     0.13441
     0.21770
     0.38428
     0.38428
     0.23436
     0.10110
     0.16773
     0.36762
     0.65079
     0.85068
     0.93397
     0.98394
     1.11720
     1.51698
     1.40038
     1.16717
     0.68411
     0.45090
     0.60082
     0.61748
     0.71742
    -0.01550
    -0.94832
    -1.96442
    -2.24760
    -1.59796
    -1.11489
    -1.44804
    -1.88114
    -2.46415
    -2.16431
    -2.04771
    -1.78119
    -2.01440
    -2.36420
    -2.01440
    -1.59796
    -1.68125
    -1.26481
    -1.11489
    -1.98108
    -2.21429
    -1.76453
    -1.66459
    -1.56465
    -2.14766
    -2.09768
    -2.09768
    -2.58075
    -2.56409
    -2.19763
    -2.11434
    -1.83116
    -1.93111
    -1.93111
    -1.83116
    -1.58130
    -1.09824
    -1.11489
    -1.38141
    -1.21484
    -0.58186
    -0.18208
    -0.59851
    -0.63183
    -0.44860
    -0.31534
     0.08444
     0.25102
     0.35096
     0.45090
     0.51753
     0.60082
     0.70077
     0.71742
     0.55085
     0.48422
     0.50088
     0.58416
     0.40093
     0.41759
     0.31765
     0.40093
     0.36762
     0.25102
     0.20104
     0.16773
     0.11776
     0.18439
     0.18439
     0.21770
     0.20104
     0.08444
    -0.03216
    -0.08213
    -0.04882
    -0.08213
    -0.04882
    -0.13211
    -0.06548
     0.15107
     0.03447
    -0.03216
    -0.01550
     0.10110
     0.00115
     0.06778
     0.16773
     0.11776
     0.06778
     0.15107
     0.21770
     0.26767
     0.06778
     0.16773
     0.00115
     0.08444
     0.06778
     0.06778
    -0.04882
    -0.03216
    -0.04882
    -0.08213
    -0.01550
    -0.04882
    -0.18208
    -0.08213
    -0.04882
    -0.06548
    -0.11545
    -0.21539
    -0.21539
    -0.04882
    -0.08213
    -0.06548
    -0.04882
    -0.13211
    -0.18208
    -0.14876
     0.03447
    -0.08213
    -0.19874
    -0.04882
     0.18439
     0.15107
    -0.18208
    -0.14876
    -0.03216
    -0.03216
     0.06778
     0.16773
     0.36762
     0.56751
     0.38428
     0.25102
     0.16773
     0.30099
     0.10110
     0.10110
     0.10110
     0.28433
     0.26767
     0.28433
     0.20104
     0.23436
     0.21770
     0.50088
     0.48422
     0.33430
     0.46756
     0.45090
     0.61748
     0.86734
     1.08389
     1.61693
     2.01670
     2.33320
     2.34985
     1.20049
     0.55085
     0.56751
     0.51753
     0.15107
    -0.64849
    -1.59796
    -2.73067
    -2.61406
    -1.13155
    -1.98108
    -2.53078
    -2.21429
    -2.33089
    -2.93056
    -2.53078
    -1.08158
    -1.01495
    -1.74788
    -1.51467
    -0.36531
     1.41704
     2.38317
     2.06668
     1.88344
     1.88344
     1.30043
     1.30043
     0.96729
     0.80071
     0.21770
     0.26767
     0.68411
     0.55085
    -0.34865
    -0.34865
    -0.91501
    -1.59796
    -1.74788
    -1.06492
    -0.59851
    -0.51523
    -0.34865
    -0.31534
    -0.49857
    -0.41528
    -0.31534
     0.03447
     0.26767
     0.53419
     0.65079
     0.73408
     1.00060
     0.96729
     0.98394
     1.06723
     0.83403
     0.66745
     0.63414
     0.75074
     0.71742
     0.58416
     0.63414
     0.48422
     0.45090
     0.38428
     0.45090
     0.26767
     0.31765
     0.31765
     0.36762
     0.23436
     0.23436
     0.18439
     0.10110
     0.25102
     0.23436
     0.10110
     0.11776
     0.01781
     0.01781
    -0.01550
    -0.13211
    -0.03216
     0.03447
    -0.09879
    -0.14876
    -0.01550
    -0.01550
    -0.14876
    -0.18208
     0.01781
     0.00115
    -0.16542
     0.00115
     0.05113
    -0.04882
     0.01781
     0.15107
     0.00115
    -0.01550
     0.11776
     0.08444
     0.05113
     0.13441
     0.03447
     0.00115
    -0.01550
     0.08444
     0.03447
     0.00115
     0.01781
    -0.03216
    -0.01550
    -0.04882
    -0.08213
    -0.06548
    -0.04882
    -0.08213
    -0.01550
    -0.04882
    -0.06548
    -0.08213
    -0.06548
    -0.06548
    -0.08213
    -0.09879
    -0.11545
    -0.04882
    -0.03216
    -0.06548
    -0.06548
     0.01781
    -0.08213
    -0.08213
    -0.06548
    -0.04882
     0.00115
    -0.04882
    -0.09879
     0.03447
     0.06778
    -0.06548
     0.01781
    -0.08213
     0.00115
     0.11776
     0.08444
     0.13441
     0.05113
     0.08444
     0.13441
     0.18439
     0.25102
     0.28433
     0.26767
     0.60082
     0.75074
     0.70077
     0.86734
     1.31709
     1.88344
     2.71632
     3.13275
     2.73297
     1.78350
     1.03392
     0.91731
     0.46756
     0.56751
     0.58416
     0.50088
     0.95063
    -0.56520
    -1.33144
    -1.18152
    -2.71401
    -2.86393
    -1.79785
    -1.93111
    -1.96442
    -2.59741
    -2.88058
    -2.41417
    -2.93056
    -3.01384
    -1.99774
    -0.84838
    -1.29813
     0.11776
     0.60082
    -0.48191
     0.36762
    -0.18208
    -0.53188
     0.18439
     0.66745
     1.35041
     1.50032
     1.30043
     1.43369
     1.36706
     1.95007
     0.68411
     0.56751
     1.01726
     0.95063
     0.71742
     0.40093
     0.31765
     0.05113
     0.45090
     0.41759
     0.25102
     0.18439
     0.26767
     0.23436
     0.26767
     0.31765
     0.55085
     0.48422
     0.43425
     0.43425
     0.15107
     0.21770
     0.20104
     0.15107
     0.08444
     0.06778
     0.01781
     0.03447
     0.01781
    -0.09879
    -0.09879
    -0.09879
    -0.13211
    -0.21539
    -0.28202
    -0.13211
    -0.33199
    -0.29868
    -0.33199
    -0.34865
    -0.51523
    -0.53188
    -0.74843
    -0.71512
    -0.58186
    -0.58186
    -0.54854
    -0.68180
    -0.58186
    -0.66514
    -0.71512
    -0.63183
    -0.59851
    -0.56520
    -0.46525
    -0.41528
    -0.39862
    -0.41528
    -0.28202
    -0.38197
    -0.34865
    -0.26537
    -0.38197
    -0.28202
    -0.26537
    -0.29868
    -0.34865
    -0.31534
    -0.28202
    -0.34865
    -0.38197
    -0.39862
    -0.51523
    -0.33199
    -0.39862
    -0.34865
    -0.39862
    -0.38197
    -0.28202
    -0.48191
    -0.41528
    -0.39862
    -0.43194
    -0.34865
    -0.31534
    -0.46525
    -0.44860
    -0.33199
    -0.29868
    -0.36531
    -0.34865
    -0.34865
    -0.41528
    -0.28202
    -0.28202
    -0.28202
    -0.29868
    -0.38197
    -0.29868
    -0.34865
    -0.26537
    -0.24871
    -0.34865
    -0.28202
    -0.18208
    -0.29868
    -0.31534
    -0.26537
    -0.26537
    -0.21539
    -0.11545
     0.11776
    -0.21539
    -0.18208
    -0.08213
     0.06778
     0.48422
     0.55085
     0.61748
     0.93397
     1.56695
     2.24991
     2.43314
     2.16662
     2.23325
     1.63358
     1.46701
     1.15052
     0.95063
     0.38428
     0.21770
     0.45090
    -1.04826
    -2.06437
    -1.58130
    -2.26426
    -2.59741
    -1.58130
    -2.11434
    -1.44804
    -2.09768
    -3.38031
    -3.13044
    -2.51412
    -2.58075
    -2.11434
    -1.38141
    -0.66514
    -0.36531
     0.18439
    -0.79840
    -1.06492
    -1.01495
    -1.51467
    -1.53133
    -1.06492
    -0.11545
     0.18439
     0.08444
     0.10110
     0.00115
    -0.68180
    -0.84838
    -1.36476
    -1.41473
    -0.33199
     0.08444
    -0.54854
    -0.94832
    -0.56520
    -0.48191
    -0.86503
    -0.96498
     0.18439
     1.16717
     0.01781
    -0.13211
     0.06778
     0.63414
     1.21715
     1.83347
     2.24991
     2.06668
     1.80016
     1.53364
     1.45035
     1.38372
     1.01726
     0.83403
     0.66745
     0.46756
     0.28433
     0.06778
     0.16773
     0.53419
     0.63414
     0.16773
     0.08444
    -0.11545
    -0.26537
     0.00115
     0.13441
     0.06778
     0.13441
     0.10110
     0.05113
     0.10110
     0.06778
     0.05113
    -0.03216
    -0.09879
    -0.14876
    -0.33199
    -0.24871
    -0.23205
    -0.34865
    -0.36531
    -0.21539
    -0.21539
    -0.18208
    -0.11545
    -0.18208
    -0.13211
     0.00115
     0.00115
    -0.04882
    -0.06548
    -0.08213
    -0.06548
    -0.03216
     0.08444
     0.05113
    -0.13211
    -0.03216
    -0.06548
    -0.03216
    -0.01550
    -0.08213
    -0.08213
    -0.11545
     0.03447
    -0.08213
    -0.01550
    -0.09879
    -0.04882
    -0.06548
     0.03447
     0.06778
    -0.09879
    -0.08213
    -0.04882
    -0.09879
    -0.13211
    -0.16542
    -0.11545
    -0.21539
    -0.09879
    -0.04882
    -0.13211
    -0.18208
    -0.16542
    -0.18208
    -0.03216
    -0.04882
    -0.13211
    -0.06548
    -0.03216
    -0.01550
     0.06778
     0.15107
     0.21770
     0.33430
     0.46756
     0.58416
     0.78405
     0.80071
     1.00060
     1.21715
     1.35041
     1.20049
     1.03392
     1.35041
     1.85013
     2.31654
     2.23325
     1.33375
     0.71742
     0.75074
     0.33430
     0.65079
     1.06723
     1.16717
     0.33430
    -0.49857
    -0.59851
    -1.09824
    -0.89835
    -2.11434
    -2.64738
    -2.78064
    -2.99718
    -3.03050
    -3.41362
    -3.48025
    -2.16431
    -2.04771
    -1.79785
    -1.48136
    -2.76398
    -2.48080
    -2.14766
    -1.81451
    -0.41528
     0.95063
     1.46701
     1.01726
     0.86734
     1.38372
     1.90010
     1.78350
     1.18383
     0.43425
     0.58416
     0.41759
     0.20104
     0.40093
     0.15107
    -0.01550
     0.01781
    -0.21539
    -0.39862
    -0.58186
    -0.78175
    -0.79840
    -0.44860
    -0.31534
    -0.14876
     0.06778
     0.23436
     0.51753
     0.56751
     0.56751
     0.48422
     0.51753
     0.60082
     0.56751
     0.36762
     0.36762
     0.38428
     0.35096
     0.33430
     0.23436
     0.16773
     0.10110
     0.16773
     0.10110
     0.11776
     0.16773
     0.20104
     0.08444
     0.13441
     0.18439
     0.25102
     0.21770
     0.30099
     0.20104
     0.11776
     0.08444
    -0.09879
    -0.06548
    -0.03216
     0.00115
    -0.13211
    -0.11545
    -0.26537
    -0.39862
    -0.26537
    -0.29868
    -0.41528
    -0.21539
    -0.26537
    -0.39862
    -0.34865
    -0.26537
    -0.31534
    -0.28202
     0.06778
     0.16773
     0.00115
    -0.03216
    -0.08213
    -0.18208
    -0.09879
     0.05113
    -0.08213
     0.00115
     0.06778
    -0.04882
    -0.09879
    -0.09879
    -0.03216
    -0.14876
    -0.19874
    -0.13211
     0.00115
     0.01781
     0.06778
    -0.09879
    -0.13211
    -0.14876
     0.03447
    -0.13211
    -0.13211
    -0.69846
    -0.46525
     0.16773
     0.25102
     0.28433
     0.00115
    -0.03216
    -0.01550
     0.08444
     0.15107
     0.23436
     0.46756
     0.76740
     0.96729
     0.98394
     1.21715
     1.30043
     1.31709
     1.53364
     1.53364
     1.46701
     1.61693
     1.73353
     1.75019
     2.33320
     2.11665
     2.09999
     2.39983
     2.01670
     2.41648
     2.78295
     1.50032
     1.33375
     1.35041
     1.30043
     0.60082
     0.66745
     0.38428
    -0.84838
    -1.54799
    -0.88169
    -0.58186
    -1.06492
    -1.28147
    -1.99774
    -2.94721
    -3.51357
    -3.01384
    -1.99774
    -1.23150
    -1.24815
    -1.53133
    -1.96442
    -1.96442
    -1.81451
    -1.54799
    -1.16487
    -0.04882
     0.66745
    -0.29868
    -0.56520
    -0.43194
    -0.26537
     0.16773
    -0.09879
     0.01781
     0.18439
     0.55085
     0.43425
     0.38428
     0.18439
     0.00115
    -0.03216
     0.08444
    -0.03216
    -0.04882
    -0.01550
    -0.09879
    -0.04882
    -0.13211
    -0.04882
    -0.13211
    -0.14876
    -0.14876
    -0.03216
    -0.03216
     0.03447
     0.03447
     0.06778
     0.16773
     0.15107
     0.06778
     0.06778
     0.06778
     0.16773
     0.10110
     0.15107
     0.26767
     0.20104
    -0.06548
     0.05113
     0.06778
     0.10110
     0.06778
     0.03447
     0.05113
     0.00115
    -0.01550
    -0.08213
    -0.13211
    -0.06548
    -0.04882
    -0.09879
    -0.03216
    -0.03216
    -0.01550
    -0.11545
    -0.18208
    -0.11545
    -0.23205
    -0.11545
     0.00115
    -0.03216
    -0.08213
    -0.09879
    -0.23205
    -0.14876
    -0.14876
    -0.06548
     0.11776
     0.13441
     0.00115
    -0.03216
     0.05113
     0.11776
     0.11776
     0.21770
     0.18439
     0.31765
     0.36762
     0.35096
     0.45090
     0.73408
     0.71742
     0.35096
     0.23436
     0.15107
    -0.06548
     0.20104
     0.65079
     0.58416
     1.10054
     1.23380
     0.88400
     0.13441
     0.46756
     1.06723
     0.95063
     0.50088
     0.46756
     0.60082
     1.16717
     1.38372
     0.95063
     0.33430
     0.41759
     0.35096
     0.01781
     0.21770
     0.26767
     0.26767
     0.08444
     0.25102
     0.41759
     0.50088
     0.98394
     1.11720
     1.01726
     0.88400
     0.96729
     1.38372
     0.63414
     0.40093
     0.43425
    -0.04882
     0.15107
     2.19994
     2.09999
     0.38428
     0.15107
    -1.24815
    -1.43139
    -1.08158
    -0.58186
    -0.13211
     0.15107
    -0.39862
    -0.99829
    -0.96498
    -0.73177
    -0.71512
    -1.04826
    -1.31478
    -1.03161
    -1.19818
    -1.16487
    -0.94832
    -0.81506
    -1.24815
    -1.31478
    -1.23150
    -1.13155
    -0.99829
    -0.58186
    -0.53188
     0.05113
     0.01781
     0.10110
     0.35096
     0.55085
     0.73408
     0.75074
     0.65079
     0.46756
     0.23436
    -0.08213
     0.08444
     0.20104
     0.20104
     0.21770
    -0.09879
    -0.89835
    -1.96442
    -1.96442
    -0.88169
    -0.16542
    -0.51523
    -0.81506
    -0.83172
    -0.59851
    -0.43194
    -0.28202
    -0.04882
     0.11776
     0.35096
     0.53419
     0.70077
     0.56751
     0.66745
     0.76740
     0.65079
     0.55085
     0.51753
     0.46756
     0.45090
     0.35096
     0.55085
     0.43425
     0.20104
     0.18439
     0.28433
     0.20104
     0.15107
     0.10110
     0.06778
     0.03447
     0.05113
     0.05113
     0.05113
     0.00115
    -0.03216
    -0.04882
     0.00115
     0.08444
     0.00115
    -0.03216
     0.01781
     0.01781
    -0.09879
    -0.03216
    -0.13211
    -0.09879
    -0.14876
    -0.08213
     0.06778
    -0.01550
    -0.09879
    -0.23205
    -0.14876
     0.00115
    -0.04882
    -0.06548
    -0.01550
     0.06778
    -0.06548
     0.06778
    -0.04882
    -0.04882
     0.00115
    -0.08213
    -0.11545
    -0.06548
    -0.19874
    -0.19874
    -0.28202
    -0.06548
     0.01781
    -0.09879
     0.01781
    -0.09879
     0.01781
    -0.16542
    -0.11545
    -0.19874
    -0.06548
    -0.09879
    -0.08213
     0.06778
     0.30099
     0.31765
     0.15107
     0.10110
     0.03447
     0.00115
     0.00115
     0.06778
     0.10110
     0.08444
    -0.03216
     0.06778
     0.23436
     0.45090
     0.30099
     0.23436
     0.10110
     0.00115
    -0.03216
    -0.03216
     0.10110
     0.18439
    -0.06548
    -0.01550
     0.03447
     0.08444
    -0.13211
    -0.31534
    -0.08213
     0.06778
    -0.19874
    -0.16542
    -0.63183
    -0.66514
    -1.29813
    -3.01384
    -2.11434
    -1.46470
    -2.38086
    -3.66348
    -2.74732
    -3.26370
    -3.01384
    -2.29757
    -2.93056
    -2.26426
    -1.26481
    -1.64793
    -2.24760
    -2.41417
    -1.84782
    -0.83172
     0.16773
     0.58416
     0.43425
     0.53419
     0.05113
     0.23436
     0.20104
    -0.04882
    -0.44860
    -0.19874
    -0.21539
    -0.24871
    -0.48191
    -0.48191
    -0.54854
    -0.74843
    -0.44860
    -0.49857
     0.08444
     0.76740
     0.75074
     0.80071
     0.46756
     0.45090
     0.68411
     1.00060
     1.20049
     1.38372
     1.48367
     1.46701
     1.46701
     1.35041
     1.28378
     1.31709
     1.20049
     1.08389
     1.03392
     0.96729
     0.86734
     0.83403
     0.73408
     0.61748
     0.60082
     0.60082
     0.58416
     0.51753
     0.40093
     0.26767
     0.23436
     0.33430
     0.23436
     0.11776
     0.16773
     0.06778
     0.03447
     0.00115
    -0.03216
    -0.11545
    -0.13211
    -0.09879
    -0.11545
    -0.16542
    -0.19874
    -0.26537
    -0.28202
    -0.28202
    -0.24871
    -0.33199
    -0.36531
    -0.34865
    -0.41528
    -0.38197
    -0.43194
    -0.54854
    -0.53188
    -0.44860
    -0.43194
    -0.31534
    -0.36531
    -0.44860
    -0.49857
    -0.41528
    -0.28202
    -0.33199
    -0.38197
    -0.28202
    -0.33199
    -0.19874
    -0.31534
    -0.29868
    -0.34865
    -0.31534
    -0.38197
    -0.31534
    -0.29868
    -0.44860
    -0.56520
    -0.56520
    -0.41528
    -0.53188
    -0.53188
    -0.56520
    -0.56520
    -0.54854
    -0.48191
    -0.46525
    -0.53188
    -0.66514
    -0.59851
    -0.49857
    -0.43194
    -0.44860
    -0.46525
    -0.51523
    -0.53188
    -0.53188
    -0.56520
    -0.49857
    -0.53188
    -0.46525
    -0.54854
    -0.39862
    -0.46525
    -0.38197
    -0.26537
    -0.31534
    -0.19874
    -0.23205
    -0.31534
    -0.63183
    -0.26537
    -0.26537
    -0.14876
    -0.19874
    -0.28202
    -0.03216
     0.11776
     0.20104
     0.36762
     0.30099
    -0.04882
    -0.01550
     0.16773
     0.10110
     0.30099
     0.43425
     0.48422
     0.55085
     0.43425
     0.70077
     0.81737
     1.13386
     1.01726
     1.06723
     0.65079
     0.65079
     0.76740
     0.46756
     0.58416
     1.08389
     0.96729
     0.20104
    -0.93166
    -1.79785
    -2.18097
    -1.86448
    -1.61462
    -1.21484
    -1.53133
    -3.18042
    -5.27925
    -4.79619
    -3.96332
    -3.96332
    -4.31312
    -4.34644
    -4.26315
    -4.31312
    -4.21318
    -3.66348
    -3.39696
    -1.91445
    -0.73177
    -0.94832
    -1.14821
    -1.09824
    -0.88169
    -0.18208
     0.73408
     1.28378
     1.61693
     1.51698
     1.75019
     1.91676
     1.51698
     1.40038
     1.26712
     1.01726
     0.76740
     0.75074
     0.70077
     0.61748
     0.56751
     0.50088
     0.30099
     0.31765
     0.23436
     0.23436
     0.48422
     0.40093
     0.36762
     0.43425
     0.40093
     0.40093
     0.53419
     0.55085
     0.43425
     0.45090
     0.48422
     0.50088
     0.50088
     0.43425
     0.46756
     0.33430
     0.50088
     0.51753
     0.40093
     0.28433
     0.36762
     0.28433
     0.26767
     0.31765
     0.21770
     0.23436
     0.25102
     0.20104
     0.26767
     0.16773
     0.15107
     0.10110
     0.11776
     0.13441
     0.05113
     0.00115
     0.23436
     0.20104
     0.16773
     0.25102
     0.28433
     0.31765
     0.18439
     0.26767
     0.38428
     0.36762
     0.50088
     0.50088
     0.43425
     0.50088
     0.51753
     0.46756
     0.56751
     0.50088
     0.46756
     0.45090
     0.43425
     0.40093
     0.36762
     0.30099
     0.26767
     0.33430
     0.35096
     0.30099
     0.21770
     0.21770
     0.33430
     0.11776
     0.18439
     0.26767
     0.15107
     0.21770
     0.26767
     0.21770
     0.16773
     0.05113
     0.11776
     0.23436
     0.11776
     0.23436
     0.13441
     0.03447
     0.16773
     0.11776
     0.05113
     0.25102
     0.13441
     0.08444
     0.23436
     0.11776
     0.20104
     0.11776
     0.10110
     0.13441
     0.26767
     0.30099
     0.40093
     0.30099
     0.28433
     0.30099
     0.38428
     0.48422
     0.61748
     0.53419
     0.80071
     0.85068
     0.86734
     1.01726
     1.25046
     1.58361
     1.43369
     1.28378
     1.21715
     1.60027
     1.45035
     1.26712
     1.41704
     1.45035
     0.76740
     0.58416
     0.13441
    -1.79785
    -2.06437
    -2.78064
    -3.29702
    -0.78175
    -1.58130
    -1.86448
    -1.98108
    -2.08103
    -2.14766
    -2.16431
    -2.79730
    -3.18042
    -3.39696
    -3.58020
    -1.46470
     1.15052
     1.13386
     0.23436
     0.06778
     1.03392
     1.35041
     2.21659
     1.76684
     1.55030
     2.08333
     2.11665
     2.58306
     3.44924
     3.76573
     3.53253
     3.31598
     2.99949
     2.61637
     2.24991
     2.01670
     1.61693
     1.06723
     0.61748
     0.38428
     0.46756
     0.51753
     0.26767
    -0.11545
    -0.18208
    -0.08213
    -0.31534
    -0.18208
    -0.03216
     0.15107
     0.06778
    -0.09879
    -0.13211
    -0.08213
     0.05113
     0.03447
     0.05113
     0.03447
    -0.06548
    -0.06548
    -0.18208
    -0.19874
    -0.11545
    -0.24871
    -0.16542
    -0.19874
    -0.24871
    -0.14876
    -0.21539
    -0.28202
    -0.16542
    -0.31534
    -0.13211
    -0.19874
    -0.16542
    -0.29868
    -0.31534
    -0.41528
    -0.34865
    -0.48191
    -0.33199
    -0.33199
    -0.33199
    -0.36531
    -0.41528
    -0.43194
    -0.46525
    -0.41528
    -0.31534
    -0.31534
    -0.24871
    -0.29868
    -0.28202
    -0.26537
    -0.09879
    -0.11545
    -0.18208
    -0.19874
    -0.11545
    -0.06548
    -0.03216
    -0.08213
    -0.06548
    -0.04882
     0.03447
     0.00115
     0.03447
     0.05113
     0.05113
     0.03447
     0.05113
     0.16773
     0.15107
     0.06778
     0.16773
     0.21770
     0.23436
     0.26767
     0.16773
     0.21770
     0.26767
     0.33430
     0.36762
     0.33430
     0.38428
     0.28433
     0.31765
     0.40093
     0.30099
     0.23436
     0.30099
     0.33430
     0.30099
     0.26767
     0.36762
     0.38428
     0.30099
     0.36762
     0.36762
     0.43425
     0.51753
     0.80071
     0.88400
     1.08389
     1.45035
     1.88344
     2.36651
     2.84958
     3.29933
     2.53308
     1.73353
     1.85013
     1.81681
     2.18328
     2.28322
     1.63358
     1.28378
     0.28433
    -0.74843
    -1.18152
     0.66745
     0.26767
    -1.76453
    -2.38086
    -2.76398
    -2.44749
    -1.66459
    -1.38141
    -1.18152
    -1.81451
    -1.61462
    -1.48136
    -1.34810
    -1.39807
    -1.28147
    -0.44860
    -0.88169
    -1.64793
    -2.18097
    -2.23094
    -1.83116
    -1.58130
    -1.18152
    -1.51467
    -2.24760
    -2.76398
    -1.73122
    -1.51467
    -1.23150
    -0.78175
    -0.56520
    -0.53188
    -0.34865
    -0.41528
    -0.34865
    -0.18208
    -0.41528
    -0.99829
    -0.99829
    -0.13211
     0.05113
     0.28433
    -0.11545
    -0.56520
    -0.89835
    -0.84838
    -0.73177
    -0.41528
    -0.24871
     0.38428
     0.03447
     0.13441
     0.53419
     0.70077
     1.03392
     1.05057
     1.00060
     0.98394
     0.85068
     0.71742
     0.56751
     0.50088
     0.30099
     0.08444
     0.13441
    -0.04882
    -0.09879
    -0.21539
    -0.14876
    -0.19874
    -0.29868
    -0.44860
    -0.48191
    -0.24871
    -0.21539
    -0.14876
    -0.23205
    -0.14876
    -0.04882
     0.16773
     0.28433
     0.30099
     0.20104
     0.45090
     0.50088
     0.28433
     0.40093
     0.31765
     0.35096
     0.26767
     0.63414
     0.70077
     0.70077
     0.45090
     0.31765
     0.20104
     0.28433
     0.45090
     0.33430
     0.31765
     0.43425
     0.36762
     0.28433
     0.23436
     0.13441
     0.08444
     0.18439
     0.28433
     0.18439
     0.36762
     0.40093
     0.35096
     0.20104
     0.23436
     0.31765
     0.28433
     0.33430
     0.41759
     0.28433
     0.30099
     0.25102
     0.26767
     0.30099
     0.26767
     0.31765
     0.26767
     0.28433
     0.20104
     0.08444
     0.23436
     0.31765
     0.18439
     0.26767
     0.26767
     0.21770
     0.16773
     0.26767
     0.20104
     0.23436
     0.26767
     0.31765
     0.38428
     0.30099
     0.33430
     0.25102
     0.30099
     0.58416
     0.53419
     0.65079
     0.66745
     0.95063
     1.21715
     1.41704
     2.00005
     1.93342
     0.98394
     0.98394
     0.88400
    -0.59851
    -1.11489
    -0.56520
     0.06778
     1.71687
     2.51643
     0.83403
    -0.03216
    -1.33144
    -2.29757
    -3.28036
    -3.09713
    -1.59796
     0.01781
    -0.36531
    -1.03161
    -2.01440
    -2.51412
    -2.26426
    -2.83061
    -2.91390
    -2.56409
    -1.66459
    -1.81451
    -1.99774
    -1.81451
    -2.09768
    -2.09768
    -1.96442
    -1.49802
    -0.84838
    -0.41528
    -0.59851
    -0.64849
    -0.54854
    -0.54854
    -0.11545
     0.11776
    -0.13211
    -0.28202
    -0.69846
    -0.84838
    -0.79840
    -1.24815
    -1.78119
    -1.31478
    -0.93166
    -1.01495
    -1.28147
    -1.78119
    -2.18097
    -2.04771
    -1.51467
    -0.74843
    -0.34865
    -0.13211
    -0.06548
     0.20104
     0.40093
     0.63414
     0.75074
     0.91731
     1.15052
     1.40038
     1.51698
     1.51698
     1.38372
     1.16717
     0.90066
     0.80071
     0.56751
     0.45090
     0.38428
     0.43425
     0.23436
     0.28433
     0.20104
     0.26767
     0.20104
     0.16773
     0.08444
     0.03447
     0.05113
     0.00115
    -0.08213
    -0.11545
    -0.06548
    -0.24871
    -0.19874
     0.03447
    -0.03216
    -0.04882
    -0.09879
    -0.03216
     0.01781
     0.03447
     0.03447
     0.03447
     0.06778
     0.13441
     0.16773
     0.30099
     0.40093
     0.30099
     0.40093
     0.03447
     0.05113
     0.06778
     0.03447
    -0.06548
    -0.16542
     0.05113
     0.23436
    -0.16542
    -0.06548
    -0.23205
     0.00115
     0.00115
     0.23436
     0.05113
     0.00115
    -0.01550
     0.00115
     0.23436
     0.20104
     0.41759
     0.28433
     0.45090
     0.38428
     0.65079
     0.55085
     0.60082
     0.48422
     0.43425
     0.68411
     1.13386
     1.05057
     0.80071
     0.75074
     0.55085
     0.43425
     0.51753
     1.20049
     1.10054
     1.33375
     1.30043
     1.18383
     0.85068
     0.91731
     0.83403
     0.93397
     0.90066
     0.65079
     0.96729
     1.01726
     1.28378
     1.05057
     1.15052
     1.16717
     1.05057
     0.93397
     0.68411
     0.91731
     1.00060
     0.91731
     1.15052
     1.35041
     1.31709
     0.93397
     0.51753
    -0.28202
    -0.36531
    -0.49857
    -0.34865
     0.05113
    -0.79840
    -1.53133
    -1.69790
    -1.59796
    -1.78119
    -1.49802
    -1.61462
    -1.76453
    -1.51467
    -1.24815
    -1.06492
    -1.04826
    -0.93166
    -1.14821
    -1.74788
    -1.76453
    -1.18152
    -2.24760
    -2.84727
    -1.81451
    -1.41473
    -2.09768
    -2.51412
    -2.63072
    -2.53078
    -2.48080
    -2.49746
    -2.78064
    -2.71401
    -2.73067
    -2.83061
    -2.34754
    -1.06492
    -0.24871
    -0.84838
    -0.43194
    -0.59851
    -0.64849
    -0.51523
    -0.59851
    -0.19874
     0.01781
     0.11776
     0.13441
     0.30099
     0.31765
     0.43425
     0.46756
     0.40093
     0.26767
     0.30099
     0.20104
     0.26767
     0.16773
     0.13441
     0.23436
     0.16773
     0.23436
     0.15107
     0.06778
     0.15107
     0.16773
     0.13441
     0.08444
     0.01781
    -0.06548
     0.03447
     0.03447
    -0.06548
    -0.04882
     0.03447
    -0.08213
    -0.14876
     0.03447
     0.05113
     0.00115
     0.13441
     0.16773
     0.21770
     0.28433
     0.16773
     0.10110
     0.23436
     0.26767
     0.18439
     0.21770
     0.21770
     0.08444
     0.06778
     0.16773
     0.00115
    -0.21539
    -0.23205
    -0.23205
    -0.26537
    -0.38197
    -0.46525
    -0.63183
    -0.61517
    -0.69846
    -0.51523
    -0.53188
    -0.56520
    -0.48191
    -0.41528
    -0.09879
    -0.23205
    -0.23205
    -0.31534
    -0.34865
    -0.14876
     0.00115
     0.15107
     0.10110
     0.16773
    -0.01550
     0.18439
     0.21770
     0.23436
     0.11776
     0.13441
     0.11776
     0.21770
     0.08444
     0.06778
     0.21770
     0.45090
     0.51753
     0.56751
     0.41759
     0.51753
     0.45090
     0.55085
     0.75074
     0.66745
     0.46756
     0.63414
     0.63414
     0.76740
     1.11720
     1.13386
     1.13386
     1.21715
     1.33375
     0.96729
     1.05057
     1.66690
     2.01670
     1.50032
     1.26712
     1.31709
     0.75074
     0.06778
    -0.28202
     0.13441
    -0.08213
    -1.13155
    -0.79840
    -0.56520
    -1.54799
    -2.06437
    -2.21429
    -2.23094
    -2.28092
    -2.36420
    -2.78064
    -2.38086
    -1.64793
    -1.54799
    -1.64793
    -1.54799
    -1.64793
    -1.91445
    -0.99829
    -0.39862
    -0.56520
    -0.38197
    -0.84838
    -0.83172
    -0.78175
    -0.83172
    -0.58186
    -0.83172
    -1.24815
    -1.74788
    -1.84782
    -1.41473
    -0.79840
    -1.24815
    -1.68125
    -2.19763
    -2.64738
    -2.48080
    -2.33089
    -1.81451
    -0.83172
    -0.51523
    -0.53188
    -0.71512
    -0.68180
    -0.24871
     0.11776
     0.60082
     1.11720
     1.23380
     1.36706
     1.46701
     1.41704
     1.35041
     1.46701
     1.43369
     1.40038
     1.46701
     1.40038
     1.28378
     1.18383
     0.90066
     0.75074
     0.66745
     0.65079
     0.80071
     0.63414
     0.58416
     0.60082
     0.40093
     0.50088
     0.40093
     0.51753
     0.30099
     0.38428
     0.33430
     0.45090
     0.41759
     0.35096
     0.30099
     0.31765
     0.48422
     0.38428
     0.41759
     0.41759
     0.61748
     0.60082
     0.53419
     0.55085
     0.56751
     0.58416
     0.61748
     0.60082
     0.65079
     0.65079
     0.56751
     0.40093
     0.56751
     0.50088
     0.33430
     0.46756
     0.33430
     0.31765
     0.23436
     0.26767
     0.18439
     0.10110
     0.10110
     0.01781
     0.08444
     0.03447
     0.00115
    -0.01550
     0.08444
     0.18439
    -0.01550
     0.01781
    -0.13211
    -0.16542
    -0.06548
    -0.03216
    -0.04882
    -0.03216
    -0.03216
    -0.14876
    -0.09879
    -0.08213
     0.00115
    -0.11545
     0.00115
     0.05113
     0.08444
     0.06778
     0.06778
     0.08444
     0.21770
     0.06778
     0.25102
     0.23436
     0.33430
     0.25102
     0.21770
     0.21770
     0.31765
     0.26767
     0.35096
     0.41759
     0.50088
     0.60082
     0.63414
     0.70077
     0.78405
     0.91731
     1.35041
     1.71687
     2.00005
     1.68356
     0.90066
     0.76740
     0.51753
     0.26767
     0.86734
     1.56695
     2.06668
     2.43314
     2.06668
    -0.04882
    -0.98163
    -1.74788
    -1.01495
     1.80016
     2.94952
     1.80016
     0.33430
    -1.26481
    -1.76453
    -0.63183
     0.25102
    -0.01550
    -0.16542
     0.00115
    -0.99829
    -1.91445
    -2.99718
    -3.06381
    -1.39807
    -1.18152
    -1.58130
    -0.99829
    -2.43083
    -2.63072
    -1.48136
    -0.89835
    -0.46525
    -0.16542
     0.51753
     0.08444
     0.58416
     0.75074
     1.03392
     0.75074
     1.70021
     1.88344
     1.76684
     1.51698
     1.23380
     1.30043
     1.03392
     1.00060
     0.98394
     0.68411
     0.63414
     0.68411
     0.65079
     0.36762
     0.28433
     0.28433
     0.26767
     0.20104
     0.26767
     0.28433
     0.26767
     0.13441
     0.05113
     0.03447
     0.10110
    -0.03216
     0.06778
     0.08444
     0.00115
    -0.03216
     0.00115
    -0.09879
    -0.14876
    -0.14876
    -0.04882
    -0.04882
    -0.09879
    -0.13211
    -0.14876
    -0.04882
    -0.08213
    -0.21539
    -0.11545
    -0.03216
    -0.19874
    -0.31534
    -0.24871
    -0.16542
    -0.18208
    -0.08213
    -0.14876
    -0.08213
    -0.03216
    -0.08213
    -0.13211
    -0.04882
     0.00115
    -0.03216
     0.00115
     0.20104
     0.13441
     0.15107
     0.23436
     0.20104
     0.21770
     0.20104
     0.36762
     0.28433
     0.41759
     0.28433
     0.35096
     0.38428
     0.31765
     0.28433
     0.23436
     0.35096
     0.36762
     0.30099
     0.50088
     0.40093
     0.36762
     0.36762
     0.23436
     0.30099
     0.35096
     0.38428
     0.28433
     0.31765
     0.36762
     0.36762
     0.35096
     0.35096
     0.45090
     0.41759
     0.40093
     0.46756
     0.55085
     0.56751
     0.45090
     0.41759
     0.51753
     0.56751
     0.55085
     0.58416
     0.60082
     0.55085
     0.65079
     0.70077
     0.81737
     0.70077
     0.80071
     0.71742
     0.78405
     0.93397
     1.08389
     1.36706
     1.66690
     1.88344
     1.90010
     1.30043
     1.15052
     1.15052
     1.08389
     1.31709
     2.00005
     2.53308
     2.24991
     1.68356
     1.26712
     0.95063
     0.95063
    -0.36531
    -2.59741
    -2.49746
    -1.76453
    -0.86503
    -1.06492
    -1.29813
    -1.48136
    -2.14766
    -2.56409
    -2.26426
    -2.13100
    -1.73122
    -2.18097
    -2.51412
    -1.94777
    -1.34810
    -1.31478
    -1.24815
    -0.38197
     0.10110
    -0.26537
    -0.86503
    -1.81451
    -2.91390
    -2.63072
    -1.16487
    -0.51523
    -0.19874
    -0.66514
    -1.09824
    -1.01495
    -0.73177
    -0.11545
     0.43425
     0.21770
     0.36762
     0.61748
     0.65079
     0.70077
     0.73408
     0.88400
     0.81737
     0.75074
     0.78405
     0.50088
     0.38428
     0.25102
     0.16773
     0.06778
     0.20104
     0.21770
     0.21770
     0.05113
     0.08444
    -0.03216
     0.00115
    -0.09879
     0.15107
     0.05113
    -0.04882
    -0.08213
     0.01781
    -0.06548
    -0.03216
    -0.04882
    -0.03216
    -0.03216
     0.11776
     0.15107
    -0.01550
     0.06778
     0.03447
     0.06778
     0.28433
     0.26767
     0.20104
     0.15107
     0.23436
     0.16773
     0.18439
     0.00115
     0.06778
     0.05113
     0.18439
     0.16773
     0.11776
     0.05113
     0.06778
    -0.03216
    -0.04882
     0.03447
    -0.01550
     0.21770
     0.36762
     0.30099
     0.08444
     0.00115
     0.03447
     0.06778
     0.06778
     0.20104
     0.11776
     0.03447
    -0.03216
    -0.03216
     0.28433
     0.45090
     0.25102
    -0.14876
    -0.14876
     0.05113
     0.18439
     0.26767
     0.23436
     0.28433
     0.25102
     0.33430
     0.15107
     0.03447
     0.00115
     0.25102
     1.48367
     1.68356
     1.13386
     0.90066
     1.20049
     0.93397
     1.01726
     1.05057
     1.48367
     1.53364
     1.75019
     1.73353
     1.76684
     1.73353
     1.68356
     1.38372
     1.25046
     1.28378
     1.15052
     1.23380
     1.31709
     1.31709
     1.43369
     1.45035
     1.43369
     1.00060
     0.66745
     0.80071
     0.41759
     0.51753
     0.73408
     0.65079
     0.53419
     0.16773
    -0.33199
    -0.66514
    -0.44860
    -0.33199
    -0.43194
    -0.84838
    -1.63128
    -2.23094
    -2.31423
    -2.34754
    -2.04771
    -1.53133
    -0.94832
    -1.34810
    -1.73122
    -1.68125
    -1.33144
    -0.88169
    -1.13155
    -1.78119
    -1.74788
    -1.16487
    -1.34810
    -0.93166
    -1.04826
    -1.06492
    -1.83116
    -1.34810
    -0.66514
    -1.81451
    -2.11434
    -2.08103
    -1.71456
    -1.61462
    -1.69790
    -1.59796
    -1.64793
    -1.08158
    -0.61517
    -0.78175
    -0.84838
    -0.68180
    -0.34865
    -0.21539
    -0.26537
    -0.44860
    -0.38197
    -0.34865
    -0.13211
    -0.14876
    -0.13211
    -0.13211
     0.18439
     0.08444
     0.13441
     0.36762
     0.38428
     0.41759
     0.51753
     0.45090
     0.56751
     0.63414
     0.55085
     0.36762
     0.45090
     0.61748
     0.50088
     0.46756
     0.38428
     0.28433
     0.40093
     0.40093
     0.30099
     0.31765
     0.20104
     0.25102
     0.26767
     0.25102
     0.18439
     0.01781
     0.10110
     0.18439
     0.20104
     0.10110
     0.06778
     0.03447
     0.06778
     0.13441
     0.15107
     0.13441
     0.30099
     0.31765
     0.20104
     0.40093
     0.31765
     0.35096
     0.40093
     0.65079
     0.51753
     0.51753
     0.53419
     0.53419
     0.55085
     0.45090
     0.36762
     0.45090
     0.40093
     0.40093
     0.38428
     0.33430
     0.26767
     0.16773
     0.06778
     0.10110
     0.28433
     0.15107
     0.15107
     0.15107
     0.00115
     0.00115
     0.13441
     0.15107
     0.06778
     0.03447
     0.20104
     0.43425
     0.33430
     0.01781
    -0.04882
     0.05113
     0.23436
     0.21770
     0.18439
     0.16773
     0.00115
     0.11776
     0.10110
     0.01781
    -0.04882
    -0.09879
    -0.16542
    -0.16542
    -0.16542
    -0.11545
    -0.09879
    -0.18208
    -0.13211
    -0.08213
     0.08444
     0.30099
     0.20104
     0.13441
     0.21770
     0.46756
     0.50088
     0.70077
     1.06723
     0.83403
     0.33430
     0.33430
     0.31765
    -0.11545
    -0.03216
     0.13441
    -1.09824
    -2.53078
    -1.53133
    -0.33199
    -1.71456
    -2.43083
    -2.43083
    -2.66404
    -3.36365
    -3.31368
    -2.99718
    -3.14710
    -2.43083
    -2.09768
    -2.63072
    -2.23094
    -1.91445
    -1.89779
    -1.63128
    -1.64793
    -1.88114
    -1.03161
    -0.53188
    -0.83172
    -0.73177
    -0.76509
    -0.99829
    -0.78175
    -0.81506
    -0.69846
    -0.19874
    -0.04882
    -0.11545
    -0.24871
    -0.28202
    -0.19874
    -0.24871
     0.00115
     0.61748
     0.23436
     0.03447
     0.40093
     0.55085
     0.81737
     0.45090
     0.30099
     0.20104
     0.21770
     0.08444
    -0.01550
    -0.03216
    -0.23205
    -0.26537
    -0.11545
    -0.28202
    -0.39862
    -0.44860
    -0.66514
    -0.76509
    -0.73177
    -0.66514
    -0.63183
    -0.74843
    -0.63183
    -0.68180
    -0.74843
    -0.69846
    -0.61517
    -0.66514
    -0.71512
    -0.76509
    -0.68180
    -0.76509
    -0.66514
    -0.84838
    -0.83172
    -0.81506
    -0.83172
    -0.83172
    -0.96498
    -0.81506
    -0.91501
    -0.81506
    -0.81506
    -0.86503
    -0.96498
    -0.81506
    -0.74843
    -0.69846
    -0.69846
    -0.79840
    -0.74843
    -0.63183
    -0.54854
    -0.51523
    -0.48191
    -0.49857
    -0.51523
    -0.56520
    -0.56520
    -0.51523
    -0.51523
    -0.73177
    -0.66514
    -0.63183
    -0.61517
    -0.71512
    -0.66514
    -0.86503
    -0.78175
    -0.79840
    -0.96498
    -0.84838
    -0.84838
    -0.86503
    -0.81506
    -0.78175
    -0.84838
    -0.86503
    -0.93166
    -0.81506
    -0.78175
    -0.73177
    -0.76509
    -0.86503
    -0.84838
    -0.71512
    -0.99829
    -0.83172
    -0.58186
    -0.61517
    -0.59851
    -0.66514
    -0.71512
    -0.73177
    -0.66514
    -0.59851
    -0.53188
    -0.44860
    -0.41528
    -0.46525
    -0.43194
    -0.44860
    -0.48191
    -0.46525
    -0.34865
    -0.33199
    -0.33199
    -0.28202
    -0.04882
     0.10110
     0.00115
    -0.11545
     0.05113
     0.15107
     0.35096
     0.45090
     0.33430
     0.30099
     0.35096
     0.11776
     0.35096
     0.18439
    -0.34865
    -0.63183
    -0.74843
    -1.14821
    -1.59796
    -1.21484
    -0.99829
    -1.06492
    -0.88169
    -1.03161
    -1.49802
    -1.51467
    -1.23150
    -0.98163
    -1.36476
    -1.24815
    -0.84838
    -0.21539
     0.01781
    -0.11545
    -0.94832
    -1.68125
    -1.78119
    -1.51467
    -1.41473
    -1.56465
    -2.44749
    -2.79730
    -2.56409
    -2.73067
    -2.93056
    -2.94721
    -3.03050
    -2.63072
    -1.96442
    -1.08158
    -0.94832
    -1.26481
    -1.18152
    -0.86503
    -0.34865
     0.20104
     0.53419
     0.56751
     0.81737
     0.80071
     0.76740
     0.66745
     0.23436
     0.10110
     0.38428
     0.51753
     0.40093
     0.21770
     0.06778
     0.08444
     0.08444
     0.01781
     0.08444
     0.20104
     0.41759
     0.43425
     0.51753
     0.61748
     0.66745
     0.56751
     0.60082
     0.60082
     0.68411
     0.46756
     0.40093
     0.41759
     0.46756
     0.51753
     0.36762
     0.30099
     0.23436
     0.16773
     0.16773
     0.23436
     0.21770
     0.01781
    -0.08213
    -0.03216
    -0.14876
    -0.09879
    -0.11545
    -0.18208
    -0.33199
    -0.29868
    -0.04882
     0.06778
    -0.16542
    -0.09879
    -0.14876
    -0.13211
     0.06778
     0.33430
     0.55085
     0.43425
     0.43425
     0.18439
     0.25102
     0.28433
     0.21770
     0.36762
     0.45090
     0.25102
     0.38428
     0.21770
     0.11776
    -0.04882
     0.11776
    -0.04882
    -0.09879
     0.00115
    -0.08213
     0.00115
     0.08444
     0.00115
     0.05113
     0.13441
     0.13441
     0.06778
     0.23436
     0.30099
     0.45090
     0.06778
    -0.48191
     0.03447
     0.26767
     0.30099
     0.18439
     0.03447
     0.06778
     0.03447
     0.13441
     0.05113
     0.15107
     0.21770
     0.16773
     0.21770
     0.23436
     0.20104
     0.31765
     0.48422
     0.30099
     0.26767
     0.41759
     0.35096
     0.51753
     0.58416
     0.73408
     0.76740
     0.86734
     1.06723
     1.35041
     1.65024
     1.85013
     2.21659
     2.13331
     1.46701
     1.45035
     1.60027
     0.78405
    -0.33199
    -0.06548
     1.75019
     0.86734
     0.06778
     0.76740
    -0.46525
    -1.78119
    -2.09768
    -1.71456
    -1.28147
    -1.68125
    -0.64849
     0.06778
    -0.13211
    -0.69846
    -1.09824
    -1.73122
    -1.84782
    -1.81451
    -2.28092
    -1.83116
     0.11776
    -0.24871
    -0.94832
    -0.73177
    -1.18152
    -0.68180
    -0.11545
     0.08444
     0.35096
     1.00060
     1.08389
     1.85013
     2.29988
     2.11665
     3.13275
     3.09944
     2.91621
     2.86623
     2.71632
     2.74963
     2.49977
     2.11665
     1.91676
     1.76684
     1.35041
     1.25046
     1.16717
     0.81737
     0.66745
     0.61748
     0.55085
     0.53419
     0.51753
     0.46756
     0.31765
     0.28433
     0.26767
     0.15107
     0.21770
     0.38428
     0.26767
     0.16773
     0.21770
     0.10110
     0.06778
     0.10110
     0.10110
     0.01781
     0.03447
     0.08444
     0.06778
     0.10110
     0.03447
    -0.06548
    -0.04882
     0.10110
     0.21770
     0.06778
     0.03447
     0.10110
     0.03447
     0.13441
     0.08444
    -0.01550
     0.00115
    -0.03216
     0.00115
    -0.18208
    -0.14876
    -0.19874
    -0.19874
    -0.13211
    -0.06548
    -0.28202
    -0.18208
    -0.24871
    -0.28202
    -0.26537
    -0.18208
    -0.19874
    -0.18208
    -0.16542
    -0.24871
    -0.19874
     0.00115
     0.00115
    -0.13211
    -0.01550
     0.05113
     0.08444
     0.01781
     0.11776
     0.10110
     0.28433
     0.26767
     0.35096
     0.31765
     0.35096
     0.38428
     0.30099
     0.50088
     0.41759
     0.26767
     0.15107
     0.13441
     0.01781
     0.00115
     0.00115
    -0.06548
    -0.08213
    -0.28202
    -0.14876
    -0.09879
    -0.23205
    -0.13211
    -0.13211
     0.13441
     0.25102
     0.36762
     0.16773
     0.40093
     0.93397
     1.08389
     1.18383
     1.55030
     1.63358
     1.56695
     1.80016
     1.88344
     2.00005
     2.16662
     2.33320
     2.63303
     2.71632
     2.01670
     1.26712
     1.25046
     0.65079
     0.48422
     0.83403
     0.88400
     0.81737
     0.13441
    -0.26537
    -0.73177
    -0.29868
    -0.33199
    -1.13155
    -1.01495
     0.33430
     0.53419
    -0.29868
    -0.58186
    -0.58186
    -0.18208
     0.20104
    -1.13155
    -2.06437
    -2.13100
    -1.19818
    -1.33144
    -0.89835
    -1.66459
    -2.34754
    -2.74732
    -3.69680
    -3.31368
    -2.21429
    -2.01440
    -2.06437
    -2.04771
    -1.86448
    -2.01440
    -1.54799
    -1.08158
    -0.76509
    -1.33144
    -0.89835
    -0.19874
    -0.56520
    -1.64793
    -1.96442
    -1.13155
     0.26767
     0.40093
    -0.19874
    -0.98163
    -1.09824
    -0.91501
    -0.44860
    -0.38197
    -0.34865
    -0.26537
    -0.01550
     0.21770
     0.06778
     0.36762
     0.46756
     0.53419
     0.51753
     0.65079
     0.73408
     0.75074
     0.71742
     1.00060
     1.05057
     1.08389
     1.21715
     1.23380
     1.26712
     1.38372
     1.33375
     1.21715
     1.21715
     1.26712
     1.13386
     1.11720
     1.08389
     1.15052
     1.11720
     1.01726
     0.98394
     0.90066
     0.78405
     0.76740
     0.70077
     0.73408
     0.58416
     0.58416
     0.48422
     0.45090
     0.40093
     0.41759
     0.23436
     0.31765
     0.20104
     0.26767
     0.30099
     0.28433
     0.21770
     0.23436
     0.23436
     0.23436
     0.33430
     0.26767
     0.36762
     0.31765
     0.40093
     0.45090
     0.33430
     0.38428
     0.43425
     0.40093
     0.43425
     0.36762
     0.36762
     0.38428
     0.36762
     0.38428
     0.38428
     0.43425
     0.45090
     0.35096
     0.45090
     0.45090
     0.35096
     0.40093
     0.45090
     0.30099
     0.48422
     0.68411
     0.70077
     0.36762
     0.21770
     0.31765
     0.36762
     0.51753
     0.45090
     0.36762
     0.31765
     0.36762
     0.30099
     0.25102
     0.40093
     0.31765
     0.38428
     0.45090
     0.46756
     0.55085
     0.55085
     0.53419
     0.80071
     0.85068
     0.91731
     0.86734
     0.96729
     0.98394
     1.35041
     1.35041
     1.86679
     1.65024
     1.15052
     1.00060
     1.00060
     0.95063
     1.26712
     1.60027
     1.03392
    -0.14876
    -0.58186
    -0.59851
    -0.76509
    -0.88169
    -0.29868
    -0.91501
    -1.26481
    -1.04826
    -1.13155
    -0.93166
    -0.71512
    -0.29868
     0.03447
     0.35096
     0.73408
     0.71742
     0.83403
     1.15052
     1.20049
     1.46701
     1.08389
    -0.16542
    -0.04882
     0.51753
     0.23436
    -0.59851
    -1.26481
    -1.04826
    -1.74788
    -1.93111
    -2.31423
    -1.99774
    -2.23094
    -2.44749
    -1.61462
    -1.41473
    -1.56465
    -1.59796
    -1.23150
    -0.26537
     0.46756
     0.78405
     0.58416
     0.56751
     0.65079
     0.98394
     1.06723
     1.40038
     1.58361
     1.63358
     1.70021
     1.50032
     1.35041
     1.31709
     1.13386
     1.21715
     1.05057
     0.96729
     0.95063
     0.88400
     0.75074
     0.68411
     0.65079
     0.58416
     0.78405
     1.00060
     0.73408
     0.66745
     0.65079
     0.53419
     0.53419
     0.65079
     0.71742
     0.55085
     0.58416
     0.58416
     0.56751
     0.55085
     0.48422
     0.36762
     0.35096
     0.33430
     0.40093
     0.23436
     0.23436
     0.20104
     0.15107
     0.18439
     0.23436
     0.18439
     0.00115
     0.15107
     0.35096
     0.30099
     0.26767
     0.30099
     0.35096
     0.23436
     0.33430
     0.38428
     0.50088
     0.56751
     0.50088
     0.36762
     0.28433
     0.18439
     0.00115
     0.18439
     0.13441
     0.16773
     0.01781
    -0.06548
    -0.21539
    -0.19874
    -0.26537
    -0.26537
    -0.31534
    -0.21539
    -0.26537
    -0.26537
    -0.19874
    -0.13211
    -0.26537
    -0.18208
    -0.09879
    -0.14876
    -0.11545
    -0.08213
    -0.08213
     0.00115
     0.16773
    -0.03216
    -0.58186
    -0.41528
    -0.43194
    -0.48191
    -0.06548
    -0.03216
    -0.43194
    -0.81506
    -0.81506
    -0.76509
    -0.63183
    -0.73177
    -0.78175
    -0.58186
    -0.56520
    -0.74843
    -0.78175
    -0.66514
    -0.51523
    -0.81506
    -0.89835
    -0.53188
    -0.28202
     0.08444
     0.43425
     0.35096
     0.13441
     0.11776
     0.11776
    -0.04882
     0.46756
     0.88400
     0.63414
     0.38428
     0.46756
     0.73408
     0.96729
     0.76740
     0.76740
     0.75074
     0.70077
     0.31765
     0.15107
     0.26767
     0.45090
     0.91731
     0.91731
     0.16773
    -0.79840
    -1.38141
    -1.06492
    -0.79840
    -0.78175
    -0.76509
    -1.09824
    -1.44804
    -1.79785
    -2.46415
    -2.96387
    -2.54743
    -1.88114
    -1.34810
    -1.73122
    -1.61462
    -1.31478
    -1.38141
    -1.16487
    -0.58186
    -0.24871
     0.00115
     0.10110
     0.01781
     0.20104
     0.68411
     0.71742
     0.78405
     0.81737
     0.96729
     0.86734
     0.65079
     0.81737
     0.81737
     0.63414
     0.50088
     0.33430
     0.26767
     0.43425
     0.38428
     0.38428
     0.36762
     0.30099
     0.15107
    -0.09879
     0.06778
     0.03447
     0.00115
     0.11776
     0.18439
     0.15107
     0.23436
     0.10110
    -0.09879
     0.11776
     0.11776
     0.08444
     0.06778
     0.11776
     0.11776
     0.13441
     0.11776
     0.18439
     0.11776
     0.10110
     0.06778
    -0.01550
     0.00115
     0.00115
    -0.13211
     0.05113
     0.08444
     0.03447
     0.05113
     0.01781
     0.03447
     0.13441
     0.13441
     0.28433
     0.45090
     0.40093
     0.36762
     0.50088
     0.41759
     0.50088
     0.30099
     0.41759
     0.63414
     0.50088
     0.38428
     0.36762
     0.30099
     0.28433
     0.18439
     0.10110
    -0.01550
     0.00115
    -0.14876
    -0.08213
    -0.08213
     0.00115
    -0.03216
    -0.09879
     0.00115
     0.00115
    -0.11545
    -0.09879
    -0.06548
    -0.08213
    -0.11545
    -0.03216
     0.05113
    -0.08213
    -0.13211
    -0.01550
     0.03447
     0.00115
    -0.09879
    -0.16542
    -0.09879
     0.06778
     0.00115
     0.08444
     0.15107
     0.08444
     0.13441
     0.13441
     0.18439
     0.23436
     0.31765
     0.31765
     0.48422
     0.53419
     0.46756
     0.38428
     0.45090
     0.28433
     0.35096
     0.50088
     0.91731
     1.03392
     0.93397
     0.30099
    -0.08213
    -0.18208
    -0.06548
     0.21770
    -0.24871
    -0.08213
    -0.31534
    -0.24871
    -1.38141
    -2.14766
    -2.08103
    -2.04771
    -1.31478
    -1.66459
    -1.93111
    -1.94777
    -1.91445
    -1.88114
    -2.54743
    -2.39752
    -1.76453
    -1.73122
    -1.78119
    -1.41473
    -1.29813
    -1.13155
    -1.39807
    -1.14821
    -0.29868
    -0.34865
    -0.94832
    -0.93166
    -0.73177
    -0.29868
     0.48422
     0.43425
     0.38428
     0.28433
     0.41759
     0.21770
     0.51753
     0.78405
     1.18383
     1.05057
     0.95063
     1.08389
     1.10054
     1.05057
     0.88400
     0.88400
     0.81737
     0.90066
     0.88400
     0.78405
     0.80071
     0.88400
     0.83403
     0.76740
     0.75074
     0.73408
     0.88400
     0.85068
     0.83403
     0.93397
     0.73408
     0.78405
     0.78405
     0.81737
     0.81737
     0.75074
     0.80071
     0.71742
     0.66745
     0.56751
     0.56751
     0.38428
     0.31765
     0.35096
     0.35096
     0.20104
     0.21770
     0.16773
     0.11776
     0.11776
     0.10110
     0.00115
     0.15107
     0.06778
     0.06778
     0.03447
     0.08444
     0.08444
    -0.04882
     0.11776
     0.05113
     0.03447
    -0.01550
    -0.04882
    -0.09879
    -0.06548
    -0.13211
    -0.14876
    -0.36531
    -0.38197
    -0.38197
    -0.43194
    -0.74843
    -0.76509
    -0.76509
    -0.76509
    -0.58186
    -0.73177
    -0.84838
    -0.83172
    -0.68180
    -0.63183
    -0.59851
    -0.54854
    -0.44860
    -0.34865
    -0.19874
    -0.18208
    -0.18208
    -0.04882
    -0.23205
    -0.14876
    -0.03216
    -0.19874
    -0.18208
    -0.28202
    -0.41528
    -0.46525
    -0.66514
    -0.71512
    -0.84838
    -0.91501
    -1.06492
    -0.99829
    -0.76509
    -0.76509
    -1.13155
    -1.46470
    -1.44804
    -1.29813
    -1.04826
    -1.06492
    -1.11489
    -1.14821
    -0.99829
    -0.91501
    -1.01495
    -0.99829
    -0.79840
    -0.71512
    -0.58186
    -0.01550
    -0.04882
     0.10110
     0.36762
     0.61748
     0.85068
     0.86734
     1.01726
     1.21715
     1.33375
     1.28378
     1.06723
     0.61748
     0.41759
    -0.14876
    -0.34865
    -0.58186
    -0.96498
    -1.29813
    -1.59796
    -2.06437
    -2.73067
    -3.51357
    -3.79674
    -4.04660
    -3.29702
    -2.51412
    -3.41362
    -4.14655
    -4.67959
    -4.26315
    -3.41362
    -3.41362
    -3.18042
    -3.01384
    -2.81395
    -2.94721
    -3.39696
    -3.08047
    -2.51412
    -1.91445
    -1.76453
    -1.59796
    -1.43139
    -0.73177
    -0.98163
    -1.23150
    -0.81506
    -0.24871
     0.48422
     0.30099
     0.35096
     0.40093
     0.40093
     0.41759
     0.35096
     0.10110
     0.11776
     0.25102
     0.31765
     0.30099
     0.23436
     0.06778
     0.05113
    -0.06548
    -0.01550
    -0.06548
    -0.11545
    -0.14876
    -0.04882
     0.06778
     0.05113
     0.10110
    -0.01550
    -0.18208
    -0.08213
    -0.14876
    -0.21539
    -0.21539
    -0.26537
    -0.26537
    -0.26537
    -0.21539
    -0.23205
    -0.38197
    -0.39862
    -0.28202
    -0.23205
    -0.34865
    -0.38197
    -0.28202
    -0.26537
    -0.24871
    -0.31534
    -0.26537
    -0.29868
    -0.31534
    -0.33199
    -0.21539
    -0.34865
    -0.34865
    -0.34865
    -0.31534
    -0.26537
    -0.26537
    -0.34865
    -0.39862
    -0.36531
    -0.23205
    -0.34865
    -0.34865
    -0.28202
    -0.24871
    -0.23205
     0.13441
     0.10110
     0.03447
     0.08444
     0.08444
     0.10110
     0.53419
     0.36762
     0.18439
     0.06778
     0.11776
     0.16773
     0.15107
     0.10110
     0.08444
    -0.13211
    -0.09879
    -0.08213
    -0.31534
    -0.43194
    -0.39862
    -0.33199
    -0.36531
    -0.36531
    -0.33199
    -0.24871
    -0.34865
    -0.19874
    -0.11545
     0.06778
    -0.04882
    -0.29868
    -0.21539
    -0.04882
    -0.01550
    -0.08213
     0.05113
    -0.06548
    -0.39862
    -0.44860
    -0.28202
    -0.11545
     0.06778
     0.11776
     0.06778
    -0.13211
    -0.14876
    -0.03216
     0.13441
     0.25102
     0.26767
     0.35096
     0.35096
     0.35096
     0.55085
     0.46756
     0.48422
     0.23436
    -0.19874
    -0.18208
    -0.28202
    -0.51523
    -0.08213
     0.75074
     0.61748
     0.26767
     0.26767
    -0.24871
    -0.08213
     0.30099
     0.55085
     0.75074
     0.76740
     0.80071
     1.00060
     1.08389
     1.16717
     0.95063
     0.48422
    -0.34865
    -1.14821
    -1.54799
    -1.34810
    -1.46470
    -1.83116
    -1.49802
    -2.44749
    -2.31423
    -1.94777
    -1.89779
    -2.53078
    -2.18097
    -1.51467
    -0.91501
    -0.59851
    -0.46525
    -0.19874
     0.26767
     0.86734
     1.06723
     1.30043
     1.71687
     1.90010
     1.88344
     1.71687
     1.66690
     1.86679
     1.55030
     1.30043
     1.18383
     1.16717
     0.88400
     0.66745
     0.63414
     0.76740
     0.76740
     0.61748
     0.50088
     0.33430
     0.16773
     0.00115
    -0.03216
     0.08444
     0.08444
     0.20104
     0.11776
     0.13441
     0.10110
     0.16773
     0.00115
     0.11776
     0.11776
     0.08444
     0.10110
     0.10110
    -0.01550
     0.01781
    -0.01550
     0.01781
    -0.11545
    -0.03216
     0.00115
     0.05113
     0.05113
     0.06778
    -0.06548
    -0.06548
     0.06778
     0.00115
     0.03447
    -0.03216
    -0.08213
    -0.01550
    -0.04882
     0.03447
     0.00115
     0.03447
    -0.01550
    -0.01550
    -0.06548
    -0.06548
     0.06778
    -0.06548
     0.11776
     0.10110
     0.15107
     0.20104
     0.26767
     0.30099
     0.35096
     0.38428
     0.36762
     0.36762
     0.28433
     0.33430
     0.45090
     0.45090
     0.30099
     0.13441
     0.30099
     0.28433
     0.26767
     0.18439
     0.10110
     0.00115
     0.01781
     0.01781
     0.00115
     0.00115
     0.00115
     0.03447
     0.00115
    -0.03216
     0.05113
    -0.08213
    -0.03216
     0.08444
     0.11776
     0.11776
    -0.04882
    -0.08213
     0.00115
     0.21770
     0.40093
     0.36762
     0.36762
     0.25102
     0.23436
     0.21770
     0.38428
     0.38428
     0.48422
     0.70077
     0.71742
     0.76740
     0.65079
     0.55085
     0.50088
     0.45090
     0.45090
     0.65079
     0.55085
     0.13441
    -0.38197
    -0.78175
    -0.79840
    -0.86503
    -0.74843
     0.03447
    -0.41528
    -1.11489
    -1.41473
    -1.44804
    -1.23150
    -0.79840
    -0.13211
    -0.03216
    -0.53188
    -0.41528
    -0.36531
    -0.89835
    -0.96498
    -1.43139
    -1.98108
    -1.81451
    -1.48136
    -1.11489
    -1.64793
    -2.71401
    -3.21373
    -3.71345
    -4.29646
    -4.77953
    -4.44638
    -3.74677
    -3.01384
    -3.18042
    -2.83061
    -2.33089
    -1.51467
    -0.99829
    -0.99829
    -0.84838
    -0.63183
     0.03447
     0.78405
     1.91676
     2.28322
     2.33320
     2.51643
     2.14996
     2.24991
     2.23325
     2.39983
     2.46645
     2.11665
     1.75019
     1.71687
     1.48367
     1.53364
     1.56695
     1.33375
     1.10054
     0.95063
     0.93397
     1.01726
     1.20049
     1.06723
     1.01726
     1.01726
     1.06723
     0.96729
     1.10054
     1.20049
     1.15052
     1.08389
     1.20049
     1.15052
     1.10054
     1.05057
     0.88400
     0.93397
     0.96729
     0.83403
     0.76740
     0.68411
     0.78405
     0.76740
     0.70077
     0.65079
     0.63414
     0.48422
     0.53419
     0.53419
     0.53419
     0.56751
     0.56751
     0.40093
     0.46756
     0.45090
     0.43425
     0.33430
     0.31765
     0.40093
     0.20104
     0.35096
     0.36762
     0.20104
     0.15107
     0.15107
     0.06778
     0.08444
     0.08444
     0.11776
     0.01781
     0.10110
     0.13441
     0.13441
     0.00115
     0.10110
     0.15107
     0.00115
     0.20104
     0.28433
     0.16773
     0.25102
     0.23436
     0.33430
     0.25102
     0.30099
     0.23436
     0.31765
     0.31765
     0.30099
     0.21770
     0.28433
     0.20104
     0.18439
     0.26767
     0.23436
     0.13441
     0.26767
     0.38428
     0.30099
     0.25102
     0.43425
     0.46756
     0.80071
     0.95063
     1.03392
     1.06723
     1.28378
     1.63358
     2.03336
     2.48311
     2.08333
     1.31709
     1.15052
     0.88400
     0.90066
     1.10054
     1.65024
     1.68356
     1.21715
     1.11720
     0.38428
    -0.51523
    -2.01440
    -1.66459
    -1.23150
    -0.54854
     0.76740
     0.65079
     0.46756
     0.51753
     0.15107
    -0.04882
     0.56751
     1.23380
     1.48367
     1.51698
     1.61693
     1.11720
     0.81737
     1.23380
     1.26712
    -0.28202
    -1.29813
    -1.69790
    -1.39807
    -1.01495
    -1.06492
    -1.61462
    -3.74677
    -4.22984
    -4.44638
    -4.11323
    -3.13044
    -2.68069
    -2.04771
    -1.01495
    -0.69846
    -0.84838
    -0.73177
     0.45090
     0.58416
     0.80071
     1.58361
     2.05002
     2.51643
     3.06612
     3.13275
     3.11610
     3.13275
     2.93286
     2.76629
     2.26657
     1.93342
     1.73353
     1.58361
     1.48367
     1.36706
     1.10054
     0.90066
     0.68411
     0.55085
     0.51753
     0.46756
     0.36762
     0.43425
     0.36762
     0.43425
     0.30099
     0.26767
     0.21770
     0.26767
     0.45090
     0.40093
     0.33430
     0.26767
     0.30099
     0.26767
     0.23436
     0.26767
     0.23436
     0.20104
     0.20104
     0.13441
     0.13441
     0.06778
     0.26767
     0.30099
     0.25102
     0.21770
     0.21770
     0.20104
     0.26767
     0.21770
     0.28433
     0.30099
     0.31765
     0.38428
     0.43425
     0.46756
     0.36762
     0.36762
     0.38428
     0.28433
     0.36762
     0.51753
     0.33430
     0.38428
     0.43425
     0.33430
     0.40093
     0.30099
     0.20104
     0.20104
     0.36762
     0.28433
     0.11776
    -0.03216
     0.23436
     0.31765
     0.28433
     0.13441
     0.00115
     0.36762
     0.50088
     0.48422
     0.36762
     0.26767
     0.36762
     0.40093
     0.43425
     0.56751
     0.56751
     0.61748
     0.50088
     0.41759
     0.35096
     0.38428
     0.36762
     0.40093
     0.45090
     0.30099
     0.23436
     0.05113
     0.06778
    -0.16542
    -0.48191
     0.03447
     0.51753
    -0.64849
    -0.99829
    -0.31534
     0.03447
     0.15107
    -0.14876
    -0.01550
    -0.36531
    -0.16542
     0.15107
     0.18439
     0.75074
     1.13386
     1.08389
     0.73408
    -0.71512
    -0.18208
     1.76684
     2.38317
     2.14996
     1.98339
     1.50032
     0.63414
     0.96729
     1.08389
     0.75074
     0.95063
     1.05057
     1.21715
     0.88400
     0.31765
    -0.34865
    -0.28202
    -0.18208
    -0.21539
    -0.31534
    -0.49857
    -0.78175
    -1.08158
    -1.79785
    -2.38086
    -2.18097
    -1.43139
    -0.08213
    -0.09879
    -0.83172
    -0.84838
    -1.63128
    -1.31478
    -1.36476
    -1.31478
    -1.09824
    -0.38197
     0.30099
     0.58416
    -0.04882
    -0.24871
     0.15107
     1.05057
     0.95063
     0.80071
     0.66745
     1.03392
     1.35041
     1.43369
     1.63358
     1.53364
     1.56695
     1.55030
     1.63358
     1.55030
     1.53364
     1.35041
     1.15052
     0.93397
     0.88400
     0.91731
     0.95063
     0.85068
     0.80071
     0.60082
     0.58416
     0.58416
     0.53419
     0.36762
     0.35096
     0.45090
     0.40093
     0.41759
     0.30099
     0.36762
     0.36762
     0.40093
     0.26767
     0.23436
     0.20104
     0.18439
     0.28433
     0.33430
     0.30099
     0.13441
     0.18439
     0.25102
     0.28433
     0.06778
     0.11776
     0.08444
     0.10110
     0.13441
     0.13441
     0.10110
     0.06778
     0.05113
     0.08444
     0.01781
     0.08444
    -0.04882
    -0.19874
    -0.06548
    -0.03216
    -0.06548
     0.00115
    -0.14876
    -0.14876
    -0.18208
    -0.19874
    -0.31534
    -0.34865
    -0.38197
    -0.24871
    -0.14876
    -0.33199
    -0.26537
    -0.24871
    -0.23205
    -0.14876
    -0.14876
    -0.13211
    -0.08213
    -0.03216
     0.13441
     0.15107
     0.18439
     0.26767
     0.21770
     0.18439
     0.28433
     0.35096
     0.31765
     0.26767
     0.23436
     0.23436
     0.25102
     0.23436
     0.30099
     0.23436
     0.21770
     0.16773
     0.20104
     0.28433
     0.26767
     0.21770
     0.11776
     0.13441
     0.15107
     0.23436
     0.26767
     0.31765
     0.26767
     0.15107
     0.06778
     0.15107
     0.13441
     0.06778
     0.08444
     0.16773
     0.21770
     0.11776
     0.21770
     0.36762
     0.51753
     0.61748
     0.88400
     1.33375
     1.85013
     2.64969
     3.09944
     2.21659
     2.14996
     0.26767
    -2.49746
    -2.73067
    -1.18152
     0.60082
     0.88400
     1.41704
    -0.13211
    -1.61462
    -3.08047
    -3.41362
    -3.18042
    -4.79619
    -4.79619
    -1.98108
    -0.51523
    -0.33199
    -0.96498
    -1.44804
    -0.94832
    -0.96498
    -0.84838
    -0.78175
    -0.66514
     0.13441
     0.36762
     0.76740
     0.46756
     1.18383
     2.08333
     1.76684
     1.28378
     1.35041
     1.38372
     1.65024
     1.90010
     1.91676
     1.95007
     1.96673
     1.75019
     1.55030
     1.56695
     1.33375
     1.26712
     1.11720
     0.95063
     0.80071
     0.63414
     0.38428
     0.30099
     0.40093
     0.58416
     0.58416
     0.65079
     0.50088
     0.38428
     0.30099
     0.35096
     0.26767
     0.45090
     0.40093
     0.25102
     0.38428
     0.43425
     0.33430
     0.33430
     0.26767
     0.20104
     0.26767
     0.20104
     0.20104
     0.00115
     0.08444
     0.16773
     0.08444
     0.11776
     0.08444
     0.03447
     0.00115
    -0.04882
     0.00115
    -0.13211
    -0.09879
    -0.11545
    -0.01550
    -0.04882
    -0.06548
    -0.13211
    -0.16542
    -0.16542
    -0.13211
    -0.23205
    -0.14876
    -0.18208
    -0.29868
    -0.21539
    -0.18208
    -0.19874
    -0.29868
    -0.26537
    -0.28202
    -0.19874
    -0.26537
    -0.06548
    -0.19874
    -0.41528
    -0.31534
    -0.24871
    -0.06548
    -0.14876
    -0.11545
    -0.01550
    -0.04882
    -0.03216
    -0.09879
    -0.08213
     0.00115
    -0.01550
     0.08444
     0.15107
    -0.01550
     0.06778
     0.06778
     0.10110
     0.20104
     0.13441
    -0.01550
     0.00115
     0.15107
     0.10110
     0.11776
     0.06778
     0.08444
     0.23436
     0.16773
     0.18439
     0.15107
     0.21770
     0.26767
     0.10110
     0.21770
     0.38428
     0.30099
     0.31765
     0.51753
     0.41759
     0.35096
     0.33430
     0.36762
     0.48422
     0.48422
     0.23436
     0.31765
     0.26767
     0.00115
     0.23436
     0.83403
     1.20049
     1.10054
     0.83403
     0.86734
     0.88400
     1.11720
     1.33375
     1.51698
     1.48367
     1.80016
     2.49977
     2.38317
     2.48311
     2.33320
     1.86679
     0.58416
     0.56751
     0.33430
     0.38428
     0.36762
     0.01781
    -0.41528
    -1.11489
    -1.71456
    -1.83116
    -2.01440
    -2.43083
    -3.24705
    -3.61351
    -2.94721
    -3.53022
    -3.46359
    -2.58075
    -3.06381
    -3.73011
    -3.19707
    -2.63072
    -2.19763
    -1.79785
    -1.59796
    -1.39807
    -1.31478
    -1.14821
    -0.86503
    -0.46525
    -0.19874
     0.26767
     0.51753
     0.85068
     0.81737
     0.70077
     0.78405
     0.80071
     0.78405
     0.76740
     0.71742
     0.63414
     0.50088
     0.48422
     0.66745
     0.71742
     0.60082
     0.65079
     0.68411
     0.61748
     0.71742
     0.48422
     0.45090
     0.56751
     0.75074
     0.70077
     0.70077
     0.65079
     0.55085
     0.55085
     0.56751
     0.55085
     0.45090
     0.51753
     0.45090
     0.41759
     0.61748
     0.56751
     0.43425
     0.51753
     0.50088
     0.58416
     0.56751
     0.51753
     0.43425
     0.46756
     0.50088
     0.58416
     0.48422
     0.43425
     0.43425
     0.35096
     0.43425
     0.41759
     0.41759
     0.25102
     0.30099
     0.33430
     0.28433
     0.20104
     0.20104
     0.13441
     0.16773
     0.13441
     0.15107
     0.16773
     0.05113
     0.18439
     0.40093
     0.40093
     0.18439
     0.15107
     0.16773
     0.40093
     0.70077
     0.60082
     0.56751
     0.21770
     0.23436
     0.41759
     0.48422
     0.43425
     0.30099
     0.15107
     0.01781
     0.23436
     0.10110
    -0.04882
     0.00115
    -0.13211
    -0.18208
    -0.21539
    -0.21539
    -0.19874
    -0.14876
    -0.01550
     0.03447
     0.03447
     0.06778
     0.06778
    -0.04882
     0.08444
     0.30099
     0.18439
     0.38428
     0.31765
     0.33430
     0.35096
     0.41759
     0.58416
     0.60082
     0.83403
     0.96729
     1.03392
     0.83403
     0.61748
     0.51753
     0.43425
     0.68411
     0.76740
     1.00060
     1.20049
     1.16717
     0.75074
    -0.34865
    -1.03161
    -0.94832
    -1.39807
    -0.03216
     0.55085
    -0.09879
    -0.38197
    -0.14876
     0.13441
     0.03447
     0.30099
     0.98394
     1.28378
     1.26712
     1.15052
     1.80016
     1.83347
     1.90010
     1.78350
     1.76684
     0.63414
    -0.76509
    -1.06492
    -0.46525
    -0.23205
    -1.18152
    -2.08103
    -2.69735
    -3.19707
    -3.36365
    -2.51412
    -0.94832
    -0.28202
    -0.91501
    -1.93111
    -1.29813
    -0.69846
     0.38428
     1.56695
     1.63358
     1.80016
     2.21659
     2.76629
     2.66634
     2.59971
     2.29988
     1.93342
     1.91676
     1.85013
     1.85013
     1.90010
     1.71687
     1.33375
     1.25046
     1.30043
     1.05057
     0.91731
     0.81737
     0.86734
     0.63414
     0.48422
     0.63414
     0.55085
     0.50088
     0.56751
     0.50088
     0.51753
     0.45090
     0.40093
     0.45090
     0.41759
     0.35096
     0.31765
     0.28433
     0.50088
     0.46756
     0.43425
     0.40093
     0.26767
     0.25102
     0.33430
     0.23436
     0.33430
     0.26767
     0.23436
     0.30099
     0.26767
     0.18439
     0.21770
     0.13441
     0.16773
     0.28433
     0.13441
     0.18439
     0.13441
     0.15107
     0.15107
     0.13441
     0.13441
     0.11776
     0.03447
     0.05113
     0.01781
     0.00115
    -0.14876
    -0.14876
     0.00115
     0.01781
    -0.08213
    -0.08213
    -0.09879
    -0.06548
    -0.08213
    -0.13211
    -0.08213
     0.10110
     0.06778
     0.03447
     0.05113
     0.10110
     0.11776
     0.05113
     0.03447
     0.15107
     0.13441
     0.11776
     0.26767
     0.11776
     0.01781
    -0.04882
     0.11776
     0.11776
     0.10110
     0.16773
     0.03447
     0.13441
     0.10110
     0.13441
     0.08444
     0.20104
     0.26767
     0.28433
     0.25102
     0.11776
     0.31765
     0.40093
     0.38428
     0.56751
     0.71742
     0.81737
     0.68411
     0.91731
     1.21715
     1.53364
     1.78350
     2.19994
     1.80016
     0.88400
     0.65079
     0.35096
     0.41759
     0.80071
     0.81737
     0.60082
    -0.46525
    -1.29813
    -1.61462
    -2.48080
    -0.76509
     0.00115
    -0.14876
    -0.63183
    -1.04826
    -0.98163
    -0.66514
     0.13441
     1.01726
     1.30043
     1.60027
     1.60027
     0.60082
     0.58416
     1.08389
     0.76740
     0.06778
    -0.76509
    -1.16487
    -1.16487
    -1.74788
    -1.19818
    -2.49746
    -3.88003
    -3.64683
    -3.01384
    -3.58020
    -4.49635
    -4.46304
    -2.96387
    -2.31423
    -2.74732
    -2.43083
    -1.63128
    -1.23150
    -0.56520
    -0.58186
    -0.43194
     0.11776
     0.80071
     1.10054
     1.21715
     1.73353
     2.06668
     1.88344
     2.11665
     2.24991
     2.05002
     1.65024
     1.71687
     1.61693
     1.35041
     1.26712
     1.18383
     1.03392
     0.98394
     0.70077
     0.68411
     0.76740
     0.63414
     0.61748
     0.36762
     0.45090
     0.46756
     0.26767
     0.20104
     0.30099
     0.30099
     0.28433
     0.51753
     0.26767
     0.21770
     0.26767
     0.20104
     0.16773
     0.30099
     0.23436
     0.36762
     0.23436
     0.28433
     0.15107
     0.06778
     0.16773
     0.16773
     0.23436
     0.43425
     0.28433
     0.31765
     0.36762
     0.40093
     0.46756
     0.28433
     0.35096
     0.35096
     0.41759
     0.43425
     0.45090
     0.36762
     0.31765
     0.33430
     0.23436
     0.30099
     0.18439
     0.05113
     0.01781
     0.11776
     0.25102
     0.05113
     0.15107
     0.16773
     0.15107
     0.25102
     0.16773
     0.21770
     0.26767
     0.23436
     0.28433
     0.43425
     0.48422
     0.33430
     0.40093
     0.38428
     0.48422
     0.40093
     0.35096
     0.36762
     0.31765
     0.36762
     0.36762
     0.30099
     0.30099
     0.30099
     0.31765
     0.30099
     0.36762
     0.23436
     0.23436
     0.20104
     0.15107
     0.15107
     0.16773
     0.18439
     0.20104
     0.35096
     0.23436
     0.26767
     0.13441
     0.08444
     0.10110
     0.35096
     0.51753
     0.40093
     0.25102
     0.58416
     0.93397
     1.03392
     1.28378
     1.71687
     1.88344
     1.38372
     0.70077
     0.23436
     0.43425
     0.56751
     2.79960
     4.43203
     3.88234
     2.39983
     0.41759
     0.10110
     0.68411
     2.84958
     3.16607
     2.16662
     1.38372
    -0.58186
    -1.54799
    -1.69790
    -1.34810
    -0.36531
     0.31765
    -0.84838
    -1.49802
    -2.01440
    -2.98053
    -3.28036
    -3.24705
    -2.78064
    -2.61406
    -2.56409
    -2.43083
    -2.33089
    -2.49746
    -2.28092
    -1.79785
    -1.64793
    -1.84782
    -2.26426
    -2.13100
    -1.98108
    -0.83172
     0.48422
     0.55085
     0.36762
     0.13441
     0.33430
     0.90066
     1.61693
     2.19994
     2.44980
     2.34985
     2.63303
     2.46645
     2.28322
     2.18328
     2.14996
     1.76684
     1.51698
     1.48367
     1.30043
     1.18383
     1.10054
     0.90066
     0.88400
     0.80071
     0.71742
     0.73408
     0.73408
     0.68411
     0.58416
     0.50088
     0.63414
     0.81737
     0.80071
     0.75074
     0.73408
     0.83403
     0.76740
     0.80071
     0.71742
     0.63414
     0.71742
     0.71742
     0.70077
     0.56751
     0.61748
     0.46756
     0.43425
     0.45090
     0.40093
     0.25102
     0.16773
     0.43425
     0.35096
     0.30099
     0.26767
     0.20104
     0.26767
     0.25102
     0.31765
     0.26767
     0.26767
     0.21770
     0.26767
     0.40093
     0.36762
     0.33430
     0.30099
     0.26767
     0.30099
     0.23436
     0.13441
     0.03447
     0.16773
     0.31765
     0.15107
     0.08444
     0.06778
     0.08444
    -0.04882
     0.10110
     0.20104
     0.05113
     0.05113
     0.05113
     0.08444
     0.03447
     0.03447
     0.00115
    -0.06548
     0.00115
    -0.11545
    -0.13211
    -0.26537
    -0.34865
    -0.49857
    -0.38197
    -0.29868
    -0.41528
    -0.34865
    -0.34865
    -0.51523
    -0.68180
    -0.63183
    -0.54854
    -0.66514
    -0.58186
    -0.68180
    -0.64849
    -0.49857
    -0.34865
    -0.41528
    -0.44860
    -0.36531
    -0.43194
    -0.36531
    -0.29868
    -0.26537
    -0.11545
    -0.06548
     0.00115
     0.06778
     0.16773
     0.36762
     0.45090
     0.61748
     0.58416
     0.75074
     0.71742
     1.13386
     1.46701
     1.78350
     2.54974
     3.11610
     2.96618
     1.98339
     0.45090
    -0.28202
    -0.54854
    -0.96498
    -1.01495
    -0.79840
    -0.49857
    -2.23094
    -3.64683
    -2.48080
    -2.61406
    -3.46359
    -3.86337
    -4.14655
    -4.19652
    -3.34699
    -2.51412
    -2.24760
    -1.59796
    -1.16487
    -0.48191
    -0.61517
    -0.76509
    -0.28202
     0.21770
     0.76740
     1.16717
     1.05057
     1.13386
     1.11720
     1.06723
     1.08389
     1.33375
     1.80016
     1.85013
     1.90010
     1.91676
     2.01670
     2.13331
     1.88344
     1.76684
     1.61693
     1.66690
     1.61693
     1.53364
     1.30043
     1.20049
     1.15052
     1.03392
     1.03392
     1.00060
     0.90066
     0.86734
     0.81737
     0.85068
     0.71742
     0.63414
     0.51753
     0.61748
     0.61748
     0.50088
     0.56751
     0.50088
     0.38428
     0.35096
     0.30099
     0.31765
     0.36762
     0.30099
     0.28433
     0.28433
     0.36762
     0.31765
     0.11776
     0.18439
     0.25102
     0.18439
     0.20104
     0.18439
     0.08444
     0.15107
     0.13441
     0.35096
     0.75074
     0.35096
     0.03447
     0.05113
     0.08444
     0.18439
     0.20104
     0.18439
     0.21770
     0.20104
     0.10110
     0.05113
     0.03447
    -0.09879
    -0.14876
    -0.24871
    -0.21539
    -0.14876
    -0.09879
    -0.11545
    -0.18208
    -0.14876
    -0.09879
    -0.24871
    -0.06548
    -0.01550
    -0.09879
     0.00115
     0.01781
     0.00115
     0.03447
     0.03447
     0.08444
     0.11776
     0.13441
     0.13441
     0.10110
     0.21770
     0.11776
     0.01781
     0.18439
     0.16773
     0.20104
     0.13441
     0.18439
     0.23436
     0.11776
     0.06778
     0.18439
     0.11776
     0.11776
     0.16773
     0.15107
     0.08444
     0.08444
    -0.01550
     0.20104
     0.10110
    -0.08213
    -0.03216
     0.08444
     0.06778
     0.06778
     0.21770
     0.20104
     0.21770
     0.20104
     0.18439
     0.10110
     0.31765
     0.45090
     0.73408
     0.75074
     0.96729
     1.00060
     1.18383
     1.53364
     1.83347
     2.44980
     2.03336
     1.35041
     1.23380
     1.33375
     0.30099
    -0.54854
    -0.69846
    -0.43194
    -0.86503
     0.75074
     1.10054
    -0.74843
    -1.96442
    -0.88169
    -0.76509
    -0.21539
    -1.21484
    -1.61462
    -1.08158
    -1.31478
    -2.03105
    -1.58130
    -1.53133
    -1.36476
    -1.14821
    -1.69790
    -1.74788
    -2.06437
    -2.61406
    -2.71401
    -2.86393
    -2.89724
    -1.86448
    -0.74843
    -0.24871
     0.03447
     0.31765
     0.50088
     0.86734
     1.20049
     1.53364
     1.83347
     2.18328
     2.24991
     2.03336
     2.00005
     1.91676
     1.75019
     1.48367
     1.28378
     1.13386
     1.05057
     1.01726
     0.83403
     0.45090
     0.51753
     0.40093
     0.23436
     0.23436
     0.20104
     0.03447
    -0.01550
     0.10110
     0.06778
     0.03447
    -0.11545
    -0.06548
     0.06778
     0.05113
    -0.01550
    -0.14876
    -0.06548
     0.13441
     0.10110
     0.08444
     0.21770
     0.03447
    -0.04882
     0.23436
     0.21770
     0.23436
     0.15107
     0.10110
     0.20104
     0.20104
     0.28433
     0.26767
     0.25102
     0.18439
     0.21770
     0.20104
     0.25102
     0.23436
     0.25102
     0.25102
     0.28433
     0.21770
     0.20104
     0.13441
     0.03447
     0.16773
     0.31765
     0.36762
     0.20104
     0.08444
     0.11776
     0.18439
     0.15107
     0.33430
     0.40093
     0.45090
     0.45090
     0.36762
     0.36762
     0.31765
     0.30099
     0.46756
     0.51753
     0.50088
     0.41759
     0.38428
     0.31765
     0.31765
     0.36762
     0.38428
     0.23436
     0.20104
     0.21770
     0.35096
     0.20104
     0.23436
     0.15107
     0.18439
     0.18439
     0.23436
     0.20104
     0.13441
     0.08444
     0.06778
     0.03447
     0.03447
     0.10110
    -0.03216
    -0.03216
     0.05113
     0.03447
    -0.03216
    -0.09879
    -0.11545
     0.06778
     0.01781
     0.08444
     0.15107
     0.00115
    -0.03216
    -0.06548
     0.21770
     0.26767
     0.11776
     0.08444
     0.18439
     0.21770
     0.26767
     0.06778
     0.15107
     0.30099
     0.40093
     0.33430
     0.05113
     0.20104
     0.40093
     0.20104
     0.35096
     0.25102
    -0.58186
    -1.11489
    -1.24815
    -1.04826
    -0.08213
     0.26767
     0.36762
    -0.03216
    -0.16542
    -0.39862
    -0.44860
    -0.08213
     0.16773
     0.15107
    -0.03216
    -0.14876
    -0.31534
     0.06778
     0.00115
    -1.11489
    -1.66459
    -0.93166
    -0.98163
    -2.11434
    -3.26370
    -2.91390
    -2.79730
    -3.49691
    -3.73011
    -4.01329
    -4.29646
    -3.79674
    -2.48080
    -1.74788
    -0.63183
    -0.89835
    -1.36476
    -1.16487
    -0.76509
     0.20104
     1.21715
     1.66690
     1.98339
     2.18328
     2.36651
     2.44980
     2.26657
     2.48311
     2.39983
     2.21659
     1.88344
     1.65024
     1.63358
     1.40038
     1.25046
     1.01726
     1.00060
     0.90066
     0.88400
     0.88400
     0.80071
     0.65079
     0.58416
     0.58416
     0.78405
     0.70077
     0.65079
     0.58416
     0.51753
     0.58416
     0.58416
     0.45090
     0.55085
     0.48422
     0.51753
     0.46756
     0.51753
     0.43425
     0.30099
     0.38428
     0.45090
     0.50088
     0.31765
     0.30099
     0.35096
     0.30099
     0.31765
     0.26767
     0.23436
     0.26767
     0.28433
     0.20104
     0.16773
     0.10110
     0.00115
     0.18439
     0.45090
     0.45090
     0.23436
     0.26767
     0.21770
     0.26767
     0.36762
     0.25102
     0.40093
     0.35096
     0.41759
     0.43425
     0.33430
     0.45090
     0.30099
     0.23436
     0.18439
     0.30099
     0.20104
     0.06778
     0.01781
     0.06778
     0.03447
     0.08444
    -0.01550
    -0.09879
     0.00115
    -0.03216
     0.03447
    -0.03216
    -0.11545
    -0.19874
    -0.11545
     0.03447
     0.08444
     0.01781
     0.05113
     0.05113
     0.00115
     0.00115
     0.05113
     0.15107
     0.08444
     0.10110
     0.23436
     0.30099
     0.31765
     0.30099
     0.36762
     0.55085
     0.60082
     0.53419
     0.65079
     0.76740
     1.13386
     1.41704
     1.43369
     1.65024
     1.80016
     1.63358
     1.21715
     1.38372
     1.10054
     0.71742
     1.01726
     1.36706
     1.03392
     0.06778
    -0.54854
    -1.11489
    -1.69790
     0.45090
     0.80071
    -0.38197
    -0.88169
    -0.74843
     0.40093
     1.21715
     1.20049
     1.10054
     1.06723
     1.38372
     1.28378
     1.23380
     1.76684
     1.78350
     1.15052
     0.26767
    -0.53188
    -0.86503
    -2.26426
    -2.54743
    -1.19818
    -0.69846
    -2.13100
    -2.39752
    -2.66404
    -2.99718
    -4.07992
    -4.11323
    -2.14766
    -0.03216
     0.81737
     0.35096
     0.28433
     0.36762
     0.88400
     1.75019
     2.46645
     2.03336
     1.95007
     2.73297
     3.24935
     2.91621
     2.78295
     2.83292
     2.63303
     2.43314
     2.16662
     1.98339
     1.71687
     1.58361
     1.43369
     1.35041
     0.98394
     0.75074
     0.61748
     0.71742
     0.63414
     0.66745
     0.50088
     0.50088
     0.41759
     0.40093
     0.48422
     0.40093
     0.43425
     0.30099
     0.33430
     0.30099
     0.26767
     0.28433
     0.23436
     0.18439
     0.23436
     0.20104
     0.13441
     0.23436
     0.10110
     0.15107
     0.10110
     0.10110
     0.06778
     0.03447
     0.11776
     0.16773
     0.05113
     0.06778
     0.01781
     0.10110
     0.06778
    -0.08213
    -0.23205
    -0.13211
    -0.06548
    -0.06548
    -0.06548
    -0.16542
    -0.19874
    -0.06548
    -0.11545
    -0.13211
    -0.14876
    -0.19874
    -0.06548
    -0.08213
    -0.06548
     0.01781
    -0.04882
    -0.04882
     0.10110
    -0.04882
    -0.01550
     0.06778
    -0.03216
    -0.01550
    -0.04882
    -0.13211
     0.00115
    -0.14876
    -0.26537
    -0.51523
    -0.69846
    -0.69846
    -0.46525
    -0.24871
    -0.46525
    -0.49857
    -0.33199
    -0.36531
    -0.53188
    -0.56520
    -0.44860
    -0.14876
     0.00115
     0.28433
     0.41759
     0.50088
     0.65079
     0.75074
     1.00060
     1.05057
     1.26712
     1.46701
     1.43369
     1.58361
     1.81681
     2.08333
     2.21659
     2.41648
     2.06668
     1.01726
     0.70077
     0.30099
     0.05113
     0.26767
     0.26767
     0.30099
     0.20104
    -0.43194
    -1.08158
    -1.43139
    -1.31478
    -1.84782
    -2.53078
    -2.51412
    -1.53133
    -1.03161
    -0.38197
    -0.63183
    -0.39862
    -0.43194
     0.55085
     1.48367
     1.06723
     0.76740
     0.38428
     0.18439
     0.10110
    -0.06548
     0.43425
     0.70077
    -0.49857
    -1.59796
    -2.01440
    -1.79785
    -2.48080
    -2.71401
    -2.36420
    -3.59685
    -3.69680
    -2.79730
    -2.59741
    -2.98053
    -2.31423
    -1.44804
    -1.14821
    -0.61517
    -0.94832
    -0.78175
    -0.09879
     0.51753
     0.86734
     1.35041
     1.78350
     1.78350
     1.18383
     1.30043
     1.10054
     0.93397
     1.21715
     1.65024
     1.36706
     1.18383
     1.01726
     0.95063
     1.26712
     1.20049
     0.83403
     0.76740
     0.75074
     0.83403
     0.73408
     0.78405
     1.00060
     0.98394
     0.85068
     0.80071
     0.83403
     0.73408
     0.90066
     0.95063
     0.83403
     0.75074
     0.60082
     0.58416
     0.26767
     0.31765
     0.35096
     0.33430
     0.23436
    -0.01550
     0.18439
     0.21770
     0.23436
     0.38428
     0.23436
     0.03447
    -0.03216
     0.11776
     0.38428
     0.33430
     0.23436
     0.01781
     0.00115
     0.20104
     0.38428
     0.41759
     0.38428
     0.06778
     0.03447
    -0.08213
    -0.11545
    -0.09879
     0.01781
     0.18439
     0.26767
     0.38428
     0.23436
    -0.06548
     0.11776
     0.08444
     0.10110
     0.26767
     0.20104
     0.25102
     0.26767
     0.26767
     0.18439
     0.13441
     0.08444
     0.20104
     0.21770
     0.15107
     0.11776
     0.03447
     0.10110
     0.06778
     0.13441
     0.01781
     0.08444
     0.13441
     0.13441
     0.25102
     0.18439
     0.10110
     0.21770
     0.26767
     0.28433
     0.38428
     0.38428
     0.33430
     0.40093
     0.40093
     0.55085
     0.63414
     0.58416
     0.71742
     0.85068
     0.96729
     1.21715
     1.68356
     1.91676
     1.86679
     2.31654
     2.74963
     1.78350
     1.06723
     0.86734
     0.45090
     0.18439
     0.60082
     0.70077
     0.46756
    -0.14876
     0.00115
     0.10110
    -0.23205
    -0.78175
    -0.73177
    -0.81506
    -0.89835
    -0.71512
     0.08444
     0.41759
     0.00115
    -0.83172
    -0.79840
    -0.34865
     1.11720
     1.38372
     0.35096
    -0.83172
    -1.68125
    -1.68125
    -1.29813
    -1.31478
    -1.56465
    -1.53133
    -1.06492
    -0.84838
    -1.46470
    -1.66459
    -1.41473
    -1.46470
    -1.23150
    -1.24815
    -1.44804
    -1.49802
    -1.06492
    -0.48191
    -0.51523
    -0.76509
    -1.01495
    -0.94832
    -0.59851
    -0.54854
    -0.89835
    -0.78175
    -0.64849
    -0.34865
    -0.26537
    -0.26537
    -0.56520
    -0.51523
    -0.28202
     0.08444
     0.21770
     0.58416
     0.51753
     0.56751
     0.65079
     0.60082
     0.71742
     0.71742
     0.80071
     0.96729
     1.03392
     0.91731
     0.78405
     0.71742
     0.71742
     0.63414
     0.43425
     0.40093
     0.36762
     0.41759
     0.35096
     0.30099
     0.26767
     0.15107
     0.13441
     0.20104
     0.23436
     0.13441
     0.11776
     0.05113
     0.10110
     0.06778
     0.08444
    -0.01550
    -0.03216
     0.03447
     0.05113
     0.00115
    -0.08213
     0.03447
    -0.18208
    -0.06548
     0.10110
     0.00115
    -0.06548
    -0.09879
    -0.16542
    -0.19874
    -0.16542
     0.06778
     0.03447
     0.01781
     0.00115
     0.01781
    -0.08213
    -0.03216
    -0.08213
    -0.06548
     0.10110
     0.05113
    -0.01550
     0.06778
     0.06778
     0.10110
     0.15107
     0.41759
     0.51753
     0.58416
     0.55085
     0.53419
     0.46756
     0.56751
     0.70077
     0.50088
     0.81737
     0.80071
     0.71742
     0.75074
     0.50088
     0.58416
     0.43425
     0.31765
     0.40093
     0.30099
     0.28433
     0.18439
     0.26767
     0.01781
    -0.03216
    -0.18208
     0.00115
     0.00115
    -0.08213
     0.30099
     0.50088
     0.53419
     0.10110
     0.13441
     0.51753
     0.56751
     0.71742
     0.91731
     1.68356
     2.23325
     1.95007
     1.56695
     1.13386
     2.13331
     3.64913
     2.61637
     0.65079
     0.45090
     0.13441
    -0.94832
    -1.49802
    -2.51412
    -2.61406
    -3.51357
    -2.64738
    -1.44804
    -2.34754
    -2.21429
    -2.61406
    -2.13100
    -2.01440
    -2.13100
    -1.84782
    -0.48191
    -0.14876
    -0.08213
     0.68411
     1.21715
     0.80071
     0.83403
     0.53419
    -0.06548
    -0.76509
    -1.31478
    -1.39807
    -1.88114
    -1.79785
    -1.66459
    -1.63128
    -1.69790
    -1.44804
    -0.98163
    -1.24815
    -0.89835
    -0.28202
    -0.11545
     0.26767
     0.33430
     0.60082
     1.01726
     0.98394
     0.85068
     1.10054
     0.86734
     0.85068
     0.88400
     0.98394
     0.86734
     0.90066
     0.76740
     0.78405
     0.60082
     0.51753
     0.45090
     0.50088
     0.38428
     0.20104
     0.23436
     0.26767
     0.20104
     0.18439
     0.18439
     0.18439
     0.03447
     0.03447
     0.10110
     0.05113
    -0.08213
    -0.09879
    -0.04882
    -0.08213
    -0.11545
    -0.21539
    -0.28202
    -0.14876
    -0.19874
    -0.29868
    -0.31534
    -0.28202
    -0.28202
    -0.38197
    -0.24871
    -0.29868
    -0.29868
    -0.34865
    -0.38197
    -0.31534
    -0.31534
    -0.29868
    -0.41528
    -0.28202
    -0.29868
    -0.34865
    -0.34865
    -0.31534
    -0.39862
    -0.49857
    -0.41528
    -0.46525
    -0.29868
    -0.34865
    -0.33199
    -0.41528
    -0.34865
    -0.33199
    -0.39862
    -0.33199
    -0.23205
    -0.36531
    -0.19874
    -0.23205
    -0.24871
    -0.24871
    -0.19874
    -0.09879
    -0.14876
    -0.14876
    -0.13211
    -0.23205
    -0.16542
    -0.04882
    -0.16542
    -0.18208
     0.00115
    -0.04882
     0.06778
     0.06778
     0.05113
     0.03447
     0.03447
     0.03447
     0.15107
     0.11776
     0.11776
     0.11776
     0.06778
     0.23436
     0.13441
     0.08444
     0.10110
    -0.01550
     0.05113
     0.13441
     0.15107
    -0.03216
    -0.08213
     0.00115
     0.11776
     0.20104
     0.11776
    -0.04882
     0.16773
     0.26767
     0.50088
     0.40093
     0.55085
     0.68411
     0.81737
     1.01726
     1.71687
     1.88344
     1.61693
     1.31709
     1.48367
     1.40038
     0.98394
     0.13441
    -0.36531
    -0.23205
    -0.63183
    -1.23150
    -0.41528
    -0.96498
    -1.61462
    -2.14766
    -2.06437
    -2.09768
    -2.68069
    -1.79785
    -2.78064
    -3.96332
    -3.96332
    -1.49802
    -1.28147
    -1.64793
    -1.69790
    -1.79785
    -1.93111
    -1.26481
    -1.44804
    -1.34810
    -0.01550
     0.45090
     0.20104
     0.88400
     0.76740
     0.58416
     1.21715
     1.58361
     1.90010
     2.19994
     2.18328
     2.23325
     2.14996
     2.11665
     1.93342
     1.70021
     1.58361
     1.35041
     1.08389
     0.93397
     0.71742
     0.71742
     0.61748
     0.58416
     0.48422
     0.31765
     0.20104
     0.18439
     0.13441
     0.13441
     0.10110
    -0.08213
    -0.13211
    -0.11545
     0.00115
    -0.09879
    -0.16542
    -0.16542
    -0.03216
     0.00115
    -0.09879
    -0.08213
    -0.11545
    -0.01550
    -0.11545
    -0.03216
     0.01781
    -0.04882
    -0.06548
    -0.01550
    -0.03216
    -0.11545
    -0.08213
    -0.09879
    -0.11545
     0.00115
     0.00115
    -0.11545
    -0.14876
    -0.14876
    -0.14876
    -0.21539
    -0.09879
    -0.16542
    -0.28202
    -0.26537
    -0.14876
    -0.11545
    -0.24871
    -0.14876
    -0.14876
    -0.13211
    -0.06548
    -0.18208
    -0.14876
    -0.14876
    -0.06548
    -0.03216
     0.06778
     0.06778
    -0.03216
    -0.01550
     0.00115
     0.03447
    -0.01550
    -0.06548
     0.00115
    -0.01550
     0.05113
     0.00115
    -0.03216
    -0.09879
    -0.06548
    -0.16542
     0.03447
    -0.04882
    -0.21539
    -0.14876
    -0.08213
    -0.01550
    -0.09879
    -0.11545
    -0.14876
    -0.18208
    -0.09879
    -0.04882
    -0.04882
    -0.13211
    -0.09879
    -0.08213
    -0.04882
     0.00115
     0.00115
    -0.08213
    -0.03216
     0.03447
     0.03447
     0.08444
    -0.03216
     0.06778
     0.15107
     0.18439
     0.10110
     0.15107
     0.25102
     0.36762
     0.31765
     0.30099
     0.43425
     0.33430
     0.40093
     0.65079
     0.68411
     0.76740
     0.95063
     0.75074
     0.58416
     0.56751
     0.51753
     0.48422
     0.51753
     0.75074
     0.23436
    -0.24871
    -0.83172
    -1.01495
    -0.94832
    -0.36531
     0.78405
     0.16773
    -0.84838
    -1.63128
    -2.01440
    -1.59796
    -0.88169
    -0.51523
    -0.43194
    -1.11489
    -1.44804
    -1.18152
    -1.16487
    -1.68125
    -1.58130
    -1.81451
    -2.94721
    -3.33033
    -3.79674
    -2.24760
    -2.63072
    -4.27981
    -3.43028
    -3.39696
    -3.28036
    -3.49691
    -3.16376
    -3.24705
    -2.36420
    -1.39807
    -1.24815
    -1.11489
    -0.48191
    -0.03216
     0.65079
     1.40038
     1.73353
     1.80016
     1.85013
     2.00005
     1.88344
     1.83347
     2.03336
     1.98339
     2.18328
     2.19994
     2.13331
     1.83347
     1.71687
     1.58361
     1.31709
     1.13386
     1.21715
     1.26712
     1.41704
     1.66690
     1.66690
     1.68356
     1.76684
     1.50032
     1.43369
     1.66690
     1.65024
     1.61693
     1.68356
     1.65024
     1.61693
     1.60027
     1.53364
     1.46701
     1.40038
     1.46701
     1.43369
     1.31709
     1.28378
     0.95063
     1.01726
     1.06723
     1.01726
     0.83403
     0.78405
     0.78405
     0.70077
     0.56751
     0.55085
     0.50088
     0.38428
     0.31765
     0.25102
     0.36762
     0.20104
     0.16773
     0.15107
     0.16773
     0.03447
    -0.03216
     0.30099
     0.55085
     0.38428
     0.33430
     0.31765
     0.36762
     0.26767
     0.36762
     0.51753
     0.51753
     0.41759
     0.30099
     0.23436
     0.28433
     0.11776
     0.05113
    -0.03216
    -0.16542
    -0.16542
    -0.38197
    -0.41528
    -0.36531
    -0.38197
    -0.46525
    -0.49857
    -0.41528
    -0.48191
    -0.46525
    -0.63183
    -0.39862
    -0.43194
    -0.43194
    -0.41528
    -0.24871
    -0.28202
    -0.39862
    -0.26537
    -0.34865
    -0.23205
    -0.19874
    -0.06548
     0.01781
     0.20104
     0.20104
     0.25102
     0.43425
     0.76740
     0.95063
     1.31709
     1.38372
     1.61693
     1.63358
     1.21715
     1.15052
     1.13386
     0.93397
     1.10054
     1.03392
     0.70077
     0.36762
    -0.14876
    -0.79840
    -1.54799
    -1.44804
     0.56751
    -0.04882
    -0.43194
    -0.61517
    -0.99829
    -1.06492
    -0.23205
     0.30099
     0.26767
     0.16773
     0.15107
    -0.58186
    -1.03161
    -0.79840
    -0.46525
    -0.38197
    -0.93166
    -1.34810
    -2.21429
    -2.88058
    -3.33033
    -3.11379
    -1.94777
    -2.08103
    -2.78064
    -2.33089
    -2.51412
    -2.93056
    -2.54743
    -2.03105
    -1.56465
    -0.66514
    -0.03216
     0.03447
     0.65079
     0.23436
     0.16773
     0.48422
     0.70077
     1.31709
     1.78350
     1.91676
     1.95007
     2.00005
     2.28322
     1.98339
     1.76684
     1.86679
     1.63358
     1.58361
     1.73353
     1.45035
     1.03392
     0.93397
     0.83403
     0.85068
     0.61748
     0.43425
     0.33430
     0.26767
     0.16773
     0.03447
    -0.04882
     0.16773
     0.16773
     0.03447
     0.10110
     0.06778
     0.00115
     0.00115
    -0.03216
     0.11776
     0.15107
     0.35096
     0.26767
     0.21770
     0.26767
     0.31765
     0.00115
     0.00115
     0.08444
     0.00115
     0.13441
     0.33430
     0.33430
     0.40093
     0.36762
     0.15107
     0.20104
     0.36762
     0.23436
     0.33430
     0.23436
     0.40093
     0.38428
     0.33430
     0.45090
     0.58416
     0.48422
     0.48422
     0.33430
     0.10110
    -0.06548
     0.15107
     0.16773
     0.26767
     0.13441
     0.11776
     0.08444
     0.13441
     0.00115
    -0.01550
    -0.03216
     0.08444
     0.05113
    -0.06548
    -0.06548
     0.01781
    -0.11545
    -0.01550
     0.13441
     0.00115
     0.03447
    -0.06548
    -0.01550
     0.08444
     0.03447
    -0.06548
     0.11776
     0.10110
     0.03447
     0.06778
     0.10110
     0.11776
     0.10110
     0.01781
     0.15107
     0.15107
     0.11776
     0.06778
     0.03447
     0.11776
     0.21770
     0.11776
     0.23436
     0.30099
     0.26767
     0.45090
     0.61748
     0.60082
     0.73408
     1.18383
     1.66690
     2.13331
     2.46645
     2.21659
     1.66690
     1.71687
     1.66690
     1.30043
     0.43425
    -0.66514
    -1.64793
    -1.18152
     0.85068
     1.76684
    -0.19874
    -1.24815
    -2.29757
    -2.68069
    -2.69735
    -2.71401
    -2.26426
    -1.59796
    -1.21484
    -1.04826
    -1.48136
    -1.64793
    -1.26481
    -1.51467
    -1.63128
    -1.59796
    -1.61462
    -1.11489
    -1.68125
    -2.43083
    -2.34754
    -1.98108
    -1.64793
    -1.74788
    -1.91445
    -2.24760
    -2.23094
    -1.76453
    -1.46470
    -1.28147
    -1.49802
    -1.43139
    -1.53133
    -1.91445
    -1.89779
    -1.61462
    -1.38141
    -1.66459
    -1.78119
    -1.26481
    -1.01495
    -1.19818
    -1.06492
    -0.48191
     0.46756
    -0.33199
    -0.63183
    -0.19874
     0.20104
     0.73408
     0.90066
     1.03392
     1.11720
     1.25046
     1.21715
     1.13386
     1.28378
     1.23380
     1.08389
     0.96729
     1.05057
     0.90066
     0.73408
     0.65079
     0.75074
     0.70077
     0.63414
     0.63414
     0.66745
     0.63414
     0.71742
     0.61748
     0.53419
     0.43425
     0.48422
     0.45090
     0.50088
     0.48422
     0.40093
     0.41759
     0.40093
     0.41759
     0.31765
     0.33430
     0.31765
     0.35096
     0.30099
     0.28433
     0.16773
     0.16773
     0.08444
     0.03447
     0.35096
     0.26767
     0.08444
     0.00115
     0.15107
     0.13441
     0.23436
     0.18439
     0.25102
     0.23436
     0.30099
     0.15107
     0.23436
     0.36762
     0.56751
     0.58416
     0.60082
     0.41759
     0.18439
     0.06778
     0.26767
     0.43425
     0.51753
     0.41759
     0.53419
     0.51753
     0.65079
     0.63414
     0.40093
     0.10110
     0.36762
     0.61748
     0.61748
     0.71742
     0.58416
     0.38428
     0.13441
    -0.08213
    -0.03216
     0.38428
     0.73408
     0.85068
     0.86734
     0.30099
    -0.13211
    -0.08213
     0.35096
     0.40093
     0.76740
     1.18383
     1.46701
     1.51698
     1.58361
     1.53364
     1.65024
     1.71687
     1.53364
     1.56695
     1.71687
     1.88344
     2.05002
     1.66690
     1.60027
     1.33375
     0.33430
    -0.21539
    -0.41528
    -0.46525
    -0.44860
    -1.73122
    -2.06437
    -1.24815
    -1.19818
    -2.13100
    -2.53078
    -3.43028
    -3.06381
    -2.43083
    -2.16431
    -1.73122
    -1.74788
    -1.73122
    -1.66459
    -1.81451
    -1.63128
    -0.91501
    -0.58186
    -0.68180
    -0.66514
    -0.63183
    -0.59851
    -0.59851
    -0.31534
    -0.46525
    -0.49857
    -0.51523
    -0.86503
    -0.89835
    -0.89835
    -1.23150
    -1.14821
    -0.81506
    -0.63183
    -0.93166
    -1.19818
    -1.49802
    -1.34810
    -0.86503
    -0.41528
    -0.59851
    -0.53188
    -0.59851
    -0.41528
    -0.08213
     0.25102
     0.41759
     0.41759
     0.51753
     0.61748
     0.75074
     0.88400
     0.90066
     0.90066
     0.88400
     0.86734
     0.88400
     0.88400
     0.83403
     0.68411
     0.60082
     0.66745
     0.78405
     0.60082
     0.50088
     0.53419
     0.60082
     0.53419
     0.51753
     0.48422
     0.40093
     0.40093
     0.46756
     0.40093
     0.46756
     0.41759
     0.25102
     0.35096
     0.36762
     0.38428
     0.31765
     0.30099
     0.35096
     0.40093
     0.33430
     0.38428
     0.30099
     0.33430
     0.46756
     0.40093
     0.48422
     0.55085
     0.45090
     0.40093
     0.51753
     0.56751
     0.51753
     0.55085
     0.71742
     0.76740
     0.58416
     0.38428
     0.21770
     0.30099
     0.28433
     0.26767
     0.38428
     0.28433
     0.15107
     0.03447
     0.21770
     0.20104
     0.10110
     0.06778
     0.01781
    -0.03216
    -0.03216
     0.13441
     0.23436
     0.20104
     0.20104
     0.03447
    -0.06548
    -0.06548
     0.15107
     0.13441
     0.43425
     0.33430
     0.18439
     0.05113
     0.01781
     0.06778
     0.03447
     0.08444
     0.10110
    -0.04882
     0.00115
    -0.06548
     0.01781
     0.06778
     0.11776
     0.03447
    -0.11545
     0.08444
    -0.06548
    -0.18208
    -0.06548
     0.16773
     0.35096
     0.58416
     0.85068
     1.06723
     1.31709
     1.25046
     0.98394
     1.00060
     1.50032
     1.86679
     2.34985
     2.79960
     2.01670
     0.75074
     1.21715
     0.68411
    -1.54799
    -1.91445
    -0.54854
    -0.71512
    -0.61517
    -0.28202
    -2.11434
    -3.59685
    -4.34644
    -3.79674
    -2.88058
    -1.99774
    -2.93056
    -3.21373
    -2.69735
    -2.13100
    -2.31423
    -2.21429
    -1.43139
    -0.14876
     0.46756
    -0.11545
    -0.68180
    -0.44860
    -0.34865
    -0.16542
    -0.19874
    -0.34865
    -0.06548
    -0.04882
     0.33430
     0.71742
    -0.08213
    -0.68180
    -0.56520
     0.18439
     0.15107
    -0.63183
    -0.89835
    -0.88169
    -0.48191
    -0.08213
     0.16773
     0.11776
     0.15107
     0.18439
     0.15107
     0.08444
    -0.03216
     0.00115
     0.21770
     0.38428
     0.61748
     0.56751
     0.53419
     0.70077
     0.68411
     0.73408
     0.60082
     0.41759
     0.53419
     0.50088
     0.55085
     0.38428
     0.35096
     0.23436
     0.15107
     0.15107
     0.00115
     0.08444
     0.01781
    -0.08213
    -0.13211
    -0.21539
    -0.14876
    -0.19874
    -0.14876
    -0.09879
    -0.11545
    -0.06548
    -0.06548
    -0.08213
    -0.03216
    -0.06548
     0.00115
     0.01781
    -0.01550
    -0.04882
    -0.06548
     0.21770
     0.26767
     0.01781
     0.05113
     0.08444
     0.16773
     0.16773
     0.18439
     0.15107
     0.23436
     0.16773
     0.21770
     0.25102
     0.18439
     0.16773
     0.06778
     0.15107
     0.11776
     0.16773
     0.03447
     0.08444
     0.08444
     0.01781
     0.08444
     0.10110
     0.03447
     0.08444
    -0.01550
     0.03447
     0.11776
     0.01781
    -0.08213
    -0.23205
    -0.03216
     0.08444
    -0.08213
    -0.03216
    -0.13211
    -0.19874
    -0.18208
    -0.18208
    -0.23205
    -0.14876
    -0.16542
    -0.09879
    -0.04882
     0.08444
     0.10110
    -0.08213
    -0.01550
     0.25102
     0.21770
     0.20104
     0.40093
     0.38428
     0.43425
     0.50088
     0.51753
     0.46756
     0.40093
     0.48422
     0.46756
     0.26767
     0.18439
     0.18439
     0.23436
     0.31765
     0.30099
     0.33430
     0.43425
     0.38428
     0.56751
     0.93397
     1.46701
     1.73353
     1.53364
     1.91676
     2.09999
     2.14996
     0.61748
    -0.66514
    -1.48136
    -1.09824
     0.03447
     1.16717
    -0.76509
    -2.78064
    -3.86337
    -3.68014
    -3.54688
    -3.49691
    -4.14655
    -4.39641
    -3.04716
    -3.23039
    -2.89724
    -2.78064
    -2.58075
    -3.08047
    -3.29702
    -2.38086
    -1.79785
    -1.49802
    -1.28147
    -1.78119
    -1.19818
    -0.21539
    -0.08213
    -0.74843
    -1.21484
    -0.96498
    -0.39862
     0.01781
     0.35096
     0.68411
     0.91731
     1.08389
     1.36706
     1.36706
     1.28378
     1.16717
     1.15052
     1.21715
     1.06723
     0.98394
     0.88400
     0.80071
     0.81737
     0.75074
     0.68411
     0.60082
     0.50088
     0.51753
     0.48422
     0.55085
     0.41759
     0.35096
     0.41759
     0.38428
     0.28433
     0.23436
     0.26767
     0.16773
     0.18439
     0.33430
     0.15107
     0.18439
     0.20104
     0.11776
     0.08444
     0.21770
     0.13441
     0.06778
     0.15107
     0.13441
     0.13441
     0.15107
     0.11776
     0.10110
     0.11776
     0.16773
     0.16773
     0.03447
     0.08444
     0.15107
     0.11776
     0.21770
     0.21770
     0.13441
     0.15107
     0.18439
     0.20104
     0.25102
     0.23436
     0.26767
     0.21770
     0.33430
     0.21770
     0.11776
     0.11776
     0.06778
     0.11776
     0.13441
     0.20104
     0.10110
     0.00115
     0.03447
     0.08444
     0.01781
    -0.06548
    -0.03216
    -0.03216
     0.03447
     0.06778
     0.03447
    -0.04882
    -0.08213
     0.00115
    -0.09879
     0.06778
     0.01781
    -0.11545
    -0.03216
     0.03447
    -0.11545
    -0.04882
     0.00115
    -0.06548
    -0.01550
    -0.01550
     0.01781
    -0.09879
    -0.13211
    -0.14876
    -0.09879
     0.10110
     0.13441
    -0.06548
     0.00115
     0.08444
     0.03447
    -0.09879
     0.03447
    -0.04882
     0.03447
     0.13441
     0.18439
     0.06778
    -0.04882
    -0.14876
    -0.34865
     0.08444
     0.30099
     0.46756
     0.45090
     0.53419
     1.01726
     1.10054
     0.81737
     1.08389
     1.80016
     1.80016
     2.03336
     1.93342
     2.21659
     1.55030
     1.26712
     1.11720
     0.85068
     1.48367
     1.83347
     1.18383
     0.16773
    -0.74843
    -1.19818
    -1.46470
    -1.08158
    -0.34865
    -0.03216
    -0.74843
    -1.29813
    -1.44804
    -1.66459
    -1.79785
    -1.49802
    -0.49857
    -0.51523
    -1.64793
    -2.28092
    -2.21429
    -1.71456
    -1.66459
    -2.11434
    -2.64738
    -2.34754
    -1.89779
    -1.91445
    -1.73122
    -1.88114
    -1.08158
    -0.94832
    -1.31478
    -1.09824
    -0.58186
    -0.18208
     0.23436
     0.60082
     0.76740
     0.71742
     0.90066
     0.88400
     0.93397
     0.83403
     0.75074
     0.58416
     0.55085
     0.53419
     0.61748
     0.50088
     0.41759
     0.41759
     0.41759
     0.35096
     0.35096
     0.35096
     0.35096
     0.30099
     0.38428
     0.38428
     0.26767
     0.20104
     0.05113
     0.10110
     0.30099
     0.21770
     0.10110
     0.16773
     0.15107
     0.10110
     0.11776
     0.05113
     0.06778
     0.00115
     0.03447
    -0.04882
     0.06778
     0.03447
    -0.14876
    -0.21539
    -0.13211
    -0.09879
    -0.09879
     0.01781
    -0.08213
    -0.08213
    -0.11545
    -0.04882
     0.01781
     0.13441
     0.26767
     0.15107
     0.03447
     0.08444
     0.15107
     0.11776
     0.30099
     0.26767
     0.26767
     0.18439
     0.01781
    -0.04882
     0.08444
     0.06778
     0.00115
    -0.04882
    -0.03216
    -0.14876
     0.03447
    -0.06548
    -0.11545
    -0.13211
    -0.16542
    -0.04882
    -0.09879
    -0.14876
    -0.19874
    -0.21539
    -0.21539
    -0.18208
    -0.21539
    -0.29868
    -0.24871
    -0.38197
    -0.28202
    -0.19874
    -0.34865
    -0.31534
    -0.41528
    -0.18208
    -0.14876
    -0.14876
    -0.14876
    -0.19874
    -0.18208
    -0.04882
     0.00115
    -0.08213
     0.00115
     0.00115
     0.18439
     0.26767
     0.28433
     0.31765
     0.30099
     0.41759
     0.71742
     0.90066
     1.18383
     1.38372
     1.25046
     0.90066
     1.06723
     0.88400
     0.70077
     1.28378
     1.30043
     0.75074
    -0.73177
    -0.79840
    -0.48191
    -1.01495
     1.21715
     0.31765
    -1.94777
    -2.69735
    -2.26426
    -1.39807
    -0.44860
    -0.71512
    -1.43139
    -1.84782
    -1.86448
    -2.16431
    -2.03105
    -1.84782
    -2.23094
    -1.11489
    -0.18208
    -0.54854
    -1.73122
    -2.29757
    -1.31478
     0.10110
     0.65079
     0.48422
    -0.33199
    -0.23205
     0.83403
     1.06723
     0.95063
     1.98339
     2.38317
     2.34985
     2.28322
     2.11665
     2.09999
     1.95007
     1.66690
     1.80016
     1.85013
     2.00005
     1.73353
     1.61693
     1.45035
     1.35041
     1.11720
     0.96729
     0.81737
     0.71742
     0.56751
     0.65079
     0.48422
     0.41759
     0.26767
     0.21770
     0.10110
     0.03447
     0.13441
    -0.11545
     0.03447
     0.03447
     0.00115
    -0.01550
     0.01781
    -0.18208
    -0.14876
    -0.06548
    -0.13211
    -0.06548
    -0.03216
    -0.09879
    -0.18208
    -0.09879
    -0.14876
    -0.06548
    -0.11545
    -0.14876
    -0.18208
    -0.11545
    -0.18208
    -0.21539
    -0.33199
    -0.18208
    -0.26537
    -0.43194
    -0.39862
    -0.41528
    -0.39862
    -0.41528
    -0.38197
    -0.38197
    -0.31534
    -0.44860
    -0.43194
    -0.41528
    -0.41528
    -0.29868
    -0.34865
    -0.29868
    -0.26537
    -0.36531
    -0.23205
    -0.28202
    -0.23205
    -0.36531
    -0.39862
    -0.26537
    -0.24871
    -0.36531
    -0.41528
    -0.33199
    -0.24871
    -0.23205
    -0.34865
    -0.28202
    -0.23205
    -0.29868
    -0.31534
    -0.23205
    -0.21539
    -0.19874
    -0.19874
    -0.16542
    -0.18208
    -0.08213
    -0.16542
    -0.18208
    -0.13211
    -0.08213
    -0.11545
    -0.09879
     0.05113
    -0.13211
    -0.08213
    -0.01550
    -0.03216
    -0.06548
     0.01781
    -0.34865
     0.16773
     0.35096
     0.03447
     0.05113
     0.05113
     0.35096
     0.68411
     0.41759
     0.51753
     0.76740
     1.31709
     1.56695
     1.68356
     2.18328
     1.81681
     1.01726
     1.11720
     0.88400
     0.60082
     0.83403
     1.21715
     1.80016
     1.60027
     1.25046
    -0.06548
    -0.83172
    -1.56465
    -1.46470
     0.05113
     0.91731
     1.20049
     0.56751
     0.20104
    -0.21539
    -0.83172
    -0.76509
    -0.56520
     0.06778
     0.36762
     0.10110
    -0.28202
    -0.53188
    -1.09824
    -2.18097
    -2.66404
    -2.33089
    -1.98108
    -1.73122
    -3.16376
    -3.54688
    -3.13044
    -2.59741
    -2.66404
    -2.69735
    -2.16431
    -0.94832
    -0.38197
    -0.93166
    -0.91501
    -0.29868
     0.03447
    -0.13211
     0.68411
     1.56695
     1.48367
     1.56695
     1.48367
     1.46701
     1.23380
     0.96729
     1.10054
     0.81737
     0.80071
     0.93397
     0.98394
     0.93397
     0.70077
     0.73408
     0.70077
     0.65079
     0.58416
     0.56751
     0.71742
     0.70077
     0.58416
     0.46756
     0.46756
     0.46756
     0.35096
     0.50088
     0.43425
     0.26767
     0.08444
     0.13441
     0.11776
     0.13441
     0.03447
     0.03447
     0.10110
     0.08444
    -0.04882
    -0.03216
    -0.06548
    -0.08213
    -0.09879
    -0.04882
     0.00115
    -0.09879
    -0.18208
    -0.09879
    -0.09879
    -0.03216
    -0.09879
    -0.09879
    -0.14876
    -0.01550
     0.05113
    -0.04882
     0.00115
     0.01781
    -0.08213
     0.10110
     0.23436
     0.10110
    -0.08213
     0.06778
     0.10110
     0.21770
     0.13441
     0.16773
     0.10110
     0.06778
     0.15107
     0.15107
     0.15107
     0.00115
     0.06778
     0.06778
     0.15107
     0.10110
     0.05113
     0.00115
     0.05113
     0.11776
     0.11776
    -0.04882
    -0.01550
    -0.03216
     0.00115
     0.05113
    -0.03216
    -0.01550
    -0.09879
    -0.04882
     0.03447
     0.05113
    -0.04882
    -0.04882
     0.00115
     0.01781
     0.05113
    -0.01550
     0.00115
     0.03447
     0.13441
     0.10110
     0.08444
     0.15107
     0.03447
     0.11776
     0.28433
     0.50088
     0.60082
     0.63414
     0.95063
     1.21715
     1.66690
     2.01670
     2.51643
     3.08278
     2.84958
     2.24991
     2.08333
     1.13386
    -0.64849
    -0.66514
     0.88400
     1.01726
     0.25102
     1.86679
     0.41759
    -1.11489
    -2.31423
    -2.93056
    -2.59741
    -2.86393
    -2.76398
    -2.39752
    -2.36420
    -2.49746
    -2.39752
    -2.11434
    -1.98108
    -0.94832
    -0.54854
    -1.64793
    -1.66459
    -1.13155
    -1.09824
    -1.76453
    -0.89835
     0.50088
     1.41704
     1.55030
     1.18383
     0.80071
     1.06723
     0.91731
     0.53419
     0.68411
     1.20049
     1.11720
     1.10054
     0.65079
     0.73408
     0.75074
     0.75074
     0.71742
     0.45090
     0.40093
     0.68411
     0.43425
     0.76740
     0.85068
     1.00060
     1.28378
     1.18383
     0.96729
     0.91731
     1.00060
     1.00060
     1.00060
     0.98394
     0.88400
     0.75074
     0.63414
     0.51753
     0.41759
     0.40093
     0.20104
     0.03447
     0.03447
     0.23436
     0.13441
     0.16773
     0.06778
     0.01781
     0.01781
     0.16773
     0.15107
     0.05113
     0.00115
     0.16773
     0.35096
     0.21770
     0.21770
     0.23436
     0.08444
     0.26767
     0.41759
     0.40093
     0.21770
     0.23436
     0.23436
     0.13441
     0.08444
     0.10110
     0.35096
     0.36762
     0.33430
     0.53419
     0.55085
     0.28433
     0.26767
     0.21770
     0.30099
     0.36762
     0.36762
     0.61748
     0.63414
     0.78405
     0.71742
     0.46756
     0.33430
     0.43425
     0.61748
     0.63414
     0.68411
     0.51753
     0.35096
     0.38428
     0.43425
     0.40093
     0.28433
     0.36762
     0.26767
     0.23436
     0.11776
     0.16773
     0.15107
     0.00115
    -0.16542
    -0.14876
    -0.19874
    -0.14876
    -0.24871
    -0.33199
    -0.29868
    -0.33199
    -0.33199
    -0.43194
    -0.46525
    -0.43194
    -0.48191
    -0.36531
    -0.43194
    -0.44860
    -0.46525
    -0.39862
    -0.36531
    -0.31534
    -0.41528
    -0.41528
    -0.34865
    -0.18208
    -0.18208
     0.03447
     0.08444
     0.03447
     0.11776
     0.46756
     0.83403
     1.26712
     1.60027
     2.14996
     1.76684
     1.48367
     1.53364
     0.63414
     0.53419
     1.38372
     1.38372
     0.18439
    -0.76509
    -0.86503
    -0.91501
    -0.69846
     0.50088
    -0.83172
    -1.43139
    -1.73122
    -1.66459
    -1.34810
    -1.01495
    -1.04826
    -1.34810
    -1.56465
    -1.86448
    -1.73122
    -0.66514
    -0.86503
    -1.38141
    -2.24760
    -2.06437
    -2.03105
    -2.18097
    -2.23094
    -1.71456
    -0.83172
    -1.33144
    -1.61462
    -1.74788
    -1.44804
    -0.31534
     0.15107
     0.11776
    -0.13211
     0.21770
     1.11720
     1.40038
     1.05057
     0.71742
     0.55085
     0.38428
     0.41759
     0.71742
     0.71742
     0.68411
     0.80071
     0.80071
     0.60082
     0.43425
     0.55085
     0.43425
     0.30099
     0.30099
     0.33430
     0.26767
     0.30099
     0.40093
     0.31765
     0.36762
     0.28433
     0.23436
     0.25102
     0.26767
     0.21770
     0.26767
     0.25102
     0.21770
     0.21770
     0.20104
     0.08444
     0.13441
     0.06778
     0.00115
     0.06778
     0.08444
     0.15107
     0.10110
    -0.03216
     0.06778
     0.01781
    -0.01550
     0.11776
     0.15107
     0.03447
    -0.04882
    -0.06548
     0.03447
     0.01781
     0.08444
    -0.03216
    -0.04882
    -0.08213
    -0.13211
    -0.16542
     0.00115
    -0.09879
    -0.16542
    -0.09879
    -0.14876
    -0.13211
    -0.14876
    -0.06548
    -0.03216
     0.03447
     0.00115
    -0.03216
    -0.04882
    -0.09879
     0.08444
     0.00115
     0.03447
     0.11776
     0.03447
     0.26767
     0.31765
     0.38428
     0.33430
     0.13441
     0.01781
     0.40093
     0.35096
     0.50088
     0.51753
     0.51753
     0.53419
     0.48422
     0.60082
     0.65079
     0.33430
     0.31765
     0.43425
     0.45090
     0.38428
     0.38428
     0.40093
     0.36762
     0.40093
     0.26767
     0.15107
     0.03447
     0.00115
    -0.19874
     0.03447
     0.00115
     0.08444
     0.26767
     0.10110
     0.00115
    -0.09879
     0.05113
     0.33430
     0.55085
     0.93397
     1.30043
     1.16717
     1.63358
     1.65024
     2.56640
     3.24935
     2.08333
    -0.06548
    -0.53188
     0.11776
    -0.08213
    -0.58186
     1.06723
     0.91731
    -0.04882
    -0.26537
    -1.73122
    -2.24760
    -2.59741
    -2.56409
    -2.06437
    -1.86448
    -1.61462
    -1.09824
    -0.89835
    -0.99829
    -1.21484
    -0.66514
    -0.59851
    -0.81506
    -1.31478
    -1.34810
    -0.64849
    -0.44860
    -1.09824
    -1.46470
    -1.36476
    -1.48136
    -0.86503
    -0.33199
    -0.58186
    -0.99829
    -1.06492
    -0.78175
    -0.66514
    -0.54854
    -0.28202
    -0.01550
     0.23436
     0.30099
     0.41759
     0.41759
     0.40093
     0.48422
     0.70077
     0.71742
     0.80071
     0.65079
     0.56751
     0.68411
     0.70077
     0.75074
     0.55085
     0.55085
     0.51753
     0.80071
     0.70077
     0.61748
     0.58416
     0.56751
     0.45090
     0.56751
     0.60082
     0.45090
     0.38428
     0.36762
     0.33430
     0.48422
     0.40093
     0.25102
     0.35096
     0.33430
     0.33430
     0.20104
     0.18439
     0.28433
     0.23436
     0.30099
     0.36762
     0.13441
     0.10110
     0.18439
     0.21770
     0.15107
     0.10110
     0.01781
     0.01781
     0.01781
    -0.03216
    -0.06548
    -0.18208
    -0.18208
    -0.23205
    -0.19874
    -0.14876
    -0.29868
    -0.54854
    -0.31534
    -0.26537
    -0.09879
    -0.24871
    -0.34865
    -0.38197
    -0.29868
    -0.19874
    -0.13211
    -0.14876
    -0.06548
    -0.21539
    -0.14876
     0.00115
    -0.01550
    -0.18208
    -0.13211
     0.00115
    -0.04882
    -0.08213
    -0.13211
    -0.08213
    -0.06548
    -0.08213
    -0.09879
    -0.16542
    -0.08213
    -0.16542
    -0.19874
    -0.08213
    -0.03216
    -0.06548
    -0.18208
    -0.21539
    -0.11545
    -0.08213
    -0.16542
    -0.09879
    -0.18208
    -0.09879
    -0.01550
    -0.03216
     0.00115
    -0.19874
     0.01781
     0.28433
     0.40093
     0.11776
    -0.04882
     0.21770
     0.21770
     0.38428
     0.46756
     0.60082
     0.55085
     0.95063
     1.16717
     0.88400
     0.43425
     0.65079
     0.63414
     0.90066
     1.05057
     0.91731
     1.25046
     1.20049
     0.93397
     1.00060
     0.55085
    -0.36531
    -0.14876
    -0.44860
    -0.91501
    -0.76509
    -0.36531
    -1.03161
    -1.34810
    -1.26481
    -1.04826
    -1.06492
    -1.26481
    -0.94832
    -1.51467
    -1.79785
    -1.34810
    -1.01495
    -1.31478
    -1.58130
    -1.43139
    -1.23150
    -1.39807
    -1.36476
    -1.58130
    -1.83116
    -2.01440
    -2.44749
    -2.68069
    -2.73067
    -2.66404
    -2.59741
    -2.21429
    -2.03105
    -1.66459
    -1.66459
    -1.31478
    -0.56520
    -0.64849
    -0.51523
    -0.19874
    -0.14876
     0.28433
     0.86734
     1.33375
     1.33375
     1.23380
     1.28378
     1.26712
     1.21715
     1.18383
     1.05057
     1.10054
     1.13386
     0.98394
     0.98394
     0.68411
     0.53419
     0.43425
     0.48422
     0.38428
     0.35096
     0.40093
     0.38428
     0.36762
     0.33430
     0.30099
     0.36762
     0.26767
     0.28433
     0.26767
     0.33430
     0.23436
     0.10110
     0.10110
     0.25102
     0.25102
     0.20104
     0.08444
     0.06778
     0.16773
     0.16773
     0.08444
     0.13441
     0.05113
     0.03447
     0.08444
     0.15107
     0.16773
     0.03447
    -0.03216
    -0.06548
     0.03447
     0.06778
     0.00115
    -0.09879
    -0.06548
    -0.09879
    -0.18208
    -0.24871
    -0.14876
     0.01781
     0.13441
     0.00115
     0.01781
     0.00115
     0.08444
     0.28433
     0.21770
     0.03447
    -0.11545
     0.11776
     0.16773
     0.16773
     0.23436
     0.21770
     0.08444
    -0.09879
    -0.09879
    -0.13211
    -0.18208
    -0.21539
    -0.31534
    -0.39862
    -0.26537
    -0.28202
    -0.31534
    -0.29868
    -0.44860
    -0.48191
    -0.44860
    -0.41528
    -0.43194
    -0.31534
    -0.29868
    -0.36531
    -0.34865
    -0.33199
    -0.28202
    -0.24871
    -0.24871
    -0.14876
    -0.18208
    -0.13211
    -0.09879
    -0.08213
    -0.09879
     0.06778
     0.21770
     0.30099
     0.20104
     0.15107
     0.15107
     0.28433
     0.45090
     0.45090
     0.55085
     0.81737
     0.98394
     0.93397
     0.61748
     0.51753
     0.60082
     0.65079
     0.25102
    -0.91501
    -1.98108
    -1.81451
    -1.08158
    -1.33144
     0.68411
     1.33375
    -0.78175
    -2.21429
    -2.13100
    -0.91501
     1.36706
     2.69966
     1.66690
    -0.28202
    -1.83116
    -1.61462
    -1.21484
    -1.21484
     0.00115
     1.36706
     1.86679
     0.53419
    -1.08158
    -2.63072
    -2.91390
    -2.36420
    -1.76453
    -1.43139
    -0.31534
     0.38428
     0.70077
     0.51753
     1.11720
     1.60027
     1.40038
     1.46701
     1.21715
     1.91676
     2.38317
     2.71632
     2.63303
     2.23325
     1.81681
     1.71687
     1.78350
     1.91676
     1.60027
     1.35041
     1.20049
     0.88400
     0.80071
     0.65079
     0.60082
     0.41759
     0.33430
     0.05113
     0.10110
    -0.04882
     0.03447
    -0.13211
     0.03447
    -0.06548
    -0.04882
    -0.13211
    -0.03216
    -0.13211
    -0.03216
    -0.09879
     0.00115
    -0.14876
    -0.04882
    -0.16542
    -0.11545
    -0.13211
    -0.19874
    -0.16542
    -0.18208
    -0.11545
    -0.21539
    -0.21539
    -0.29868
    -0.18208
    -0.19874
    -0.31534
    -0.21539
    -0.19874
    -0.21539
    -0.28202
    -0.16542
    -0.14876
    -0.18208
    -0.21539
    -0.24871
    -0.14876
    -0.19874
    -0.38197
    -0.26537
    -0.31534
    -0.31534
    -0.41528
    -0.51523
    -0.43194
    -0.41528
    -0.44860
    -0.41528
    -0.46525
    -0.46525
    -0.44860
    -0.48191
    -0.38197
    -0.43194
    -0.28202
    -0.44860
    -0.46525
    -0.38197
    -0.39862
    -0.54854
    -0.48191
    -0.41528
    -0.39862
    -0.63183
    -0.63183
    -0.71512
    -0.76509
    -0.73177
    -0.71512
    -0.84838
    -0.78175
    -0.73177
    -0.49857
    -0.56520
    -0.54854
    -0.56520
    -0.49857
    -0.43194
    -0.26537
    -0.08213
     0.11776
     0.30099
     0.38428
     0.30099
     0.51753
     0.56751
     0.66745
     1.08389
     1.26712
     1.30043
     1.26712
     1.31709
     1.48367
     1.73353
     2.00005
     1.98339
     2.14996
     1.70021
     0.83403
     0.48422
     0.06778
    -0.24871
    -0.13211
    -0.03216
     0.21770
     0.21770
    -0.26537
    -0.84838
    -1.26481
    -1.31478
    -1.19818
    -1.56465
    -1.78119
    -1.43139
    -1.91445
    -2.16431
    -1.84782
    -0.18208
     0.23436
     0.56751
     0.16773
     1.08389
     1.00060
     0.45090
     0.33430
     0.53419
     0.26767
     0.51753
     1.71687
     1.96673
     1.05057
     0.21770
    -0.41528
    -0.73177
    -0.89835
    -1.96442
    -4.32978
    -5.06271
    -4.27981
    -2.51412
    -3.56354
    -4.34644
    -3.61351
    -2.26426
    -1.81451
    -2.38086
    -2.89724
    -1.86448
    -0.04882
     1.45035
     1.35041
     1.70021
     2.31654
     3.21604
     3.18272
     3.16607
     3.49922
     3.31598
     2.98284
     2.63303
     2.31654
     2.26657
     2.19994
     1.83347
     1.46701
     1.31709
     1.28378
     1.01726
     0.50088
     0.18439
     0.23436
     0.21770
     0.36762
     0.00115
     0.00115
     0.00115
     0.06778
     0.01781
     0.03447
    -0.03216
    -0.11545
    -0.06548
    -0.04882
     0.06778
     0.00115
    -0.13211
    -0.04882
    -0.06548
     0.03447
     0.00115
     0.00115
    -0.11545
    -0.04882
    -0.13211
     0.00115
    -0.03216
    -0.08213
    -0.13211
    -0.09879
    -0.11545
    -0.06548
    -0.19874
    -0.16542
    -0.34865
    -0.26537
    -0.18208
    -0.19874
    -0.21539
    -0.36531
    -0.36531
    -0.14876
    -0.31534
    -0.36531
    -0.41528
    -0.29868
    -0.19874
    -0.16542
    -0.09879
    -0.14876
    -0.09879
    -0.04882
    -0.01550
    -0.01550
     0.00115
     0.03447
     0.03447
     0.13441
     0.30099
     0.10110
     0.06778
     0.11776
     0.10110
     0.15107
     0.21770
     0.35096
     0.15107
     0.20104
     0.26767
     0.30099
     0.31765
     0.36762
     0.43425
     0.41759
     0.46756
     0.58416
     0.70077
     0.75074
     0.90066
     1.00060
     1.15052
     1.11720
     1.31709
     1.65024
     1.85013
     1.85013
     1.66690
     1.80016
     2.05002
     2.33320
     2.66634
     2.74963
     2.03336
     0.81737
     0.70077
     0.21770
    -0.36531
    -0.73177
    -0.29868
    -0.33199
    -0.56520
    -0.58186
    -1.31478
    -2.29757
    -2.86393
    -2.24760
    -1.69790
    -1.04826
    -0.83172
    -0.73177
    -0.58186
    -0.14876
     0.26767
     0.78405
     1.11720
     1.33375
     1.60027
     1.61693
     1.03392
     1.63358
     1.98339
     1.10054
     0.38428
    -0.59851
    -0.16542
    -0.68180
    -1.43139
    -2.38086
    -3.43028
    -2.43083
    -3.13044
    -2.56409
    -2.94721
    -3.56354
    -4.02995
    -3.26370
    -3.11379
    -3.26370
    -3.04716
    -2.24760
    -1.66459
    -0.88169
    -0.41528
    -0.04882
     0.70077
     0.71742
     0.71742
     0.95063
     1.08389
     1.20049
     1.40038
     1.40038
     1.35041
     1.15052
     0.80071
     0.83403
     0.85068
     0.53419
     0.30099
    -0.09879
    -0.26537
    -0.29868
    -0.29868
    -0.49857
    -0.63183
    -0.54854
    -0.68180
    -0.53188
    -0.38197
    -0.14876
    -0.18208
    -0.01550
     0.18439
     0.31765
     0.38428
     0.46756
     0.50088
     0.58416
     0.75074
     0.85068
     0.80071
     0.71742
     0.68411
     0.71742
     0.73408
     0.71742
     0.56751
     0.51753
     0.63414
     0.45090
     0.40093
     0.35096
     0.20104
     0.18439
     0.11776
     0.20104
     0.06778
     0.08444
    -0.06548
     0.00115
    -0.09879
    -0.14876
    -0.18208
    -0.19874
    -0.08213
    -0.13211
    -0.09879
    -0.04882
    -0.14876
    -0.18208
    -0.08213
    -0.11545
     0.15107
     0.26767
     0.15107
    -0.01550
     0.01781
     0.08444
     0.10110
     0.05113
     0.13441
     0.13441
     0.05113
     0.08444
    -0.01550
    -0.09879
    -0.24871
    -0.16542
    -0.16542
    -0.21539
    -0.29868
    -0.34865
    -0.24871
    -0.21539
    -0.18208
    -0.33199
    -0.28202
    -0.28202
    -0.26537
    -0.31534
    -0.18208
    -0.16542
    -0.03216
    -0.14876
    -0.08213
    -0.08213
    -0.11545
    -0.14876
    -0.06548
     0.01781
     0.05113
     0.03447
     0.06778
     0.28433
     0.36762
     0.23436
     0.30099
     0.43425
     0.60082
     0.86734
     1.43369
     1.81681
     0.95063
     0.55085
     0.08444
    -1.11489
    -1.94777
    -2.24760
    -1.79785
    -0.46525
     1.30043
    -0.73177
    -1.66459
    -2.09768
    -2.24760
    -2.01440
    -1.69790
    -0.93166
    -0.39862
    -0.34865
    -0.29868
    -0.66514
    -1.38141
    -0.91501
    -0.06548
    -0.31534
    -0.86503
    -1.04826
    -0.73177
    -0.98163
    -1.99774
    -3.21373
    -3.14710
    -2.66404
    -2.14766
    -2.61406
    -2.99718
    -3.14710
    -3.38031
    -3.99663
    -4.09658
    -2.11434
    -0.26537
     0.06778
    -0.63183
    -0.83172
    -0.51523
    -0.58186
     0.15107
     1.01726
     2.16662
     2.89955
     3.21604
     2.86623
     2.84958
     3.04947
     2.76629
     2.69966
     2.93286
     2.81626
     2.53308
     2.06668
     1.80016
     1.46701
     1.30043
     1.08389
     1.00060
     1.03392
     0.83403
     0.78405
     0.70077
     0.61748
     0.60082
     0.51753
     0.55085
     0.51753
     0.40093
     0.38428
     0.36762
     0.40093
     0.33430
     0.28433
     0.35096
     0.45090
     0.36762
     0.33430
     0.15107
     0.18439
     0.30099
     0.15107
     0.20104
     0.30099
     0.15107
     0.16773
     0.13441
     0.11776
    -0.04882
    -0.06548
    -0.09879
    -0.08213
    -0.04882
    -0.06548
    -0.19874
    -0.14876
    -0.14876
    -0.14876
    -0.29868
    -0.18208
    -0.04882
    -0.01550
    -0.06548
    -0.08213
    -0.08213
     0.00115
    -0.09879
     0.00115
     0.06778
     0.08444
     0.06778
     0.00115
     0.01781
     0.01781
    -0.08213
     0.05113
     0.00115
    -0.14876
    -0.09879
    -0.16542
    -0.13211
    -0.28202
    -0.33199
    -0.21539
    -0.18208
    -0.13211
    -0.18208
    -0.26537
    -0.18208
    -0.19874
    -0.31534
    -0.28202
    -0.23205
    -0.24871
    -0.14876
    -0.14876
    -0.34865
    -0.14876
    -0.14876
    -0.14876
    -0.11545
    -0.11545
    -0.14876
    -0.19874
    -0.13211
    -0.06548
     0.01781
     0.06778
     0.13441
     0.20104
     0.20104
     0.18439
     0.25102
     0.13441
     0.10110
     0.15107
     0.38428
     0.56751
     0.50088
     0.70077
     0.53419
     0.31765
     0.18439
     0.25102
     0.33430
     0.26767
     0.36762
     0.45090
     0.36762
     0.03447
    -0.24871
    -0.44860
    -0.58186
    -0.24871
     0.28433
     0.05113
    -0.86503
    -1.04826
    -0.44860
    -0.51523
    -0.43194
    -0.63183
    -1.36476
    -1.74788
    -0.71512
    -0.28202
    -1.19818
    -1.51467
    -0.79840
    -0.58186
    -1.26481
    -3.26370
    -4.22984
    -2.26426
    -1.09824
    -1.59796
    -2.59741
    -2.73067
    -2.89724
    -2.54743
    -1.83116
    -1.13155
    -1.36476
    -1.09824
    -0.84838
    -0.69846
    -0.34865
     0.28433
     0.36762
     0.50088
     1.05057
     1.08389
     1.15052
     1.13386
     1.08389
     0.91731
     0.75074
     0.66745
     0.46756
     0.28433
     0.26767
     0.06778
     0.05113
    -0.03216
    -0.03216
    -0.06548
    -0.14876
    -0.21539
    -0.23205
    -0.01550
    -0.08213
    -0.18208
    -0.21539
    -0.24871
    -0.01550
     0.00115
    -0.24871
    -0.01550
    -0.03216
    -0.11545
    -0.08213
    -0.11545
    -0.09879
    -0.13211
    -0.04882
     0.00115
     0.00115
    -0.11545
    -0.14876
    -0.13211
    -0.13211
    -0.13211
    -0.13211
    -0.26537
    -0.16542
    -0.21539
    -0.28202
    -0.21539
    -0.09879
    -0.08213
    -0.11545
     0.03447
     0.10110
     0.08444
     0.06778
     0.15107
     0.28433
     0.33430
     0.30099
     0.23436
     0.25102
     0.40093
     0.36762
     0.40093
     0.26767
     0.13441
     0.00115
     0.10110
     0.16773
    -0.01550
    -0.14876
    -0.14876
    -0.23205
    -0.19874
    -0.19874
    -0.19874
    -0.16542
    -0.19874
    -0.13211
    -0.18208
    -0.16542
    -0.28202
    -0.21539
    -0.21539
     0.01781
     0.00115
    -0.11545
    -0.08213
     0.15107
     0.16773
    -0.03216
    -0.19874
    -0.18208
    -0.11545
    -0.01550
     0.05113
     0.05113
     0.03447
    -0.01550
    -0.11545
     0.01781
     0.10110
     0.08444
     0.16773
     0.08444
     0.01781
     0.06778
     0.03447
     0.13441
     0.26767
     0.21770
     0.33430
     0.56751
     0.71742
     0.55085
     0.65079
     0.60082
     0.55085
     0.46756
     0.68411
     0.66745
     0.70077
     0.76740
     0.15107
     0.33430
     0.98394
     0.21770
     0.58416
     1.25046
     0.45090
    -0.28202
    -0.86503
    -0.46525
    -0.29868
    -0.61517
    -0.33199
    -0.49857
    -1.01495
    -1.49802
    -1.66459
    -1.33144
    -1.33144
    -1.53133
    -2.24760
    -3.16376
    -3.24705
    -2.06437
    -1.13155
    -1.28147
    -2.04771
    -2.23094
    -2.41417
    -2.01440
    -1.66459
    -1.48136
    -1.53133
    -1.04826
    -0.18208
     0.08444
     0.11776
     0.16773
     0.43425
     1.13386
     1.13386
     0.86734
     0.98394
     1.03392
     1.08389
     1.28378
     1.16717
     1.06723
     1.13386
     0.98394
     0.78405
     0.55085
     0.36762
     0.31765
     0.31765
     0.30099
     0.13441
     0.05113
     0.30099
     0.55085
     0.61748
     0.65079
     0.60082
     0.61748
     0.58416
     0.58416
     0.70077
     0.65079
     0.66745
     0.65079
     0.48422
     0.48422
     0.38428
     0.30099
     0.11776
     0.13441
     0.13441
     0.13441
     0.10110
     0.08444
     0.08444
    -0.03216
    -0.01550
     0.01781
     0.01781
    -0.03216
    -0.14876
    -0.19874
    -0.21539
    -0.06548
    -0.01550
    -0.03216
    -0.09879
    -0.13211
    -0.19874
    -0.23205
    -0.24871
    -0.23205
     0.00115
     0.18439
     0.23436
     0.01781
     0.00115
     0.01781
     0.10110
     0.13441
     0.15107
     0.28433
     0.38428
     0.23436
     0.23436
     0.26767
     0.21770
     0.18439
     0.15107
     0.18439
     0.21770
     0.08444
     0.06778
     0.03447
     0.03447
     0.01781
    -0.09879
    -0.06548
     0.03447
     0.06778
     0.06778
    -0.08213
     0.00115
    -0.01550
     0.00115
     0.00115
    -0.03216
     0.00115
     0.00115
     0.08444
     0.08444
     0.11776
     0.18439
     0.06778
     0.06778
     0.13441
     0.11776
     0.10110
     0.13441
     0.18439
     0.26767
     0.35096
     0.43425
     0.65079
     0.75074
     0.78405
     1.18383
     1.70021
     2.09999
     2.71632
     2.73297
     1.68356
     1.48367
     0.91731
    -1.14821
    -0.73177
     0.23436
    -0.16542
    -0.83172
     0.53419
     1.28378
    -0.74843
    -1.01495
    -1.33144
    -1.68125
    -1.68125
    -1.29813
    -0.44860
    -0.26537
    -0.81506
    -0.81506
    -0.26537
    -0.76509
    -0.41528
    -0.78175
    -1.34810
    -0.69846
    -1.03161
    -1.53133
    -1.58130
    -1.86448
    -1.39807
    -0.76509
    -0.86503
    -0.98163
    -1.21484
    -1.21484
    -0.08213
    -0.69846
    -0.51523
     0.00115
     0.65079
     1.08389
     0.58416
     0.43425
     0.38428
     0.60082
     0.83403
     0.63414
     0.73408
     0.78405
     1.00060
     1.01726
     1.33375
     1.31709
     1.15052
     0.90066
     0.81737
     0.76740
     0.68411
     0.60082
     0.35096
     0.33430
     0.31765
     0.13441
     0.16773
     0.25102
     0.11776
     0.26767
     0.41759
     0.33430
     0.41759
     0.23436
     0.20104
     0.16773
     0.36762
     0.35096
     0.23436
     0.23436
     0.31765
     0.25102
     0.06778
     0.11776
    -0.09879
     0.00115
    -0.01550
     0.00115
    -0.04882
    -0.04882
     0.00115
    -0.11545
    -0.03216
    -0.01550
    -0.01550
    -0.03216
    -0.06548
    -0.13211
    -0.28202
    -0.18208
    -0.28202
    -0.23205
     0.00115
    -0.16542
    -0.14876
    -0.23205
    -0.31534
    -0.23205
    -0.19874
    -0.11545
    -0.18208
    -0.11545
    -0.16542
     0.05113
    -0.06548
     0.16773
     0.11776
     0.11776
     0.18439
     0.10110
     0.10110
     0.13441
     0.06778
     0.06778
     0.13441
     0.11776
     0.13441
     0.00115
     0.10110
     0.13441
     0.01781
     0.00115
     0.06778
    -0.06548
     0.01781
     0.03447
     0.03447
     0.01781
    -0.03216
    -0.06548
     0.01781
     0.06778
     0.05113
    -0.01550
     0.03447
     0.00115
    -0.04882
     0.03447
     0.08444
     0.06778
     0.06778
     0.06778
     0.11776
     0.06778
     0.06778
     0.03447
     0.15107
     0.13441
     0.21770
     0.26767
     0.35096
     0.46756
     0.46756
     0.58416
     0.93397
     1.20049
     1.63358
     2.03336
     2.71632
     2.79960
     2.03336
     1.58361
     1.35041
     0.90066
     0.75074
     1.66690
     1.35041
     0.48422
     0.40093
    -0.14876
    -0.79840
    -0.21539
    -0.18208
    -0.81506
    -1.76453
    -2.26426
    -2.51412
    -3.33033
    -3.84671
    -2.41417
    -0.78175
    -0.58186
    -1.69790
    -1.61462
    -2.58075
    -2.43083
    -1.38141
    -1.28147
    -1.58130
    -1.23150
    -0.34865
    -1.09824
    -0.38197
    -0.28202
    -0.34865
     0.53419
     0.80071
     1.73353
     2.09999
     1.58361
     1.28378
     1.40038
     1.78350
     2.24991
     2.09999
     1.66690
     1.95007
     2.09999
     2.14996
     2.06668
     1.78350
     1.61693
     1.45035
     1.00060
     0.63414
     0.41759
     0.41759
     0.43425
     0.23436
     0.26767
     0.21770
     0.10110
     0.10110
     0.08444
     0.21770
     0.15107
     0.08444
     0.13441
     0.06778
    -0.04882
    -0.06548
     0.03447
     0.28433
     0.21770
    -0.06548
    -0.01550
     0.06778
     0.06778
     0.00115
     0.00115
     0.03447
     0.10110
     0.00115
     0.00115
    -0.04882
     0.00115
     0.03447
     0.10110
     0.03447
     0.00115
    -0.06548
     0.08444
     0.05113
    -0.09879
    -0.08213
    -0.14876
    -0.18208
    -0.29868
    -0.24871
    -0.18208
    -0.21539
    -0.34865
    -0.41528
    -0.51523
    -0.51523
    -0.59851
    -0.68180
    -0.43194
    -0.33199
    -0.38197
    -0.44860
    -0.51523
    -0.51523
    -0.34865
    -0.33199
    -0.26537
    -0.26537
    -0.21539
    -0.19874
    -0.16542
    -0.16542
    -0.04882
    -0.08213
    -0.13211
    -0.03216
     0.01781
    -0.01550
     0.01781
    -0.09879
    -0.01550
     0.05113
     0.03447
     0.00115
     0.06778
    -0.03216
     0.13441
     0.10110
     0.05113
     0.00115
    -0.08213
     0.03447
     0.08444
     0.05113
     0.05113
     0.06778
     0.00115
     0.05113
     0.06778
     0.08444
    -0.01550
     0.13441
     0.06778
     0.16773
     0.23436
     0.35096
     0.36762
     0.51753
     0.58416
     0.65079
     0.85068
     1.28378
     1.73353
     1.96673
     2.18328
     1.65024
     1.28378
     1.15052
    -0.31534
    -1.48136
    -0.39862
     0.51753
     0.50088
     1.08389
     2.26657
     0.73408
    -1.51467
    -2.23094
    -1.83116
    -0.59851
    -0.76509
    -2.61406
    -3.03050
    -2.64738
    -2.19763
    -1.56465
    -1.41473
    -1.63128
    -1.88114
    -1.74788
    -2.18097
    -2.64738
    -3.16376
    -2.44749
    -2.11434
    -1.38141
    -0.83172
    -0.63183
    -0.33199
     0.71742
     0.81737
     0.53419
     0.46756
     0.40093
     0.35096
     0.16773
     0.43425
     0.98394
     1.28378
     1.30043
     1.00060
     0.83403
     0.80071
     0.80071
     0.83403
     0.80071
     0.86734
     0.85068
     0.91731
     0.86734
     0.68411
     0.51753
     0.45090
     0.65079
     0.58416
     0.71742
     0.93397
     0.66745
     0.53419
     0.43425
     0.55085
     0.48422
     0.50088
     0.48422
     0.36762
     0.48422
     0.56751
     0.31765
     0.21770
     0.33430
     0.30099
     0.21770
     0.20104
     0.16773
     0.15107
     0.11776
     0.10110
     0.10110
     0.08444
     0.05113
     0.01781
     0.01781
     0.08444
     0.08444
    -0.06548
     0.01781
     0.01781
    -0.04882
     0.08444
    -0.14876
    -0.11545
    -0.06548
     0.00115
    -0.13211
    -0.09879
    -0.11545
    -0.01550
    -0.09879
    -0.06548
    -0.09879
    -0.14876
    -0.14876
     0.03447
    -0.14876
     0.03447
     0.03447
    -0.09879
    -0.11545
    -0.08213
     0.00115
     0.06778
    -0.06548
    -0.04882
    -0.01550
     0.00115
     0.05113
     0.03447
    -0.09879
     0.08444
    -0.01550
    -0.01550
     0.01781
     0.05113
    -0.03216
     0.00115
    -0.04882
     0.00115
     0.05113
    -0.04882
    -0.04882
     0.03447
    -0.04882
    -0.03216
    -0.09879
     0.06778
    -0.04882
     0.00115
     0.00115
     0.06778
     0.13441
     0.08444
     0.18439
     0.30099
     0.40093
     0.41759
     0.38428
     0.56751
     0.60082
     0.65079
     0.75074
     0.90066
     1.08389
     1.60027
     2.76629
     2.51643
     2.01670
     2.03336
     2.01670
     1.00060
     1.23380
     1.61693
     2.66634
     3.03281
     2.48311
     0.28433
     0.28433
     0.26767
    -0.56520
     0.48422
     0.85068
     0.08444
    -0.04882
    -0.09879
     0.61748
     1.88344
     1.50032
     0.86734
    -0.26537
    -1.23150
    -1.41473
    -0.69846
    -0.01550
     0.81737
     0.78405
     0.23436
    -0.46525
    -0.88169
    -1.08158
    -1.26481
    -1.63128
    -1.79785
    -1.66459
    -1.36476
    -1.01495
    -0.71512
    -0.08213
     0.03447
     0.06778
     0.26767
     0.38428
     0.05113
    -0.09879
     0.21770
     0.21770
     0.30099
     0.38428
     0.45090
     0.58416
     0.55085
     0.55085
     0.45090
     0.41759
     0.45090
     0.45090
     0.15107
     0.21770
     0.15107
     0.16773
     0.15107
     0.21770
     0.00115
    -0.01550
     0.03447
     0.03447
    -0.14876
    -0.04882
     0.00115
    -0.16542
     0.01781
     0.00115
    -0.13211
    -0.03216
     0.03447
    -0.13211
    -0.14876
     0.00115
    -0.04882
    -0.08213
    -0.13211
    -0.11545
    -0.08213
    -0.16542
    -0.04882
    -0.14876
    -0.28202
    -0.34865
    -0.49857
    -0.44860
    -0.34865
    -0.44860
    -0.59851
    -0.54854
    -0.53188
    -0.39862
    -0.44860
    -0.43194
    -0.49857
    -0.59851
    -0.39862
    -0.44860
    -0.41528
    -0.31534
    -0.26537
    -0.31534
    -0.26537
    -0.23205
    -0.19874
    -0.21539
    -0.13211
    -0.06548
    -0.16542
    -0.13211
    -0.14876
    -0.08213
    -0.09879
     0.00115
    -0.09879
    -0.14876
    -0.06548
    -0.16542
    -0.04882
     0.08444
     0.00115
    -0.01550
     0.06778
     0.08444
     0.06778
     0.05113
    -0.08213
     0.03447
     0.10110
     0.10110
     0.05113
     0.00115
     0.03447
     0.01781
    -0.04882
     0.13441
     0.03447
    -0.04882
     0.00115
     0.03447
    -0.04882
    -0.09879
    -0.09879
    -0.08213
     0.03447
     0.03447
    -0.04882
    -0.01550
     0.03447
    -0.01550
     0.08444
     0.26767
     0.33430
     0.36762
     0.36762
     0.53419
     0.73408
     0.91731
     1.08389
     1.73353
     1.98339
     1.25046
     0.60082
     0.51753
     0.61748
    -0.28202
    -0.81506
    -0.78175
    -0.41528
    -0.33199
     1.21715
     0.91731
    -1.19818
    -2.43083
    -3.13044
    -2.08103
    -1.44804
    -0.98163
    -2.53078
    -3.46359
    -2.48080
    -2.89724
    -2.78064
    -2.78064
    -3.04716
    -3.44694
    -3.38031
    -3.68014
    -4.31312
    -4.97942
    -3.28036
    -1.76453
    -0.63183
    -0.01550
    -0.76509
    -1.44804
    -1.24815
    -0.26537
     0.71742
     1.25046
     2.08333
     2.53308
     2.48311
     2.51643
     2.14996
     1.61693
     1.25046
     0.98394
     0.96729
     1.05057
     1.01726
     0.88400
     0.55085
     0.41759
     0.46756
     0.25102
     0.08444
    -0.19874
    -0.54854
    -0.38197
    -0.23205
    -0.06548
    -0.16542
    -0.24871
    -0.31534
    -0.28202
    -0.24871
    -0.06548
    -0.04882
    -0.03216
     0.00115
     0.03447
     0.00115
     0.41759
     0.31765
     0.36762
     0.48422
     0.65079
     0.41759
     0.45090
     0.43425
     0.51753
     0.91731
     0.55085
     0.26767
     0.38428
     0.33430
     0.26767
     0.33430
     0.23436
     0.18439
     0.10110
     0.16773
     0.16773
     0.10110
     0.13441
     0.50088
     0.73408
     0.53419
     0.61748
     0.61748
     0.63414
     0.63414
     0.76740
     0.91731
     1.01726
     0.86734
     0.66745
     0.71742
     0.63414
     0.63414
     0.65079
     0.50088
     0.26767
     0.26767
     0.25102
     0.23436
     0.16773
     0.10110
     0.03447
    -0.09879
     0.06778
     0.08444
     0.03447
     0.05113
     0.00115
     0.06778
     0.00115
     0.06778
    -0.08213
    -0.08213
    -0.06548
    -0.03216
     0.03447
    -0.04882
    -0.01550
    -0.21539
    -0.16542
    -0.01550
    -0.09879
    -0.14876
    -0.21539
    -0.09879
    -0.06548
    -0.13211
    -0.08213
    -0.08213
    -0.08213
    -0.01550
     0.03447
    -0.06548
    -0.11545
    -0.21539
    -0.08213
     0.06778
     0.08444
     0.16773
     0.26767
     0.25102
     0.35096
     0.40093
     0.45090
     0.56751
     0.55085
     0.71742
     0.56751
     0.30099
     0.55085
     0.76740
     0.61748
     0.35096
     0.15107
    -0.28202
    -0.51523
    -0.81506
    -1.24815
    -1.06492
    -1.11489
    -1.29813
    -1.24815
    -1.33144
    -1.46470
    -1.54799
    -1.54799
    -1.33144
    -1.66459
    -1.13155
    -0.86503
    -1.16487
    -1.29813
    -1.14821
    -1.08158
    -1.19818
    -1.46470
    -1.38141
    -1.66459
    -1.71456
    -1.96442
    -1.69790
    -1.66459
    -1.94777
    -1.86448
    -2.14766
    -2.46415
    -2.53078
    -2.11434
    -1.73122
    -1.54799
    -1.46470
    -1.74788
    -2.38086
    -2.26426
    -1.13155
    -1.04826
    -1.51467
    -0.84838
    -1.11489
    -0.84838
    -0.68180
    -0.51523
    -0.39862
    -0.26537
    -0.01550
     0.16773
     0.23436
     0.46756
     0.50088
     0.70077
     0.70077
     0.55085
     0.43425
     0.46756
     0.46756
     0.35096
     0.26767
     0.56751
     0.35096
     0.00115
     0.06778
     0.31765
     0.30099
     0.28433
     0.35096
     0.15107
     0.30099
     0.16773
     0.11776
     0.21770
     0.38428
     0.40093
     0.23436
     0.26767
     0.38428
     0.28433
     0.31765
     0.38428
     0.38428
     0.70077
     0.80071
     0.75074
     1.16717
     1.68356
     1.80016
     1.60027
     1.43369
     1.36706
     1.08389
     1.26712
     1.61693
     1.50032
     1.20049
     0.96729
     0.88400
     0.91731
     0.43425
     0.53419
     0.51753
     0.43425
     0.01781
    -0.21539
    -0.06548
    -0.06548
    -0.11545
    -0.21539
    -0.03216
     0.28433
     0.20104
     0.10110
     0.10110
     0.03447
    -0.08213
    -0.06548
    -0.09879
    -0.03216
    -0.13211
    -0.13211
    -0.14876
    -0.21539
    -0.09879
    -0.13211
    -0.23205
    -0.18208
    -0.21539
    -0.13211
     0.01781
    -0.14876
    -0.21539
    -0.14876
    -0.14876
    -0.18208
    -0.09879
     0.03447
    -0.11545
    -0.09879
    -0.18208
    -0.11545
     0.03447
     0.13441
    -0.01550
     0.03447
     0.18439
    -0.04882
    -0.14876
    -0.18208
    -0.08213
     0.20104
     0.28433
    -0.09879
    -0.14876
     0.05113
     0.11776
     0.15107
    -0.13211
     0.16773
     0.10110
    -0.14876
    -0.39862
    -0.89835
    -1.04826
    -0.81506
    -1.13155
    -1.73122
    -1.49802
    -1.61462
    -1.68125
    -1.56465
    -1.31478
    -0.99829
    -1.24815
    -1.98108
    -2.34754
    -1.99774
    -1.53133
    -1.14821
    -0.78175
    -0.61517
    -0.53188
    -0.18208
    -0.28202
    -0.44860
    -0.43194
    -0.53188
    -0.49857
    -0.33199
    -0.49857
    -0.38197
    -0.48191
    -0.91501
    -1.41473
    -1.24815
    -1.06492
    -1.31478
    -0.59851
    -0.43194
    -0.58186
    -1.06492
    -1.36476
    -1.54799
    -1.04826
    -0.58186
    -0.69846
    -0.41528
    -0.19874
    -0.31534
    -0.41528
    -0.19874
    -0.08213
    -0.13211
     0.10110
    -0.04882
    -0.39862
    -0.43194
    -0.46525
    -0.34865
    -0.13211
    -0.14876
    -0.43194
    -0.34865
    -0.28202
    -0.29868
    -0.33199
    -0.31534
    -0.51523
    -0.46525
    -0.43194
    -0.44860
    -0.44860
    -0.49857
    -0.54854
    -0.68180
    -0.74843
    -0.74843
    -0.64849
    -0.69846
    -0.78175
    -0.88169
    -0.94832
    -0.93166
    -0.84838
    -0.83172
    -0.86503
    -0.94832
    -0.89835
    -0.81506
    -0.89835
    -0.84838
    -0.89835
    -0.79840
    -0.69846
    -0.66514
    -0.59851
    -0.58186
    -0.63183
    -0.48191
    -0.39862
    -0.34865
    -0.34865
    -0.39862
    -0.26537
    -0.26537
    -0.06548
    -0.24871
    -0.44860
    -0.34865
    -0.29868
    -0.24871
    -0.29868
    -0.41528
    -0.49857
    -0.49857
    -0.46525
    -0.36531
    -0.36531
    -0.48191
    -0.49857
    -0.46525
    -0.54854
    -0.54854
    -0.56520
    -0.61517
    -0.43194
    -0.36531
    -0.44860
    -0.28202
    -0.44860
    -0.66514
    -0.68180
    -0.73177
    -0.46525
    -0.34865
    -0.63183
    -0.59851
    -0.54854
    -0.63183
    -0.64849
    -0.63183
    -0.68180
    -0.58186
    -0.74843
    -0.51523
    -0.54854
    -0.63183
    -0.53188
    -0.44860
    -0.34865
    -0.18208
    -0.14876
    -0.13211
     0.26767
     0.75074
     0.91731
     1.18383
     1.26712
     0.53419
     0.28433
     0.40093
     0.56751
     0.78405
     0.23436
    -0.44860
    -0.54854
    -0.96498
    -2.13100
    -0.63183
     0.88400
    -0.96498
    -2.03105
    -2.19763
    -1.46470
    -1.11489
    -1.54799
    -1.71456
    -1.81451
    -0.89835
    -0.89835
    -1.43139
    -3.26370
    -4.99608
    -5.21262
    -3.71345
    -0.98163
    -0.26537
    -2.66404
    -2.61406
    -1.86448
    -2.16431
    -2.26426
    -1.66459
     0.18439
     1.08389
     0.55085
     1.45035
     3.03281
     3.68245
     2.99949
     2.38317
     2.16662
     2.13331
     2.48311
     2.23325
     1.75019
     1.26712
     0.86734
     0.48422
     0.20104
     0.06778
    -0.16542
    -0.36531
    -0.48191
    -0.63183
    -0.71512
    -0.63183
    -0.81506
    -0.74843
    -0.71512
    -0.63183
    -0.58186
    -0.68180
    -0.71512
    -0.78175
    -0.59851
    -0.48191
    -0.49857
    -0.54854
    -0.51523
    -0.56520
    -0.51523
    -0.46525
    -0.48191
    -0.46525
    -0.51523
    -0.38197
    -0.44860
    -0.46525
    -0.51523
    -0.51523
    -0.51523
    -0.36531
    -0.43194
    -0.44860
    -0.54854
    -0.44860
    -0.46525
    -0.41528
    -0.48191
    -0.51523
    -0.49857
    -0.41528
    -0.38197
    -0.44860
    -0.53188
    -0.44860
    -0.56520
    -0.31534
    -0.34865
    -0.43194
    -0.49857
    -0.48191
    -0.41528
    -0.44860
    -0.46525
    -0.44860
    -0.41528
    -0.41528
    -0.33199
    -0.36531
    -0.43194
    -0.38197
    -0.34865
    -0.33199
    -0.21539
    -0.26537
    -0.29868
    -0.39862
    -0.26537
    -0.44860
    -0.43194
    -0.51523
    -0.53188
    -0.64849
    -0.33199
    -0.38197
    -0.53188
    -0.53188
    -0.56520
    -0.54854
    -0.44860
    -0.53188
    -0.51523
    -0.49857
    -0.38197
    -0.28202
    -0.29868
    -0.34865
    -0.29868
    -0.19874
    -0.21539
    -0.21539
    -0.33199
    -0.34865
    -0.31534
    -0.31534
    -0.04882
    -0.16542
    -0.31534
    -0.39862
    -0.43194
    -0.23205
     0.01781
     0.16773
     0.40093
     0.65079
     0.86734
     0.68411
     1.48367
     2.01670
     1.98339
     1.83347
     1.70021
     1.11720
     1.26712
     1.38372
     0.15107
    -0.66514
    -0.63183
    -0.61517
    -1.86448
    -2.04771
    -0.89835
    -1.74788
    -3.28036
    -4.01329
    -3.76343
    -2.83061
    -2.29757
    -1.48136
    -1.44804
    -1.38141
    -1.28147
    -1.13155
    -0.36531
     0.45090
     0.45090
     0.43425
     0.80071
     0.60082
    -0.14876
    -0.18208
     0.13441
    -0.14876
    -0.36531
    -0.68180
    -0.83172
    -0.94832
    -1.09824
    -1.29813
    -0.89835
    -0.98163
    -1.03161
    -1.26481
    -2.11434
    -2.31423
    -2.13100
    -1.66459
    -1.91445
    -1.88114
    -1.31478
    -1.21484
    -1.76453
    -1.68125
    -1.14821
    -1.36476
    -1.63128
    -1.46470
    -1.08158
    -0.38197
    -0.16542
     0.18439
    -0.11545
    -0.11545
    -0.08213
    -0.06548
    -0.09879
    -0.03216
    -0.13211
    -0.21539
    -0.48191
    -0.54854
    -0.31534
    -0.56520
    -0.68180
    -0.66514
    -0.68180
    -0.81506
    -0.79840
    -0.79840
    -0.74843
    -0.88169
    -0.91501
    -0.88169
    -0.76509
    -0.91501
    -0.94832
    -1.04826
    -1.04826
    -0.84838
    -0.51523
    -0.66514
    -0.98163
    -0.76509
    -0.69846
    -0.61517
    -0.44860
    -0.28202
    -0.28202
    -0.33199
    -0.24871
    -0.28202
    -0.28202
    -0.21539
    -0.14876
    -0.21539
    -0.28202
    -0.26537
    -0.18208
    -0.16542
    -0.19874
    -0.29868
    -0.29868
    -0.23205
    -0.28202
    -0.21539
    -0.14876
    -0.08213
    -0.11545
    -0.06548
    -0.26537
    -0.19874
    -0.38197
    -0.18208
    -0.23205
    -0.36531
    -0.33199
    -0.33199
    -0.31534
    -0.38197
    -0.36531
    -0.18208
    -0.29868
    -0.18208
    -0.18208
    -0.11545
    -0.08213
    -0.03216
    -0.03216
    -0.11545
    -0.03216
    -0.04882
     0.08444
    -0.09879
     0.00115
     0.10110
     0.20104
     0.05113
     0.13441
     0.01781
     0.16773
     0.58416
     0.38428
     0.40093
     0.45090
     0.50088
     0.35096
     0.31765
     0.88400
     1.23380
     1.13386
     1.20049
     1.06723
     0.46756
     0.36762
     0.48422
    -0.58186
    -1.41473
    -1.93111
    -1.64793
    -1.31478
    -0.73177
    -0.98163
    -1.74788
    -2.84727
    -2.91390
    -2.51412
    -3.33033
    -3.46359
    -3.59685
    -3.08047
    -3.26370
    -2.83061
    -2.21429
    -1.91445
    -2.09768
    -1.36476
    -1.33144
    -1.41473
    -1.49802
    -1.29813
    -1.66459
    -0.71512
    -0.69846
    -0.54854
    -0.44860
    -0.64849
    -0.58186
    -0.49857
    -0.61517
    -0.23205
     0.10110
     0.21770
     0.23436
     0.13441
     0.36762
    -0.19874
     0.11776
     0.23436
     0.85068
     1.55030
     1.43369
     1.35041
     1.36706
     1.48367
     1.01726
     0.80071
     0.41759
     0.71742
     1.01726
     1.01726
     0.73408
     0.26767
     0.20104
     0.13441
     0.11776
     0.11776
     0.21770
     0.06778
    -0.03216
     0.06778
    -0.03216
    -0.16542
    -0.11545
    -0.08213
    -0.14876
    -0.13211
    -0.16542
    -0.11545
    -0.08213
     0.01781
     0.08444
     0.00115
     0.03447
     0.00115
     0.00115
     0.10110
     0.00115
     0.06778
     0.05113
     0.08444
     0.10110
     0.01781
    -0.11545
    -0.18208
    -0.09879
    -0.16542
    -0.08213
     0.03447
     0.01781
    -0.09879
    -0.19874
    -0.09879
    -0.08213
    -0.18208
    -0.18208
     0.00115
    -0.01550
    -0.11545
    -0.08213
    -0.11545
    -0.09879
    -0.16542
    -0.23205
    -0.33199
    -0.29868
    -0.33199
    -0.24871
    -0.23205
    -0.14876
    -0.23205
    -0.34865
    -0.24871
    -0.14876
     0.00115
     0.18439
     0.35096
     0.43425
     0.43425
     0.55085
     0.46756
     0.55085
     0.65079
     0.56751
     0.55085
     0.66745
     0.61748
     0.45090
     0.53419
     0.65079
     0.58416
     0.36762
     0.15107
     0.11776
     0.11776
    -0.13211
     0.16773
     0.36762
     0.40093
     0.30099
     0.01781
     0.25102
     0.41759
     0.55085
     0.50088
     0.33430
     0.41759
     0.50088
     0.73408
     0.68411
     0.56751
     0.35096
     0.13441
     0.00115
     0.05113
     0.26767
     0.10110
    -0.23205
    -0.26537
    -0.28202
    -0.48191
    -0.59851
    -0.76509
    -0.56520
    -0.61517
    -0.78175
    -1.11489
    -1.11489
    -0.78175
    -0.71512
    -0.98163
    -1.44804
    -1.29813
    -1.03161
    -0.16542
    -0.23205
    -0.91501
    -1.38141
    -1.26481
    -0.86503
    -0.63183
    -0.56520
    -0.41528
    -0.29868
    -0.24871
    -0.34865
    -0.34865
    -0.26537
    -0.56520
    -0.54854
    -0.44860
    -0.71512
    -1.08158
    -1.41473
    -1.18152
    -0.73177
    -0.19874
    -0.41528
    -0.96498
    -0.81506
    -0.96498
    -0.93166
    -1.08158
    -0.84838
    -0.48191
    -0.31534
    -0.14876
     0.06778
    -0.08213
    -0.11545
    -0.14876
     0.01781
     0.16773
     0.20104
     0.21770
     0.13441
     0.08444
     0.11776
     0.03447
     0.10110
     0.00115
    -0.03216
     0.00115
     0.40093
     0.30099
     0.21770
     0.03447
     0.10110
     0.06778
    -0.01550
    -0.06548
    -0.04882
    -0.03216
     0.01781
     0.06778
     0.06778
     0.03447
    -0.13211
    -0.03216
     0.01781
     0.03447
    -0.04882
    -0.01550
    -0.08213
     0.00115
     0.06778
    -0.09879
     0.00115
    -0.06548
     0.08444
     0.41759
     0.45090
     0.38428
     0.36762
     0.45090
     0.68411
     0.61748
     0.50088
     0.63414
     0.56751
     0.65079
     0.83403
     0.81737
     0.60082
     0.55085
     0.45090
     0.31765
     0.31765
     0.15107
     0.10110
    -0.06548
     0.00115
     0.01781
    -0.09879
     0.18439
     0.45090
     0.96729
     0.98394
     0.51753
     0.18439
    -0.14876
     0.35096
     0.48422
     1.00060
     1.41704
     1.43369
     0.71742
     0.11776
     0.20104
     0.38428
     0.78405
     0.88400
     0.26767
     0.23436
    -0.06548
    -0.11545
    -0.21539
    -0.14876
     0.13441
     0.43425
     0.86734
     0.83403
     0.38428
     0.48422
     0.85068
     0.96729
     0.91731
     1.05057
     1.01726
     1.18383
     1.18383
     1.26712
     1.31709
     1.25046
     1.13386
     0.90066
     0.73408
     0.58416
     0.38428
     0.28433
     0.56751
     0.31765
     0.03447
    -0.39862
    -0.73177
    -0.93166
    -1.04826
    -1.04826
    -0.89835
    -0.73177
    -0.86503
    -0.78175
    -0.73177
    -0.88169
    -0.79840
    -0.66514
    -1.29813
    -2.08103
    -2.11434
    -2.09768
    -1.78119
    -1.03161
    -0.81506
    -1.41473
    -1.74788
    -2.08103
    -2.04771
    -2.13100
    -2.14766
    -2.33089
    -2.29757
    -1.99774
    -1.81451
    -1.61462
    -1.73122
    -1.78119
    -1.54799
    -1.43139
    -1.43139
    -1.21484
    -0.84838
    -0.58186
    -0.78175
    -0.66514
    -0.64849
    -0.38197
    -0.33199
    -0.11545
    -0.06548
     0.26767
     0.45090
     0.53419
     0.68411
     0.61748
     0.61748
     0.70077
     0.68411
     0.66745
     0.61748
     0.70077
     0.66745
     0.65079
     0.71742
     0.61748
     0.58416
     0.68411
     0.75074
     0.66745
     0.70077
     0.65079
     0.58416
     0.61748
     0.70077
     0.70077
     0.65079
     0.68411
     0.68411
     0.61748
     0.76740
     0.61748
     0.63414
     0.61748
     0.73408
     0.63414
     0.68411
     0.70077
     0.60082
     0.61748
     0.61748
     0.71742
     0.63414
     0.63414
     0.66745
     0.51753
     0.53419
     0.58416
     0.66745
     0.51753
     0.60082
     0.63414
     0.63414
     0.61748
     0.51753
     0.75074
     1.00060
     1.03392
     0.83403
     1.01726
     1.13386
     1.13386
     1.06723
     0.90066
     1.03392
     0.96729
     1.11720
     1.08389
     1.03392
     0.96729
     0.85068
     0.78405
     0.55085
     0.50088
     0.50088
     0.36762
     0.35096
     0.21770
     0.18439
     0.08444
     0.06778
    -0.03216
    -0.03216
    -0.04882
    -0.19874
    -0.21539
    -0.28202
    -0.29868
    -0.29868
    -0.29868
    -0.28202
    -0.46525
    -0.38197
    -0.38197
    -0.39862
    -0.41528
    -0.36531
    -0.41528
    -0.44860
    -0.34865
    -0.49857
    -0.43194
    -0.39862
    -0.39862
    -0.38197
    -0.39862
    -0.26537
    -0.16542
    -0.18208
    -0.06548
     0.03447
     0.05113
     0.20104
     0.36762
     0.73408
     1.06723
     1.51698
     2.00005
     1.50032
     0.88400
     0.91731
     0.86734
     0.18439
    -0.68180
    -0.88169
    -0.38197
    -0.38197
     0.36762
     1.15052
     0.08444
    -0.34865
    -0.39862
    -1.34810
    -1.99774
    -0.76509
    -0.04882
     0.65079
     0.83403
     0.95063
     0.25102
    -0.13211
    -0.34865
    -0.88169
    -1.73122
    -1.84782
    -0.93166
    -1.64793
    -2.48080
    -2.51412
    -2.71401
    -2.63072
    -2.79730
    -2.58075
    -2.78064
    -2.78064
    -2.36420
    -1.91445
    -1.61462
    -1.26481
    -1.06492
    -0.84838
    -0.58186
    -0.41528
    -0.29868
    -0.14876
    -0.21539
    -0.16542
    -0.04882
     0.10110
     0.03447
     0.08444
     0.11776
     0.21770
     0.23436
     0.38428
     0.28433
     0.10110
     0.35096
     0.45090
     0.38428
     0.53419
     0.31765
     0.30099
     0.35096
     0.38428
     0.36762
     0.33430
     0.28433
     0.26767
     0.25102
     0.38428
     0.16773
     0.25102
     0.18439
     0.10110
     0.06778
     0.20104
     0.06778
    -0.09879
     0.00115
    -0.01550
    -0.01550
    -0.11545
    -0.08213
     0.01781
     0.01781
     0.00115
     0.00115
    -0.09879
    -0.03216
    -0.03216
     0.03447
    -0.01550
     0.06778
    -0.06548
     0.01781
     0.11776
     0.05113
     0.01781
     0.00115
    -0.03216
    -0.01550
     0.03447
     0.01781
    -0.08213
    -0.09879
    -0.13211
    -0.09879
    -0.09879
    -0.03216
    -0.08213
    -0.24871
    -0.23205
    -0.13211
    -0.16542
    -0.19874
    -0.26537
    -0.24871
    -0.14876
    -0.13211
    -0.14876
    -0.13211
    -0.23205
    -0.23205
    -0.31534
    -0.14876
    -0.18208
    -0.34865
    -0.28202
    -0.21539
    -0.13211
    -0.03216
    -0.03216
    -0.24871
    -0.41528
    -0.21539
    -0.19874
    -0.16542
    -0.18208
    -0.19874
    -0.03216
     0.13441
     0.16773
    -0.09879
    -0.16542
    -0.11545
    -0.01550
     0.10110
     0.03447
    -0.06548
    -0.03216
     0.05113
     0.08444
     0.01781
     0.06778
     0.15107
    -0.06548
     0.05113
     0.10110
     0.16773
     0.36762
     0.43425
     0.51753
     0.76740
     0.60082
     0.45090
     0.73408
     0.71742
     0.88400
     1.15052
     1.60027
     1.33375
     0.43425
    -0.54854
    -0.89835
    -0.89835
    -0.61517
     0.83403
     0.40093
    -0.83172
    -1.61462
    -1.63128
    -1.88114
    -1.51467
    -1.33144
    -0.89835
    -0.46525
    -0.34865
    -0.16542
    -0.43194
    -0.71512
    -1.21484
    -1.09824
    -2.16431
    -1.38141
    -0.51523
    -1.56465
    -3.34699
    -3.28036
    -2.83061
    -2.94721
    -3.56354
    -3.46359
    -3.09713
    -2.78064
    -2.24760
    -1.09824
    -0.66514
    -1.09824
    -0.81506
    -0.01550
     0.96729
     1.68356
     2.05002
     2.34985
     2.66634
     2.59971
     2.33320
     2.08333
     1.96673
     1.31709
     1.58361
     1.85013
     1.45035
     1.05057
     0.68411
     0.45090
     0.63414
     0.58416
     0.45090
     0.48422
     0.53419
     0.58416
     0.53419
     0.61748
     0.68411
     0.60082
     0.48422
     0.50088
     0.68411
     0.71742
     0.50088
     0.50088
     0.55085
     0.51753
     0.45090
     0.50088
     0.48422
     0.56751
     0.53419
     0.50088
     0.51753
     0.45090
     0.43425
     0.31765
     0.46756
     0.45090
     0.41759
     0.33430
     0.36762
     0.38428
     0.33430
     0.30099
     0.26767
     0.18439
     0.21770
     0.23436
     0.31765
     0.23436
     0.18439
    -0.03216
     0.08444
     0.08444
     0.08444
     0.00115
     0.05113
    -0.01550
     0.06778
     0.05113
     0.00115
     0.01781
     0.06778
     0.05113
     0.03447
    -0.03216
    -0.01550
     0.01781
     0.05113
     0.11776
     0.11776
    -0.04882
    -0.06548
    -0.06548
     0.03447
     0.10110
     0.08444
    -0.04882
    -0.06548
     0.00115
     0.03447
     0.20104
     0.10110
     0.18439
     0.20104
     0.46756
     0.45090
     0.06778
     0.06778
     0.20104
