# Supplementary material for: Software algorithm and hardware design for real-time implementation of new spectral estimator
Source: Biomed Eng Online. 2014 May 9;13:61. doi: 10.1186/1475-925X-13-61 (PMC4057578; doi:10.1186/1475-925X-13-61)
Supplement: Additional file 2 — txtfiles.zip. [file 1475-925X-13-61-S2.zip › FILE114.TXT]

    -0.13384
     0.04725
    -0.17911
    -0.31493
    -0.22438
     0.31888
     0.13780
    -0.13384
     0.00198
     0.04725
    -0.17911
     0.13780
    -0.04329
     0.09252
    -0.04329
    -0.13384
     0.04725
     0.31888
     0.09252
    -0.04329
    -0.13384
     0.68106
     0.40943
     0.31888
     0.45470
     0.59052
     0.18307
    -0.72238
    -1.12983
    -0.76765
    -0.22438
    -0.81292
    -0.26966
    -0.81292
    -1.17510
    -1.53728
    -1.08456
    -0.54129
    -1.12983
    -1.03929
     0.27361
     0.68106
     0.45470
     0.13780
     0.59052
     1.08851
     1.76760
     1.72233
     1.36015
     1.45069
     1.54124
     0.95270
     0.45470
     1.17906
     1.17906
     0.13780
    -0.26966
    -0.36020
    -1.12983
    -0.81292
    -0.81292
    -0.94874
    -0.72238
    -0.58656
    -1.22037
    -1.31092
    -0.99401
    -0.26966
    -0.76765
    -1.03929
    -0.94874
    -0.99401
    -1.49201
    -1.22037
    -0.99401
    -1.71837
    -2.98600
    -2.48800
    -2.17109
    -2.03528
    -2.53327
    -2.66909
    -2.89545
    -3.07654
    -3.21236
    -3.71035
    -2.85018
    -2.94072
    -2.71436
    -2.62382
    -2.85018
    -2.85018
    -2.66909
    -2.17109
    -2.21637
    -1.94473
    -2.26164
    -2.62382
    -2.75963
    -2.26164
    -2.12582
    -2.53327
    -1.99000
    -1.85419
    -2.26164
    -2.17109
    -1.89946
    -1.99000
    -2.03528
    -1.71837
    -2.17109
    -2.57854
    -2.53327
    -2.75963
    -2.30691
    -1.67310
    -1.85419
    -2.53327
    -2.66909
    -1.62783
    -2.08055
    -2.26164
    -2.30691
    -2.26164
    -1.89946
    -2.12582
    -2.08055
    -2.12582
    -1.71837
    -2.17109
    -2.08055
    -2.17109
    -1.89946
    -2.08055
    -2.12582
    -1.76364
    -1.67310
    -1.89946
    -1.71837
    -1.85419
    -1.76364
    -1.62783
    -1.44674
    -1.22037
    -1.12983
    -1.03929
    -1.03929
    -1.31092
    -1.12983
    -1.17510
    -1.44674
    -1.26565
    -1.22037
    -1.58255
    -1.35619
    -1.58255
    -1.58255
    -1.67310
    -1.80891
    -1.67310
    -1.62783
    -1.58255
    -1.85419
    -1.80891
    -1.67310
    -1.53728
    -1.85419
    -1.67310
    -1.44674
    -1.62783
    -1.12983
    -1.40146
    -1.17510
    -1.31092
    -1.40146
    -0.85820
    -0.94874
    -0.85820
    -0.99401
    -0.67711
    -0.58656
    -0.63183
    -0.90347
    -0.67711
    -0.40547
    -0.54129
    -0.58656
    -0.81292
    -0.63183
    -0.67711
    -0.31493
    -0.54129
    -0.72238
    -0.72238
    -0.54129
    -0.67711
    -0.76765
    -0.63183
    -0.49602
    -0.26966
    -0.13384
    -0.40547
     0.04725
     0.09252
    -0.17911
    -0.54129
    -1.40146
    -1.62783
    -0.26966
     0.49997
     0.09252
     0.00198
    -0.31493
    -0.17911
    -0.13384
    -0.31493
     0.63579
     0.72634
     0.68106
     0.72634
     0.90743
     1.36015
     1.99396
     2.03923
     1.85814
     1.49597
     1.36015
     1.72233
     1.67705
     2.62777
     2.22032
     1.26960
     0.95270
     0.68106
     0.18307
     0.68106
     0.40943
     0.22834
     0.27361
    -0.04329
    -0.49602
    -0.58656
    -0.17911
    -0.45074
    -0.81292
    -1.08456
    -1.17510
    -1.08456
    -0.94874
    -0.45074
    -0.36020
    -0.76765
    -0.36020
     0.09252
    -0.08857
    -0.45074
    -0.58656
    -0.22438
    -0.13384
     0.27361
     0.22834
    -0.22438
    -0.49602
     0.09252
    -0.58656
     0.45470
     1.17906
    -0.08857
    -0.49602
    -0.45074
    -0.04329
     0.13780
     0.31888
     0.72634
    -0.04329
    -0.13384
    -0.17911
     0.09252
    -0.13384
     0.13780
     0.18307
     0.36416
    -0.17911
    -1.12983
    -1.03929
    -0.08857
    -0.04329
    -0.17911
    -0.58656
    -0.90347
    -0.54129
    -0.45074
    -0.13384
    -0.49602
    -0.81292
    -0.40547
    -0.31493
    -0.36020
    -0.45074
    -0.72238
    -0.67711
    -0.45074
    -0.22438
    -0.13384
    -0.31493
    -0.58656
    -0.40547
    -0.45074
    -0.31493
    -0.26966
    -0.31493
    -0.13384
    -0.31493
    -0.72238
    -0.22438
    -0.49602
    -0.58656
    -0.26966
    -0.45074
    -0.36020
    -0.45074
    -0.22438
    -0.13384
    -0.08857
    -0.58656
    -0.81292
    -0.81292
    -0.36020
     0.13780
     0.27361
     0.72634
     0.68106
     0.00198
     0.00198
    -0.13384
     0.22834
     0.31888
     0.54525
     0.68106
     0.77161
     0.45470
     0.36416
     0.59052
     0.31888
     0.45470
    -0.26966
     0.13780
     0.49997
     0.00198
    -0.13384
    -0.04329
    -0.08857
    -0.31493
    -0.45074
     0.13780
     0.18307
     0.13780
    -0.08857
     0.00198
     0.04725
     0.04725
     0.04725
     0.27361
     0.54525
     0.59052
     0.49997
     0.49997
     0.45470
     0.54525
     0.27361
     0.40943
     0.49997
     0.68106
     1.08851
     0.90743
     1.08851
     0.77161
     0.68106
     0.54525
     1.17906
     1.36015
     1.54124
     1.45069
     0.95270
     0.99797
     0.63579
     0.31888
     0.49997
     1.13379
     1.36015
     0.72634
    -0.13384
    -0.85820
    -1.62783
    -0.99401
    -0.08857
     0.18307
    -0.22438
    -0.45074
    -0.40547
    -0.58656
    -0.81292
    -0.36020
    -0.08857
     0.13780
     0.22834
     0.04725
    -0.81292
    -0.72238
     0.99797
     1.63178
     0.68106
    -1.22037
    -1.22037
    -0.81292
    -0.54129
    -0.49602
    -0.76765
    -0.58656
    -0.94874
    -0.99401
    -0.85820
    -1.12983
    -1.12983
    -1.08456
    -0.94874
    -0.99401
    -0.72238
    -0.76765
    -0.58656
    -0.58656
    -0.45074
    -0.63183
    -0.81292
    -0.49602
    -0.58656
    -0.49602
    -0.72238
    -0.58656
    -0.54129
    -0.76765
    -0.81292
    -0.85820
    -0.94874
    -0.76765
    -0.36020
    -0.81292
    -0.76765
    -0.72238
    -0.72238
    -0.85820
    -0.99401
    -0.72238
    -0.40547
    -0.36020
    -0.81292
    -0.76765
    -0.76765
    -0.67711
    -0.94874
    -0.40547
    -0.58656
    -0.58656
    -0.49602
    -0.94874
    -0.76765
    -0.85820
    -0.90347
    -0.54129
    -0.40547
    -0.54129
    -0.76765
    -0.63183
    -0.67711
    -0.72238
    -0.81292
    -0.49602
    -0.26966
    -0.22438
    -0.67711
    -0.54129
    -0.63183
    -0.72238
    -0.45074
    -0.45074
    -0.54129
    -0.49602
    -0.40547
    -0.40547
    -0.49602
    -0.36020
    -0.63183
    -0.85820
    -0.40547
    -0.40547
    -0.58656
    -0.49602
    -0.45074
    -0.54129
    -0.58656
    -0.26966
    -0.36020
    -0.45074
    -0.63183
    -0.31493
    -0.40547
    -0.26966
    -0.63183
    -0.63183
    -0.40547
    -0.45074
    -0.40547
    -0.67711
    -0.31493
    -0.26966
    -0.45074
    -0.58656
    -0.45074
    -0.13384
    -0.26966
    -0.36020
    -0.26966
     0.00198
    -0.31493
    -0.45074
    -0.26966
     0.22834
    -0.04329
    -0.22438
    -0.17911
    -0.40547
    -0.54129
    -0.22438
    -0.54129
    -0.36020
    -0.36020
    -0.26966
    -0.40547
    -0.26966
    -0.45074
    -0.40547
    -0.49602
    -0.04329
    -0.45074
    -0.26966
    -0.04329
    -0.08857
     0.13780
     0.40943
     0.22834
     0.22834
     0.09252
     0.13780
     0.13780
     0.36416
     0.13780
     0.13780
    -0.17911
     0.40943
     0.13780
     0.22834
    -0.17911
    -0.40547
    -0.31493
     0.18307
     0.45470
     0.36416
    -0.04329
     0.13780
    -0.04329
     0.49997
     0.68106
     0.77161
     0.95270
     0.90743
     1.36015
     0.59052
     0.90743
     0.99797
     0.68106
     0.40943
     0.40943
     0.72634
     1.04324
     0.90743
     0.13780
     0.04725
     0.36416
     0.31888
     0.04725
     0.13780
     0.77161
    -0.17911
    -0.13384
     0.18307
     0.59052
     0.99797
     1.26960
     1.81287
     2.26559
     1.63178
     0.36416
    -0.58656
     0.68106
     1.13379
     1.45069
     0.77161
     1.22433
     1.08851
     0.59052
     0.40943
    -0.04329
    -0.26966
    -0.26966
    -0.49602
    -0.54129
    -0.36020
    -0.45074
    -0.76765
    -0.45074
    -0.58656
     0.27361
     0.22834
    -0.17911
    -0.36020
     0.09252
     1.08851
     0.68106
     0.31888
     0.49997
     0.81688
     1.58651
     1.99396
     1.90342
     1.17906
     1.22433
     0.99797
     1.26960
     1.17906
     1.17906
     1.31488
     0.90743
     0.68106
     0.72634
     0.36416
     0.27361
     0.18307
    -0.04329
    -0.13384
     0.22834
    -0.22438
     0.13780
    -0.17911
    -0.22438
    -0.22438
    -0.22438
     0.04725
    -0.17911
    -0.22438
    -0.08857
    -0.08857
    -0.26966
    -0.36020
    -0.36020
    -0.17911
    -0.04329
     0.04725
    -0.54129
    -0.31493
    -0.08857
     0.04725
    -0.45074
    -0.22438
     0.22834
    -0.17911
    -0.04329
     0.13780
    -0.13384
     0.00198
    -0.13384
     0.13780
    -0.13384
    -0.08857
    -0.22438
    -0.08857
    -0.04329
     0.00198
    -0.36020
    -0.08857
    -0.26966
    -0.22438
    -0.08857
    -0.31493
    -0.26966
    -0.17911
    -0.40547
    -0.36020
     0.00198
     0.00198
    -0.13384
    -0.04329
     0.09252
    -0.13384
    -0.31493
    -0.22438
     0.22834
     0.04725
     0.18307
     0.04725
     0.04725
    -0.17911
    -0.26966
    -0.08857
    -0.08857
     0.36416
    -0.26966
    -0.17911
    -0.36020
    -0.72238
    -0.58656
    -0.31493
     0.00198
    -0.22438
    -0.45074
    -0.26966
    -0.26966
    -0.31493
    -0.49602
    -0.67711
    -0.40547
    -0.31493
    -0.22438
     0.00198
     0.04725
     0.04725
     0.09252
     0.00198
     0.45470
     0.59052
    -0.08857
     0.45470
     0.77161
     0.99797
     0.72634
     1.08851
     1.45069
     1.36015
     1.49597
     1.26960
     1.26960
     1.17906
     1.36015
     1.22433
     1.45069
     1.76760
     0.95270
     0.90743
     0.68106
     0.86215
     1.04324
     0.72634
     0.49997
     0.72634
     0.36416
     0.45470
     0.63579
     0.45470
     0.27361
     0.36416
     0.13780
     0.40943
     0.40943
     0.49997
     1.17906
     1.36015
     0.99797
     0.68106
     0.45470
     0.27361
     0.90743
     1.22433
     1.22433
     1.26960
     1.04324
     0.99797
     0.22834
     0.63579
     1.04324
     0.27361
     0.54525
    -0.17911
     0.13780
     0.13780
    -0.31493
    -0.22438
    -0.13384
    -0.22438
     0.22834
    -0.04329
    -0.49602
     0.04725
    -0.36020
    -0.26966
    -0.26966
     0.45470
     1.13379
     0.77161
     0.13780
     0.27361
     0.13780
     0.45470
     0.77161
     1.17906
     1.13379
     0.99797
     0.63579
     0.54525
     0.63579
     0.99797
     1.45069
     1.36015
     1.31488
     1.13379
     1.54124
     1.58651
     1.72233
     1.45069
     1.45069
     1.63178
     1.90342
     2.08451
     1.85814
     1.76760
     1.54124
     1.22433
     1.72233
     1.54124
     1.08851
     0.99797
     1.08851
     1.04324
     0.90743
     0.68106
     0.54525
     0.36416
     0.68106
     0.36416
     0.36416
     0.13780
     0.09252
    -0.04329
     0.40943
     0.54525
     0.04725
     0.09252
     0.09252
    -0.08857
     0.09252
     0.31888
     0.09252
    -0.04329
    -0.08857
     0.18307
     0.13780
     0.00198
     0.00198
    -0.22438
     0.13780
     0.22834
    -0.13384
     0.04725
     0.13780
     0.31888
     0.13780
     0.13780
     0.04725
     0.22834
     0.18307
     0.13780
     0.27361
     0.18307
     0.04725
    -0.04329
     0.13780
     0.31888
     0.27361
     0.18307
     0.22834
     0.36416
     0.22834
     0.09252
     0.13780
    -0.04329
     0.45470
     0.18307
     0.09252
     0.31888
     0.27361
     0.13780
     0.13780
     0.45470
     0.40943
     0.18307
     0.22834
     0.22834
     0.18307
     0.54525
     0.36416
     0.45470
     0.68106
     0.68106
     0.59052
     0.63579
     0.68106
     0.49997
     0.40943
     0.68106
     0.95270
     0.45470
     0.40943
     0.45470
     0.68106
     0.72634
     0.49997
     0.45470
     0.72634
     0.72634
     0.86215
     1.17906
     1.40542
     1.13379
     0.95270
     1.72233
     2.22032
     1.90342
     1.76760
     0.72634
     0.31888
     1.08851
     1.45069
     1.36015
     1.49597
     1.17906
     0.49997
     0.49997
     0.68106
     0.31888
     0.31888
     0.22834
     0.59052
     0.54525
     0.40943
     0.45470
     0.90743
     0.49997
     0.90743
     0.81688
     1.04324
     0.72634
     1.31488
     1.13379
     0.72634
     1.36015
     1.26960
     0.40943
     0.45470
     0.86215
     0.95270
     1.13379
     0.90743
     0.77161
     1.13379
     1.17906
     1.08851
     0.90743
     0.99797
     0.86215
     0.99797
     1.17906
     1.13379
     1.17906
     1.85814
     1.72233
     1.17906
     1.22433
     1.26960
     1.94869
     1.45069
     1.63178
     1.08851
     1.22433
     1.76760
     2.31087
     1.63178
     0.77161
     0.59052
     0.45470
     1.08851
     2.12978
     2.49196
     1.76760
    -0.36020
    -0.81292
     0.09252
    -0.22438
     0.59052
    -0.08857
     0.45470
     0.31888
     0.04725
    -0.17911
    -1.26565
    -1.31092
    -0.99401
    -0.58656
    -0.26966
    -0.08857
    -0.13384
    -0.04329
    -0.36020
     0.04725
    -0.22438
    -0.54129
    -0.45074
     0.00198
     0.45470
     0.59052
     0.59052
     0.45470
    -0.04329
     0.22834
     0.68106
     0.27361
     0.68106
     0.77161
     0.63579
     0.45470
     0.45470
     0.63579
     0.59052
     0.40943
     0.63579
     0.36416
     0.45470
     0.40943
     0.13780
     0.18307
     0.49997
     0.18307
     0.13780
     0.31888
     0.40943
     0.04725
     0.13780
     0.31888
     0.13780
     0.13780
     0.27361
     0.22834
     0.27361
     0.22834
     0.27361
    -0.04329
     0.59052
     0.31888
     0.13780
     0.13780
     0.13780
     0.22834
     0.18307
     0.18307
     0.13780
     0.22834
     0.22834
     0.13780
     0.09252
     0.31888
     0.04725
     0.04725
     0.45470
     0.40943
     0.04725
     0.22834
     0.22834
     0.18307
     0.18307
     0.13780
     0.13780
     0.18307
     0.31888
     0.22834
     0.54525
     0.18307
     0.40943
    -0.04329
     0.27361
     0.49997
     0.68106
     0.54525
     0.54525
     0.68106
     0.54525
     0.49997
     0.59052
     0.54525
     0.63579
     0.45470
     0.31888
     0.59052
     0.63579
     0.27361
     0.40943
     0.68106
     0.40943
     0.40943
     0.59052
     0.81688
     0.90743
     0.86215
     1.17906
     1.17906
     1.49597
     1.31488
     1.49597
     1.36015
     0.72634
     0.31888
     0.54525
     1.63178
     1.45069
     0.86215
     0.77161
     0.68106
     0.22834
     0.27361
     0.13780
     0.68106
     0.77161
     0.49997
     0.49997
     0.72634
     0.81688
     0.81688
     0.31888
     1.13379
     1.13379
     1.26960
     1.26960
     1.22433
     1.49597
     1.45069
     1.08851
     0.59052
     0.99797
     0.99797
     0.81688
     0.90743
     0.81688
     0.81688
     0.77161
     1.17906
     1.72233
     1.17906
     0.99797
     0.81688
     1.49597
     1.40542
     1.45069
     1.49597
     1.85814
     1.90342
     1.76760
     1.94869
     1.58651
     1.63178
     1.76760
     1.67705
     1.76760
     1.31488
     1.17906
     1.36015
     1.54124
     1.26960
     1.54124
     1.17906
     1.49597
     1.49597
     1.04324
     0.86215
     0.90743
     1.08851
     1.58651
     0.81688
     0.99797
     0.90743
     0.31888
     0.31888
     0.27361
     0.31888
     0.22834
     0.00198
     0.04725
    -0.08857
    -0.08857
    -0.17911
    -0.08857
     0.04725
     0.13780
    -0.13384
    -0.13384
     0.22834
    -0.08857
     0.22834
     0.18307
     0.27361
     0.22834
     0.27361
     0.31888
     0.45470
     0.40943
     0.27361
     0.04725
     0.40943
     0.18307
     0.00198
     0.04725
     0.31888
    -0.04329
    -0.49602
    -0.04329
    -0.54129
    -0.36020
    -0.45074
    -0.31493
     0.22834
     0.31888
     0.04725
     0.00198
     0.31888
     0.49997
     0.68106
    -0.17911
     0.36416
    -0.17911
     0.27361
     0.59052
     1.17906
     0.95270
     0.22834
    -0.08857
    -0.13384
    -0.22438
    -0.13384
     0.22834
     0.31888
     0.40943
     0.04725
    -0.17911
     0.49997
     0.18307
     0.04725
     0.68106
     0.09252
     0.00198
     0.13780
     0.22834
     0.13780
     0.59052
     0.27361
     0.18307
     0.04725
     0.13780
     0.77161
     0.22834
     0.49997
     0.31888
     0.45470
     0.40943
     0.90743
     0.99797
     0.81688
     0.72634
     0.86215
     0.54525
     0.86215
     0.59052
     0.40943
     0.36416
     0.13780
     0.27361
     0.04725
    -0.04329
    -0.08857
    -0.17911
    -0.31493
    -0.26966
    -0.08857
    -0.08857
    -0.40547
     0.09252
     0.40943
     0.54525
     0.40943
     0.40943
     0.99797
     0.90743
     1.08851
     1.63178
     1.13379
     0.00198
     0.27361
     1.04324
     1.04324
     1.26960
     0.81688
     0.18307
     0.40943
     0.49997
     0.49997
     0.09252
     0.00198
     0.00198
    -0.17911
     0.49997
     0.59052
     0.36416
     0.36416
     0.40943
     0.59052
     0.45470
     0.49997
     0.77161
     1.04324
     1.17906
     1.08851
     0.49997
     0.49997
     0.68106
     0.54525
     0.95270
     0.90743
     0.49997
     0.49997
     0.77161
     0.36416
     0.27361
     0.18307
     0.40943
     0.54525
     0.59052
     0.36416
     0.77161
     0.54525
     0.68106
    -0.22438
     0.27361
     1.40542
     0.59052
     0.31888
     1.22433
     1.36015
     1.13379
     1.13379
     0.36416
     1.31488
     1.22433
     1.08851
     1.13379
     1.63178
     1.26960
     1.08851
     0.68106
     0.90743
     0.77161
     0.68106
     0.49997
     0.40943
     0.54525
     0.40943
     0.22834
    -0.04329
    -0.22438
     0.00198
    -0.31493
    -0.04329
    -0.13384
     0.18307
    -0.26966
     0.18307
     0.13780
     0.00198
    -0.13384
    -0.13384
     0.13780
     0.18307
    -0.13384
     0.00198
    -0.04329
    -0.08857
    -0.17911
     0.09252
    -0.13384
    -0.04329
     0.00198
    -0.17911
     0.22834
    -0.04329
    -0.17911
    -0.04329
     0.13780
     0.09252
     0.00198
    -0.36020
     0.13780
     0.09252
     0.13780
    -0.04329
     0.13780
     0.09252
     0.04725
    -0.04329
     0.40943
     0.18307
    -0.04329
     0.59052
     0.45470
     0.68106
     0.40943
     0.36416
     0.54525
     0.68106
     0.90743
     0.59052
     0.27361
     0.40943
     0.54525
     0.09252
     0.40943
     0.40943
     0.13780
     0.13780
     0.18307
     0.04725
     0.22834
    -0.08857
    -0.58656
    -0.26966
     0.04725
    -0.08857
    -0.08857
     0.00198
    -0.31493
    -0.17911
     0.40943
     0.86215
    -0.13384
    -0.31493
    -0.63183
    -1.12983
    -0.45074
    -0.26966
     0.04725
     0.22834
    -0.31493
    -0.54129
    -1.17510
    -0.99401
    -0.90347
    -0.90347
    -0.67711
     0.27361
     0.59052
     0.22834
    -0.45074
    -0.63183
    -0.58656
     0.04725
     0.31888
     0.18307
     0.13780
    -0.13384
    -0.26966
     0.00198
     0.13780
     0.36416
    -0.63183
    -0.45074
     0.13780
    -0.04329
     0.00198
     0.36416
     0.63579
     0.68106
     0.49997
     0.45470
    -0.04329
    -0.67711
    -0.36020
     0.09252
     0.95270
     1.08851
     0.22834
     0.00198
     0.22834
     0.04725
     0.54525
     0.18307
     0.27361
     0.31888
     0.13780
     0.86215
     0.68106
     0.59052
     0.54525
     0.86215
     0.90743
     1.31488
     1.54124
     0.90743
     1.54124
     1.67705
     1.49597
     1.17906
     0.81688
     1.26960
     0.90743
     1.31488
     1.13379
     1.72233
     1.54124
     1.26960
     1.81287
     1.13379
     1.08851
     0.86215
     1.63178
     1.90342
     1.36015
     1.54124
     1.36015
     1.36015
     1.36015
     1.76760
     2.08451
     1.85814
     1.54124
     1.22433
     1.76760
     1.76760
     1.26960
     1.13379
     1.36015
     1.36015
     1.54124
     1.26960
     1.08851
     1.13379
     0.81688
     0.90743
     0.99797
     0.72634
     0.68106
     0.63579
     0.63579
     0.27361
     0.31888
    -0.13384
    -0.22438
     0.18307
    -0.22438
     0.00198
    -0.04329
    -0.31493
    -0.26966
    -0.31493
    -0.54129
    -0.08857
    -0.04329
    -0.13384
     0.04725
     0.27361
     0.00198
    -0.49602
    -0.54129
     0.18307
     0.31888
     0.09252
    -0.04329
    -0.17911
    -0.04329
    -0.08857
    -0.04329
    -0.26966
    -0.58656
    -0.49602
    -0.58656
    -0.31493
    -0.36020
    -0.40547
    -0.81292
    -0.54129
    -0.22438
    -0.45074
    -0.40547
     0.18307
    -0.04329
    -0.17911
    -0.54129
    -0.17911
     0.04725
     0.18307
     0.09252
     0.27361
     0.27361
     0.40943
    -0.04329
     0.18307
     0.22834
    -0.04329
    -0.54129
    -0.17911
    -0.17911
    -0.36020
    -0.22438
    -0.17911
     0.04725
     0.09252
    -0.04329
    -0.54129
    -0.13384
    -0.26966
    -0.26966
    -0.54129
     0.27361
     0.09252
     0.22834
     0.27361
    -0.04329
     0.13780
    -0.08857
     0.18307
     0.18307
     0.00198
     0.04725
     0.00198
     0.13780
    -0.04329
    -0.08857
    -0.63183
    -0.13384
     0.04725
    -0.36020
    -0.45074
    -0.13384
    -0.31493
    -0.40547
    -0.17911
    -0.22438
    -0.13384
    -0.17911
    -0.31493
    -0.17911
    -0.22438
    -0.04329
    -0.17911
    -0.04329
    -0.08857
    -0.22438
     0.13780
    -0.13384
    -0.04329
    -0.26966
    -0.40547
     0.00198
    -0.17911
     0.04725
     0.13780
    -0.04329
    -0.04329
    -0.13384
    -0.49602
    -0.58656
    -0.13384
    -0.81292
    -0.22438
     0.36416
     0.27361
     0.04725
    -0.40547
    -0.31493
    -0.08857
     0.31888
     0.99797
     0.95270
     0.59052
    -0.72238
    -0.99401
     0.27361
     0.09252
     0.09252
     1.04324
     0.99797
     0.68106
    -0.08857
    -0.04329
     0.49997
     0.31888
     0.77161
     0.45470
     0.27361
     0.49997
     0.63579
     1.26960
     1.36015
     1.63178
     1.76760
     1.13379
     1.31488
     1.58651
     1.22433
     1.26960
     1.13379
     0.90743
     0.22834
     0.31888
     1.36015
     1.67705
     1.67705
     1.08851
     0.99797
     1.17906
     0.36416
    -0.36020
     0.31888
     0.90743
     0.86215
     0.90743
     0.59052
     0.90743
     0.31888
     0.49997
     0.00198
    -0.40547
    -0.45074
    -0.58656
    -0.99401
    -0.90347
    -0.26966
    -1.40146
    -1.26565
    -1.08456
    -1.35619
    -1.53728
    -1.80891
    -1.99000
    -1.67310
    -1.40146
    -1.22037
    -1.53728
    -1.58255
    -1.26565
    -1.17510
    -1.49201
    -0.94874
    -1.12983
    -1.44674
    -1.26565
    -0.99401
    -1.03929
    -1.17510
    -1.08456
    -0.99401
    -1.08456
    -0.90347
    -1.17510
    -1.12983
    -1.17510
    -1.03929
    -1.26565
    -1.22037
    -0.94874
    -1.22037
    -1.17510
    -1.17510
    -1.17510
    -0.90347
    -1.12983
    -1.31092
    -1.08456
    -0.99401
    -1.08456
    -1.44674
    -1.12983
    -1.22037
    -1.12983
    -1.31092
    -1.17510
    -1.62783
    -1.22037
    -1.53728
    -1.53728
    -1.99000
    -1.62783
    -1.44674
    -1.67310
    -1.67310
    -1.76364
    -1.76364
    -1.76364
    -2.12582
    -2.03528
    -1.76364
    -1.03929
    -1.49201
    -1.80891
    -1.71837
    -1.49201
    -1.31092
    -1.26565
    -1.22037
    -1.31092
    -0.99401
    -1.17510
    -1.26565
    -1.17510
    -1.40146
    -1.35619
    -1.49201
    -1.12983
    -0.67711
    -1.17510
    -0.99401
    -1.17510
    -1.08456
    -0.94874
    -1.31092
    -1.53728
    -1.53728
    -1.26565
    -0.99401
    -0.67711
    -0.63183
    -0.76765
    -1.12983
    -0.67711
    -0.49602
    -0.76765
    -0.81292
    -0.81292
    -0.85820
    -0.54129
    -0.40547
    -0.54129
    -0.58656
    -0.45074
    -0.26966
    -0.36020
    -0.36020
    -0.36020
    -0.49602
    -0.45074
    -0.08857
    -0.54129
    -0.58656
    -0.54129
    -0.08857
     0.13780
    -0.04329
    -0.04329
    -0.26966
    -0.40547
     0.04725
     0.27361
     0.00198
    -0.54129
    -0.08857
     0.36416
     0.40943
    -0.08857
    -0.31493
     0.22834
     0.40943
     0.13780
    -0.85820
    -0.54129
    -0.45074
    -0.63183
    -0.54129
    -0.22438
    -0.58656
    -0.67711
    -0.99401
    -1.35619
    -0.99401
    -1.12983
    -1.03929
    -1.53728
    -1.17510
    -1.22037
    -1.44674
    -1.12983
    -0.72238
    -0.58656
    -0.67711
    -0.85820
    -1.40146
    -1.17510
    -0.90347
    -1.12983
    -0.94874
    -0.76765
    -0.85820
    -0.67711
    -0.22438
    -0.58656
    -1.03929
    -1.17510
    -1.17510
    -1.31092
    -0.54129
    -0.36020
    -0.22438
    -0.08857
    -0.76765
    -0.90347
    -0.99401
     0.13780
     0.13780
     0.13780
    -0.40547
    -0.67711
    -0.54129
    -0.17911
    -0.45074
    -0.13384
    -0.26966
    -0.31493
    -0.81292
    -0.49602
    -0.63183
    -0.58656
    -0.72238
    -0.76765
    -0.67711
    -0.90347
    -0.90347
    -0.54129
    -0.40547
    -0.04329
    -0.17911
    -0.45074
    -0.49602
    -0.40547
    -0.40547
    -0.13384
    -0.22438
     0.13780
    -0.26966
    -0.13384
     0.13780
    -0.22438
    -0.08857
    -0.13384
    -0.08857
    -0.36020
    -0.31493
    -0.36020
    -0.22438
    -0.63183
    -0.13384
    -0.45074
    -0.22438
    -0.54129
    -0.63183
    -0.58656
    -0.08857
    -0.49602
    -0.49602
    -0.63183
    -0.49602
    -0.36020
    -0.67711
    -0.85820
    -0.81292
    -0.90347
    -0.67711
    -0.45074
    -0.72238
    -0.90347
    -0.99401
    -0.94874
    -0.58656
    -0.94874
    -0.72238
    -0.63183
    -0.54129
    -0.45074
    -0.40547
    -0.22438
    -0.63183
    -0.31493
    -0.17911
    -0.13384
    -0.36020
    -0.31493
    -0.04329
    -0.36020
     0.09252
     0.63579
     0.27361
    -0.31493
    -0.31493
     0.04725
     0.27361
     0.00198
     0.13780
    -0.04329
    -0.31493
    -0.13384
    -0.22438
     0.27361
     0.18307
    -0.40547
    -0.67711
    -0.63183
    -0.94874
    -0.17911
    -0.13384
    -0.36020
    -0.31493
    -0.63183
    -0.36020
    -0.31493
    -0.49602
    -0.63183
    -0.58656
     0.04725
    -0.17911
    -0.26966
    -0.17911
     0.59052
     0.04725
    -0.36020
    -0.17911
    -0.40547
     0.04725
     0.27361
    -0.04329
     0.00198
    -0.17911
    -0.13384
    -0.13384
     0.18307
     0.18307
    -0.22438
    -0.36020
     0.13780
     0.09252
    -0.31493
    -0.22438
    -0.17911
    -0.13384
     0.13780
    -0.08857
     0.04725
    -0.13384
    -0.17911
    -0.17911
    -0.04329
     0.31888
     0.09252
    -0.13384
    -0.04329
     0.31888
    -0.04329
     0.27361
     0.09252
    -0.08857
     0.00198
    -0.13384
     0.13780
    -0.17911
     0.00198
    -0.08857
    -0.13384
     0.00198
     0.09252
    -0.13384
    -0.26966
    -0.04329
    -0.36020
     0.04725
    -0.31493
    -0.85820
    -0.08857
    -0.63183
    -0.40547
     0.13780
    -0.81292
    -1.44674
    -0.63183
    -0.31493
    -0.49602
    -0.58656
    -1.35619
    -0.26966
    -0.31493
    -0.13384
    -0.17911
    -0.67711
    -0.49602
    -0.54129
     0.54525
     0.68106
     0.90743
     0.90743
     0.45470
     0.40943
     0.27361
     0.77161
     0.77161
     0.99797
     0.22834
     0.54525
     0.45470
     0.31888
     0.36416
     0.54525
     0.09252
    -0.04329
    -0.22438
    -0.67711
    -0.54129
    -0.45074
    -0.67711
    -0.81292
    -0.81292
    -0.36020
    -0.26966
    -0.54129
    -0.40547
    -0.94874
    -0.94874
    -0.58656
    -0.58656
    -0.54129
    -0.54129
     0.13780
     0.09252
     0.00198
     0.04725
     0.22834
     0.27361
    -0.17911
     0.59052
     0.95270
     0.68106
     0.13780
    -0.04329
     0.09252
     0.36416
     0.77161
     0.59052
     0.59052
     0.54525
     0.40943
     0.54525
     0.40943
     0.18307
    -0.04329
     0.09252
    -0.04329
     0.49997
     0.59052
     0.09252
    -0.45074
    -0.45074
    -0.40547
    -0.58656
    -0.31493
    -0.31493
    -0.45074
    -0.99401
    -0.63183
    -0.04329
    -0.63183
    -0.76765
    -0.54129
    -0.67711
    -0.13384
     0.31888
     0.36416
     0.09252
    -0.17911
     0.04725
     0.86215
     0.77161
     0.49997
     0.18307
     0.68106
     0.77161
     0.13780
     0.40943
     0.59052
    -0.04329
     0.04725
     0.04725
     0.54525
     0.54525
    -0.13384
    -0.04329
    -0.04329
    -0.04329
    -0.36020
    -0.13384
    -0.17911
    -0.31493
    -0.17911
    -0.63183
     0.04725
     0.00198
    -0.04329
     0.00198
    -0.04329
    -0.26966
    -0.04329
    -0.17911
     0.00198
    -0.08857
    -0.22438
    -0.04329
     0.13780
     0.13780
     0.13780
    -0.22438
     0.18307
     0.13780
     0.00198
    -0.13384
     0.09252
     0.04725
     0.18307
     0.09252
    -0.08857
     0.00198
     0.27361
    -0.54129
    -0.22438
     0.13780
     0.00198
    -0.04329
     0.18307
     0.22834
    -0.13384
     0.00198
     0.22834
     0.09252
     0.04725
    -0.04329
    -0.04329
     0.04725
     0.27361
     0.04725
    -0.13384
    -0.17911
    -0.08857
    -0.31493
    -0.40547
    -0.76765
    -1.12983
    -0.58656
    -0.67711
    -1.17510
    -0.99401
    -0.67711
    -0.81292
    -0.67711
    -0.81292
    -0.58656
    -0.85820
    -0.76765
    -0.90347
    -0.90347
    -1.22037
    -0.72238
    -0.99401
    -1.12983
    -1.31092
    -1.40146
    -0.45074
    -0.45074
    -1.17510
    -2.17109
    -1.44674
    -0.81292
    -0.63183
    -0.13384
    -0.54129
    -0.63183
    -0.72238
    -0.13384
     0.68106
     0.54525
     0.49997
     0.77161
     0.63579
     0.49997
     0.81688
     0.77161
     1.26960
     1.49597
     1.17906
     1.04324
     0.77161
     1.17906
     1.31488
     1.36015
     1.22433
     0.31888
     0.31888
     0.54525
     0.49997
     0.95270
     0.77161
     0.22834
    -0.13384
    -0.67711
    -0.72238
    -0.45074
     0.04725
    -0.54129
    -0.81292
    -0.67711
     0.09252
    -0.40547
    -0.22438
    -0.22438
     0.13780
    -0.04329
    -0.17911
    -0.04329
     0.13780
     0.31888
     0.77161
     0.63579
     0.99797
     0.45470
     0.68106
     0.36416
     0.72634
     0.40943
     0.22834
     0.31888
     0.68106
     0.27361
     0.45470
     0.04725
     0.04725
    -0.04329
     0.72634
     0.22834
     0.49997
     0.18307
     0.27361
     0.68106
     1.13379
     0.68106
     0.59052
     0.72634
     0.68106
     0.63579
     0.59052
     0.72634
     0.86215
     0.99797
     1.08851
     0.72634
     0.13780
     0.36416
     0.49997
     0.13780
     0.13780
     0.90743
     0.40943
     0.40943
     0.31888
     0.22834
     0.36416
     0.27361
     0.13780
     0.54525
     0.40943
     0.63579
     0.36416
     0.27361
     0.40943
     0.09252
    -0.17911
     0.40943
     0.09252
     0.09252
     0.54525
     0.22834
     0.36416
     0.27361
     0.09252
     0.13780
     0.31888
     0.45470
     0.40943
     0.54525
     0.18307
     0.40943
     0.22834
     0.63579
     0.68106
     0.22834
     0.27361
     0.54525
     0.90743
     0.68106
     0.40943
     0.22834
     0.36416
     0.54525
     0.31888
     0.40943
     0.54525
     0.18307
     0.04725
     0.49997
     0.54525
    -0.22438
    -0.40547
    -0.26966
    -0.31493
    -0.22438
    -0.13384
    -0.45074
    -0.40547
    -0.40547
    -0.54129
    -0.85820
    -0.90347
    -0.99401
    -0.94874
    -0.76765
    -0.31493
    -0.63183
    -0.49602
    -0.22438
    -0.58656
    -0.31493
    -0.40547
    -0.63183
    -0.17911
     0.04725
     0.00198
     0.22834
     0.04725
    -0.36020
    -0.40547
    -0.13384
     0.22834
     0.09252
    -0.04329
     0.31888
    -0.04329
    -0.26966
    -0.26966
    -0.40547
    -0.31493
     0.04725
    -0.08857
    -0.13384
     0.09252
    -0.58656
    -1.22037
    -2.03528
    -0.72238
    -0.54129
    -0.58656
    -0.13384
    -0.58656
    -0.72238
    -1.26565
    -0.85820
    -0.90347
    -0.45074
    -0.54129
    -0.13384
     0.45470
     0.54525
     0.40943
     0.54525
     0.49997
     1.26960
     1.22433
     0.72634
     0.77161
     0.86215
     1.17906
     0.72634
     1.26960
     0.86215
     0.68106
     0.86215
     0.99797
     0.68106
     0.31888
     0.31888
     0.40943
     0.59052
     0.18307
     0.13780
     0.18307
    -0.04329
    -0.04329
    -0.40547
    -0.26966
     0.09252
    -0.13384
     0.09252
    -0.22438
    -0.26966
    -0.31493
    -0.17911
    -0.49602
    -0.31493
    -0.13384
    -0.04329
    -0.26966
    -0.58656
    -0.17911
    -0.17911
    -0.08857
    -0.08857
    -0.22438
    -0.40547
    -0.40547
    -0.26966
    -0.13384
    -0.17911
    -0.36020
    -0.26966
     0.13780
    -0.54129
    -0.08857
    -0.04329
    -0.36020
    -0.04329
    -0.36020
     0.36416
     0.13780
     0.68106
     0.49997
     0.04725
     0.18307
     0.27361
     0.04725
     0.18307
     0.54525
     0.54525
     0.22834
     0.49997
     0.68106
     0.45470
    -0.45074
     0.09252
     0.18307
     0.18307
     0.40943
     0.04725
    -0.13384
    -0.13384
     0.04725
    -0.26966
     0.31888
     0.59052
     0.27361
     0.04725
     0.18307
     0.18307
    -0.76765
    -0.13384
    -0.81292
    -0.99401
    -0.99401
    -0.90347
    -0.54129
     0.22834
    -0.31493
    -1.22037
    -1.40146
    -1.08456
    -0.99401
    -0.54129
    -0.45074
    -0.26966
     0.04725
     0.00198
     0.18307
     0.13780
     0.27361
     0.27361
     0.86215
     1.04324
     0.68106
     0.22834
     0.18307
     0.77161
     0.36416
     0.59052
     0.49997
     0.45470
     0.22834
     0.31888
     0.40943
     0.59052
     0.45470
     0.59052
     0.45470
     0.59052
     0.63579
     0.13780
     0.40943
     0.45470
    -0.17911
    -0.22438
    -0.08857
    -0.54129
    -0.63183
    -0.58656
    -0.67711
    -0.67711
    -0.81292
    -0.85820
    -0.81292
    -0.99401
    -0.67711
    -1.12983
    -1.17510
    -0.58656
    -0.17911
    -0.54129
     0.04725
     0.04725
     0.18307
     0.13780
     0.13780
     0.04725
     0.54525
     0.27361
     0.00198
     0.27361
     0.18307
     0.40943
     0.00198
     0.13780
     0.49997
     0.22834
     0.45470
     0.04725
    -0.13384
    -0.17911
    -0.31493
    -0.40547
    -0.49602
    -0.40547
    -0.04329
    -0.63183
    -0.26966
     0.40943
    -1.03929
    -0.40547
     0.54525
     0.09252
    -0.58656
    -0.58656
    -0.63183
     0.54525
     0.36416
     0.18307
     0.04725
     0.13780
    -0.04329
     0.04725
     0.18307
     0.04725
     0.00198
    -0.26966
     0.31888
    -0.04329
     0.04725
     0.09252
     0.27361
     0.27361
     0.54525
     0.36416
     0.31888
     0.36416
     0.36416
     0.18307
     0.22834
     0.09252
    -0.17911
    -0.36020
    -0.81292
    -0.36020
    -0.81292
    -0.90347
    -0.72238
    -0.94874
    -1.17510
    -1.49201
    -1.49201
    -1.31092
    -1.31092
    -1.12983
    -1.49201
    -1.08456
    -0.94874
    -1.12983
    -0.67711
    -0.81292
    -1.03929
    -0.76765
    -0.63183
    -0.81292
    -0.76765
    -1.12983
    -1.44674
    -0.94874
    -0.76765
    -1.08456
    -0.85820
    -0.63183
    -0.99401
    -1.31092
    -1.35619
    -0.99401
    -0.90347
    -1.03929
    -1.40146
    -1.35619
    -0.76765
    -0.90347
    -0.99401
    -0.67711
    -0.63183
    -0.40547
    -0.85820
    -0.94874
    -0.94874
    -0.63183
    -0.99401
    -0.85820
    -0.72238
    -0.72238
    -0.58656
    -0.31493
    -0.58656
    -0.85820
    -0.94874
    -0.81292
    -0.49602
    -0.13384
    -0.08857
     0.13780
    -0.26966
    -0.45074
    -0.26966
     0.00198
    -0.04329
    -0.04329
     0.04725
     0.00198
    -0.13384
    -0.08857
    -0.63183
    -0.36020
    -0.76765
    -1.12983
    -0.72238
    -0.49602
    -0.76765
    -0.13384
    -1.03929
    -0.94874
    -0.58656
    -0.81292
    -0.63183
    -0.94874
    -0.72238
    -0.85820
    -0.63183
     0.31888
     0.27361
    -0.54129
    -0.36020
    -0.04329
    -0.17911
     0.22834
    -0.26966
    -0.72238
    -0.13384
    -0.08857
     0.13780
     0.27361
    -0.17911
     0.22834
     0.13780
    -0.08857
    -0.17911
    -0.04329
    -0.22438
    -0.17911
    -0.04329
    -0.26966
     0.13780
     0.22834
     0.40943
     0.49997
    -0.22438
    -0.04329
     0.04725
    -0.26966
    -0.13384
     0.13780
     0.27361
     0.36416
     0.04725
     0.09252
    -0.08857
     0.04725
     0.18307
     0.00198
     0.40943
     0.40943
    -0.04329
    -0.17911
     0.18307
     0.40943
     0.45470
     0.54525
     0.27361
     0.04725
     0.13780
     0.13780
     0.40943
     0.40943
     0.45470
     0.22834
     0.09252
     0.72634
     0.18307
     0.18307
     0.81688
     0.77161
     0.36416
    -0.58656
    -0.81292
    -0.04329
    -0.22438
     0.49997
     0.18307
    -0.04329
    -0.17911
    -0.54129
    -0.49602
    -0.04329
     0.09252
    -0.04329
     0.49997
     0.18307
     0.13780
     0.72634
     1.04324
     0.49997
     0.99797
     0.68106
     0.22834
     0.31888
     0.22834
     0.81688
     0.54525
     0.45470
     0.72634
     0.40943
     0.31888
     0.40943
     0.86215
     0.77161
     0.22834
     0.40943
     1.04324
     0.95270
     0.99797
     0.77161
     0.59052
     0.72634
     0.68106
     0.86215
     0.81688
     0.77161
     0.77161
     0.54525
     0.49997
     0.27361
     0.13780
     0.04725
     0.04725
     0.36416
     0.31888
     0.27361
     0.31888
     0.13780
     0.22834
     0.00198
     0.59052
     0.31888
     0.09252
     0.45470
     0.40943
     0.49997
     0.72634
     0.27361
     0.27361
     0.63579
     0.13780
    -0.13384
    -0.85820
    -0.13384
     0.49997
     0.13780
    -0.22438
    -0.54129
    -0.94874
    -0.31493
    -0.67711
    -1.03929
    -0.81292
    -0.99401
    -1.12983
    -0.45074
    -0.17911
    -0.17911
    -0.26966
    -0.76765
    -0.63183
    -0.67711
     0.09252
     0.45470
    -0.08857
    -0.22438
     0.00198
     0.40943
     0.09252
     0.09252
    -0.04329
     0.18307
     0.36416
     0.18307
     0.36416
     0.36416
     0.04725
    -0.36020
    -0.22438
     0.18307
     0.31888
     0.04725
     0.04725
     0.04725
     0.18307
    -0.08857
     0.09252
    -0.04329
     0.13780
     0.09252
     0.18307
     0.22834
     0.18307
     0.04725
    -0.26966
     0.09252
     0.31888
     0.22834
     0.22834
     0.36416
     0.13780
    -0.22438
     0.18307
     0.18307
     0.13780
     0.27361
     0.13780
     0.09252
     0.40943
     0.13780
     0.00198
     0.49997
     0.68106
     0.27361
     0.36416
     0.40943
     0.22834
     0.13780
     0.45470
     0.54525
     0.45470
     0.59052
     0.81688
     0.77161
     0.40943
     0.09252
     0.04725
     0.22834
     0.86215
     0.63579
     0.27361
     0.22834
     0.31888
     0.22834
     0.36416
     0.45470
     0.36416
     0.04725
     0.13780
     0.18307
     0.00198
    -0.26966
    -0.58656
    -1.17510
    -0.72238
    -0.58656
    -0.76765
    -0.63183
    -0.40547
    -0.45074
    -0.76765
    -0.94874
    -0.90347
    -0.67711
    -0.67711
    -1.49201
    -0.67711
     0.22834
     0.72634
    -0.31493
     0.13780
     1.08851
     0.36416
     0.63579
     0.77161
     0.40943
    -0.13384
     0.36416
     0.45470
     0.27361
     0.31888
     0.40943
     0.45470
     0.63579
     0.31888
    -0.31493
    -0.08857
     0.09252
     0.13780
     0.95270
     0.86215
     0.04725
     0.27361
     0.40943
     0.72634
     0.99797
     1.45069
     1.13379
     1.17906
     0.95270
     1.26960
     0.77161
     0.63579
     1.31488
     0.45470
     0.18307
     0.40943
     0.54525
     0.68106
     0.45470
    -0.22438
    -0.36020
     0.04725
    -0.04329
    -0.49602
    -0.17911
    -0.31493
     0.09252
    -0.17911
     0.04725
    -0.22438
    -0.22438
     0.04725
     0.04725
    -0.04329
    -0.13384
    -0.08857
     0.13780
     0.27361
     0.31888
     0.18307
     0.22834
     0.45470
     0.13780
    -0.13384
     0.04725
     0.31888
     0.13780
     0.22834
     0.13780
     0.13780
    -0.04329
    -0.17911
    -0.08857
     0.18307
     0.22834
     0.13780
    -0.04329
    -0.13384
    -0.31493
    -0.49602
    -0.13384
     0.18307
    -0.13384
     0.09252
    -0.40547
    -0.08857
    -0.22438
    -0.26966
     0.22834
     0.04725
     0.09252
    -0.04329
     0.13780
     0.22834
     0.04725
     0.27361
    -0.04329
     0.49997
     0.49997
     0.49997
     0.59052
     0.49997
     0.45470
     0.31888
     0.72634
     0.45470
     0.59052
     0.68106
     0.45470
     0.45470
     0.45470
     0.49997
     0.36416
     0.59052
     0.54525
     0.40943
     0.63579
     0.49997
     0.45470
     0.22834
     0.27361
     0.54525
     0.59052
     0.49997
     0.45470
     0.22834
     0.27361
     0.54525
     0.27361
     0.54525
     0.22834
    -0.04329
     0.18307
     0.18307
     0.00198
    -0.13384
     0.04725
     0.13780
     0.09252
     0.18307
     0.04725
    -0.04329
     0.00198
    -0.13384
    -0.17911
     0.45470
     0.77161
     0.68106
     0.63579
     0.54525
     0.59052
     0.72634
     0.77161
     0.86215
     0.90743
     1.22433
     0.95270
     0.86215
     0.72634
     0.59052
     0.40943
     0.04725
     0.54525
     0.36416
     0.18307
    -0.04329
     0.31888
     0.54525
    -0.49602
    -0.17911
    -0.36020
    -0.22438
     0.77161
     0.54525
     0.45470
    -0.45074
    -0.17911
     0.36416
     0.81688
     1.31488
    -0.04329
     0.45470
     1.22433
     0.27361
    -0.26966
     0.36416
     0.49997
     0.18307
     0.72634
     0.99797
     0.27361
    -0.63183
    -0.45074
     0.04725
     0.59052
     0.54525
     0.36416
     0.13780
     0.04725
     0.49997
     0.36416
     0.09252
     0.40943
    -0.13384
     0.59052
     0.40943
     0.45470
     0.54525
     0.36416
    -0.13384
    -0.45074
     0.22834
     0.31888
     0.13780
    -0.13384
    -0.54129
    -0.22438
    -0.13384
     0.18307
     0.63579
     0.40943
     0.09252
     0.13780
     0.36416
     0.49997
     0.68106
     0.36416
     0.49997
     0.49997
     0.09252
     0.22834
     0.31888
     0.68106
     0.09252
     0.13780
     0.22834
     0.13780
     0.31888
     0.27361
     0.27361
     0.36416
     0.40943
     0.00198
     0.18307
     0.13780
     0.27361
     0.54525
     0.54525
     0.45470
     0.13780
     0.09252
    -0.04329
     0.04725
     0.09252
     0.18307
    -0.04329
     0.00198
    -0.17911
     0.04725
     0.00198
     0.18307
     0.04725
    -0.08857
     0.18307
     0.31888
    -0.08857
     0.18307
     0.00198
     0.31888
     0.18307
     0.40943
     0.31888
     0.04725
     0.22834
     0.13780
     0.13780
     0.54525
     0.31888
     0.13780
     0.45470
     0.36416
     0.27361
    -0.13384
    -0.04329
     0.00198
    -0.13384
    -0.22438
    -0.22438
    -0.31493
    -0.58656
    -0.58656
    -0.72238
     0.00198
    -0.58656
    -0.76765
    -0.99401
    -0.45074
    -0.36020
    -0.22438
    -0.17911
     0.04725
    -0.22438
     0.09252
     0.18307
     0.86215
     0.45470
     0.40943
     0.40943
     1.08851
     1.49597
     0.77161
     0.49997
     0.59052
     0.81688
     0.54525
     0.59052
     0.63579
     0.81688
     0.77161
     0.40943
     0.54525
     0.36416
     0.00198
     0.00198
     0.09252
    -0.04329
    -0.40547
    -0.67711
    -0.45074
     0.18307
     0.04725
    -0.31493
    -0.31493
    -0.40547
    -0.04329
    -0.22438
    -0.58656
    -0.76765
     0.00198
    -0.08857
    -0.08857
     0.36416
     0.40943
     0.04725
     0.04725
     0.22834
     0.40943
     0.31888
     0.49997
     0.13780
     0.18307
     0.45470
     0.45470
     0.49997
     0.04725
    -0.22438
    -0.26966
     0.27361
     0.13780
    -0.58656
    -0.72238
    -0.17911
    -0.26966
    -0.54129
     0.00198
    -0.31493
    -1.17510
    -0.54129
     0.40943
    -0.04329
     0.04725
    -0.45074
     0.13780
     0.72634
     1.63178
     1.04324
     0.04725
     0.86215
     0.77161
     0.99797
     0.81688
     0.99797
     1.58651
     1.72233
     0.99797
     0.86215
     0.72634
     0.45470
     0.68106
     0.54525
     1.08851
     0.49997
     0.68106
     0.68106
     0.40943
     0.31888
     0.49997
    -0.17911
    -0.08857
     0.09252
     0.59052
     0.49997
     0.27361
     0.54525
     0.04725
     0.27361
     0.27361
     0.45470
     0.31888
     0.68106
     0.54525
     0.45470
     0.54525
     0.59052
     0.22834
     0.18307
     0.22834
     0.72634
     0.95270
     0.59052
     0.27361
     0.36416
     0.40943
     0.95270
     0.40943
     0.54525
     0.54525
     0.27361
     0.63579
     0.90743
     0.81688
     0.45470
     0.59052
     0.59052
     0.31888
     0.27361
     0.27361
     0.31888
     0.04725
     0.18307
     0.13780
     0.22834
     0.00198
    -0.13384
    -0.08857
    -0.36020
     0.04725
    -0.31493
    -0.40547
    -0.45074
    -0.26966
     0.27361
     0.40943
     0.22834
    -0.31493
     0.22834
     0.27361
    -0.17911
    -0.13384
     0.27361
     0.18307
     0.22834
     0.40943
     0.45470
     0.54525
     0.27361
     0.31888
     0.36416
     0.31888
     0.31888
    -0.08857
     0.22834
     0.59052
     0.40943
     0.22834
     0.22834
     0.00198
    -0.36020
    -0.40547
    -0.85820
    -1.03929
    -0.85820
    -0.54129
    -0.58656
    -0.67711
    -0.94874
    -1.44674
    -0.94874
    -0.67711
    -1.08456
    -1.03929
    -0.67711
    -0.58656
    -0.26966
     0.13780
    -0.13384
    -0.04329
     0.18307
     0.13780
     0.22834
     0.72634
     0.27361
     0.13780
     0.00198
     0.31888
     0.49997
     0.13780
     0.31888
     0.36416
     0.63579
     0.59052
     0.68106
     0.36416
     0.18307
     0.68106
     0.59052
     0.36416
     0.36416
    -0.04329
     0.09252
     0.68106
     0.77161
     0.27361
     0.18307
     0.04725
    -0.04329
    -0.04329
     0.18307
    -0.26966
     0.04725
     0.27361
     0.22834
     0.36416
     0.27361
     0.18307
     0.18307
     0.40943
     0.49997
     0.27361
     0.59052
     0.45470
     0.68106
     0.68106
     0.59052
     0.49997
     0.77161
     0.40943
     0.31888
     0.95270
     1.45069
     0.59052
     0.63579
     0.49997
     0.54525
    -0.26966
     0.04725
     0.13780
    -0.13384
     0.54525
     0.22834
    -0.45074
    -0.13384
    -0.22438
    -0.58656
    -0.81292
     0.00198
     0.04725
    -0.36020
    -0.67711
     0.13780
     0.13780
     0.04725
     0.18307
     0.40943
     0.13780
     0.27361
     0.59052
     0.63579
     0.63579
     0.68106
     0.22834
     0.31888
     0.45470
     0.18307
    -0.13384
     0.54525
     0.68106
     0.45470
     0.04725
    -0.22438
    -0.26966
    -0.49602
    -0.94874
    -0.90347
    -0.36020
    -0.22438
    -0.22438
    -0.17911
    -0.31493
    -0.26966
    -0.76765
    -0.49602
    -0.08857
     0.00198
     0.22834
    -0.31493
     0.13780
    -0.04329
     0.13780
     0.31888
     0.45470
     0.40943
    -0.26966
    -0.22438
     0.13780
     0.04725
     0.00198
    -0.45074
    -0.08857
     0.22834
     0.31888
     0.09252
     0.22834
     0.63579
     0.49997
     0.49997
     0.04725
     0.13780
     0.09252
    -0.22438
     0.04725
     0.04725
    -0.08857
    -0.04329
    -0.17911
    -0.85820
    -0.40547
    -0.31493
    -0.22438
    -0.40547
    -0.90347
    -0.49602
    -0.22438
     0.00198
    -0.08857
     0.36416
     0.13780
     0.09252
     0.22834
     0.13780
     0.45470
     0.63579
     0.31888
     0.31888
     0.49997
     0.49997
     0.49997
     0.36416
    -0.04329
     0.27361
     0.13780
    -0.04329
     0.13780
    -0.17911
    -0.04329
    -0.40547
     0.04725
     0.09252
    -0.26966
    -0.08857
    -0.31493
    -0.31493
    -0.36020
    -0.67711
    -0.31493
    -0.13384
    -0.04329
     0.00198
    -0.13384
    -0.45074
    -0.36020
    -0.22438
    -0.26966
     0.04725
    -0.04329
    -0.45074
    -0.04329
    -0.13384
     0.04725
    -0.04329
     0.22834
    -0.04329
     0.31888
     0.31888
    -0.13384
     0.13780
     0.31888
     0.27361
     0.22834
     0.68106
     0.45470
     0.18307
     0.04725
     0.40943
     0.31888
     0.31888
     0.81688
     0.31888
     0.49997
     0.99797
     0.86215
     0.54525
     0.04725
     0.49997
     0.54525
     0.81688
     0.77161
     0.27361
     0.59052
     0.95270
     0.68106
     0.36416
     0.22834
    -0.26966
    -0.26966
     0.18307
     0.36416
     0.22834
     0.04725
     0.13780
    -0.04329
    -0.40547
    -0.13384
    -0.40547
    -0.40547
     0.00198
     0.09252
    -0.04329
    -0.49602
    -0.40547
    -0.54129
    -0.58656
     0.04725
    -0.22438
    -0.81292
    -0.45074
    -0.31493
    -0.26966
    -0.26966
    -0.36020
    -0.76765
    -0.49602
     0.04725
    -0.31493
    -0.81292
    -0.76765
     0.22834
     0.90743
     0.31888
    -0.40547
     0.36416
    -0.04329
     0.45470
     0.40943
     1.26960
     0.99797
     1.08851
     0.95270
     1.22433
     1.31488
     0.81688
     1.31488
     0.99797
     0.99797
     1.31488
     0.95270
     0.54525
     0.72634
     0.45470
    -0.13384
    -0.13384
     0.40943
     0.00198
    -0.17911
    -0.72238
    -0.22438
     0.09252
    -0.36020
    -0.81292
    -0.58656
    -0.40547
    -0.17911
     0.22834
     0.00198
    -0.08857
     0.18307
     0.13780
     0.45470
     0.36416
     0.36416
     0.49997
     0.36416
     0.68106
     0.18307
     0.22834
     0.09252
     0.00198
     0.77161
     0.54525
     0.09252
     0.04725
    -0.31493
    -0.13384
     0.45470
     0.27361
     0.13780
     0.22834
     0.18307
     0.13780
     0.63579
     0.18307
     0.45470
     0.36416
     0.36416
     0.54525
     0.09252
     0.68106
     0.49997
     0.18307
     0.68106
     0.86215
     0.22834
     0.40943
     0.27361
     0.59052
     0.59052
     0.59052
     0.40943
     0.45470
     0.45470
     0.04725
     0.31888
     0.45470
     0.40943
     0.18307
     0.13780
     0.31888
     0.13780
     0.00198
    -0.22438
     0.13780
     0.13780
     0.18307
     0.31888
     0.27361
    -0.13384
     0.31888
     0.22834
     0.31888
     0.49997
     0.13780
     0.22834
     0.54525
     0.63579
     0.27361
     0.31888
     0.77161
     0.68106
     0.31888
     0.77161
     0.72634
     0.45470
     0.13780
     0.22834
     0.77161
     0.72634
     0.63579
    -0.08857
     0.72634
     0.77161
     0.31888
     0.27361
     0.27361
    -0.13384
     0.27361
     0.13780
     0.04725
     0.49997
     0.40943
     0.09252
     0.13780
     0.00198
    -0.22438
    -0.31493
     0.13780
     0.40943
    -0.04329
     0.13780
    -0.13384
    -0.08857
    -0.08857
     0.31888
     0.18307
     0.00198
     0.00198
     0.27361
     0.27361
     0.36416
     0.22834
     0.18307
     0.13780
     0.77161
     0.63579
     0.36416
     0.31888
     0.40943
     0.59052
     0.45470
     0.40943
     0.27361
     0.27361
     0.40943
     0.72634
     0.40943
     0.04725
     0.00198
    -0.31493
     0.18307
    -0.08857
    -0.63183
    -0.45074
    -0.26966
    -0.26966
    -0.63183
    -1.08456
    -0.58656
    -0.76765
    -0.63183
    -0.04329
    -0.26966
    -0.31493
    -0.63183
    -0.63183
    -0.08857
     0.27361
     0.22834
    -0.04329
     0.31888
     0.72634
     0.77161
     0.09252
    -0.40547
    -0.54129
     0.09252
     0.36416
     0.72634
     0.36416
    -0.26966
    -1.44674
    -0.63183
     0.27361
    -1.17510
    -1.67310
    -0.49602
    -0.08857
     0.54525
     0.00198
    -0.04329
     0.09252
    -0.26966
     0.86215
     0.36416
     0.54525
     1.13379
     0.77161
     0.90743
     1.49597
     1.76760
     0.99797
     0.86215
     0.81688
     1.22433
     0.45470
     0.49997
     0.45470
     0.40943
     0.68106
     0.49997
     0.31888
     0.22834
    -0.04329
    -0.13384
     0.27361
     0.18307
    -0.04329
     0.09252
     0.22834
     0.40943
     0.18307
     0.09252
     0.04725
    -0.04329
     0.00198
    -0.17911
     0.13780
     0.18307
     0.27361
     0.04725
     0.09252
     0.68106
     0.40943
     0.18307
     0.27361
     0.13780
     0.13780
     0.40943
     0.04725
     0.31888
     0.40943
     0.45470
     0.22834
     0.00198
     0.09252
     0.04725
    -0.13384
    -0.08857
     0.00198
    -0.08857
    -0.40547
    -0.76765
    -0.72238
    -0.45074
    -0.04329
    -0.54129
    -0.54129
    -0.63183
    -0.76765
    -0.94874
    -0.90347
    -0.54129
    -0.58656
    -0.31493
    -0.36020
    -0.67711
    -1.03929
    -1.26565
    -0.81292
    -0.17911
    -0.04329
    -0.40547
    -0.45074
    -0.31493
    -0.26966
    -0.40547
    -1.08456
    -1.03929
    -0.99401
    -0.99401
    -0.81292
    -0.99401
    -1.08456
    -1.22037
    -1.53728
    -1.76364
    -1.89946
    -2.17109
    -1.89946
    -1.76364
    -1.62783
    -1.53728
    -1.31092
    -1.67310
    -2.03528
    -1.76364
    -1.49201
    -1.44674
    -1.40146
    -1.22037
    -1.44674
    -2.17109
    -2.44273
    -2.03528
    -1.62783
    -1.71837
    -1.89946
    -1.67310
    -1.53728
    -1.53728
    -1.99000
    -2.21637
    -1.71837
    -1.62783
    -1.71837
    -1.12983
    -1.08456
    -0.58656
    -0.26966
    -0.54129
    -0.40547
    -0.31493
    -0.45074
    -0.36020
    -0.26966
     0.04725
     0.13780
    -0.08857
     0.22834
     0.40943
     0.04725
     0.27361
     0.54525
     0.27361
     0.18307
    -0.13384
     0.13780
     0.09252
     0.13780
    -0.36020
     0.22834
    -0.04329
     0.22834
    -0.36020
    -0.36020
    -0.31493
    -0.36020
    -0.04329
     0.00198
    -0.22438
    -0.22438
    -0.13384
    -0.49602
    -0.13384
    -0.17911
    -0.31493
    -0.45074
    -0.22438
    -0.36020
    -0.31493
    -0.49602
    -0.13384
    -0.63183
    -0.49602
    -0.36020
    -0.72238
    -0.58656
    -0.72238
    -0.63183
    -0.58656
    -0.58656
    -0.45074
    -0.31493
    -0.45074
    -0.67711
    -0.54129
    -0.85820
    -0.26966
    -0.36020
    -0.49602
    -0.17911
    -0.40547
     0.13780
     0.04725
    -0.04329
     0.09252
    -0.13384
     0.00198
     0.00198
     0.36416
     0.54525
     0.13780
    -0.26966
    -0.26966
     0.68106
     0.31888
    -0.08857
    -0.99401
    -0.81292
    -0.90347
     0.04725
     0.04725
    -0.08857
    -1.12983
    -0.08857
     0.63579
    -0.36020
    -0.04329
     0.31888
     0.68106
     1.17906
     0.63579
     0.95270
     1.17906
     0.99797
     1.17906
     1.63178
     1.40542
     1.36015
     0.86215
     0.36416
     0.54525
     0.86215
     0.77161
     0.59052
     0.04725
     0.49997
     0.31888
     0.27361
     0.22834
     0.49997
    -0.04329
     0.27361
     0.13780
     0.40943
     0.72634
     0.86215
     0.49997
     0.13780
     0.54525
     0.86215
     0.59052
     0.63579
     0.49997
     0.40943
     0.22834
     0.27361
     0.49997
    -0.04329
    -0.08857
    -0.22438
     0.04725
    -0.04329
    -0.26966
    -0.45074
    -0.58656
    -0.45074
    -0.54129
    -0.08857
     0.31888
    -0.54129
    -0.08857
    -0.04329
     0.31888
    -0.36020
    -0.08857
     0.45470
     0.68106
     0.77161
     0.49997
     0.68106
     1.54124
     1.72233
     0.77161
     0.18307
     0.86215
     0.54525
     0.22834
     0.81688
     0.77161
     0.95270
     0.00198
     0.27361
     0.40943
     0.31888
    -0.13384
    -0.36020
    -0.22438
    -0.58656
    -0.36020
    -0.40547
     0.00198
    -0.13384
     0.13780
    -0.04329
    -0.08857
     0.49997
     0.13780
    -0.04329
     0.27361
     0.04725
     0.18307
     0.68106
     0.45470
     0.36416
     0.18307
    -0.13384
     0.36416
     0.45470
     0.00198
    -0.04329
    -0.13384
    -0.04329
    -0.36020
     0.09252
    -0.26966
     0.13780
     0.13780
    -0.22438
    -0.04329
    -0.13384
    -0.26966
     0.09252
     0.13780
     0.27361
    -0.17911
    -0.13384
     0.18307
     0.27361
     0.22834
    -0.04329
     0.13780
     0.04725
     0.22834
     0.13780
     0.04725
     0.09252
     0.22834
    -0.04329
    -0.04329
     0.40943
     0.13780
     0.13780
    -0.04329
     0.00198
     0.09252
    -0.26966
    -0.17911
    -0.04329
     0.09252
    -0.08857
    -0.13384
    -0.40547
    -0.45074
    -0.31493
    -0.45074
    -0.13384
    -0.22438
    -0.40547
    -0.58656
    -0.58656
    -0.31493
    -0.08857
    -0.58656
    -0.17911
    -0.22438
    -0.08857
    -0.13384
    -0.13384
    -0.22438
    -0.22438
    -0.40547
     0.00198
     0.40943
     0.04725
     0.00198
     0.13780
     0.00198
    -0.04329
    -0.17911
    -0.04329
     0.04725
     0.31888
     0.22834
     0.09252
     0.22834
     0.31888
     0.04725
     0.09252
     0.31888
    -0.22438
    -0.17911
    -0.13384
    -0.49602
    -0.13384
    -0.13384
     0.13780
    -0.26966
    -0.58656
    -0.67711
    -1.31092
    -1.58255
    -0.94874
    -0.13384
    -0.94874
    -0.67711
    -1.12983
    -1.53728
    -1.08456
    -0.45074
     0.22834
    -0.13384
    -0.72238
    -0.67711
    -0.13384
     0.27361
     0.40943
     0.77161
     0.09252
     0.13780
     0.13780
     1.22433
     1.40542
     0.90743
     0.54525
     0.49997
     0.59052
     0.31888
     0.27361
     0.31888
     0.40943
     0.31888
     0.22834
     0.36416
     0.63579
    -0.04329
    -0.08857
     0.13780
     0.72634
     0.40943
     0.18307
     0.18307
    -0.26966
    -0.08857
     0.68106
     0.77161
     0.81688
     0.68106
     0.68106
     0.81688
     0.77161
     0.36416
     0.04725
     0.22834
     0.86215
     0.90743
     0.22834
     0.54525
     0.31888
     0.27361
     0.04725
    -0.17911
    -0.04329
    -0.13384
     0.18307
    -0.04329
    -0.13384
    -0.31493
    -0.13384
    -0.40547
    -0.17911
     0.27361
     0.04725
     0.04725
    -0.13384
    -0.04329
     0.00198
     0.13780
     0.00198
    -0.04329
     0.49997
     0.04725
     0.00198
     0.27361
     0.13780
     0.04725
     0.45470
     0.36416
    -0.08857
     0.18307
     0.45470
     0.27361
     0.31888
     0.27361
     0.45470
     0.22834
     0.27361
     0.18307
     0.36416
     0.31888
     0.54525
     0.04725
     0.09252
     0.54525
     0.31888
     0.27361
    -0.22438
    -0.04329
     0.00198
     0.31888
     0.40943
     0.36416
     0.31888
     0.18307
     0.09252
     0.36416
     0.04725
    -0.36020
    -0.36020
     0.68106
     0.72634
     0.63579
     0.49997
     0.54525
     0.36416
    -0.08857
     0.49997
     0.13780
     0.22834
     0.95270
     1.22433
     0.77161
     0.27361
     0.27361
     0.49997
     0.81688
     0.63579
     0.36416
     0.22834
     0.09252
     0.36416
     0.45470
     0.13780
    -0.17911
    -0.63183
    -0.13384
    -0.22438
    -0.13384
    -0.31493
    -0.49602
    -0.76765
    -0.40547
    -0.13384
    -0.45074
    -0.63183
    -0.22438
    -0.13384
    -0.22438
    -0.13384
     0.22834
     0.18307
     0.40943
     0.18307
     0.63579
     0.40943
     0.36416
     0.49997
     0.13780
     0.63579
     0.27361
     0.49997
     0.59052
     0.27361
     0.81688
     0.22834
     0.31888
     0.54525
     0.04725
     0.13780
     0.40943
     0.09252
    -0.04329
    -0.22438
    -0.26966
     0.45470
    -0.22438
    -0.58656
    -0.45074
    -0.58656
    -0.17911
    -0.45074
    -0.49602
    -1.22037
    -1.17510
    -1.08456
    -0.26966
     0.09252
     0.54525
    -0.63183
    -1.03929
    -0.31493
     0.45470
     1.04324
     0.99797
     0.36416
     0.18307
     0.13780
     1.04324
     1.67705
     1.54124
     1.99396
     1.22433
     0.90743
     1.36015
     1.90342
     0.54525
     0.77161
     1.17906
     0.90743
     0.90743
     1.08851
     0.99797
     0.68106
     0.36416
     1.08851
     1.08851
     0.49997
     0.22834
     0.22834
     0.22834
     0.27361
     0.27361
     0.09252
     0.36416
     0.68106
    -0.04329
     0.27361
     0.00198
    -0.22438
    -0.26966
    -0.36020
    -0.13384
    -0.26966
    -0.40547
    -0.45074
    -0.31493
     0.00198
    -0.26966
    -0.85820
    -0.58656
    -0.40547
    -0.40547
    -0.54129
    -0.67711
    -0.81292
    -0.94874
    -0.76765
    -0.49602
    -0.63183
    -0.81292
    -0.94874
    -0.85820
    -0.58656
    -0.76765
    -0.63183
    -0.54129
    -0.26966
    -0.63183
    -0.45074
    -0.63183
    -0.17911
    -0.58656
    -0.36020
    -0.36020
    -0.40547
    -0.49602
    -0.40547
    -0.49602
    -0.58656
    -0.22438
    -0.40547
    -0.90347
    -0.36020
    -0.63183
    -0.76765
    -0.54129
    -0.54129
    -0.72238
    -0.40547
    -0.40547
    -0.40547
    -0.54129
    -0.67711
    -0.76765
    -0.72238
    -1.12983
    -1.26565
    -1.44674
    -0.58656
    -0.36020
    -1.12983
    -0.67711
    -0.94874
    -0.81292
    -0.85820
    -0.81292
    -1.08456
    -0.76765
    -0.49602
    -0.13384
    -0.22438
    -0.26966
    -0.04329
    -0.17911
    -0.17911
     0.36416
     0.04725
     0.49997
     0.13780
    -0.17911
    -0.13384
    -0.22438
     0.00198
     0.00198
     0.36416
    -0.04329
    -0.08857
     0.04725
    -0.17911
    -0.49602
    -0.36020
    -0.04329
    -0.31493
    -0.58656
    -0.63183
     0.13780
    -0.13384
    -0.13384
    -0.36020
    -0.45074
    -0.45074
    -0.45074
    -0.63183
    -0.13384
    -0.22438
    -0.22438
    -0.99401
    -0.31493
    -0.17911
    -0.31493
    -0.17911
    -0.22438
    -0.26966
    -0.40547
    -0.04329
    -0.04329
     0.09252
     0.36416
     0.40943
     0.72634
     0.40943
    -0.04329
    -0.31493
     0.13780
     0.49997
     0.27361
     0.31888
     0.27361
     0.31888
    -0.17911
    -0.40547
    -0.31493
     0.04725
     0.22834
     0.04725
    -0.17911
    -0.26966
    -0.26966
    -0.26966
    -0.17911
     0.36416
     0.04725
     0.36416
     0.49997
     0.27361
     0.31888
     0.04725
     0.36416
     0.63579
     0.22834
    -0.08857
    -0.04329
    -0.04329
     0.18307
     0.90743
     1.26960
     0.40943
    -0.22438
     0.40943
     0.77161
     0.90743
     0.22834
     0.27361
     0.49997
     0.72634
     1.13379
     0.90743
     0.77161
     1.94869
     1.63178
    -0.54129
    -0.31493
     0.68106
     0.90743
     0.31888
     0.77161
     0.31888
     0.49997
     0.04725
    -0.22438
    -0.31493
     0.09252
     0.22834
     0.49997
     0.63579
     0.27361
     0.40943
     0.77161
     0.99797
     0.27361
     0.18307
     0.40943
     0.81688
     1.36015
     1.45069
     1.08851
     0.68106
     0.59052
     0.63579
     0.54525
     0.63579
     0.49997
     0.63579
     0.31888
     0.27361
     0.22834
    -0.26966
    -0.54129
     0.13780
    -0.13384
    -0.49602
    -0.17911
    -0.17911
    -0.49602
    -0.04329
    -0.08857
    -0.72238
    -0.81292
    -0.67711
    -0.81292
    -0.99401
    -0.58656
    -0.54129
    -0.76765
    -0.40547
    -0.45074
    -0.45074
    -0.90347
    -0.81292
    -0.45074
    -0.63183
    -0.49602
    -0.54129
    -0.49602
    -0.22438
    -0.54129
    -0.40547
    -0.04329
    -0.04329
    -0.40547
    -0.26966
    -0.58656
    -0.45074
    -0.36020
    -0.63183
    -0.72238
    -0.58656
    -0.17911
    -0.22438
    -0.04329
    -0.13384
    -0.54129
    -0.67711
    -0.45074
     0.13780
    -0.17911
    -0.22438
    -0.26966
     0.13780
    -0.04329
     0.00198
    -0.13384
     0.00198
     0.09252
     0.18307
     0.04725
     0.04725
    -0.13384
     0.13780
     0.00198
     0.36416
     0.13780
     0.09252
     0.45470
     0.00198
     0.13780
     0.22834
     0.22834
     0.09252
     0.22834
     0.36416
     0.00198
     0.22834
     0.00198
     0.00198
     0.09252
     0.45470
     0.31888
     0.09252
     0.18307
    -0.17911
     0.04725
     0.22834
     0.13780
     0.13780
     0.04725
     0.18307
     0.22834
     0.36416
     0.13780
     0.04725
    -0.04329
    -0.17911
     0.09252
     0.18307
    -0.31493
    -0.04329
    -0.31493
    -0.17911
    -0.36020
    -0.36020
    -0.72238
    -0.58656
    -0.45074
    -0.72238
    -0.49602
     0.00198
    -0.63183
    -0.26966
    -0.26966
    -0.45074
    -0.26966
    -0.36020
     0.77161
     0.18307
    -0.31493
    -0.45074
     0.18307
     0.09252
     0.99797
     1.08851
     0.59052
     1.17906
    -0.08857
     0.36416
     0.72634
     0.81688
     0.81688
     0.68106
     0.36416
     0.59052
     0.81688
     0.22834
     0.27361
     0.54525
     0.45470
     0.40943
     0.63579
    -0.63183
    -0.76765
     0.40943
     1.04324
     0.68106
     0.54525
     0.36416
    -0.13384
    -0.08857
     0.31888
     1.08851
     0.86215
     1.49597
     0.68106
    -0.04329
     0.09252
     0.86215
     0.59052
     0.36416
     0.31888
     0.45470
     0.31888
     0.77161
     0.59052
     0.59052
     0.77161
     0.81688
     0.54525
     0.40943
     1.13379
     0.72634
     0.77161
     1.08851
     0.95270
     1.26960
     1.45069
     1.54124
     0.40943
     0.27361
     0.99797
     0.54525
     0.27361
     0.18307
     0.13780
    -0.04329
     0.13780
     0.09252
    -0.81292
    -0.58656
    -0.31493
    -0.67711
    -0.81292
    -0.40547
    -0.49602
    -0.76765
    -0.45074
    -0.67711
    -0.40547
    -0.49602
    -0.40547
    -0.31493
    -0.26966
    -0.26966
    -0.31493
    -0.49602
    -0.17911
    -0.45074
    -0.49602
     0.04725
     0.00198
    -0.13384
    -0.17911
    -0.26966
    -0.22438
    -0.17911
     0.04725
    -0.08857
     0.22834
     0.04725
     0.00198
     0.18307
     0.18307
     0.18307
    -0.04329
    -0.17911
     0.27361
     0.09252
     0.18307
     0.13780
    -0.31493
    -0.04329
    -0.08857
     0.49997
     0.04725
     0.04725
    -0.13384
     0.09252
     0.04725
     0.09252
    -0.13384
     0.13780
     0.36416
     0.31888
    -0.04329
     0.36416
     0.36416
     0.27361
     0.18307
     0.22834
     0.13780
    -0.08857
     0.22834
     0.00198
     0.04725
     0.04725
    -0.45074
    -0.54129
    -0.26966
    -0.45074
    -1.22037
    -1.03929
    -0.85820
    -0.63183
    -0.63183
    -0.81292
    -0.99401
    -0.81292
    -0.36020
    -0.31493
    -0.58656
    -0.54129
    -0.22438
     0.04725
     0.13780
     0.63579
     0.13780
     0.49997
     0.59052
     0.49997
     0.54525
     0.40943
     0.54525
     0.45470
     0.49997
     0.13780
     0.36416
     0.49997
     0.59052
     0.54525
     0.09252
    -0.26966
    -0.22438
    -0.49602
    -0.45074
    -0.40547
    -0.58656
    -1.22037
    -1.22037
    -1.22037
    -0.90347
    -1.12983
    -1.17510
    -1.17510
    -1.26565
    -1.35619
    -1.26565
    -1.03929
    -0.81292
    -0.94874
    -0.58656
     0.00198
     0.27361
     0.22834
     0.45470
     0.72634
     0.68106
     0.99797
     0.86215
     0.40943
     0.77161
     0.99797
     0.45470
     0.68106
     0.86215
     0.72634
     0.77161
     0.81688
     0.36416
    -0.17911
    -0.45074
     0.22834
     0.04725
     0.13780
    -0.54129
    -0.54129
     0.22834
     0.40943
     0.09252
     0.00198
    -0.22438
    -0.45074
    -0.13384
     0.45470
     0.68106
     0.54525
    -0.04329
    -0.26966
     0.04725
     0.13780
     0.31888
     0.13780
     0.04725
     0.00198
    -0.04329
    -0.31493
    -0.26966
    -0.45074
    -0.63183
    -0.49602
    -0.63183
    -0.63183
    -0.72238
    -0.72238
    -0.22438
    -0.08857
     0.22834
    -0.81292
    -0.94874
    -0.49602
    -0.81292
    -0.58656
     0.04725
    -0.04329
    -0.72238
    -0.45074
    -0.31493
    -0.17911
     0.45470
    -0.54129
     0.04725
    -0.31493
    -0.72238
    -1.31092
    -0.67711
    -0.17911
    -0.22438
    -0.76765
    -0.22438
    -0.22438
    -0.90347
    -0.81292
    -0.63183
    -0.36020
    -0.76765
    -0.90347
    -0.90347
    -0.45074
    -0.54129
    -0.54129
    -0.40547
    -0.36020
    -0.58656
    -0.63183
    -0.63183
    -0.31493
    -0.49602
    -0.45074
    -0.58656
    -0.90347
    -0.54129
    -0.76765
    -0.45074
    -0.45074
    -0.76765
    -0.72238
    -0.81292
    -0.49602
    -0.58656
    -0.58656
    -0.49602
    -0.22438
    -0.72238
    -0.54129
    -0.45074
    -0.36020
     0.04725
     0.00198
    -0.31493
    -0.45074
     0.13780
     0.49997
     0.49997
     0.45470
     0.45470
    -0.04329
    -0.31493
     0.54525
     0.49997
    -0.08857
     0.13780
     0.36416
     0.49997
    -0.04329
    -0.58656
    -0.72238
    -0.76765
    -0.76765
    -0.76765
    -0.58656
    -0.58656
    -0.76765
    -1.03929
    -1.17510
    -0.99401
    -1.22037
    -0.85820
    -0.63183
    -0.90347
    -0.90347
    -0.90347
    -0.54129
    -0.26966
    -0.22438
    -0.17911
    -0.40547
    -0.08857
    -0.04329
     0.00198
     0.04725
     0.13780
    -0.08857
    -0.13384
     0.13780
     0.40943
     0.54525
     0.31888
    -0.13384
     0.18307
     0.18307
     0.31888
     0.13780
     0.22834
     0.04725
    -0.13384
     0.04725
     0.31888
     0.27361
    -0.04329
     0.00198
     0.04725
    -0.08857
    -0.04329
    -0.26966
    -0.45074
    -0.36020
     0.18307
     0.00198
    -0.22438
    -0.31493
    -0.13384
    -0.58656
     0.04725
     0.13780
    -0.26966
    -0.45074
    -0.22438
     0.00198
    -0.31493
    -0.36020
    -0.31493
    -0.26966
     0.22834
     0.04725
    -0.40547
    -0.67711
    -0.26966
    -0.40547
    -0.13384
     0.59052
    -0.54129
    -0.81292
    -0.54129
     0.00198
    -0.13384
    -0.22438
    -0.40547
     0.36416
     0.13780
    -0.13384
    -0.13384
     0.09252
    -0.26966
     0.04725
     0.13780
     0.77161
     0.45470
     0.18307
     0.40943
     0.31888
     0.81688
     0.45470
     0.27361
     0.27361
     0.68106
     0.63579
     0.40943
     0.36416
     0.27361
     0.27361
     0.13780
     0.40943
     0.27361
     0.13780
    -0.13384
     0.09252
     0.18307
    -0.08857
     0.00198
    -0.13384
    -0.40547
     0.27361
     0.49997
    -0.22438
    -0.90347
    -0.85820
    -0.63183
     0.00198
     0.31888
     0.18307
    -0.58656
    -0.40547
    -0.17911
    -0.26966
    -0.63183
    -0.45074
     0.00198
     0.40943
    -0.04329
    -0.13384
     0.90743
     0.36416
     0.45470
     1.36015
     1.54124
     0.77161
     0.13780
     0.54525
     0.63579
     0.63579
     0.86215
     0.54525
     0.49997
     0.86215
     0.81688
     0.22834
     0.00198
    -0.49602
    -0.85820
    -0.99401
    -0.40547
     0.09252
    -0.58656
    -1.17510
    -0.94874
    -0.58656
    -0.54129
    -0.85820
    -0.90347
    -0.58656
    -0.58656
    -0.45074
    -0.45074
    -0.31493
    -0.36020
    -0.08857
    -0.26966
     0.18307
     0.04725
     0.31888
     0.18307
     0.22834
     0.13780
     0.04725
     0.49997
     0.31888
     0.27361
     0.63579
     0.59052
     0.45470
     0.36416
    -0.04329
     0.36416
     0.40943
     0.31888
     0.40943
     0.36416
     0.59052
     0.54525
     0.59052
     0.27361
     0.45470
     0.45470
     0.40943
     0.40943
     0.27361
     0.18307
     0.31888
     0.09252
     0.54525
     0.49997
     0.18307
     0.27361
     0.00198
     0.09252
     0.13780
     0.00198
     0.13780
     0.04725
     0.09252
    -0.04329
    -0.04329
    -0.08857
    -0.13384
    -0.36020
     0.40943
     0.13780
    -0.36020
    -0.36020
    -0.31493
    -0.04329
     0.04725
    -0.17911
    -0.17911
    -0.26966
    -0.22438
     0.09252
    -0.04329
    -0.04329
    -0.26966
    -0.22438
    -0.13384
     0.18307
    -0.26966
    -0.22438
     0.04725
    -0.22438
     0.18307
    -0.31493
    -0.22438
    -0.08857
     0.13780
     0.00198
    -0.04329
    -0.22438
     0.22834
    -0.04329
     0.13780
     0.36416
     0.00198
     0.00198
     0.00198
    -0.08857
     0.09252
    -0.40547
    -0.67711
    -0.45074
    -0.13384
     0.18307
     0.40943
     0.31888
    -0.40547
    -0.45074
    -0.17911
    -0.22438
    -0.13384
    -0.36020
     0.13780
    -0.04329
     0.49997
     0.45470
     0.95270
     0.68106
     0.13780
     0.00198
     0.27361
     0.40943
     1.04324
     0.68106
     0.04725
     0.45470
     0.95270
     0.90743
     0.90743
     0.63579
     0.36416
     0.54525
     0.68106
     0.31888
     0.68106
     0.49997
     0.31888
     0.63579
     0.36416
     0.40943
    -0.22438
    -0.04329
     0.09252
    -0.31493
    -0.40547
    -0.36020
    -0.40547
    -0.76765
    -1.12983
    -1.03929
    -0.99401
    -0.76765
    -0.72238
    -1.12983
    -0.72238
    -0.85820
    -0.99401
    -0.76765
    -0.45074
    -0.45074
    -0.58656
    -0.17911
     0.18307
    -0.40547
    -0.08857
     0.22834
     0.45470
     0.90743
     0.45470
     0.27361
     0.00198
     0.27361
     0.09252
    -0.26966
     0.04725
    -0.04329
     0.59052
     0.54525
     0.04725
    -0.22438
    -0.31493
    -0.31493
    -0.45074
    -0.72238
    -0.13384
    -0.13384
     0.13780
    -0.22438
    -0.36020
    -0.76765
    -0.58656
    -0.26966
    -0.22438
    -0.22438
    -0.26966
    -0.49602
    -0.90347
    -0.76765
    -0.40547
    -0.31493
    -0.45074
    -0.63183
    -0.54129
    -1.22037
    -0.99401
    -0.90347
    -0.99401
    -0.58656
    -1.08456
    -0.90347
    -0.72238
    -0.90347
    -0.90347
    -0.54129
    -0.85820
    -0.63183
    -0.63183
    -0.63183
    -0.85820
    -0.45074
    -0.63183
    -0.54129
    -0.63183
    -0.31493
    -0.40547
    -0.54129
    -0.36020
    -0.54129
    -0.40547
    -0.63183
    -0.40547
    -0.22438
    -0.13384
    -0.45074
    -0.22438
    -0.26966
     0.04725
    -0.13384
    -0.45074
    -0.13384
     0.18307
    -0.04329
     0.18307
    -0.22438
    -0.04329
    -0.31493
     0.22834
     0.22834
     0.09252
     0.31888
     0.09252
    -0.04329
    -0.17911
    -0.04329
    -0.17911
     0.13780
     0.09252
    -0.36020
    -0.13384
    -0.13384
     0.31888
    -0.36020
    -0.40547
    -0.58656
    -0.63183
    -0.54129
    -0.76765
    -0.54129
    -0.13384
    -0.45074
    -0.67711
    -0.54129
    -0.26966
    -0.36020
    -0.22438
    -0.13384
     0.13780
    -0.36020
    -0.22438
    -0.36020
     0.22834
     0.63579
     0.22834
     0.13780
     0.18307
    -0.22438
    -0.26966
    -0.40547
     0.36416
     0.49997
     0.00198
     0.09252
    -0.45074
    -0.26966
    -0.58656
    -0.63183
    -0.90347
    -0.36020
    -0.76765
    -1.17510
    -0.63183
    -0.40547
    -0.67711
    -1.62783
    -1.26565
    -0.72238
    -0.58656
    -0.76765
    -0.04329
    -0.36020
    -0.26966
    -0.26966
    -0.22438
    -0.26966
    -0.26966
     0.04725
     0.81688
     1.04324
     1.31488
     0.49997
     0.27361
     0.27361
     0.31888
     0.27361
     0.36416
     0.49997
     0.59052
     0.54525
     0.00198
     0.27361
     0.40943
     0.13780
     0.04725
     0.27361
    -0.31493
    -0.08857
    -0.31493
     0.49997
     0.81688
     0.90743
     0.68106
    -0.13384
     0.13780
     0.54525
     0.31888
     0.49997
     0.31888
     0.45470
     0.99797
     0.99797
     0.72634
    -0.04329
    -0.04329
     0.13780
    -0.22438
    -0.22438
    -0.17911
     0.13780
    -0.17911
    -0.54129
    -0.58656
    -0.04329
    -0.31493
    -0.45074
    -0.13384
    -0.67711
    -0.67711
    -0.76765
    -0.45074
    -0.22438
     0.18307
    -0.67711
    -0.36020
    -0.45074
    -0.58656
    -0.40547
    -0.45074
    -0.45074
    -0.08857
    -0.04329
    -0.31493
    -0.63183
    -0.13384
    -0.45074
    -0.17911
    -0.45074
    -0.13384
    -0.13384
    -0.31493
    -0.08857
    -0.22438
    -0.04329
    -0.45074
    -0.49602
     0.31888
     0.09252
    -0.08857
    -0.17911
    -0.04329
    -0.22438
    -0.04329
     0.18307
     0.59052
     0.54525
     0.31888
     0.31888
     0.27361
     0.09252
     0.00198
    -0.22438
    -0.26966
     0.18307
     0.36416
     0.13780
    -0.13384
    -0.22438
    -0.31493
    -0.99401
    -0.76765
    -0.40547
    -0.45074
    -0.17911
     0.22834
     0.00198
    -0.13384
    -0.40547
    -0.45074
     0.04725
     0.22834
     0.04725
     0.04725
     0.68106
     0.40943
     0.09252
     0.13780
     0.45470
     0.13780
     0.13780
     0.31888
     0.09252
     0.31888
     0.04725
    -0.26966
    -0.17911
    -0.40547
    -0.49602
    -0.58656
    -0.22438
    -0.94874
    -1.12983
    -0.99401
    -0.08857
    -0.76765
    -1.12983
    -1.08456
    -0.90347
    -0.76765
    -0.76765
    -1.26565
    -1.26565
    -0.58656
    -0.31493
    -0.17911
    -0.36020
    -0.31493
    -0.49602
    -0.45074
     0.13780
     0.04725
    -0.40547
    -0.26966
    -0.76765
    -0.67711
    -0.58656
    -0.36020
    -0.40547
    -0.49602
    -0.40547
    -0.67711
    -0.76765
    -0.99401
    -1.08456
    -1.12983
    -0.76765
    -0.45074
    -0.63183
    -0.63183
    -0.58656
    -0.72238
    -0.26966
    -0.49602
    -0.31493
    -0.45074
    -0.45074
    -0.17911
    -0.40547
    -0.04329
    -0.17911
    -0.17911
    -0.31493
     0.77161
     0.40943
    -0.17911
     0.45470
     0.45470
     0.59052
     0.09252
    -0.08857
     0.63579
     0.40943
     0.90743
     0.49997
     0.18307
     0.09252
    -0.22438
     0.31888
     0.63579
     0.45470
    -0.22438
    -0.17911
    -0.04329
    -0.31493
    -0.22438
     0.27361
    -0.17911
     0.04725
     0.45470
     0.18307
     0.00198
    -0.04329
     0.04725
    -0.22438
     0.09252
     0.18307
     0.36416
     0.04725
    -0.17911
    -0.40547
    -0.22438
    -0.17911
     0.13780
     0.00198
     0.04725
     0.00198
     0.00198
     0.04725
    -0.04329
    -0.54129
    -0.13384
     0.40943
     0.04725
     0.13780
    -0.13384
    -0.13384
    -0.04329
     0.00198
     0.00198
     0.27361
     0.22834
     0.27361
     0.18307
     0.31888
    -0.26966
    -0.04329
    -0.13384
     0.49997
     0.31888
    -0.04329
    -0.13384
    -0.08857
    -0.49602
    -0.90347
    -0.81292
    -0.85820
    -0.63183
    -0.58656
    -0.04329
    -0.26966
    -0.90347
    -0.81292
    -0.63183
     0.45470
    -0.04329
    -0.63183
     0.13780
     0.18307
    -0.04329
     0.00198
     0.31888
     0.18307
    -0.17911
     0.09252
    -0.04329
     0.04725
    -0.26966
    -0.94874
    -0.99401
    -0.76765
    -0.26966
    -1.22037
    -1.26565
    -1.08456
    -0.72238
    -0.72238
    -1.12983
    -1.62783
    -1.26565
    -0.63183
    -0.36020
    -0.49602
    -0.40547
    -0.58656
    -0.49602
    -0.31493
     0.49997
     0.13780
    -0.36020
    -0.40547
    -0.04329
     0.72634
     0.99797
     1.22433
     1.17906
     0.40943
     0.49997
     0.00198
     0.36416
     0.04725
     0.18307
     0.18307
     0.45470
     0.22834
     0.31888
    -0.17911
    -0.40547
    -0.49602
     0.18307
    -0.22438
    -0.40547
    -0.45074
     0.04725
    -0.40547
    -0.26966
    -0.31493
    -0.31493
    -0.40547
     0.22834
     0.59052
     0.13780
     0.59052
     0.13780
    -0.08857
     0.22834
     0.13780
     0.31888
     0.27361
     0.18307
     0.13780
     0.18307
     0.40943
     0.40943
     0.13780
     0.40943
     0.68106
     0.99797
     0.49997
    -0.04329
    -0.72238
     0.04725
     1.22433
     0.40943
     0.81688
     0.40943
    -0.08857
     0.04725
     0.36416
     0.22834
     0.18307
     0.27361
     0.36416
     0.09252
     0.63579
     0.18307
     0.36416
     0.00198
     0.40943
     0.63579
     0.59052
     0.63579
     0.77161
     0.68106
     0.68106
     0.77161
     0.95270
     0.09252
     0.18307
     0.31888
     0.04725
     0.40943
     0.31888
     0.49997
     0.36416
    -0.40547
     0.22834
     0.13780
     0.36416
    -0.17911
    -0.22438
     0.54525
     0.31888
     0.31888
     0.18307
     0.27361
     0.18307
     0.86215
     0.45470
     0.36416
     0.09252
     0.22834
     0.59052
     0.13780
     0.45470
     0.04725
     0.13780
     0.59052
     0.22834
    -0.13384
    -0.54129
    -0.04329
    -0.08857
    -0.17911
     0.22834
     0.27361
     0.59052
     0.13780
     0.04725
     0.45470
     0.68106
     0.59052
     0.49997
     0.68106
     0.13780
     0.68106
     0.77161
     0.99797
     0.40943
     0.63579
     0.77161
     0.68106
     0.54525
    -0.17911
    -0.13384
    -0.22438
    -0.13384
     0.22834
     0.04725
    -0.13384
    -0.31493
    -0.58656
    -0.81292
    -0.36020
     0.04725
     0.04725
    -0.13384
    -0.36020
    -0.31493
    -0.22438
    -0.13384
     0.13780
     0.04725
     0.54525
     0.04725
     0.18307
     0.49997
     0.72634
     0.77161
     0.90743
     0.63579
     0.31888
     0.18307
     0.77161
     0.31888
     0.27361
     0.22834
     0.22834
     0.49997
     0.36416
     0.13780
    -0.22438
    -0.17911
    -0.31493
    -0.26966
    -0.40547
     0.18307
     0.00198
    -0.45074
    -0.08857
     0.04725
    -0.08857
    -0.13384
    -0.08857
     0.22834
     0.40943
     0.31888
     0.40943
     0.49997
     0.36416
     0.31888
     0.13780
     0.31888
     0.04725
     0.40943
     0.36416
     0.59052
     0.18307
     0.27361
     0.22834
    -0.08857
    -0.31493
     0.40943
     0.68106
     0.45470
     0.63579
     0.72634
    -0.40547
     0.18307
     0.27361
     0.36416
     1.04324
     0.13780
     0.40943
     0.63579
     0.72634
     0.40943
     0.00198
    -0.22438
    -0.13384
     0.18307
     0.40943
     0.22834
     0.18307
     0.04725
     0.45470
     0.31888
     0.18307
     0.27361
     0.95270
     0.68106
     0.27361
     0.40943
     0.45470
     0.68106
     0.81688
     0.68106
     0.31888
     0.13780
     0.31888
     0.31888
     0.54525
     0.49997
    -0.13384
     0.31888
     0.04725
    -0.08857
    -0.17911
    -0.04329
     0.00198
     0.22834
     0.18307
     0.13780
    -0.17911
    -0.04329
     0.04725
    -0.31493
    -0.08857
    -0.08857
     0.09252
    -0.08857
     0.00198
     0.22834
     0.13780
     0.09252
     0.18307
     0.54525
     0.49997
     0.95270
     0.22834
     0.31888
     0.45470
     0.77161
     0.95270
     0.59052
    -0.31493
     0.18307
     0.22834
     0.59052
     0.09252
     0.18307
    -0.22438
    -0.54129
    -0.54129
    -0.76765
    -0.63183
    -0.36020
    -0.26966
    -0.45074
    -0.40547
     0.13780
    -0.04329
    -0.36020
    -0.31493
    -0.04329
     0.18307
     0.13780
    -0.40547
     0.00198
     0.27361
     0.22834
     0.36416
     0.09252
     0.00198
     0.04725
    -0.04329
     0.45470
     0.22834
     0.09252
    -0.04329
     0.09252
    -0.08857
    -0.17911
     0.09252
     0.77161
     0.90743
     0.90743
     0.36416
     0.31888
     0.31888
     0.36416
     0.36416
     0.63579
     0.99797
     0.31888
     0.54525
     0.31888
     0.31888
     0.31888
     0.00198
    -0.22438
    -0.17911
     0.00198
     0.04725
     0.04725
    -0.26966
    -0.26966
    -0.26966
     0.13780
     0.04725
    -0.04329
     0.04725
    -0.26966
    -0.13384
     0.27361
    -0.45074
    -0.81292
    -0.76765
    -0.26966
    -0.36020
    -0.54129
    -0.72238
    -0.94874
    -0.99401
    -1.03929
    -0.58656
    -0.90347
    -1.12983
    -1.03929
    -0.99401
    -0.72238
    -0.40547
    -0.40547
    -0.67711
    -0.45074
    -0.04329
     0.13780
     0.27361
     0.45470
    -0.17911
    -0.63183
     0.77161
     0.86215
     0.45470
     0.45470
     0.49997
     0.90743
     0.59052
     0.49997
     0.18307
     0.31888
     0.68106
     0.54525
     0.45470
     0.59052
     0.09252
    -0.31493
    -0.08857
     0.18307
     0.04725
     0.22834
     0.54525
     0.36416
     0.68106
     0.09252
    -0.63183
    -0.54129
    -0.04329
    -0.04329
     0.04725
    -0.17911
    -0.31493
    -0.45074
    -0.26966
    -0.45074
    -0.85820
    -1.35619
    -1.26565
    -0.99401
    -0.99401
    -1.12983
    -1.12983
    -0.81292
    -0.76765
    -0.54129
    -0.76765
    -0.63183
    -0.94874
    -0.90347
    -0.58656
     0.13780
     0.18307
    -0.17911
    -0.26966
    -0.49602
    -0.45074
    -0.22438
    -0.58656
    -0.45074
    -0.45074
    -0.45074
    -0.63183
    -0.94874
    -1.31092
    -1.22037
    -1.26565
    -0.90347
    -1.03929
    -1.12983
    -1.26565
    -1.26565
    -1.26565
    -1.62783
    -1.62783
    -1.49201
    -1.17510
    -1.17510
    -1.62783
    -1.26565
    -1.31092
    -1.31092
    -1.40146
    -1.49201
    -0.81292
    -0.99401
    -0.99401
    -0.99401
    -0.90347
    -0.36020
    -0.22438
    -0.40547
     0.22834
    -0.63183
    -0.17911
    -0.13384
    -0.08857
    -0.04329
     0.22834
    -0.63183
     0.04725
     0.31888
    -0.31493
    -0.45074
    -0.63183
    -0.08857
    -0.13384
    -0.36020
    -0.54129
    -0.26966
    -0.04329
    -0.40547
     0.04725
    -0.22438
    -0.13384
    -0.36020
     0.09252
     0.04725
    -0.17911
    -0.04329
    -0.04329
    -0.08857
    -0.08857
    -0.22438
    -0.17911
    -0.17911
    -0.17911
    -0.36020
    -0.36020
    -0.26966
    -0.40547
    -0.54129
    -0.04329
     0.04725
    -0.31493
    -0.22438
    -0.26966
    -0.26966
    -0.26966
    -0.04329
     0.13780
    -0.13384
    -0.13384
     0.04725
     0.09252
    -0.04329
     0.22834
     0.04725
    -0.13384
     0.13780
    -0.13384
    -0.04329
    -0.26966
    -0.22438
    -0.26966
     0.04725
    -0.17911
    -0.72238
    -0.17911
    -0.08857
    -0.17911
    -0.04329
    -0.08857
    -0.31493
    -0.17911
     0.04725
     0.09252
     0.13780
     0.31888
     0.49997
     0.31888
     0.40943
     0.59052
     0.31888
     0.36416
     0.18307
     0.27361
     0.22834
     0.27361
     0.45470
    -0.13384
     0.09252
    -0.40547
    -0.26966
    -0.04329
    -0.04329
    -0.36020
    -0.36020
    -0.40547
    -0.45074
    -0.04329
     0.27361
     0.22834
    -0.26966
    -0.08857
    -0.45074
    -1.08456
     0.09252
     0.27361
     0.27361
     0.54525
    -0.08857
     0.27361
     0.95270
     0.90743
     1.04324
     0.13780
     0.77161
     0.40943
     0.09252
     0.77161
     1.04324
     0.81688
     0.63579
     0.90743
     0.13780
     0.72634
     0.45470
    -0.04329
    -0.13384
    -0.26966
    -0.40547
    -0.63183
    -0.54129
    -0.63183
    -0.63183
    -0.72238
    -0.26966
    -0.76765
    -1.12983
    -0.54129
    -0.54129
    -0.67711
    -0.72238
    -0.58656
    -0.31493
    -0.67711
    -0.81292
    -0.31493
     0.04725
    -0.26966
    -0.26966
    -0.04329
     0.13780
     0.40943
     0.27361
     0.45470
     0.22834
    -0.31493
    -0.26966
     0.54525
     0.40943
     0.04725
    -0.17911
     0.09252
     0.22834
     0.31888
     0.04725
    -0.22438
    -0.04329
    -0.17911
    -0.45074
    -0.26966
     0.04725
    -0.36020
    -0.17911
    -0.22438
    -0.36020
    -0.26966
    -0.40547
    -0.22438
    -0.13384
    -0.31493
    -0.45074
    -0.54129
    -0.26966
    -0.22438
    -0.54129
    -0.67711
    -0.45074
    -0.76765
    -0.45074
    -0.40547
    -0.36020
    -0.36020
    -0.67711
    -0.72238
    -0.63183
    -0.54129
     0.09252
    -0.08857
    -0.13384
    -0.08857
     0.04725
    -0.31493
     0.13780
     0.22834
     0.09252
     0.31888
     0.36416
    -0.04329
     0.04725
    -0.13384
     0.31888
     0.77161
     0.59052
     0.04725
     0.40943
     0.45470
     0.40943
     0.27361
     0.49997
     0.81688
     0.77161
     0.54525
     1.13379
     0.68106
     0.36416
     0.45470
     0.45470
     0.59052
     1.22433
     0.59052
     0.54525
     0.45470
     0.04725
     0.13780
     0.27361
     0.68106
     0.31888
     0.18307
     0.13780
    -0.26966
     0.22834
    -0.13384
    -0.31493
    -0.08857
     0.36416
     0.40943
     0.04725
     0.13780
     0.09252
     0.36416
    -0.13384
     0.59052
     0.49997
     0.22834
     0.49997
     0.77161
     0.86215
     0.68106
     0.54525
     0.54525
     0.09252
     0.54525
     0.22834
     0.45470
     0.18307
     0.22834
    -0.08857
     0.09252
    -0.04329
     0.00198
    -0.22438
    -0.08857
    -0.22438
    -0.49602
    -0.17911
    -0.26966
     0.04725
    -0.31493
    -0.26966
    -0.76765
    -0.54129
    -0.45074
    -0.49602
    -0.26966
    -0.17911
    -0.63183
    -0.67711
    -0.04329
     0.13780
    -0.04329
    -0.13384
     0.09252
    -0.04329
    -0.04329
     0.31888
     0.04725
    -0.04329
     0.45470
     0.59052
     0.49997
     0.95270
     0.45470
     0.09252
     0.59052
     0.49997
    -0.13384
    -0.17911
     0.27361
     0.22834
    -0.08857
     0.00198
     0.49997
     0.40943
     0.27361
     0.49997
     0.40943
     0.72634
     0.00198
     0.22834
     0.77161
     0.77161
     0.54525
     0.31888
     0.27361
     0.77161
     0.31888
     0.49997
     0.36416
     0.45470
     0.04725
    -0.22438
    -0.36020
    -0.36020
     0.13780
    -0.54129
    -0.17911
     0.00198
    -0.36020
    -0.40547
    -0.72238
    -0.17911
    -0.36020
    -0.13384
    -0.08857
    -0.36020
    -0.40547
    -0.13384
    -0.45074
    -0.22438
     0.04725
    -0.04329
    -0.13384
    -0.26966
    -0.13384
    -0.08857
    -0.04329
    -0.17911
    -0.22438
     0.04725
    -0.04329
    -0.04329
     0.04725
    -0.04329
    -0.22438
    -0.31493
     0.22834
     0.09252
    -0.36020
     0.00198
    -0.13384
     0.18307
     0.40943
     0.22834
    -0.31493
    -0.49602
    -0.31493
     0.00198
     0.00198
     0.00198
     0.18307
    -0.26966
    -0.31493
    -0.17911
    -0.63183
    -0.31493
    -0.67711
    -0.31493
    -0.04329
    -0.13384
    -0.13384
     0.09252
     0.31888
     0.13780
     0.13780
    -0.40547
    -0.17911
     0.40943
     0.90743
     1.17906
     0.36416
     0.13780
     0.27361
     0.49997
     0.95270
     0.49997
     0.04725
    -0.31493
     0.13780
     0.09252
     0.04725
     0.13780
    -0.26966
    -0.36020
    -0.54129
    -0.26966
     0.22834
    -0.13384
    -0.63183
    -0.04329
     0.09252
    -0.22438
    -0.36020
    -0.17911
     0.27361
     0.13780
    -0.04329
    -0.08857
    -0.13384
     0.04725
     0.13780
     0.49997
     0.72634
     0.04725
     0.04725
     0.13780
     0.27361
     0.54525
     0.59052
     0.77161
     0.59052
     0.77161
     0.72634
     0.68106
     1.17906
     0.99797
     0.68106
     0.99797
     1.40542
     0.86215
     0.81688
     0.90743
     0.63579
     0.81688
     1.04324
     0.77161
     0.68106
     0.86215
     0.81688
     0.99797
     0.86215
     0.77161
     0.59052
     0.54525
     0.86215
     0.13780
     0.04725
     0.45470
     0.68106
     0.59052
     0.31888
     0.45470
     0.18307
     0.04725
     0.22834
     0.04725
     0.13780
    -0.04329
    -0.17911
    -0.13384
     0.40943
     0.13780
     0.13780
     0.04725
    -0.13384
     0.40943
     0.40943
     0.09252
     0.40943
     0.81688
     0.54525
     1.13379
     1.36015
     0.18307
     0.77161
     0.54525
     1.76760
     2.12978
     1.76760
     1.45069
     1.04324
     1.13379
     1.40542
     1.45069
     1.26960
     1.17906
     0.95270
     1.08851
     0.49997
     0.68106
     0.72634
     0.45470
     0.40943
     0.68106
     0.09252
    -0.08857
     0.13780
     0.18307
    -0.17911
    -0.13384
     0.40943
     0.40943
     0.45470
     0.18307
    -0.17911
    -0.31493
     0.13780
    -0.26966
    -0.45074
     0.49997
     0.27361
    -0.63183
    -0.45074
    -0.45074
    -0.22438
    -0.26966
    -0.17911
    -0.45074
    -0.36020
    -0.26966
    -0.63183
    -0.45074
    -0.54129
    -0.72238
    -0.81292
    -0.31493
     0.00198
    -0.26966
    -0.13384
    -0.45074
    -0.58656
    -0.31493
    -0.04329
    -0.67711
    -0.45074
     0.09252
     0.09252
    -0.13384
     0.00198
    -0.04329
    -0.22438
    -0.36020
    -0.31493
    -0.22438
     0.00198
    -0.22438
    -0.40547
    -0.63183
    -0.40547
    -0.67711
    -0.90347
    -0.63183
    -1.22037
    -0.94874
    -0.72238
    -1.58255
    -1.76364
    -1.49201
    -0.76765
    -0.94874
    -1.17510
    -1.17510
    -0.76765
    -0.90347
    -1.03929
    -1.26565
    -0.76765
    -0.08857
     0.00198
     0.04725
    -0.04329
    -0.04329
    -0.26966
     0.27361
     0.90743
     0.90743
     0.72634
     0.59052
     0.68106
     0.81688
     0.59052
     0.77161
     0.81688
     1.13379
     1.26960
     1.04324
     1.13379
     1.04324
     0.45470
     0.27361
     0.81688
     1.31488
     0.63579
     0.63579
     0.59052
     0.81688
     0.77161
     0.54525
     0.68106
     0.40943
     0.59052
     0.36416
     0.54525
     0.59052
     0.40943
    -0.17911
     0.22834
     0.54525
     0.18307
     0.09252
     0.27361
     0.31888
     0.40943
     0.22834
     0.13780
     0.49997
     0.49997
     0.36416
     0.27361
     0.77161
     0.36416
     0.49997
     0.45470
     0.81688
     0.63579
     0.59052
     0.59052
     0.04725
     0.36416
     0.36416
     0.31888
     0.45470
     0.45470
     0.40943
     0.22834
     0.18307
     0.22834
     0.04725
    -0.26966
     0.45470
     0.45470
     0.36416
     0.54525
     0.18307
     0.00198
    -0.08857
    -0.08857
     0.22834
     0.04725
     0.00198
    -0.26966
    -0.26966
     0.13780
     0.77161
     0.31888
     0.22834
     0.31888
     0.81688
     1.26960
     0.95270
     0.99797
     0.90743
     0.68106
     0.68106
     0.77161
     0.31888
     0.63579
     0.59052
     0.40943
     0.54525
     0.18307
    -0.08857
    -0.36020
    -0.81292
    -0.63183
    -0.67711
    -0.85820
    -1.08456
    -0.81292
    -0.67711
    -0.49602
    -0.22438
    -0.58656
    -0.76765
    -0.63183
    -0.49602
    -0.49602
    -0.63183
    -0.04329
     0.04725
    -0.08857
    -0.22438
    -0.08857
    -0.04329
     0.36416
     0.49997
     0.31888
     0.49997
     0.40943
     0.68106
     0.59052
     0.68106
     0.77161
    -0.31493
    -0.36020
    -0.40547
    -0.45074
     0.00198
    -0.13384
    -0.04329
    -0.94874
    -1.62783
    -1.53728
    -1.85419
    -1.67310
    -1.53728
    -1.89946
    -1.71837
    -1.94473
    -2.08055
    -1.53728
    -1.12983
    -1.58255
    -1.17510
    -0.99401
    -0.85820
    -0.22438
    -0.13384
     0.09252
     0.59052
     0.59052
     0.22834
     0.68106
     0.72634
     0.77161
     0.86215
     0.95270
     1.04324
     0.63579
     0.59052
     0.54525
     0.49997
     0.27361
     0.22834
     0.13780
     0.09252
     0.27361
     0.13780
     0.00198
     0.04725
     0.00198
     0.04725
    -0.26966
     0.18307
     0.04725
     0.13780
     0.22834
    -0.13384
    -0.13384
     0.45470
    -0.04329
    -0.31493
    -0.04329
     0.36416
     0.40943
     0.45470
     0.49997
     0.04725
    -0.22438
     0.40943
     1.26960
     0.68106
     0.68106
     0.45470
     0.36416
     0.86215
     1.31488
     0.90743
     1.40542
     1.22433
     0.68106
     0.99797
     1.04324
     1.40542
     1.49597
     1.22433
     1.13379
     1.22433
     1.13379
     1.04324
     1.36015
     0.99797
     0.81688
     0.90743
     0.77161
     0.90743
     0.86215
     0.77161
     0.68106
     0.59052
     0.68106
     0.36416
     0.63579
     0.49997
     0.54525
     0.59052
     0.54525
     1.08851
     0.77161
     0.95270
     0.72634
     0.95270
     1.04324
     0.99797
     0.99797
     0.99797
     1.36015
     1.49597
     1.81287
     1.36015
     0.63579
     0.54525
     0.54525
     0.90743
     0.77161
     0.36416
     0.36416
     0.40943
     0.18307
    -0.72238
    -0.13384
     0.04725
     0.18307
     0.04725
     0.31888
    -0.22438
    -0.72238
    -0.13384
     0.40943
     0.22834
     0.27361
     0.27361
     0.40943
     0.77161
     1.17906
     0.54525
     0.54525
     0.77161
     0.68106
     0.36416
     0.95270
     1.22433
     1.31488
     0.99797
     1.49597
     2.12978
     2.49196
     2.22032
     1.40542
     0.86215
     0.45470
     0.59052
     0.49997
     0.90743
     0.99797
     0.00198
    -0.76765
    -0.90347
    -1.17510
    -1.12983
    -1.80891
    -1.62783
    -2.12582
    -1.31092
    -1.80891
    -1.67310
    -1.40146
    -1.08456
    -0.17911
    -0.13384
    -0.04329
    -0.26966
     0.31888
     0.59052
     0.68106
     0.99797
     1.26960
     1.08851
     1.04324
     0.90743
     0.90743
     0.63579
     0.63579
     0.31888
     0.63579
     0.18307
     0.18307
     0.36416
    -0.04329
     0.00198
     0.22834
    -0.17911
    -0.13384
    -0.04329
    -0.08857
    -0.13384
    -0.13384
    -0.31493
    -0.26966
    -0.04329
    -0.04329
    -0.22438
    -0.36020
    -0.26966
    -0.40547
    -0.58656
    -0.04329
    -0.22438
    -0.58656
    -0.49602
    -0.36020
    -0.40547
    -0.49602
    -0.45074
    -0.58656
    -0.17911
    -0.63183
    -0.81292
    -0.54129
    -0.45074
    -0.54129
    -0.63183
    -0.22438
    -0.31493
    -0.58656
    -0.22438
    -0.54129
    -0.04329
    -0.31493
    -0.13384
    -0.31493
    -0.26966
    -0.26966
    -0.26966
    -0.04329
    -0.08857
    -0.31493
    -0.31493
    -0.04329
     0.13780
    -0.36020
    -0.13384
    -0.17911
    -0.04329
    -0.54129
    -0.04329
    -0.36020
    -0.13384
    -0.22438
     0.13780
    -0.04329
     0.18307
     0.04725
    -0.22438
    -0.58656
     0.13780
     0.04725
     0.27361
     0.31888
     0.45470
     0.45470
     0.45470
     0.18307
     0.31888
     0.22834
     0.13780
     0.45470
     0.99797
     0.63579
     0.18307
     0.00198
     0.31888
     0.40943
     0.13780
     0.18307
     0.00198
     0.00198
    -0.13384
     0.00198
     0.31888
     0.54525
     0.36416
     0.27361
     0.04725
    -0.26966
    -0.26966
     0.22834
     0.27361
     0.27361
    -0.26966
    -0.22438
    -0.08857
     0.04725
    -0.04329
    -0.26966
    -0.94874
    -1.22037
    -1.17510
    -0.67711
    -0.26966
    -0.72238
    -0.26966
    -0.36020
    -0.26966
    -0.36020
    -0.63183
    -1.17510
    -0.81292
    -0.26966
    -0.49602
    -0.45074
    -0.26966
    -0.17911
    -0.40547
    -0.85820
    -0.58656
    -0.72238
    -0.45074
    -1.08456
    -0.76765
    -0.81292
    -0.72238
    -0.94874
    -1.03929
    -0.63183
     0.59052
     0.90743
     0.90743
     0.00198
    -0.13384
    -0.54129
    -0.08857
     0.81688
     0.77161
     0.72634
     0.04725
     0.86215
     0.77161
     0.27361
     0.31888
    -0.04329
    -0.17911
    -0.31493
     0.04725
    -0.26966
    -0.17911
     0.00198
    -0.49602
    -0.17911
    -0.31493
    -0.31493
    -0.54129
     0.04725
    -0.08857
    -0.31493
    -0.17911
    -0.17911
    -0.26966
    -0.26966
    -0.08857
    -0.45074
    -0.49602
    -0.04329
    -0.22438
    -0.31493
    -0.17911
    -0.31493
    -0.72238
    -0.31493
     0.18307
    -0.04329
    -0.22438
    -0.17911
    -0.22438
     0.09252
    -0.17911
    -0.36020
    -0.31493
    -0.04329
     0.13780
     0.36416
     0.45470
     0.09252
     0.04725
    -0.22438
     0.04725
     0.13780
    -0.08857
     0.18307
    -0.26966
     0.00198
    -0.08857
    -0.13384
    -0.22438
    -0.40547
    -0.58656
    -0.76765
    -0.81292
    -0.81292
    -0.45074
    -0.85820
    -0.54129
    -0.54129
    -0.63183
    -0.26966
    -0.54129
    -0.58656
    -0.22438
    -0.22438
     0.00198
     0.13780
     0.09252
     0.00198
     0.31888
     0.45470
     0.68106
     0.04725
     0.59052
     1.08851
     0.49997
     0.22834
     0.00198
     0.27361
     0.27361
     0.31888
     0.77161
     0.45470
     0.72634
     0.45470
     0.40943
     0.63579
     0.54525
     0.54525
     0.54525
     0.72634
     0.49997
     0.59052
     0.45470
     0.59052
     0.36416
     0.36416
     0.49997
     0.36416
     0.36416
     0.22834
    -0.72238
    -0.72238
     0.13780
     0.00198
    -0.31493
    -0.04329
    -0.08857
    -0.13384
     0.04725
     0.04725
    -0.58656
    -0.72238
    -0.36020
    -0.04329
     0.04725
     0.09252
     0.04725
     0.22834
    -0.13384
     0.22834
    -0.22438
     0.00198
     0.27361
    -0.04329
    -0.04329
     0.68106
     0.45470
     0.40943
     0.54525
     0.77161
     0.45470
     0.04725
     0.13780
     0.68106
    -0.04329
     0.63579
     0.36416
     0.31888
     0.49997
    -0.04329
     0.00198
     0.59052
     0.45470
     0.18307
    -0.13384
     0.04725
     0.36416
     0.63579
    -0.13384
     0.27361
     0.04725
     0.36416
     0.31888
    -0.17911
    -0.04329
    -0.04329
     0.45470
     0.77161
     0.54525
     0.86215
     0.59052
     0.54525
    -0.31493
     0.27361
     0.59052
     1.26960
     1.13379
     0.81688
     0.63579
     0.27361
     0.90743
     1.08851
     0.59052
     0.59052
     0.54525
     0.72634
     0.22834
     0.31888
     0.27361
     0.68106
     0.54525
     0.27361
     0.31888
     0.40943
     0.49997
     0.13780
     0.04725
     0.49997
     0.04725
    -0.17911
     0.00198
     0.22834
    -0.17911
    -0.13384
    -0.13384
    -0.04329
     0.04725
    -0.08857
    -0.31493
     0.04725
     0.13780
    -0.31493
     0.04725
     0.54525
     0.59052
     0.27361
     0.68106
     0.36416
     0.00198
    -0.04329
     0.40943
     0.72634
     0.68106
     0.86215
     0.27361
     0.27361
     0.49997
     0.18307
     0.04725
     0.72634
     0.59052
    -0.40547
    -0.76765
    -0.40547
    -0.63183
    -0.45074
    -0.54129
    -0.49602
     0.00198
    -0.58656
    -0.81292
    -0.63183
    -0.49602
    -0.36020
     0.13780
    -0.26966
    -0.40547
    -0.49602
     0.49997
     0.63579
     1.13379
     0.45470
     0.40943
    -0.13384
     0.31888
     0.54525
     0.63579
     0.59052
     0.22834
     0.18307
    -0.17911
    -0.13384
     0.54525
    -0.45074
    -0.04329
     0.04725
    -0.04329
    -0.26966
    -0.36020
    -0.90347
    -0.72238
    -0.58656
    -0.36020
    -0.63183
    -0.99401
    -0.76765
    -0.45074
    -0.58656
    -0.45074
    -0.17911
    -0.94874
    -0.63183
    -0.17911
    -0.08857
    -0.36020
     0.18307
    -0.22438
     0.09252
     0.18307
     0.04725
     0.04725
     0.04725
     0.09252
     0.04725
     0.68106
     0.09252
    -0.17911
    -0.04329
     0.04725
     0.45470
     0.77161
     0.04725
     0.13780
     0.04725
     0.40943
     0.09252
     0.13780
     0.63579
    -0.08857
    -0.31493
     0.22834
     0.54525
     0.04725
    -0.13384
    -0.22438
    -0.08857
    -0.04329
    -0.31493
    -0.26966
    -0.13384
     0.04725
    -0.31493
     0.22834
    -0.04329
     0.04725
    -0.04329
     0.13780
     0.22834
     0.18307
    -0.31493
     0.09252
     0.45470
     0.09252
     0.04725
     0.13780
     0.36416
     0.40943
     0.49997
     0.63579
     0.54525
     0.63579
     0.45470
     0.18307
     1.40542
     0.81688
     1.17906
     1.36015
     1.17906
     1.36015
     0.86215
     0.72634
     0.63579
     1.13379
     1.04324
     1.08851
     0.59052
     0.54525
     0.22834
    -0.04329
     0.31888
     0.09252
    -0.13384
    -0.13384
    -0.36020
    -0.36020
    -0.58656
    -0.54129
    -0.40547
    -0.58656
    -0.58656
    -0.40547
    -0.49602
    -0.40547
    -0.49602
    -0.54129
    -0.36020
    -0.49602
    -0.99401
    -0.58656
    -0.31493
    -0.26966
    -0.63183
    -0.72238
    -0.76765
    -1.12983
    -0.90347
    -0.94874
    -0.94874
    -0.85820
    -1.08456
    -1.49201
    -1.22037
    -0.63183
    -1.17510
    -1.12983
    -1.12983
    -0.99401
    -0.58656
    -0.72238
    -1.31092
    -1.08456
    -0.72238
    -0.67711
    -1.03929
    -0.54129
    -1.08456
    -0.99401
    -1.44674
    -0.67711
    -0.94874
    -1.44674
    -1.22037
    -0.90347
    -1.03929
    -1.26565
    -1.62783
    -1.80891
    -1.44674
    -1.22037
    -1.12983
    -1.49201
    -1.85419
    -1.85419
    -1.89946
    -1.26565
    -1.71837
    -2.35218
    -2.17109
    -1.99000
    -1.58255
    -2.12582
    -2.57854
    -2.08055
    -1.80891
    -1.62783
    -1.62783
    -1.76364
    -1.76364
    -1.62783
    -1.80891
    -1.94473
    -1.12983
    -0.99401
    -1.22037
    -1.40146
    -1.44674
    -1.26565
    -1.03929
    -0.40547
    -0.76765
    -0.76765
    -1.08456
    -1.35619
    -0.85820
    -0.58656
    -0.72238
    -0.81292
    -0.45074
    -0.49602
     0.09252
    -0.04329
     0.04725
    -0.40547
    -1.17510
    -0.67711
    -0.40547
    -0.22438
    -0.31493
    -0.26966
    -0.31493
    -0.04329
    -0.54129
    -0.99401
    -0.63183
    -0.58656
    -0.72238
    -0.58656
    -0.45074
    -0.63183
    -0.13384
    -0.31493
    -0.26966
    -0.49602
    -0.17911
     0.04725
    -0.17911
     0.13780
     0.36416
    -0.13384
     0.09252
     0.31888
     0.13780
     0.40943
     0.40943
     0.40943
     0.31888
     0.31888
     0.36416
     0.54525
     0.77161
     0.81688
     1.17906
     1.17906
     0.68106
     0.59052
     0.54525
     1.81287
     1.72233
     1.26960
     1.13379
     0.90743
     1.04324
     1.13379
     1.04324
     1.26960
     1.17906
     0.99797
     0.72634
     0.90743
     0.63579
     0.22834
     0.31888
     1.04324
     1.04324
     0.72634
     0.49997
     0.36416
     0.13780
     0.13780
     0.13780
     0.40943
     0.00198
     0.36416
    -0.22438
    -0.04329
     0.13780
    -0.13384
    -0.63183
    -0.26966
    -0.31493
    -0.58656
    -0.45074
    -0.49602
    -0.81292
    -0.58656
    -0.08857
     0.59052
     0.09252
     0.18307
    -0.22438
    -0.63183
    -0.04329
     0.45470
     0.04725
     0.27361
     0.40943
     0.13780
    -0.04329
     0.13780
     0.09252
    -0.04329
     0.00198
    -0.45074
    -0.31493
    -0.04329
    -0.17911
    -0.67711
    -0.76765
    -0.36020
    -0.40547
    -1.08456
    -0.26966
    -0.17911
    -0.90347
    -0.58656
    -0.72238
    -0.63183
    -0.49602
    -0.81292
    -0.99401
    -0.63183
    -0.76765
    -0.81292
    -0.72238
    -0.67711
    -0.36020
    -0.94874
    -0.13384
    -0.04329
    -0.31493
    -0.04329
    -0.40547
     0.04725
     0.45470
     0.27361
     0.45470
     0.59052
     0.59052
    -0.04329
     0.18307
     0.27361
     0.22834
     0.00198
     0.22834
     0.27361
    -0.08857
    -0.04329
    -0.36020
    -0.54129
    -0.40547
    -0.49602
    -0.40547
    -0.36020
    -0.45074
    -0.49602
    -0.54129
    -0.26966
    -0.31493
    -0.58656
    -0.45074
    -0.17911
    -0.54129
    -0.26966
    -0.13384
    -0.08857
    -0.17911
    -0.49602
    -0.31493
    -0.58656
    -0.45074
    -0.04329
    -0.36020
    -0.40547
    -0.40547
    -0.54129
    -0.58656
    -0.22438
    -0.40547
    -0.22438
    -0.40547
    -0.22438
    -0.40547
    -0.31493
    -0.67711
    -0.36020
    -0.08857
    -0.04329
     0.18307
     0.59052
     0.95270
     1.13379
     0.86215
     0.00198
    -0.40547
    -0.31493
     0.45470
     0.68106
     0.90743
     0.54525
     0.31888
     0.36416
     0.49997
     0.36416
     0.18307
     0.40943
     0.27361
     0.27361
     0.09252
    -0.04329
     0.77161
     0.68106
     0.90743
     1.04324
     0.59052
     0.40943
     0.72634
     0.68106
     0.99797
     0.99797
     0.59052
     0.68106
     0.18307
     0.40943
    -0.36020
    -0.40547
     0.13780
    -0.63183
    -0.22438
    -0.85820
    -0.99401
    -1.12983
    -1.40146
    -1.44674
    -1.12983
    -0.76765
    -1.08456
    -1.26565
    -0.90347
    -0.22438
    -0.26966
    -0.76765
    -0.45074
    -0.54129
    -0.22438
     0.45470
     0.13780
    -0.13384
    -0.22438
    -0.17911
    -0.36020
    -0.08857
    -0.26966
    -0.26966
    -0.76765
    -1.40146
    -1.17510
    -1.31092
    -0.76765
    -0.36020
    -1.03929
    -0.99401
    -0.76765
    -0.81292
    -1.12983
    -0.94874
    -1.26565
    -0.90347
    -0.63183
    -0.40547
    -0.31493
    -0.45074
    -0.22438
    -1.26565
    -0.85820
     0.04725
    -0.13384
    -0.13384
    -0.26966
    -0.17911
     0.13780
    -0.40547
     0.00198
     0.04725
     0.09252
    -0.13384
    -0.13384
    -0.04329
     0.00198
     0.13780
    -0.13384
     0.18307
    -0.13384
    -0.45074
    -0.04329
    -0.13384
    -0.26966
    -0.13384
    -0.36020
    -0.13384
    -0.22438
     0.00198
    -0.26966
    -0.54129
    -0.90347
    -0.31493
    -0.49602
    -0.13384
    -0.22438
    -0.22438
    -0.13384
    -0.45074
    -0.36020
    -0.45074
    -0.36020
    -0.45074
    -0.36020
    -0.08857
    -0.36020
    -0.17911
    -0.22438
    -0.04329
    -0.49602
    -0.31493
    -0.13384
    -0.36020
    -0.26966
    -0.31493
    -0.13384
    -0.22438
    -0.36020
    -0.45074
     0.04725
     0.40943
    -0.17911
     0.09252
    -0.26966
    -0.13384
    -0.13384
     0.13780
     0.36416
     0.18307
    -0.17911
     0.36416
     0.18307
     0.22834
     0.31888
     0.04725
     0.04725
     0.18307
     0.22834
    -0.13384
     0.13780
     0.04725
    -0.36020
     0.09252
     0.18307
    -0.04329
    -0.22438
    -0.22438
    -0.04329
     0.13780
     0.00198
     0.04725
    -0.13384
     0.22834
     0.09252
     0.09252
     0.27361
     0.31888
     0.22834
     0.04725
     0.49997
     0.72634
     0.31888
     0.27361
     0.13780
     0.54525
     0.22834
     0.09252
     0.31888
     0.49997
     0.77161
     0.45470
     0.27361
     0.18307
     0.13780
    -0.04329
    -0.04329
     0.40943
     0.27361
     0.31888
     0.59052
     0.68106
     0.90743
     0.95270
     0.63579
    -0.04329
    -0.13384
     0.81688
     0.77161
     0.77161
     0.77161
     0.59052
     0.68106
     1.31488
     0.81688
     0.95270
     0.27361
    -0.54129
     0.09252
     0.27361
     0.40943
    -0.22438
     0.09252
     0.36416
     0.00198
    -0.17911
    -0.40547
    -0.17911
    -0.99401
    -0.26966
    -0.22438
    -0.40547
    -0.17911
    -0.22438
    -0.17911
    -0.45074
    -0.49602
    -0.31493
    -0.08857
    -0.22438
     0.09252
    -0.13384
     0.04725
     0.04725
    -0.36020
    -0.08857
     0.27361
    -0.17911
     0.04725
     0.00198
    -0.13384
    -0.36020
     0.04725
    -0.04329
    -0.22438
    -0.08857
    -0.36020
    -0.22438
    -0.08857
    -0.45074
    -0.45074
    -0.63183
     0.18307
    -0.40547
    -0.26966
    -0.45074
    -0.45074
    -0.22438
    -0.22438
    -0.36020
    -0.36020
    -0.40547
    -0.31493
    -0.22438
    -0.22438
    -0.36020
    -0.54129
    -0.45074
     0.00198
     0.00198
    -0.40547
    -0.54129
    -0.58656
    -0.31493
    -0.45074
    -0.49602
    -0.40547
    -0.40547
    -0.22438
    -0.22438
    -0.45074
    -0.40547
    -0.36020
    -0.49602
    -0.36020
     0.04725
    -0.40547
    -0.36020
    -0.36020
    -0.26966
    -0.17911
    -0.26966
    -0.36020
    -0.17911
     0.09252
     0.31888
     0.00198
    -0.04329
    -0.54129
    -0.72238
    -0.31493
     0.04725
    -0.04329
     0.18307
     0.09252
     0.09252
    -0.63183
    -0.40547
    -0.36020
    -0.31493
    -0.17911
    -0.17911
    -0.08857
    -0.45074
    -0.94874
    -0.49602
    -0.67711
    -0.04329
    -0.31493
    -0.45074
    -0.76765
    -0.67711
    -0.49602
    -0.90347
    -1.17510
    -1.08456
    -0.76765
    -1.03929
    -1.17510
    -0.99401
    -0.94874
    -0.76765
    -1.26565
    -0.99401
    -0.76765
    -0.81292
    -0.54129
    -0.45074
    -0.67711
    -0.81292
    -0.54129
    -0.90347
    -0.58656
    -0.17911
     0.04725
     0.04725
     0.18307
    -0.17911
    -0.58656
    -1.08456
    -0.63183
    -0.49602
    -0.22438
     0.04725
    -0.13384
    -0.04329
    -0.22438
    -0.36020
    -0.63183
    -0.67711
    -0.45074
    -0.04329
    -0.17911
    -0.22438
    -0.58656
    -0.49602
    -0.13384
    -0.22438
    -0.31493
    -0.31493
    -0.22438
    -0.36020
    -0.26966
    -0.04329
    -0.22438
    -0.04329
     0.04725
     0.09252
     0.09252
     0.63579
     0.27361
     0.22834
     0.77161
     0.59052
     0.63579
     0.86215
     0.59052
     0.59052
     0.86215
     0.99797
     0.99797
     1.45069
     1.45069
     1.08851
     0.81688
     1.04324
     1.26960
     1.54124
     1.13379
     1.17906
     0.72634
     0.99797
     0.99797
     0.95270
     0.63579
     0.40943
     0.36416
     0.18307
     0.00198
    -0.17911
    -0.22438
    -0.31493
    -0.36020
    -0.58656
    -0.94874
    -0.54129
    -0.76765
    -0.81292
    -0.67711
    -0.90347
    -0.67711
    -0.90347
    -0.99401
    -0.90347
    -0.81292
    -0.81292
    -0.58656
    -0.63183
    -1.12983
    -0.63183
    -0.99401
    -0.49602
    -0.58656
    -0.58656
    -0.58656
    -0.67711
    -0.76765
    -0.72238
    -0.72238
    -0.72238
    -0.63183
    -0.67711
    -0.90347
    -0.63183
    -0.90347
    -0.81292
    -1.17510
    -0.81292
    -0.67711
    -1.12983
    -0.85820
    -0.94874
    -1.08456
    -1.08456
    -1.12983
    -0.99401
    -0.94874
    -0.54129
    -0.99401
    -0.99401
    -0.54129
    -0.67711
    -0.72238
    -0.72238
    -0.99401
    -1.31092
    -1.17510
    -1.44674
    -1.94473
    -1.76364
    -1.94473
    -1.76364
    -1.53728
    -2.08055
    -3.16708
    -3.03127
    -3.61981
    -3.39345
    -3.21236
    -2.89545
    -2.80491
    -2.98600
    -2.89545
    -3.16708
    -2.94072
    -2.35218
    -2.53327
    -2.85018
    -2.53327
    -2.53327
    -2.62382
    -2.62382
    -2.66909
    -2.71436
    -2.66909
    -2.85018
    -2.66909
    -3.07654
    -2.98600
    -2.94072
    -3.66508
    -3.57454
    -3.89144
    -2.98600
    -2.80491
    -3.34817
    -3.61981
    -3.39345
    -3.61981
    -3.57454
    -3.43872
    -3.48399
    -3.12181
    -3.07654
    -3.57454
    -3.30290
    -2.94072
    -2.98600
    -3.07654
    -3.12181
    -3.25763
    -2.89545
    -2.57854
    -2.62382
    -2.57854
    -2.39746
    -2.35218
    -3.12181
    -2.66909
    -1.99000
    -2.39746
    -2.08055
    -2.12582
    -1.99000
    -2.03528
    -2.12582
    -2.26164
    -1.94473
    -1.80891
    -1.85419
    -1.80891
    -1.71837
    -1.49201
    -1.26565
    -1.49201
    -1.44674
    -1.49201
    -1.49201
    -1.26565
    -1.03929
    -1.35619
    -1.53728
    -1.31092
    -0.81292
    -0.58656
    -0.45074
    -0.76765
    -0.58656
    -0.63183
    -0.85820
    -0.63183
     0.22834
    -0.13384
    -0.22438
    -0.13384
    -0.17911
     0.00198
    -0.13384
    -0.31493
     0.04725
    -0.13384
     0.13780
     0.13780
     0.00198
    -0.36020
    -0.49602
    -0.22438
     0.31888
     0.22834
    -0.36020
    -0.22438
    -0.17911
     0.09252
     0.04725
     0.04725
     0.09252
     0.18307
     0.22834
     0.13780
    -0.04329
    -0.04329
     0.09252
    -0.22438
    -0.13384
     0.22834
    -0.45074
    -0.45074
    -0.45074
    -0.13384
    -0.40547
    -0.58656
    -0.54129
    -0.49602
    -0.17911
    -0.45074
    -0.99401
    -0.72238
    -0.63183
    -0.58656
    -0.63183
    -0.22438
    -0.13384
    -0.63183
    -0.45074
    -0.22438
    -0.40547
    -0.26966
     0.31888
    -0.13384
    -0.31493
    -0.17911
    -0.26966
    -0.31493
    -0.31493
    -0.31493
    -0.72238
    -0.22438
    -0.58656
    -0.76765
    -0.72238
    -0.76765
    -0.94874
    -1.22037
    -1.53728
    -1.08456
    -0.63183
    -0.40547
    -1.03929
    -0.81292
    -0.72238
    -0.49602
    -0.45074
     0.22834
     0.22834
     0.00198
    -0.13384
    -0.63183
    -0.45074
     0.31888
     0.27361
    -0.04329
    -0.36020
    -0.13384
    -0.22438
    -0.67711
    -0.63183
    -1.22037
    -0.94874
    -0.90347
    -0.13384
    -0.72238
    -1.31092
    -1.12983
    -1.62783
    -1.03929
    -0.76765
    -1.03929
    -0.85820
    -0.76765
    -0.63183
    -0.72238
    -0.72238
    -1.08456
    -0.90347
    -0.85820
    -0.49602
    -0.45074
    -0.40547
    -0.36020
    -0.31493
    -0.26966
     0.04725
    -0.22438
    -0.13384
    -0.17911
     0.00198
     0.04725
     0.13780
     0.00198
    -0.04329
    -0.36020
     0.22834
     0.31888
    -0.22438
    -0.08857
     0.31888
     0.04725
     0.00198
    -0.08857
     0.04725
     0.00198
    -0.31493
     0.04725
     0.00198
    -0.04329
     0.13780
     0.04725
    -0.13384
     0.18307
    -0.40547
     0.00198
     0.09252
     0.18307
    -0.36020
    -0.40547
    -0.04329
    -0.04329
     0.00198
    -0.04329
    -0.22438
    -0.36020
     0.04725
     0.36416
     0.31888
     0.68106
     0.59052
     0.54525
     0.27361
     0.13780
     0.72634
     0.68106
     0.45470
     0.40943
     1.13379
     0.90743
     0.77161
     0.63579
     0.18307
     0.45470
     0.40943
     0.45470
     0.36416
    -0.04329
     0.13780
     0.09252
     0.04725
     0.54525
     0.18307
     0.04725
     0.09252
     0.13780
     0.40943
     0.45470
     0.54525
     0.18307
    -0.08857
     0.09252
     0.68106
     0.22834
     0.13780
     0.27361
    -0.04329
     0.54525
     0.59052
     0.40943
     0.22834
     0.59052
     0.59052
     0.31888
     0.31888
     0.04725
     0.13780
     0.54525
     0.95270
     0.63579
     0.36416
     0.40943
     0.40943
     0.00198
    -0.22438
    -0.49602
    -0.63183
    -0.36020
    -0.36020
    -0.45074
    -0.08857
    -0.26966
    -0.31493
    -0.63183
    -0.08857
     0.00198
    -0.81292
    -0.63183
    -0.58656
     0.18307
     0.22834
     0.31888
    -0.04329
    -0.22438
     0.04725
     0.36416
     0.18307
     0.09252
    -0.08857
    -0.63183
    -0.17911
    -0.22438
    -0.26966
     0.31888
    -0.22438
    -0.17911
    -0.13384
    -0.17911
    -0.08857
    -0.13384
     0.09252
    -0.17911
    -0.13384
     0.04725
     0.18307
     0.04725
     0.00198
     0.18307
     0.18307
     0.00198
     0.09252
     0.27361
     0.68106
     0.27361
     0.31888
     0.40943
     0.31888
     0.13780
     0.49997
     0.99797
     0.36416
     0.27361
     0.31888
     0.86215
     0.54525
     0.77161
     0.59052
     0.54525
     0.40943
     0.63579
    -0.08857
     0.04725
     0.27361
     0.27361
     0.22834
     0.31888
     0.00198
    -0.49602
    -0.45074
     0.04725
     0.04725
     0.00198
    -0.13384
    -0.63183
    -0.04329
     0.27361
    -0.08857
    -0.26966
    -0.04329
     0.22834
    -0.08857
     0.68106
     0.59052
     0.18307
    -0.22438
     0.13780
     0.68106
     0.77161
     1.04324
     0.40943
     0.13780
    -0.04329
     0.27361
     0.45470
     0.31888
     0.59052
    -0.58656
    -0.04329
     0.22834
     0.04725
    -0.13384
    -0.40547
     0.04725
    -0.40547
    -0.58656
    -0.31493
    -0.22438
    -0.22438
    -0.26966
    -0.22438
    -0.31493
    -0.22438
    -0.22438
    -0.26966
    -0.17911
    -0.36020
    -0.45074
    -0.54129
    -0.22438
    -0.08857
    -0.17911
    -0.08857
    -0.13384
    -0.31493
    -0.17911
     0.13780
     0.27361
     0.13780
     0.40943
     0.27361
     0.31888
     0.54525
     0.49997
     0.22834
     0.36416
     0.59052
     0.31888
     0.45470
     0.36416
     0.22834
     0.04725
     0.18307
     0.13780
     0.04725
     0.13780
    -0.04329
     0.13780
    -0.13384
     0.04725
    -0.22438
    -0.17911
     0.09252
     0.00198
    -0.22438
    -0.17911
    -0.22438
    -0.49602
     0.04725
     0.22834
     0.09252
     0.00198
    -0.17911
    -0.13384
    -0.04329
     0.09252
    -0.36020
    -0.22438
     0.04725
    -0.26966
    -0.08857
    -0.04329
    -0.04329
    -0.17911
    -0.31493
    -0.04329
     0.04725
    -0.17911
     0.13780
    -0.13384
     0.36416
    -0.13384
    -0.31493
    -0.31493
     0.04725
    -0.04329
    -0.17911
    -0.17911
    -0.08857
     0.18307
     0.18307
    -0.36020
    -0.90347
    -1.08456
    -0.40547
    -0.45074
     0.04725
     0.31888
     0.31888
    -0.04329
     0.04725
     0.59052
     0.31888
     0.45470
     0.59052
     0.99797
     0.99797
     0.63579
     0.68106
     0.63579
     0.68106
     0.59052
     0.13780
     0.31888
     0.22834
    -0.13384
    -0.40547
     0.04725
    -0.17911
    -0.63183
     0.04725
    -0.31493
    -0.49602
    -0.17911
    -0.40547
     0.22834
    -0.04329
     0.04725
    -0.04329
    -0.08857
     0.49997
     0.00198
     0.09252
     0.54525
     0.22834
     0.09252
     0.27361
     0.45470
     0.18307
     0.49997
     0.22834
     0.13780
     0.63579
     0.49997
     0.31888
     0.36416
     0.63579
     0.68106
     0.09252
     0.59052
     0.72634
     0.45470
     0.40943
     0.81688
     0.72634
     0.36416
     0.40943
     0.45470
     0.49997
     0.77161
     0.59052
     0.68106
     0.95270
     0.86215
     0.72634
     0.49997
     0.54525
     0.59052
     0.63579
     0.90743
     0.72634
     0.45470
     0.40943
     0.36416
     0.68106
     0.68106
     0.49997
     0.27361
     0.36416
     0.40943
     0.40943
     0.31888
     0.86215
     0.68106
     0.59052
     0.90743
     0.77161
     1.04324
     1.22433
     1.26960
     0.54525
     0.81688
     0.86215
     0.77161
     1.08851
     0.54525
     0.04725
    -0.17911
     0.86215
     0.68106
     0.22834
    -0.04329
    -0.13384
     0.13780
     0.04725
     0.04725
     0.13780
     0.22834
     0.13780
     0.04725
     0.40943
     0.09252
     0.31888
     0.22834
     0.77161
     0.31888
     0.09252
     0.22834
     0.31888
     0.36416
    -0.17911
     0.09252
     0.09252
    -0.26966
    -0.13384
    -0.45074
    -0.04329
    -0.17911
     0.04725
    -0.17911
    -0.04329
     0.22834
    -0.45074
    -0.17911
     0.04725
     0.27361
    -0.04329
    -0.17911
    -0.13384
    -0.17911
    -0.58656
     0.04725
    -0.08857
     0.18307
    -0.31493
    -0.45074
    -0.45074
    -0.45074
    -1.53728
    -1.53728
    -0.94874
    -0.40547
    -0.26966
    -0.04329
    -0.31493
    -0.40547
    -0.40547
    -0.26966
    -0.26966
    -0.04329
     0.40943
     0.22834
    -0.36020
     0.45470
     0.04725
     0.04725
    -0.13384
    -0.17911
     0.04725
    -0.49602
    -0.81292
    -0.94874
    -0.90347
    -0.54129
    -0.72238
    -0.81292
    -0.76765
    -0.67711
    -0.76765
    -0.40547
    -0.08857
    -0.40547
    -0.04329
    -0.17911
    -0.13384
     0.54525
     0.13780
     0.18307
     0.09252
     0.49997
     0.45470
     0.40943
     0.63579
     0.31888
     0.18307
     0.27361
     0.68106
     0.40943
     0.45470
     0.59052
     0.31888
     0.45470
     0.40943
     0.31888
     0.49997
     0.54525
     0.59052
     0.59052
     0.49997
     0.49997
     0.45470
     0.22834
     0.81688
     0.63579
     0.49997
     0.59052
     0.63579
     0.77161
     0.68106
     0.40943
     0.54525
     0.45470
     0.81688
     0.77161
     0.72634
     0.68106
     0.59052
     0.36416
     0.72634
     0.81688
     0.49997
     0.54525
     0.59052
     0.81688
     0.49997
     0.59052
     0.40943
     0.54525
     0.54525
     0.45470
     0.68106
     0.95270
     1.31488
     0.90743
     0.45470
     0.99797
     0.27361
     0.49997
     0.99797
     1.04324
     0.59052
     0.77161
     0.81688
     0.86215
     0.86215
     0.40943
     0.54525
     0.36416
     0.31888
     0.04725
     0.59052
     0.77161
     0.40943
     0.31888
     0.54525
     0.45470
     0.77161
     0.59052
     0.86215
     0.59052
     0.68106
     0.63579
     0.68106
     0.63579
     0.49997
     0.54525
     0.45470
     0.86215
     1.40542
     0.77161
     0.45470
     0.54525
     0.31888
     0.04725
     0.49997
     0.68106
     0.77161
     0.68106
     0.00198
     0.40943
     0.54525
     0.09252
     0.40943
     0.59052
     0.72634
     0.27361
     0.13780
     0.04725
     0.00198
     0.04725
     0.31888
     0.13780
     0.36416
     0.59052
     0.54525
     0.54525
     0.72634
     0.49997
     0.54525
     0.36416
     1.08851
     0.54525
     0.77161
     0.86215
     1.13379
     1.17906
     0.95270
     0.59052
     0.77161
     0.68106
     0.86215
     0.72634
     0.77161
     0.81688
     0.27361
     0.59052
     1.17906
     0.95270
     0.90743
     1.17906
     0.68106
     1.08851
     1.08851
     0.77161
     1.08851
     1.26960
     1.36015
     1.13379
     0.63579
     0.54525
     1.26960
     0.90743
     0.90743
     1.17906
     0.86215
     0.77161
     0.68106
     0.77161
     0.54525
     0.86215
     0.90743
     0.77161
     1.13379
     1.17906
     0.81688
     0.90743
     1.36015
     1.22433
     1.40542
     1.22433
     1.26960
     1.72233
     1.40542
     1.49597
     1.72233
     1.67705
     1.54124
     1.45069
     1.67705
     1.45069
     1.67705
     1.40542
     1.13379
     1.40542
     0.99797
     1.13379
     0.95270
     1.04324
     0.99797
     0.81688
     0.90743
     0.63579
     0.77161
     0.54525
     0.95270
     0.86215
     0.72634
     0.68106
     0.54525
     0.72634
     0.40943
     0.81688
     0.81688
     0.77161
     0.81688
     0.59052
     0.68106
     0.90743
     0.81688
     0.68106
     0.59052
     0.68106
     0.77161
     0.59052
     0.54525
     0.40943
     0.59052
     1.17906
     1.17906
     0.68106
     0.40943
     0.68106
     0.81688
     0.72634
     0.49997
     0.77161
     1.08851
     1.08851
     0.77161
     0.77161
     0.95270
     0.81688
     0.68106
     0.77161
     0.90743
     0.95270
     0.86215
     0.72634
     0.54525
     0.81688
     0.45470
     0.68106
     0.77161
     0.86215
     0.95270
     0.59052
     0.45470
     0.95270
     0.90743
     0.00198
     0.22834
     0.36416
     0.59052
     1.17906
     1.08851
     0.72634
     0.54525
     0.04725
    -0.22438
     0.22834
     0.40943
     0.40943
     0.81688
     0.90743
     0.68106
     0.27361
     0.49997
     0.59052
     0.31888
     0.40943
     0.54525
     0.77161
     0.63579
     0.63579
     0.54525
     0.45470
     0.31888
     0.00198
    -0.13384
    -0.04329
     0.04725
    -0.22438
    -0.26966
    -0.49602
    -0.49602
    -0.08857
     0.00198
     0.04725
    -0.08857
    -0.13384
    -0.04329
     0.04725
     0.40943
     0.45470
     0.40943
     0.81688
     0.86215
     0.63579
     0.45470
     0.95270
     0.72634
     0.77161
     0.72634
     0.59052
     0.63579
     0.68106
     0.59052
     0.86215
     0.68106
     0.68106
     0.45470
     0.49997
     0.68106
     0.86215
     0.68106
     0.81688
     0.86215
     0.49997
     0.99797
     1.13379
     0.86215
     0.77161
     1.13379
     0.72634
     0.99797
     1.04324
     1.08851
     0.99797
     0.77161
     0.90743
     0.72634
     0.81688
     0.68106
     0.68106
     0.86215
     0.59052
     0.59052
     0.63579
     0.49997
     0.49997
     0.63579
     0.90743
     0.49997
     0.68106
     0.54525
     0.81688
     0.77161
     0.77161
     1.08851
     0.68106
     0.77161
     0.95270
     0.86215
     0.86215
     0.68106
     0.68106
     0.90743
     0.86215
     0.72634
     0.86215
     0.90743
     0.86215
     0.54525
     0.49997
     0.90743
     1.04324
     0.81688
     0.59052
     0.59052
     0.63579
     0.63579
     0.45470
     0.90743
     0.77161
     0.95270
     1.04324
     0.90743
     0.77161
     1.13379
     0.22834
     0.86215
     1.04324
     0.86215
     0.99797
     0.95270
     0.49997
     0.59052
     0.77161
     0.86215
     0.99797
     1.26960
     0.95270
     0.99797
     0.86215
     0.68106
     0.81688
     1.08851
     1.22433
     1.04324
     1.13379
     1.22433
     0.68106
     0.86215
     0.59052
     0.77161
     1.04324
     0.99797
     0.68106
    -0.13384
     0.27361
     0.31888
     0.22834
     0.09252
     0.77161
     0.31888
     0.09252
     0.49997
     0.18307
     0.49997
     0.45470
     0.27361
     0.45470
     0.59052
     0.81688
     0.68106
     0.22834
     0.27361
     0.27361
     0.40943
     0.77161
     0.68106
     0.27361
     0.31888
     0.13780
     0.27361
     0.18307
     0.09252
     0.09252
     0.40943
     0.59052
     0.49997
     0.45470
     0.36416
     0.63579
    -0.04329
     0.31888
     0.45470
     0.40943
     0.36416
     0.40943
     0.36416
    -0.04329
     0.18307
     0.22834
     0.09252
     0.36416
     0.36416
     0.36416
     0.40943
     0.49997
     0.00198
     0.00198
     0.68106
     0.45470
     0.31888
     0.27361
     0.27361
     0.49997
     0.27361
     0.81688
     0.45470
     0.68106
     0.90743
     0.68106
     0.40943
     0.54525
     0.59052
     0.72634
     1.13379
     0.86215
     0.49997
     0.95270
     0.86215
     1.04324
     0.59052
     0.54525
     0.49997
     0.59052
     0.72634
     0.40943
     0.27361
     0.31888
     0.31888
     0.27361
     0.63579
     0.31888
     0.04725
     0.40943
     0.22834
     0.31888
     0.22834
     0.18307
     0.13780
     0.36416
     0.36416
     0.22834
     0.27361
     0.18307
     0.13780
     0.04725
     0.13780
     0.68106
     0.09252
     0.40943
     0.09252
     0.22834
     0.13780
     0.13780
     0.13780
     0.27361
     0.36416
     0.27361
     0.45470
     0.22834
     0.27361
     0.45470
    -0.04329
     0.27361
     0.45470
     0.04725
     0.13780
     0.13780
     0.54525
     0.27361
    -0.04329
     0.13780
     0.36416
     0.22834
    -0.08857
     0.04725
    -0.04329
    -0.13384
    -0.31493
     0.36416
     0.22834
    -0.04329
     0.09252
     0.54525
     0.27361
    -0.04329
     0.27361
     0.49997
     0.72634
     0.54525
     0.81688
     0.68106
     0.59052
     1.04324
     0.81688
     1.17906
     0.90743
    -0.08857
     0.18307
     0.13780
     0.40943
     0.40943
    -0.04329
    -0.17911
     0.00198
    -0.17911
    -0.22438
    -0.40547
    -0.26966
    -0.31493
     0.04725
     0.13780
     0.13780
    -0.36020
    -0.13384
     0.22834
     0.54525
     0.22834
     0.27361
    -0.08857
     0.13780
    -0.04329
     0.00198
    -0.17911
    -0.40547
    -0.13384
    -0.13384
    -0.26966
    -0.04329
    -0.17911
    -0.76765
    -0.63183
    -0.49602
    -0.31493
    -0.17911
    -0.67711
    -0.40547
    -0.04329
    -0.08857
    -0.54129
    -0.72238
    -0.58656
    -0.81292
    -0.99401
    -0.40547
    -0.17911
    -0.81292
    -0.81292
    -0.76765
    -0.76765
    -0.94874
    -0.99401
    -0.81292
    -0.99401
    -0.76765
    -0.49602
    -0.40547
    -0.36020
    -0.54129
    -0.67711
    -0.36020
     0.09252
    -0.04329
    -0.17911
    -0.22438
     0.00198
     0.04725
     0.09252
     0.04725
     0.09252
     0.09252
     0.18307
     0.09252
     0.18307
     0.04725
     0.04725
    -0.17911
     0.45470
     0.18307
     0.04725
     0.22834
     0.40943
     0.18307
     0.13780
     0.22834
     0.04725
     0.40943
     0.13780
     0.18307
     0.22834
     0.22834
     0.13780
    -0.04329
     0.27361
     0.31888
     0.04725
     0.04725
     0.04725
     0.00198
     0.13780
    -0.13384
    -0.17911
    -0.13384
    -0.04329
    -0.04329
     0.18307
    -0.04329
    -0.17911
    -0.49602
     0.04725
    -0.31493
    -0.40547
    -0.40547
    -0.26966
    -0.17911
    -0.22438
    -0.31493
    -0.17911
    -0.36020
    -0.22438
    -0.45074
    -0.13384
    -0.04329
    -0.36020
    -0.40547
    -0.26966
     0.18307
    -0.22438
    -0.13384
    -0.04329
     0.13780
    -0.36020
    -0.22438
    -0.04329
     0.13780
     0.22834
    -0.13384
    -0.17911
     0.04725
     0.27361
    -0.04329
    -0.22438
     0.31888
     0.45470
     0.68106
     0.27361
     0.04725
     0.31888
     0.36416
     0.54525
     0.59052
     0.63579
    -0.04329
    -0.40547
     0.04725
    -0.08857
    -0.13384
    -0.22438
     0.09252
     0.13780
    -0.40547
    -0.31493
    -0.45074
    -0.45074
    -0.36020
    -0.17911
     0.04725
    -0.08857
    -0.22438
     0.13780
     0.77161
     0.95270
     0.59052
    -0.13384
    -0.08857
     0.22834
     0.09252
    -0.08857
    -0.17911
    -0.49602
    -0.13384
    -0.17911
     0.04725
    -0.22438
    -0.04329
    -0.45074
    -0.58656
    -0.72238
    -0.36020
     0.00198
     0.77161
     1.36015
     1.04324
     0.99797
     1.31488
     1.22433
     1.22433
     1.45069
     1.63178
     1.85814
     1.94869
     1.99396
     1.54124
     1.76760
     1.58651
     1.04324
     0.90743
     1.04324
     0.77161
     0.63579
     0.68106
     0.18307
     0.04725
     0.04725
    -0.13384
    -0.22438
    -0.54129
    -0.85820
    -0.58656
    -0.31493
    -0.40547
    -0.45074
    -0.63183
    -0.36020
    -0.31493
    -0.31493
    -0.36020
    -0.04329
    -0.22438
    -0.13384
    -0.26966
    -0.04329
     0.00198
     0.13780
     0.13780
     0.09252
     0.13780
     0.31888
     0.00198
     0.22834
     0.13780
     0.31888
     0.40943
     0.22834
     0.18307
     0.04725
     0.31888
     0.27361
     0.31888
     0.45470
     0.36416
     0.22834
     0.13780
     0.22834
     0.22834
     0.04725
     0.49997
     0.27361
     0.22834
     0.36416
     0.31888
     0.22834
     0.13780
     0.40943
     0.18307
     0.49997
     0.13780
     0.09252
     0.22834
     0.27361
     0.18307
     0.00198
     0.22834
     0.27361
     0.18307
     0.13780
     0.27361
     0.22834
     0.13780
     0.18307
     0.13780
     0.40943
     0.45470
     0.18307
     0.18307
     0.13780
     0.04725
    -0.04329
     0.54525
     0.31888
     0.36416
     0.18307
     0.45470
     0.59052
     0.45470
     0.27361
     0.49997
     0.63579
     0.72634
     0.99797
     0.59052
     0.68106
     0.63579
    -0.04329
     0.22834
     0.59052
     0.31888
     0.40943
     0.13780
     0.13780
     0.13780
    -0.26966
     0.00198
    -0.08857
    -0.04329
    -0.13384
    -0.22438
    -0.17911
    -0.22438
     0.00198
     0.13780
     0.04725
     0.27361
     0.04725
     0.27361
     0.13780
    -0.17911
    -0.54129
    -0.58656
    -0.36020
    -0.22438
    -0.45074
    -0.45074
    -0.36020
    -0.26966
    -0.13384
    -0.31493
    -0.63183
    -0.58656
    -0.90347
    -0.58656
    -0.13384
    -0.04329
    -0.22438
    -0.04329
    -0.17911
     0.13780
     0.18307
     0.36416
     0.13780
     0.09252
     0.18307
     0.09252
     0.31888
     0.27361
    -0.04329
     0.27361
     0.45470
     0.27361
     0.40943
     0.04725
     0.13780
     0.18307
     0.40943
     0.22834
     0.13780
     0.13780
     0.22834
     0.13780
     0.04725
     0.31888
     0.27361
     0.09252
     0.27361
     0.27361
     0.18307
     0.00198
    -0.04329
     0.04725
     0.04725
     0.27361
     0.09252
    -0.40547
    -0.31493
    -0.17911
     0.09252
     0.49997
     0.40943
     0.45470
     0.27361
     0.40943
     0.59052
     0.77161
     0.90743
     0.68106
     0.90743
     0.81688
     0.68106
     1.36015
     1.81287
     1.49597
     0.68106
     0.90743
     0.22834
     0.04725
    -0.13384
    -0.22438
     0.09252
     0.09252
    -0.31493
    -0.85820
    -0.67711
    -0.67711
    -1.08456
    -1.31092
    -1.22037
    -1.08456
    -1.03929
    -0.76765
    -0.63183
    -0.81292
    -0.85820
    -0.67711
    -0.45074
    -0.26966
    -0.40547
    -0.17911
    -0.26966
     0.27361
     0.18307
     0.04725
    -0.04329
    -0.26966
    -0.17911
    -0.26966
     0.27361
     0.22834
     0.09252
     0.13780
     0.09252
     0.22834
     0.04725
    -0.04329
     0.04725
     0.09252
     0.18307
     0.13780
     0.49997
     0.31888
    -0.04329
    -0.36020
    -0.04329
    -0.26966
    -0.67711
    -0.63183
    -0.45074
    -0.49602
    -0.81292
    -1.22037
    -1.08456
    -1.40146
    -1.26565
    -1.12983
    -1.35619
    -1.17510
    -1.35619
    -1.71837
    -1.53728
    -1.17510
    -1.44674
    -1.22037
    -1.12983
    -1.12983
    -1.40146
    -1.58255
    -1.85419
    -1.80891
    -1.99000
    -2.35218
    -2.35218
    -2.66909
    -2.26164
    -2.44273
    -2.39746
    -2.80491
    -2.94072
    -3.16708
    -3.16708
    -2.89545
    -2.71436
    -2.75963
    -2.62382
    -2.80491
    -2.44273
    -2.35218
    -2.26164
    -2.12582
    -2.35218
    -1.94473
    -2.35218
    -1.44674
    -1.99000
    -1.67310
    -1.76364
    -1.76364
    -1.67310
    -1.62783
    -1.40146
    -1.62783
    -1.44674
    -1.17510
    -1.22037
    -1.12983
    -1.40146
    -1.49201
    -1.44674
    -1.08456
    -0.94874
    -1.26565
    -0.99401
    -0.94874
    -1.17510
    -1.12983
    -1.22037
    -1.12983
    -1.03929
    -1.03929
    -0.90347
    -0.85820
    -0.99401
    -1.17510
    -1.26565
    -1.26565
    -0.90347
    -1.08456
    -1.44674
    -1.40146
    -1.22037
    -1.31092
    -1.35619
    -1.58255
    -1.62783
    -1.53728
    -1.40146
    -1.44674
    -1.31092
    -1.62783
    -1.71837
    -1.67310
    -1.12983
    -1.03929
    -0.94874
    -1.08456
    -0.81292
    -0.54129
    -0.58656
    -0.45074
    -0.67711
    -0.76765
    -0.49602
    -0.36020
    -0.40547
    -0.31493
    -0.63183
    -0.58656
    -0.04329
    -0.72238
    -0.63183
    -0.58656
    -0.63183
    -0.63183
    -0.40547
    -0.72238
    -0.36020
    -0.40547
    -0.49602
    -0.67711
    -0.45074
    -0.72238
    -0.54129
    -0.81292
    -0.67711
    -0.45074
    -0.54129
    -0.45074
    -0.58656
    -0.49602
    -0.99401
    -0.85820
    -0.99401
    -0.99401
    -0.40547
    -0.40547
     0.00198
    -0.04329
     0.45470
    -0.49602
    -0.36020
     0.40943
     0.49997
     0.27361
     0.68106
     0.31888
    -0.54129
     0.04725
    -0.13384
    -0.58656
    -0.81292
    -0.67711
    -0.67711
    -0.67711
    -1.26565
    -1.35619
    -1.49201
    -1.40146
    -1.67310
    -2.08055
    -1.26565
    -0.81292
    -0.99401
    -0.94874
    -0.76765
    -0.90347
    -0.40547
    -0.40547
    -0.26966
    -0.31493
    -0.58656
    -0.99401
    -1.08456
    -0.58656
    -0.40547
    -1.03929
    -0.99401
    -0.90347
    -1.26565
    -1.31092
    -1.62783
    -1.44674
    -1.31092
    -0.94874
    -1.12983
    -0.94874
    -0.76765
    -0.85820
    -1.26565
    -0.94874
    -0.40547
    -0.40547
    -0.31493
    -0.31493
    -0.58656
    -0.72238
    -0.40547
    -0.26966
    -0.13384
    -0.22438
    -0.45074
    -0.63183
     0.59052
     1.72233
     0.18307
    -0.76765
    -0.36020
    -0.22438
     0.09252
     0.18307
     0.22834
     0.13780
     0.00198
     0.13780
    -0.17911
    -0.22438
    -0.45074
    -0.40547
    -0.40547
    -0.36020
    -0.31493
    -0.81292
    -0.17911
     0.04725
    -0.36020
    -0.22438
     0.00198
     0.00198
    -0.08857
    -0.36020
    -0.08857
     0.04725
    -0.04329
    -0.04329
    -0.04329
     0.04725
     0.40943
    -0.45074
     0.04725
    -0.04329
     0.09252
     0.18307
    -0.04329
     0.22834
     0.00198
     0.13780
     0.00198
     0.27361
     0.31888
    -0.04329
     0.13780
     0.09252
     0.13780
    -0.22438
     0.00198
     0.45470
     0.13780
     0.04725
     0.00198
     0.13780
    -0.04329
    -0.13384
     0.13780
     0.18307
     0.22834
     0.09252
     0.04725
     0.00198
     0.36416
     0.13780
    -0.13384
     0.18307
     0.04725
     0.59052
     0.31888
     0.36416
     0.13780
     0.22834
     0.36416
     0.49997
     0.68106
     0.54525
     0.54525
     0.59052
     0.86215
     0.86215
     0.49997
     0.63579
     0.36416
     0.00198
     0.31888
     1.13379
     1.36015
     0.63579
     0.54525
     0.18307
     0.13780
     0.45470
     0.18307
     0.49997
     0.63579
     0.54525
     0.13780
     0.63579
     1.22433
     0.68106
     0.86215
     0.49997
     0.13780
     0.63579
     0.95270
     0.54525
     0.72634
     0.68106
     0.59052
     0.59052
     0.49997
     0.36416
     0.40943
     0.22834
     0.31888
     0.40943
     0.13780
     0.18307
    -0.63183
    -1.08456
    -0.85820
     0.13780
     0.09252
    -0.58656
    -0.54129
    -0.72238
    -1.26565
    -0.81292
    -0.99401
    -1.22037
    -0.36020
     0.13780
    -0.40547
    -0.67711
    -0.36020
    -0.31493
    -0.04329
     0.04725
     0.04725
     0.36416
     0.54525
     0.49997
     0.13780
     0.04725
     0.13780
    -0.13384
     0.59052
     0.54525
     0.09252
     0.31888
     0.13780
    -0.40547
    -0.22438
    -0.22438
    -0.08857
    -0.08857
     0.13780
     0.22834
    -0.04329
     0.13780
     0.27361
     0.18307
     0.36416
     0.40943
    -0.04329
    -0.04329
     0.49997
     0.54525
     0.49997
     0.45470
     0.31888
     0.54525
     0.31888
     0.09252
    -0.17911
     0.22834
     0.04725
     0.22834
     0.04725
     0.27361
     0.00198
    -0.26966
     0.13780
     0.00198
    -0.04329
    -0.22438
    -0.31493
     0.04725
     0.22834
     0.22834
     0.04725
     0.09252
     0.18307
     0.18307
    -0.45074
     0.18307
     0.09252
     0.00198
     0.13780
     0.13780
     0.13780
    -0.08857
    -0.08857
     0.31888
     0.04725
     0.22834
     0.31888
     0.00198
    -0.13384
     0.04725
     0.04725
     0.13780
     0.22834
     0.09252
     0.45470
     0.40943
     0.18307
     0.13780
     0.18307
    -0.08857
     0.04725
     0.49997
     0.54525
     0.40943
     0.45470
     0.18307
     0.18307
     0.31888
     0.68106
     0.27361
     0.27361
     0.54525
     0.40943
     0.49997
     0.40943
     0.18307
     0.04725
     0.18307
     0.13780
     0.18307
     0.31888
     0.13780
     0.13780
    -0.04329
     0.04725
     0.09252
    -0.17911
    -0.04329
    -0.04329
    -0.13384
     0.09252
    -0.13384
     0.18307
     0.22834
     0.40943
     0.13780
    -0.04329
    -0.17911
     0.22834
    -0.13384
     0.31888
     0.13780
    -0.26966
    -0.40547
    -0.58656
    -0.36020
    -0.90347
    -0.90347
    -0.63183
    -0.54129
    -0.90347
    -0.85820
    -0.90347
    -0.99401
    -1.44674
    -1.17510
    -0.63183
    -0.63183
    -0.72238
    -0.72238
    -0.45074
    -0.26966
    -0.40547
    -0.81292
    -0.76765
    -0.31493
    -0.08857
    -0.04329
    -0.36020
    -0.45074
    -0.40547
    -0.13384
    -0.45074
     0.04725
    -0.22438
    -0.04329
     0.77161
     0.22834
     0.63579
     0.68106
    -0.22438
    -0.22438
     0.31888
     0.54525
     0.86215
     1.22433
     0.95270
     0.72634
     0.31888
     1.17906
     0.68106
     0.04725
    -0.40547
     0.18307
     0.13780
     0.31888
     0.40943
     0.31888
     0.36416
     0.40943
    -0.54129
    -0.63183
    -0.54129
    -0.45074
    -0.85820
    -0.22438
    -0.22438
    -0.54129
    -0.04329
    -0.31493
    -0.04329
     0.49997
     1.13379
     0.36416
    -0.54129
    -0.26966
     0.00198
     0.68106
     0.54525
     0.54525
     0.40943
     0.36416
     0.63579
     0.49997
     0.04725
    -0.17911
     0.18307
     0.18307
    -0.54129
    -0.63183
    -0.17911
     0.00198
     0.31888
    -0.31493
    -0.26966
    -0.31493
    -0.31493
    -0.63183
     0.09252
     0.00198
    -0.40547
    -0.13384
    -0.13384
     0.04725
     0.13780
    -0.22438
     0.22834
     0.27361
     0.13780
     0.04725
     0.09252
     0.27361
     0.40943
     0.00198
     0.63579
     0.49997
     0.18307
     0.22834
     0.27361
     0.40943
     0.40943
     0.45470
     0.00198
     0.00198
     0.31888
     0.09252
     0.31888
     0.22834
     0.36416
    -0.22438
    -0.04329
     0.18307
    -0.04329
     0.00198
     0.04725
    -0.04329
     0.00198
     0.09252
    -0.04329
     0.22834
     0.31888
     0.13780
     0.04725
     0.18307
     0.22834
    -0.13384
    -0.31493
     0.13780
    -0.13384
    -0.17911
    -0.45074
    -0.63183
    -0.13384
    -0.72238
    -0.54129
    -0.63183
    -0.49602
    -0.36020
    -0.72238
    -0.63183
    -0.63183
    -0.58656
    -0.81292
    -0.31493
     0.18307
    -0.13384
    -0.17911
    -0.31493
    -0.17911
    -0.13384
    -0.22438
    -0.04329
     0.04725
    -0.17911
    -0.26966
    -0.04329
     0.04725
     0.04725
    -0.45074
     0.13780
     0.22834
    -0.58656
    -0.08857
     0.04725
     0.27361
    -0.04329
     0.04725
     0.22834
     0.04725
    -0.13384
    -0.13384
     0.27361
     0.09252
     0.22834
     0.13780
     0.04725
     0.40943
     0.22834
     0.31888
     0.27361
     0.27361
     0.13780
     0.36416
     0.18307
     0.40943
     0.27361
     0.27361
     0.45470
     0.22834
     0.40943
     0.31888
     0.36416
     0.86215
     0.45470
     0.54525
     0.45470
     0.90743
     0.99797
     0.81688
     0.77161
     1.31488
     0.18307
     0.49997
     0.99797
     1.08851
     1.45069
     0.90743
     0.59052
     0.54525
     0.90743
     1.08851
     0.90743
     0.13780
     0.18307
     0.27361
     0.18307
     0.00198
     0.27361
     0.72634
     0.77161
     0.54525
     0.09252
    -0.08857
    -0.76765
    -0.76765
    -0.26966
    -0.40547
    -0.49602
    -0.08857
    -0.49602
    -0.58656
    -0.45074
    -0.31493
    -0.58656
    -0.85820
    -0.85820
    -0.54129
    -0.45074
    -0.36020
    -0.63183
    -0.49602
    -0.36020
     0.04725
     0.09252
    -0.13384
     0.18307
     0.31888
     0.45470
     0.18307
     0.31888
     0.49997
     0.95270
     0.77161
     0.36416
     0.13780
     0.13780
    -0.31493
     0.59052
     0.27361
    -0.08857
     0.00198
    -0.31493
    -0.63183
    -0.63183
    -0.94874
    -0.45074
    -0.90347
    -0.85820
    -0.90347
    -0.72238
    -0.58656
    -0.58656
    -0.99401
    -0.85820
    -0.76765
    -1.12983
    -1.53728
    -1.80891
    -2.17109
    -1.53728
    -0.99401
    -1.22037
    -1.53728
    -1.67310
    -2.03528
    -2.21637
    -1.85419
    -1.76364
    -2.03528
    -1.62783
    -1.35619
    -1.31092
    -1.31092
    -1.31092
    -1.40146
    -1.31092
    -1.26565
    -1.58255
    -1.35619
    -1.31092
    -1.35619
    -1.35619
    -1.49201
    -1.44674
    -1.44674
    -2.03528
    -1.44674
    -1.44674
    -1.53728
    -1.58255
    -1.71837
    -1.44674
    -1.80891
    -1.58255
    -1.58255
    -1.31092
    -1.26565
    -1.62783
    -1.26565
    -1.22037
    -1.22037
    -1.53728
    -1.12983
    -1.17510
    -1.12983
    -0.94874
    -1.08456
    -1.03929
    -1.08456
    -1.22037
    -0.94874
    -0.76765
    -0.81292
    -0.85820
    -1.22037
    -0.63183
    -0.99401
    -1.22037
    -0.90347
    -0.81292
    -0.81292
    -0.76765
    -0.54129
    -0.67711
    -1.08456
    -0.81292
    -0.76765
    -0.67711
    -0.58656
    -0.67711
    -0.72238
    -0.76765
    -0.63183
    -0.67711
    -0.81292
    -0.31493
    -0.58656
    -0.45074
    -0.45074
    -0.36020
    -0.45074
    -0.04329
    -0.13384
    -0.22438
    -0.04329
    -0.17911
    -0.45074
    -0.31493
     0.27361
    -0.26966
    -0.36020
    -0.08857
     0.22834
    -0.31493
    -0.17911
    -0.22438
    -0.26966
    -0.36020
    -0.63183
    -0.36020
    -0.22438
    -0.04329
    -0.13384
    -0.13384
    -0.22438
    -0.04329
    -0.22438
     0.04725
     0.04725
     0.13780
     0.40943
     0.40943
     0.49997
     0.31888
     0.31888
     0.45470
     0.49997
     0.90743
     1.08851
     0.99797
     1.36015
     1.40542
     0.36416
     1.13379
     1.40542
     1.31488
     1.81287
     1.85814
     1.90342
     1.99396
     1.67705
     1.36015
     1.54124
     2.17505
     2.58250
     2.53723
     2.40141
     2.22032
     1.76760
     1.76760
     2.26559
     1.72233
     2.22032
     2.35614
     1.99396
     2.31087
     2.17505
     1.99396
     2.44668
     3.08050
     2.40141
     1.90342
     1.63178
     1.04324
     0.40943
    -0.67711
    -0.04329
     0.72634
     1.85814
     1.31488
     0.45470
     0.09252
     0.00198
    -0.17911
     0.13780
     0.04725
    -0.04329
     0.77161
     1.08851
     1.31488
     1.99396
     1.22433
     1.26960
     1.67705
     1.45069
     1.58651
     1.40542
     1.36015
     1.45069
     1.31488
     1.45069
     0.90743
     0.68106
     0.72634
     0.81688
     1.08851
     0.86215
     0.81688
     0.68106
     0.81688
     0.68106
     0.40943
     0.40943
     0.40943
     0.40943
     0.18307
     0.04725
     0.27361
     0.49997
     0.22834
     0.40943
     0.18307
     0.22834
     0.18307
     0.22834
     0.59052
     0.45470
     0.36416
     0.54525
     0.63579
     0.86215
     0.68106
     0.54525
     0.49997
     0.59052
     0.86215
     0.72634
     0.90743
     0.77161
     0.49997
     0.59052
     0.86215
     0.99797
     0.54525
     0.68106
     0.31888
     0.99797
     0.63579
     0.49997
     0.22834
     0.45470
     0.59052
     0.72634
     0.49997
     0.40943
     0.22834
     0.27361
     0.45470
     0.68106
     0.27361
    -0.13384
     0.31888
     0.31888
     0.36416
     0.31888
     0.22834
     0.27361
     0.27361
     0.13780
     0.27361
     0.22834
     0.18307
    -0.04329
     0.13780
     0.49997
     0.22834
     0.09252
     0.18307
     0.13780
     0.27361
     0.31888
     0.27361
     0.13780
     0.36416
     0.18307
     0.45470
     0.54525
     0.63579
     0.22834
     0.04725
     0.54525
     0.68106
     0.54525
     0.59052
     0.72634
     0.68106
     0.72634
     0.49997
     0.31888
     0.09252
     0.31888
     0.77161
     0.31888
     0.18307
    -0.13384
    -0.13384
     0.31888
     0.40943
    -0.17911
    -0.31493
     0.00198
     0.04725
    -0.13384
    -0.17911
    -0.31493
    -0.17911
     0.22834
     0.49997
     0.00198
     0.04725
    -0.22438
    -0.17911
    -0.17911
     0.18307
    -0.36020
    -0.36020
    -0.22438
    -0.36020
    -0.54129
    -0.63183
    -0.72238
    -0.85820
    -1.22037
    -0.72238
    -0.81292
    -0.76765
    -1.31092
    -1.49201
    -1.17510
    -0.40547
    -0.40547
    -1.22037
    -1.08456
    -0.58656
    -0.22438
    -0.54129
    -0.76765
    -0.90347
    -0.67711
    -0.31493
    -0.31493
    -0.08857
    -0.26966
    -0.67711
    -0.99401
    -0.45074
     0.00198
    -0.58656
    -1.03929
    -0.85820
    -0.22438
     0.13780
    -0.36020
    -0.40547
    -0.04329
    -0.67711
    -0.67711
    -0.13384
     0.04725
    -0.40547
    -0.58656
     0.13780
     0.36416
     0.81688
     0.59052
     0.81688
    -0.04329
    -0.04329
     0.31888
     0.45470
     0.95270
     0.63579
     1.08851
     1.54124
     1.63178
     1.36015
     0.59052
     0.27361
     1.13379
     0.86215
     0.49997
     0.40943
     0.45470
     0.40943
     0.49997
     0.27361
     0.13780
     0.13780
     0.00198
     0.04725
    -0.08857
    -0.22438
    -0.58656
    -0.36020
    -0.04329
     0.59052
     0.36416
     0.04725
    -0.17911
     0.09252
     0.13780
     0.18307
     0.04725
     0.18307
    -0.04329
    -0.08857
     0.36416
     0.00198
    -0.04329
    -0.40547
     0.00198
     0.04725
     0.09252
     0.00198
    -0.04329
    -0.04329
     0.04725
     0.18307
     0.18307
     0.18307
     0.49997
    -0.08857
     0.54525
     0.49997
     0.40943
     0.45470
     0.45470
     0.27361
     0.31888
     0.40943
     0.63579
     0.54525
     0.27361
     0.40943
     0.31888
     0.31888
     0.49997
     0.22834
     0.00198
    -0.08857
     0.13780
    -0.17911
    -0.13384
     0.45470
     0.18307
     0.00198
    -0.08857
    -0.36020
    -0.22438
    -0.08857
     0.00198
    -0.13384
    -0.17911
    -0.08857
     0.09252
     0.13780
     0.22834
     0.13780
    -0.45074
     0.18307
     0.04725
    -0.26966
    -0.13384
    -0.22438
    -0.58656
    -0.49602
    -0.45074
    -0.58656
    -0.72238
    -0.81292
    -0.58656
    -0.72238
    -0.85820
    -0.76765
    -1.62783
    -1.08456
    -0.54129
    -0.40547
    -0.81292
    -0.54129
    -0.58656
    -0.58656
    -0.58656
    -0.40547
    -0.26966
    -0.45074
    -0.45074
    -0.49602
    -0.22438
    -0.04329
    -0.49602
    -0.49602
    -0.08857
    -0.31493
    -0.04329
    -0.45074
    -0.13384
    -0.13384
     0.09252
     0.04725
    -0.17911
     0.22834
     0.18307
    -0.04329
     0.13780
     0.04725
     0.13780
    -0.08857
     0.54525
     0.22834
     0.22834
     0.40943
     0.22834
     0.27361
     0.13780
     0.18307
     0.22834
     0.27361
     0.36416
     0.04725
     0.22834
     0.22834
     0.40943
    -0.13384
     0.18307
     0.31888
     0.54525
     0.18307
     0.31888
     0.13780
    -0.36020
     0.18307
     0.90743
     0.77161
     0.68106
     0.77161
     0.40943
     0.13780
     0.18307
     0.31888
     0.68106
     1.17906
     0.49997
     0.72634
     1.04324
     1.17906
     0.81688
     0.59052
     0.45470
     0.40943
     0.90743
     0.81688
     0.40943
     0.49997
     0.68106
     0.59052
     0.59052
     0.99797
     0.49997
    -0.31493
     0.27361
     0.09252
     0.36416
     0.45470
     0.22834
     0.22834
     0.27361
     0.63579
     0.90743
     0.36416
     0.59052
     0.40943
     0.13780
     1.04324
     0.90743
     0.54525
     0.77161
     0.68106
     0.77161
     0.54525
     0.95270
     0.90743
     0.59052
     0.63579
     0.63579
     0.54525
     0.49997
     0.49997
     0.31888
     0.36416
     0.68106
     0.36416
     0.45470
     0.63579
     0.54525
     0.36416
     0.09252
     0.13780
     0.72634
     0.59052
     0.49997
     0.18307
    -0.04329
     0.00198
     0.04725
    -0.22438
     0.22834
    -0.13384
    -0.58656
    -0.58656
    -0.45074
    -0.94874
    -1.26565
    -0.90347
    -0.45074
    -0.67711
    -0.31493
    -1.12983
    -1.31092
    -1.03929
    -1.12983
    -1.17510
    -0.26966
    -0.26966
    -0.72238
    -0.90347
    -0.26966
    -0.26966
    -0.63183
    -0.63183
    -0.58656
    -0.17911
    -0.22438
    -0.63183
    -0.49602
    -0.49602
    -0.40547
    -0.54129
    -0.17911
    -0.31493
    -0.54129
    -0.45074
    -0.22438
    -0.40547
    -0.58656
    -0.54129
    -0.13384
    -0.04329
     0.00198
    -0.36020
    -0.08857
    -0.13384
    -0.04329
    -0.13384
     0.27361
     0.27361
    -0.04329
     0.22834
     0.27361
     0.13780
     0.22834
     0.13780
     0.04725
     0.22834
     0.27361
     0.09252
    -0.04329
    -0.13384
    -0.40547
    -0.04329
    -0.31493
    -0.08857
    -0.49602
    -0.45074
    -0.63183
    -0.58656
    -0.67711
    -0.90347
    -1.31092
    -1.12983
    -1.12983
    -0.94874
    -1.44674
    -1.40146
    -1.80891
    -1.53728
    -1.76364
    -1.62783
    -1.53728
    -1.99000
    -1.67310
    -1.89946
    -1.44674
    -1.76364
    -1.80891
    -1.80891
    -1.26565
    -1.31092
    -1.31092
    -1.12983
    -1.22037
    -1.12983
    -1.08456
    -0.72238
    -0.72238
    -0.76765
    -0.72238
    -0.40547
    -0.58656
    -0.72238
    -0.76765
    -0.54129
    -0.54129
    -0.45074
    -0.67711
    -0.99401
    -0.58656
    -0.58656
    -0.90347
    -0.99401
    -0.54129
    -1.12983
    -1.08456
    -1.08456
    -1.03929
    -1.03929
    -1.22037
    -1.31092
    -0.94874
    -0.99401
    -0.76765
    -0.99401
    -1.31092
    -0.94874
    -0.85820
    -0.76765
    -0.58656
    -0.81292
    -0.76765
    -0.76765
    -0.63183
    -0.76765
    -0.72238
    -0.72238
    -0.94874
    -1.08456
    -0.94874
    -0.54129
    -1.12983
    -1.76364
    -1.49201
    -1.53728
    -0.81292
    -0.45074
    -0.94874
    -1.35619
    -0.72238
    -0.85820
    -0.54129
    -0.94874
    -1.08456
    -1.26565
    -1.17510
    -1.89946
    -1.71837
    -2.62382
    -2.71436
    -2.39746
    -2.48800
    -2.08055
    -1.80891
    -2.66909
    -2.48800
    -2.48800
    -2.35218
    -2.03528
    -2.30691
    -1.44674
    -0.36020
    -0.04329
    -0.08857
     0.45470
     0.72634
    -0.04329
    -0.81292
     0.40943
     0.68106
     0.72634
     0.09252
    -0.31493
    -0.26966
    -0.36020
    -0.54129
    -0.63183
    -0.63183
    -0.54129
    -0.76765
    -0.94874
    -0.94874
    -0.94874
    -0.99401
    -0.26966
    -0.54129
    -0.58656
    -0.45074
    -0.40547
    -0.36020
    -0.26966
    -0.45074
    -0.40547
    -0.17911
    -0.04329
    -0.04329
    -0.13384
    -0.08857
    -0.13384
    -0.31493
     0.04725
     0.22834
    -0.04329
    -0.04329
    -0.17911
     0.18307
     0.31888
     0.04725
    -0.04329
    -0.04329
     0.45470
     0.13780
     0.18307
     0.27361
     0.22834
    -0.04329
     0.13780
     0.45470
     0.36416
     0.09252
     0.13780
     0.18307
     0.04725
     0.22834
     0.13780
     0.13780
     0.04725
     0.36416
     0.09252
     0.22834
     0.18307
     0.13780
    -0.13384
     0.59052
     0.45470
     0.27361
     0.18307
     0.18307
     0.18307
     0.27361
     0.04725
     0.49997
     0.09252
     0.00198
     0.45470
     0.27361
     0.18307
     0.13780
    -0.08857
     0.36416
     0.49997
     0.04725
     0.13780
     0.04725
     0.27361
     0.27361
     0.22834
     0.13780
     0.36416
     0.22834
     0.49997
     0.36416
     0.45470
     0.18307
     0.04725
     0.45470
     0.68106
     0.36416
     0.40943
     0.45470
     0.40943
     0.36416
     0.45470
     0.45470
     0.54525
     0.63579
     0.77161
     0.90743
     0.72634
     0.31888
     0.45470
     0.45470
     0.86215
     0.77161
     0.77161
     0.72634
     0.72634
     0.86215
     0.54525
     0.22834
     0.27361
     0.40943
     0.45470
     0.68106
     0.68106
     0.72634
     0.36416
     0.04725
     0.40943
     0.49997
     0.68106
     0.99797
     0.86215
     0.72634
     0.77161
     0.59052
     0.68106
     0.54525
     0.59052
     0.63579
     0.59052
     0.18307
    -0.58656
    -1.49201
    -0.58656
     0.04725
     0.04725
    -0.49602
    -1.12983
    -1.12983
    -0.94874
    -1.22037
    -1.08456
    -0.31493
    -0.63183
    -0.72238
    -0.49602
     0.22834
     0.09252
    -0.26966
     0.04725
     0.36416
     0.09252
     0.22834
     0.13780
     0.18307
     0.22834
     0.49997
     0.04725
    -0.08857
    -0.17911
     0.27361
     0.18307
     0.49997
     0.31888
     0.13780
     0.09252
     0.49997
     0.36416
     0.36416
     0.45470
     0.40943
     0.40943
     0.68106
     0.86215
     0.72634
     0.77161
     0.99797
     1.08851
     1.17906
     1.40542
     1.13379
     1.45069
     1.85814
     0.81688
     1.08851
     1.90342
     1.94869
     1.99396
     1.99396
     1.85814
     1.67705
     2.94468
     1.63178
     1.22433
     0.63579
     1.04324
     0.68106
     0.77161
     1.31488
     1.04324
     0.63579
     0.81688
     0.40943
     0.27361
    -0.31493
    -0.40547
    -0.04329
     0.40943
     0.54525
     0.18307
     0.13780
     0.49997
     0.59052
     0.27361
    -0.04329
     0.68106
     0.54525
     0.40943
     0.54525
     0.36416
     0.49997
     0.49997
     0.59052
     0.59052
     0.68106
     0.54525
     0.49997
     0.77161
     0.77161
     0.59052
     0.45470
     0.77161
     0.59052
     0.59052
     1.04324
     0.63579
     0.68106
     0.95270
     0.72634
     0.77161
     1.08851
     0.95270
     0.81688
     0.95270
     0.77161
     0.77161
     0.45470
     1.08851
     1.54124
     1.13379
     1.26960
     1.08851
     0.90743
     0.77161
     0.45470
     0.59052
     0.72634
     0.90743
     0.68106
     0.49997
     0.68106
     0.59052
     0.54525
     0.40943
     0.31888
     0.04725
     0.63579
     0.54525
     0.31888
     0.04725
     0.45470
     0.63579
     0.68106
     0.95270
     0.54525
     0.36416
     0.49997
     0.49997
     0.27361
     0.22834
     0.13780
     0.31888
     0.18307
    -0.17911
    -0.17911
    -0.54129
    -0.49602
    -0.63183
    -0.40547
    -0.40547
    -0.63183
    -0.49602
    -0.90347
    -0.67711
    -0.94874
    -0.54129
     0.00198
    -0.31493
    -0.22438
    -0.22438
    -0.04329
    -0.04329
     0.00198
     0.09252
     0.22834
     0.54525
     0.31888
     0.13780
     0.36416
     0.40943
     0.40943
     0.18307
     0.49997
     0.49997
     0.22834
     0.63579
     0.36416
     0.40943
     0.45470
     0.18307
     0.09252
     0.45470
     0.59052
     0.40943
     0.18307
     0.36416
     0.31888
     0.27361
     0.49997
     0.59052
     0.31888
     0.54525
     0.45470
     0.45470
     0.59052
     0.36416
     0.40943
     0.63579
     0.59052
     0.59052
     0.31888
     0.31888
     0.54525
     0.59052
     0.40943
     0.59052
     0.40943
     0.27361
     0.49997
     0.49997
     0.45470
     0.18307
     0.13780
     0.31888
     0.49997
     0.31888
     0.22834
    -0.04329
     0.09252
     0.13780
    -0.22438
    -0.17911
    -0.26966
    -0.49602
    -0.17911
     0.18307
     0.09252
    -0.13384
    -0.22438
     0.09252
    -0.04329
     0.27361
     0.22834
     0.22834
     0.45470
     0.81688
     0.40943
     0.77161
     1.17906
     0.99797
     0.95270
     1.22433
     1.17906
     1.08851
     1.08851
     0.86215
     1.08851
     1.72233
     1.63178
     1.54124
     1.31488
     1.17906
     0.77161
     0.90743
     0.99797
     0.40943
     0.22834
     0.31888
     0.40943
     0.49997
    -0.26966
    -0.31493
    -0.17911
    -1.35619
    -1.67310
    -3.16708
    -3.93671
    -4.07253
    -3.93671
    -4.43471
    -4.16308
    -4.75162
    -5.88342
    -6.47196
    -6.83414
    -7.01523
    -7.06051
    -7.60377
    -7.69432
    -8.19231
    -8.37340
    -8.78085
    -9.05249
    -8.91667
    -8.41868
    -9.41467
    -8.91667
    -8.91667
    -9.41467
    -9.14303
    -9.27885
    -9.14303
    -9.32412
    -9.18830
    -9.09776
    -8.96194
    -8.46395
    -8.41868
    -8.64504
    -8.23759
    -8.32813
    -8.28286
    -8.28286
    -7.83013
    -8.28286
    -8.78085
    -8.59976
    -8.59976
    -8.87140
    -8.96194
    -8.96194
    -8.82613
    -8.73558
    -8.73558
    -8.69031
    -8.78085
    -8.78085
    -8.82613
    -8.59976
    -8.28286
    -8.50922
    -8.59976
    -8.32813
    -8.19231
    -8.23759
    -8.14704
    -8.28286
    -8.05650
    -7.87541
    -7.78486
    -7.78486
    -7.92068
    -7.83013
    -7.78486
    -7.60377
    -7.19632
    -7.24159
    -7.37741
    -7.42268
    -7.15105
    -7.15105
    -7.19632
    -6.78887
    -6.78887
    -7.01523
    -6.51724
    -6.51724
    -6.38142
    -6.38142
    -6.47196
    -6.56251
    -5.97397
    -5.52125
    -5.83815
    -5.88342
    -5.79288
    -5.56652
    -5.43070
    -5.56652
    -5.34016
    -5.34016
    -4.93271
    -5.20434
    -5.06852
    -5.06852
    -5.02325
    -4.84216
    -4.93271
    -4.52525
    -4.47998
    -4.70634
    -4.57053
    -4.07253
    -3.75563
    -4.25362
    -4.16308
    -4.16308
    -3.89144
    -3.84617
    -3.71035
    -3.66508
    -3.71035
    -3.75563
    -3.75563
    -3.43872
    -3.57454
    -3.57454
    -3.57454
    -3.57454
    -3.21236
    -3.39345
    -3.43872
    -3.30290
    -3.16708
    -2.94072
    -3.03127
    -3.07654
    -2.75963
    -2.94072
    -2.89545
    -2.66909
    -2.39746
    -2.57854
    -2.44273
    -2.53327
    -2.53327
    -2.48800
    -2.26164
    -2.39746
    -2.21637
    -2.35218
    -2.21637
    -2.03528
    -2.26164
    -2.30691
    -2.35218
    -1.89946
    -1.62783
    -1.85419
    -1.85419
    -1.80891
    -1.67310
    -1.62783
    -1.26565
    -0.76765
    -0.49602
    -0.31493
    -0.90347
    -1.76364
    -1.58255
    -1.49201
    -2.44273
    -2.39746
    -2.35218
    -2.94072
    -2.85018
    -3.34817
    -3.39345
    -3.07654
    -3.03127
    -3.48399
    -3.71035
    -3.39345
    -3.34817
    -3.03127
    -2.71436
    -2.44273
    -1.99000
    -1.71837
    -1.08456
    -1.22037
    -1.26565
    -1.17510
    -1.26565
    -1.62783
    -1.40146
    -1.40146
    -1.71837
    -1.53728
    -1.58255
    -1.76364
    -1.94473
    -1.80891
    -1.89946
    -2.03528
    -1.94473
    -1.62783
    -1.53728
    -1.49201
    -1.58255
    -1.62783
    -1.62783
    -1.35619
    -1.44674
    -1.17510
    -1.40146
    -1.26565
    -1.31092
    -0.94874
    -1.17510
    -1.49201
    -1.17510
    -0.99401
    -1.08456
    -1.31092
    -1.17510
    -1.12983
    -0.99401
    -1.17510
    -1.03929
    -0.99401
    -1.08456
    -0.94874
    -1.26565
    -0.81292
    -0.99401
    -0.99401
    -1.31092
    -0.63183
    -0.76765
    -0.63183
    -0.99401
    -1.03929
    -0.94874
    -0.94874
    -0.90347
    -0.76765
    -0.63183
    -0.94874
    -0.81292
    -0.85820
    -0.63183
    -0.85820
    -1.22037
    -0.54129
    -0.58656
    -0.72238
    -0.81292
    -0.63183
    -0.72238
    -0.76765
    -0.81292
    -0.67711
    -0.54129
    -0.40547
    -0.81292
    -0.45074
    -0.22438
    -0.58656
    -0.72238
    -0.67711
    -0.08857
    -0.36020
    -0.31493
    -0.54129
    -0.26966
    -0.49602
    -0.45074
     0.04725
    -0.08857
     0.00198
    -0.26966
    -0.31493
    -0.08857
    -0.08857
    -0.36020
    -0.17911
     0.04725
     0.27361
    -0.08857
    -0.13384
    -0.04329
    -0.22438
     0.04725
    -0.08857
    -0.17911
    -0.08857
    -0.13384
     0.00198
    -0.13384
    -0.17911
    -0.17911
    -0.36020
     0.04725
     0.13780
    -0.13384
     0.22834
    -0.08857
     0.04725
    -0.26966
     0.09252
     0.40943
     0.77161
     0.90743
     0.09252
     0.13780
     0.04725
     0.22834
    -0.40547
    -0.45074
    -0.54129
    -0.99401
    -0.85820
    -1.22037
    -1.12983
    -1.40146
    -1.22037
    -1.31092
    -1.26565
    -0.90347
    -1.08456
    -0.90347
    -1.03929
    -0.22438
    -0.49602
    -0.36020
     0.27361
     0.72634
     0.77161
     1.08851
     0.86215
     0.81688
     0.99797
     0.68106
     0.95270
     0.86215
     0.77161
     0.59052
     0.45470
     0.36416
     0.49997
     0.18307
     0.77161
     0.81688
     0.18307
     0.36416
     0.31888
     0.18307
     0.13780
     0.40943
     0.54525
     0.54525
     0.54525
     0.45470
     0.49997
     0.59052
     0.59052
     0.27361
     0.59052
     0.49997
     0.36416
     0.77161
     0.54525
     0.49997
     0.54525
     0.63579
     0.77161
     0.59052
     0.49997
     0.27361
     0.68106
     0.77161
     0.77161
     0.49997
     0.45470
     0.86215
     0.68106
     0.59052
     0.63579
     0.54525
     0.27361
     0.36416
     0.31888
     0.72634
     0.45470
     0.63579
     0.45470
     0.59052
     0.68106
     0.36416
     0.22834
     0.72634
     0.77161
     0.68106
     0.95270
     0.90743
     0.49997
     0.72634
     0.68106
     0.90743
     1.04324
     1.13379
     0.95270
     0.77161
     1.04324
     1.04324
     0.63579
     1.08851
     1.08851
     0.77161
     1.22433
     0.90743
     0.86215
     0.68106
     0.77161
     1.04324
     1.22433
     0.95270
     0.81688
     0.81688
     0.90743
     1.08851
     0.72634
     1.13379
     1.13379
     0.81688
     1.04324
     1.22433
     1.22433
     1.04324
     1.08851
     1.17906
     1.36015
     1.26960
     1.17906
     1.40542
     0.95270
     1.17906
     1.26960
     1.13379
     1.49597
     1.36015
     1.04324
     1.17906
     1.31488
     1.08851
     1.22433
     0.99797
     1.08851
     1.31488
     1.67705
     1.63178
     1.63178
     1.40542
     1.22433
     1.08851
     1.40542
     1.08851
     0.40943
     0.59052
     0.22834
     0.09252
    -0.26966
     0.00198
     0.22834
     0.40943
     0.22834
    -0.04329
    -0.04329
    -0.31493
    -0.04329
    -0.04329
     0.31888
     0.77161
     1.08851
     1.22433
     1.36015
     1.26960
     1.04324
     1.26960
     1.45069
     1.36015
     1.54124
     1.13379
     1.31488
     1.08851
     1.26960
     1.08851
     1.17906
     1.26960
     1.08851
     1.08851
     1.13379
     1.36015
     1.31488
     1.17906
     1.17906
     1.45069
     1.40542
     1.31488
     1.49597
     1.17906
     1.45069
     1.22433
     1.36015
     1.76760
     1.45069
     1.31488
     1.40542
     1.54124
     1.36015
     1.22433
     1.22433
     1.49597
     1.58651
     1.67705
     1.31488
     1.36015
     1.31488
     1.36015
     1.17906
     1.67705
     1.45069
     1.26960
     1.17906
     1.31488
     1.58651
     1.26960
     1.17906
     1.17906
     1.49597
     1.36015
     1.13379
     1.36015
     1.17906
     1.36015
     0.95270
     1.31488
     1.40542
     1.17906
     1.17906
     1.45069
     1.26960
     1.17906
     1.04324
     1.17906
     1.17906
     1.26960
     1.17906
     1.13379
     0.90743
     1.08851
     0.95270
     0.95270
     1.22433
     0.90743
     0.90743
     1.08851
     0.95270
     0.99797
     0.99797
     0.63579
     0.99797
     0.99797
     1.31488
     1.26960
     1.04324
     1.04324
     0.95270
     0.90743
     1.31488
     1.08851
     1.04324
     1.17906
     1.13379
     1.13379
     1.04324
     1.04324
     1.04324
     1.22433
     1.22433
     1.26960
     1.13379
     1.26960
     1.13379
     1.17906
     1.40542
     1.72233
     1.17906
     1.58651
     1.54124
     1.45069
     1.49597
     1.40542
     1.17906
     1.31488
     1.67705
     1.81287
     1.85814
     1.45069
     1.45069
     1.31488
     1.63178
     1.58651
     1.49597
     1.49597
     1.81287
     1.67705
     1.99396
     1.85814
     1.67705
     1.67705
     1.45069
     1.26960
     0.99797
     0.40943
    -0.04329
     0.13780
     0.68106
     1.26960
     1.08851
     0.22834
    -0.08857
    -0.31493
     0.09252
     0.04725
    -0.08857
     0.13780
     0.54525
     0.99797
     0.77161
     1.08851
     1.08851
     0.95270
     0.81688
     1.36015
     1.17906
     1.13379
     1.26960
     1.13379
     1.54124
     1.36015
     1.31488
     1.13379
     1.49597
     1.45069
     1.36015
     1.45069
     1.45069
     1.49597
     1.08851
     1.58651
     1.67705
     1.36015
     1.45069
     1.36015
     1.58651
     1.45069
     1.36015
     1.49597
     1.45069
     1.31488
     1.36015
     1.54124
     1.49597
     1.22433
     1.36015
     1.63178
     1.85814
     1.40542
     1.31488
     1.54124
     1.67705
     1.85814
     1.72233
     1.36015
     1.45069
     1.45069
     1.67705
     1.63178
     1.67705
     1.36015
     1.17906
     1.22433
     1.76760
     1.49597
     1.17906
     1.04324
     1.08851
     1.04324
     0.77161
     0.95270
     0.90743
     0.95270
     0.95270
     0.77161
     0.77161
     0.95270
     0.72634
     0.54525
     0.95270
     0.86215
     0.49997
     0.63579
     0.63579
     0.54525
     0.59052
     0.72634
     0.77161
     0.54525
     0.72634
     0.31888
     0.40943
     0.59052
     0.40943
     0.27361
     0.31888
     0.54525
     0.40943
     0.40943
     0.31888
     0.13780
     0.13780
     0.36416
     0.31888
     0.54525
     0.31888
     0.13780
     0.36416
     0.09252
     0.27361
    -0.13384
    -0.08857
     0.31888
     0.22834
     0.04725
     0.13780
     0.27361
     0.09252
     0.09252
     0.09252
     0.09252
     0.09252
     0.18307
     0.04725
    -0.22438
     0.31888
     0.45470
     0.13780
     0.77161
     0.59052
     0.59052
     0.54525
     0.63579
     0.90743
     0.72634
     1.13379
     1.31488
     1.45069
     1.13379
     1.45069
     1.90342
     2.08451
     2.12978
     1.63178
     1.45069
     1.22433
     1.04324
     0.13780
     0.13780
     0.49997
     0.49997
     0.59052
     0.59052
     0.59052
     0.59052
     0.13780
     0.00198
     0.68106
     1.17906
     0.63579
     0.90743
     1.40542
     1.81287
     2.03923
     2.08451
     1.99396
     2.12978
     2.03923
     2.03923
     2.08451
     1.67705
     1.45069
     1.49597
     1.40542
     1.49597
     1.26960
     0.77161
     1.36015
     1.36015
     0.95270
     1.22433
     1.04324
     1.17906
     1.13379
     1.26960
     1.26960
     1.13379
     1.22433
     1.31488
     1.31488
     1.26960
     1.13379
     0.95270
     1.26960
     1.08851
     1.17906
     1.17906
     1.26960
     0.86215
     0.95270
     0.90743
     1.04324
     0.99797
     1.04324
     0.86215
     1.04324
     0.90743
     0.77161
     0.45470
     0.81688
     0.90743
     0.77161
     1.22433
     0.99797
     0.68106
     0.59052
     0.59052
     0.86215
     0.86215
     0.77161
     0.68106
     0.77161
     0.86215
     0.68106
     0.68106
     0.72634
     0.95270
     0.72634
     0.86215
     0.77161
     0.68106
     0.63579
     0.81688
     0.99797
     0.81688
     1.04324
     0.95270
     0.68106
     0.95270
     0.72634
     0.90743
     0.63579
     1.17906
     0.99797
     0.72634
     0.86215
     0.95270
     0.68106
     0.54525
     0.59052
     0.77161
     0.95270
     0.72634
     0.63579
     0.77161
     0.86215
     0.77161
     0.54525
     0.99797
     0.90743
     0.77161
     1.13379
     1.13379
     1.13379
     0.99797
     0.95270
     1.13379
     1.45069
     1.36015
     1.13379
     1.08851
     1.31488
     1.17906
     1.04324
     1.26960
     1.49597
     1.17906
     1.36015
     1.45069
     1.26960
     1.45069
     1.31488
     1.40542
     1.81287
     1.90342
     1.63178
     1.36015
     1.72233
     2.26559
     1.85814
     1.85814
     2.22032
     1.72233
     1.40542
     1.31488
     1.36015
     0.68106
     0.13780
    -0.04329
     0.09252
     0.54525
     0.45470
     0.59052
    -0.13384
    -0.63183
     0.00198
     0.04725
    -0.04329
    -0.13384
     0.59052
     0.63579
     0.59052
     0.99797
     1.58651
     1.72233
     1.54124
     1.99396
     1.90342
     1.49597
     1.36015
     1.76760
     1.63178
     1.58651
     1.90342
     1.49597
     1.08851
     1.36015
     1.72233
     1.58651
     1.36015
     1.13379
     1.26960
     1.58651
     1.72233
     1.40542
     1.49597
     1.45069
     1.63178
     1.40542
     1.76760
     1.90342
     1.63178
     1.40542
     1.67705
     1.90342
     1.76760
     1.58651
     1.36015
     1.76760
     1.99396
     1.72233
     1.49597
     1.45069
     1.36015
     1.85814
     1.63178
     1.81287
     1.81287
     1.54124
     1.72233
     1.85814
     1.90342
     1.76760
     1.81287
     1.85814
     1.99396
     1.81287
     1.85814
     1.72233
     1.85814
     1.72233
     1.67705
     1.81287
     1.58651
     1.31488
     1.54124
     1.54124
     1.40542
     1.26960
     1.08851
     1.17906
     1.31488
     1.45069
     1.08851
     1.08851
     1.13379
     1.26960
     1.26960
     0.95270
     1.49597
     1.49597
     1.45069
     1.17906
     1.49597
     1.36015
     1.31488
     1.26960
     1.49597
     1.49597
     1.63178
     1.26960
     1.40542
     1.40542
     1.36015
     1.49597
     1.58651
     1.49597
     1.26960
     1.31488
     1.49597
     1.54124
     1.49597
     1.13379
     1.40542
     1.58651
     1.40542
     1.36015
     1.58651
     1.40542
     1.40542
     1.26960
     1.99396
     1.45069
     1.45069
     1.49597
     1.49597
     1.49597
     1.36015
     1.26960
     1.58651
     1.67705
     1.49597
     1.36015
     1.54124
     1.45069
     1.54124
     1.54124
     1.94869
     1.76760
     1.54124
     1.58651
     2.17505
     2.17505
     2.12978
     1.90342
     1.54124
     1.22433
     0.68106
    -0.40547
    -0.31493
    -0.31493
    -0.26966
     0.09252
     0.68106
     1.17906
     0.22834
    -0.22438
    -0.31493
    -0.22438
     0.63579
     0.68106
     0.72634
     1.81287
     2.26559
     2.53723
     2.53723
     2.53723
     2.03923
     2.49196
     2.03923
     2.49196
     2.53723
     1.99396
     1.99396
     1.85814
     1.58651
     1.63178
     1.36015
     1.49597
     1.54124
     1.58651
     1.45069
     1.45069
     1.36015
     1.36015
     1.26960
     1.31488
     1.49597
     1.17906
     1.36015
     1.45069
     1.49597
     1.31488
     1.26960
     1.17906
     1.36015
     1.63178
     1.45069
     1.40542
     1.13379
     1.22433
     1.26960
     1.49597
     1.67705
     1.13379
     1.04324
     1.31488
     1.36015
     1.36015
     1.40542
     1.13379
     1.08851
     1.40542
     1.26960
     1.36015
     1.45069
     1.22433
     1.08851
     0.99797
     1.54124
     1.45069
     1.17906
     1.26960
     1.26960
     1.31488
     1.40542
     1.40542
     0.95270
     1.45069
     1.22433
     1.36015
     1.17906
     0.99797
     1.08851
     1.04324
     1.49597
     1.36015
     1.04324
     1.22433
     1.22433
     1.26960
     1.17906
     1.31488
     1.26960
     1.31488
     1.36015
     1.36015
     1.45069
     1.49597
     1.13379
     1.04324
     1.17906
     1.45069
     1.22433
     1.22433
     1.04324
     1.31488
     1.13379
     1.40542
     1.26960
     1.26960
     1.17906
     1.22433
     1.31488
     1.45069
     1.49597
     1.49597
     1.58651
     1.99396
     1.90342
     1.81287
     1.63178
     1.72233
     1.49597
     1.49597
     1.45069
     1.36015
     1.49597
     1.63178
     1.54124
     1.45069
     1.04324
     0.86215
     0.68106
     1.45069
     1.45069
     1.08851
     1.08851
     1.04324
     1.13379
     1.40542
     1.67705
     1.67705
     1.63178
     1.45069
     1.13379
     1.45069
     1.04324
     0.49997
     0.18307
     0.40943
     0.04725
    -0.08857
    -0.26966
    -0.63183
    -0.22438
    -0.22438
    -0.26966
    -0.63183
    -0.04329
    -0.17911
    -0.08857
     0.18307
     0.22834
     0.99797
     0.90743
     1.31488
     1.67705
     1.40542
     1.63178
     1.72233
     1.67705
     1.49597
     1.81287
     1.76760
     1.36015
     1.17906
     1.31488
     1.26960
     1.36015
     1.36015
     0.99797
     1.08851
     1.54124
     1.17906
     1.13379
     1.26960
     1.26960
     1.13379
     1.26960
     1.17906
     1.08851
     1.17906
     1.13379
     1.31488
     1.17906
     1.26960
     1.08851
     0.77161
     1.40542
     1.04324
     1.13379
     1.04324
     0.86215
     0.99797
     1.04324
     0.99797
     0.99797
     0.90743
     1.08851
     0.99797
     1.17906
     0.99797
     1.04324
     0.68106
     1.13379
     1.04324
     1.04324
     0.77161
     0.95270
     0.72634
     0.68106
     0.59052
     0.54525
     0.77161
     0.68106
     0.72634
     0.72634
     0.77161
     0.77161
     0.40943
     0.31888
     0.77161
     0.95270
     0.86215
     0.72634
     0.54525
     0.72634
     0.59052
     0.86215
     0.95270
     0.99797
     0.77161
     0.86215
     0.95270
     1.04324
     0.86215
     0.99797
     1.13379
     0.86215
     1.22433
     0.99797
     1.17906
     0.81688
     0.99797
     0.99797
     0.99797
     1.08851
     1.17906
     0.99797
     0.99797
     0.95270
     0.90743
     0.86215
     1.08851
     1.17906
     1.04324
     1.04324
     0.99797
     1.13379
     0.95270
     0.72634
     0.72634
     0.86215
     1.13379
     0.90743
     0.90743
     0.90743
     0.99797
     0.68106
     0.77161
     0.99797
     1.13379
     1.13379
     0.86215
     0.90743
     0.86215
     0.99797
     1.22433
     1.17906
     1.31488
     1.13379
     1.22433
     1.31488
     1.36015
     0.86215
     0.36416
     0.40943
    -0.08857
    -0.40547
     0.45470
     0.31888
     0.59052
     0.49997
     0.59052
     0.86215
     0.72634
     0.22834
     0.59052
     1.54124
     1.49597
     1.81287
     1.67705
     1.99396
     2.35614
     2.53723
     2.35614
     2.40141
     2.03923
     1.85814
     1.81287
     1.63178
     1.40542
     1.36015
     1.08851
     0.90743
     0.86215
     0.99797
     0.54525
     0.59052
     0.54525
     0.54525
     0.49997
     0.72634
     0.54525
     0.40943
     0.54525
     0.40943
     0.90743
     0.54525
     0.45470
     0.54525
     0.49997
     0.59052
     0.45470
     0.45470
     0.72634
     0.59052
     0.68106
     0.54525
     0.63579
     0.68106
     0.40943
     0.68106
     0.77161
     0.86215
     0.59052
     0.49997
     0.59052
     0.63579
     0.40943
     0.63579
     0.81688
     0.49997
     0.49997
     0.63579
     0.63579
     0.68106
     0.49997
     0.09252
     0.49997
     0.68106
     0.68106
     0.54525
     0.59052
     0.68106
     0.45470
     0.13780
     0.81688
     0.49997
     0.18307
     0.59052
     0.68106
     0.81688
     0.49997
     0.36416
     0.54525
     0.59052
     0.72634
     0.59052
     0.63579
     0.63579
     0.54525
     0.40943
     0.59052
     0.77161
     0.49997
     0.59052
     0.68106
     0.63579
     0.22834
     0.36416
     0.36416
     0.63579
     0.59052
     0.40943
     0.36416
     0.45470
     0.45470
     0.36416
     0.54525
     0.49997
     0.36416
     0.40943
     0.54525
     0.49997
     0.45470
     0.45470
     0.31888
     0.49997
     0.72634
     0.59052
     0.49997
     0.36416
     0.54525
     0.22834
     0.22834
     0.68106
     0.40943
     0.45470
     0.45470
     0.36416
     0.45470
     0.63579
     0.13780
     0.18307
     0.40943
     0.54525
     0.36416
     0.22834
     0.09252
     0.22834
     0.18307
     0.49997
     0.49997
    -0.08857
    -0.13384
     0.09252
     0.40943
     0.40943
     0.09252
     0.40943
     0.13780
     0.45470
     0.68106
     0.49997
     0.45470
     0.54525
     0.63579
     1.17906
     1.63178
     1.31488
     0.86215
     0.81688
     0.27361
    -0.40547
     0.27361
     0.68106
     1.08851
     2.12978
     0.90743
     0.40943
     0.13780
     0.27361
     0.31888
     0.59052
     0.77161
     0.68106
     0.77161
     1.04324
     1.17906
     1.08851
     0.68106
     0.49997
     0.59052
     0.95270
     0.90743
     0.86215
     0.45470
     0.59052
     0.68106
     0.27361
     1.17906
     0.45470
     0.22834
     0.36416
     0.45470
     0.54525
     0.59052
     0.59052
     0.36416
     0.59052
     0.59052
     0.63579
     0.54525
     0.54525
     0.31888
     0.31888
     0.77161
     0.90743
     0.54525
     0.68106
     0.86215
     1.13379
     0.95270
     0.49997
     0.99797
     1.08851
     1.22433
     1.31488
     1.26960
     1.17906
     1.13379
     1.22433
     1.45069
     1.36015
     1.36015
     1.17906
     1.08851
     1.26960
     1.22433
     1.17906
     0.90743
     1.08851
     1.17906
     0.86215
     1.13379
     0.77161
     0.95270
     0.90743
     0.68106
     1.13379
     0.81688
     0.86215
     0.81688
     0.86215
     0.90743
     0.86215
     0.86215
     0.95270
     1.13379
     0.90743
     1.08851
     0.77161
     0.77161
     0.77161
     0.63579
     0.99797
     0.99797
     0.81688
     0.72634
     0.77161
     0.95270
     0.86215
     0.54525
     0.72634
     0.63579
     0.81688
     0.63579
     0.77161
     0.45470
     0.40943
     0.31888
     0.49997
     0.72634
     0.36416
     0.13780
     0.18307
     0.22834
     0.31888
     0.13780
     0.18307
     0.04725
     0.31888
     0.18307
     0.31888
     0.22834
     0.22834
     0.09252
     0.22834
     0.81688
     0.54525
     0.54525
     0.54525
     0.68106
     0.72634
     0.81688
     0.54525
     0.86215
     0.68106
     0.90743
     0.81688
     0.90743
     0.90743
     0.72634
     0.31888
     1.17906
     0.81688
     0.99797
     0.77161
     0.54525
     0.90743
     0.81688
     0.68106
     0.63579
     0.54525
     0.49997
     0.77161
     0.81688
     0.63579
     0.45470
     0.22834
     0.31888
     0.72634
     0.13780
     0.00198
    -0.40547
    -0.67711
    -0.90347
    -0.67711
    -1.22037
    -0.81292
    -0.31493
    -0.04329
     0.81688
     0.68106
     0.68106
    -0.26966
     0.13780
     1.13379
     1.22433
     1.99396
     2.08451
     2.12978
     1.90342
     1.72233
     2.03923
     1.90342
     1.90342
     1.49597
     1.31488
     1.04324
     0.49997
     0.18307
     0.54525
     0.95270
     0.49997
     0.40943
     0.40943
     0.68106
     0.86215
     0.77161
     0.59052
     0.68106
     0.99797
     0.86215
     0.99797
     1.36015
     1.17906
     0.99797
     0.54525
     0.86215
     1.04324
     0.99797
     0.77161
     0.54525
     0.72634
     0.49997
     0.54525
     0.68106
     0.49997
     0.27361
     0.40943
     0.45470
     0.36416
     0.36416
     0.04725
     0.27361
     0.49997
     0.04725
     0.18307
     0.13780
     0.00198
     0.22834
     0.13780
     0.09252
     0.00198
     0.31888
     0.18307
     0.13780
     0.27361
     0.13780
    -0.17911
    -0.04329
     0.36416
     0.22834
     0.31888
     0.27361
     0.18307
     0.09252
     0.00198
     0.04725
     0.18307
     0.36416
     0.13780
     0.04725
     0.09252
     0.09252
     0.04725
    -0.36020
     0.04725
     0.18307
    -0.04329
     0.09252
    -0.04329
     0.04725
    -0.04329
    -0.13384
    -0.04329
     0.09252
    -0.08857
    -0.22438
    -0.04329
     0.00198
    -0.04329
    -0.31493
     0.13780
     0.22834
     0.00198
     0.22834
     0.09252
    -0.08857
     0.22834
    -0.04329
     0.13780
     0.18307
     0.31888
     0.18307
     0.18307
     0.31888
     0.18307
    -0.26966
    -0.04329
     0.49997
     0.00198
     0.36416
    -0.04329
    -0.26966
     0.04725
     0.04725
     0.04725
    -0.04329
     0.13780
    -0.17911
    -0.04329
    -0.04329
     0.04725
    -0.04329
    -0.17911
     0.18307
     0.04725
     0.13780
     0.04725
     0.09252
    -0.17911
     0.04725
     0.13780
     0.04725
     0.18307
     0.09252
    -0.17911
     0.31888
     0.22834
     0.09252
     0.04725
     0.22834
     0.31888
     0.09252
     0.27361
     0.04725
     0.13780
     0.09252
     0.04725
     0.22834
     0.18307
     0.27361
    -0.22438
     0.00198
     0.13780
     0.13780
    -0.26966
    -0.04329
     0.27361
    -0.08857
    -0.04329
    -0.04329
     0.04725
    -0.13384
    -0.26966
     0.00198
    -0.04329
     0.00198
    -0.13384
    -0.04329
    -0.04329
    -0.04329
    -0.26966
    -0.17911
    -0.04329
    -0.13384
    -0.22438
     0.31888
     0.22834
    -0.04329
    -0.31493
    -0.04329
     0.22834
     0.36416
     0.13780
     0.09252
     0.13780
     0.40943
     0.22834
     0.04725
     0.22834
     0.31888
    -0.22438
     0.04725
    -0.72238
    -1.12983
    -2.39746
    -2.44273
    -0.22438
     0.13780
     0.18307
    -0.26966
     0.13780
    -0.17911
    -0.81292
    -1.40146
    -0.63183
     0.09252
     0.68106
     1.36015
     1.31488
     1.31488
     0.86215
     0.68106
     1.31488
     1.36015
     1.17906
     0.81688
     0.54525
     0.45470
     0.22834
     0.27361
     0.40943
     0.68106
     0.18307
     0.31888
     0.45470
     0.40943
    -0.13384
     0.00198
     0.04725
     0.09252
     0.09252
     0.18307
     0.00198
     0.04725
     0.18307
     0.22834
     0.22834
     0.45470
     0.31888
     0.00198
     0.40943
     0.59052
     0.27361
     0.27361
     0.27361
     0.40943
     0.40943
     0.40943
     0.45470
     0.31888
     0.49997
     0.40943
     0.27361
     0.68106
     0.31888
     0.49997
     0.49997
     0.59052
     0.54525
     0.13780
     0.27361
     0.59052
     0.77161
     0.59052
     0.45470
     0.54525
     0.59052
     0.68106
     0.40943
     0.77161
     0.63579
     0.40943
     0.68106
     0.90743
     0.77161
     0.77161
     0.59052
     0.63579
     0.86215
     0.95270
     0.68106
     0.90743
     0.77161
     0.81688
     0.72634
     0.77161
     1.13379
     0.86215
     0.68106
     0.90743
     0.95270
     0.95270
     0.77161
     0.63579
     0.95270
     1.13379
     0.95270
     0.99797
     0.68106
     0.77161
     1.08851
     0.54525
     0.99797
     1.08851
     0.86215
     1.08851
     1.13379
     0.95270
     0.99797
     0.90743
     1.13379
     1.40542
     1.40542
     1.26960
     1.22433
     1.36015
     1.54124
     1.04324
     1.58651
     1.40542
     1.04324
     1.04324
     1.13379
     1.26960
     0.90743
     0.86215
     0.59052
     0.68106
     0.77161
     0.63579
     0.40943
     0.45470
     0.27361
     0.13780
     0.40943
     0.36416
    -0.04329
     0.04725
     0.31888
     0.40943
     0.22834
    -0.17911
     0.04725
     0.13780
     0.31888
     0.09252
     0.09252
    -0.04329
    -0.04329
    -0.04329
     0.04725
     0.13780
    -0.13384
    -0.04329
    -0.22438
    -0.17911
    -0.17911
    -0.40547
    -0.40547
    -0.31493
    -0.40547
    -0.22438
    -0.31493
    -0.63183
    -0.54129
    -0.63183
    -0.90347
    -0.40547
    -0.72238
    -0.81292
    -0.63183
    -0.58656
    -0.45074
    -0.81292
    -0.99401
    -0.81292
    -0.85820
    -0.72238
    -0.67711
    -0.76765
    -0.81292
    -0.45074
    -0.58656
    -0.31493
    -0.40547
    -0.81292
    -0.17911
     0.27361
     0.00198
     0.18307
     0.27361
    -0.17911
    -0.40547
    -0.67711
    -1.03929
    -0.17911
     0.81688
     0.72634
     0.49997
    -0.31493
     0.04725
    -0.54129
    -0.17911
    -0.22438
    -0.08857
     0.13780
     0.40943
     0.63579
     0.63579
     0.36416
     0.22834
     0.13780
     0.22834
     0.04725
     0.13780
    -0.13384
     0.36416
     0.18307
    -0.22438
     0.09252
    -0.04329
     0.13780
    -0.04329
    -0.22438
    -0.04329
     0.00198
     0.27361
     0.13780
     0.27361
     0.13780
     0.04725
     0.00198
     0.31888
     0.59052
    -0.13384
     0.04725
     0.00198
     0.22834
     0.13780
     0.00198
    -0.04329
     0.04725
     0.22834
     0.45470
     0.22834
     0.04725
     0.13780
    -0.04329
     0.49997
     0.59052
     0.31888
     0.31888
     0.40943
     0.27361
     0.27361
     0.40943
     0.45470
     0.31888
     0.59052
     0.27361
     0.54525
     0.45470
     0.36416
     0.04725
     0.40943
     0.59052
     0.68106
     0.27361
     0.45470
     0.36416
     0.40943
     0.45470
     0.49997
     0.36416
     0.49997
     0.59052
     0.63579
     0.49997
     0.45470
     0.18307
     0.13780
     0.77161
     0.72634
     0.18307
     0.49997
     0.09252
     0.27361
     0.40943
     0.45470
     0.13780
     0.31888
     0.31888
     0.18307
     0.27361
     0.18307
     0.27361
    -0.17911
     0.40943
     0.36416
     0.18307
     0.09252
     0.09252
     0.04725
     0.04725
    -0.04329
     0.13780
    -0.04329
     0.09252
    -0.26966
     0.04725
    -0.13384
    -0.04329
    -0.36020
    -0.13384
     0.18307
    -0.17911
    -0.31493
    -0.13384
    -0.22438
    -0.40547
    -0.13384
    -0.22438
    -0.22438
    -0.36020
    -0.40547
    -0.49602
    -0.36020
    -0.26966
    -0.76765
    -0.67711
    -0.13384
    -0.63183
    -0.72238
    -0.72238
    -0.94874
    -0.49602
    -0.45074
    -0.58656
    -0.63183
    -0.54129
    -0.40547
    -0.13384
    -0.13384
    -0.13384
     0.09252
    -0.36020
     0.22834
     0.31888
     0.22834
     0.36416
     0.54525
     0.40943
     0.18307
    -0.31493
    -0.49602
    -1.58255
    -0.99401
    -0.22438
     0.04725
     0.22834
     0.00198
    -1.71837
    -1.40146
    -0.81292
    -1.12983
    -1.22037
    -1.12983
    -0.76765
    -0.76765
    -0.54129
    -0.31493
    -0.17911
    -0.31493
    -0.36020
     0.27361
    -0.31493
    -0.40547
    -0.81292
    -0.58656
    -0.36020
    -0.13384
    -0.31493
    -0.17911
    -0.31493
    -0.40547
    -0.40547
    -0.45074
    -0.26966
    -0.54129
    -0.45074
    -0.49602
    -0.13384
    -0.17911
    -0.31493
    -0.58656
    -0.26966
    -0.17911
    -0.40547
    -0.26966
    -0.04329
    -0.31493
    -0.31493
    -0.17911
    -0.31493
    -0.08857
    -0.22438
    -0.40547
    -0.36020
    -0.13384
    -0.13384
    -0.31493
    -0.13384
    -0.26966
    -0.26966
    -0.08857
    -0.13384
    -0.08857
    -0.04329
    -0.31493
     0.04725
    -0.08857
    -0.08857
    -0.13384
    -0.04329
    -0.17911
     0.18307
    -0.22438
    -0.17911
     0.13780
     0.22834
     0.09252
     0.04725
    -0.13384
     0.04725
     0.04725
     0.13780
     0.22834
     0.27361
     0.00198
     0.13780
     0.36416
     0.18307
     0.13780
     0.04725
     0.49997
     0.13780
     0.22834
     0.40943
     0.36416
     0.09252
     0.31888
     0.22834
     0.36416
     0.54525
     0.31888
     0.27361
     0.27361
     0.36416
     0.40943
    -0.04329
     0.36416
     0.49997
     0.09252
     0.36416
     0.22834
     0.00198
    -0.04329
     0.13780
     0.27361
     0.09252
     0.00198
    -0.04329
     0.13780
     0.00198
     0.18307
    -0.22438
     0.00198
     0.09252
     0.13780
     0.13780
     0.22834
    -0.08857
    -0.17911
     0.00198
     0.09252
    -0.04329
     0.40943
    -0.17911
     0.13780
    -0.08857
     0.13780
     0.22834
     0.31888
     0.63579
     0.31888
     0.18307
     0.54525
     0.59052
     0.68106
     0.59052
     0.90743
     0.81688
     0.95270
     1.22433
     1.36015
     1.22433
     0.59052
    -0.13384
    -0.72238
    -1.08456
    -0.76765
     0.45470
     0.81688
     0.27361
    -0.22438
    -0.81292
    -0.81292
    -1.08456
    -0.72238
    -0.58656
    -0.22438
    -0.08857
    -0.08857
     0.31888
     0.18307
     0.36416
     0.54525
     0.27361
     0.40943
     0.45470
     0.54525
     0.27361
     0.27361
     0.36416
     0.45470
     0.31888
     0.45470
     0.31888
     0.45470
     0.59052
     0.27361
     0.27361
     0.63579
     0.36416
     0.31888
     0.36416
     0.18307
     0.49997
     0.00198
    -0.04329
     0.27361
     0.49997
     0.18307
     0.13780
    -0.13384
     0.22834
     0.13780
     0.04725
     0.49997
    -0.04329
    -0.04329
     0.31888
     0.18307
     0.09252
     0.18307
     0.04725
     0.22834
     0.31888
     0.27361
     0.13780
    -0.04329
     0.27361
     0.18307
    -0.17911
     0.18307
     0.22834
    -0.13384
     0.13780
     0.18307
     0.40943
    -0.08857
    -0.08857
     0.09252
     0.09252
     0.13780
     0.04725
     0.04725
    -0.04329
     0.04725
    -0.08857
     0.13780
     0.09252
    -0.04329
     0.00198
     0.04725
     0.04725
     0.04725
    -0.04329
     0.04725
     0.00198
     0.27361
     0.27361
     0.09252
     0.27361
    -0.08857
    -0.17911
     0.13780
     0.36416
     0.09252
    -0.08857
     0.09252
     0.04725
     0.09252
    -0.26966
    -0.08857
     0.00198
     0.04725
     0.22834
     0.04725
    -0.13384
     0.13780
    -0.13384
     0.00198
     0.36416
    -0.04329
     0.00198
     0.13780
     0.00198
     0.27361
     0.09252
    -0.13384
    -0.22438
     0.09252
     0.04725
     0.04725
     0.00198
    -0.26966
    -0.26966
    -0.58656
     0.09252
    -0.04329
    -0.45074
    -0.13384
    -0.22438
    -0.17911
     0.00198
    -0.13384
    -0.17911
     0.04725
     0.36416
     0.27361
     0.36416
     0.81688
     0.77161
     0.72634
     0.36416
     0.13780
    -0.67711
    -0.72238
    -0.13384
    -0.22438
    -0.22438
     0.18307
    -0.45074
    -0.85820
    -0.72238
    -0.90347
    -0.99401
    -1.22037
    -1.08456
    -1.12983
    -0.76765
    -0.31493
    -0.40547
    -0.45074
    -0.49602
     0.00198
    -0.08857
    -0.22438
    -0.17911
    -0.13384
     0.13780
     0.27361
     0.13780
     0.31888
     0.18307
     0.09252
    -0.08857
     0.68106
     0.77161
     0.40943
     0.36416
     0.40943
     0.49997
     0.40943
     0.09252
     0.27361
     0.40943
     0.40943
     0.77161
     0.40943
     0.09252
     0.13780
    -0.22438
     0.31888
     0.68106
     0.13780
     0.04725
     0.00198
     0.09252
     0.00198
     0.13780
    -0.04329
     0.04725
    -0.04329
     0.04725
    -0.04329
    -0.13384
    -0.04329
    -0.26966
    -0.08857
     0.40943
    -0.13384
    -0.04329
    -0.04329
     0.27361
    -0.04329
     0.18307
    -0.04329
    -0.13384
     0.27361
     0.22834
     0.04725
     0.13780
    -0.04329
    -0.22438
    -0.45074
     0.45470
     0.18307
    -0.45074
     0.09252
    -0.17911
    -0.45074
    -0.36020
    -0.26966
    -0.17911
    -0.04329
    -0.04329
    -0.17911
    -0.22438
    -0.40547
    -0.31493
    -0.40547
     0.04725
     0.09252
     0.00198
     0.04725
    -0.04329
    -0.13384
     0.04725
     0.04725
     0.04725
    -0.13384
     0.04725
     0.36416
     0.22834
     0.09252
     0.04725
     0.00198
     0.18307
     0.31888
     0.09252
     0.04725
     0.22834
     0.31888
     0.31888
     0.49997
     0.18307
    -0.08857
     0.27361
     0.09252
     0.18307
     0.22834
     0.27361
    -0.22438
    -0.04329
     0.40943
     0.22834
    -0.04329
    -0.04329
     0.04725
     0.04725
     0.36416
     0.31888
     0.27361
     0.27361
     0.63579
     0.99797
     1.26960
     0.95270
     0.45470
     0.13780
     0.77161
     0.40943
    -0.17911
    -0.67711
    -0.81292
    -0.63183
    -0.63183
    -0.72238
    -0.36020
    -0.54129
    -1.53728
    -1.31092
    -0.63183
    -1.17510
    -1.17510
    -1.12983
    -0.72238
     0.22834
     0.04725
    -0.08857
    -0.13384
     0.04725
     0.00198
     0.04725
     0.09252
     0.18307
     0.04725
    -0.17911
    -0.04329
    -0.17911
    -0.22438
    -0.40547
    -0.13384
     0.13780
    -0.17911
    -0.26966
    -0.26966
    -0.13384
     0.22834
     0.00198
     0.27361
     0.04725
     0.27361
     0.00198
     0.40943
     0.31888
     0.27361
     0.18307
     0.04725
     0.72634
     0.49997
     0.40943
     0.40943
     0.40943
     0.49997
     0.40943
     0.13780
     0.27361
     0.72634
     0.49997
     0.22834
     0.63579
     0.31888
     0.22834
    -0.22438
     0.49997
     0.40943
     0.22834
     0.54525
     0.18307
     0.18307
     0.18307
     0.00198
     0.00198
     0.22834
    -0.08857
    -0.22438
     0.04725
    -0.13384
    -0.13384
    -0.67711
    -0.45074
    -0.26966
    -0.45074
    -0.31493
    -0.54129
    -0.63183
    -0.72238
    -0.49602
    -0.58656
    -0.40547
    -0.63183
    -0.76765
    -0.54129
    -0.45074
    -0.63183
    -0.81292
    -0.99401
    -0.45074
    -0.63183
    -0.67711
    -0.54129
    -1.08456
    -1.12983
    -1.03929
    -1.12983
    -1.26565
    -1.22037
    -1.31092
    -1.44674
    -1.58255
    -1.58255
    -1.80891
    -2.39746
    -1.80891
    -1.80891
    -1.99000
    -2.17109
    -2.30691
    -2.35218
    -2.53327
    -2.26164
    -2.21637
    -2.39746
    -2.62382
    -2.53327
    -2.85018
    -2.66909
    -2.94072
    -3.30290
    -2.80491
    -2.98600
    -3.21236
    -2.94072
    -3.48399
    -3.71035
    -3.71035
    -3.61981
    -3.48399
    -3.61981
    -3.39345
    -3.93671
    -3.80090
    -3.75563
    -3.71035
    -3.89144
    -3.75563
    -3.39345
    -3.93671
    -3.89144
    -4.34417
    -4.84216
    -5.06852
    -5.29488
    -5.11379
    -4.57053
    -4.29889
    -4.88743
    -5.02325
    -5.06852
    -4.66107
    -4.79689
    -5.61179
    -4.66107
    -4.52525
    -4.25362
    -4.16308
    -4.20835
    -3.75563
    -3.80090
    -3.71035
    -3.57454
    -3.39345
    -3.75563
    -3.89144
    -4.02726
    -4.29889
    -4.29889
    -4.11780
    -2.30691
    -3.43872
    -4.02726
    -3.61981
    -3.61981
    -3.80090
    -3.48399
    -3.39345
    -3.12181
    -3.12181
    -3.21236
    -3.12181
    -2.89545
    -2.89545
    -2.85018
    -2.98600
    -2.94072
    -2.35218
    -2.85018
    -2.48800
    -2.35218
    -2.57854
    -2.53327
    -2.62382
    -2.39746
    -2.17109
    -2.12582
    -2.08055
    -2.26164
    -2.08055
    -2.12582
    -1.99000
    -2.30691
    -1.62783
    -1.89946
    -2.62382
    -2.08055
    -1.99000
    -1.49201
    -2.03528
    -2.12582
    -1.85419
    -1.89946
    -2.03528
    -2.21637
    -2.03528
    -1.67310
    -1.99000
    -1.76364
    -1.31092
    -1.85419
    -1.80891
    -1.62783
    -1.53728
    -1.49201
    -1.49201
    -1.44674
    -1.44674
    -1.08456
    -0.94874
    -0.94874
    -1.03929
    -1.26565
    -1.44674
    -1.62783
    -1.08456
    -0.76765
    -1.12983
    -1.12983
    -0.85820
    -1.22037
    -1.22037
    -1.31092
    -1.22037
    -1.17510
    -0.76765
    -1.17510
    -1.40146
    -1.26565
    -1.12983
    -1.40146
    -1.03929
    -0.99401
    -1.17510
    -1.03929
    -0.81292
    -1.12983
    -1.08456
    -0.90347
    -1.03929
    -0.67711
    -0.58656
    -0.67711
    -0.94874
    -0.76765
    -0.54129
    -0.54129
    -0.90347
    -0.40547
    -0.54129
    -0.76765
    -0.58656
    -0.45074
    -0.72238
    -0.85820
    -0.72238
    -0.63183
    -0.49602
    -0.31493
    -0.45074
    -0.45074
    -0.49602
    -0.63183
    -0.58656
     0.22834
     0.04725
    -0.04329
    -0.31493
    -0.40547
    -0.63183
    -0.99401
    -1.12983
    -1.53728
    -1.76364
    -1.44674
    -1.12983
    -0.72238
    -0.90347
    -1.17510
    -1.17510
    -0.40547
    -1.67310
    -1.62783
    -0.63183
    -0.49602
    -0.17911
    -0.04329
     0.31888
     0.31888
     0.40943
     0.68106
     0.22834
     0.13780
     0.13780
    -0.04329
    -0.13384
    -0.22438
    -0.04329
    -0.40547
    -0.45074
    -0.31493
    -0.22438
    -0.22438
    -0.40547
    -0.58656
    -0.67711
    -0.72238
    -0.90347
    -0.76765
    -0.58656
    -0.81292
    -0.81292
    -0.45074
    -0.22438
    -0.67711
    -0.76765
    -0.49602
    -0.63183
    -0.22438
    -0.13384
    -0.40547
    -0.49602
    -0.26966
    -0.17911
     0.00198
    -0.13384
    -0.26966
    -0.04329
    -0.40547
     0.18307
    -0.04329
    -0.40547
    -0.45074
    -0.13384
    -0.17911
    -0.08857
    -0.26966
     0.00198
    -0.31493
    -0.13384
    -0.31493
     0.04725
     0.22834
     0.13780
     0.00198
     0.18307
     0.40943
     0.22834
     0.31888
     0.36416
     0.54525
     0.68106
     0.77161
     0.77161
     0.72634
     1.04324
     1.17906
     1.17906
     0.86215
     0.77161
     0.86215
     0.77161
     1.13379
     0.63579
     0.54525
     0.77161
     0.54525
     0.45470
     0.09252
     0.22834
     0.18307
     0.13780
     0.13780
     0.04725
    -0.13384
     0.04725
    -0.17911
    -0.22438
     0.31888
     0.27361
     0.13780
     0.13780
     0.09252
     0.22834
     0.22834
     0.31888
     0.04725
     0.22834
     0.31888
     0.63579
     0.63579
     0.45470
    -0.04329
     0.22834
     0.54525
     0.81688
    -0.13384
     0.09252
     0.49997
     0.45470
     0.63579
     0.45470
    -0.17911
     0.04725
     0.36416
     0.40943
     0.13780
    -0.04329
     0.13780
    -0.58656
    -0.04329
     0.40943
     0.45470
     0.13780
     0.00198
     0.00198
     0.00198
     0.04725
    -0.17911
     0.31888
     0.49997
     0.49997
     0.68106
     0.04725
    -0.17911
    -0.17911
    -0.72238
    -0.13384
     0.22834
     0.36416
     0.22834
     0.54525
     0.31888
    -0.49602
    -0.72238
    -0.13384
     0.09252
     0.22834
    -0.04329
     0.04725
     0.77161
     0.40943
     0.13780
     0.54525
     0.81688
     0.22834
     0.27361
     0.27361
     0.27361
     0.81688
     0.95270
     0.68106
     0.59052
     0.54525
     0.63579
     0.68106
     0.54525
     0.49997
     0.49997
     0.68106
     0.81688
     0.59052
     0.49997
     0.40943
     0.49997
     0.49997
     0.36416
     0.36416
     0.49997
     0.49997
     0.63579
     0.45470
     0.68106
     0.31888
     0.45470
     0.40943
     0.77161
     0.49997
     0.59052
     0.63579
     0.45470
     0.81688
     0.49997
     0.63579
     0.40943
     0.54525
     0.90743
     0.63579
     0.81688
     0.54525
     0.45470
     0.31888
     0.81688
     0.99797
     0.59052
     0.81688
     0.99797
     0.86215
     0.77161
     0.77161
     0.72634
     0.68106
     1.13379
     1.08851
     1.08851
     1.17906
     0.59052
     0.27361
     1.40542
     1.08851
     0.27361
    -0.04329
     0.45470
     1.08851
     1.13379
     0.81688
     0.68106
     0.63579
     0.13780
     0.27361
     0.31888
     0.00198
     0.18307
     0.13780
    -0.58656
     0.27361
    -0.08857
    -0.49602
    -0.85820
    -0.99401
    -1.08456
    -0.90347
    -0.67711
    -0.72238
    -0.94874
    -0.90347
    -0.90347
    -0.63183
    -0.76765
    -0.85820
    -0.63183
     0.00198
    -0.36020
    -0.22438
    -0.17911
     0.13780
     0.04725
     0.13780
     0.04725
     0.18307
     0.13780
     0.04725
    -0.08857
    -0.36020
     0.09252
    -0.17911
    -0.36020
    -0.49602
     0.13780
    -0.45074
    -0.45074
    -0.31493
    -0.17911
    -0.31493
    -0.13384
    -0.08857
    -0.17911
    -0.13384
     0.40943
     0.45470
     0.22834
     0.49997
     0.31888
     0.77161
     1.26960
     0.86215
     0.40943
     0.13780
    -0.04329
     0.09252
    -0.58656
    -0.99401
    -0.45074
     0.63579
     0.81688
     0.13780
     0.13780
    -0.40547
    -0.58656
    -0.22438
     0.00198
    -0.04329
     0.18307
     0.49997
     0.81688
     0.77161
     0.22834
     0.54525
     0.31888
     0.36416
     0.31888
     0.09252
     0.09252
     0.18307
    -0.13384
    -0.45074
     0.13780
    -0.04329
     0.04725
     0.18307
     0.18307
     0.27361
     0.13780
     0.31888
     0.18307
     0.63579
     0.45470
     0.40943
     0.49997
     0.59052
     0.54525
     0.40943
     0.68106
     0.72634
     0.36416
     0.72634
     0.77161
     0.49997
     0.63579
     0.22834
     0.81688
     0.63579
     0.49997
     0.27361
     0.49997
     0.59052
     0.63579
     0.27361
     0.49997
     0.77161
     0.54525
     0.45470
     0.40943
     0.45470
     0.45470
     0.40943
     0.49997
     0.63579
     0.59052
     0.31888
     0.40943
     0.22834
     0.49997
     0.27361
     0.13780
     0.49997
     0.31888
     0.31888
     0.31888
     0.49997
     0.18307
     0.18307
     0.18307
     0.36416
     0.36416
     0.45470
     0.13780
     0.09252
     0.45470
     0.63579
     0.09252
     0.22834
     0.27361
     0.13780
     0.59052
     0.27361
     0.54525
     0.45470
     0.31888
     0.31888
     0.54525
     0.63579
     0.63579
     0.36416
     0.54525
     0.54525
     0.40943
     0.63579
     0.36416
     0.00198
     0.40943
     0.40943
     0.36416
     0.04725
     0.04725
     0.13780
     0.13780
     0.04725
     0.00198
    -0.36020
    -0.04329
     0.18307
    -0.22438
    -0.63183
    -0.45074
    -0.13384
    -0.63183
    -0.31493
    -0.72238
    -0.40547
    -0.54129
    -0.81292
    -0.31493
    -0.17911
    -0.17911
    -0.54129
    -0.63183
    -0.31493
    -0.31493
    -0.04329
     0.54525
     0.36416
     0.54525
     0.31888
     0.13780
     0.22834
     0.63579
     0.72634
     0.68106
     0.59052
    -0.72238
    -1.08456
    -0.81292
    -1.67310
    -0.99401
    -0.81292
    -0.13384
    -0.45074
    -0.40547
    -0.04329
    -1.22037
    -0.90347
    -0.63183
    -0.76765
    -0.22438
     0.54525
     0.36416
     0.36416
     0.49997
     0.68106
     0.68106
     0.31888
     0.45470
     0.36416
     0.18307
    -0.13384
    -0.08857
    -0.17911
    -0.26966
    -0.08857
    -0.04329
     0.27361
     0.13780
     0.18307
     0.18307
     0.18307
     0.22834
     0.45470
    -0.13384
     0.49997
     0.27361
     0.31888
     0.59052
     0.59052
     0.59052
     0.81688
     0.54525
     0.40943
     0.49997
     0.36416
     0.99797
     0.81688
     0.72634
     0.40943
     0.81688
     1.31488
     1.04324
     0.49997
     0.59052
     1.08851
     0.81688
     0.86215
     0.63579
     0.54525
     0.63579
     0.81688
     0.68106
     0.63579
     0.40943
     0.54525
     0.18307
     0.36416
     0.77161
     0.09252
     0.22834
     0.13780
     0.27361
     0.04725
     0.13780
     0.27361
     0.40943
     0.81688
     0.22834
     0.09252
     0.27361
     0.13780
     0.18307
     0.22834
     0.54525
     0.49997
     0.49997
     0.36416
     0.27361
     0.31888
     0.31888
     0.40943
     0.68106
     0.40943
     0.31888
    -0.17911
     0.27361
     0.22834
     0.18307
     0.27361
     0.59052
     0.45470
     0.04725
     0.31888
     0.22834
     0.22834
     0.09252
     0.13780
     0.18307
     0.27361
     0.59052
     0.59052
     0.09252
     0.09252
     0.13780
     0.04725
     0.59052
     0.45470
     0.00198
     0.18307
     0.04725
     0.45470
     0.31888
     0.13780
     0.04725
     0.27361
     0.36416
     0.45470
     0.59052
     0.31888
     0.18307
     0.00198
     0.59052
     1.17906
     0.63579
     0.72634
     0.81688
     1.17906
     0.77161
     0.72634
     1.04324
     1.36015
     1.67705
     1.54124
     1.13379
     0.45470
     0.04725
    -0.58656
    -0.94874
    -0.31493
    -0.49602
     0.13780
     0.18307
    -0.17911
    -0.72238
    -0.85820
    -1.26565
    -1.26565
    -0.72238
    -0.45074
    -0.08857
     0.00198
     0.27361
     0.45470
     0.40943
     0.59052
     0.49997
     0.31888
     0.27361
     0.36416
     0.40943
     0.36416
     0.22834
     0.09252
     0.04725
     0.13780
     0.18307
     0.04725
     0.18307
     0.13780
    -0.04329
     0.40943
     0.45470
     0.00198
     0.31888
     0.40943
     0.27361
     0.31888
     0.36416
     0.31888
     0.45470
     0.68106
     0.27361
     0.72634
     0.40943
     0.27361
     0.22834
     0.36416
     0.54525
     0.36416
     0.18307
     0.22834
     0.31888
     0.54525
     0.45470
     0.00198
    -0.22438
     0.09252
     0.18307
    -0.26966
     0.13780
    -0.13384
    -0.17911
    -0.22438
     0.13780
    -0.13384
    -0.13384
    -0.31493
    -0.26966
    -0.22438
    -0.04329
     0.04725
    -0.40547
    -0.22438
    -0.22438
    -0.13384
     0.27361
     0.31888
    -0.22438
    -0.63183
    -0.04329
     0.00198
     0.04725
    -0.13384
     0.00198
     0.13780
     0.22834
     0.00198
     0.04725
    -0.26966
     0.04725
    -0.04329
     0.27361
     0.72634
     0.59052
     0.27361
     0.49997
     0.54525
     0.22834
     0.40943
     0.27361
     0.04725
     0.40943
     0.45470
     0.31888
     0.13780
     0.13780
    -0.08857
    -0.17911
    -0.36020
     0.04725
    -0.36020
    -0.67711
    -0.22438
    -0.17911
    -0.26966
    -0.58656
    -0.36020
    -0.63183
    -0.31493
     0.13780
     0.04725
    -0.40547
    -0.40547
     0.00198
    -0.04329
     0.00198
    -0.04329
    -0.26966
     0.18307
     0.27361
     0.22834
    -0.04329
     0.00198
     0.18307
     0.22834
     0.04725
     0.13780
     0.04725
    -0.08857
     0.09252
     0.13780
     0.13780
    -0.40547
    -0.58656
    -0.22438
     0.13780
    -0.90347
    -0.94874
    -0.63183
    -0.63183
    -0.45074
     0.00198
     0.22834
    -0.81292
    -0.45074
    -0.26966
    -0.22438
    -0.04329
     0.22834
     0.13780
     0.27361
     0.68106
     0.27361
     0.31888
     0.31888
     0.31888
     0.04725
     0.04725
     0.09252
     0.13780
    -0.04329
     0.13780
    -0.08857
    -0.13384
    -0.13384
    -0.31493
    -0.13384
     0.40943
    -0.17911
    -0.08857
     0.13780
     0.04725
     0.04725
     0.00198
     0.09252
     0.13780
     0.04725
     0.09252
    -0.04329
     0.22834
     0.09252
     0.18307
    -0.49602
     0.09252
     0.31888
    -0.04329
     0.13780
     0.04725
     0.04725
     0.04725
    -0.08857
     0.27361
     0.09252
    -0.04329
    -0.04329
     0.00198
     0.31888
     0.22834
    -0.17911
     0.00198
     0.22834
     0.04725
     0.22834
     0.04725
    -0.13384
    -0.13384
    -0.22438
    -0.04329
     0.04725
     0.13780
     0.04725
    -0.13384
    -0.04329
     0.00198
    -0.22438
    -0.31493
     0.18307
     0.13780
    -0.04329
     0.04725
    -0.17911
    -0.22438
    -0.04329
    -0.13384
     0.22834
     0.04725
    -0.04329
     0.18307
    -0.04329
    -0.04329
     0.00198
     0.04725
     0.22834
     0.04725
    -0.13384
     0.31888
     0.13780
    -0.04329
     0.04725
    -0.17911
     0.13780
     0.22834
     0.13780
    -0.08857
     0.00198
     0.31888
     0.09252
    -0.36020
     0.13780
     0.54525
     0.27361
     0.40943
     0.36416
     0.49997
     0.27361
     0.54525
     0.63579
     0.59052
     0.54525
     0.45470
     0.31888
     0.63579
     0.72634
     0.13780
     0.40943
     0.54525
     0.59052
     0.49997
     0.13780
    -0.22438
    -0.26966
    -0.81292
    -0.31493
     0.22834
    -0.04329
    -0.04329
    -0.04329
    -0.08857
    -0.94874
    -1.44674
    -1.76364
    -0.81292
    -0.67711
    -0.54129
    -0.40547
    -0.40547
    -0.13384
     0.59052
    -0.17911
    -0.76765
    -0.26966
     0.13780
    -0.13384
     0.13780
     0.54525
     0.86215
     0.45470
     0.49997
