# Supplementary material for: Software algorithm and hardware design for real-time implementation of new spectral estimator
Source: Biomed Eng Online. 2014 May 9;13:61. doi: 10.1186/1475-925X-13-61 (PMC4057578; doi:10.1186/1475-925X-13-61)
Supplement: Additional file 2 — txtfiles.zip. [file 1475-925X-13-61-S2.zip › FILE115.TXT]

     1.35285
     1.45402
     1.65635
     1.25168
     1.55519
     1.95985
     1.65635
     1.35285
     1.35285
     1.25168
     1.15052
     1.75752
     1.65635
     1.25168
     1.15052
     1.35285
     0.94818
     1.25168
     0.74585
     1.15052
     1.25168
     1.04935
     1.15052
     0.94818
     1.04935
     0.34118
     0.94818
     0.74585
     1.45402
     1.04935
     1.04935
     0.64468
     0.54351
     0.64468
     0.84702
     1.15052
     1.04935
     0.44235
     0.94818
     0.74585
     1.15052
     0.64468
     0.44235
     0.54351
     0.74585
     1.45402
     1.25168
     0.54351
     0.74585
     0.44235
     0.54351
     0.74585
     1.35285
     0.74585
     0.44235
     0.84702
     1.15052
     0.74585
     0.94818
     0.34118
     0.34118
     0.74585
     1.15052
     0.74585
     0.64468
     0.34118
     0.44235
     0.13885
     1.25168
     0.54351
     0.64468
     0.24001
     0.84702
     0.74585
     0.74585
     0.13885
     0.84702
     0.34118
     1.04935
     0.94818
     0.84702
     0.54351
     0.34118
     0.13885
     0.74585
     1.35285
     0.03768
     0.34118
     0.54351
     0.84702
     0.74585
     0.54351
     0.03768
     0.44235
     0.54351
     0.64468
     0.34118
     0.74585
     0.24001
     0.13885
     0.54351
     0.54351
     0.54351
     0.13885
     0.24001
     0.13885
     0.13885
     0.03768
    -0.16466
     0.13885
     0.13885
     0.54351
     0.13885
    -0.36699
    -0.67049
    -0.06349
    -0.67049
    -0.26582
     0.13885
    -0.87283
    -0.97399
    -0.97399
    -0.56932
    -0.36699
    -1.37866
    -1.37866
    -1.07516
    -1.68216
    -1.78333
    -1.27749
    -1.68216
    -1.37866
    -1.78333
    -1.37866
    -0.16466
     2.46569
     4.18553
     4.18553
    -0.16466
    -3.19967
    -3.30084
    -1.98567
     1.55519
     2.56686
     2.16219
     1.95985
     0.54351
    -0.26582
    -0.56932
    -0.97399
    -0.87283
    -1.37866
    -1.78333
    -0.97399
    -0.56932
     0.13885
    -0.16466
     0.13885
     0.24001
     0.54351
     0.54351
     0.64468
    -0.26582
    -0.06349
    -0.16466
    -0.36699
     0.54351
    -0.06349
    -0.46816
    -0.36699
    -0.36699
    -0.16466
    -0.36699
    -0.26582
    -0.46816
    -0.16466
     0.03768
    -0.06349
    -0.56932
    -0.36699
    -0.36699
    -0.46816
     0.34118
     0.34118
    -0.26582
     0.03768
    -0.67049
    -0.16466
     0.13885
    -0.16466
    -0.26582
    -0.16466
    -0.06349
    -0.26582
     0.13885
     0.13885
    -0.67049
    -0.26582
     0.13885
     0.34118
    -0.26582
    -0.36699
    -0.16466
    -0.16466
     0.03768
    -0.16466
    -0.06349
    -0.26582
     0.13885
    -0.06349
     0.03768
    -0.16466
     0.03768
    -0.87283
    -0.87283
     0.64468
    -0.16466
    -0.06349
    -0.46816
    -0.36699
    -0.36699
     0.03768
     0.24001
    -0.67049
    -0.26582
    -0.06349
     0.03768
     0.34118
    -0.36699
    -0.26582
    -0.26582
     0.34118
     0.03768
    -0.06349
     0.13885
    -0.16466
     0.34118
     0.13885
     0.24001
    -0.16466
     0.13885
    -0.16466
     0.13885
     0.13885
     0.13885
     0.13885
    -0.56932
     0.34118
     0.24001
     0.44235
    -0.36699
     0.13885
    -0.06349
     0.13885
     0.24001
    -0.16466
     0.13885
     0.13885
    -0.67049
    -0.46816
    -0.26582
    -0.46816
    -1.17633
    -0.77166
     0.03768
    -0.36699
    -0.77166
    -0.97399
    -0.87283
    -0.77166
    -0.46816
    -0.26582
    -0.46816
     0.03768
    -0.06349
     0.13885
     0.44235
     0.24001
    -0.46816
     0.34118
     0.64468
     0.64468
     0.24001
     0.44235
     0.34118
     0.13885
     0.74585
     0.54351
     0.44235
     0.13885
    -0.06349
     0.54351
     0.44235
     0.74585
     0.13885
    -0.46816
     0.74585
     0.44235
     0.13885
     0.24001
     0.34118
     0.24001
    -0.46816
     0.24001
     0.94818
     0.13885
     0.13885
    -0.46816
     0.34118
     0.54351
     0.13885
    -0.56932
     0.34118
     0.34118
     0.24001
     0.24001
    -0.26582
     0.34118
    -0.56932
     0.03768
    -0.06349
     0.13885
    -0.46816
    -0.56932
    -0.46816
    -0.77166
    -0.36699
    -0.97399
    -1.07516
    -0.16466
    -1.37866
    -0.97399
     0.74585
     2.76919
     4.69137
     2.46569
    -2.39033
    -2.69384
    -1.58100
     0.34118
     3.98320
     3.27503
     1.95985
     1.35285
     0.54351
     1.35285
     1.25168
     0.34118
    -0.16466
     0.03768
     0.03768
     0.24001
     0.34118
     0.54351
     0.34118
     0.44235
     0.34118
     0.13885
     0.54351
     0.13885
    -0.36699
     0.34118
    -0.36699
     0.13885
     0.34118
     0.03768
    -0.06349
    -0.06349
    -0.06349
     0.34118
     0.34118
     0.13885
    -0.06349
     0.13885
     0.44235
     0.34118
    -0.77166
     0.24001
     0.44235
    -0.26582
     0.54351
     0.03768
    -0.06349
    -0.67049
    -0.26582
     0.64468
     0.24001
    -0.26582
    -0.06349
    -0.67049
     0.24001
     0.34118
    -0.56932
    -0.06349
     0.44235
    -0.06349
     0.03768
     0.44235
     0.03768
    -0.36699
    -0.06349
    -0.36699
     0.34118
     0.24001
     0.13885
    -0.06349
    -0.06349
    -0.06349
     0.03768
    -0.36699
     0.74585
    -0.16466
     0.13885
     0.03768
    -0.06349
    -0.26582
    -0.36699
     0.13885
     0.13885
     0.13885
    -0.16466
    -0.46816
    -0.26582
     0.24001
    -0.26582
    -0.67049
     0.13885
     0.13885
    -0.46816
    -0.26582
    -0.06349
    -0.16466
    -0.36699
    -0.16466
    -0.06349
     0.03768
    -0.16466
    -0.06349
    -0.56932
    -0.26582
     0.34118
    -0.67049
    -0.36699
    -0.06349
    -0.06349
    -0.36699
    -0.26582
     0.24001
    -0.67049
    -0.26582
    -0.06349
    -0.06349
     0.13885
    -0.36699
    -0.36699
    -0.26582
     0.44235
    -0.87283
    -0.26582
     0.13885
     0.13885
    -0.06349
     0.13885
    -0.06349
     0.03768
    -0.26582
    -0.26582
    -0.26582
     0.13885
     0.13885
    -0.46816
    -0.16466
    -0.26582
     0.34118
    -0.26582
     0.13885
     0.03768
    -0.46816
     0.24001
    -0.36699
    -0.06349
    -0.26582
    -0.46816
     0.13885
     0.03768
     0.24001
     0.03768
     0.03768
    -0.67049
     0.03768
    -0.06349
     0.13885
     0.03768
    -0.56932
     0.13885
     0.34118
    -0.16466
    -0.26582
    -0.26582
    -0.26582
     0.24001
     0.34118
    -0.36699
    -0.36699
    -0.26582
     0.24001
    -0.36699
     0.03768
     0.44235
    -0.46816
    -0.56932
    -0.16466
    -0.06349
    -0.26582
    -0.26582
    -0.26582
    -0.36699
    -0.26582
    -0.46816
    -0.87283
    -0.77166
    -0.97399
    -0.26582
    -1.07516
    -1.37866
    -1.88450
    -2.49150
    -0.77166
     0.13885
     1.75752
     1.95985
    -0.77166
    -1.88450
    -2.28917
    -1.37866
     1.55519
     2.76919
     1.95985
     1.35285
     0.94818
     1.25168
     1.55519
     0.94818
     0.64468
     1.15052
     0.94818
     0.54351
     0.64468
     0.64468
     0.24001
     0.74585
    -0.26582
     0.24001
    -0.36699
    -0.36699
    -0.87283
    -0.06349
    -0.36699
    -0.67049
    -0.46816
    -0.36699
    -0.26582
    -0.56932
    -0.46816
    -0.56932
     0.13885
    -0.06349
     0.03768
    -0.36699
    -0.26582
    -0.06349
    -0.36699
     0.03768
     0.13885
    -0.16466
    -0.77166
    -0.16466
     0.34118
    -0.06349
    -0.46816
    -0.46816
    -0.26582
    -0.06349
    -0.06349
    -0.26582
    -0.46816
    -0.36699
    -0.67049
    -0.67049
     0.34118
    -0.26582
    -0.97399
    -0.26582
    -0.06349
    -0.36699
    -0.56932
    -0.46816
    -0.87283
    -0.46816
    -0.16466
    -0.46816
    -0.26582
    -0.46816
    -0.36699
    -1.07516
     0.13885
    -0.26582
    -1.07516
    -0.67049
    -0.87283
    -0.16466
    -0.56932
    -0.67049
    -0.97399
    -0.67049
    -0.67049
    -0.87283
    -0.46816
    -0.77166
    -1.37866
    -1.37866
    -0.87283
    -0.26582
    -0.97399
    -1.27749
    -0.77166
    -1.27749
    -1.27749
    -0.97399
    -1.27749
    -1.37866
    -1.68216
    -1.17633
    -0.97399
    -1.37866
    -1.78333
    -1.78333
    -1.58100
    -0.97399
    -1.47983
    -1.78333
    -1.37866
    -1.58100
    -1.58100
    -1.68216
    -1.68216
    -1.78333
    -1.78333
    -1.07516
    -1.68216
    -1.58100
    -1.78333
    -1.68216
    -1.78333
    -0.46816
    -0.67049
    -1.17633
    -0.77166
    -0.77166
    -0.46816
    -0.06349
    -0.06349
     0.34118
     0.44235
     0.24001
     1.35285
     1.15052
     1.25168
     1.04935
     0.74585
     1.55519
     2.26336
     1.25168
     1.55519
     1.45402
     2.26336
     1.55519
     1.75752
     1.75752
     1.65635
     1.95985
     1.85869
     1.65635
     1.85869
     1.55519
     0.84702
     1.55519
     1.75752
     1.85869
     1.45402
     1.35285
     1.45402
     1.55519
     1.35285
     0.94818
     1.35285
     1.04935
     1.35285
     1.35285
     1.15052
     0.94818
     0.54351
     0.64468
     1.45402
     0.94818
     0.74585
     0.74585
     0.64468
     0.64468
     0.64468
     0.24001
     0.24001
     0.54351
     0.94818
     0.84702
     1.04935
    -0.16466
    -0.36699
    -0.36699
     0.34118
     0.94818
     3.88203
     7.01821
     6.20888
     4.08437
     0.94818
    -0.97399
    -1.37866
    -0.46816
     1.95985
     3.88203
     4.59020
     2.66802
     0.54351
    -1.37866
    -1.17633
    -1.37866
    -2.49150
    -1.98567
    -1.98567
    -1.68216
    -0.97399
    -0.97399
    -0.77166
    -0.77166
    -0.46816
     0.03768
    -0.06349
    -0.36699
    -0.06349
    -0.26582
    -0.36699
     0.34118
    -0.16466
     0.13885
     0.03768
     0.24001
    -0.46816
     0.24001
     0.03768
    -0.16466
    -0.06349
    -0.06349
     0.34118
     0.13885
    -0.26582
    -0.36699
    -0.46816
     0.13885
     0.44235
     0.13885
     0.24001
    -0.67049
    -0.26582
     0.03768
     0.13885
    -0.16466
    -0.36699
    -0.16466
    -0.46816
     0.03768
     0.13885
    -0.06349
    -0.77166
    -0.36699
     0.13885
    -0.16466
    -0.06349
    -0.06349
    -0.67049
    -0.16466
     0.03768
    -0.06349
    -0.16466
    -0.26582
    -0.46816
     0.13885
     0.13885
    -0.26582
    -0.77166
    -0.36699
     0.24001
    -0.16466
    -0.26582
    -0.36699
    -0.36699
    -0.56932
    -0.06349
    -0.56932
    -0.36699
    -0.36699
    -0.26582
    -0.56932
    -0.26582
     0.24001
    -0.67049
    -0.56932
    -0.46816
    -0.06349
    -0.46816
    -0.26582
    -0.56932
    -0.46816
    -0.26582
    -0.36699
    -0.36699
    -0.67049
    -0.26582
    -0.36699
    -0.26582
    -0.26582
    -0.67049
    -0.87283
     0.24001
    -0.46816
    -0.16466
     0.03768
    -0.46816
    -0.67049
    -0.56932
    -0.26582
    -0.26582
    -0.56932
    -0.36699
    -0.26582
    -0.36699
    -0.26582
    -0.26582
    -1.17633
    -0.16466
    -0.06349
    -0.06349
    -0.26582
    -0.36699
    -0.36699
    -0.56932
    -0.56932
    -0.06349
     0.03768
    -0.06349
    -0.36699
    -0.56932
    -0.06349
     0.03768
    -0.46816
    -0.46816
    -0.06349
    -0.16466
     0.03768
     0.34118
    -0.77166
    -0.67049
    -0.46816
     0.34118
     0.03768
    -0.46816
    -0.36699
    -0.36699
    -0.16466
    -0.26582
    -0.16466
    -0.77166
     0.03768
    -0.06349
    -0.06349
    -0.26582
    -0.26582
    -0.67049
    -0.06349
    -0.26582
     0.13885
    -0.26582
    -0.06349
    -0.46816
    -0.46816
    -0.56932
    -0.06349
    -0.67049
    -0.06349
    -0.06349
    -0.56932
    -0.26582
    -0.46816
    -0.26582
    -0.36699
    -0.46816
    -0.77166
    -0.46816
    -0.36699
    -0.77166
    -0.16466
     0.24001
    -0.56932
    -1.17633
    -1.27749
    -0.97399
     0.03768
     2.66802
     6.00654
     6.61354
     3.27503
     0.44235
    -1.68216
    -1.88450
    -0.56932
     0.13885
     2.06102
     2.76919
     3.07269
     0.84702
    -1.37866
    -2.28917
    -3.30084
    -2.99734
    -2.79500
    -2.39033
    -2.59267
    -2.08683
    -1.68216
    -1.17633
    -0.77166
    -0.77166
    -1.27749
    -0.56932
    -0.06349
    -0.36699
    -0.87283
    -0.46816
    -0.56932
    -0.16466
    -0.26582
     0.13885
    -0.67049
    -0.26582
    -0.46816
    -0.16466
    -0.06349
     0.13885
     0.03768
    -0.06349
    -0.26582
     0.03768
    -0.26582
     0.54351
     0.34118
    -0.06349
     0.03768
     0.13885
     0.34118
    -0.06349
    -0.26582
    -0.06349
     0.13885
     0.54351
     0.13885
    -0.16466
    -0.26582
    -0.16466
    -0.36699
     0.84702
    -0.06349
    -0.06349
    -0.56932
     0.24001
     0.24001
    -0.06349
    -0.46816
     0.03768
     0.03768
     0.64468
     0.34118
    -0.16466
     0.13885
     0.24001
    -0.06349
    -0.26582
     0.24001
     0.24001
    -0.06349
     0.34118
     0.24001
     0.13885
     0.03768
    -0.46816
     0.34118
     0.13885
     0.13885
    -0.16466
     0.03768
     0.03768
     0.34118
    -0.06349
     0.64468
     0.13885
    -0.56932
     0.13885
     0.24001
     0.44235
    -0.26582
     0.03768
     0.03768
    -0.06349
     0.44235
     0.13885
    -0.06349
     0.24001
    -0.06349
    -0.16466
     0.24001
     0.34118
    -0.16466
    -0.36699
     0.54351
     0.34118
    -0.06349
     0.34118
    -0.36699
     0.13885
     0.13885
     0.64468
    -0.36699
     0.13885
    -0.06349
    -0.26582
     0.44235
     0.44235
    -0.26582
    -0.36699
     0.13885
     0.54351
     0.03768
     0.13885
    -0.06349
    -0.36699
     0.24001
     0.44235
     0.13885
    -0.06349
     0.13885
    -0.06349
     0.34118
     0.34118
     0.24001
    -0.36699
     0.13885
     0.44235
    -0.16466
    -0.06349
     0.34118
    -0.06349
    -0.26582
     0.44235
     0.03768
    -0.06349
    -0.36699
     0.03768
     0.24001
     0.24001
     0.03768
     0.13885
    -0.26582
     0.13885
     0.34118
    -0.06349
    -0.87283
    -0.97399
    -0.26582
     0.44235
    -0.06349
    -0.06349
    -0.46816
    -0.87283
    -0.67049
    -0.36699
     0.13885
    -0.77166
    -0.46816
    -0.16466
    -0.77166
    -0.56932
    -0.16466
    -0.26582
     0.54351
    -0.36699
    -0.87283
    -0.56932
     0.74585
     4.08437
     6.71471
     6.31004
     3.07269
     0.13885
    -1.37866
    -0.87283
    -0.06349
     2.06102
     3.07269
     2.46569
     2.97153
     1.65635
    -0.77166
    -2.28917
    -2.69384
    -2.18800
    -2.59267
    -1.78333
    -1.17633
    -0.46816
    -0.77166
    -0.46816
    -0.16466
     0.24001
     0.24001
    -0.06349
    -0.06349
    -0.06349
     0.64468
     0.54351
     0.54351
     0.34118
     0.44235
     0.24001
     0.64468
     1.04935
     0.13885
     0.74585
     0.44235
     0.64468
     0.74585
     0.24001
     0.74585
     0.64468
     0.24001
     0.54351
     0.74585
     0.64468
     0.34118
    -0.26582
     0.94818
     1.04935
     0.44235
     0.54351
     0.24001
     0.74585
     0.84702
     0.34118
     0.94818
     0.34118
     0.54351
     0.44235
     0.54351
     1.15052
     0.03768
    -0.56932
     0.13885
     0.74585
     0.03768
    -0.36699
    -0.56932
    -0.26582
    -0.26582
    -0.56932
    -0.36699
    -0.16466
    -0.87283
    -0.87283
    -0.97399
    -1.07516
    -1.07516
    -1.37866
    -1.98567
    -0.36699
    -1.37866
    -1.37866
    -1.68216
    -1.78333
    -1.37866
    -1.47983
    -1.58100
    -1.78333
    -1.27749
    -1.37866
    -1.07516
    -0.97399
    -0.87283
    -0.56932
    -1.68216
    -0.46816
    -0.36699
    -0.67049
    -0.26582
    -0.77166
    -0.56932
    -0.46816
    -0.46816
    -0.06349
    -0.46816
    -0.46816
    -0.46816
     0.03768
    -0.06349
    -0.67049
    -0.97399
    -0.46816
    -0.06349
    -0.46816
    -0.26582
    -0.46816
    -0.56932
    -0.56932
    -0.67049
    -0.56932
    -0.26582
    -0.56932
    -0.97399
    -0.26582
    -0.36699
    -1.07516
    -0.97399
    -1.37866
     0.03768
    -0.26582
    -0.97399
    -0.67049
    -0.46816
    -0.77166
    -0.67049
    -0.26582
    -0.56932
    -0.56932
    -0.56932
     0.13885
     0.13885
    -0.56932
    -0.56932
    -0.67049
     0.03768
    -0.06349
    -0.36699
    -0.06349
    -0.36699
    -0.36699
     0.24001
    -0.36699
    -0.16466
     0.44235
    -0.56932
    -0.46816
    -0.06349
     0.13885
     0.54351
    -0.87283
    -0.26582
     0.13885
    -0.06349
    -0.36699
    -0.26582
    -0.46816
    -0.46816
    -0.36699
    -0.36699
    -0.46816
    -0.36699
    -1.78333
    -0.97399
    -0.36699
    -0.46816
    -0.77166
    -0.87283
    -0.87283
     0.13885
     3.37619
     4.99487
     4.79254
    -0.46816
    -2.79500
    -2.08683
    -0.46816
     1.35285
     1.95985
     2.16219
     1.95985
     1.04935
    -0.56932
    -1.37866
    -0.77166
    -1.78333
    -1.78333
    -1.07516
    -1.47983
    -0.97399
    -0.87283
     0.44235
    -0.46816
    -0.06349
     0.13885
     0.34118
     0.44235
     0.34118
     0.03768
    -0.46816
     0.34118
     0.24001
     0.03768
     0.44235
     0.24001
    -0.36699
     0.03768
    -0.06349
    -0.16466
    -0.36699
    -0.26582
     0.13885
    -0.26582
     0.34118
    -0.16466
    -0.46816
    -0.06349
    -0.06349
     0.03768
     0.03768
     0.03768
    -0.06349
    -0.46816
    -0.06349
    -0.06349
     0.24001
    -0.06349
    -0.06349
     0.24001
     0.13885
     0.34118
    -0.56932
    -0.26582
     0.13885
    -0.26582
     0.03768
     0.13885
    -0.06349
    -0.56932
    -0.06349
     0.13885
     0.13885
     0.03768
     0.13885
    -0.56932
     0.44235
     0.34118
     0.24001
    -0.26582
     0.64468
     0.03768
     0.34118
     0.24001
     0.34118
     0.13885
     0.13885
    -0.06349
     0.34118
     0.54351
    -0.06349
     0.03768
     0.34118
     0.13885
     0.34118
    -0.36699
     0.24001
     0.64468
     0.13885
     0.03768
    -0.06349
    -0.26582
    -0.26582
    -0.06349
    -0.06349
     0.13885
     0.24001
    -0.46816
    -0.26582
    -0.06349
     0.34118
    -0.46816
    -0.06349
     0.24001
    -0.36699
     0.03768
     0.34118
    -0.16466
    -0.16466
     0.13885
    -0.26582
     0.13885
     0.13885
     0.03768
    -0.36699
     0.44235
    -0.16466
    -0.26582
    -0.36699
     0.34118
    -0.26582
    -0.26582
     0.34118
    -0.06349
    -0.46816
    -0.46816
    -0.26582
    -0.16466
     0.13885
    -0.06349
    -0.06349
    -0.36699
    -0.16466
    -0.36699
    -0.26582
     0.34118
     0.13885
    -0.36699
    -0.46816
    -0.16466
    -0.16466
    -0.16466
    -0.36699
     0.03768
    -0.26582
    -0.06349
    -0.26582
    -0.46816
    -0.26582
    -0.06349
    -0.36699
     0.13885
    -0.16466
    -0.36699
    -0.16466
     0.13885
     0.13885
    -0.46816
    -0.36699
    -0.36699
     0.03768
    -0.06349
     0.13885
    -0.36699
    -0.36699
     0.03768
    -0.46816
    -0.26582
     0.13885
    -0.36699
    -0.06349
    -0.36699
    -0.26582
     0.13885
    -0.36699
    -0.56932
    -0.56932
     0.03768
    -0.56932
    -0.67049
    -0.56932
    -0.56932
    -1.68216
    -0.56932
    -1.17633
    -1.27749
    -2.99734
     0.24001
     4.38787
     3.98320
    -2.18800
    -2.49150
    -1.98567
    -0.26582
     2.06102
     3.07269
     2.16219
     1.55519
     1.35285
     0.94818
     1.85869
     0.64468
     0.24001
     0.94818
     0.54351
     0.54351
     0.54351
     0.03768
     0.34118
     0.24001
     0.34118
    -0.06349
    -0.26582
    -0.46816
    -0.46816
    -1.07516
     0.13885
     0.03768
    -0.56932
    -0.56932
     0.13885
    -0.06349
    -0.06349
    -0.36699
    -0.46816
     0.03768
     0.34118
    -0.36699
     0.13885
     0.03768
     0.13885
    -0.16466
    -0.06349
     0.34118
     0.24001
    -0.36699
     0.13885
     0.34118
     0.13885
    -0.16466
    -0.26582
    -0.16466
     0.24001
     0.54351
    -0.06349
     0.13885
    -0.36699
    -0.06349
    -0.26582
     0.64468
     0.34118
    -0.16466
    -0.36699
     0.13885
     0.34118
    -0.06349
    -0.16466
    -0.06349
    -0.26582
     0.44235
     0.24001
     0.13885
    -0.26582
    -0.46816
     0.13885
     0.24001
     0.34118
     0.13885
    -0.16466
    -0.06349
     0.03768
     0.34118
     0.13885
    -0.26582
    -0.16466
     0.13885
     0.24001
    -0.46816
     0.24001
     0.44235
    -0.77166
     0.44235
     0.74585
    -0.06349
    -0.16466
     0.13885
     0.44235
    -0.06349
     0.44235
    -0.06349
     0.34118
     0.24001
     0.24001
     0.54351
    -0.26582
     0.24001
    -0.16466
    -0.06349
     0.74585
    -0.06349
     0.13885
    -0.06349
     0.03768
     0.34118
     0.24001
     0.24001
    -0.46816
    -0.26582
     0.34118
     0.13885
     0.13885
    -0.26582
    -0.36699
    -0.77166
     0.13885
     0.24001
    -0.16466
    -0.36699
     0.13885
    -0.06349
    -0.06349
    -0.36699
    -0.26582
     0.03768
     0.13885
     0.24001
     0.03768
    -0.06349
    -0.06349
    -0.87283
     0.44235
     0.34118
    -0.06349
    -0.36699
    -0.26582
    -0.06349
     0.13885
    -0.06349
    -0.06349
    -0.56932
    -0.06349
    -0.06349
     0.44235
    -0.26582
    -0.36699
    -0.36699
    -0.06349
     0.13885
    -0.06349
    -0.36699
    -0.36699
     0.24001
     0.03768
    -0.26582
    -0.26582
    -0.16466
    -0.36699
    -0.16466
     0.24001
    -0.06349
    -0.26582
    -0.56932
    -0.26582
     0.13885
     0.03768
    -0.26582
    -0.46816
    -0.26582
    -0.06349
    -0.26582
    -0.16466
    -0.67049
    -0.06349
    -0.87283
    -0.16466
    -0.46816
    -1.47983
    -1.47983
    -1.27749
    -0.97399
    -1.37866
    -1.68216
    -1.98567
    -1.17633
     0.44235
     3.07269
     4.08437
    -2.39033
    -4.41368
    -3.50317
    -1.68216
     1.95985
     2.76919
     0.74585
    -0.36699
     0.54351
    -0.06349
    -0.16466
    -0.67049
    -1.07516
    -1.27749
    -0.06349
    -0.06349
    -0.36699
     0.13885
    -0.26582
     0.64468
    -0.06349
     0.54351
     0.13885
    -0.26582
    -0.36699
     0.34118
    -0.06349
     0.34118
    -0.06349
    -0.26582
     0.03768
     0.13885
     0.34118
     0.13885
     0.13885
    -0.26582
     0.03768
     0.13885
     0.13885
    -0.56932
    -0.46816
     0.54351
    -0.56932
     0.03768
     1.75752
     1.95985
     0.44235
    -0.56932
    -0.77166
    -0.87283
    -0.36699
    -0.06349
     0.03768
     0.03768
    -0.16466
    -0.87283
    -1.37866
    -1.07516
    -0.97399
    -1.78333
    -1.37866
    -1.78333
    -1.78333
    -1.68216
    -1.37866
    -1.27749
    -1.17633
    -1.47983
    -1.27749
    -0.77166
    -1.07516
    -1.07516
    -1.17633
    -0.56932
    -0.97399
    -0.87283
    -0.77166
    -1.27749
    -1.17633
    -0.97399
    -1.37866
    -0.97399
    -1.07516
    -0.97399
    -1.47983
    -1.37866
    -0.77166
    -1.07516
    -1.68216
    -1.78333
    -0.77166
    -1.27749
    -0.87283
    -1.17633
    -0.87283
    -1.37866
    -0.97399
    -0.97399
    -0.77166
    -0.77166
    -1.17633
    -0.67049
     0.03768
    -0.06349
    -0.36699
    -0.26582
     0.13885
     0.54351
     0.34118
     0.84702
     0.74585
     0.44235
     0.84702
     0.94818
     0.94818
     1.04935
     1.25168
     0.94818
     1.15052
     1.45402
     1.15052
     0.64468
     0.64468
     1.04935
     0.74585
     1.04935
     0.74585
     0.64468
     0.34118
     0.94818
     0.74585
     0.54351
     0.44235
    -0.06349
     0.84702
     0.94818
     0.84702
    -0.16466
     0.44235
     0.24001
     0.03768
     0.34118
     0.34118
    -0.06349
    -0.67049
     0.03768
    -0.26582
    -0.46816
    -0.56932
    -0.87283
    -0.67049
    -0.77166
    -0.36699
    -1.17633
    -1.58100
    -0.67049
    -0.77166
    -0.77166
    -0.77166
    -0.26582
    -1.17633
    -0.87283
    -0.87283
    -0.67049
    -0.26582
    -0.36699
    -0.16466
    -0.46816
     0.34118
    -0.56932
    -0.77166
     0.13885
    -0.26582
    -0.16466
     0.03768
     0.13885
    -0.16466
    -0.36699
    -0.16466
     0.03768
     0.03768
     0.44235
    -0.26582
     0.03768
    -0.26582
     0.13885
    -1.07516
     0.13885
    -0.67049
    -0.46816
    -0.36699
    -0.06349
     1.85869
     3.88203
     5.19720
     3.17386
    -2.99734
    -3.80667
    -2.39033
     0.84702
     3.37619
     3.07269
     1.55519
     0.54351
     0.54351
    -0.46816
    -0.67049
    -0.97399
    -0.77166
    -1.78333
    -0.97399
    -0.36699
    -0.16466
     0.24001
     0.03768
    -0.06349
     0.13885
     0.13885
    -0.06349
    -0.06349
     0.34118
    -0.06349
    -0.06349
     0.13885
     0.03768
     0.24001
    -0.16466
    -0.06349
    -0.16466
     0.13885
    -0.06349
     0.24001
    -0.06349
    -0.06349
     0.13885
    -0.06349
     0.24001
     0.13885
    -0.36699
    -0.26582
     0.13885
    -0.16466
    -0.46816
    -0.36699
    -0.06349
     0.13885
    -0.06349
    -0.16466
     0.03768
    -0.26582
    -0.06349
    -0.26582
     0.13885
     0.13885
    -0.06349
    -0.16466
     0.03768
     0.34118
    -0.06349
     0.03768
    -0.06349
     0.44235
     0.24001
     0.13885
     0.13885
    -0.06349
     0.54351
     0.03768
     0.03768
     0.54351
    -0.06349
    -0.06349
     0.34118
     0.13885
     0.03768
    -0.36699
     0.13885
    -0.06349
     0.84702
     0.03768
     0.44235
    -0.16466
     0.34118
    -0.06349
    -0.06349
     0.54351
     0.24001
    -0.36699
    -0.06349
     0.54351
     0.13885
    -0.06349
    -0.16466
    -0.26582
     0.34118
     0.13885
     0.44235
     0.34118
    -0.16466
     0.24001
    -0.26582
     0.34118
     0.64468
    -0.26582
     0.13885
     0.64468
     0.03768
     0.13885
    -0.06349
     0.03768
     0.03768
     0.64468
     0.13885
    -0.06349
     0.03768
     0.44235
    -0.46816
     0.34118
     0.34118
    -0.06349
     0.24001
     0.13885
     0.34118
     0.44235
    -0.06349
     0.03768
     0.03768
     0.44235
     0.64468
     0.54351
    -0.16466
     0.03768
     0.24001
     0.13885
     0.44235
     0.13885
    -0.16466
     0.44235
     0.44235
    -0.06349
     0.44235
    -0.26582
    -0.26582
     0.64468
     0.44235
     0.44235
     0.13885
     0.34118
    -0.06349
     0.13885
     0.34118
     0.54351
    -0.16466
     0.44235
     0.13885
     0.13885
     0.44235
    -0.16466
    -0.16466
     0.13885
     0.54351
     0.13885
     0.24001
     0.03768
     0.13885
    -0.36699
     0.54351
     0.44235
     0.03768
    -0.36699
     0.13885
     0.34118
     0.13885
    -0.06349
    -0.26582
    -0.06349
    -0.06349
     0.44235
    -0.26582
    -0.26582
    -0.56932
    -0.67049
    -0.87283
     0.34118
    -1.37866
    -1.07516
    -1.68216
    -1.78333
    -1.37866
     0.84702
     3.78086
     1.55519
    -2.49150
    -2.18800
    -1.98567
    -0.77166
     2.56686
     2.66802
     1.55519
     1.55519
     1.04935
     0.94818
     1.15052
     1.35285
     0.84702
     0.74585
     0.64468
     0.84702
     1.15052
     0.94818
     0.64468
     0.54351
     0.44235
    -0.26582
    -0.26582
     0.84702
     0.13885
    -0.77166
    -0.36699
    -0.16466
     0.54351
    -0.06349
    -0.16466
    -0.36699
    -0.26582
    -0.06349
     0.44235
     0.13885
    -0.26582
    -0.06349
    -0.46816
    -0.36699
     0.54351
    -0.06349
    -0.06349
    -0.16466
    -0.06349
     0.03768
    -0.16466
    -0.56932
     0.03768
    -0.87283
    -1.37866
    -0.26582
     0.03768
    -0.06349
    -0.56932
    -0.46816
    -0.26582
    -0.26582
    -0.77166
    -0.26582
    -0.46816
     0.03768
     0.03768
     0.24001
     0.24001
    -0.06349
     0.44235
     0.34118
     0.64468
     0.34118
     0.13885
    -0.26582
     0.54351
     0.13885
     0.03768
     0.44235
    -0.26582
     0.34118
     0.13885
    -0.06349
    -0.06349
    -0.26582
     0.24001
    -0.16466
     0.13885
     0.24001
     0.13885
    -0.06349
     0.13885
     0.44235
     0.03768
    -0.26582
     0.13885
     0.13885
    -0.06349
     0.13885
     0.54351
    -0.36699
    -0.06349
     0.13885
     0.34118
    -0.06349
    -0.06349
    -0.56932
    -0.06349
     0.84702
    -0.36699
     0.13885
    -0.06349
    -0.16466
     0.34118
    -0.06349
    -0.06349
     0.03768
     0.13885
     0.13885
     0.34118
     0.44235
    -0.06349
    -0.67049
    -0.26582
     0.94818
     0.13885
     0.13885
     0.13885
    -0.26582
    -0.16466
     0.13885
     0.03768
     0.13885
     0.24001
    -0.26582
     0.13885
     0.24001
     0.44235
    -0.36699
    -0.77166
     0.64468
     0.03768
     0.13885
     0.34118
    -0.06349
    -0.16466
     0.34118
    -0.26582
     1.15052
     0.13885
    -0.06349
     0.13885
     0.44235
     0.64468
     0.24001
    -0.26582
     0.44235
     0.74585
     0.34118
     0.54351
     0.24001
     0.03768
    -0.06349
     0.44235
     0.34118
     0.13885
     0.13885
    -0.06349
     0.03768
     0.34118
     0.13885
    -0.56932
    -0.26582
     0.34118
     0.13885
    -0.36699
     0.13885
    -0.46816
    -0.36699
    -0.36699
    -0.16466
    -0.56932
    -0.77166
    -1.27749
    -1.27749
    -0.67049
    -0.97399
    -1.47983
    -1.37866
    -0.16466
     1.65635
     5.09604
     4.79254
     2.26336
    -3.40201
    -4.31251
    -2.28917
     0.84702
     2.36452
     2.66802
     1.25168
     1.04935
    -0.77166
    -1.47983
    -1.98567
    -1.68216
    -2.49150
    -1.78333
    -1.47983
    -0.97399
    -1.27749
    -0.87283
    -0.36699
    -0.67049
    -0.06349
    -0.06349
    -0.56932
    -0.16466
    -0.06349
    -0.67049
    -0.97399
    -0.77166
    -0.36699
    -0.67049
    -0.36699
    -0.77166
    -1.37866
    -1.37866
    -1.17633
    -0.67049
    -1.17633
    -1.17633
    -1.68216
    -1.78333
    -1.27749
    -1.78333
    -2.08683
    -2.18800
    -1.58100
    -1.78333
    -1.78333
    -1.98567
    -2.28917
    -2.39033
    -2.28917
    -1.98567
    -2.18800
    -2.28917
    -2.49150
    -2.59267
    -2.39033
    -2.18800
    -2.18800
    -2.28917
    -1.98567
    -1.78333
    -2.39033
    -1.58100
    -1.98567
    -2.08683
    -2.08683
    -1.78333
    -1.58100
    -1.78333
    -1.78333
    -1.68216
    -1.47983
    -1.58100
    -1.78333
    -2.39033
    -1.88450
    -1.47983
    -1.78333
    -1.47983
    -1.98567
    -1.58100
    -2.08683
    -1.47983
    -1.37866
    -1.37866
    -1.17633
    -1.88450
    -0.97399
    -1.27749
    -0.97399
    -1.07516
    -0.67049
    -0.97399
    -0.77166
    -0.46816
    -0.26582
    -0.36699
    -0.46816
    -0.56932
     0.13885
     0.54351
     0.54351
    -0.16466
    -0.06349
     0.74585
     0.54351
     0.44235
     0.74585
     0.84702
     0.74585
     1.15052
     0.64468
     0.84702
     0.54351
     0.94818
     1.04935
     1.45402
     1.25168
     1.45402
     0.94818
     1.04935
     1.15052
     1.35285
     0.74585
     1.85869
     1.15052
     1.25168
     1.25168
     1.65635
     1.55519
     1.04935
     1.04935
     1.25168
     1.45402
     1.45402
     1.04935
     0.94818
     1.45402
     1.25168
     0.54351
     1.35285
     0.94818
     0.54351
     0.84702
     1.25168
     1.15052
     0.74585
     0.44235
     0.24001
     0.84702
     0.34118
     1.04935
     0.54351
     0.34118
     0.24001
     0.03768
     0.64468
     0.54351
    -0.06349
     0.24001
     0.74585
     0.54351
     0.13885
     0.34118
     0.24001
     0.03768
     0.34118
     0.94818
     0.34118
    -0.26582
     0.03768
     0.13885
     0.44235
     0.34118
     0.24001
     0.03768
     0.34118
     0.24001
     0.13885
    -0.06349
    -1.07516
    -0.36699
    -0.46816
     0.64468
     0.13885
     0.64468
    -0.77166
    -0.77166
     1.75752
     5.80421
     7.01821
     5.90537
     0.94818
    -1.98567
    -2.39033
    -0.77166
     1.45402
     3.27503
     3.47736
     2.36452
     0.94818
    -0.36699
    -1.07516
    -1.68216
    -2.28917
    -1.98567
    -1.78333
    -1.37866
    -0.36699
    -0.06349
    -0.36699
     0.03768
     0.24001
     0.34118
     0.64468
     0.64468
     0.34118
     0.64468
    -0.06349
     0.34118
     0.24001
     0.34118
     1.15052
     0.44235
     0.34118
     0.13885
     0.54351
     0.44235
     0.44235
     0.13885
     0.13885
     0.64468
     0.64468
     0.44235
     0.34118
     0.34118
    -0.16466
     0.44235
     0.34118
     0.24001
     0.13885
     0.13885
     0.24001
     0.24001
     0.13885
     0.03768
     0.34118
     0.44235
     0.64468
     0.24001
     0.13885
     0.74585
     0.24001
     0.03768
     0.84702
     0.64468
     0.13885
     0.34118
     1.04935
     0.84702
     0.74585
     0.44235
     0.54351
     0.74585
     1.15052
     0.74585
     0.84702
     0.64468
     0.54351
     0.34118
     1.25168
     1.35285
     0.54351
     0.84702
     0.24001
     0.64468
     0.84702
     1.25168
     0.24001
     0.84702
     0.94818
     1.04935
     0.84702
     1.04935
     0.44235
     0.34118
     1.15052
     1.35285
     1.25168
     0.54351
     1.04935
     0.94818
     0.84702
     0.84702
     0.84702
     0.34118
     1.04935
     1.25168
     1.04935
     0.24001
     0.44235
     0.54351
     0.44235
     1.35285
     1.45402
     0.13885
     0.74585
     0.84702
     1.04935
     0.84702
     0.94818
     0.54351
     0.74585
     0.94818
     0.94818
     1.04935
     0.44235
     0.24001
     0.34118
     0.74585
     0.74585
     0.34118
    -0.36699
     0.13885
    -0.36699
     0.24001
    -0.26582
    -0.16466
    -0.77166
    -0.56932
    -0.46816
    -0.87283
    -0.46816
    -1.27749
    -1.47983
    -0.87283
    -0.36699
    -1.37866
    -1.17633
    -1.37866
    -1.17633
    -1.37866
    -1.17633
    -1.68216
    -0.97399
    -1.58100
    -1.37866
    -1.07516
    -0.87283
    -1.27749
    -1.37866
    -1.37866
    -0.77166
    -0.56932
    -1.07516
    -0.87283
    -1.17633
    -0.46816
    -0.67049
    -0.36699
    -0.77166
    -0.36699
    -0.06349
     0.34118
     0.54351
    -0.06349
    -0.06349
    -0.26582
     0.84702
     0.84702
     0.64468
     0.03768
     0.13885
     0.94818
     0.34118
     0.13885
     0.03768
    -0.06349
    -0.56932
    -0.77166
    -0.77166
     0.13885
    -0.67049
    -0.67049
    -0.77166
    -0.87283
     0.54351
     5.19720
     6.51238
     5.09604
    -1.07516
    -4.11018
    -3.30084
     0.03768
     1.95985
     3.17386
     2.66802
     1.65635
    -0.16466
    -1.27749
    -1.37866
    -1.68216
    -2.39033
    -2.39033
    -2.08683
    -1.37866
    -0.97399
    -0.46816
     0.03768
    -0.16466
    -0.36699
    -0.46816
     0.54351
     0.64468
     0.24001
     0.13885
    -0.26582
     0.44235
     0.34118
     0.34118
    -0.06349
     0.24001
    -0.26582
     0.24001
     0.34118
    -0.16466
    -0.06349
    -0.16466
     0.34118
    -0.26582
     0.13885
    -0.26582
    -0.97399
     0.44235
     0.03768
     0.03768
    -0.06349
    -0.26582
    -0.36699
    -0.26582
    -0.26582
    -0.46816
     0.13885
     0.03768
     0.03768
    -0.06349
    -0.06349
    -0.16466
    -0.77166
    -0.36699
     0.13885
    -0.06349
    -0.26582
    -0.16466
    -0.36699
    -0.06349
    -0.16466
    -0.26582
    -0.26582
    -0.06349
    -0.26582
    -0.06349
     0.13885
    -0.06349
    -0.46816
    -0.36699
     0.13885
     0.24001
    -0.26582
     0.03768
    -0.46816
    -0.16466
    -0.36699
     0.13885
     0.03768
     0.03768
    -0.46816
    -0.26582
     0.13885
     0.13885
    -0.56932
    -0.77166
     0.13885
     0.13885
    -0.26582
    -0.06349
    -0.46816
    -0.46816
    -0.26582
    -0.06349
     0.03768
    -0.06349
    -0.06349
    -0.16466
    -0.26582
    -0.06349
     0.13885
    -0.67049
    -0.26582
     0.13885
    -0.36699
     0.44235
    -0.36699
    -0.26582
    -0.06349
    -0.16466
    -0.26582
     0.13885
    -0.26582
    -0.06349
    -0.06349
    -0.16466
     0.54351
    -0.56932
    -0.06349
     0.13885
    -0.06349
     0.34118
     0.13885
     0.13885
    -0.46816
     0.13885
    -0.06349
     0.34118
     0.13885
     0.03768
    -0.06349
     0.13885
     0.24001
    -0.06349
    -0.06349
     0.34118
    -0.46816
     0.24001
     0.34118
     0.34118
    -0.36699
     0.03768
     0.13885
     0.44235
     0.24001
    -0.26582
     0.03768
     0.34118
     0.34118
     0.24001
    -0.46816
     0.44235
     0.24001
     0.24001
     0.34118
     0.13885
    -0.06349
     0.24001
    -0.26582
     0.54351
     0.24001
     0.13885
     0.03768
     0.34118
    -0.16466
     0.34118
    -0.46816
     0.34118
    -0.16466
    -0.36699
     0.24001
    -0.26582
    -0.67049
    -0.67049
    -0.77166
    -0.56932
    -0.77166
    -0.97399
    -0.87283
     0.84702
     3.47736
     3.98320
     2.76919
    -2.28917
    -3.60434
    -2.39033
     0.44235
     3.47736
     4.59020
     1.65635
     1.15052
     0.54351
     0.34118
     0.34118
     0.24001
    -0.36699
    -0.26582
     0.44235
     0.64468
     0.34118
     0.64468
     0.74585
     0.13885
     0.34118
     1.15052
     0.24001
     0.34118
    -0.16466
     0.44235
     0.24001
     0.34118
     0.03768
     0.03768
     0.34118
     0.34118
    -0.26582
     0.34118
     0.03768
     0.03768
     0.34118
     0.24001
     0.34118
    -0.06349
    -0.06349
     0.74585
     0.34118
     0.13885
    -0.06349
     0.44235
     0.34118
     0.34118
     0.24001
     0.34118
     0.44235
    -0.26582
     0.34118
     0.64468
     0.34118
     0.03768
    -0.06349
     0.44235
     0.64468
     0.44235
     0.54351
     0.13885
     0.34118
     0.54351
     0.03768
     0.34118
     0.84702
    -0.06349
     0.13885
     0.94818
     0.34118
     0.54351
     0.24001
    -0.06349
     0.24001
     0.94818
     0.34118
     0.34118
     0.24001
     0.54351
     0.13885
     0.03768
     0.84702
     0.34118
    -0.06349
     0.13885
     0.54351
     0.44235
     0.13885
    -0.26582
     0.03768
     0.34118
     0.54351
     0.34118
    -0.16466
     0.03768
    -0.06349
    -0.06349
     0.44235
     0.34118
     0.24001
    -0.06349
     0.44235
     0.13885
     0.13885
     0.44235
    -0.06349
     0.13885
     0.94818
     0.34118
     0.13885
    -0.26582
    -0.16466
     0.13885
     0.44235
     0.54351
    -0.26582
    -0.26582
     0.03768
     0.34118
    -0.16466
    -0.16466
    -0.06349
     0.44235
    -0.06349
     0.34118
     0.03768
     0.13885
    -0.67049
    -0.06349
     0.03768
     0.34118
    -0.36699
    -0.16466
    -0.06349
     0.44235
     0.44235
    -0.36699
    -0.16466
    -0.06349
     0.34118
     0.54351
     0.13885
    -0.06349
    -0.16466
    -0.06349
    -0.06349
     0.24001
     0.34118
     0.03768
    -0.06349
     0.24001
     0.34118
     0.03768
    -0.06349
    -0.26582
     0.13885
     0.34118
     0.24001
     0.34118
    -0.36699
    -0.16466
    -0.46816
     0.13885
     0.54351
    -0.06349
    -0.67049
     0.13885
    -0.06349
     0.13885
    -0.46816
     0.03768
    -0.26582
    -0.26582
     0.54351
     0.13885
    -0.36699
    -0.46816
    -0.77166
    -0.16466
     0.13885
    -0.77166
    -1.37866
    -1.27749
    -1.98567
    -1.47983
    -0.77166
     1.04935
     2.36452
     0.94818
    -1.78333
    -1.68216
    -2.18800
    -0.26582
     2.46569
     2.56686
     1.95985
     1.15052
     0.54351
     1.25168
     1.55519
     1.15052
     0.94818
     1.55519
     0.84702
     0.84702
     0.94818
     0.94818
     0.44235
     0.13885
    -0.06349
    -0.26582
     0.74585
     0.34118
    -0.46816
    -0.46816
    -0.26582
    -0.26582
    -0.06349
    -0.06349
    -0.06349
    -0.56932
     0.13885
    -0.16466
     0.03768
    -0.46816
    -0.46816
    -0.77166
    -0.06349
     0.44235
    -0.06349
    -0.26582
    -0.06349
    -0.36699
    -0.67049
    -0.26582
    -0.06349
    -0.36699
    -0.56932
    -0.46816
    -0.46816
    -0.16466
    -0.77166
    -0.97399
    -0.67049
     0.03768
    -0.36699
    -0.97399
    -0.36699
    -0.87283
    -0.77166
    -0.26582
    -0.36699
    -0.67049
    -0.97399
    -0.56932
    -0.56932
    -0.56932
    -0.56932
    -0.56932
    -0.77166
     0.24001
    -0.26582
    -0.77166
    -0.26582
    -0.26582
    -0.26582
     0.03768
    -0.67049
    -0.36699
    -0.26582
    -0.46816
    -0.06349
    -0.06349
    -0.26582
    -0.56932
    -0.77166
    -0.06349
    -0.06349
    -0.16466
    -0.56932
    -0.46816
    -0.36699
    -0.26582
    -0.46816
    -0.36699
    -0.46816
    -0.67049
    -0.56932
    -0.06349
    -0.56932
    -0.46816
    -1.37866
    -0.77166
    -0.46816
    -0.67049
    -1.37866
    -1.37866
    -1.37866
    -0.87283
    -1.37866
    -1.47983
    -1.37866
    -1.68216
    -1.58100
    -1.37866
    -1.37866
    -1.58100
    -1.88450
    -1.78333
    -1.17633
    -1.17633
    -1.37866
    -1.58100
    -1.47983
    -1.37866
    -0.97399
    -1.07516
    -1.17633
    -1.07516
    -0.77166
    -0.77166
    -0.56932
    -0.87283
    -0.97399
    -0.87283
    -0.36699
     0.24001
    -0.16466
    -0.36699
     0.13885
    -0.16466
    -0.56932
    -0.26582
     0.13885
     0.13885
    -0.16466
    -0.26582
     0.24001
     0.44235
    -0.26582
    -0.46816
    -0.06349
     0.54351
    -0.36699
     0.24001
    -0.46816
    -0.16466
    -0.16466
    -0.16466
     0.13885
    -0.16466
    -0.36699
    -0.16466
     0.13885
     0.34118
    -0.06349
    -0.46816
     0.24001
     0.13885
     0.24001
     0.94818
     0.34118
     0.34118
    -0.56932
     0.64468
     0.44235
     0.74585
     0.44235
     0.54351
     0.54351
     0.64468
     0.44235
     0.44235
     0.34118
     0.74585
     0.13885
     0.74585
     1.04935
     0.84702
     0.74585
     0.74585
     0.64468
     1.75752
     3.78086
     4.99487
     5.90537
     3.37619
     0.94818
    -1.68216
    -2.79500
     0.13885
     2.97153
     2.87036
     3.67970
     1.25168
     0.84702
    -0.16466
    -1.27749
    -2.08683
    -1.78333
    -1.07516
    -0.87283
    -0.06349
     0.44235
     0.64468
     0.44235
     0.84702
     1.04935
     1.25168
     1.15052
     0.94818
     0.54351
     0.54351
     0.74585
     1.04935
     0.94818
     0.74585
     0.74585
     0.34118
     0.74585
     1.04935
     0.54351
     0.13885
     0.84702
     0.54351
     0.84702
     1.15052
     0.13885
     0.34118
     0.13885
     0.84702
     0.34118
     0.94818
     0.24001
     0.44235
     0.54351
     0.34118
     0.34118
     0.34118
     0.84702
     0.44235
     0.24001
     0.64468
     0.34118
     0.03768
     0.64468
     0.03768
     0.34118
     0.44235
     0.44235
     0.24001
     0.34118
     0.24001
     0.13885
    -0.26582
     0.84702
     0.54351
     0.44235
     0.24001
     0.44235
     0.34118
     0.13885
     0.13885
     0.13885
     0.94818
     0.64468
    -0.06349
     0.54351
     0.13885
     0.44235
    -0.36699
     0.34118
     0.44235
    -0.06349
     0.13885
     0.44235
     0.34118
    -0.16466
    -0.26582
     0.13885
     0.44235
     0.24001
    -0.06349
    -0.06349
    -0.16466
     0.44235
    -0.06349
     0.34118
     0.44235
     0.24001
    -0.06349
     0.13885
     0.24001
     0.13885
     0.13885
     0.13885
     0.24001
     0.54351
     0.34118
     0.24001
     0.03768
    -0.16466
     0.24001
    -0.06349
    -0.16466
    -0.16466
    -0.06349
     0.13885
     0.34118
     0.13885
    -0.36699
    -0.46816
    -0.16466
     0.13885
     0.34118
    -0.26582
    -0.36699
     0.03768
     0.34118
    -0.46816
     0.74585
     0.24001
    -0.16466
     0.03768
     0.13885
     0.34118
    -0.16466
     0.03768
     0.13885
     0.54351
     0.54351
     0.03768
    -0.26582
     0.34118
    -0.46816
     0.13885
     0.24001
     0.54351
    -0.16466
    -0.26582
     0.24001
    -0.16466
     0.34118
    -0.46816
    -0.06349
    -0.06349
     0.34118
    -0.06349
     0.13885
    -0.06349
    -0.06349
    -0.67049
    -0.26582
     0.64468
     0.03768
    -0.26582
     0.34118
     0.34118
    -0.26582
     0.03768
    -0.16466
    -0.36699
     0.24001
     0.13885
     0.13885
    -0.26582
    -0.46816
    -0.16466
    -0.36699
     0.54351
    -0.36699
    -0.46816
    -0.56932
    -1.27749
    -0.77166
    -0.26582
    -0.46816
     0.64468
    -0.67049
    -0.87283
     0.24001
     4.48903
     6.00654
     6.71471
     1.65635
    -1.68216
    -3.09850
    -2.69384
     0.34118
     2.87036
     3.47736
     2.56686
     0.54351
    -0.36699
    -0.97399
    -1.88450
    -2.18800
    -2.79500
    -2.28917
    -1.58100
    -1.47983
    -0.56932
     0.03768
     0.24001
    -0.06349
     0.13885
     0.44235
     0.44235
     0.24001
     0.54351
    -0.16466
     0.03768
     0.44235
     0.13885
    -0.06349
    -0.06349
    -0.46816
     0.34118
     0.44235
     0.64468
    -0.06349
    -0.06349
    -0.06349
     0.64468
    -0.06349
     0.13885
    -0.36699
     0.34118
     0.34118
     0.74585
    -0.16466
     0.24001
    -0.26582
    -0.56932
     0.84702
     0.34118
    -0.36699
    -0.06349
    -0.36699
     0.34118
     0.24001
    -0.06349
    -0.06349
    -0.06349
    -0.06349
    -0.06349
    -0.06349
     0.13885
    -0.06349
     0.13885
     0.34118
     0.24001
    -0.36699
     0.03768
     0.34118
    -0.06349
     0.13885
     0.54351
     0.24001
    -0.46816
     0.13885
     0.44235
     0.44235
     0.13885
    -0.06349
    -0.06349
     0.24001
     0.44235
     0.24001
     0.03768
    -0.36699
     0.24001
    -0.06349
     0.13885
    -0.06349
    -0.16466
     0.24001
    -0.06349
     0.34118
     0.13885
    -0.06349
    -0.36699
    -0.46816
     0.44235
     0.34118
    -0.06349
    -0.16466
    -0.06349
     0.34118
     0.34118
    -0.26582
    -0.36699
    -0.16466
     0.13885
    -0.16466
     0.13885
     0.13885
    -0.26582
    -0.06349
     0.13885
     0.44235
     0.13885
    -0.26582
    -0.16466
     0.34118
    -0.06349
    -0.06349
     0.13885
    -0.26582
     0.64468
     0.34118
     0.24001
     0.24001
     0.13885
    -0.16466
     0.03768
     0.54351
     0.54351
    -0.36699
     0.13885
     0.64468
     0.13885
     0.84702
     0.54351
     0.24001
     0.74585
     0.13885
     0.54351
     0.34118
     0.84702
    -0.06349
    -0.06349
     0.74585
     0.74585
     0.24001
     0.44235
     0.44235
     0.24001
     0.54351
     0.34118
     0.24001
     0.44235
     0.74585
     0.24001
     1.35285
     0.74585
     0.44235
     0.03768
     1.25168
     1.04935
     0.74585
     0.54351
     0.74585
     0.74585
     1.15052
     0.54351
     0.64468
     0.54351
     0.44235
     0.54351
     0.54351
    -0.06349
    -0.77166
    -0.67049
     0.74585
     1.15052
     0.44235
    -0.16466
    -0.16466
     3.47736
     6.91705
     7.92872
     4.08437
    -1.27749
    -3.19967
    -2.69384
    -0.56932
     3.07269
     3.07269
     2.46569
     1.15052
     0.44235
    -1.58100
    -2.18800
    -3.40201
    -3.50317
    -3.40201
    -2.79500
    -2.39033
    -1.78333
    -1.27749
    -1.58100
    -1.07516
    -1.07516
    -1.17633
    -1.68216
    -1.78333
    -1.37866
    -1.58100
    -1.27749
    -2.28917
    -1.98567
    -2.18800
    -1.78333
    -2.18800
    -1.98567
    -2.18800
    -1.98567
    -2.18800
    -2.08683
    -1.68216
    -1.88450
    -2.18800
    -1.58100
    -1.37866
    -1.27749
    -1.27749
    -1.98567
    -1.37866
    -0.87283
    -0.97399
    -0.97399
    -0.36699
    -0.56932
     0.54351
     0.54351
    -0.06349
    -0.06349
    -0.97399
    -0.06349
     0.64468
     0.54351
     0.03768
     0.03768
    -0.06349
    -0.16466
    -0.16466
    -0.06349
     0.03768
    -0.67049
    -0.97399
    -0.46816
    -0.67049
    -0.87283
    -1.37866
    -1.37866
    -0.46816
    -0.26582
    -0.77166
    -0.97399
    -1.47983
    -0.67049
    -1.17633
     0.03768
    -0.56932
    -0.87283
    -0.87283
    -0.67049
    -0.77166
    -0.36699
    -0.56932
    -0.77166
    -0.26582
    -0.56932
    -0.26582
    -0.26582
    -0.06349
    -0.56932
    -0.56932
    -0.16466
    -0.36699
     0.13885
    -0.06349
     0.13885
    -0.26582
     0.24001
    -0.16466
    -0.36699
     0.13885
     0.03768
    -0.56932
     0.34118
     0.24001
    -0.16466
    -0.06349
    -0.06349
    -0.06349
    -0.06349
     0.13885
    -0.46816
     0.13885
    -0.16466
    -0.06349
    -0.67049
    -0.16466
    -0.06349
    -0.16466
     0.24001
    -0.26582
    -0.36699
    -0.67049
     0.13885
    -0.36699
    -0.06349
    -0.26582
    -0.06349
    -0.46816
    -0.06349
    -0.26582
    -0.06349
    -0.46816
     0.03768
     0.44235
    -0.06349
    -0.06349
     0.13885
     0.03768
     0.13885
     0.74585
     0.13885
     0.13885
     0.44235
    -0.06349
     0.03768
     0.54351
     0.03768
    -0.36699
     0.64468
     0.24001
     0.54351
    -0.06349
     0.64468
     0.13885
    -0.16466
    -0.26582
     0.13885
     0.44235
     0.34118
     0.03768
     0.03768
     0.44235
     0.13885
    -0.06349
     0.13885
     0.24001
    -0.67049
     0.13885
     0.03768
    -0.87283
    -0.97399
    -0.56932
    -0.87283
    -0.77166
    -0.87283
    -0.06349
     1.35285
     4.18553
     4.79254
     2.66802
    -3.09850
    -4.81835
    -1.58100
     1.25168
     3.78086
     3.78086
     1.75752
     0.64468
     0.24001
    -0.26582
    -0.06349
    -0.56932
    -0.97399
    -0.56932
    -0.26582
    -0.06349
    -0.36699
     0.64468
     0.13885
     0.03768
     0.34118
     0.44235
     0.34118
     0.03768
    -0.16466
     0.24001
     0.03768
    -0.06349
     0.34118
    -0.06349
     0.13885
     0.34118
    -0.36699
     0.34118
     0.34118
    -0.06349
     0.13885
     0.13885
     0.74585
    -0.36699
     0.13885
     0.24001
     0.13885
     0.44235
     0.03768
     0.13885
     0.13885
     0.64468
    -0.26582
     0.64468
     0.44235
    -0.26582
     0.03768
     0.64468
     0.54351
    -0.36699
    -0.06349
     0.34118
     0.34118
     0.24001
     0.34118
    -0.16466
     0.13885
    -0.06349
     0.13885
     0.13885
     0.34118
    -0.16466
    -0.26582
     0.24001
     0.34118
    -0.06349
    -0.26582
    -0.36699
     0.03768
     0.13885
    -0.06349
     0.24001
    -0.26582
    -0.06349
    -0.16466
     0.03768
     0.44235
     0.13885
    -0.46816
     0.34118
     0.13885
     0.13885
     0.03768
    -0.36699
    -0.46816
     0.34118
     0.44235
    -0.36699
    -0.06349
    -0.26582
     0.13885
    -0.26582
     0.03768
     0.13885
    -0.67049
     0.03768
     0.13885
     0.64468
    -0.26582
    -0.26582
    -0.16466
     0.34118
     0.13885
     0.13885
     0.24001
    -0.06349
     0.13885
    -0.26582
    -0.06349
     0.24001
    -0.16466
    -0.46816
     0.24001
     0.34118
    -0.26582
    -0.26582
    -0.26582
     0.24001
    -0.16466
     0.03768
     0.13885
    -0.06349
    -0.06349
    -0.26582
    -0.16466
     0.64468
    -0.36699
    -0.16466
    -0.46816
     0.03768
     0.34118
    -0.06349
     0.03768
    -0.26582
     0.24001
     0.44235
     0.13885
    -0.26582
    -0.06349
    -0.16466
    -0.06349
     0.44235
     0.34118
    -0.36699
    -0.36699
    -0.36699
     0.13885
    -0.16466
    -0.26582
    -0.56932
     0.03768
     0.34118
    -0.36699
    -0.36699
    -0.36699
    -0.46816
    -0.67049
     0.44235
     0.24001
    -0.67049
    -0.56932
    -0.36699
    -0.06349
    -0.16466
    -0.36699
    -0.46816
    -0.26582
    -0.36699
    -0.36699
    -0.56932
    -0.16466
    -2.08683
    -2.18800
    -2.28917
     0.13885
     1.15052
    -1.78333
    -2.49150
    -0.67049
     0.64468
     0.13885
    -1.37866
    -2.08683
     1.35285
     1.85869
     1.75752
     1.75752
     1.15052
     0.13885
     1.95985
     2.76919
     1.45402
     1.25168
     1.45402
     1.15052
     1.15052
     1.15052
     1.15052
    -0.26582
     0.13885
     0.34118
     0.84702
     0.13885
    -0.36699
    -0.97399
    -0.77166
    -0.26582
    -0.36699
    -0.46816
    -0.67049
    -0.46816
    -0.16466
     0.03768
    -0.46816
    -0.56932
    -0.77166
    -0.06349
    -0.36699
    -0.56932
     0.03768
    -0.56932
    -0.56932
     0.44235
     0.34118
    -0.26582
    -0.06349
    -0.26582
    -0.26582
     0.03768
     0.34118
    -0.06349
    -0.26582
     0.13885
     0.34118
     0.13885
     0.34118
    -0.26582
    -0.67049
     0.13885
     0.34118
     0.13885
     0.13885
    -0.26582
    -0.36699
     0.24001
     0.24001
    -0.26582
     0.13885
    -0.26582
     0.74585
    -0.06349
     0.24001
    -0.06349
     0.03768
    -0.06349
     0.74585
     0.74585
     0.24001
     0.44235
    -0.16466
     0.34118
    -0.06349
     0.44235
     0.13885
     0.34118
     0.13885
     0.64468
     0.34118
     0.64468
     0.03768
    -0.77166
     0.64468
     0.54351
     0.13885
     0.44235
     0.34118
    -0.06349
     0.03768
     0.24001
     0.54351
     0.03768
     0.03768
     0.24001
     0.13885
     0.24001
    -0.06349
    -0.36699
     0.03768
     0.34118
     0.44235
     0.03768
     0.03768
    -0.26582
    -0.06349
     0.13885
     0.03768
     0.03768
     0.34118
     0.13885
     0.03768
     0.13885
    -0.16466
    -0.67049
    -0.26582
     0.13885
     0.13885
    -0.36699
    -0.36699
    -0.06349
    -0.16466
    -0.16466
    -0.56932
    -0.46816
    -0.06349
    -0.36699
    -0.77166
     0.13885
    -0.36699
    -0.87283
    -0.97399
     0.13885
    -0.36699
    -0.77166
    -0.56932
    -1.07516
    -0.26582
    -0.67049
    -0.56932
    -0.46816
    -0.16466
    -0.26582
    -0.77166
    -0.26582
    -0.36699
    -0.46816
    -0.97399
    -0.36699
     0.03768
    -0.16466
    -0.67049
    -0.36699
    -0.67049
    -0.16466
    -0.26582
    -0.26582
    -0.36699
    -0.46816
    -0.56932
    -0.36699
    -0.16466
    -0.26582
    -1.17633
    -1.07516
    -0.46816
    -0.26582
    -0.56932
    -0.36699
    -0.36699
    -0.16466
     1.55519
     5.80421
     6.61354
     4.18553
    -1.98567
    -3.60434
    -1.58100
     2.16219
     3.37619
     3.98320
     3.27503
     2.16219
     0.64468
    -0.36699
    -0.16466
    -0.77166
    -1.37866
    -0.56932
    -0.56932
    -0.26582
    -0.16466
     0.24001
     0.34118
     0.74585
     0.54351
    -0.26582
     1.35285
     0.44235
     0.64468
     0.94818
     0.03768
    -0.16466
    -0.06349
     0.24001
     0.44235
    -0.26582
     0.03768
     0.13885
     0.03768
     0.13885
     0.24001
    -0.67049
    -0.26582
     0.13885
     0.03768
    -0.26582
    -0.06349
    -0.16466
    -0.46816
    -0.77166
     0.24001
    -0.26582
    -0.26582
    -0.87283
    -0.36699
     0.03768
    -0.46816
    -0.67049
    -0.46816
    -0.06349
    -0.26582
    -0.26582
    -0.36699
    -0.26582
    -0.56932
    -0.06349
    -0.46816
    -0.06349
     0.13885
    -0.56932
    -0.06349
     0.03768
     0.24001
    -0.06349
    -0.46816
     0.03768
     0.03768
     0.03768
     0.24001
     0.13885
    -0.06349
    -0.06349
     0.03768
     0.24001
     0.24001
     0.54351
    -0.16466
     0.03768
     0.34118
     0.24001
    -0.16466
     0.44235
     0.34118
     0.13885
     0.74585
     0.64468
     0.24001
     0.03768
     0.24001
     0.64468
     0.74585
     0.54351
    -0.16466
     0.44235
     0.34118
     0.74585
    -0.06349
     0.74585
     0.64468
     0.64468
     0.13885
     0.64468
     0.34118
     0.13885
     0.74585
     0.34118
     0.74585
     0.94818
     0.34118
     0.64468
     0.64468
     0.64468
     0.64468
     0.64468
     0.74585
     0.64468
     0.94818
     1.15052
     0.34118
     0.84702
     0.24001
     0.74585
     0.54351
     1.25168
     0.64468
     0.54351
     0.24001
     1.04935
     0.44235
     0.44235
     0.64468
     0.84702
    -0.56932
    -0.46816
     0.64468
     0.54351
     0.54351
     0.03768
     0.34118
     0.03768
     0.54351
    -0.16466
     0.54351
     0.24001
     0.64468
     0.54351
     1.15052
     1.04935
     0.34118
     0.44235
     1.04935
     0.74585
     0.34118
     0.34118
     0.24001
     1.04935
     0.84702
     0.34118
     0.34118
     0.03768
     0.54351
    -0.56932
    -0.67049
    -0.67049
    -0.36699
     0.64468
    -0.46816
     0.64468
    -0.67049
     1.35285
     5.80421
     8.33339
     6.20888
    -1.17633
    -5.12185
    -2.99734
     0.84702
     3.57853
     4.18553
     3.57853
     2.06102
     0.34118
    -0.56932
    -1.27749
    -1.58100
    -1.98567
    -2.28917
    -1.58100
    -0.97399
    -0.36699
     0.13885
     0.24001
     0.13885
     0.34118
     0.03768
     0.94818
     0.54351
     0.24001
     0.54351
     0.34118
     0.94818
     0.34118
     0.13885
     0.24001
     0.54351
     0.64468
     0.44235
     0.34118
     0.34118
     0.13885
     0.03768
     1.15052
     0.84702
    -0.16466
    -0.06349
     0.34118
     0.84702
     0.34118
     0.13885
     0.13885
     0.44235
     0.64468
     0.84702
     0.13885
     0.24001
     0.13885
     0.03768
     0.64468
     0.64468
     0.03768
    -0.26582
     0.34118
     0.44235
     0.13885
     0.34118
     0.03768
    -0.06349
     0.34118
     0.64468
     0.34118
    -0.26582
    -0.06349
    -0.06349
     0.13885
     0.84702
     0.44235
    -0.06349
     0.13885
     0.13885
     0.34118
     0.34118
     0.44235
    -0.36699
     0.44235
    -0.06349
     0.54351
     0.44235
    -0.26582
     0.13885
    -0.36699
     0.44235
     0.44235
    -0.26582
     0.64468
     0.13885
     0.34118
     0.34118
     0.03768
     0.03768
     0.13885
     0.44235
     0.34118
     0.44235
     0.03768
     0.54351
    -0.26582
     0.74585
     1.04935
     0.24001
     0.34118
     0.24001
     0.54351
     0.24001
     0.54351
     0.54351
     0.94818
     0.64468
     1.04935
     0.84702
     0.64468
     0.54351
     1.15052
     0.54351
     1.25168
     0.64468
     0.64468
     1.04935
     0.94818
     1.04935
     0.84702
     1.04935
     1.04935
     0.24001
     0.84702
     1.35285
     0.74585
     1.45402
     0.34118
     0.13885
     1.65635
     1.15052
     1.04935
     1.04935
     0.54351
     1.55519
     1.04935
     1.15052
     0.84702
     1.55519
     1.35285
     1.04935
     1.15052
     0.94818
     0.84702
     0.64468
     1.75752
     1.15052
     0.44235
     1.04935
     0.44235
     0.94818
     0.54351
     0.94818
     0.64468
     0.84702
     0.74585
     0.34118
     0.03768
    -0.06349
    -0.06349
     0.24001
     0.44235
     1.25168
     0.13885
    -0.06349
     1.75752
     5.60187
     7.22055
     5.09604
    -0.87283
    -3.50317
    -3.50317
    -1.37866
     2.56686
     3.17386
     1.85869
     0.74585
    -0.56932
    -1.37866
    -1.78333
    -3.60434
    -4.31251
    -3.60434
    -2.79500
    -2.99734
    -2.18800
    -1.88450
    -2.08683
    -1.27749
    -1.17633
    -1.37866
    -1.47983
    -1.47983
    -1.78333
    -0.97399
    -0.97399
    -1.58100
    -1.88450
    -1.78333
    -1.27749
    -1.78333
    -0.56932
    -1.47983
    -1.27749
    -1.58100
    -1.07516
    -1.37866
    -0.46816
    -1.58100
    -1.68216
    -0.87283
    -0.77166
    -1.17633
    -0.67049
    -0.77166
    -0.77166
    -1.07516
    -0.26582
    -0.67049
    -0.77166
    -0.56932
    -0.77166
    -0.26582
    -0.46816
    -0.67049
    -1.07516
    -0.56932
    -0.06349
    -0.46816
    -0.87283
    -0.56932
    -0.97399
    -0.77166
    -0.56932
    -0.67049
    -0.77166
    -1.27749
    -0.77166
    -0.46816
    -0.67049
    -0.67049
    -1.27749
    -1.37866
    -0.26582
    -0.87283
    -1.07516
    -0.56932
    -0.56932
    -0.87283
    -0.46816
    -0.56932
    -0.67049
    -0.67049
    -0.77166
    -0.16466
    -0.26582
    -0.46816
     0.03768
    -1.27749
     0.03768
    -0.06349
    -0.16466
    -0.26582
    -0.26582
    -0.36699
    -0.36699
    -0.16466
    -0.06349
     0.13885
    -0.26582
    -0.16466
    -0.56932
     0.54351
    -0.06349
    -0.67049
     0.13885
     0.54351
    -0.56932
     0.13885
     0.13885
    -0.26582
    -0.16466
     0.13885
    -0.06349
     0.03768
    -0.06349
    -0.06349
    -0.36699
     0.24001
     0.13885
    -0.36699
     0.03768
     0.34118
    -0.06349
     0.44235
     0.34118
    -0.06349
    -0.06349
     0.13885
     0.34118
     0.34118
     0.13885
     0.13885
    -0.16466
     1.04935
     0.34118
    -0.26582
    -0.06349
     0.13885
     0.64468
     0.44235
     0.74585
     0.34118
     0.34118
     0.13885
     0.54351
     0.74585
     0.84702
     0.24001
     0.44235
     0.44235
     0.44235
     0.84702
     0.13885
     0.74585
     0.74585
     0.74585
     0.64468
     0.74585
     0.54351
     0.34118
     0.34118
     0.54351
     1.25168
     0.54351
     0.44235
     0.64468
     0.84702
     0.64468
     0.44235
     0.84702
     0.64468
     0.74585
     0.64468
     0.34118
     0.64468
     0.24001
     0.74585
     0.64468
     1.04935
     0.44235
     0.34118
     0.34118
     0.64468
     0.34118
     0.13885
    -0.36699
    -0.06349
    -0.06349
    -0.06349
    -0.97399
    -0.46816
    -0.16466
     0.34118
     1.35285
     2.66802
     3.78086
     1.85869
    -3.80667
    -2.79500
    -0.36699
     1.25168
     3.27503
     3.27503
     1.95985
     0.54351
     0.24001
     0.34118
     0.44235
     0.34118
    -0.06349
     0.13885
     0.34118
     0.54351
     0.94818
     0.54351
     0.54351
     0.34118
     0.03768
     1.15052
     0.24001
    -0.56932
    -0.06349
     0.13885
     0.54351
    -0.26582
     0.13885
    -0.26582
     0.13885
    -0.26582
     0.13885
    -0.06349
    -0.06349
    -0.06349
    -0.36699
     0.13885
     0.34118
    -0.26582
     0.13885
     0.34118
    -0.06349
    -0.26582
    -0.36699
    -0.06349
     0.84702
     0.03768
    -0.26582
     0.44235
    -0.26582
     0.34118
     0.13885
    -0.26582
     0.24001
    -0.06349
    -0.26582
    -0.06349
     0.44235
    -0.16466
    -0.16466
    -0.26582
    -0.16466
     0.34118
     0.13885
    -0.46816
    -0.06349
     0.03768
     0.13885
    -0.06349
     0.03768
     0.13885
    -0.36699
     0.13885
     0.34118
     0.03768
    -0.06349
    -0.06349
     0.13885
     0.34118
     0.24001
     0.24001
    -0.36699
     0.34118
     0.34118
    -0.26582
     0.34118
     0.34118
    -0.36699
     0.34118
     0.34118
     0.44235
    -0.46816
    -0.06349
     0.13885
     0.24001
     0.34118
     0.44235
    -0.36699
    -0.26582
     0.13885
    -0.26582
     0.13885
     0.34118
    -0.16466
    -0.26582
     0.13885
    -0.06349
    -0.26582
    -0.36699
    -0.06349
    -0.06349
     0.44235
     0.13885
     0.13885
    -0.06349
    -0.36699
    -0.46816
    -0.16466
     0.74585
    -0.16466
    -0.26582
    -0.26582
     0.13885
     0.13885
     0.24001
    -0.26582
    -0.36699
    -0.06349
    -0.06349
     0.13885
     0.03768
    -0.36699
     0.24001
    -0.46816
     0.34118
     0.44235
     0.13885
    -0.06349
     0.44235
     0.03768
     0.03768
    -0.06349
     0.24001
    -0.26582
     0.13885
     0.24001
    -0.06349
    -0.26582
    -0.06349
    -0.36699
     0.34118
     0.44235
    -0.46816
    -0.36699
    -0.16466
     0.34118
    -0.26582
    -0.06349
    -0.26582
    -0.06349
     0.13885
     0.13885
    -0.46816
    -0.06349
    -0.06349
    -0.16466
    -0.36699
     0.24001
     0.34118
     0.03768
    -0.06349
     0.34118
     0.03768
    -0.36699
     0.13885
     0.13885
     0.54351
     0.34118
    -0.06349
    -0.26582
    -0.06349
     0.24001
    -0.67049
     0.74585
     0.13885
    -0.16466
    -0.06349
     0.03768
     0.34118
    -0.16466
    -0.06349
    -0.06349
    -0.16466
     0.03768
     0.13885
    -0.16466
     0.13885
    -0.26582
     0.03768
     0.54351
     0.24001
    -0.67049
    -0.26582
     0.03768
     0.24001
     0.34118
     0.13885
    -0.16466
    -0.26582
    -0.26582
     0.34118
     0.13885
    -0.56932
    -0.36699
    -0.26582
     0.03768
    -0.67049
    -0.46816
    -0.87283
    -0.06349
    -2.39033
    -5.83002
    -3.09850
     2.16219
     4.18553
     1.35285
    -0.87283
    -2.28917
    -1.58100
     0.24001
     1.55519
     2.36452
     2.36452
     2.16219
     2.66802
     1.85869
     2.16219
     2.87036
     2.16219
     1.95985
     1.95985
     1.55519
     1.04935
     1.55519
     0.54351
     0.13885
     0.03768
    -0.16466
     0.44235
     0.34118
    -0.06349
     0.13885
     0.03768
    -0.06349
     0.03768
     0.03768
     0.03768
     0.34118
     0.34118
     0.44235
     0.54351
     0.34118
     0.13885
    -0.46816
     0.64468
     0.74585
     0.44235
     0.24001
     0.34118
     0.24001
     0.44235
     0.34118
    -0.16466
     0.24001
     0.44235
     0.74585
     0.24001
     0.34118
     0.44235
    -0.46816
     0.24001
     0.84702
     0.44235
    -0.16466
    -0.06349
     0.34118
    -0.06349
     0.24001
    -0.06349
     0.13885
     0.13885
     0.13885
     0.34118
     0.34118
    -0.06349
    -0.36699
    -0.46816
     0.94818
    -0.06349
    -0.26582
    -0.16466
    -0.46816
     0.13885
    -0.06349
    -0.06349
    -0.26582
    -0.26582
    -0.26582
     0.24001
    -0.06349
    -0.67049
    -0.26582
    -0.67049
     0.24001
    -0.06349
    -0.16466
    -0.26582
    -0.46816
    -0.67049
    -0.36699
    -0.06349
    -0.36699
    -0.56932
    -0.06349
    -0.46816
     0.13885
    -0.67049
    -0.16466
    -0.87283
    -0.26582
     0.13885
    -0.06349
    -0.77166
    -0.16466
    -0.16466
    -0.26582
    -0.67049
     0.24001
    -0.46816
    -0.46816
    -0.26582
    -0.06349
     0.13885
    -0.16466
    -0.16466
    -0.26582
     0.44235
     0.34118
     0.24001
     0.44235
     0.44235
     0.24001
     0.44235
     0.64468
     0.44235
     0.74585
     0.64468
     0.84702
     0.74585
     1.04935
     0.34118
     0.74585
     0.74585
     1.35285
     0.94818
     0.64468
     0.84702
     0.94818
     0.54351
     1.04935
     0.64468
     0.13885
     0.44235
     0.44235
     0.84702
     0.44235
     0.64468
     0.03768
     0.34118
     0.74585
     0.44235
    -0.06349
     0.44235
     0.03768
     0.13885
     0.44235
     0.13885
     0.34118
     0.13885
     0.34118
     0.13885
     0.44235
     0.03768
    -0.36699
    -0.06349
     0.54351
     0.34118
     0.24001
    -0.26582
     0.24001
    -0.46816
     0.13885
     0.13885
     0.03768
    -0.16466
    -0.36699
    -0.26582
    -0.06349
     0.13885
    -0.87283
    -1.17633
     0.13885
    -0.26582
     0.13885
    -0.36699
    -1.07516
    -0.97399
    -1.37866
    -0.97399
    -0.36699
    -0.16466
    -0.46816
    -0.77166
    -0.97399
     2.66802
     3.88203
     5.09604
     3.57853
    -0.46816
    -2.49150
    -2.49150
    -1.58100
     1.75752
     2.36452
     2.46569
     1.15052
    -0.46816
    -0.97399
    -1.78333
    -2.69384
    -2.39033
    -2.18800
    -2.28917
    -1.58100
    -1.17633
    -0.97399
    -0.46816
    -0.26582
    -0.06349
    -0.16466
     0.13885
     0.13885
     0.13885
     0.13885
    -0.16466
    -0.26582
     0.44235
     0.34118
    -0.56932
    -0.26582
     0.64468
    -0.06349
     0.13885
     0.24001
    -0.06349
    -0.16466
    -0.06349
     0.13885
     0.24001
     0.13885
     0.13885
    -0.06349
     0.54351
    -0.16466
     0.03768
    -0.67049
     0.74585
     0.13885
    -0.16466
     0.13885
     0.03768
     0.44235
    -0.56932
    -0.26582
     0.13885
     0.13885
     0.13885
    -0.36699
    -0.26582
    -0.36699
     0.13885
    -0.56932
     0.24001
    -0.06349
     0.13885
     0.13885
    -0.06349
    -0.26582
    -0.16466
    -0.36699
    -0.06349
    -0.06349
     0.34118
     0.13885
    -0.16466
    -0.16466
     0.34118
    -0.67049
     0.13885
     0.13885
    -0.36699
     0.24001
     0.44235
    -0.16466
    -0.46816
     0.24001
     0.03768
     0.24001
     0.13885
    -0.06349
    -0.36699
     0.34118
    -0.06349
    -0.16466
     0.24001
     0.34118
     0.13885
     0.03768
     0.54351
    -0.46816
    -0.06349
     0.03768
     0.44235
     0.34118
     0.13885
     0.13885
     0.24001
     0.13885
     0.34118
     0.03768
    -0.06349
     0.24001
     0.34118
     0.13885
     0.13885
     0.64468
     0.13885
    -0.26582
     0.34118
    -0.06349
     0.44235
     0.03768
     0.13885
     0.13885
     0.34118
     0.84702
    -0.46816
     0.54351
     0.44235
    -0.16466
     0.24001
     0.64468
     0.24001
     0.24001
     0.13885
     0.03768
     0.44235
     0.44235
     0.24001
    -0.06349
     0.34118
     0.44235
    -0.26582
     0.34118
     0.64468
     0.03768
     0.13885
     0.54351
     0.44235
     0.24001
     0.24001
     0.34118
     0.13885
     1.04935
     0.13885
     0.84702
     0.13885
     0.94818
    -0.06349
     0.64468
     0.74585
     0.54351
     0.24001
     0.84702
     0.44235
     0.13885
     0.54351
     0.34118
     0.54351
     0.74585
     0.64468
     0.13885
     0.44235
     0.24001
     0.24001
     0.03768
     0.54351
     0.24001
    -0.97399
    -0.56932
    -0.56932
     0.44235
    -0.16466
     0.44235
    -0.36699
    -0.46816
     2.66802
     7.52405
     8.13105
     5.90537
    -1.37866
    -3.80667
    -1.78333
     1.25168
     2.97153
     4.59020
     3.47736
     2.46569
     0.44235
    -0.87283
    -1.27749
    -1.88450
    -2.28917
    -1.78333
    -1.88450
    -1.47983
    -0.67049
    -0.87283
    -0.06349
     0.34118
     0.13885
     0.03768
     0.74585
     0.34118
     0.44235
    -0.06349
     0.13885
    -0.06349
     0.44235
     0.74585
    -0.06349
     0.34118
    -0.06349
     0.24001
    -0.16466
     0.64468
     0.13885
     0.03768
     0.24001
     0.44235
     0.13885
     0.13885
     0.44235
     0.03768
     0.34118
    -0.06349
     0.84702
     0.44235
     0.54351
    -0.36699
     0.03768
     1.04935
     0.24001
    -0.06349
     0.13885
     0.13885
     0.64468
     0.54351
    -0.26582
     0.13885
    -0.06349
     0.54351
     0.34118
     0.13885
     0.03768
     0.24001
    -0.26582
     0.74585
     0.44235
     0.44235
    -0.16466
     0.13885
     0.34118
     0.13885
     0.44235
     0.13885
    -0.06349
     0.44235
     1.04935
     0.54351
     0.13885
     0.13885
    -0.36699
     0.34118
     0.34118
     0.44235
     0.03768
     0.03768
     0.34118
     0.44235
    -0.06349
     0.24001
     0.03768
     0.44235
     0.84702
     0.44235
     0.13885
     0.24001
     0.03768
     0.24001
     0.84702
     0.64468
     0.24001
    -0.26582
     0.34118
     0.74585
     0.13885
    -0.06349
     0.03768
     0.34118
     0.34118
     0.54351
     0.44235
    -0.16466
     0.03768
    -0.26582
     0.74585
     0.64468
    -0.16466
     0.13885
     0.34118
     0.54351
     0.34118
     0.03768
     0.34118
     0.34118
     0.24001
     0.24001
     0.24001
     0.44235
     0.54351
    -0.56932
     0.54351
     0.84702
    -0.46816
     0.54351
     0.03768
     0.13885
     0.13885
     0.44235
     0.24001
     0.44235
    -0.06349
     0.34118
     0.54351
     0.24001
     0.44235
    -0.06349
    -0.06349
     0.74585
     0.64468
     0.24001
     0.74585
     0.34118
     0.44235
     0.34118
     0.44235
    -0.16466
     0.54351
     0.54351
     0.74585
     1.25168
     0.44235
     0.44235
     0.24001
     0.54351
     0.84702
     0.64468
     1.04935
    -0.06349
     0.84702
     1.04935
     0.84702
     0.54351
     0.54351
     0.54351
     0.34118
     0.34118
    -0.26582
    -0.56932
    -0.16466
     1.25168
     1.45402
     0.24001
    -0.46816
     1.25168
     6.91705
     9.24389
     7.82755
     1.04935
    -3.09850
    -2.18800
     0.94818
     3.27503
     4.48903
     4.59020
     2.97153
     1.25168
     0.84702
    -0.36699
    -1.47983
    -2.28917
    -2.08683
    -1.68216
    -1.17633
    -0.56932
     0.24001
    -0.16466
     0.54351
     0.54351
     0.64468
     0.84702
     0.44235
     0.03768
     1.35285
     0.64468
     0.74585
     0.74585
     0.34118
    -0.06349
     0.84702
     0.54351
     0.03768
     0.24001
    -0.16466
     0.24001
     0.13885
    -0.06349
    -0.46816
    -0.77166
    -0.56932
    -0.36699
    -0.97399
    -0.56932
    -0.67049
    -1.37866
    -1.37866
    -1.07516
    -0.87283
    -1.78333
    -1.88450
    -1.37866
    -1.37866
    -1.37866
    -1.78333
    -1.98567
    -1.68216
    -1.47983
    -1.58100
    -1.17633
    -1.58100
    -1.47983
    -1.68216
    -1.78333
    -1.47983
    -1.27749
    -1.47983
    -1.07516
    -1.47983
    -0.87283
    -1.47983
    -1.68216
    -1.27749
    -0.46816
    -0.77166
    -0.97399
    -0.67049
    -1.27749
    -0.87283
    -0.87283
    -0.56932
    -0.36699
    -0.46816
    -0.97399
    -0.77166
    -0.36699
    -0.06349
    -1.07516
    -1.07516
    -0.26582
    -0.46816
    -0.46816
    -0.97399
    -1.07516
    -1.07516
    -0.87283
    -0.87283
    -0.56932
    -1.27749
    -1.17633
    -1.07516
    -0.87283
    -0.46816
    -1.07516
    -1.98567
    -1.27749
    -0.46816
    -1.17633
    -0.77166
    -1.27749
    -1.07516
    -0.87283
    -0.87283
    -0.87283
    -0.67049
    -0.77166
    -0.87283
    -0.67049
    -0.77166
    -0.16466
    -1.17633
    -0.67049
    -0.36699
    -0.67049
    -0.46816
    -0.26582
    -0.56932
    -0.87283
    -0.56932
    -0.06349
    -0.26582
    -0.56932
    -0.67049
    -0.56932
    -0.26582
     0.03768
    -0.26582
    -0.67049
    -0.36699
    -0.36699
    -0.26582
     0.03768
    -0.16466
    -0.77166
    -0.26582
    -0.16466
     0.03768
    -0.06349
    -0.06349
    -0.06349
     0.13885
    -0.06349
     0.03768
    -0.26582
     0.24001
    -0.26582
    -0.16466
     0.34118
    -0.06349
     0.54351
     0.03768
    -0.06349
    -0.46816
     0.34118
    -0.26582
     0.03768
     0.54351
    -0.06349
     0.13885
    -0.26582
     0.24001
     0.13885
     0.24001
    -0.06349
     0.13885
    -0.06349
    -0.46816
    -0.16466
    -0.56932
    -0.36699
    -0.26582
    -0.06349
    -1.27749
    -0.06349
    -0.26582
     0.54351
     2.76919
     5.70304
     4.48903
    -0.46816
    -3.80667
    -2.18800
     0.24001
     2.66802
     4.08437
     3.07269
     2.06102
     1.04935
    -0.36699
     0.13885
     0.24001
    -0.46816
    -0.56932
    -0.06349
    -0.16466
     0.24001
     1.04935
     0.84702
     0.24001
     0.74585
     0.54351
     0.64468
     0.74585
     0.44235
     0.34118
     0.54351
     0.44235
     0.64468
    -0.06349
     0.64468
     0.44235
    -0.16466
     0.54351
     0.84702
     0.44235
     0.24001
     0.13885
     0.03768
     0.44235
     0.74585
     0.44235
     0.24001
     0.13885
     0.54351
    -0.26582
     0.34118
     0.64468
     0.24001
    -0.06349
     0.13885
     0.44235
     0.13885
    -0.16466
    -0.06349
     0.34118
     0.13885
     0.24001
     0.44235
    -0.16466
     0.44235
    -0.06349
     0.13885
     0.54351
     0.13885
     0.03768
     0.24001
     0.34118
    -0.36699
    -0.06349
     0.03768
     0.44235
     0.44235
     0.54351
     0.13885
     0.13885
    -0.26582
     0.44235
     0.13885
     0.13885
     0.13885
     0.13885
     0.24001
     0.34118
     0.13885
    -0.06349
    -0.06349
     0.13885
     0.54351
     0.03768
     0.13885
     0.03768
    -0.06349
     0.44235
    -0.26582
     0.44235
     0.44235
    -0.67049
    -0.16466
     0.13885
     0.13885
     0.54351
    -0.16466
    -0.26582
    -0.26582
     0.34118
    -0.36699
    -0.16466
     0.03768
    -0.06349
    -0.36699
    -0.26582
     0.34118
    -0.56932
    -0.77166
     0.03768
     0.44235
    -0.46816
    -0.16466
    -0.67049
     0.03768
     0.24001
     0.13885
    -0.36699
    -0.87283
    -0.06349
    -0.56932
    -0.26582
     0.34118
    -0.26582
    -0.67049
     1.65635
     0.54351
    -0.26582
    -0.16466
    -0.36699
    -0.16466
     0.03768
     0.44235
     0.34118
    -0.06349
    -0.16466
    -0.26582
    -0.26582
    -0.06349
    -0.26582
    -0.56932
    -0.46816
    -0.06349
    -0.06349
    -0.06349
    -0.67049
    -0.87283
    -0.77166
    -0.06349
    -0.16466
     0.03768
    -0.26582
    -0.26582
    -1.27749
     0.34118
    -0.16466
    -0.46816
    -0.16466
    -0.36699
     0.03768
    -0.16466
    -0.26582
    -0.26582
    -0.26582
    -0.06349
     0.34118
    -0.26582
    -0.46816
    -0.06349
    -0.87283
    -0.16466
     0.34118
    -0.26582
    -0.36699
    -0.77166
     0.34118
    -0.46816
    -0.06349
    -0.46816
    -0.16466
    -0.16466
    -0.46816
     0.13885
    -0.46816
    -0.46816
    -0.67049
    -1.07516
     0.13885
    -0.26582
    -0.56932
    -1.37866
    -0.87283
    -1.27749
    -1.37866
    -2.39033
    -4.31251
    -1.07516
     1.95985
     1.25168
     0.94818
    -1.47983
    -2.89617
    -2.18800
     2.97153
     2.56686
     1.25168
     1.55519
     1.35285
     2.66802
     2.26336
     0.94818
     1.45402
     1.65635
     1.55519
     1.45402
     1.25168
     0.24001
     0.24001
    -0.56932
    -0.16466
     0.34118
    -0.77166
    -1.37866
    -0.67049
    -1.07516
    -0.46816
    -0.56932
    -0.67049
    -0.77166
    -0.36699
    -0.46816
     0.03768
     0.13885
    -0.67049
    -0.77166
    -0.46816
    -0.16466
    -0.26582
    -0.36699
    -0.36699
     0.03768
     0.03768
     0.13885
    -0.36699
    -0.46816
    -0.56932
    -0.36699
     0.24001
    -0.06349
    -0.46816
    -0.36699
    -0.56932
     0.13885
     0.03768
    -0.36699
     0.24001
    -0.06349
    -0.26582
     0.24001
    -0.06349
    -0.46816
    -0.06349
     0.13885
    -0.06349
     0.34118
     0.13885
     0.34118
    -0.97399
     0.54351
     0.13885
     0.03768
     0.34118
    -0.67049
     0.24001
     0.13885
     0.24001
    -0.06349
    -0.06349
     0.24001
     0.03768
     0.34118
    -0.06349
     0.03768
    -0.46816
    -0.06349
     0.84702
    -0.06349
     0.34118
     0.13885
     0.13885
     0.13885
     0.34118
     0.03768
     0.13885
     0.34118
     0.13885
     0.34118
     0.54351
     0.64468
    -0.46816
    -0.06349
     0.94818
     0.34118
     0.13885
     0.34118
     0.13885
     0.13885
     0.13885
    -0.06349
     0.03768
    -0.06349
     0.44235
     0.34118
     0.34118
     0.13885
    -0.16466
     0.03768
     0.54351
     0.34118
     0.24001
     0.13885
     0.03768
     0.44235
     0.13885
     0.03768
     0.54351
     0.03768
     0.13885
     0.13885
     0.34118
     0.64468
     0.24001
    -0.67049
     0.03768
     0.64468
     0.13885
     0.44235
    -0.06349
    -0.06349
    -0.06349
     0.03768
    -0.06349
     0.13885
    -0.36699
    -0.26582
     0.13885
     0.34118
     0.34118
    -0.87283
    -0.46816
     0.24001
    -0.06349
     0.13885
     0.13885
    -0.56932
    -0.26582
     0.13885
    -0.06349
    -0.06349
     0.13885
     0.03768
    -0.26582
     0.34118
    -0.36699
     0.13885
    -1.07516
    -0.36699
    -0.56932
    -0.46816
    -0.06349
    -0.26582
    -0.26582
    -0.77166
    -0.56932
    -0.87283
    -0.56932
    -0.16466
    -0.46816
     0.24001
     0.34118
     0.03768
    -0.67049
    -0.56932
    -0.06349
     0.94818
     0.24001
     1.04935
     0.24001
     0.13885
     2.46569
     5.60187
     6.71471
     4.48903
     0.24001
    -0.56932
    -0.36699
     0.84702
     1.95985
     2.46569
     2.26336
     2.06102
     0.74585
     0.13885
    -0.77166
    -1.98567
    -2.79500
    -2.18800
    -2.18800
    -1.88450
    -1.27749
    -0.87283
    -0.26582
    -0.26582
    -0.36699
     0.03768
     0.54351
     0.84702
     0.84702
     1.04935
     1.25168
     1.25168
     0.94818
     1.15052
     2.06102
     1.35285
     1.55519
     1.25168
     1.45402
     1.35285
     1.55519
     0.74585
     1.35285
     1.04935
     1.25168
     1.04935
     0.74585
     0.84702
     0.34118
     0.44235
     0.74585
     0.94818
     0.44235
     1.04935
     0.54351
     0.84702
     0.44235
     0.13885
     0.74585
     0.64468
     0.54351
     0.84702
     0.94818
     0.44235
     0.54351
     0.54351
     0.54351
     0.34118
     0.74585
     0.34118
     0.34118
     0.44235
     0.74585
     0.13885
     0.34118
     0.94818
     0.64468
     0.13885
     0.94818
     0.34118
     0.64468
     0.13885
     0.84702
     0.44235
     0.94818
     0.54351
     0.24001
     0.54351
     0.74585
     0.03768
     0.13885
     0.64468
     0.64468
     0.44235
     0.74585
     0.44235
     0.34118
     0.24001
     0.24001
     0.54351
     0.74585
     0.44235
     0.44235
     0.24001
     0.24001
     0.34118
     0.13885
     0.84702
     0.24001
    -0.06349
     0.34118
     0.54351
     0.44235
     0.13885
    -0.16466
     0.03768
     0.54351
     0.54351
    -0.06349
     0.13885
     0.44235
     0.34118
    -0.06349
     0.34118
     0.34118
     0.03768
     0.13885
     0.64468
     0.24001
     0.44235
    -0.26582
     0.24001
     0.64468
     0.24001
     0.44235
    -0.16466
     0.54351
     0.34118
     0.13885
     0.24001
     0.34118
     0.03768
    -0.06349
     0.44235
     0.64468
     0.24001
    -0.06349
     0.03768
     0.13885
     0.44235
     0.64468
     0.03768
     0.03768
     0.34118
    -0.26582
    -0.06349
     0.54351
     0.24001
     0.54351
     0.03768
     0.64468
     0.24001
    -0.06349
    -0.16466
    -0.26582
     0.64468
     0.54351
     0.34118
     0.34118
     0.13885
     0.13885
    -0.06349
     0.54351
     0.34118
    -0.46816
     0.24001
     0.44235
    -0.06349
     0.34118
    -0.36699
    -0.16466
    -0.26582
    -0.06349
     0.03768
    -0.36699
    -0.56932
    -0.97399
    -1.37866
     0.74585
     0.34118
     0.03768
    -0.77166
    -1.17633
    -0.06349
     4.38787
     6.71471
     6.81588
     2.26336
    -1.07516
    -1.47983
    -0.56932
     1.04935
     2.36452
     2.76919
     2.56686
     1.75752
     0.64468
    -0.46816
    -1.47983
    -2.28917
    -2.59267
    -1.98567
    -2.49150
    -1.58100
    -0.97399
    -0.77166
    -0.16466
    -0.26582
    -0.36699
    -0.36699
    -0.16466
     0.24001
     0.13885
     0.03768
    -0.36699
     0.03768
     0.03768
    -0.06349
     0.13885
    -0.26582
    -0.06349
     0.13885
     0.13885
    -0.26582
     0.34118
     0.03768
    -0.36699
     0.13885
     0.44235
    -0.36699
    -0.16466
     0.13885
     0.34118
     0.03768
     0.34118
    -0.26582
    -0.36699
     0.44235
     0.34118
     0.03768
    -0.26582
    -0.06349
    -0.06349
     0.13885
     0.54351
    -0.06349
    -0.16466
     0.24001
    -0.26582
    -0.06349
    -0.06349
    -0.06349
    -0.06349
     0.13885
     0.13885
     0.13885
    -0.26582
    -0.26582
    -0.36699
    -0.36699
     0.74585
    -0.06349
    -0.16466
    -0.06349
    -0.26582
     0.24001
     0.34118
    -0.26582
     0.03768
     0.13885
     0.54351
     0.34118
     0.03768
    -0.06349
     0.13885
    -0.46816
     0.74585
     0.44235
    -0.26582
    -0.16466
     0.24001
     0.13885
     0.34118
     0.24001
    -0.46816
     0.03768
     0.44235
     0.34118
     0.34118
    -0.26582
     0.24001
    -0.56932
     0.34118
     0.13885
     0.03768
     0.13885
    -0.36699
    -0.06349
     0.13885
     0.44235
     0.03768
     0.13885
     0.34118
     0.44235
     0.54351
     0.13885
    -0.06349
    -0.46816
     0.13885
     1.25168
     0.64468
     0.13885
     0.44235
     0.54351
     0.54351
     0.34118
     0.64468
     0.13885
     0.44235
     0.64468
     0.64468
     0.54351
     0.54351
     0.13885
    -0.16466
     1.04935
     0.64468
     0.13885
     0.24001
     0.44235
     0.44235
     0.54351
     0.13885
     0.34118
     0.44235
     0.54351
     0.44235
     1.15052
     0.54351
     0.74585
    -0.06349
     0.94818
     1.04935
     0.44235
     0.54351
     0.54351
     0.34118
     0.34118
     0.64468
     0.74585
     0.44235
    -0.06349
     0.64468
     0.13885
     0.94818
     0.24001
    -0.67049
     0.54351
     0.54351
     0.34118
     0.34118
     0.24001
     0.34118
     0.13885
     0.13885
     0.24001
    -0.16466
    -0.16466
    -1.27749
    -0.46816
    -0.36699
    -0.77166
    -1.68216
    -0.87283
    -0.16466
    -0.77166
    -1.27749
    -1.98567
    -0.97399
     2.36452
     5.70304
     6.31004
     2.26336
    -2.18800
    -3.09850
    -1.78333
    -0.67049
     0.64468
     1.75752
     1.35285
     1.35285
    -0.06349
    -1.58100
    -3.09850
    -4.41368
    -3.90784
    -3.60434
    -3.40201
    -2.69384
    -2.69384
    -2.08683
    -2.08683
    -1.17633
    -1.47983
    -1.78333
    -1.98567
    -1.27749
    -1.27749
    -1.37866
    -1.37866
    -1.37866
    -1.17633
    -1.07516
    -1.27749
    -1.17633
    -0.77166
    -1.17633
    -0.67049
    -0.26582
    -0.46816
    -0.56932
    -1.17633
    -0.67049
    -0.36699
    -0.56932
    -0.56932
    -0.56932
    -0.56932
    -0.97399
    -0.67049
    -0.67049
    -0.67049
    -0.67049
    -1.17633
    -1.07516
    -0.67049
    -1.17633
    -1.17633
    -1.58100
    -0.56932
    -0.67049
    -0.77166
    -0.87283
    -1.37866
    -1.27749
    -0.67049
    -0.67049
    -0.97399
    -0.77166
    -0.87283
    -1.37866
    -0.77166
    -0.77166
    -0.36699
    -1.37866
    -0.46816
    -0.56932
    -0.77166
    -0.56932
    -0.36699
    -0.46816
    -0.46816
    -0.26582
    -0.46816
    -0.16466
    -0.36699
    -0.56932
    -0.06349
     0.03768
     0.13885
    -1.07516
    -0.36699
     0.13885
     0.13885
    -0.16466
     0.13885
    -0.06349
     0.13885
    -0.16466
    -0.26582
     0.13885
     0.34118
    -0.16466
     0.03768
     0.34118
     0.13885
    -0.16466
     0.03768
     0.44235
     0.03768
     0.13885
     0.44235
     0.34118
    -0.06349
    -0.26582
    -0.06349
     0.64468
     0.13885
    -0.46816
     0.13885
    -0.06349
     0.24001
    -0.06349
    -0.36699
     0.13885
    -0.16466
     0.44235
    -0.06349
    -0.26582
    -0.26582
    -0.06349
    -0.06349
     0.24001
     0.34118
     0.13885
    -0.46816
    -0.06349
     0.64468
     0.03768
    -0.56932
     0.34118
     0.74585
     0.03768
     0.34118
     0.03768
     0.13885
    -0.36699
     0.03768
     0.34118
     0.44235
     0.34118
    -0.06349
     0.34118
    -0.06349
     0.34118
    -0.36699
    -0.06349
     0.13885
     0.13885
     0.34118
     0.03768
     0.64468
    -0.36699
    -0.16466
    -0.06349
     0.34118
    -0.26582
     0.24001
    -0.16466
    -0.06349
     0.03768
    -0.36699
    -0.26582
     0.13885
    -0.56932
    -0.36699
     0.13885
    -0.26582
    -1.07516
    -1.37866
    -0.77166
    -0.06349
    -0.87283
    -0.46816
    -1.37866
     0.13885
     2.36452
     5.09604
     3.57853
     1.25168
    -2.69384
    -2.39033
    -0.67049
     1.95985
     3.37619
     1.85869
     1.55519
     1.15052
     0.64468
     0.13885
    -0.26582
    -1.17633
    -0.97399
    -0.36699
    -0.87283
    -0.06349
    -0.16466
     0.03768
     0.24001
     0.13885
     0.64468
     0.24001
    -0.36699
    -0.06349
     0.24001
     0.13885
    -0.26582
    -0.16466
     0.44235
    -0.16466
    -0.16466
    -0.36699
     0.24001
     0.13885
    -0.26582
    -0.36699
     0.44235
    -0.26582
    -0.46816
    -0.16466
     0.34118
     0.24001
    -0.16466
    -0.26582
     0.13885
    -0.67049
    -0.06349
    -0.16466
    -0.06349
    -0.46816
    -0.36699
     0.54351
     0.13885
    -0.36699
    -0.16466
    -0.46816
    -0.26582
     0.13885
    -0.06349
    -0.36699
    -0.06349
    -0.06349
    -0.16466
    -0.56932
     0.13885
    -0.26582
    -0.26582
    -0.06349
    -0.06349
    -0.16466
    -0.26582
    -0.67049
    -0.26582
    -0.06349
     0.24001
    -0.36699
    -0.36699
    -0.46816
     0.24001
    -0.77166
     0.13885
     0.34118
    -0.77166
    -0.06349
     0.34118
     0.24001
     0.03768
    -0.67049
    -0.36699
    -0.16466
     0.34118
    -0.06349
    -0.06349
    -0.16466
    -0.06349
    -0.26582
     0.13885
     0.24001
    -0.16466
    -0.06349
     0.13885
     0.13885
    -0.06349
    -0.46816
    -0.36699
    -0.06349
     0.54351
     0.34118
    -0.46816
    -0.26582
    -0.36699
    -0.56932
    -0.16466
     0.34118
    -0.36699
    -0.46816
    -0.16466
     0.13885
    -0.06349
    -0.56932
    -0.06349
    -0.56932
    -0.06349
     0.13885
     0.24001
     0.13885
    -0.36699
    -0.26582
    -0.87283
     0.34118
     0.24001
    -0.26582
    -0.26582
    -0.06349
     0.34118
    -0.36699
    -0.16466
    -0.26582
    -0.36699
    -0.06349
     0.24001
    -0.26582
    -0.06349
    -0.06349
    -0.87283
     0.03768
     0.24001
    -0.46816
    -0.26582
    -0.16466
     0.34118
    -0.46816
    -0.06349
    -0.36699
    -0.16466
     0.34118
    -0.26582
     0.24001
    -0.26582
    -0.36699
    -0.36699
    -0.36699
     0.34118
    -0.56932
    -0.16466
    -0.36699
    -0.06349
    -0.46816
    -0.36699
    -0.56932
    -0.36699
    -0.56932
    -0.56932
    -0.06349
    -0.77166
    -0.97399
    -0.97399
    -1.27749
    -1.37866
    -1.58100
    -2.59267
     0.34118
     0.34118
    -1.78333
    -1.17633
     0.44235
     0.03768
    -1.07516
    -2.28917
    -0.26582
     2.36452
     0.74585
     1.15052
     1.04935
     1.04935
     1.75752
     1.04935
     0.94818
     0.54351
     1.55519
     0.94818
     0.64468
     0.74585
     0.94818
     0.03768
     0.24001
     0.44235
    -0.16466
    -0.26582
    -1.37866
     0.03768
    -0.26582
    -0.77166
    -0.56932
    -0.87283
    -0.36699
    -0.46816
    -0.67049
    -0.46816
    -0.77166
    -0.77166
    -0.46816
    -0.16466
    -0.16466
    -0.87283
    -0.77166
    -0.26582
     0.13885
    -0.67049
    -0.06349
    -0.46816
    -0.46816
    -0.06349
    -0.36699
    -0.36699
    -0.46816
    -0.26582
    -0.56932
    -0.06349
    -0.16466
    -0.06349
    -0.87283
    -0.87283
     0.34118
    -0.26582
    -0.36699
    -0.36699
    -0.67049
    -0.26582
    -0.36699
    -0.46816
    -0.46816
    -0.26582
    -0.16466
    -0.06349
    -0.36699
    -0.56932
    -0.26582
    -0.77166
    -0.16466
     0.13885
    -0.46816
    -0.26582
    -0.46816
    -0.26582
    -0.06349
    -0.56932
    -0.46816
    -0.56932
    -0.46816
    -0.46816
     0.03768
    -0.26582
    -0.56932
    -0.97399
    -0.06349
     0.13885
    -0.36699
    -0.26582
    -0.97399
    -0.46816
    -0.46816
    -0.26582
    -0.26582
    -0.46816
    -0.36699
    -0.16466
    -0.77166
    -0.06349
    -0.06349
    -1.27749
    -0.87283
    -0.06349
    -0.06349
    -0.46816
    -0.56932
    -0.36699
    -0.67049
    -0.56932
    -0.46816
    -0.46816
    -0.87283
    -0.97399
    -0.36699
    -0.16466
    -0.56932
    -0.87283
    -1.07516
    -0.46816
    -0.36699
    -0.46816
    -0.56932
    -0.46816
    -0.97399
    -0.56932
    -0.46816
    -0.46816
    -0.46816
    -0.46816
    -0.26582
    -0.46816
    -0.26582
    -0.87283
    -0.77166
    -0.26582
    -0.16466
    -0.06349
    -0.46816
    -0.16466
    -0.97399
    -0.97399
    -0.56932
    -0.06349
    -0.36699
    -0.46816
    -0.46816
    -0.87283
    -0.36699
    -0.67049
    -1.07516
    -1.17633
    -0.46816
    -0.77166
    -0.97399
    -0.77166
    -1.27749
    -1.17633
    -0.97399
    -0.87283
    -1.17633
    -0.97399
    -1.07516
    -0.97399
    -1.27749
    -1.27749
    -1.98567
    -1.88450
    -1.78333
    -2.08683
    -1.47983
    -1.47983
    -1.78333
    -2.79500
    -2.79500
    -0.97399
     1.45402
     2.56686
     2.06102
     0.34118
    -0.97399
    -1.17633
    -1.88450
    -2.28917
    -0.87283
     0.13885
     0.34118
     0.34118
     0.13885
    -0.16466
    -2.39033
    -2.39033
    -2.49150
    -2.18800
    -2.08683
    -1.17633
    -1.07516
    -0.06349
    -0.06349
    -0.06349
     0.64468
     1.15052
     0.94818
     1.25168
     1.15052
     1.35285
     1.15052
     1.04935
     1.35285
     1.25168
     1.45402
     1.25168
     1.25168
     1.25168
     1.55519
     1.04935
     1.25168
     1.45402
     1.45402
     0.94818
     1.25168
     1.55519
     1.15052
     1.25168
     1.55519
     1.25168
     1.65635
     1.04935
     1.25168
     1.04935
     1.25168
     0.94818
     1.04935
     1.04935
     1.45402
     0.84702
     1.04935
     1.04935
     0.94818
     0.34118
     0.44235
     0.74585
     1.15052
     0.54351
     0.74585
     0.34118
     1.04935
     0.64468
     0.34118
     0.74585
     0.84702
     0.24001
     0.54351
     0.44235
     0.13885
     0.13885
     0.34118
     0.54351
     0.54351
     0.34118
     0.13885
    -0.06349
     0.13885
     0.13885
    -0.06349
     0.34118
     0.13885
     0.34118
    -0.46816
     0.13885
     0.13885
    -0.06349
    -0.26582
    -0.06349
     0.44235
     0.03768
    -0.36699
    -0.26582
    -0.26582
    -0.16466
    -0.36699
    -0.67049
    -0.06349
     0.03768
    -0.26582
     0.03768
    -0.36699
    -0.26582
    -0.06349
    -0.67049
     0.13885
    -0.06349
    -0.26582
    -0.26582
    -0.46816
    -0.06349
    -0.36699
    -1.17633
    -0.16466
     0.03768
    -0.36699
    -0.16466
    -0.26582
    -0.26582
    -0.36699
    -0.87283
    -0.56932
     0.13885
     0.03768
    -0.26582
    -0.46816
    -0.36699
    -0.36699
    -0.67049
    -0.16466
    -0.06349
    -0.36699
    -0.26582
     0.13885
    -0.06349
    -0.56932
    -0.26582
    -0.06349
    -0.16466
    -0.06349
     0.13885
    -0.46816
    -0.46816
    -0.36699
    -0.56932
    -0.06349
     0.03768
    -0.56932
    -0.46816
    -0.26582
    -0.26582
    -0.46816
    -0.67049
    -0.36699
    -0.06349
    -0.06349
    -0.46816
    -0.56932
     0.13885
    -0.46816
    -0.67049
    -0.26582
     0.13885
    -0.46816
    -0.36699
    -0.06349
    -0.06349
    -0.06349
    -0.36699
    -0.87283
    -0.46816
     0.13885
    -0.06349
    -0.46816
    -0.36699
    -0.46816
    -0.77166
    -0.67049
    -0.16466
    -1.07516
    -1.37866
    -0.77166
    -0.46816
     0.13885
    -0.16466
    -0.97399
    -2.08683
    -0.97399
     1.35285
     3.98320
     5.39954
     4.28670
     1.55519
    -0.06349
    -1.37866
    -0.56932
    -0.46816
     1.15052
     2.06102
     2.26336
     1.35285
     0.44235
    -1.58100
    -2.28917
    -2.69384
    -3.09850
    -2.59267
    -2.69384
    -2.28917
    -1.98567
    -1.07516
    -1.07516
    -1.07516
    -0.77166
    -0.97399
    -0.26582
    -0.56932
    -0.77166
    -0.26582
    -0.77166
    -0.36699
    -0.56932
    -0.56932
    -0.87283
    -0.26582
    -0.56932
    -0.97399
    -0.06349
     0.03768
    -0.46816
    -0.97399
    -0.16466
    -0.06349
    -0.46816
    -0.36699
    -0.26582
    -0.26582
     0.03768
     0.44235
    -0.16466
    -0.46816
     0.13885
    -0.06349
     0.13885
     0.34118
     0.03768
    -0.16466
     0.24001
     0.44235
     0.34118
    -0.16466
     0.24001
     0.34118
     0.24001
     0.34118
    -0.06349
     0.13885
     0.34118
    -0.06349
     0.24001
     0.74585
     0.03768
     0.13885
    -0.06349
     0.34118
     0.24001
     0.03768
     0.34118
     0.03768
     0.44235
     0.13885
     0.34118
     0.34118
     0.13885
    -0.06349
     0.34118
     0.94818
     0.34118
     0.13885
     0.34118
     0.34118
     0.34118
     0.24001
     0.03768
     0.13885
     0.13885
     0.54351
     0.64468
     0.44235
     0.54351
    -0.46816
    -0.06349
     0.94818
     0.64468
    -0.06349
     0.34118
     0.13885
     0.74585
     0.74585
    -0.06349
     0.44235
     0.03768
     0.34118
     0.74585
     0.03768
     0.13885
    -0.46816
    -0.16466
     0.64468
     0.24001
    -0.06349
    -0.36699
    -0.36699
     0.13885
    -0.26582
    -0.46816
    -0.56932
    -0.16466
    -0.46816
    -0.26582
    -0.56932
    -0.46816
    -0.77166
    -1.17633
    -0.87283
     0.13885
    -0.67049
    -0.87283
    -0.77166
    -1.07516
    -0.77166
    -0.77166
    -0.67049
    -0.97399
    -0.97399
    -0.67049
    -0.56932
    -1.07516
    -0.46816
    -0.97399
    -1.47983
    -0.36699
    -0.06349
    -0.87283
    -0.36699
    -1.07516
    -0.36699
    -0.36699
    -0.26582
    -0.56932
    -0.67049
    -0.36699
    -0.36699
    -0.36699
    -0.26582
    -0.56932
    -1.07516
     0.03768
     0.03768
    -0.36699
    -0.46816
    -0.77166
    -0.26582
    -0.46816
    -0.67049
    -0.46816
    -0.67049
    -0.87283
    -0.46816
    -0.36699
    -0.26582
    -0.97399
    -1.27749
    -0.87283
    -0.26582
    -0.97399
    -0.87283
    -1.17633
    -1.47983
    -1.27749
    -1.27749
    -0.56932
    -1.47983
    -0.77166
    -1.17633
    -1.68216
    -0.06349
     3.27503
     4.59020
     4.48903
     0.94818
    -1.17633
    -1.68216
    -0.97399
     0.34118
     1.04935
     1.95985
     2.06102
     1.15052
     0.44235
    -0.16466
    -1.37866
    -2.28917
    -2.49150
    -2.08683
    -2.39033
    -0.87283
    -0.77166
    -0.87283
    -0.56932
    -0.36699
    -0.36699
     0.13885
    -0.26582
    -0.26582
    -0.36699
     0.03768
    -0.16466
    -0.46816
    -0.06349
    -0.26582
    -0.67049
    -0.16466
     0.24001
    -0.36699
    -0.46816
    -0.36699
    -0.46816
    -0.56932
    -0.16466
    -0.06349
    -0.26582
    -0.46816
    -0.16466
    -0.36699
    -0.26582
    -0.36699
    -0.67049
    -0.77166
     0.24001
     0.03768
    -0.26582
    -0.26582
    -0.06349
    -0.56932
    -0.36699
    -0.56932
     0.24001
    -0.56932
    -0.06349
    -0.26582
    -0.26582
    -0.06349
    -0.26582
    -0.46816
    -0.06349
    -0.06349
    -0.26582
     0.03768
    -0.46816
    -0.26582
    -0.16466
    -0.46816
    -0.06349
     0.13885
    -0.36699
    -0.56932
    -0.16466
     0.34118
    -0.26582
    -0.77166
     0.34118
    -0.06349
    -0.36699
     0.34118
     0.13885
    -0.36699
    -0.36699
    -0.06349
    -0.06349
    -0.26582
    -0.16466
     0.03768
    -0.16466
     0.24001
    -0.06349
    -0.46816
     0.13885
     0.03768
     0.13885
     0.34118
     0.13885
    -0.16466
    -0.26582
     0.13885
     0.44235
     0.13885
    -0.06349
     0.34118
    -0.26582
     0.44235
    -0.06349
    -0.16466
    -0.16466
     0.13885
     0.24001
     0.84702
     1.15052
    -0.06349
    -0.06349
    -0.26582
     0.54351
     0.03768
     0.24001
    -0.36699
    -0.06349
     0.34118
     0.34118
    -0.26582
    -0.97399
     0.13885
    -0.46816
    -0.56932
    -0.46816
    -0.77166
    -0.67049
    -0.36699
    -0.67049
    -0.26582
    -0.26582
    -0.06349
    -0.36699
    -0.36699
    -0.16466
     0.03768
    -0.87283
     0.13885
     0.34118
    -0.56932
    -0.36699
     0.34118
    -0.26582
     0.13885
    -0.06349
    -0.06349
     0.34118
     0.13885
     0.03768
     0.03768
     0.13885
     0.13885
    -0.36699
     0.03768
    -0.06349
    -0.36699
     0.34118
     0.24001
     0.03768
    -0.26582
    -0.67049
    -0.26582
     0.13885
    -0.06349
     0.13885
    -0.56932
    -0.26582
    -0.06349
    -0.67049
    -0.97399
    -0.56932
    -0.06349
    -1.37866
    -0.87283
    -1.37866
    -1.47983
     0.84702
     2.87036
     2.76919
     2.26336
    -1.37866
    -2.39033
    -2.08683
    -0.06349
     3.07269
     2.36452
     2.16219
     1.85869
     0.54351
     0.84702
     0.94818
     0.13885
     0.13885
    -0.36699
     0.13885
     0.74585
     0.24001
     0.44235
     0.03768
    -0.06349
     0.54351
     0.03768
     0.44235
    -0.16466
     0.24001
    -0.06349
    -0.36699
     0.03768
    -0.26582
    -0.36699
    -0.26582
     0.24001
     0.13885
    -0.26582
    -0.16466
    -0.46816
    -0.06349
    -0.46816
     0.13885
     0.24001
    -0.16466
    -0.36699
     0.24001
    -0.46816
     0.34118
    -0.56932
    -0.36699
    -0.06349
     0.13885
     0.13885
    -0.36699
    -0.36699
    -0.36699
    -0.46816
    -0.06349
     0.03768
     0.03768
    -0.56932
    -0.06349
    -0.06349
    -0.16466
    -0.87283
    -0.06349
     0.13885
    -0.26582
    -0.06349
    -0.26582
    -0.46816
    -0.26582
    -0.06349
    -0.67049
     0.24001
    -0.16466
    -0.56932
    -0.26582
     0.24001
     0.03768
    -0.46816
    -0.56932
    -0.16466
     0.13885
    -0.26582
     0.13885
    -0.06349
    -0.16466
    -0.36699
    -0.16466
     0.13885
     0.34118
    -0.56932
    -0.36699
    -0.26582
     0.34118
     0.34118
    -0.46816
     0.03768
     0.13885
     0.13885
    -0.06349
    -0.06349
     0.03768
    -0.46816
    -0.46816
    -0.06349
     0.64468
    -0.06349
    -0.16466
    -0.46816
     0.34118
    -0.06349
    -0.16466
    -0.46816
    -0.06349
     0.13885
    -0.16466
     0.13885
    -0.26582
     0.13885
    -0.36699
    -0.46816
     0.54351
    -0.36699
    -0.06349
    -0.36699
     0.24001
    -0.06349
    -0.06349
    -0.46816
    -0.16466
    -0.06349
     0.24001
     0.03768
    -0.06349
    -0.06349
    -0.26582
    -0.46816
     0.54351
     0.34118
    -0.26582
    -0.36699
    -0.06349
    -0.06349
     0.24001
    -0.36699
     0.24001
    -0.06349
    -0.16466
     0.13885
     0.03768
    -0.26582
    -0.26582
    -0.56932
     0.13885
     0.44235
    -0.36699
     0.03768
    -0.06349
     0.13885
     0.13885
    -0.36699
    -0.36699
    -0.46816
     0.13885
     0.24001
     0.24001
    -0.26582
    -0.26582
    -0.46816
    -0.06349
     0.44235
     0.44235
    -0.77166
     0.03768
    -0.06349
    -0.46816
    -0.16466
    -0.16466
    -0.06349
    -0.26582
     0.03768
    -0.26582
     0.03768
    -0.56932
    -0.56932
    -0.56932
    -0.46816
    -0.36699
    -0.97399
    -0.77166
    -0.56932
    -0.46816
    -1.27749
    -1.37866
    -2.18800
    -1.78333
    -2.59267
    -2.08683
     2.76919
     2.66802
    -1.17633
    -2.18800
    -2.79500
    -1.78333
     0.84702
     2.66802
     1.15052
     1.15052
     0.84702
     0.74585
     1.55519
     0.64468
     1.04935
     0.84702
     0.64468
     0.74585
     0.44235
    -0.26582
     0.24001
     0.54351
    -0.36699
    -0.26582
    -0.67049
    -0.97399
    -0.77166
    -0.77166
    -0.56932
    -0.77166
    -0.56932
    -0.67049
    -0.67049
    -0.56932
    -0.87283
    -0.87283
    -1.07516
     0.24001
    -0.36699
    -0.46816
    -0.77166
    -0.87283
    -0.67049
    -0.46816
    -0.77166
    -0.77166
    -0.77166
    -0.67049
    -0.67049
    -0.67049
    -0.87283
    -1.17633
    -1.37866
    -0.36699
    -0.87283
    -0.97399
    -1.17633
    -0.77166
    -0.56932
    -0.77166
    -1.27749
    -0.87283
    -1.07516
    -0.77166
    -1.07516
    -0.77166
    -0.36699
    -0.97399
    -1.68216
    -0.36699
    -0.36699
    -0.77166
    -0.97399
    -0.97399
    -0.87283
    -0.67049
    -0.67049
    -0.67049
    -0.77166
    -0.87283
    -0.46816
    -0.56932
    -0.36699
    -0.77166
    -1.27749
    -0.67049
     0.03768
    -0.77166
    -0.36699
    -0.77166
    -0.56932
    -0.06349
    -0.56932
    -0.87283
    -0.87283
    -0.77166
    -0.46816
    -0.87283
    -0.16466
    -1.07516
    -1.68216
    -1.27749
    -0.77166
    -0.56932
    -1.17633
    -0.87283
    -1.47983
    -1.47983
    -1.17633
    -1.27749
    -1.27749
    -1.17633
    -1.27749
    -1.27749
    -1.17633
    -0.67049
    -0.77166
    -0.97399
    -0.77166
    -0.36699
    -0.67049
     0.34118
    -0.06349
    -0.26582
     0.54351
     0.13885
     0.64468
     0.44235
     1.15052
     0.94818
     0.74585
     1.25168
     1.45402
     0.54351
     0.84702
     1.65635
     1.25168
     1.55519
     1.25168
     1.35285
     1.04935
     1.35285
     1.15052
     1.35285
     0.74585
     1.35285
     0.64468
     1.25168
     1.25168
     0.64468
     0.44235
     1.45402
     0.94818
     0.64468
     0.44235
     0.54351
     0.94818
     0.34118
     0.44235
     0.64468
     0.64468
     0.64468
     0.64468
     0.64468
     0.74585
     0.34118
     0.13885
     0.54351
     0.74585
     0.44235
     0.44235
     0.34118
     0.34118
     0.64468
     0.03768
     0.44235
     0.64468
    -0.16466
     0.34118
     0.44235
     0.54351
     0.24001
    -0.87283
    -0.36699
     0.34118
     0.13885
     0.54351
     0.34118
    -0.77166
    -0.87283
     0.94818
     3.07269
     4.69137
     4.79254
     3.47736
     2.56686
    -1.58100
    -2.28917
    -1.27749
     0.84702
     2.97153
     2.76919
     2.06102
     0.84702
    -0.46816
    -1.98567
    -2.49150
    -2.39033
    -1.98567
    -1.68216
    -1.68216
    -1.37866
    -0.87283
    -0.16466
    -0.46816
    -0.46816
    -0.26582
    -0.06349
     0.03768
     0.44235
    -0.06349
     0.03768
    -0.16466
     0.13885
     0.13885
     0.13885
    -0.06349
     0.13885
     0.24001
     0.24001
     0.13885
    -0.36699
     0.34118
     0.54351
     0.13885
     0.84702
     0.34118
     0.54351
     0.44235
     0.24001
     0.54351
     1.25168
     1.04935
     0.74585
     0.44235
     0.94818
     1.35285
     0.03768
     1.25168
     1.04935
     0.84702
     1.04935
     0.74585
     0.94818
     0.64468
     0.34118
     1.15052
     0.74585
     0.74585
     1.04935
     0.74585
     0.84702
     0.74585
     0.84702
     0.44235
     1.35285
     0.13885
     1.04935
     0.64468
     0.24001
    -0.06349
     0.74585
     0.84702
     0.44235
     0.13885
     0.54351
     0.13885
     0.13885
     0.44235
     0.44235
    -0.36699
     0.54351
     0.54351
     0.13885
     0.44235
     0.54351
    -0.26582
    -0.26582
    -0.16466
     0.03768
     0.54351
     0.13885
    -0.06349
    -0.06349
     0.44235
    -0.06349
    -0.26582
     0.34118
     0.03768
    -0.06349
     0.13885
     0.13885
     0.03768
    -0.16466
    -0.16466
     0.03768
     0.54351
     0.13885
    -0.16466
     0.03768
     0.13885
    -0.06349
     0.13885
    -0.06349
     0.24001
    -0.16466
    -0.26582
     0.13885
     0.03768
    -0.26582
    -0.06349
    -0.36699
    -0.06349
     0.44235
     0.13885
    -0.36699
     0.13885
     0.03768
    -0.36699
    -0.36699
     0.54351
     0.03768
    -0.26582
    -0.36699
     0.13885
    -0.06349
    -0.26582
     0.03768
    -0.06349
     0.34118
    -0.16466
    -0.26582
     0.13885
    -0.16466
    -0.26582
     0.13885
     0.44235
    -0.06349
    -0.16466
    -0.06349
     0.24001
     0.03768
    -0.06349
    -0.56932
    -0.46816
     0.13885
    -0.36699
    -0.06349
    -0.26582
    -0.36699
    -0.67049
    -0.67049
    -0.06349
    -0.46816
    -0.87283
    -0.36699
    -0.16466
    -1.47983
    -0.97399
    -0.87283
    -0.46816
     0.34118
    -0.06349
    -0.87283
    -0.67049
     3.88203
     7.42288
     7.52405
     2.76919
    -2.08683
    -3.40201
    -1.27749
     1.55519
     3.37619
     3.47736
     2.76919
     1.55519
     0.03768
    -0.06349
    -1.17633
    -2.39033
    -2.59267
    -1.98567
    -2.08683
    -1.07516
    -0.36699
    -0.36699
    -0.06349
     0.13885
     0.54351
     0.34118
     0.54351
    -0.26582
     0.13885
     0.34118
     0.94818
     0.74585
     0.34118
     0.03768
     0.24001
    -0.06349
     1.04935
     0.74585
     0.34118
     0.44235
     0.34118
     0.74585
     0.44235
     0.44235
     0.44235
     0.54351
     0.54351
     1.15052
     0.54351
     0.34118
     0.13885
     0.54351
     0.74585
     0.84702
     0.54351
     0.44235
     0.34118
     0.64468
     0.64468
     0.34118
     0.03768
     0.44235
     0.64468
     0.74585
     0.34118
     0.34118
    -0.06349
    -0.26582
     0.13885
     0.44235
     0.13885
    -0.67049
    -0.16466
    -0.06349
    -0.26582
    -0.87283
    -0.46816
    -1.58100
    -0.77166
    -0.46816
    -0.97399
    -1.27749
    -1.58100
    -1.78333
    -1.58100
    -0.87283
    -1.58100
    -2.08683
    -1.78333
    -1.78333
    -1.78333
    -1.98567
    -1.78333
    -1.47983
    -1.88450
    -1.27749
    -1.37866
    -1.27749
    -1.88450
    -1.17633
    -1.47983
    -0.97399
    -0.77166
    -1.47983
    -0.87283
    -0.46816
    -0.77166
    -0.26582
    -0.87283
    -0.06349
    -0.77166
    -0.06349
     0.13885
    -0.06349
    -0.16466
    -0.06349
    -0.06349
    -0.56932
     1.04935
     0.03768
    -0.06349
    -0.16466
     0.24001
     0.03768
    -0.06349
     0.03768
    -0.16466
    -0.16466
     0.03768
    -0.36699
    -0.06349
    -0.26582
    -0.87283
    -0.56932
     0.34118
    -0.67049
    -0.46816
    -0.56932
    -0.56932
    -0.46816
    -0.56932
    -0.67049
    -0.56932
    -0.16466
    -0.36699
    -0.06349
    -0.16466
    -0.87283
    -0.87283
    -0.87283
     0.13885
    -0.06349
    -0.36699
    -0.56932
    -0.26582
    -0.36699
    -0.06349
    -0.26582
    -0.46816
    -0.56932
    -0.26582
    -0.16466
     0.24001
    -0.26582
    -0.56932
    -0.87283
     0.13885
     0.13885
    -0.46816
    -0.67049
    -0.06349
    -0.16466
    -0.06349
    -0.46816
    -0.67049
    -0.26582
    -0.36699
    -0.26582
    -0.06349
    -0.26582
    -1.37866
    -1.68216
    -0.97399
     0.24001
    -0.97399
    -0.97399
    -0.67049
     0.84702
     3.57853
     6.00654
     4.08437
    -1.47983
    -5.22301
    -2.89617
     0.03768
     3.07269
     3.57853
     1.85869
     0.64468
     0.64468
    -0.97399
    -0.97399
    -1.68216
    -1.78333
    -2.39033
    -0.67049
    -0.97399
    -0.77166
    -0.56932
    -0.06349
     0.24001
     0.34118
     0.34118
    -0.36699
    -0.26582
     0.54351
     0.34118
    -0.06349
    -0.26582
    -0.06349
    -0.06349
     0.44235
    -0.06349
    -0.06349
    -0.16466
     0.03768
     0.03768
     0.13885
    -0.16466
     0.24001
    -0.46816
     0.03768
     0.74585
     0.03768
     0.24001
    -0.06349
    -0.26582
    -0.16466
     0.54351
     0.34118
     0.34118
     0.03768
     0.03768
     0.64468
     0.34118
     0.54351
     0.13885
    -0.06349
     0.34118
     0.54351
     0.03768
     0.34118
     0.03768
     0.24001
     0.03768
     0.34118
     0.34118
     0.13885
     0.34118
     0.74585
     0.13885
     0.34118
     0.13885
    -0.06349
     0.54351
     0.54351
     0.34118
     0.13885
     0.54351
    -0.06349
     0.34118
     0.34118
     0.34118
    -0.06349
     0.13885
     0.13885
     0.54351
     0.13885
    -0.26582
     0.03768
     0.54351
     0.54351
    -0.56932
     0.54351
     0.03768
     0.03768
     0.64468
     0.34118
     0.03768
     0.34118
     0.03768
     0.34118
     0.74585
     0.34118
     0.34118
    -0.36699
     0.54351
     0.54351
     0.24001
     0.13885
     0.34118
     0.34118
     0.03768
     0.34118
     0.24001
     0.44235
     0.64468
    -0.06349
    -0.06349
     0.34118
     0.44235
    -0.26582
    -0.16466
     0.84702
     0.44235
    -0.26582
     0.13885
    -0.26582
     0.03768
    -0.06349
     0.13885
    -0.16466
     0.24001
     0.03768
    -0.36699
     0.44235
     0.13885
    -0.67049
    -0.16466
     0.24001
     0.13885
     0.34118
     0.13885
     0.13885
    -0.16466
    -0.06349
    -0.06349
     0.24001
     0.24001
     0.24001
    -0.26582
     0.13885
     0.24001
    -0.16466
    -0.77166
     0.34118
     0.24001
     0.03768
     0.44235
     0.03768
    -0.06349
    -0.16466
    -0.36699
     0.44235
    -0.36699
     0.13885
    -0.26582
    -0.16466
    -0.26582
     0.13885
    -0.67049
    -0.46816
    -0.16466
    -0.36699
    -0.06349
    -0.36699
    -0.26582
    -0.46816
    -0.97399
    -0.36699
    -0.16466
    -0.36699
    -0.56932
    -0.97399
    -0.56932
    -0.56932
    -0.77166
    -1.17633
    -0.67049
    -0.67049
    -0.16466
    -1.07516
    -1.47983
    -1.88450
    -1.98567
    -2.39033
    -3.60434
    -0.77166
     2.46569
     0.54351
    -1.27749
    -1.78333
    -2.79500
    -1.98567
     2.06102
     2.66802
     0.84702
     1.65635
     0.84702
     1.35285
     1.45402
     0.94818
     1.55519
     1.15052
     0.74585
     0.84702
     0.64468
     0.54351
    -0.16466
    -0.26582
    -0.36699
    -0.67049
    -0.56932
    -0.67049
    -0.97399
    -0.87283
    -1.07516
    -0.97399
    -0.36699
    -0.77166
    -0.46816
    -0.46816
    -0.97399
    -0.77166
    -0.26582
    -0.77166
    -0.36699
    -0.36699
    -0.46816
    -0.56932
    -0.56932
    -0.36699
    -0.77166
    -0.97399
    -0.67049
    -0.67049
     0.34118
    -0.56932
    -1.07516
    -0.67049
    -0.26582
    -1.27749
    -0.87283
    -0.36699
    -0.67049
    -1.17633
    -0.56932
    -0.16466
    -1.17633
    -0.16466
    -0.97399
    -0.87283
    -0.56932
    -0.87283
    -0.56932
    -0.46816
    -0.97399
    -0.67049
    -0.87283
    -0.16466
    -0.56932
    -1.78333
    -1.78333
    -0.46816
    -0.77166
    -0.97399
    -1.17633
    -0.77166
    -0.97399
    -0.87283
    -0.77166
    -1.27749
    -0.77166
    -0.67049
    -0.97399
     0.13885
    -0.46816
    -0.67049
    -0.46816
    -0.26582
    -0.16466
    -0.87283
    -0.36699
    -0.56932
    -0.16466
     0.03768
    -0.26582
    -0.36699
    -0.56932
    -0.46816
    -0.46816
    -0.36699
     0.03768
    -0.67049
    -0.56932
     0.03768
    -0.26582
    -0.26582
    -0.67049
    -0.36699
    -0.67049
     0.13885
     0.13885
    -0.36699
    -0.97399
    -0.36699
    -0.97399
    -0.56932
     0.13885
    -0.46816
    -0.56932
    -0.26582
    -0.46816
    -0.36699
    -0.46816
    -0.46816
    -0.67049
    -0.77166
    -0.06349
    -0.46816
    -0.06349
    -0.56932
    -0.46816
    -0.97399
     0.44235
    -0.16466
    -0.87283
    -0.36699
    -0.26582
    -0.46816
    -0.46816
    -0.36699
    -0.56932
    -0.06349
    -0.26582
    -0.06349
    -0.56932
    -0.87283
    -0.77166
    -0.97399
     0.03768
     0.13885
    -0.67049
    -0.56932
    -0.87283
    -0.26582
    -0.26582
    -0.56932
    -0.67049
    -0.16466
    -0.26582
    -0.26582
    -0.26582
    -0.36699
    -0.46816
    -0.67049
    -0.36699
     0.24001
    -0.26582
    -0.67049
    -0.36699
    -0.56932
    -0.26582
    -0.97399
    -0.77166
    -0.67049
    -0.06349
    -0.56932
    -0.46816
    -0.97399
    -1.17633
    -0.87283
    -1.27749
    -0.46816
    -1.07516
    -1.17633
    -0.97399
    -0.77166
    -1.58100
    -1.47983
    -1.88450
    -2.08683
    -2.39033
    -1.98567
     2.06102
     3.98320
    -2.18800
    -4.00901
    -3.40201
    -1.37866
     0.44235
     1.95985
     0.24001
     0.13885
     0.03768
     0.13885
    -0.06349
     0.13885
    -0.77166
    -0.16466
     0.34118
    -0.16466
    -0.36699
    -0.67049
    -0.97399
    -0.97399
     0.03768
    -0.77166
    -0.97399
    -1.17633
    -1.58100
    -0.97399
    -1.27749
    -1.27749
    -1.27749
    -0.97399
    -0.97399
    -0.97399
    -1.37866
    -1.37866
    -1.47983
    -1.58100
    -0.26582
    -1.47983
    -1.27749
    -1.58100
    -1.17633
    -1.17633
    -1.27749
    -1.37866
    -1.27749
    -0.87283
    -1.07516
    -1.47983
    -0.87283
    -1.58100
    -1.27749
    -1.78333
    -0.46816
    -0.97399
    -1.68216
    -1.27749
    -1.37866
    -1.07516
    -1.07516
    -1.07516
    -1.78333
    -1.37866
    -1.17633
    -1.07516
    -1.07516
    -1.37866
    -1.68216
    -1.37866
    -1.68216
    -0.77166
    -1.37866
    -1.68216
    -1.68216
    -1.88450
    -1.37866
    -1.68216
    -1.68216
    -1.68216
    -1.78333
    -1.88450
    -1.98567
    -1.58100
    -2.08683
    -2.18800
    -2.59267
    -1.47983
    -1.58100
    -1.47983
    -1.88450
    -1.88450
    -2.18800
    -1.37866
    -1.37866
    -2.08683
    -1.68216
    -1.47983
    -1.37866
    -1.58100
    -1.07516
    -1.37866
    -1.98567
    -0.56932
    -0.77166
    -0.67049
    -0.97399
    -1.17633
    -0.56932
    -0.36699
    -0.36699
    -0.77166
    -0.56932
    -0.46816
    -0.06349
     0.13885
     0.13885
    -0.36699
    -0.67049
     0.13885
     0.64468
    -0.26582
     0.13885
     0.34118
    -0.06349
     0.64468
     0.34118
     0.03768
     0.34118
     0.03768
     0.13885
     0.74585
     0.94818
     0.34118
    -0.16466
     0.34118
     0.94818
     0.44235
     0.13885
     0.34118
     0.03768
     0.24001
     0.64468
     0.54351
     0.34118
    -0.06349
     0.74585
     0.13885
     0.44235
     0.44235
     0.24001
    -0.46816
     0.64468
     0.34118
     0.03768
    -0.26582
     0.54351
     0.24001
    -0.06349
     0.03768
     0.34118
    -0.16466
    -0.16466
     0.44235
     0.34118
     0.13885
     0.13885
    -0.36699
     0.34118
    -0.16466
    -0.26582
    -0.16466
    -0.26582
     0.13885
    -0.67049
     0.03768
    -0.16466
    -0.36699
     0.34118
    -0.46816
    -0.36699
    -0.16466
    -0.16466
    -1.68216
    -1.27749
    -0.46816
    -0.56932
    -0.26582
    -0.46816
    -1.07516
    -0.97399
     1.45402
     5.39954
     6.00654
     4.48903
    -2.08683
    -5.22301
    -3.19967
     0.13885
     2.26336
     3.07269
     2.46569
     1.15052
    -0.26582
    -1.37866
    -1.27749
    -2.08683
    -2.18800
    -2.18800
    -1.07516
    -1.37866
    -0.97399
    -0.46816
     0.24001
     0.13885
    -0.46816
     0.44235
     0.13885
     0.13885
     0.13885
     0.34118
     0.03768
    -0.06349
    -0.36699
    -0.26582
    -0.06349
    -0.16466
     0.13885
    -0.06349
    -0.87283
     0.13885
    -0.46816
    -0.77166
    -0.06349
     0.03768
    -0.46816
    -0.06349
    -0.36699
    -0.36699
    -0.56932
    -0.46816
     0.24001
    -0.06349
    -0.36699
    -0.26582
    -0.16466
    -0.06349
    -0.26582
    -0.77166
    -0.06349
    -0.06349
    -0.46816
    -0.06349
    -0.16466
     0.03768
    -0.77166
    -0.36699
    -0.06349
     0.13885
     0.03768
    -0.06349
    -0.46816
    -0.26582
     0.13885
    -0.36699
    -0.36699
     0.54351
     0.03768
    -0.06349
    -0.26582
    -0.06349
    -0.06349
    -0.16466
     0.03768
    -0.06349
    -0.06349
     0.13885
    -0.26582
    -0.16466
     0.03768
     0.13885
    -0.26582
     0.13885
     0.03768
    -0.36699
     0.03768
    -0.16466
    -0.06349
     0.03768
    -0.36699
     0.13885
    -0.06349
     0.13885
    -0.06349
     0.13885
    -0.16466
     0.03768
    -0.26582
     0.44235
     0.13885
    -0.26582
     0.34118
     0.13885
     0.03768
     0.13885
    -0.06349
    -0.06349
     0.34118
    -0.06349
     0.24001
    -0.06349
    -0.46816
     0.24001
    -0.16466
    -0.06349
     0.13885
    -0.56932
     0.13885
     0.34118
     0.03768
    -0.46816
    -0.46816
    -0.06349
     0.13885
     0.34118
    -0.06349
    -0.16466
    -0.06349
     0.34118
    -0.26582
     0.13885
     0.24001
    -0.06349
    -0.06349
     0.54351
     0.24001
     0.24001
     0.34118
     0.64468
     0.13885
     0.54351
     0.94818
     0.54351
     0.34118
     0.54351
     0.54351
     0.64468
     0.84702
     0.74585
     0.44235
     0.74585
     0.54351
     0.54351
     0.64468
     0.34118
     0.44235
     1.04935
     0.74585
     0.34118
     0.44235
     0.54351
     0.54351
     0.44235
     0.64468
     0.84702
     0.34118
     0.44235
     0.54351
     0.84702
     0.34118
     0.44235
     0.64468
     0.54351
     0.74585
     0.64468
    -0.36699
     0.13885
     0.13885
     0.44235
     0.54351
     0.44235
    -0.46816
     1.35285
     4.18553
     6.81588
     6.81588
     1.65635
    -1.98567
    -3.40201
    -1.78333
     1.25168
     3.78086
     3.47736
     2.66802
     0.84702
    -0.36699
    -0.26582
    -1.07516
    -2.79500
    -2.08683
    -1.17633
    -0.97399
    -0.67049
    -0.16466
    -0.36699
     0.13885
    -0.06349
     0.34118
    -0.06349
    -0.46816
    -0.36699
    -0.56932
    -0.26582
    -0.36699
    -1.17633
    -1.47983
    -0.77166
    -1.17633
    -1.78333
    -1.58100
    -1.68216
    -1.68216
    -1.47983
    -1.98567
    -1.58100
    -1.88450
    -1.68216
    -2.08683
    -1.78333
    -1.37866
    -2.18800
    -2.39033
    -1.78333
    -1.58100
    -1.27749
    -2.18800
    -1.27749
    -1.27749
    -1.07516
    -1.47983
    -0.87283
    -0.97399
    -0.77166
    -1.07516
    -0.16466
    -0.26582
    -0.16466
    -0.46816
    -0.16466
     0.34118
     0.13885
     0.34118
    -0.06349
     0.03768
     0.34118
     0.34118
     0.64468
     0.03768
     0.03768
    -0.16466
    -0.16466
     0.34118
     0.24001
    -0.06349
     0.13885
    -0.26582
    -0.06349
     0.13885
    -0.56932
    -0.46816
    -0.26582
     0.03768
    -0.36699
    -0.06349
    -0.26582
    -0.56932
    -0.46816
     0.03768
     0.13885
    -0.67049
    -0.06349
    -0.26582
     0.13885
    -0.06349
    -0.16466
    -0.46816
    -0.26582
     0.34118
     0.13885
     0.34118
     0.03768
    -0.56932
    -0.26582
     0.24001
     0.74585
    -0.26582
    -0.06349
    -0.36699
     0.13885
     0.44235
     0.03768
    -0.26582
     0.03768
     0.34118
     0.84702
     0.13885
    -0.26582
     0.03768
    -0.06349
     0.13885
     0.84702
     0.74585
    -0.06349
    -0.26582
     0.24001
     0.03768
     0.03768
     0.34118
     0.13885
     0.13885
    -0.06349
     0.13885
     0.24001
    -0.26582
    -0.46816
    -0.67049
     0.94818
     0.54351
    -0.26582
    -0.26582
     0.24001
     0.13885
     0.13885
     0.54351
    -0.06349
    -0.26582
     0.24001
     0.54351
     0.54351
     0.03768
     0.34118
    -0.36699
     0.54351
     1.04935
     0.03768
     0.34118
     0.13885
    -0.16466
     0.34118
     0.24001
    -0.06349
     0.03768
     0.03768
    -0.06349
     0.34118
     0.13885
    -0.36699
    -0.46816
    -0.26582
    -0.26582
    -0.67049
    -0.46816
    -0.87283
    -1.07516
    -0.67049
    -0.46816
     1.15052
     2.26336
     4.18553
     3.47736
    -3.30084
    -4.41368
    -0.77166
     0.13885
     2.87036
     3.88203
     2.26336
     0.94818
     0.74585
     0.34118
    -0.36699
     0.54351
    -0.16466
     0.13885
     0.34118
     0.54351
     0.44235
     0.64468
     0.74585
     0.34118
    -0.26582
     0.74585
     1.04935
     0.34118
    -0.06349
    -0.16466
     0.24001
     0.34118
     0.34118
    -0.26582
    -0.06349
     0.03768
     0.03768
     0.24001
     0.13885
    -0.06349
    -0.87283
     0.13885
     0.44235
    -0.06349
     0.13885
    -0.36699
     0.03768
     0.13885
     0.34118
    -0.36699
     0.03768
     0.34118
     0.03768
    -0.06349
     0.34118
     0.24001
    -0.46816
    -0.36699
     0.54351
    -0.06349
     0.03768
     0.13885
    -0.26582
    -0.06349
    -0.06349
     0.13885
     0.13885
    -0.06349
    -0.06349
    -0.06349
    -0.06349
     0.03768
    -0.36699
    -0.06349
     0.44235
     0.34118
    -0.56932
     0.24001
    -0.06349
    -0.06349
    -0.16466
     0.34118
     0.24001
    -0.06349
    -0.06349
    -0.06349
     0.13885
     0.13885
    -0.06349
    -0.87283
     0.44235
     0.44235
    -0.16466
     0.24001
     0.03768
     0.13885
    -0.26582
     0.24001
     0.34118
    -0.06349
     0.34118
     0.13885
     0.24001
     0.44235
    -0.06349
    -0.36699
     0.03768
     0.34118
     0.34118
     0.13885
     0.03768
     0.13885
    -0.36699
     0.13885
     0.13885
    -0.16466
     0.24001
    -0.06349
     0.44235
     0.13885
     0.13885
    -0.06349
    -0.46816
     0.64468
    -0.26582
     0.34118
     0.34118
    -0.46816
    -0.36699
     0.13885
     0.03768
     0.13885
     0.44235
    -0.06349
    -0.36699
    -0.06349
     0.34118
     0.13885
    -0.77166
     0.34118
     0.34118
     0.13885
     0.44235
     0.34118
    -0.16466
     0.13885
    -0.16466
     0.54351
     0.13885
    -0.26582
     0.54351
     0.13885
     0.54351
     0.24001
    -0.26582
     0.44235
     0.13885
     0.44235
    -0.06349
     0.54351
     0.24001
     0.13885
     0.24001
     0.13885
     0.54351
     0.34118
     0.24001
     0.44235
     0.44235
     0.03768
    -0.26582
    -0.06349
     0.34118
    -0.26582
     0.24001
     0.03768
     0.13885
    -0.06349
     0.13885
     0.13885
     0.13885
    -0.16466
    -0.46816
    -0.36699
     0.03768
     0.03768
    -0.26582
    -0.26582
    -0.06349
     0.03768
    -0.77166
    -0.06349
    -0.26582
     0.24001
    -0.26582
    -1.37866
    -0.36699
    -0.26582
    -0.46816
    -4.11018
    -6.03235
    -1.98567
     2.56686
     2.06102
     1.15052
    -0.87283
    -3.09850
    -1.37866
     0.64468
     2.16219
     1.04935
     2.16219
     2.46569
     2.97153
     2.16219
     1.75752
     1.95985
     2.06102
     1.95985
     1.45402
     1.04935
     0.94818
     0.24001
     0.24001
     0.13885
    -0.87283
    -0.97399
    -0.77166
    -0.97399
    -0.36699
    -0.26582
    -0.56932
    -0.56932
    -0.46816
    -0.06349
    -0.26582
    -0.56932
     0.24001
    -0.16466
     0.03768
     0.03768
     0.13885
     0.03768
    -0.06349
    -0.06349
     0.44235
     0.03768
     0.24001
    -0.06349
     0.13885
     0.34118
    -0.26582
    -0.06349
     0.44235
    -0.16466
    -0.16466
     0.34118
     0.13885
    -0.26582
    -0.06349
    -0.46816
     0.13885
    -0.06349
     0.24001
    -0.06349
     0.34118
    -0.26582
     0.03768
    -0.16466
     0.03768
     0.34118
    -0.26582
     0.34118
     0.13885
     0.24001
    -0.26582
    -0.06349
     0.13885
    -0.16466
     0.44235
     0.24001
    -0.36699
    -0.06349
    -0.06349
    -0.06349
     0.13885
     0.54351
     0.03768
    -0.06349
     0.24001
     0.13885
     0.03768
    -0.46816
    -0.26582
     0.03768
     0.44235
     0.44235
     0.34118
     0.24001
    -0.06349
    -0.36699
    -0.26582
     0.74585
    -0.06349
     0.03768
     0.13885
     0.34118
     0.13885
     0.03768
    -0.26582
     0.13885
     0.13885
     0.34118
     0.34118
     0.24001
    -0.36699
     0.34118
    -0.06349
     0.54351
     0.03768
    -0.06349
    -0.06349
     0.03768
     0.13885
    -0.16466
    -0.56932
    -0.06349
     0.24001
     0.13885
    -0.06349
    -0.06349
    -0.26582
    -0.36699
    -0.46816
     0.64468
    -0.06349
    -0.46816
    -0.36699
    -0.26582
     0.24001
    -0.46816
    -0.46816
    -0.06349
    -0.67049
    -0.36699
    -0.16466
    -0.26582
    -0.46816
    -0.77166
    -1.07516
    -0.67049
     0.24001
    -0.67049
    -1.37866
    -0.77166
    -0.46816
    -0.56932
    -0.67049
    -0.87283
    -0.87283
    -0.56932
    -0.56932
    -0.87283
    -0.77166
    -0.77166
    -0.87283
    -0.87283
    -0.06349
    -0.97399
    -0.97399
    -0.87283
    -0.46816
    -0.87283
    -0.67049
    -0.97399
    -0.97399
    -0.87283
    -1.07516
    -1.17633
    -0.67049
    -0.87283
    -0.97399
    -1.58100
    -0.56932
    -0.67049
    -1.37866
    -1.47983
    -1.27749
    -1.27749
    -2.18800
    -1.68216
    -2.08683
    -1.47983
    -1.17633
    -1.17633
    -1.17633
     0.74585
     3.47736
     4.79254
     3.07269
    -3.30084
    -5.22301
    -2.99734
     0.54351
     2.76919
     3.07269
     1.75752
     0.44235
    -0.87283
    -1.27749
    -0.77166
    -1.78333
    -1.78333
    -1.68216
    -1.88450
    -0.97399
     0.03768
    -0.77166
    -0.26582
    -0.56932
    -0.56932
    -0.06349
    -0.16466
    -0.16466
    -0.26582
    -0.36699
    -0.36699
    -0.26582
     0.03768
    -0.46816
    -0.46816
    -0.46816
     0.54351
     0.34118
    -0.46816
     0.13885
     0.34118
     0.44235
     0.13885
     0.13885
     0.44235
     0.44235
     0.64468
     0.34118
     0.34118
     0.13885
     0.54351
     0.13885
     0.84702
     0.84702
     0.34118
     0.24001
     0.34118
     0.74585
     0.44235
     0.44235
     1.04935
     0.54351
     0.64468
     0.54351
     1.15052
     0.64468
     0.54351
     0.34118
     0.64468
     1.25168
     0.34118
     0.74585
     1.15052
     0.54351
     1.04935
     0.24001
     0.64468
     0.44235
     0.34118
     0.74585
     0.64468
     1.04935
     0.64468
     0.13885
    -0.16466
     1.04935
     0.84702
     0.54351
     0.13885
     0.64468
     0.84702
     0.13885
     0.84702
     0.34118
     0.54351
     0.74585
     0.94818
     0.44235
     0.44235
     0.34118
    -0.16466
     1.25168
     0.94818
     0.54351
     0.54351
     0.34118
     0.24001
     0.84702
     0.44235
     0.94818
     0.44235
     0.54351
     0.34118
     0.34118
     0.94818
     0.13885
     0.13885
     0.64468
     0.64468
     0.24001
     0.54351
     0.24001
     0.54351
     0.03768
     0.34118
     0.64468
     0.13885
     0.74585
     0.24001
     0.64468
     0.03768
     0.54351
    -0.36699
     0.03768
     0.94818
     0.74585
     0.03768
     0.03768
     0.13885
     0.34118
     0.13885
     0.34118
     0.44235
     0.03768
    -0.06349
     0.34118
     0.13885
     0.34118
     0.03768
    -0.06349
     0.54351
     0.34118
     0.13885
    -0.16466
     0.13885
    -0.06349
     0.03768
     0.24001
    -0.36699
     0.34118
    -0.26582
     0.44235
     0.13885
     0.34118
    -0.46816
    -0.77166
     0.34118
    -0.56932
    -0.06349
    -0.06349
    -0.06349
    -0.06349
    -0.36699
    -0.06349
     0.03768
    -0.36699
    -0.56932
    -0.26582
    -0.06349
    -0.06349
    -0.67049
    -1.58100
    -0.87283
     0.13885
    -0.77166
     0.13885
    -0.36699
     1.15052
     4.18553
     6.10771
     5.60187
    -0.46816
    -5.02068
    -4.00901
    -0.36699
     3.27503
     4.08437
     2.36452
     1.35285
     0.44235
    -0.97399
    -1.37866
    -1.07516
    -2.28917
    -1.78333
    -1.78333
    -1.17633
    -0.46816
    -0.16466
     0.34118
    -0.26582
     0.34118
     0.44235
     0.54351
    -0.46816
     0.94818
     0.34118
     0.03768
     0.44235
     0.03768
     0.24001
     0.03768
     0.13885
     0.03768
     0.03768
    -0.06349
    -0.16466
     0.13885
     0.03768
     0.13885
    -0.67049
     0.34118
    -0.06349
    -0.26582
     0.13885
     0.13885
     0.13885
     0.24001
     0.24001
    -0.16466
     0.13885
    -0.06349
    -0.26582
     0.34118
     0.13885
     0.64468
    -0.26582
     0.24001
     0.24001
     0.13885
     0.13885
     0.03768
    -0.56932
    -0.16466
     0.03768
     0.24001
     0.44235
     0.03768
     0.24001
    -0.56932
     0.03768
    -0.06349
    -0.06349
    -0.56932
     0.03768
     0.24001
    -0.06349
     0.34118
    -0.36699
    -0.16466
     0.03768
    -0.26582
    -0.26582
    -0.36699
     0.13885
    -0.26582
     0.03768
    -0.06349
     0.34118
    -0.77166
     0.24001
    -0.06349
    -0.46816
     0.13885
     0.03768
    -0.36699
     0.13885
    -0.16466
    -0.16466
     0.24001
     0.34118
    -0.26582
    -0.56932
     0.54351
     0.24001
    -0.67049
     0.13885
     0.13885
    -0.06349
    -0.06349
     0.03768
     0.34118
    -0.06349
    -0.56932
    -0.16466
     0.13885
     0.34118
     0.13885
    -0.06349
    -0.36699
    -0.16466
    -0.36699
     0.03768
     0.24001
    -0.26582
    -0.06349
     0.13885
     0.44235
    -0.26582
     0.13885
    -0.06349
     0.03768
     0.54351
    -0.06349
     0.13885
    -0.36699
     0.03768
    -0.16466
    -0.16466
     0.44235
     0.13885
    -0.46816
     0.13885
     0.03768
    -0.06349
    -0.46816
    -0.16466
     0.34118
     0.54351
     0.03768
     0.24001
    -0.16466
     0.54351
    -0.06349
     0.13885
     1.04935
     0.74585
     0.03768
     0.54351
     0.74585
     0.74585
     0.54351
     0.34118
     0.13885
     0.64468
     0.74585
     0.74585
     0.13885
     0.54351
     0.34118
    -0.16466
    -0.16466
     0.44235
    -0.06349
     0.34118
     0.84702
     0.44235
     0.34118
     2.16219
     4.48903
     6.71471
     6.20888
     0.94818
    -2.79500
    -3.30084
    -0.36699
     2.56686
     4.48903
     3.88203
     2.56686
     0.64468
     0.34118
    -0.46816
    -0.77166
    -1.27749
    -1.47983
    -0.46816
    -0.06349
     0.54351
     0.54351
     0.84702
     1.45402
     1.04935
     0.74585
     1.75752
     1.35285
     0.84702
     0.94818
     1.25168
     1.15052
     0.74585
     0.34118
     0.84702
     1.15052
     0.74585
     0.34118
     0.54351
     0.13885
     0.03768
     0.03768
     0.03768
    -0.06349
    -0.67049
    -0.67049
    -0.67049
    -0.77166
    -0.77166
    -1.37866
    -1.27749
    -1.27749
    -0.77166
    -1.37866
    -1.98567
    -1.68216
    -1.78333
    -1.78333
    -1.37866
    -1.27749
    -1.88450
    -1.47983
    -1.68216
    -1.37866
    -1.68216
    -1.47983
    -0.97399
    -1.07516
    -1.17633
    -0.87283
    -0.36699
    -0.46816
    -0.97399
    -0.77166
    -0.26582
     0.24001
    -0.06349
    -0.36699
     0.13885
    -0.06349
     0.64468
     0.54351
     0.13885
     0.24001
     0.64468
     0.34118
     0.64468
     0.64468
     0.44235
     0.34118
     0.44235
     0.94818
     0.54351
    -0.46816
     1.75752
     1.45402
     0.44235
     0.54351
    -0.56932
     0.24001
     0.64468
     0.84702
     0.54351
     0.94818
     0.34118
    -0.06349
    -0.67049
     0.13885
     0.34118
    -0.46816
    -0.56932
    -0.26582
     0.24001
    -0.36699
    -0.46816
    -0.36699
    -0.06349
    -0.06349
     0.03768
     0.13885
     0.03768
     0.13885
    -0.26582
     0.44235
     0.94818
     0.13885
     0.03768
     0.03768
     0.64468
     0.24001
     0.34118
     0.13885
     0.24001
     0.34118
     0.24001
     0.74585
     0.13885
     0.34118
     0.03768
     0.24001
     1.45402
     0.84702
    -0.06349
     0.64468
     0.64468
     0.74585
     0.13885
     0.64468
     0.34118
     0.34118
     1.04935
     0.64468
     0.54351
     0.54351
    -0.06349
    -0.06349
     1.15052
     1.04935
    -0.06349
     0.34118
     0.13885
     0.54351
     0.44235
     0.13885
     0.03768
     0.13885
     0.24001
     0.54351
     0.24001
     0.34118
    -0.16466
    -0.77166
    -0.36699
    -0.26582
    -0.06349
    -0.97399
    -0.97399
    -0.77166
     0.34118
     1.45402
     2.97153
     4.08437
     1.85869
    -3.90784
    -2.79500
    -0.26582
     1.25168
     3.37619
     3.88203
     2.56686
     1.25168
     0.64468
     0.64468
     0.13885
     0.64468
     0.44235
     0.44235
     0.54351
     0.64468
     0.44235
     0.54351
     1.15052
     0.64468
     0.34118
     0.03768
     1.15052
     1.15052
     0.34118
     0.34118
     0.13885
     0.54351
     0.44235
     0.44235
     0.44235
     0.54351
     0.44235
     0.54351
     0.34118
     0.44235
     0.24001
    -0.26582
     0.74585
     0.94818
     0.34118
     0.24001
     0.64468
     0.64468
     0.24001
     0.74585
     0.24001
     0.13885
     0.44235
     0.44235
     0.84702
     0.54351
     0.03768
    -0.26582
     0.44235
     0.64468
     0.44235
    -0.06349
     0.34118
     0.34118
     0.13885
     0.44235
     0.54351
     0.13885
     0.03768
     0.34118
     0.13885
     0.94818
     0.34118
    -0.46816
     0.03768
     0.54351
     0.34118
     0.13885
     0.13885
     0.54351
    -0.06349
     0.64468
    -0.16466
     0.34118
    -0.36699
     0.34118
     0.34118
     0.34118
     0.44235
    -0.16466
    -0.26582
     0.54351
     0.44235
     0.03768
     0.34118
     0.03768
     0.03768
     0.13885
     0.34118
     0.34118
     0.13885
    -0.16466
     0.34118
     0.24001
     0.54351
     0.54351
    -0.26582
     0.34118
     0.54351
    -0.26582
     0.44235
     0.13885
    -0.06349
     0.03768
     0.34118
     0.34118
    -0.16466
     0.13885
    -0.26582
     0.44235
    -0.06349
     0.03768
    -0.16466
     0.13885
     0.54351
    -0.06349
     0.13885
    -0.36699
    -0.26582
     0.34118
    -0.16466
     0.13885
    -0.16466
     0.54351
     0.03768
    -0.16466
     0.44235
     0.24001
    -0.06349
    -0.87283
     0.64468
     0.03768
     0.34118
     0.44235
    -0.06349
     0.24001
    -0.26582
     0.24001
     0.13885
     0.34118
    -0.06349
    -0.06349
     0.24001
     0.34118
     0.13885
    -0.46816
     0.34118
     0.34118
     0.03768
     0.24001
     0.24001
     0.13885
    -0.26582
     0.13885
     0.24001
    -0.16466
    -0.06349
    -0.06349
     0.03768
    -0.06349
     0.34118
    -0.06349
    -0.06349
    -1.07516
    -1.07516
    -0.97399
     0.13885
    -1.47983
    -3.40201
    -2.79500
     0.34118
     2.76919
     1.04935
    -0.77166
    -1.58100
    -0.67049
     1.35285
     1.25168
     1.55519
     2.56686
     2.46569
     1.95985
     1.65635
     2.06102
     1.75752
     2.26336
     1.75752
     2.36452
     0.84702
     1.55519
     0.94818
     0.44235
     0.03768
     0.34118
    -0.56932
     0.74585
     0.54351
     0.24001
     0.13885
    -0.06349
     0.24001
     0.03768
     0.34118
     0.34118
     0.13885
     0.24001
    -0.06349
     0.44235
     0.03768
     0.13885
    -0.36699
     0.13885
     0.44235
    -0.06349
     0.03768
     0.44235
     0.13885
    -0.16466
     0.24001
    -0.06349
     0.34118
     0.13885
     0.44235
     0.03768
     0.34118
     0.03768
    -0.36699
     0.24001
     0.34118
     0.44235
     0.03768
     0.54351
     0.44235
    -0.36699
    -0.16466
     0.34118
     0.34118
     0.74585
     0.44235
     0.13885
     0.13885
     0.24001
    -0.06349
     0.24001
     0.64468
     0.34118
     0.03768
     0.34118
     0.64468
    -0.06349
     0.13885
     0.03768
     0.13885
     0.34118
     0.64468
     0.13885
     0.24001
    -0.06349
     0.44235
    -0.16466
     0.34118
     0.03768
    -0.06349
     0.13885
     0.03768
     0.44235
    -0.26582
    -0.46816
     0.54351
     0.13885
    -0.16466
     0.13885
     0.13885
     0.34118
     0.13885
    -0.36699
     0.24001
     0.54351
    -0.26582
     0.34118
     0.13885
     0.34118
     0.13885
     0.03768
     0.13885
     0.24001
     0.34118
     0.34118
    -0.16466
    -0.06349
     0.13885
    -0.06349
     0.44235
     0.13885
     0.03768
    -0.26582
     0.03768
    -0.06349
     0.34118
    -0.16466
     0.13885
    -0.06349
     0.24001
     0.34118
    -0.06349
    -0.06349
     0.24001
     0.13885
    -0.06349
     0.54351
     0.44235
    -0.36699
     0.44235
    -0.16466
     0.24001
    -0.06349
    -0.26582
     0.13885
     0.13885
     0.34118
     0.03768
    -0.06349
    -0.26582
    -0.16466
    -0.36699
     0.54351
     0.34118
    -0.26582
     0.13885
     0.34118
     0.03768
    -0.36699
    -0.06349
    -0.06349
     0.13885
     0.24001
     0.34118
    -0.26582
     0.13885
     0.13885
    -0.16466
    -0.16466
     0.64468
    -0.06349
    -0.26582
    -0.16466
     0.44235
     0.13885
     0.13885
    -0.06349
    -0.36699
    -0.16466
     0.34118
    -0.06349
    -0.16466
    -0.67049
    -0.67049
     0.13885
     0.54351
    -0.56932
    -1.27749
    -0.77166
    -1.37866
    -0.87283
    -3.90784
    -2.79500
     2.66802
     3.37619
    -0.77166
    -1.37866
    -2.69384
    -2.39033
     0.84702
     2.26336
     1.75752
     1.35285
     0.54351
     1.65635
     1.65635
     1.04935
     1.45402
     0.94818
     1.04935
     0.84702
     1.04935
     0.64468
     0.03768
     0.13885
     0.03768
    -0.67049
     0.24001
    -0.16466
    -0.56932
    -0.67049
    -0.26582
    -0.06349
    -0.26582
    -0.46816
    -0.56932
    -0.26582
    -0.26582
    -0.26582
     0.13885
     0.13885
    -0.36699
    -0.06349
     0.13885
     0.64468
     0.03768
    -0.06349
     0.24001
     0.44235
     0.24001
     0.34118
     0.74585
     0.44235
     0.74585
     0.74585
     0.74585
     0.84702
     0.13885
     0.54351
     0.54351
     1.15052
     0.64468
     0.54351
     0.34118
     0.44235
     0.64468
     0.24001
     0.44235
     0.13885
     0.34118
     0.64468
     0.94818
     0.54351
     0.13885
     0.34118
     0.24001
     0.94818
     0.64468
     0.54351
     0.13885
     0.74585
     0.64468
     0.84702
     0.64468
     0.44235
     0.64468
     0.84702
     0.34118
     0.74585
     0.84702
     0.64468
     0.24001
     0.34118
     1.35285
     0.64468
     0.34118
     0.44235
     0.94818
     0.64468
     0.64468
     1.25168
     0.34118
     0.74585
     0.44235
     1.04935
     0.94818
     0.54351
     0.54351
     0.54351
     1.04935
     0.84702
     0.74585
     0.54351
     0.54351
     0.54351
     0.34118
     0.94818
     0.54351
     0.64468
     0.94818
     0.54351
     0.64468
     0.44235
     0.24001
    -0.06349
     0.74585
     1.04935
     0.03768
     0.34118
     0.54351
     0.24001
     0.13885
     0.44235
     0.54351
     0.13885
     0.54351
     0.34118
     0.64468
     0.13885
     0.13885
    -0.56932
     0.74585
     0.64468
     0.44235
     0.54351
     0.13885
     0.13885
     0.34118
     0.44235
     0.13885
     0.24001
     0.34118
     0.44235
     0.24001
     0.74585
    -0.16466
    -0.26582
    -0.06349
     0.94818
     0.44235
     0.24001
     0.03768
    -0.26582
     0.34118
     0.34118
     0.34118
     0.34118
     0.03768
     0.44235
     0.13885
     0.54351
     0.13885
    -0.06349
    -0.06349
     0.84702
     0.64468
     0.44235
     0.03768
    -0.06349
     0.03768
     0.34118
     0.13885
     0.34118
    -0.06349
    -0.26582
    -1.27749
     0.13885
     0.13885
    -0.67049
    -0.67049
    -0.06349
    -0.46816
    -0.97399
    -1.07516
    -1.78333
    -0.36699
    -0.56932
    -0.56932
     0.03768
    -0.56932
     1.85869
     5.09604
     7.22055
     5.39954
    -1.58100
    -5.72885
    -2.79500
     1.45402
     3.88203
     4.18553
     2.66802
     1.75752
     0.13885
    -1.17633
    -0.67049
    -1.27749
    -1.78333
    -1.37866
    -1.07516
    -0.26582
    -0.26582
    -0.67049
     0.24001
     0.13885
     0.34118
     0.44235
     0.34118
    -0.06349
    -0.06349
    -0.26582
     0.44235
     0.03768
    -0.06349
    -0.06349
     0.03768
    -0.06349
     0.13885
    -0.26582
    -0.77166
     0.13885
     0.34118
    -0.36699
    -0.16466
     0.13885
    -0.56932
    -0.36699
     0.34118
    -0.56932
    -0.06349
    -0.56932
    -0.26582
     0.03768
     0.03768
    -0.26582
    -0.77166
     0.13885
     0.24001
    -0.36699
     0.44235
    -0.77166
    -0.06349
    -0.26582
     0.03768
    -0.06349
    -0.06349
    -0.06349
    -0.26582
    -0.26582
    -0.16466
    -0.26582
    -0.77166
     0.13885
    -0.16466
    -0.46816
    -0.06349
     0.13885
    -0.36699
    -0.56932
    -0.16466
    -0.26582
    -0.06349
     0.34118
    -0.16466
    -0.26582
    -0.06349
    -0.16466
    -0.26582
    -0.36699
     0.03768
     0.13885
    -0.16466
     0.24001
     0.13885
    -0.06349
    -0.16466
    -0.06349
     0.13885
    -0.16466
    -0.26582
     0.13885
    -0.06349
     0.54351
     0.03768
    -0.56932
     0.44235
    -0.46816
    -0.26582
     0.44235
    -0.46816
    -0.06349
    -0.06349
    -0.26582
    -0.16466
    -0.06349
    -0.26582
    -0.67049
    -0.06349
    -0.06349
    -0.26582
    -0.16466
     0.13885
     0.24001
    -0.46816
     0.03768
     0.03768
     0.24001
    -0.06349
    -0.46816
    -0.06349
     0.24001
     0.24001
     0.24001
    -0.16466
     0.54351
     0.64468
     0.03768
    -0.06349
     0.44235
     0.03768
     0.13885
     0.64468
     0.24001
    -0.06349
     0.54351
     0.13885
     0.54351
     0.44235
    -0.36699
     0.13885
     0.34118
     0.24001
     0.24001
    -0.06349
     0.54351
     0.34118
    -0.26582
     0.24001
     0.24001
    -0.06349
     0.03768
     0.03768
     0.44235
     0.34118
     0.24001
    -0.16466
    -0.06349
     0.34118
     0.13885
    -0.16466
     0.44235
    -0.06349
     0.03768
     0.34118
     0.44235
    -0.06349
     0.13885
    -0.16466
     0.03768
     0.64468
     0.34118
     0.13885
     0.24001
     0.24001
     0.13885
    -0.36699
    -0.56932
    -0.36699
    -0.56932
     0.13885
     0.03768
     0.64468
    -0.87283
     0.54351
     3.78086
     6.41121
     6.00654
     0.84702
    -3.70551
    -4.21134
    -1.58100
     2.06102
     3.98320
     3.88203
     1.65635
     0.64468
    -0.67049
    -1.17633
    -1.37866
    -2.08683
    -1.27749
    -1.07516
    -0.26582
    -0.06349
     0.03768
     0.24001
     0.54351
     0.34118
     0.94818
     1.25168
     0.44235
    -0.26582
     0.64468
     0.74585
     0.54351
     0.13885
     0.03768
     0.13885
     0.34118
     0.13885
     0.24001
     0.03768
    -0.06349
    -0.16466
    -0.06349
     0.54351
     0.24001
     0.13885
     0.13885
     0.03768
     0.34118
    -0.26582
    -0.26582
     0.03768
     0.13885
     0.44235
    -0.06349
     0.13885
    -0.06349
     0.44235
    -0.67049
     0.44235
    -0.06349
    -0.26582
     0.24001
     0.13885
     0.03768
    -0.16466
    -0.26582
    -0.26582
    -0.16466
     0.54351
     0.34118
    -0.16466
    -0.06349
    -0.16466
     0.03768
     0.03768
     0.24001
     0.34118
     0.13885
     0.03768
     0.13885
    -0.26582
    -0.46816
     0.24001
     0.13885
     0.34118
    -0.06349
     0.13885
    -0.06349
    -0.06349
    -0.46816
    -0.26582
     0.54351
    -0.06349
    -0.46816
     0.13885
    -0.06349
     0.24001
    -0.16466
    -0.06349
     0.13885
    -0.06349
     0.44235
     0.13885
     0.13885
    -0.06349
    -0.06349
    -0.06349
     0.74585
     0.13885
     0.34118
    -0.06349
     0.34118
     0.44235
     0.34118
    -0.06349
    -0.06349
    -0.06349
     0.44235
     0.03768
     0.34118
     0.03768
    -0.06349
    -0.36699
     0.24001
     0.84702
    -0.36699
    -0.26582
     0.13885
     0.34118
     0.44235
     0.13885
     0.24001
    -0.16466
     0.54351
     0.54351
     0.24001
     0.54351
     0.34118
    -0.06349
     0.24001
     0.74585
     0.84702
    -0.16466
     0.24001
     0.44235
     0.34118
     0.03768
     0.24001
     0.13885
     0.13885
     0.74585
     0.13885
     0.24001
     0.24001
    -0.36699
    -0.26582
     0.54351
     0.54351
    -0.06349
    -0.06349
     0.34118
    -0.06349
     0.34118
     0.13885
    -0.06349
     0.34118
    -0.06349
     0.54351
     0.34118
     0.24001
     0.64468
     0.13885
     0.74585
     0.94818
     0.54351
     0.13885
     0.84702
     0.84702
     0.34118
    -0.26582
    -0.26582
     0.74585
     0.54351
     1.15052
     0.34118
     1.15052
     3.27503
     5.90537
     7.11938
     4.48903
    -2.39033
    -4.00901
    -2.39033
     2.16219
     4.69137
     4.48903
     3.37619
     1.95985
     0.94818
    -0.06349
    -0.56932
    -0.36699
    -1.27749
    -0.67049
    -0.67049
     1.15052
     0.64468
     1.35285
     1.15052
     1.04935
     1.25168
     1.25168
     1.04935
     0.94818
     1.35285
     0.94818
     1.85869
     0.74585
     1.04935
     0.64468
     0.34118
     1.55519
     1.04935
     0.94818
     0.64468
     0.74585
     0.24001
     0.84702
     0.64468
     0.54351
     0.24001
     0.24001
     0.24001
     0.03768
     0.13885
    -0.46816
    -0.97399
    -0.77166
    -0.36699
    -0.67049
    -0.97399
    -1.58100
    -1.07516
    -1.17633
    -1.37866
    -1.68216
    -1.58100
    -2.18800
    -1.58100
    -1.88450
    -1.58100
    -2.08683
    -2.28917
    -2.18800
    -1.47983
    -1.78333
    -2.59267
    -1.78333
    -2.18800
    -1.58100
    -1.37866
    -1.37866
    -1.58100
    -1.98567
    -1.07516
    -0.56932
    -1.27749
    -1.07516
    -1.17633
    -0.97399
    -0.36699
    -0.46816
    -0.46816
    -0.56932
    -0.16466
    -0.56932
     0.03768
    -0.16466
     0.03768
     0.13885
    -0.26582
    -0.06349
     0.34118
     0.44235
    -0.06349
    -0.77166
     0.34118
     0.54351
     0.13885
     0.03768
    -0.36699
    -0.26582
    -0.26582
     0.03768
    -0.06349
    -0.26582
    -0.26582
    -0.46816
    -0.56932
     0.13885
    -0.26582
    -0.77166
    -0.36699
    -0.06349
    -0.46816
    -0.06349
    -0.46816
     0.44235
    -0.67049
    -0.06349
     0.13885
    -0.16466
     0.03768
    -0.46816
     0.44235
    -0.26582
     0.13885
    -0.46816
    -0.26582
     0.34118
     0.34118
     0.24001
     0.13885
     0.03768
     0.13885
    -0.16466
     0.24001
    -0.06349
     0.24001
     0.24001
    -0.06349
     0.24001
     0.13885
     0.03768
    -0.26582
     0.64468
     0.34118
     0.44235
    -0.06349
     0.34118
    -0.06349
    -0.06349
     0.24001
     0.13885
     0.13885
     0.03768
    -0.06349
     0.13885
     0.44235
     0.03768
    -0.67049
     0.13885
     0.13885
    -0.16466
    -0.06349
     0.24001
     0.34118
    -0.46816
     0.13885
     0.44235
     0.13885
     0.13885
     0.13885
     0.64468
     0.13885
     0.34118
    -0.46816
    -0.16466
     0.54351
     0.34118
     0.24001
     0.34118
    -0.26582
    -0.26582
     0.24001
     0.13885
     0.34118
     0.24001
    -1.07516
    -0.77166
    -0.16466
     0.13885
    -1.37866
    -0.77166
    -0.97399
     0.44235
    -0.06349
     0.03768
     1.55519
     3.67970
    -1.98567
    -1.98567
    -0.87283
    -0.06349
     2.36452
     3.07269
     1.65635
     1.55519
     1.15052
     0.84702
     1.45402
     1.15052
     0.54351
     1.35285
     1.04935
     1.15052
     1.35285
     0.94818
     1.15052
     1.04935
     1.04935
     0.03768
     0.13885
     0.13885
     0.44235
    -0.36699
     0.24001
     0.24001
     0.34118
     0.34118
     0.13885
     0.13885
    -0.26582
    -0.16466
     0.03768
     0.24001
     0.03768
     0.13885
     0.44235
     0.03768
     0.24001
    -0.16466
     0.13885
     0.24001
     0.03768
     0.34118
     0.54351
     0.44235
    -0.26582
     0.03768
     0.24001
     0.44235
     0.03768
     0.03768
     0.13885
     0.13885
     0.24001
     0.24001
     0.13885
     0.13885
     0.13885
    -0.06349
     0.44235
     0.24001
    -0.06349
     0.03768
     0.03768
     0.34118
     0.13885
     0.13885
     0.13885
     0.13885
    -0.06349
     0.24001
    -0.46816
     0.34118
     0.03768
    -0.16466
     0.64468
     0.24001
     0.13885
     0.13885
    -0.26582
     0.13885
     0.13885
     0.44235
     0.13885
     0.13885
     0.34118
     0.24001
    -0.16466
     0.64468
     0.54351
     0.13885
     0.44235
     0.13885
     0.44235
     0.24001
     0.13885
    -0.06349
     0.44235
     0.54351
     0.74585
     0.44235
     0.13885
     0.24001
     0.03768
    -0.06349
     0.34118
     0.13885
     0.24001
     0.54351
     0.13885
     0.34118
     0.13885
     0.13885
     0.13885
     0.34118
     0.13885
     0.24001
     0.54351
     0.03768
     0.03768
     0.13885
     0.64468
     0.24001
    -0.36699
     0.24001
     0.34118
     0.44235
    -0.26582
    -0.06349
     0.34118
     0.74585
     0.13885
    -0.06349
     0.34118
    -0.06349
    -0.06349
    -0.16466
     0.54351
     0.24001
     0.03768
     0.13885
     0.44235
     0.54351
     0.03768
    -0.06349
     0.03768
     0.03768
     0.54351
     0.34118
    -0.36699
     0.03768
     0.54351
    -0.16466
     0.44235
     0.34118
     0.13885
    -0.97399
     0.64468
     0.34118
     0.13885
    -0.16466
    -0.36699
    -0.16466
     0.13885
     0.64468
     0.03768
     0.03768
    -0.26582
    -0.36699
    -0.67049
     0.94818
     0.13885
    -0.36699
    -0.26582
     0.34118
     0.13885
    -0.16466
    -0.26582
    -0.06349
     0.24001
     0.34118
     0.13885
    -0.06349
    -0.56932
    -0.06349
     0.03768
    -0.26582
    -0.36699
    -1.37866
    -0.06349
     0.13885
    -3.70551
    -4.91951
    -2.59267
     2.16219
     2.16219
     0.03768
    -2.18800
    -0.87283
     1.35285
     1.25168
     1.35285
     1.35285
     2.26336
     2.46569
     3.17386
     2.87036
     2.87036
     2.76919
     2.06102
     1.95985
     2.16219
     1.45402
     1.04935
     0.74585
     0.34118
    -0.16466
    -0.56932
    -0.67049
    -0.06349
    -0.56932
    -0.87283
    -0.16466
    -0.26582
    -0.26582
    -0.56932
    -0.36699
    -0.16466
     0.24001
    -0.06349
     0.24001
    -0.36699
    -0.46816
    -0.56932
    -0.06349
     0.84702
     0.03768
    -0.26582
    -0.26582
     0.03768
    -0.06349
     0.13885
    -0.26582
     0.03768
     0.03768
     0.34118
     0.03768
    -0.06349
     0.13885
    -0.26582
    -0.06349
     0.44235
     0.24001
     0.03768
    -0.46816
    -0.16466
    -0.06349
     0.13885
     0.34118
    -0.06349
    -0.06349
     0.34118
     0.13885
    -0.06349
    -0.06349
     0.44235
    -0.46816
     0.13885
     0.64468
     0.03768
     0.13885
    -0.06349
     0.13885
     0.13885
     0.03768
    -0.06349
    -0.06349
    -0.06349
     0.34118
     0.03768
    -0.06349
     0.03768
    -0.46816
    -0.36699
     0.34118
     0.34118
    -0.36699
    -0.26582
    -0.06349
     0.13885
     0.13885
    -0.26582
    -0.26582
     0.13885
     0.13885
     0.44235
     0.13885
     0.03768
    -0.36699
    -0.46816
     0.13885
     0.54351
    -0.56932
    -0.06349
    -0.26582
     0.34118
    -0.16466
    -0.06349
    -0.16466
    -0.06349
    -0.16466
     0.44235
    -0.06349
     0.34118
    -0.56932
    -0.77166
     0.03768
     0.34118
    -0.06349
    -0.26582
    -0.16466
    -0.06349
    -0.06349
    -0.06349
     0.13885
    -0.16466
    -0.06349
     0.13885
    -0.06349
     0.13885
     0.13885
    -0.46816
    -0.06349
     0.34118
     0.34118
     0.13885
    -0.36699
    -0.26582
    -0.06349
    -0.26582
     0.34118
     0.24001
    -0.36699
    -0.16466
     0.13885
     0.13885
     0.13885
    -0.56932
    -0.67049
     0.44235
    -0.16466
    -0.46816
    -0.06349
    -0.16466
    -0.16466
    -0.36699
    -0.16466
    -0.36699
    -0.16466
    -0.16466
    -0.56932
    -0.16466
     0.24001
    -0.56932
    -1.17633
     0.13885
     0.34118
    -0.36699
    -0.56932
    -0.77166
    -0.36699
    -0.87283
    -1.17633
    -1.17633
    -0.87283
    -1.58100
    -1.47983
    -2.08683
    -0.16466
     0.84702
     2.97153
     3.67970
     0.34118
    -4.31251
    -3.50317
    -1.78333
     1.25168
     3.37619
     2.16219
     1.15052
     0.84702
     0.24001
     0.44235
     0.13885
     0.34118
    -0.16466
    -0.26582
     0.64468
     0.74585
     0.74585
     0.74585
     1.25168
     0.34118
     1.15052
     0.74585
     1.04935
     1.04935
     1.25168
     0.34118
     0.94818
     1.15052
     1.15052
     0.74585
     0.13885
     1.25168
     1.04935
     1.35285
     0.94818
     0.54351
     0.74585
     0.84702
     1.04935
     0.64468
     0.94818
     0.54351
     0.64468
     1.15052
     0.94818
     1.04935
     0.13885
     0.44235
     0.94818
     0.64468
     0.74585
     0.44235
     0.44235
    -0.06349
     0.44235
     0.34118
     0.34118
     0.34118
     0.13885
     0.84702
     0.54351
     0.03768
     0.13885
     0.13885
     0.74585
     0.24001
     0.44235
     0.64468
     0.64468
     0.34118
     0.64468
     0.34118
     0.34118
     0.44235
     1.04935
     0.13885
     0.54351
     0.54351
     0.03768
    -0.06349
     1.04935
     0.24001
     0.34118
     0.84702
     0.24001
    -0.06349
     0.13885
     0.34118
     0.44235
     0.34118
     0.13885
     0.44235
     0.34118
     0.34118
     0.13885
    -1.17633
     0.03768
    -0.16466
    -0.46816
     0.44235
    -0.26582
    -0.67049
    -0.16466
    -0.36699
    -0.06349
    -0.36699
     0.03768
    -0.26582
    -0.16466
     0.13885
    -0.06349
    -0.16466
     0.13885
     0.44235
     0.44235
     0.84702
     0.54351
     0.34118
     0.03768
     0.13885
     0.54351
     0.84702
     0.34118
     0.54351
     0.24001
     0.34118
     0.84702
     0.13885
     0.13885
     0.64468
     0.54351
     0.44235
     0.84702
     0.13885
     0.03768
     0.34118
     0.34118
     0.64468
     0.94818
     0.03768
     0.03768
     0.34118
     0.34118
    -0.06349
     0.24001
     0.74585
    -0.06349
     0.44235
     0.34118
     0.44235
     0.03768
     0.13885
     0.34118
     0.64468
     0.13885
     0.13885
     0.34118
     0.34118
     0.34118
    -0.26582
    -0.26582
     0.24001
     0.24001
    -0.06349
     0.44235
     0.13885
    -0.26582
    -0.46816
    -0.46816
    -0.16466
     0.03768
    -0.26582
     0.03768
    -0.46816
    -0.06349
    -0.16466
    -0.56932
    -0.46816
    -0.46816
    -0.77166
    -0.67049
    -0.97399
    -1.27749
    -0.46816
    -0.97399
     0.13885
    -0.46816
    -0.26582
     2.16219
     6.10771
     6.71471
     3.67970
    -3.60434
    -4.41368
    -1.68216
     0.84702
     3.67970
     3.67970
     2.36452
     1.45402
    -0.46816
    -1.17633
    -1.47983
    -1.37866
    -2.28917
    -1.58100
    -1.17633
    -0.97399
    -0.67049
    -0.56932
    -0.06349
     0.03768
     0.24001
     0.13885
     0.84702
     0.03768
     0.24001
    -0.26582
     0.34118
     0.13885
     0.34118
    -0.26582
     0.24001
     0.03768
     0.24001
    -0.16466
     0.84702
     0.24001
    -0.67049
     0.13885
     0.34118
     0.54351
     0.24001
     0.24001
     0.03768
     0.13885
    -0.06349
     0.64468
    -0.67049
     0.54351
     0.34118
    -0.46816
     0.24001
     0.74585
    -0.06349
    -0.26582
     0.03768
    -0.26582
     0.13885
     0.24001
    -0.36699
     0.13885
     0.34118
     0.13885
     0.13885
    -0.16466
     0.13885
    -0.06349
    -0.06349
     0.34118
     0.03768
    -0.06349
    -0.06349
    -0.16466
     0.44235
    -0.26582
     0.13885
    -0.26582
     0.34118
     0.34118
    -0.06349
    -0.16466
    -0.36699
     0.13885
    -0.06349
     0.13885
     0.13885
    -0.16466
     0.13885
    -0.26582
     0.54351
    -0.06349
     0.03768
    -0.16466
     0.54351
     0.13885
     0.44235
    -0.06349
    -0.16466
     0.13885
    -0.46816
     0.74585
     0.34118
     0.24001
     0.03768
     0.13885
     0.34118
     0.44235
    -0.26582
     0.13885
     0.13885
     0.44235
     0.54351
     0.34118
    -0.06349
     0.34118
    -0.36699
     0.34118
     0.34118
     0.13885
    -0.06349
    -0.06349
     0.34118
    -0.06349
    -0.16466
     0.03768
     0.13885
     0.24001
     0.24001
     0.13885
    -0.06349
    -0.26582
     0.03768
    -0.26582
     0.64468
     0.34118
     0.03768
    -0.26582
     0.34118
    -0.06349
     0.03768
     0.03768
     0.13885
    -0.16466
    -0.06349
     0.34118
     0.13885
     0.03768
    -0.26582
    -0.06349
     0.74585
     0.34118
    -0.16466
     0.24001
    -0.06349
     0.54351
    -0.06349
     0.34118
     0.13885
    -0.26582
     0.13885
     0.44235
     0.44235
     0.13885
    -0.46816
    -0.46816
     0.13885
     0.64468
    -0.16466
    -0.26582
    -0.06349
    -0.06349
     0.34118
     0.13885
    -0.06349
    -0.36699
     0.24001
     0.34118
     0.34118
     0.13885
    -0.06349
    -0.77166
     0.13885
     0.64468
     0.24001
    -0.67049
    -0.46816
     0.13885
    -1.37866
    -1.17633
    -0.26582
    -0.06349
    -0.06349
     0.13885
    -0.67049
    -0.16466
     3.98320
     7.01821
     7.22055
     2.66802
    -3.09850
    -3.70551
    -1.07516
     1.75752
     3.37619
     3.67970
     2.56686
     0.84702
    -0.26582
    -0.97399
    -1.68216
    -2.28917
    -2.18800
    -1.98567
    -2.28917
    -1.07516
    -0.46816
    -0.36699
    -0.16466
    -0.16466
    -0.06349
     0.03768
     0.54351
     0.13885
     0.34118
     0.24001
     0.34118
     0.24001
     0.13885
     0.24001
    -0.46816
     0.34118
     0.84702
     0.24001
     0.13885
     0.44235
    -0.06349
     0.34118
     0.24001
     0.34118
    -0.36699
     0.13885
     0.34118
     0.54351
     0.13885
     0.13885
    -0.36699
    -0.06349
     0.54351
    -0.16466
     0.24001
     0.03768
     0.03768
     0.03768
     0.03768
    -0.06349
    -0.16466
     0.13885
    -0.06349
     0.13885
     0.24001
    -0.06349
    -0.46816
    -0.67049
     0.44235
     0.24001
     0.13885
     0.03768
    -0.16466
    -0.56932
     0.03768
     0.44235
    -0.06349
     0.24001
    -0.16466
     0.03768
     0.13885
     0.13885
     0.34118
    -0.97399
    -0.06349
     0.64468
    -0.26582
     0.24001
     0.03768
    -0.16466
     0.13885
    -0.26582
    -0.16466
     0.13885
    -0.36699
    -0.06349
    -0.16466
    -0.06349
     0.34118
    -0.56932
     0.13885
     0.13885
    -0.06349
    -0.16466
    -0.16466
    -0.16466
    -0.16466
     0.54351
     0.34118
    -0.16466
     0.13885
    -0.16466
     0.13885
     0.44235
     0.13885
     0.03768
    -0.46816
     0.34118
     0.44235
     0.13885
     0.24001
     0.34118
    -0.16466
     0.13885
    -0.56932
     0.84702
    -0.06349
    -0.16466
    -0.16466
     0.34118
     0.24001
    -0.36699
    -0.36699
     0.03768
     0.24001
    -0.06349
    -0.26582
     0.03768
    -0.06349
    -0.36699
     0.13885
    -0.06349
     0.34118
    -0.36699
     0.13885
    -0.16466
     0.74585
     0.13885
    -0.67049
     0.13885
     0.24001
    -0.16466
     0.64468
     0.44235
     0.44235
     0.03768
     0.34118
     0.84702
     0.64468
     0.34118
     0.54351
     0.64468
     1.04935
     0.44235
    -0.06349
     0.13885
     0.94818
     0.74585
     0.74585
     0.44235
     0.24001
     0.44235
     0.54351
     0.34118
     0.94818
     0.34118
     0.24001
     1.55519
     1.55519
     0.44235
     0.34118
    -0.06349
     0.54351
     0.84702
     0.74585
     0.94818
     0.94818
    -0.06349
    -0.67049
    -0.56932
     0.34118
     0.13885
     0.13885
    -0.16466
    -0.97399
     0.54351
     4.79254
     7.32171
     7.62522
     1.45402
    -2.99734
    -3.19967
    -0.06349
     1.95985
     3.37619
     3.37619
     3.07269
     1.35285
     0.44235
    -0.46816
    -1.58100
    -2.39033
    -1.98567
    -2.49150
    -1.88450
    -0.97399
    -0.67049
    -0.56932
    -0.16466
    -0.26582
    -0.16466
    -0.36699
     0.03768
    -0.06349
    -0.36699
    -0.26582
    -0.77166
    -0.67049
    -0.26582
    -0.77166
    -1.37866
    -0.87283
    -0.77166
    -1.47983
    -0.77166
    -0.77166
    -1.37866
    -1.58100
    -0.97399
    -0.87283
    -1.07516
    -1.27749
    -1.68216
    -0.97399
    -1.07516
    -1.17633
    -1.47983
    -0.97399
    -1.07516
    -0.87283
    -0.67049
    -0.87283
    -1.47983
    -0.97399
    -0.87283
    -0.87283
    -0.46816
    -0.56932
    -0.77166
    -0.67049
    -0.36699
    -0.56932
    -0.56932
    -0.26582
    -0.06349
    -0.56932
     0.03768
    -0.56932
    -0.06349
    -0.77166
    -0.56932
     0.03768
    -0.16466
     0.03768
    -0.26582
    -0.77166
    -0.36699
    -0.06349
    -0.87283
    -0.67049
    -0.36699
    -0.97399
     0.03768
    -0.16466
    -0.26582
    -0.67049
    -0.97399
    -0.87283
    -0.46816
    -0.06349
    -0.87283
    -0.87283
    -0.67049
    -0.67049
    -0.77166
    -0.77166
    -0.06349
    -0.67049
    -0.67049
    -0.67049
    -0.56932
    -0.36699
    -0.56932
    -0.67049
    -0.26582
    -0.06349
    -0.06349
    -0.46816
    -0.56932
    -0.56932
     0.03768
    -0.56932
     0.13885
    -0.06349
    -0.67049
     0.03768
    -0.06349
     0.24001
     0.03768
    -0.46816
    -0.06349
     0.03768
     0.24001
    -0.16466
     0.03768
    -0.16466
     0.13885
    -0.26582
     0.54351
    -0.26582
    -0.06349
     0.13885
     0.34118
     0.24001
    -0.06349
    -0.46816
     0.13885
    -0.16466
     0.44235
    -0.06349
    -0.26582
    -0.36699
    -0.36699
    -0.26582
    -0.26582
     0.44235
     0.13885
    -0.87283
     0.03768
    -0.06349
     0.34118
    -0.26582
    -0.46816
     0.03768
     0.34118
     0.24001
    -0.16466
    -0.16466
     0.13885
    -0.06349
    -0.36699
     0.54351
     0.24001
    -0.16466
    -0.06349
     0.34118
    -0.06349
     0.13885
    -0.56932
     0.03768
     0.44235
     0.13885
    -0.06349
     0.13885
    -0.06349
    -0.06349
    -0.26582
     0.74585
     0.54351
    -0.46816
    -0.26582
     0.13885
    -0.06349
    -0.56932
    -0.97399
    -0.36699
    -0.46816
    -0.46816
    -0.46816
    -1.17633
    -0.56932
     1.35285
     2.87036
     4.79254
     2.66802
    -3.19967
    -2.89617
    -1.58100
     1.55519
     3.47736
     2.66802
     1.75752
     1.35285
     0.74585
     1.04935
     0.44235
    -0.26582
    -0.36699
    -0.26582
     0.44235
     0.64468
     0.34118
     0.24001
     0.44235
     0.24001
     0.64468
     0.34118
     0.03768
     0.03768
     0.34118
     0.13885
    -0.06349
     0.13885
    -0.06349
    -0.06349
    -0.26582
     0.94818
     0.13885
    -0.06349
    -0.06349
     0.34118
     0.44235
     0.03768
     0.03768
    -0.26582
     0.34118
     0.34118
     0.13885
    -0.06349
     0.34118
    -0.06349
    -0.26582
     0.44235
     0.94818
    -0.46816
    -0.26582
    -0.06349
     0.34118
     0.54351
    -0.36699
     0.03768
    -0.06349
     0.64468
     0.13885
     0.64468
    -0.16466
     0.34118
    -0.26582
     0.44235
     0.64468
     0.03768
    -0.06349
     0.13885
     0.24001
     0.34118
     0.24001
     0.34118
    -0.56932
     0.34118
     0.54351
     0.13885
     0.24001
    -0.16466
     0.03768
    -0.26582
     1.04935
     0.54351
    -0.46816
     0.24001
     0.13885
     0.34118
    -0.06349
     0.03768
     0.13885
    -0.06349
     0.44235
     0.44235
     0.03768
     0.34118
    -0.87283
     0.13885
     0.54351
     0.54351
     0.03768
    -0.26582
     0.13885
    -0.26582
     0.34118
    -0.16466
    -0.06349
    -0.16466
     0.34118
     0.44235
     0.44235
     0.03768
    -0.16466
    -0.67049
     0.64468
     0.54351
     0.03768
    -0.16466
     0.13885
     0.13885
     0.03768
     0.34118
    -0.26582
    -0.06349
     0.13885
     0.03768
     0.13885
     0.13885
    -0.06349
    -0.16466
    -0.36699
     0.34118
    -0.06349
     0.03768
    -0.16466
     0.13885
     0.13885
     0.13885
     0.34118
    -0.26582
    -0.26582
    -0.06349
     0.03768
     0.24001
    -0.26582
    -0.36699
    -0.67049
     0.64468
    -0.16466
    -0.16466
    -0.36699
    -0.26582
    -0.16466
    -0.56932
    -0.06349
    -0.67049
    -0.67049
     0.13885
    -0.06349
     0.13885
    -0.16466
    -0.36699
    -0.97399
     0.44235
     0.13885
    -0.16466
    -0.46816
    -0.26582
    -0.16466
     0.03768
    -0.06349
    -0.36699
    -0.06349
    -0.36699
     0.13885
    -0.36699
     0.13885
    -0.16466
    -0.77166
    -0.36699
     0.34118
    -0.26582
    -0.06349
    -0.46816
    -0.87283
    -0.06349
    -0.56932
    -0.36699
    -0.06349
    -0.46816
    -1.27749
    -0.87283
    -0.87283
    -0.87283
    -1.98567
    -4.00901
    -3.40201
    -0.67049
     2.46569
     1.04935
    -1.58100
    -2.89617
    -0.26582
     1.95985
     1.65635
     0.74585
     1.75752
     1.65635
     3.27503
     2.56686
     1.95985
     1.35285
     2.56686
     2.36452
     2.36452
     1.45402
     0.64468
     0.03768
     0.34118
    -0.67049
    -0.46816
    -0.46816
    -0.87283
    -0.97399
    -0.46816
    -0.36699
    -0.46816
    -1.17633
    -0.56932
     0.34118
    -0.36699
    -0.16466
    -0.46816
    -0.26582
    -0.36699
     0.03768
    -0.16466
     0.13885
    -0.56932
    -0.06349
    -0.36699
    -0.26582
     0.03768
    -0.67049
    -0.36699
     0.03768
    -0.67049
    -0.16466
     0.13885
    -0.56932
    -0.36699
    -0.26582
    -0.06349
    -0.16466
    -0.26582
    -0.26582
    -0.26582
     0.03768
     0.13885
    -0.56932
    -0.67049
    -0.06349
     0.13885
    -0.06349
    -0.16466
    -0.06349
     0.13885
    -0.36699
    -0.26582
    -0.06349
     0.03768
    -0.16466
    -0.26582
     0.34118
    -0.16466
    -0.06349
    -0.26582
     0.24001
    -0.06349
    -0.06349
    -0.26582
    -0.16466
     0.13885
    -0.56932
    -0.46816
     0.03768
     0.13885
    -0.16466
    -0.06349
    -0.36699
    -0.16466
     0.03768
    -0.77166
    -0.26582
     0.03768
    -0.06349
    -0.36699
     0.13885
    -0.06349
    -0.46816
    -0.36699
     0.03768
     0.13885
    -0.26582
    -0.06349
    -0.16466
    -0.26582
     0.03768
    -0.87283
    -0.36699
     0.03768
    -0.46816
    -0.36699
     0.24001
    -0.46816
    -0.56932
    -0.77166
     0.03768
    -0.26582
    -0.26582
    -0.16466
    -0.56932
    -0.06349
    -0.16466
    -0.56932
    -0.56932
     0.03768
    -0.46816
    -0.56932
    -0.06349
     0.03768
    -0.46816
    -0.56932
    -0.16466
    -0.36699
     0.13885
    -0.16466
    -0.67049
    -0.26582
    -0.16466
    -0.16466
    -0.67049
     0.03768
    -0.16466
    -0.16466
    -0.36699
     0.13885
    -0.36699
    -0.36699
    -0.56932
    -0.06349
     0.03768
    -0.36699
    -0.36699
    -0.06349
     0.03768
    -0.26582
     0.13885
     0.13885
     0.03768
    -0.16466
     0.03768
     0.34118
    -0.46816
     0.03768
    -0.06349
    -0.36699
     0.34118
     0.44235
    -0.26582
    -0.67049
    -0.16466
     0.03768
    -0.56932
    -0.46816
     0.13885
    -0.87283
    -0.67049
    -0.77166
     0.13885
    -0.46816
    -0.26582
    -0.97399
     0.64468
     3.07269
     5.60187
     4.99487
     2.56686
    -0.06349
    -0.36699
    -0.46816
     1.55519
     2.66802
     2.66802
     2.56686
     1.95985
     1.15052
     0.34118
    -0.46816
    -1.37866
    -1.88450
    -1.68216
    -1.68216
    -1.78333
    -1.78333
    -1.58100
    -1.27749
    -0.97399
    -1.17633
    -1.27749
    -1.58100
    -1.07516
    -1.58100
    -1.27749
    -1.27749
    -1.07516
    -0.36699
    -0.16466
    -0.26582
     0.13885
     0.03768
     0.44235
     0.34118
     1.45402
     1.65635
     1.15052
     0.74585
     1.35285
     2.26336
     2.56686
     2.36452
     1.75752
     1.65635
     2.16219
     1.75752
     2.36452
     1.45402
     1.65635
     2.16219
     1.75752
     2.46569
     1.75752
     1.85869
     1.65635
     2.06102
     1.65635
     1.45402
     1.95985
     1.25168
     1.35285
     1.45402
     2.06102
     1.04935
     0.74585
     0.94818
     0.84702
     1.35285
     0.94818
     0.34118
     0.44235
     0.94818
     0.94818
     0.44235
     0.03768
    -0.06349
     0.13885
     0.44235
     0.64468
     0.44235
     0.03768
     0.34118
    -0.06349
     0.13885
     0.44235
    -0.46816
    -0.06349
     0.54351
     0.13885
     0.34118
     0.13885
    -0.16466
    -0.06349
     0.34118
     0.13885
     0.34118
    -0.06349
    -0.16466
    -0.06349
     0.34118
     0.64468
    -0.06349
    -0.46816
     0.13885
     0.24001
     0.13885
     0.13885
    -0.06349
    -0.06349
     0.13885
     0.74585
     0.34118
     0.03768
    -0.06349
     0.13885
    -0.36699
     0.44235
     0.74585
    -0.06349
     0.34118
     0.54351
     0.44235
    -0.06349
     0.13885
     0.54351
     0.34118
     0.54351
     0.74585
     0.34118
     0.13885
     0.54351
    -0.16466
     0.44235
     0.84702
     0.03768
     0.44235
    -0.06349
     0.54351
     0.34118
     0.13885
     0.03768
     0.34118
     0.34118
     0.44235
     0.13885
     0.03768
    -0.16466
    -0.16466
     0.03768
     0.54351
     0.03768
    -0.06349
     0.03768
     0.34118
     0.34118
     0.13885
    -0.46816
     0.24001
     0.13885
     0.64468
     0.54351
    -0.16466
    -0.06349
    -0.46816
     0.13885
     0.64468
     0.44235
    -0.56932
    -0.06349
    -0.06349
     0.34118
     0.03768
    -0.06349
    -0.67049
    -0.06349
     0.13885
    -0.16466
    -0.06349
    -0.46816
    -0.36699
    -1.27749
    -0.06349
    -0.97399
    -0.26582
    -0.16466
     0.34118
    -0.46816
    -1.58100
     0.34118
     3.88203
     5.90537
     5.80421
     1.45402
    -0.46816
    -1.17633
    -0.56932
     0.44235
     2.06102
     2.46569
     2.16219
     1.25168
     0.24001
    -0.06349
    -1.47983
    -2.28917
    -2.79500
    -2.59267
    -1.58100
    -1.47983
    -0.77166
    -0.46816
    -0.56932
    -0.46816
    -0.36699
     0.84702
     0.03768
    -0.36699
     0.34118
    -0.36699
     0.13885
    -0.16466
     0.13885
    -0.16466
    -0.16466
     0.34118
     0.13885
     0.34118
    -0.06349
    -0.36699
    -0.46816
     0.54351
     0.54351
     0.03768
     0.03768
    -0.16466
    -0.16466
     0.03768
    -0.06349
     0.24001
    -0.77166
     0.24001
     0.13885
    -0.06349
     0.24001
    -0.26582
    -0.56932
    -0.16466
     0.74585
     0.03768
    -0.26582
    -0.16466
    -0.06349
     0.03768
     0.03768
     0.34118
    -0.06349
     0.03768
    -0.06349
     0.34118
     0.13885
     0.13885
    -0.77166
     0.24001
     0.44235
    -0.06349
    -0.16466
     0.03768
    -0.36699
    -0.06349
     0.24001
     0.13885
    -0.46816
    -0.46816
     0.13885
     0.03768
    -0.06349
     0.13885
    -0.77166
    -0.56932
     0.34118
     0.03768
     0.03768
    -0.06349
    -0.56932
    -0.06349
     0.13885
    -0.06349
    -0.16466
    -0.26582
     0.13885
    -0.06349
     0.24001
     0.13885
    -0.26582
    -0.56932
     0.44235
     0.13885
     0.03768
    -0.06349
    -0.46816
    -0.46816
    -0.06349
     0.03768
    -0.06349
    -0.46816
    -0.06349
     0.13885
    -0.77166
     0.03768
    -0.36699
    -0.56932
    -0.06349
    -0.06349
     0.13885
    -0.16466
    -0.26582
    -0.16466
    -0.06349
     0.13885
     0.54351
    -0.16466
    -0.26582
    -0.06349
    -0.06349
     0.34118
     0.03768
    -0.26582
    -0.16466
     0.24001
    -0.06349
     0.54351
    -0.16466
     0.03768
    -0.06349
     0.13885
     0.24001
     0.03768
    -0.06349
     0.13885
     0.03768
     0.03768
    -0.06349
    -0.36699
    -0.26582
    -0.06349
     0.34118
     0.13885
    -0.16466
    -0.06349
    -0.26582
     0.13885
    -0.06349
    -0.06349
     0.03768
    -0.06349
     0.13885
    -0.06349
    -0.46816
    -0.16466
    -0.56932
     0.13885
    -0.36699
    -0.16466
     0.44235
    -0.36699
    -0.06349
    -0.56932
    -0.36699
    -0.26582
    -0.16466
    -0.26582
    -0.87283
    -0.87283
     0.03768
     0.13885
    -0.16466
    -0.26582
    -1.27749
    -0.77166
     2.06102
     5.19720
     6.20888
     3.67970
     0.94818
    -0.26582
    -1.17633
    -0.87283
    -0.36699
     1.45402
     2.87036
     2.16219
     0.94818
     0.24001
    -0.97399
    -2.79500
    -2.89617
    -2.69384
    -2.49150
    -2.28917
    -1.17633
     0.74585
     1.15052
     1.04935
    -0.16466
    -0.16466
     0.44235
     0.64468
     0.74585
     0.64468
     1.55519
     1.04935
     0.44235
     0.64468
     0.44235
    -0.06349
    -0.36699
    -0.26582
    -0.06349
     0.24001
    -0.36699
    -0.06349
    -0.16466
    -0.36699
     0.34118
    -0.26582
     0.54351
     0.03768
    -0.06349
     0.54351
     0.54351
     0.24001
     0.44235
     0.24001
     0.03768
     0.94818
     0.84702
     0.54351
     0.34118
     0.84702
     0.44235
     0.24001
     0.44235
     1.25168
     0.64468
     0.44235
     0.44235
     0.54351
     0.03768
     0.24001
     0.34118
     0.64468
     0.64468
     0.03768
     0.64468
     0.03768
     0.44235
     0.13885
     0.13885
     0.34118
     0.24001
     0.34118
     0.74585
     0.44235
     0.13885
     0.13885
     0.34118
     0.34118
     0.54351
     0.44235
     0.03768
    -0.06349
     0.03768
    -0.06349
    -0.56932
     0.13885
     0.13885
    -0.56932
    -0.46816
    -0.36699
    -0.46816
    -0.67049
    -1.07516
    -1.27749
    -0.56932
    -0.67049
    -1.07516
    -0.97399
    -1.27749
    -1.47983
    -1.58100
    -0.77166
    -1.37866
    -1.58100
    -1.07516
    -0.77166
    -1.47983
    -1.37866
    -1.37866
    -1.37866
    -1.17633
    -0.77166
    -0.56932
    -1.47983
    -1.07516
    -0.67049
    -1.07516
    -0.26582
    -0.46816
    -0.97399
    -0.77166
     0.03768
    -0.46816
    -0.77166
    -0.46816
    -0.36699
    -0.16466
    -0.06349
    -0.46816
    -0.16466
    -0.77166
    -0.77166
    -0.46816
    -0.56932
    -0.06349
    -0.36699
    -0.56932
    -0.56932
    -0.16466
    -0.46816
    -0.87283
    -0.56932
    -0.56932
    -0.26582
    -0.06349
    -0.77166
    -0.77166
    -0.26582
    -0.67049
    -0.87283
    -0.36699
    -0.87283
    -0.67049
    -0.77166
    -0.16466
    -0.56932
    -0.67049
    -0.87283
    -0.56932
    -0.26582
     0.13885
    -0.77166
    -0.56932
    -0.87283
    -0.97399
    -1.17633
    -0.87283
     0.13885
    -1.37866
    -0.67049
    -0.56932
    -0.77166
     0.44235
     2.97153
     4.48903
     4.18553
    -0.06349
    -2.28917
    -2.28917
    -1.17633
     1.04935
     0.94818
     1.95985
     2.46569
     0.44235
    -0.06349
    -0.56932
    -1.27749
    -1.88450
    -2.18800
    -1.78333
    -1.37866
    -0.56932
    -0.26582
    -0.26582
    -0.36699
    -0.06349
    -0.06349
     0.13885
     0.64468
     0.34118
    -0.36699
    -0.46816
    -0.06349
     0.34118
    -0.16466
    -0.16466
     0.03768
    -0.67049
     0.34118
    -0.26582
     0.54351
    -0.26582
    -0.46816
    -0.46816
    -0.16466
     0.13885
     0.03768
    -0.26582
    -0.56932
     0.34118
    -0.26582
    -0.46816
    -0.67049
    -0.06349
    -0.06349
    -0.16466
     0.03768
    -0.26582
    -0.36699
    -0.97399
     0.03768
     0.34118
    -0.36699
    -0.46816
    -0.06349
    -0.26582
    -0.16466
    -0.46816
    -0.26582
     0.03768
     0.34118
     0.24001
     0.13885
    -0.06349
    -0.16466
    -0.06349
    -0.06349
     0.24001
    -0.26582
     0.03768
     0.24001
     0.03768
    -0.16466
    -0.06349
    -0.06349
     0.34118
    -0.36699
    -0.26582
     0.13885
     0.03768
     0.13885
    -0.46816
    -0.67049
     0.44235
    -0.06349
    -0.16466
    -0.26582
    -0.06349
    -0.16466
    -0.06349
    -0.06349
    -0.36699
    -0.16466
     0.13885
     0.13885
    -0.06349
    -0.06349
    -0.16466
    -0.36699
     0.24001
     0.44235
    -0.36699
     0.13885
     0.13885
     0.13885
     0.13885
     0.13885
    -0.06349
     0.13885
     0.24001
     0.13885
     0.34118
     0.13885
     0.24001
    -0.77166
     0.24001
     0.64468
    -0.16466
     0.34118
     0.03768
    -0.06349
     0.13885
     0.44235
     0.03768
     0.13885
     0.44235
     0.03768
     0.13885
    -0.16466
     0.03768
    -0.56932
    -0.26582
     0.94818
     0.34118
    -0.06349
     0.13885
    -0.06349
    -0.26582
    -0.06349
     0.13885
    -0.26582
     0.13885
     0.13885
     0.34118
     0.34118
     0.13885
    -0.26582
    -0.67049
     0.84702
     0.44235
     0.03768
    -0.06349
    -0.26582
     0.13885
     0.13885
    -0.06349
    -0.16466
    -0.06349
     0.03768
    -0.06349
     0.13885
     0.13885
     0.13885
    -0.77166
     0.13885
     0.34118
    -0.06349
    -0.06349
    -0.26582
     0.24001
    -0.16466
     0.44235
    -0.26582
    -0.06349
     0.24001
    -0.06349
     0.13885
     0.13885
    -0.36699
    -0.46816
    -0.06349
     0.24001
     0.13885
     0.24001
    -0.16466
    -0.36699
    -0.06349
     0.03768
    -0.26582
    -0.67049
    -0.56932
    -0.16466
    -0.36699
    -0.77166
    -0.56932
    -1.17633
    -1.07516
    -3.09850
    -2.79500
     3.47736
     5.29837
    -0.16466
    -1.78333
    -2.18800
    -0.97399
     0.94818
     1.85869
     2.46569
     1.65635
     1.85869
     2.16219
     1.45402
     0.24001
     0.74585
     1.04935
     0.44235
     0.94818
     0.74585
    -0.36699
    -0.06349
     0.74585
    -0.26582
    -0.06349
    -0.46816
    -1.27749
    -0.67049
    -0.16466
    -0.46816
    -0.77166
    -0.36699
    -0.36699
    -0.56932
    -0.06349
    -0.26582
    -0.67049
    -0.67049
    -0.16466
    -0.26582
    -0.26582
    -0.16466
    -0.26582
    -0.36699
    -0.16466
    -0.16466
    -0.67049
    -0.67049
    -0.06349
     0.03768
    -0.36699
    -0.26582
    -0.67049
    -0.36699
    -0.16466
    -0.16466
    -0.36699
     0.03768
    -0.46816
    -0.46816
    -0.46816
    -0.06349
    -0.36699
    -0.67049
    -0.06349
    -0.06349
    -0.06349
    -0.36699
    -0.36699
    -0.16466
    -0.16466
    -0.56932
     0.03768
    -0.06349
    -0.36699
    -0.56932
     0.13885
     0.44235
    -0.26582
    -0.97399
     0.03768
    -0.36699
     0.34118
    -0.36699
    -0.16466
    -0.36699
    -0.56932
    -0.36699
    -0.16466
    -0.06349
    -0.16466
    -0.56932
    -0.56932
    -0.06349
    -0.77166
    -0.67049
    -0.16466
    -0.06349
    -0.36699
    -0.36699
    -0.26582
    -0.16466
    -0.77166
    -0.26582
    -0.16466
    -0.06349
    -0.16466
    -0.06349
    -0.67049
    -0.16466
    -0.26582
    -0.46816
    -0.16466
    -0.26582
    -0.26582
    -0.56932
    -0.16466
    -0.16466
    -0.36699
    -0.46816
    -1.07516
    -0.36699
    -0.16466
    -0.46816
    -0.36699
    -0.26582
    -0.16466
    -0.46816
    -0.67049
    -0.06349
    -0.16466
    -0.67049
    -0.36699
     0.13885
    -0.56932
    -0.06349
    -0.46816
    -0.46816
    -0.06349
    -0.67049
    -0.36699
    -0.26582
    -0.26582
    -0.06349
    -0.97399
    -0.16466
    -0.26582
    -0.16466
    -0.26582
    -0.46816
     0.13885
    -0.87283
    -0.26582
    -0.56932
    -0.16466
     0.24001
    -0.67049
    -0.46816
    -0.56932
    -0.26582
    -0.56932
    -0.67049
    -0.16466
    -0.26582
    -0.26582
    -0.56932
     0.03768
    -0.67049
    -0.67049
    -0.46816
     0.24001
     0.03768
    -0.36699
    -0.97399
    -0.26582
     0.13885
    -0.56932
    -0.87283
     0.03768
    -0.36699
    -0.16466
     0.13885
    -0.56932
    -0.26582
    -0.36699
    -0.56932
    -0.16466
    -0.16466
    -0.16466
    -0.56932
    -0.16466
    -0.26582
    -0.67049
    -0.67049
     0.24001
    -0.56932
    -0.26582
    -0.06349
    -0.26582
    -0.26582
    -0.56932
    -0.46816
    -0.97399
    -0.67049
    -1.17633
     0.13885
    -1.27749
    -1.58100
    -1.37866
    -2.28917
    -2.28917
    -3.09850
     0.24001
     4.48903
     0.84702
    -1.47983
    -3.50317
    -3.30084
    -0.87283
     2.97153
     1.45402
     0.84702
     0.74585
     0.13885
     1.65635
     0.44235
     0.13885
    -0.16466
    -0.06349
    -0.26582
     0.34118
     0.24001
    -0.26582
    -0.46816
    -0.67049
    -0.67049
    -0.06349
    -0.67049
    -0.56932
    -1.58100
    -1.07516
    -0.67049
    -1.17633
    -0.46816
    -0.87283
    -0.87283
    -0.77166
    -0.97399
    -0.56932
    -1.27749
    -1.58100
    -1.07516
    -0.56932
    -0.97399
    -0.87283
    -1.07516
    -1.37866
    -1.17633
    -1.58100
    -0.77166
    -1.27749
    -1.17633
    -0.97399
    -1.37866
    -1.07516
    -1.58100
    -1.58100
    -1.68216
    -1.37866
    -1.47983
    -1.47983
    -1.78333
    -1.58100
    -1.88450
    -2.28917
    -2.08683
    -2.28917
    -2.49150
    -2.18800
    -2.49150
    -2.39033
    -2.59267
    -2.79500
    -3.19967
    -3.30084
    -2.69384
    -3.09850
    -2.89617
    -3.40201
    -3.50317
    -3.60434
    -3.50317
    -2.89617
    -3.09850
    -3.30084
    -2.79500
    -2.69384
    -2.69384
    -1.78333
    -1.98567
    -1.78333
    -1.37866
    -0.26582
    -0.77166
    -0.16466
    -0.16466
     0.13885
     0.24001
     1.25168
     1.15052
     0.74585
     1.04935
     1.45402
     1.55519
     1.35285
     1.35285
     1.35285
     1.55519
     1.45402
     1.15052
     1.25168
     1.75752
     0.84702
     0.84702
     1.55519
     1.55519
     0.74585
     0.94818
     0.94818
     0.54351
     1.15052
     0.74585
     0.94818
     0.74585
     0.94818
     1.15052
     1.04935
     0.74585
     0.03768
     0.34118
     0.64468
     0.74585
     0.13885
     0.13885
     0.03768
     0.44235
     0.13885
     0.44235
    -0.46816
    -0.16466
    -0.06349
     0.13885
    -0.16466
     0.34118
    -0.46816
    -0.67049
    -0.56932
     0.34118
    -0.06349
    -0.67049
     0.13885
     0.13885
     0.13885
    -0.06349
    -0.26582
    -0.36699
    -0.56932
     0.34118
    -0.16466
    -0.06349
    -0.06349
    -0.56932
    -0.46816
     0.34118
     0.34118
    -0.77166
     0.03768
     0.03768
    -0.46816
     0.13885
     0.03768
     0.24001
     0.44235
     0.13885
     0.34118
     0.13885
     0.13885
     0.13885
    -0.36699
     0.24001
     0.64468
     0.03768
     0.13885
    -0.16466
     0.13885
     0.44235
     0.64468
     0.13885
     0.13885
    -0.46816
     0.24001
     0.44235
     0.13885
    -0.16466
    -0.56932
     0.13885
     0.54351
    -0.16466
    -0.06349
    -0.36699
    -0.36699
    -0.56932
     0.03768
    -0.56932
    -0.36699
    -0.26582
    -0.77166
    -0.16466
    -0.26582
    -0.67049
    -1.37866
    -0.97399
    -0.77166
    -1.07516
    -1.37866
    -1.27749
    -0.56932
    -0.97399
    -0.56932
    -1.47983
    -1.68216
     0.34118
     3.88203
     6.00654
     4.38787
     0.34118
    -2.28917
    -2.18800
    -0.87283
     0.94818
     1.85869
     2.06102
     1.35285
     0.74585
    -0.16466
    -1.17633
    -2.28917
    -2.59267
    -2.69384
    -2.39033
    -2.08683
    -1.27749
    -1.37866
    -1.47983
    -0.36699
     0.44235
    -0.36699
    -0.56932
     0.13885
    -0.46816
    -0.56932
     0.34118
    -0.46816
     0.13885
    -0.36699
    -0.16466
     0.24001
    -0.46816
     0.03768
    -0.16466
    -0.26582
     0.34118
     0.13885
     0.34118
     0.34118
     0.34118
     0.34118
     0.24001
     0.64468
     0.24001
     0.34118
     0.24001
     0.13885
     0.13885
     0.54351
     0.03768
    -0.16466
     0.64468
     0.13885
    -0.16466
     0.03768
    -0.06349
     0.03768
    -0.16466
     0.34118
     0.13885
     0.34118
    -0.16466
     0.44235
     0.03768
     0.44235
     0.03768
    -0.77166
     0.24001
     0.34118
     0.34118
     0.34118
    -0.36699
    -0.46816
    -0.16466
    -0.26582
    -0.16466
    -0.97399
    -0.77166
    -0.67049
    -0.26582
    -0.67049
    -0.87283
    -1.78333
    -1.27749
    -1.07516
    -1.37866
    -1.37866
    -1.27749
    -2.18800
    -1.78333
    -1.88450
    -1.68216
    -1.58100
    -2.08683
    -1.98567
    -1.78333
    -1.78333
    -0.97399
    -2.18800
    -2.39033
    -1.37866
    -1.78333
    -1.27749
    -1.37866
    -1.47983
    -1.78333
    -1.27749
    -1.17633
    -1.27749
    -0.67049
    -0.97399
    -0.87283
    -0.97399
    -0.46816
    -0.97399
    -0.97399
    -0.46816
    -0.56932
    -0.87283
    -0.06349
    -0.46816
    -0.67049
    -0.36699
    -0.46816
    -0.56932
     0.03768
    -0.26582
    -0.26582
    -0.46816
    -0.16466
    -0.36699
    -0.67049
    -0.67049
    -0.26582
    -0.26582
    -0.36699
    -0.36699
    -0.56932
    -0.97399
    -0.77166
    -0.46816
    -0.26582
    -1.17633
    -0.87283
    -0.67049
    -0.87283
    -0.36699
    -1.27749
    -1.17633
    -0.36699
    -1.07516
    -0.77166
    -0.97399
    -0.56932
    -0.97399
    -0.77166
    -0.67049
    -0.16466
    -0.67049
    -0.77166
    -0.56932
    -0.36699
    -0.06349
    -0.46816
    -0.87283
     0.03768
    -0.46816
    -0.46816
     0.34118
    -0.16466
    -0.46816
    -0.26582
    -0.16466
    -0.06349
    -0.26582
     0.44235
    -0.67049
    -0.06349
    -0.26582
    -0.06349
    -0.46816
    -0.36699
     0.13885
    -0.26582
    -0.06349
     0.13885
    -0.16466
    -0.16466
    -0.36699
     0.13885
    -0.06349
     0.13885
    -0.16466
     0.24001
    -0.16466
     0.13885
    -0.26582
     0.13885
     0.34118
    -0.46816
     0.34118
     0.13885
     0.34118
    -0.46816
     0.03768
     0.24001
     0.03768
     0.64468
    -0.26582
     0.03768
     0.13885
     0.54351
     0.13885
    -0.26582
    -0.06349
    -0.16466
    -0.56932
    -0.46816
    -0.06349
    -0.97399
    -0.26582
    -0.06349
    -0.06349
     0.94818
     1.55519
     2.46569
     3.78086
    -0.46816
    -2.69384
    -2.59267
     0.13885
     2.56686
     3.17386
     2.56686
     1.15052
     0.74585
     0.13885
     0.34118
    -0.36699
    -0.06349
     0.13885
     0.03768
    -0.36699
     0.34118
     0.44235
     0.44235
     0.34118
     0.54351
     0.13885
     0.24001
     0.34118
     0.24001
    -0.26582
    -0.06349
     0.24001
     0.74585
     0.13885
     0.44235
    -0.06349
     0.03768
     0.64468
    -0.16466
    -0.26582
     0.54351
    -0.56932
     0.03768
     0.34118
     0.44235
    -0.16466
    -0.46816
    -0.06349
    -0.06349
     0.13885
    -0.67049
    -0.16466
     0.24001
     0.34118
    -0.46816
    -0.77166
     0.34118
    -0.36699
    -0.36699
    -0.16466
    -0.06349
     0.03768
    -0.46816
    -0.36699
    -0.26582
     0.44235
     0.13885
    -0.26582
     0.34118
    -0.36699
     0.03768
    -0.26582
     0.24001
     0.13885
    -0.06349
     0.13885
    -0.06349
     0.24001
     0.03768
    -0.46816
    -0.16466
     0.24001
     0.44235
    -0.16466
     0.03768
    -0.77166
     0.34118
    -0.06349
     0.03768
     0.13885
    -0.26582
    -0.26582
     0.34118
    -0.06349
     0.13885
     0.03768
    -0.26582
    -0.46816
     0.03768
    -0.06349
     0.34118
    -0.26582
    -0.06349
    -0.26582
    -0.26582
     0.34118
    -0.16466
    -0.46816
     0.03768
    -0.06349
     0.44235
    -0.06349
    -0.46816
    -0.06349
    -0.26582
     0.74585
     0.03768
     0.34118
    -0.26582
    -0.26582
    -0.36699
     0.64468
     0.03768
    -0.36699
     0.03768
    -0.06349
     0.24001
    -0.26582
    -0.36699
    -0.06349
    -0.67049
     0.03768
    -0.06349
    -0.06349
    -0.46816
    -0.26582
    -0.46816
     0.44235
     0.13885
    -0.46816
    -0.26582
    -0.26582
    -0.26582
     0.03768
    -0.46816
    -0.26582
    -0.36699
     0.24001
     0.34118
     0.34118
    -0.26582
    -0.26582
    -0.36699
     0.13885
     0.64468
     0.13885
    -0.06349
     1.45402
     0.84702
     0.24001
    -0.16466
     0.03768
    -0.06349
     0.34118
     0.54351
     0.44235
     0.13885
    -0.06349
    -0.06349
    -0.87283
     0.64468
    -0.06349
    -0.36699
    -0.46816
    -0.06349
    -0.36699
    -0.46816
    -0.46816
    -0.87283
    -0.36699
    -0.06349
    -0.06349
    -0.06349
    -0.46816
    -0.56932
    -0.36699
    -0.06349
     0.13885
    -0.26582
    -0.26582
    -0.46816
     0.34118
    -0.16466
    -0.46816
    -0.97399
    -0.46816
    -0.16466
    -0.26582
    -0.36699
    -0.36699
    -0.36699
    -0.97399
    -0.06349
     0.74585
    -1.27749
    -0.97399
    -0.87283
    -0.67049
    -1.07516
    -4.21134
    -3.90784
    -2.49150
     1.65635
     2.66802
    -0.06349
    -3.30084
    -1.78333
     2.06102
     1.15052
     0.94818
     1.15052
     2.16219
     2.97153
     2.06102
     2.16219
     2.56686
     1.75752
     1.95985
     1.95985
     1.65635
     1.25168
     0.74585
    -0.26582
    -0.77166
    -0.56932
    -0.56932
    -0.87283
    -0.97399
    -0.97399
    -0.67049
    -0.26582
    -0.46816
    -0.67049
    -0.77166
    -0.77166
    -0.16466
    -0.87283
    -0.26582
    -0.46816
    -0.56932
    -1.17633
     0.34118
     0.24001
    -0.67049
    -0.56932
    -0.56932
     0.13885
    -0.36699
    -0.36699
    -0.36699
    -0.56932
    -0.36699
    -0.16466
     0.24001
    -0.26582
    -0.16466
    -0.97399
    -0.26582
     0.54351
    -0.06349
    -0.46816
    -0.36699
    -0.46816
     0.03768
    -0.26582
    -0.26582
     0.13885
    -0.26582
     0.03768
    -0.06349
    -0.06349
     0.03768
    -0.87283
    -0.26582
     0.24001
     0.34118
    -0.06349
     0.03768
    -0.56932
    -0.56932
    -0.16466
     0.44235
    -0.67049
    -0.06349
    -0.06349
    -0.36699
    -0.06349
    -0.06349
    -0.46816
    -0.77166
    -0.06349
     0.13885
    -0.16466
     0.34118
    -0.67049
    -0.46816
     0.13885
    -0.16466
     0.13885
    -0.36699
    -0.06349
    -0.06349
     0.24001
    -0.06349
     0.03768
    -0.56932
     0.13885
     0.34118
    -0.06349
    -0.16466
    -0.16466
    -0.06349
    -0.16466
    -0.26582
     0.13885
     0.13885
    -0.26582
     0.03768
    -0.06349
     0.13885
    -0.36699
    -0.36699
    -0.06349
     0.13885
     0.24001
    -0.06349
     0.13885
    -0.06349
     0.13885
    -0.16466
    -0.06349
     0.24001
    -0.16466
    -0.16466
     0.24001
     0.74585
    -0.16466
    -0.36699
     0.13885
     0.54351
     0.24001
    -0.06349
     0.13885
    -0.26582
    -0.26582
     0.03768
     0.34118
     0.64468
     0.13885
     0.24001
    -0.06349
    -0.06349
     0.13885
    -0.06349
    -0.97399
     0.24001
     0.13885
    -0.26582
     0.24001
    -0.46816
    -0.67049
    -0.67049
    -0.06349
    -0.26582
    -0.06349
    -0.67049
    -0.36699
    -0.56932
    -0.16466
    -0.67049
    -1.17633
    -0.26582
    -0.06349
    -0.26582
    -0.67049
    -0.46816
    -0.77166
    -0.87283
    -0.77166
    -0.36699
    -0.46816
    -0.87283
    -0.87283
    -0.67049
    -0.77166
    -1.27749
    -1.07516
    -1.17633
    -0.87283
    -0.97399
    -1.58100
    -1.17633
    -0.77166
    -1.68216
    -1.68216
    -1.17633
    -1.37866
    -1.27749
    -1.47983
    -1.68216
    -1.68216
    -1.47983
    -1.98567
    -2.08683
    -1.27749
    -1.78333
    -1.98567
    -2.39033
    -2.59267
    -2.79500
    -2.89617
    -2.18800
    -2.28917
    -2.18800
    -3.19967
    -1.88450
     0.74585
     2.66802
     2.36452
    -1.37866
    -4.71718
    -4.41368
    -4.11018
    -1.68216
     0.24001
    -0.46816
    -0.97399
    -2.08683
    -2.49150
    -3.09850
    -3.30084
    -3.90784
    -4.21134
    -3.80667
    -2.79500
    -3.09850
    -2.18800
    -1.78333
    -1.37866
    -0.87283
    -0.77166
    -0.77166
    -0.46816
    -0.77166
    -0.67049
    -0.06349
    -0.46816
    -0.56932
    -0.77166
     0.03768
    -0.16466
    -0.77166
    -0.06349
     0.24001
    -0.06349
    -0.26582
     0.24001
    -0.26582
    -0.56932
    -0.26582
    -0.06349
    -0.36699
     0.44235
    -0.06349
    -0.36699
    -0.26582
    -0.36699
    -0.67049
    -0.97399
    -0.16466
    -0.77166
    -0.97399
    -0.67049
    -0.56932
    -0.56932
    -0.97399
    -1.98567
    -1.37866
    -0.36699
    -0.77166
    -1.98567
    -1.07516
    -0.87283
    -1.07516
    -1.98567
    -0.77166
    -1.27749
    -1.68216
    -1.37866
    -0.87283
    -1.07516
    -1.37866
    -1.78333
    -1.27749
    -1.17633
    -1.17633
    -1.37866
    -1.37866
    -1.07516
    -1.58100
    -1.07516
    -1.37866
    -0.36699
    -1.17633
    -1.07516
    -0.46816
     0.13885
    -0.46816
    -0.67049
    -1.17633
    -0.46816
    -0.06349
     0.13885
     0.13885
     0.54351
    -0.16466
     0.13885
    -0.36699
     1.04935
    -0.06349
    -0.16466
     0.13885
     0.44235
     0.24001
    -0.16466
    -0.46816
     0.34118
    -0.36699
    -0.36699
    -0.67049
    -0.56932
    -0.46816
    -0.77166
    -0.67049
    -0.36699
    -0.87283
    -1.07516
    -0.67049
    -0.46816
    -0.87283
    -0.67049
    -1.17633
    -1.07516
    -0.77166
    -0.36699
     0.13885
    -0.87283
    -0.56932
    -0.67049
    -0.56932
    -0.16466
     0.13885
    -0.87283
    -0.46816
    -0.16466
    -0.06349
     0.03768
    -0.67049
    -0.36699
     0.03768
     0.13885
    -0.36699
     0.13885
     0.13885
    -0.46816
    -0.77166
    -0.06349
    -0.06349
    -0.26582
    -0.46816
    -0.46816
    -0.06349
    -0.46816
    -0.26582
    -0.97399
    -0.46816
    -0.06349
    -0.06349
    -0.56932
    -0.36699
    -0.26582
    -0.26582
    -0.67049
     0.34118
    -0.36699
    -0.26582
    -0.26582
    -0.36699
     0.34118
    -0.56932
    -0.46816
     0.03768
     0.13885
    -0.06349
     0.13885
     0.03768
    -0.06349
    -0.16466
    -0.16466
     0.13885
     0.03768
    -0.26582
     0.03768
    -0.16466
    -0.36699
     0.03768
    -0.26582
    -0.16466
    -0.56932
     0.54351
    -0.36699
    -0.26582
    -0.26582
     0.03768
    -0.36699
     0.13885
     0.13885
    -0.36699
    -0.36699
    -0.06349
     0.34118
    -0.16466
    -0.36699
    -0.36699
     0.03768
    -0.06349
     0.13885
    -0.36699
    -0.16466
    -0.67049
    -0.77166
    -0.67049
    -0.77166
    -0.87283
    -0.46816
    -1.27749
    -0.87283
    -0.56932
    -0.26582
    -0.56932
    -0.36699
     2.06102
     4.18553
    -1.17633
    -3.09850
    -2.08683
    -0.87283
     2.26336
     4.08437
     2.16219
     0.44235
     0.94818
     0.44235
     1.25168
     0.34118
     0.34118
     0.13885
     0.34118
     1.04935
     0.64468
     1.04935
     0.74585
     0.34118
    -0.06349
     0.54351
     0.13885
    -0.16466
     0.03768
    -0.36699
     0.44235
     0.54351
     0.24001
     0.03768
    -0.26582
     0.13885
     0.34118
     0.24001
     0.34118
     0.13885
    -0.67049
     0.44235
     0.24001
     0.03768
    -0.06349
    -0.06349
    -0.36699
     0.03768
     0.34118
    -0.16466
    -0.16466
     0.13885
     0.34118
    -0.06349
     0.13885
    -0.46816
    -0.67049
    -0.26582
     0.34118
    -0.16466
     0.24001
     0.03768
    -0.06349
    -0.16466
     0.34118
     0.13885
    -0.16466
     0.03768
     0.13885
     0.03768
    -0.16466
     0.24001
     0.13885
    -0.56932
     0.44235
     0.44235
    -0.06349
     0.13885
    -0.46816
     0.13885
     0.13885
     0.13885
     0.24001
    -0.16466
     0.13885
     0.34118
     0.24001
     0.24001
     0.03768
    -0.26582
     0.54351
     0.64468
     0.13885
     0.44235
     0.03768
     0.03768
     0.64468
    -0.06349
     0.54351
     0.24001
     0.03768
     0.13885
     0.64468
     0.24001
     0.34118
    -0.56932
     0.13885
     0.24001
     0.44235
     0.13885
     0.44235
     0.03768
    -0.46816
     0.03768
     0.24001
     0.03768
     0.24001
    -0.26582
    -0.06349
     0.44235
     0.13885
    -0.26582
    -0.56932
     1.25168
     0.13885
     0.13885
    -0.16466
     0.24001
     0.34118
     0.34118
    -0.16466
     0.24001
     0.34118
     0.13885
    -0.16466
     0.34118
     0.64468
    -0.36699
    -0.36699
     0.13885
     0.74585
     0.24001
    -0.06349
     0.24001
    -0.46816
     0.34118
    -0.36699
     0.24001
    -0.16466
     0.03768
    -1.27749
    -0.56932
     0.54351
     0.13885
    -0.46816
     0.03768
     0.34118
    -0.26582
    -0.46816
    -0.06349
     0.13885
    -0.16466
     0.54351
     0.64468
     0.34118
     0.44235
     0.54351
     0.34118
     0.94818
     0.54351
    -0.06349
     0.13885
     0.34118
     0.84702
     0.34118
     0.74585
     0.34118
     0.24001
     0.34118
     0.64468
    -0.16466
     0.44235
     0.03768
     0.24001
     0.84702
     0.44235
     0.24001
    -0.46816
     0.94818
     0.03768
     0.64468
     0.24001
     0.24001
     0.34118
     0.03768
     0.03768
     0.03768
     0.13885
    -0.06349
     0.03768
     0.13885
     0.44235
     0.13885
    -0.36699
    -0.06349
    -0.26582
    -0.67049
     0.34118
    -0.67049
    -0.97399
    -0.26582
    -0.77166
    -1.98567
    -5.32418
    -1.98567
     2.06102
     1.65635
     2.06102
    -0.97399
    -3.09850
    -1.98567
     2.36452
     2.46569
     2.36452
     1.55519
     2.16219
     3.07269
     1.95985
     2.26336
     2.76919
     2.26336
     2.06102
     1.25168
     1.85869
     1.65635
     0.84702
    -0.26582
     0.24001
     0.13885
    -0.56932
    -0.46816
    -0.56932
    -0.56932
    -0.26582
    -0.16466
     0.13885
    -0.06349
    -0.36699
    -0.46816
    -0.26582
     0.13885
     0.03768
    -0.36699
     0.13885
     0.24001
     0.03768
     0.03768
    -0.26582
    -0.26582
     0.03768
    -0.06349
     0.34118
     0.13885
    -0.36699
    -0.06349
    -0.06349
    -0.06349
     0.13885
     0.03768
    -0.26582
     0.03768
     0.13885
     0.24001
     0.13885
    -0.16466
    -0.06349
    -0.36699
     0.03768
     0.34118
     0.24001
     0.03768
    -0.06349
     0.34118
     0.13885
    -0.36699
    -0.16466
     0.34118
     0.13885
     0.03768
    -0.06349
    -0.06349
     0.03768
    -0.26582
     0.13885
     0.44235
     0.03768
     0.24001
    -0.36699
     0.03768
    -0.26582
    -0.06349
    -0.67049
     0.44235
    -0.06349
    -0.16466
     0.13885
     0.13885
     0.03768
    -0.56932
     0.24001
    -0.36699
     0.44235
     0.24001
    -0.36699
    -0.26582
     0.34118
    -0.26582
    -0.06349
     0.44235
     0.34118
    -0.06349
    -0.06349
     0.03768
    -0.06349
    -0.36699
     0.13885
    -0.06349
     0.13885
     0.34118
    -0.16466
    -0.16466
    -0.46816
     0.13885
    -0.77166
    -0.26582
     0.13885
    -0.56932
    -0.46816
     0.13885
    -0.16466
    -0.36699
    -0.46816
    -0.46816
    -0.26582
     0.03768
    -0.56932
    -0.67049
    -0.26582
    -0.77166
    -0.97399
    -0.87283
    -0.16466
    -0.26582
    -0.97399
    -0.56932
    -0.46816
    -0.77166
    -0.87283
    -0.97399
    -0.87283
    -0.26582
    -0.16466
    -1.07516
    -0.87283
    -0.97399
    -0.77166
    -1.07516
    -0.16466
    -0.67049
    -1.37866
    -0.56932
    -0.67049
    -0.87283
    -0.67049
    -1.07516
    -0.46816
    -0.67049
    -0.46816
    -0.67049
    -0.67049
    -0.67049
    -0.56932
    -0.87283
    -0.56932
    -0.46816
    -0.97399
    -0.36699
    -0.46816
    -0.26582
    -0.46816
    -0.67049
    -0.16466
    -0.87283
    -0.77166
    -0.26582
    -0.26582
    -0.46816
    -0.26582
    -0.36699
    -0.06349
     0.13885
    -0.87283
     0.03768
     0.03768
     0.03768
    -0.06349
    -0.67049
    -0.46816
     0.34118
     0.64468
     0.44235
     0.24001
     0.34118
     0.54351
     2.76919
     4.18553
     5.70304
     3.27503
     1.35285
     0.54351
    -1.47983
    -0.97399
     1.35285
     2.56686
     3.47736
     2.26336
     1.85869
     1.15052
    -0.06349
    -0.97399
    -1.07516
    -1.27749
     0.34118
     0.64468
     0.34118
     1.35285
     1.35285
     1.75752
     1.85869
     1.15052
     1.25168
     1.45402
     1.75752
     0.94818
     0.74585
     0.64468
     0.74585
     0.34118
     0.84702
     0.94818
     0.54351
    -0.06349
     0.34118
     0.24001
     0.54351
     0.13885
    -0.06349
     0.34118
     0.13885
     0.34118
     0.54351
     0.03768
     0.44235
    -0.36699
     0.64468
     0.84702
     0.24001
    -0.06349
    -0.16466
     0.03768
     0.13885
     0.34118
     0.13885
     0.24001
     0.34118
     0.13885
    -0.26582
     0.34118
     0.03768
     0.13885
    -0.26582
     0.64468
     0.03768
     0.34118
     0.13885
     0.24001
     0.03768
     0.13885
     0.13885
    -0.06349
     0.13885
     0.34118
     0.03768
     0.34118
    -0.16466
     0.03768
    -0.67049
     0.64468
     0.74585
    -0.26582
    -0.06349
    -0.06349
     0.13885
    -0.06349
    -0.36699
    -0.16466
    -0.26582
     0.03768
    -0.06349
    -0.06349
    -0.06349
    -0.26582
    -0.77166
     0.24001
     0.44235
    -0.26582
    -0.16466
    -0.46816
     0.34118
     0.13885
    -0.26582
    -0.06349
    -0.26582
    -0.16466
     0.24001
     0.03768
    -0.26582
    -0.26582
    -0.16466
    -0.06349
     0.34118
     0.03768
    -0.26582
     0.03768
    -0.06349
    -0.06349
     0.03768
     0.13885
     0.03768
    -0.06349
     0.34118
     0.13885
     0.13885
     0.54351
    -0.16466
    -0.46816
     0.64468
     0.34118
     0.24001
     0.34118
     0.24001
     0.24001
     0.34118
     0.34118
     0.34118
     0.74585
     0.74585
     0.54351
     0.54351
     0.64468
     0.44235
     0.44235
     0.54351
     1.55519
     0.44235
     1.04935
     0.34118
     1.04935
     0.74585
     0.74585
     0.54351
     0.84702
     0.44235
     0.94818
     1.04935
     0.94818
     0.84702
     0.44235
     1.15052
     1.35285
     0.74585
     0.44235
     1.15052
     1.04935
     0.64468
     1.25168
     1.35285
     0.74585
     0.84702
     1.25168
     0.54351
     0.94818
     1.04935
     0.44235
     0.54351
     1.15052
     1.04935
     0.74585
     0.24001
     0.64468
     0.54351
     0.13885
     0.24001
    -0.06349
     0.84702
     0.94818
     0.74585
     0.74585
    -0.26582
     1.85869
     3.67970
     6.41121
     6.31004
     1.75752
    -1.27749
    -2.89617
    -2.69384
     0.44235
     2.87036
     2.36452
     2.16219
    -0.06349
    -0.56932
    -1.88450
    -2.28917
    -3.30084
    -3.70551
    -2.49150
    -1.98567
    -1.68216
    -1.27749
    -1.27749
    -1.27749
    -1.37866
    -0.56932
    -0.67049
    -0.77166
    -1.37866
    -1.47983
    -0.67049
    -1.27749
    -1.07516
    -1.78333
    -1.27749
    -0.56932
    -0.97399
    -1.58100
    -0.97399
    -0.97399
    -1.27749
    -1.17633
    -0.46816
    -0.97399
    -0.87283
    -0.87283
    -0.36699
    -0.77166
    -0.06349
    -0.97399
    -0.87283
     0.13885
    -0.46816
    -0.06349
     0.34118
     0.03768
     0.13885
    -0.06349
     0.03768
     0.03768
     0.24001
     0.54351
     0.24001
     0.54351
     0.54351
     0.13885
     0.03768
     0.54351
     0.24001
     0.03768
     0.64468
     0.44235
    -0.16466
    -0.26582
    -0.06349
     0.44235
     0.13885
     0.13885
    -0.26582
     0.13885
     0.03768
     0.03768
    -0.67049
     0.03768
     0.13885
     0.34118
     0.24001
    -0.26582
     0.03768
    -0.36699
    -0.06349
    -0.06349
    -0.06349
    -0.06349
    -0.06349
     0.03768
     0.24001
    -0.26582
    -0.36699
     0.34118
    -0.16466
    -0.06349
     0.13885
     0.34118
     0.24001
    -0.06349
    -0.06349
     0.03768
     0.54351
     0.03768
     0.44235
     0.24001
     0.34118
     0.34118
     0.13885
     0.13885
     0.34118
     0.03768
     0.13885
     0.54351
     0.34118
    -0.26582
     0.44235
     0.13885
     0.44235
     0.13885
     0.13885
     0.64468
    -0.06349
    -0.06349
     0.64468
    -0.36699
     0.03768
     0.54351
     0.03768
     0.44235
     0.64468
     0.24001
    -0.26582
    -0.26582
     0.44235
     0.54351
     0.34118
    -0.06349
     0.24001
     0.24001
     0.44235
    -0.06349
     0.13885
     0.84702
    -0.46816
     0.44235
     0.34118
     0.34118
    -0.16466
     0.44235
     0.44235
    -0.06349
     0.54351
     0.44235
     0.13885
     0.13885
     0.13885
     0.44235
     0.13885
     0.64468
     0.03768
     0.03768
     0.24001
     0.44235
    -0.06349
     0.34118
     0.13885
     0.13885
     0.03768
     0.13885
     0.34118
    -0.06349
     0.34118
    -0.06349
    -0.87283
     0.24001
     0.24001
    -0.16466
    -0.26582
    -0.67049
    -0.97399
    -0.97399
    -0.26582
    -0.97399
    -0.46816
    -1.07516
    -0.46816
    -0.06349
     2.36452
     5.09604
     0.84702
    -4.11018
    -1.98567
    -1.07516
     0.94818
     4.28670
     2.87036
     1.45402
     0.84702
     0.64468
     1.15052
     1.35285
     0.74585
     0.44235
     0.44235
     0.64468
     0.74585
     1.04935
     1.04935
     0.44235
     0.54351
     1.15052
     0.94818
    -0.26582
    -0.06349
    -0.06349
     0.13885
     0.74585
     0.54351
    -0.06349
     0.34118
     0.13885
    -0.06349
    -0.06349
     0.54351
     0.44235
     0.24001
     0.34118
    -0.06349
     0.44235
     0.44235
     0.03768
     0.54351
     0.24001
     0.44235
     0.24001
     0.24001
     0.64468
     0.54351
    -0.56932
     0.54351
     0.84702
    -0.26582
    -0.06349
     0.64468
     0.74585
     0.13885
     0.34118
     0.13885
     0.64468
     0.64468
     0.44235
     0.24001
     0.54351
     0.34118
    -0.16466
     0.34118
     0.54351
     0.34118
     0.44235
     0.54351
     0.34118
     0.54351
    -0.06349
     0.13885
     0.34118
     0.54351
     0.54351
    -0.06349
     0.94818
    -0.26582
     0.24001
    -0.06349
     0.64468
     0.24001
     0.13885
    -0.06349
     0.54351
     0.34118
    -0.06349
    -0.26582
     0.13885
     0.44235
     0.34118
     0.44235
    -0.36699
     0.34118
     0.13885
    -0.06349
     0.54351
     0.84702
     0.34118
     0.54351
     0.54351
     0.34118
     0.03768
     0.13885
     0.34118
     0.64468
     0.84702
     0.34118
     0.34118
     0.24001
     0.13885
     0.13885
     0.64468
     0.44235
    -0.06349
     0.13885
     0.74585
    -0.06349
     0.34118
     0.34118
     0.13885
     0.34118
     0.54351
     0.34118
     0.34118
     0.44235
     0.34118
     0.03768
     0.13885
     0.13885
     0.24001
    -0.26582
     0.24001
     0.34118
     0.34118
     0.03768
    -0.16466
    -0.06349
     0.54351
     0.13885
     0.03768
     0.13885
     0.13885
    -0.26582
    -0.26582
     0.44235
     0.34118
    -0.16466
     0.34118
     0.34118
     0.54351
     0.13885
    -0.26582
    -0.06349
     0.34118
     0.34118
     0.34118
     0.44235
     0.13885
     0.13885
    -0.16466
     0.74585
     0.74585
    -0.26582
     0.13885
    -0.06349
     0.34118
     0.34118
    -0.06349
    -0.06349
     0.34118
    -0.06349
     0.34118
     0.34118
     0.13885
     0.13885
    -0.87283
     0.54351
     0.64468
    -0.06349
    -1.27749
    -0.97399
    -0.97399
     1.35285
    -0.87283
    -4.81835
    -4.91951
    -0.26582
     2.87036
     1.35285
    -0.87283
    -2.59267
    -0.06349
     1.25168
     1.85869
     1.25168
     0.84702
     1.95985
     2.56686
     2.56686
     2.26336
     2.97153
     2.26336
     1.85869
     2.46569
     2.16219
     0.74585
     0.34118
     0.13885
    -0.16466
     0.44235
    -0.26582
    -0.97399
    -0.56932
    -0.36699
    -0.06349
    -0.36699
     0.34118
    -0.36699
    -0.67049
     0.34118
    -0.06349
    -0.06349
     0.13885
     0.13885
    -0.67049
     0.64468
     0.74585
    -0.06349
     0.13885
     0.34118
     0.13885
     0.44235
     0.34118
     0.13885
     0.13885
     0.24001
    -0.06349
     0.24001
     0.44235
     0.13885
    -0.26582
     0.03768
     0.64468
     0.24001
     0.13885
     0.13885
     0.13885
     0.03768
    -0.16466
     0.34118
    -0.26582
     0.44235
     0.34118
     0.34118
     0.54351
     0.24001
    -0.67049
    -0.06349
     0.64468
     0.54351
     0.34118
    -0.56932
     0.54351
     0.54351
     0.24001
     0.74585
     0.13885
     0.24001
     0.13885
     0.34118
     0.34118
     0.34118
    -0.26582
    -0.26582
     0.74585
     0.54351
     0.03768
     0.13885
     0.03768
     0.24001
    -0.26582
    -0.06349
     0.03768
     0.13885
     0.03768
     0.34118
     0.03768
     0.64468
    -0.46816
    -0.56932
     0.24001
     0.64468
     0.03768
    -0.06349
     0.13885
     0.13885
    -0.06349
    -0.06349
    -0.06349
    -0.06349
    -0.06349
    -0.06349
    -0.46816
     0.34118
    -0.26582
    -0.67049
    -0.16466
    -0.06349
    -0.06349
    -0.46816
     0.03768
    -0.26582
    -0.26582
    -0.56932
    -0.06349
    -0.26582
     0.13885
    -0.56932
    -0.16466
     0.03768
     0.13885
    -0.06349
    -0.87283
     0.54351
     0.34118
    -0.06349
     0.03768
    -0.06349
    -0.26582
    -0.06349
     0.44235
     0.24001
     0.03768
     0.24001
     0.13885
     0.44235
     0.24001
     0.24001
    -0.26582
     0.64468
     0.94818
     0.24001
     0.03768
     0.64468
     0.74585
     0.44235
     0.64468
     0.54351
     0.44235
     0.84702
     0.64468
     0.94818
     0.94818
     0.84702
     0.34118
     0.64468
     0.54351
     0.94818
     0.24001
    -0.36699
    -0.36699
     0.24001
    -0.06349
     0.13885
     0.13885
     0.34118
     1.15052
     4.59020
     5.90537
     4.69137
    -1.17633
    -2.99734
    -1.68216
    -0.16466
     2.46569
     3.27503
     1.95985
     1.95985
     0.44235
    -0.36699
    -0.26582
    -0.77166
    -1.27749
    -1.27749
    -0.67049
     0.03768
     0.24001
     0.24001
     0.94818
     1.35285
     1.35285
     1.35285
     1.55519
     1.45402
     1.25168
     1.45402
     1.45402
     1.35285
     1.65635
     1.35285
     1.55519
     0.94818
     1.65635
     0.84702
     1.55519
     1.15052
     1.04935
     1.55519
     1.35285
     1.04935
     1.35285
     1.15052
     1.45402
     1.35285
     1.35285
     0.94818
     1.04935
     1.04935
     1.45402
     0.54351
     1.04935
     1.25168
     1.04935
     1.25168
     1.25168
     1.04935
     0.64468
     1.04935
     0.94818
     1.04935
     1.04935
     1.04935
     0.94818
     0.64468
     1.04935
     0.74585
     0.44235
     0.84702
     0.34118
     0.84702
     1.04935
     0.74585
     0.84702
     0.34118
     0.54351
     0.54351
     0.74585
     0.64468
     0.64468
     0.44235
     0.64468
     0.24001
     0.13885
     0.54351
     0.44235
     0.13885
    -0.06349
    -0.36699
    -0.26582
    -0.16466
    -0.26582
    -0.56932
    -0.26582
    -0.06349
