# Supplementary material for: Software algorithm and hardware design for real-time implementation of new spectral estimator
Source: Biomed Eng Online. 2014 May 9;13:61. doi: 10.1186/1475-925X-13-61 (PMC4057578; doi:10.1186/1475-925X-13-61)
Supplement: Additional file 2 — txtfiles.zip. [file 1475-925X-13-61-S2.zip › FILE116.TXT]

     0.10723
     0.34029
     0.30700
     0.30700
     0.67323
     1.00617
     0.87299
     0.63993
     0.54005
     1.00617
     1.13934
     0.83970
     0.90629
     0.87299
     0.87299
     0.60664
     0.63993
     0.44017
     0.73982
     0.47347
     0.24041
     0.24041
     0.37358
     0.30700
    -0.05924
    -0.25900
    -0.12582
     0.00735
    -0.12582
    -0.09253
    -0.32559
    -0.55864
    -0.79170
    -0.62523
    -0.89158
    -1.45758
    -1.72393
    -1.35769
    -1.09134
    -0.99146
    -1.42428
    -1.22452
    -0.99146
    -1.19123
    -1.45758
    -1.15793
    -0.92488
    -0.89158
    -1.32440
    -1.05805
    -0.65852
    -0.42547
    -0.49206
    -0.35888
    -0.22570
    -0.15912
    -0.19241
    -0.09253
    -0.15912
     0.04065
     0.17382
     0.34029
     0.50676
     0.67323
     0.67323
     1.03946
     1.03946
     1.13934
     0.87299
     0.97287
     0.97287
     0.90629
     0.80640
     0.60664
     0.27370
     0.10723
    -0.15912
    -0.32559
    -0.15912
    -0.32559
    -0.45876
    -0.55864
    -0.35888
    -0.22570
    -0.22570
    -0.35888
    -0.29229
    -0.12582
    -0.32559
    -0.22570
     0.00735
    -0.09253
     0.04065
     0.07394
    -0.02594
     0.00735
    -0.15912
    -0.29229
    -0.19241
    -0.52535
    -0.59194
    -0.72511
    -0.85829
    -0.62523
    -0.65852
    -0.42547
    -0.09253
     0.20712
    -0.02594
     0.24041
     0.27370
     0.73982
     1.10605
     1.07275
     2.13816
     2.27133
     2.17145
     1.73863
     1.30581
     1.47228
     1.57216
     1.27252
     1.07275
     1.07275
     0.73982
     0.47347
     0.30700
    -0.12582
    -0.65852
    -0.62523
    -0.59194
    -0.82499
    -0.75841
    -1.05805
    -1.09134
    -0.89158
    -0.52535
    -0.12582
     0.34029
     0.24041
     0.44017
     0.40688
     0.47347
     0.93958
     0.87299
     0.83970
     0.73982
     0.87299
     0.97287
     0.83970
     0.77311
     0.60664
     0.37358
     0.10723
     0.24041
     0.17382
    -0.25900
    -0.62523
    -0.82499
    -0.82499
    -0.69182
    -0.59194
    -0.39217
    -0.02594
     0.00735
     0.17382
    -0.15912
    -0.52535
    -0.32559
     0.20712
     0.17382
     0.67323
     0.57335
     0.37358
     0.14053
     0.50676
     0.63993
     0.63993
     0.24041
     0.00735
     0.24041
     0.10723
    -0.65852
    -0.22570
     0.54005
     0.50676
     0.44017
     0.24041
     0.70652
    -0.15912
    -0.15912
    -0.49206
    -0.19241
     0.17382
     0.00735
    -0.15912
    -0.02594
     0.30700
    -0.05924
    -0.05924
    -0.29229
    -0.39217
    -0.39217
    -0.32559
    -0.39217
    -0.55864
    -0.42547
    -0.59194
     0.04065
     0.47347
     0.30700
     0.40688
     0.10723
     0.14053
     0.04065
     0.10723
     0.17382
     0.57335
     0.44017
     0.27370
     0.50676
     0.44017
     0.24041
     0.27370
     0.50676
     0.50676
     0.67323
     0.63993
     0.44017
     0.17382
     0.10723
     0.00735
     0.04065
     0.07394
    -0.29229
    -0.45876
    -0.25900
    -0.22570
    -0.25900
    -0.39217
    -0.05924
     0.04065
    -0.19241
    -0.15912
     0.07394
    -0.12582
     0.24041
     0.47347
     0.40688
     0.63993
     0.44017
     0.70652
     0.73982
     0.87299
     0.67323
     0.63993
     0.40688
     0.37358
     0.20712
     0.07394
     0.10723
     0.00735
     0.14053
    -0.02594
    -0.02594
     0.10723
    -0.09253
    -0.09253
    -0.05924
     0.17382
     0.27370
     0.10723
    -0.09253
    -0.02594
    -0.09253
     0.00735
    -0.15912
    -0.15912
    -0.25900
    -0.25900
    -0.35888
    -0.19241
    -0.35888
    -0.72511
    -0.52535
    -0.59194
    -0.62523
    -0.79170
    -0.85829
    -0.89158
    -0.72511
    -0.72511
    -0.69182
    -0.22570
     0.37358
     0.57335
     1.27252
     1.80522
     2.27133
     2.27133
     2.20475
     1.60546
     1.80522
     1.90510
     2.03828
     2.03828
     2.97050
     3.20356
     2.13816
     0.34029
    -1.42428
    -2.09016
    -1.29111
    -0.65852
    -0.42547
    -1.12464
    -2.12345
    -2.28992
    -1.72393
    -1.82381
    -1.89040
    -1.52416
    -1.22452
    -0.95817
    -0.29229
    -0.05924
    -0.32559
    -0.29229
    -0.09253
     0.34029
     0.87299
     0.34029
     0.20712
    -0.35888
    -0.82499
    -0.65852
    -0.22570
     0.04065
     0.04065
    -0.29229
    -0.22570
    -0.29229
    -0.72511
    -1.09134
    -1.35769
    -1.45758
    -1.15793
    -1.05805
    -1.19123
    -1.05805
    -1.32440
    -1.52416
    -1.45758
    -1.72393
    -1.55746
    -1.35769
    -1.39099
    -1.45758
    -1.32440
    -0.62523
    -0.25900
    -0.05924
     0.00735
     0.50676
     0.54005
     0.37358
     0.30700
     0.50676
     1.13934
     0.50676
     0.27370
     0.10723
    -0.02594
     0.24041
     0.90629
    -0.22570
    -0.35888
    -0.52535
    -0.75841
    -0.25900
    -0.45876
    -0.32559
    -0.05924
    -0.02594
    -0.02594
    -0.05924
    -0.22570
    -0.32559
    -0.09253
    -0.05924
    -0.09253
    -0.12582
    -0.29229
    -0.69182
    -0.65852
    -0.52535
    -0.62523
    -0.75841
    -0.52535
    -0.39217
    -0.22570
    -0.42547
    -0.42547
    -0.42547
    -0.35888
     0.24041
     0.34029
     0.57335
     0.70652
     0.73982
     0.54005
     0.73982
     0.87299
     0.67323
     0.57335
     0.44017
     0.30700
     0.44017
     0.24041
     0.40688
     0.30700
     0.30700
     0.14053
     0.04065
     0.04065
     0.20712
    -0.02594
    -0.05924
     0.07394
     0.00735
     0.17382
     0.10723
     0.20712
     0.14053
     0.24041
     0.10723
    -0.12582
     0.04065
     0.00735
     0.00735
    -0.02594
    -0.02594
    -0.09253
    -0.02594
     0.34029
     0.10723
    -0.02594
    -0.02594
    -0.19241
     0.00735
    -0.09253
    -0.09253
    -0.15912
    -0.19241
    -0.22570
    -0.09253
     0.10723
     0.07394
     0.00735
    -0.52535
    -0.05924
     0.00735
    -0.29229
    -0.15912
    -0.19241
     0.00735
    -0.09253
    -0.25900
    -0.35888
    -0.29229
    -0.45876
    -0.45876
    -0.55864
    -0.82499
    -1.09134
    -1.55746
    -1.19123
    -0.72511
    -0.35888
     0.14053
     1.27252
     1.10605
     1.37240
     1.60546
     1.63875
     2.40451
     3.23685
     3.43662
     3.73626
     3.40332
     2.63756
     2.47110
     2.17145
     2.20475
     0.50676
     0.37358
     1.20593
     0.47347
     0.34029
    -0.22570
    -0.79170
    -0.95817
    -0.82499
    -0.99146
    -1.15793
    -0.32559
     0.30700
     0.80640
     0.34029
     0.34029
     0.60664
     0.30700
     0.44017
     0.10723
    -0.39217
    -0.29229
    -0.49206
    -0.69182
    -0.49206
    -0.52535
    -0.49206
    -0.32559
    -0.35888
    -0.19241
     0.27370
     0.70652
     0.57335
     0.70652
     1.10605
     1.27252
     1.37240
     1.23922
     0.44017
     0.37358
     0.34029
     0.20712
     0.17382
     0.30700
     0.00735
    -0.15912
    -0.35888
    -0.69182
    -0.59194
    -0.72511
    -0.59194
    -0.25900
     0.14053
     0.20712
     0.40688
     0.37358
     0.34029
     0.54005
     0.20712
     0.47347
     0.34029
     0.37358
     0.37358
     0.07394
     0.40688
     0.14053
     0.17382
     0.04065
    -0.05924
    -0.09253
    -0.09253
     0.17382
     0.20712
     0.30700
     0.40688
     0.70652
     0.77311
     0.97287
     1.07275
     1.00617
     1.20593
     1.40569
     1.27252
     1.43899
     1.40569
     1.50557
     1.43899
     1.37240
     1.50557
     1.47228
     1.27252
     0.90629
     1.00617
     0.93958
     0.87299
     0.50676
     0.50676
     0.47347
     0.27370
     0.10723
     0.17382
    -0.09253
    -0.25900
    -0.45876
    -0.45876
    -0.49206
    -0.79170
    -0.72511
    -1.02476
    -1.02476
    -0.85829
    -1.12464
    -1.05805
    -1.15793
    -1.05805
    -1.19123
    -0.99146
    -1.02476
    -1.09134
    -0.85829
    -0.82499
    -0.89158
    -0.72511
    -0.72511
    -0.65852
    -0.65852
    -0.55864
    -0.62523
    -0.55864
    -0.39217
    -0.45876
    -0.45876
    -0.42547
    -0.45876
    -0.45876
    -0.32559
    -0.45876
    -0.25900
    -0.19241
    -0.09253
    -0.29229
    -0.15912
    -0.02594
    -0.05924
    -0.05924
     0.10723
     0.10723
     0.00735
     0.17382
     0.40688
     0.57335
     0.63993
     1.03946
     1.07275
     0.54005
    -1.19123
    -0.92488
    -0.35888
     0.40688
     0.57335
     0.10723
     0.47347
     0.50676
     0.60664
     0.87299
     0.44017
     0.10723
     0.07394
     0.04065
     0.07394
     1.20593
     1.37240
     1.37240
     1.03946
     0.44017
     0.14053
    -0.32559
    -0.52535
     0.27370
     1.07275
     0.67323
     0.80640
     1.27252
     1.10605
     0.83970
    -0.22570
    -0.39217
     0.04065
     0.47347
     0.40688
     0.77311
     0.77311
     0.40688
     0.04065
    -0.25900
    -0.75841
    -1.12464
    -0.95817
    -1.22452
    -1.05805
    -1.32440
    -1.22452
    -1.19123
    -0.89158
    -0.65852
    -0.95817
    -1.02476
    -0.79170
    -0.52535
    -0.32559
    -0.29229
    -0.35888
    -0.65852
    -0.29229
    -0.29229
    -0.15912
     0.07394
     0.10723
     0.34029
     0.50676
     0.30700
     0.54005
     0.63993
     0.44017
     0.27370
     0.10723
     0.10723
     0.27370
     0.04065
    -0.09253
    -0.09253
     0.00735
    -0.72511
    -1.12464
    -1.35769
    -1.09134
    -0.69182
    -0.95817
    -0.99146
    -1.19123
    -0.72511
    -0.89158
    -0.85829
    -0.39217
    -0.45876
    -0.55864
    -0.55864
     0.20712
     0.57335
     0.77311
     0.57335
     0.80640
     0.97287
     1.00617
     0.83970
     0.77311
     0.93958
     1.00617
     0.93958
     0.97287
     0.97287
     0.97287
     0.97287
     1.07275
     1.13934
     1.00617
     0.80640
     0.77311
     0.67323
     0.83970
     0.87299
     0.77311
     0.73982
     0.63993
     0.63993
     0.50676
     0.50676
     0.10723
     0.07394
     0.10723
     0.14053
    -0.29229
    -0.22570
    -0.29229
    -0.25900
    -0.35888
    -0.22570
    -0.35888
    -0.35888
    -0.22570
    -0.02594
     0.24041
     0.00735
     0.00735
     0.04065
     0.24041
     0.44017
     0.50676
     0.40688
     0.57335
     0.60664
     0.67323
     0.80640
     0.67323
     0.77311
     0.70652
     0.77311
     0.83970
     1.00617
     1.03946
     1.07275
     1.00617
     0.97287
     1.10605
     1.17264
     1.00617
     1.00617
     0.97287
     1.13934
     1.07275
     0.90629
     0.87299
     0.90629
     0.77311
     0.77311
     0.73982
     0.14053
     0.20712
     0.30700
     0.04065
     0.40688
     0.10723
    -0.32559
    -0.52535
    -0.32559
    -0.39217
    -0.65852
    -0.89158
    -0.95817
    -0.72511
    -0.29229
    -0.09253
    -0.29229
    -0.62523
    -0.39217
    -0.09253
     0.17382
    -0.05924
     0.04065
     0.20712
     0.27370
     0.30700
     0.40688
     0.37358
     0.34029
     0.24041
     0.40688
     0.57335
     0.67323
     0.34029
     0.50676
     0.57335
     1.00617
     0.77311
     0.47347
     0.40688
     0.34029
     0.54005
     1.13934
     1.20593
     1.07275
     0.87299
     0.54005
     0.73982
     0.57335
     0.37358
     0.50676
     0.50676
     1.00617
     0.60664
     0.40688
     0.30700
     0.14053
     0.93958
     0.47347
     0.67323
     1.67204
     1.67204
     0.87299
     0.17382
     1.07275
     0.30700
    -0.39217
    -1.19123
    -0.69182
     0.73982
     0.77311
     0.37358
     0.10723
    -0.29229
    -0.95817
    -1.09134
    -0.79170
    -0.69182
    -1.05805
    -0.99146
    -0.39217
    -0.02594
    -0.02594
     0.17382
     0.47347
     0.50676
     0.14053
    -0.45876
    -0.42547
    -0.25900
    -0.29229
    -0.35888
    -0.89158
    -0.99146
    -1.15793
    -1.39099
    -0.72511
    -0.82499
    -1.02476
    -0.82499
    -0.65852
    -0.89158
    -1.29111
    -1.35769
    -1.45758
    -1.29111
    -0.79170
    -0.29229
    -0.19241
    -0.29229
    -0.29229
    -0.29229
     0.04065
    -0.12582
    -0.22570
    -0.19241
    -0.09253
    -0.19241
     0.00735
    -0.09253
     0.04065
     0.04065
     0.10723
     0.07394
     0.44017
     0.44017
     0.47347
     0.24041
     0.30700
     0.34029
     0.17382
     0.07394
     0.17382
     0.10723
     0.34029
     0.50676
     0.30700
     0.14053
     0.07394
     0.14053
     0.24041
     0.17382
    -0.02594
     0.04065
    -0.12582
     0.34029
     0.14053
     0.14053
     0.04065
     0.07394
     0.14053
     0.37358
     0.37358
     0.34029
     0.40688
     0.34029
     0.54005
     0.63993
     0.50676
     0.50676
     0.34029
     0.44017
     0.67323
     0.47347
     0.44017
     0.07394
     0.00735
    -0.32559
    -0.29229
    -0.25900
    -0.29229
    -0.62523
    -0.82499
    -0.59194
    -0.65852
    -0.55864
    -0.85829
    -0.85829
    -0.89158
    -0.82499
    -0.65852
    -0.42547
    -0.59194
    -0.72511
    -0.55864
    -0.32559
    -0.35888
    -0.12582
    -0.45876
    -0.49206
    -0.72511
    -0.72511
    -1.32440
    -1.12464
    -0.42547
    -0.29229
    -0.65852
    -0.65852
    -0.55864
    -0.72511
    -0.69182
    -0.92488
    -0.45876
    -0.32559
    -0.12582
    -0.32559
    -0.12582
    -0.05924
    -0.35888
    -0.35888
     0.10723
    -0.12582
    -0.45876
    -0.69182
    -0.55864
    -0.52535
    -0.92488
    -0.79170
    -0.92488
    -0.85829
    -0.69182
    -0.59194
    -0.39217
    -0.52535
    -0.59194
    -1.09134
    -1.02476
    -0.45876
    -0.35888
    -0.32559
    -0.52535
    -0.49206
    -0.69182
    -0.55864
    -0.62523
    -0.52535
    -0.32559
    -0.52535
    -0.79170
    -0.75841
    -1.02476
    -0.89158
    -0.92488
    -1.05805
    -1.05805
    -1.22452
    -0.95817
    -1.05805
    -1.49087
    -1.49087
    -1.42428
    -1.02476
    -1.02476
    -1.45758
    -1.19123
    -1.15793
    -1.05805
    -1.02476
    -1.15793
    -0.45876
     0.17382
     0.40688
     0.83970
     1.10605
     1.40569
     2.43780
     2.67086
     2.23804
     1.73863
     1.80522
     1.37240
     1.07275
     0.80640
     1.67204
     1.83851
     2.57098
     2.33792
     1.67204
     0.90629
     0.24041
    -0.05924
     0.10723
     0.30700
     0.47347
     0.14053
     0.20712
     0.60664
     1.13934
     1.27252
     0.83970
     0.73982
     0.97287
     0.47347
     0.04065
     0.30700
     0.37358
     0.24041
     0.14053
     0.04065
     0.27370
     0.30700
     0.44017
     0.70652
     0.44017
     0.40688
     0.17382
     0.04065
     0.34029
     0.50676
     0.50676
     0.57335
     0.87299
     0.80640
     0.70652
     0.97287
     0.80640
     0.73982
     0.90629
     0.77311
     0.63993
     0.63993
     0.73982
     0.04065
    -0.09253
    -0.12582
    -0.22570
    -0.45876
    -0.45876
    -0.65852
    -0.52535
    -0.82499
    -0.95817
    -1.05805
    -0.89158
    -1.02476
    -1.05805
    -1.25781
    -1.05805
    -1.12464
    -0.92488
    -0.52535
    -0.52535
    -0.72511
    -0.65852
    -0.72511
    -0.55864
    -0.59194
    -0.52535
    -0.32559
    -0.39217
    -0.12582
    -0.19241
    -0.29229
    -0.09253
    -0.02594
    -0.02594
     0.24041
    -0.09253
    -0.09253
    -0.02594
     0.14053
     0.04065
     0.07394
    -0.19241
    -0.12582
    -0.09253
    -0.15912
     0.10723
     0.00735
     0.14053
    -0.02594
     0.00735
    -0.15912
     0.04065
     0.04065
     0.00735
     0.14053
     0.10723
     0.14053
     0.24041
     0.14053
     0.17382
     0.20712
     0.00735
     0.04065
     0.04065
     0.10723
    -0.02594
     0.00735
     0.04065
    -0.05924
    -0.15912
    -0.19241
    -0.02594
    -0.02594
    -0.39217
    -0.19241
    -0.39217
    -0.25900
    -0.09253
    -0.25900
    -0.02594
    -0.12582
    -0.09253
    -0.45876
     0.04065
    -0.09253
    -0.25900
    -0.02594
    -0.09253
     0.10723
    -0.02594
    -0.29229
     0.04065
    -0.02594
     0.20712
     0.14053
     0.00735
    -0.02594
     0.04065
    -0.02594
     0.04065
     0.27370
     0.14053
     0.04065
     0.10723
     0.04065
     0.07394
    -0.02594
     0.04065
    -0.25900
    -0.19241
    -0.09253
    -0.25900
    -0.02594
    -0.12582
    -0.29229
    -0.22570
    -0.32559
    -0.35888
    -0.32559
    -0.19241
    -0.52535
    -0.95817
    -1.22452
    -1.39099
    -1.62405
    -1.55746
    -1.85710
    -1.92369
    -1.99028
    -1.19123
    -0.65852
    -0.35888
     0.87299
     1.40569
     2.00498
     2.30463
     3.10368
     3.50320
     4.33555
     4.76837
     5.60072
     6.33318
     5.86707
     3.83614
     3.20356
     2.30463
     1.67204
     2.57098
     2.57098
     1.47228
    -0.72511
    -2.05687
    -2.52298
    -2.38980
    -2.48969
    -2.38980
    -2.38980
    -1.99028
    -1.55746
    -1.35769
    -1.29111
    -0.92488
    -0.49206
    -0.42547
     0.04065
     0.10723
     0.14053
     0.04065
     0.10723
    -0.02594
    -0.19241
    -0.09253
    -0.25900
    -0.39217
    -0.25900
    -0.39217
    -0.65852
    -0.69182
    -0.82499
    -0.75841
    -0.82499
    -0.45876
    -0.52535
    -0.85829
    -0.65852
    -0.62523
    -0.65852
    -0.62523
    -0.65852
    -0.69182
    -0.69182
    -0.59194
    -0.52535
    -0.59194
    -0.62523
    -0.69182
    -0.69182
    -0.25900
    -0.39217
    -0.52535
    -0.35888
    -0.42547
    -0.22570
    -0.32559
    -0.29229
    -0.25900
    -0.25900
    -0.12582
     0.10723
    -0.02594
     0.04065
    -0.02594
    -0.12582
    -0.02594
     0.10723
    -0.12582
    -0.19241
    -0.15912
    -0.19241
    -0.19241
    -0.19241
    -0.09253
    -0.05924
     0.17382
     0.37358
     0.10723
     0.30700
     0.17382
    -0.02594
     0.34029
     0.73982
     0.77311
     0.70652
     0.60664
     0.80640
     0.70652
     0.54005
     0.34029
     0.27370
     0.10723
     0.04065
     0.14053
     0.00735
    -0.22570
    -0.35888
    -0.42547
    -0.29229
    -0.19241
    -0.42547
    -0.22570
    -0.42547
    -0.29229
    -0.35888
    -0.35888
    -0.42547
    -0.25900
    -0.32559
    -0.05924
    -0.15912
    -0.19241
    -0.29229
    -0.45876
    -0.12582
    -0.22570
    -0.35888
    -0.25900
    -0.39217
    -0.32559
    -0.25900
    -0.39217
    -0.32559
    -0.32559
    -0.12582
    -0.25900
    -0.15912
    -0.19241
    -0.22570
    -0.22570
    -0.22570
    -0.05924
    -0.19241
    -0.15912
    -0.02594
    -0.09253
    -0.09253
    -0.05924
    -0.02594
    -0.05924
    -0.05924
     0.04065
    -0.09253
    -0.05924
    -0.05924
    -0.12582
    -0.22570
     0.07394
     0.07394
    -0.12582
    -0.05924
     0.00735
    -0.12582
    -0.09253
    -0.12582
    -0.22570
    -0.35888
    -0.32559
    -0.45876
    -0.32559
    -0.02594
    -0.19241
    -0.25900
     0.14053
    -0.12582
    -0.49206
    -0.65852
    -0.72511
    -0.62523
    -0.75841
    -0.85829
    -0.55864
    -0.35888
    -0.15912
     0.57335
     0.97287
     0.63993
    -0.35888
    -0.25900
     0.30700
     1.60546
     2.30463
     1.93839
     1.40569
     0.73982
     0.24041
     1.37240
     1.80522
     0.67323
    -0.22570
    -0.32559
    -0.05924
     0.63993
     0.47347
     0.44017
     0.63993
     0.37358
    -0.15912
    -0.52535
     0.00735
     0.37358
     0.73982
     0.97287
     1.17264
     1.20593
     1.10605
     1.10605
     0.93958
     1.07275
     1.07275
     0.67323
     0.54005
     0.54005
     0.70652
     0.73982
     0.67323
     0.57335
     0.77311
     0.77311
     0.54005
     0.57335
     0.37358
     0.57335
     0.37358
     0.44017
     0.34029
     0.24041
    -0.15912
     0.00735
     0.10723
    -0.25900
    -0.22570
    -0.25900
    -0.39217
    -0.29229
    -0.19241
    -0.32559
    -0.22570
    -0.09253
     0.04065
    -0.02594
     0.24041
     0.14053
     0.14053
     0.10723
     0.37358
     0.37358
     0.60664
     0.37358
     0.47347
     0.37358
     0.47347
     0.60664
     0.67323
     0.40688
     0.30700
     0.44017
     0.34029
     0.34029
     0.04065
     0.14053
     0.20712
     0.10723
     0.10723
     0.07394
     0.00735
    -0.02594
     0.00735
     0.17382
     0.10723
    -0.02594
     0.04065
     0.10723
     0.10723
     0.07394
     0.04065
    -0.02594
     0.07394
     0.20712
     0.14053
     0.10723
    -0.15912
     0.04065
    -0.05924
     0.10723
     0.10723
     0.04065
    -0.05924
     0.14053
     0.04065
     0.14053
     0.20712
     0.20712
     0.27370
     0.30700
     0.30700
     0.30700
     0.50676
     0.47347
     0.50676
     0.50676
     0.57335
     0.47347
     0.44017
     0.44017
     0.47347
     0.57335
     0.57335
     0.34029
     0.47347
     0.50676
     0.50676
     0.73982
     0.54005
     0.57335
     0.57335
     0.50676
     0.67323
     0.67323
     0.73982
     0.70652
     0.63993
     0.67323
     0.67323
     0.50676
     0.44017
     0.63993
     0.40688
     0.50676
     0.67323
     0.63993
     0.60664
     0.67323
     0.63993
     0.50676
     0.44017
     0.44017
     0.24041
     0.40688
     0.57335
     0.34029
     0.60664
     0.90629
     0.77311
     0.37358
     0.24041
     0.14053
     0.00735
    -0.15912
    -0.09253
    -0.29229
    -0.39217
    -0.22570
    -0.02594
    -0.22570
    -0.35888
    -0.25900
    -0.39217
     0.04065
    -0.09253
    -0.12582
    -0.25900
    -0.12582
     0.37358
     0.07394
     0.27370
     0.67323
     0.80640
     0.67323
     0.63993
     0.50676
     0.24041
     0.04065
     0.04065
     0.24041
     0.04065
     0.34029
     0.67323
     0.77311
     0.44017
    -0.29229
    -0.52535
    -0.95817
    -1.55746
    -0.99146
    -0.32559
     0.24041
     2.37121
     5.00143
     4.60190
     3.53650
     3.66967
     3.40332
     3.63638
     3.73626
     2.67086
     0.87299
     0.97287
     4.20237
     5.73389
     4.86825
     3.76956
     0.80640
    -0.35888
    -1.25781
    -1.89040
    -2.32322
    -1.82381
    -1.85710
    -1.55746
    -1.25781
    -0.85829
    -0.79170
    -0.92488
    -0.59194
    -0.62523
    -0.72511
    -0.79170
    -0.69182
    -0.55864
    -0.29229
     0.04065
     0.04065
     0.14053
     0.10723
     0.07394
     0.20712
     0.20712
     0.24041
     0.14053
     0.17382
     0.17382
     0.14053
     0.24041
     0.24041
     0.00735
     0.20712
     0.24041
     0.14053
     0.10723
     0.27370
     0.10723
     0.07394
     0.17382
     0.17382
     0.17382
     0.04065
     0.10723
     0.10723
     0.20712
     0.34029
     0.20712
     0.30700
     0.20712
     0.20712
     0.20712
     0.57335
     0.44017
     0.30700
     0.57335
     0.63993
     0.40688
     0.54005
     0.63993
     0.47347
     0.57335
     0.73982
     0.50676
     0.50676
     0.57335
     0.67323
     0.44017
     0.70652
     0.80640
     0.60664
     0.67323
     0.73982
     0.73982
     0.60664
     0.77311
     0.83970
     0.80640
     0.87299
     0.87299
     0.73982
     0.93958
     1.00617
     0.73982
     0.87299
     0.80640
     0.44017
     0.34029
     0.50676
     0.44017
     0.47347
     0.30700
     0.30700
     0.24041
     0.37358
     0.40688
     0.30700
     0.20712
     0.54005
     0.44017
     0.37358
     0.67323
     0.54005
     0.50676
     0.67323
     0.63993
     0.87299
     0.80640
     0.73982
     0.57335
     0.54005
     0.44017
     0.30700
     0.44017
     0.34029
     0.37358
     0.50676
     0.57335
     0.70652
     0.73982
     0.63993
     0.34029
     0.50676
     0.44017
     0.37358
     0.50676
     0.80640
     0.57335
     0.50676
     0.44017
     0.30700
     0.47347
     0.37358
     0.63993
     0.54005
     0.60664
     0.67323
     0.50676
     0.67323
     0.80640
     0.97287
     0.87299
     0.87299
     0.83970
     0.87299
     1.00617
     0.73982
     0.67323
     0.70652
     0.80640
     0.87299
     0.70652
     0.37358
     0.37358
     0.40688
     0.44017
     0.40688
     0.07394
     0.24041
     0.00735
     0.17382
     0.24041
     0.60664
     0.60664
     0.70652
     0.87299
     1.77193
     2.17145
     1.97169
     2.03828
     1.60546
     1.73863
     2.33792
     2.83733
     2.63756
     2.47110
     2.97050
     3.53650
     4.30226
     3.43662
     2.30463
     2.50439
     2.33792
     2.57098
     1.97169
     1.13934
     1.73863
     1.27252
     0.30700
     0.20712
     0.37358
     0.30700
     0.00735
    -0.89158
    -1.15793
    -0.99146
    -1.59075
    -2.45639
    -2.25663
    -1.75722
    -0.95817
    -1.15793
    -1.55746
    -1.55746
    -1.72393
    -1.05805
    -0.52535
    -0.45876
    -0.25900
    -0.05924
     0.17382
     0.44017
     0.24041
     0.44017
     0.73982
     1.07275
     0.77311
     0.80640
     0.87299
     0.90629
     0.90629
     0.97287
     0.90629
     0.73982
     0.63993
     0.47347
     0.67323
     0.67323
     0.37358
     0.44017
     0.30700
     0.73982
     0.67323
     0.54005
     0.57335
     0.60664
     0.67323
     0.70652
     0.73982
     0.70652
     0.77311
     0.47347
     0.73982
     0.80640
     0.67323
     0.63993
     0.50676
     0.93958
     0.93958
     0.77311
     1.00617
     0.90629
     0.87299
     0.80640
     0.87299
     0.73982
     0.50676
     0.83970
     0.87299
     0.67323
     0.73982
     0.63993
     0.30700
     0.37358
     0.97287
     0.67323
     0.44017
     0.80640
     0.63993
     0.70652
     0.80640
     0.87299
     0.97287
     0.87299
     0.90629
     0.97287
     1.20593
     1.17264
     1.07275
     0.97287
     1.13934
     0.73982
     0.60664
     0.63993
     0.50676
     0.37358
     0.24041
     0.34029
     0.24041
    -0.09253
    -0.25900
    -0.29229
    -0.09253
    -0.25900
    -0.45876
    -0.65852
    -0.49206
    -0.82499
    -0.72511
    -0.85829
    -1.09134
    -1.02476
    -0.95817
    -0.99146
    -1.19123
    -1.45758
    -1.42428
    -1.55746
    -1.45758
    -1.22452
    -1.22452
    -1.09134
    -0.99146
    -0.49206
    -0.82499
    -0.75841
    -0.49206
    -0.15912
    -0.15912
     0.04065
    -0.02594
    -0.19241
    -0.09253
    -0.15912
    -0.05924
     0.20712
     0.34029
    -0.02594
    -0.19241
     0.00735
     0.20712
     0.14053
     0.04065
     0.07394
     0.57335
     0.77311
     0.34029
     0.24041
     0.54005
     0.83970
     0.77311
     1.00617
     1.07275
     1.00617
     1.00617
     1.30581
     1.37240
     1.20593
     0.87299
     0.67323
     0.50676
     0.37358
     0.57335
     0.50676
     0.40688
     0.30700
     0.40688
     0.37358
     0.00735
    -0.45876
    -0.69182
    -0.49206
    -0.42547
    -0.49206
    -0.35888
    -0.45876
    -0.49206
     0.20712
     1.03946
     0.83970
     0.14053
    -0.02594
    -0.25900
     0.30700
     0.80640
     1.77193
     1.67204
     1.53887
     1.23922
     1.10605
     1.00617
     0.77311
     0.57335
     0.34029
     0.10723
    -0.02594
     0.30700
     0.10723
    -0.45876
    -0.45876
    -0.85829
    -0.69182
    -0.65852
    -0.65852
    -0.55864
    -0.82499
    -1.19123
    -0.75841
    -0.69182
    -0.59194
    -0.19241
    -0.12582
    -0.25900
    -0.35888
    -0.39217
    -0.49206
    -0.35888
    -0.29229
    -0.32559
    -0.39217
    -0.09253
     0.14053
     0.10723
     0.00735
    -0.12582
    -0.02594
     0.10723
    -0.25900
     0.00735
    -0.02594
     0.14053
     0.14053
     0.10723
     0.10723
    -0.15912
    -0.35888
    -0.22570
    -0.32559
    -0.39217
    -0.29229
    -0.45876
    -0.45876
    -0.45876
    -0.39217
    -0.39217
    -0.42547
    -0.45876
    -0.29229
    -0.49206
    -0.45876
    -0.42547
    -0.55864
    -0.42547
    -0.45876
    -0.62523
    -0.72511
    -0.42547
    -0.39217
    -0.49206
    -0.49206
    -0.29229
    -0.29229
    -0.15912
    -0.22570
    -0.19241
    -0.19241
    -0.22570
    -0.22570
    -0.32559
     0.04065
    -0.09253
     0.04065
    -0.09253
    -0.12582
    -0.09253
    -0.29229
    -0.12582
    -0.29229
    -0.22570
    -0.25900
    -0.05924
    -0.32559
    -0.15912
    -0.25900
    -0.39217
    -0.32559
    -0.45876
    -0.55864
    -0.52535
    -0.42547
    -0.75841
    -1.02476
    -1.09134
    -1.15793
    -1.22452
    -1.32440
    -1.55746
    -1.59075
    -1.69063
    -1.62405
    -1.69063
    -1.79051
    -1.95698
    -2.02357
    -1.59075
    -1.75722
    -1.62405
    -1.75722
    -1.89040
    -1.59075
    -1.32440
    -1.39099
    -1.22452
    -1.22452
    -1.12464
    -0.75841
    -0.65852
    -0.12582
     0.04065
     0.27370
     0.87299
     1.57216
     1.17264
     1.07275
     1.17264
     1.07275
     1.63875
     1.37240
     1.20593
     1.23922
     1.00617
     0.60664
     0.10723
    -0.39217
    -0.39217
    -0.85829
    -1.22452
    -1.32440
    -1.32440
    -1.39099
    -1.39099
    -1.42428
    -1.19123
    -0.92488
    -0.79170
    -0.75841
    -0.49206
    -0.25900
    -0.05924
    -0.19241
     0.10723
     0.00735
    -0.39217
     0.10723
    -0.05924
    -0.12582
    -0.62523
    -0.55864
    -0.25900
    -0.42547
    -0.29229
    -0.45876
    -0.45876
    -0.45876
    -0.69182
    -0.62523
    -0.95817
    -1.19123
    -1.19123
    -1.15793
    -1.35769
    -1.95698
    -2.05687
    -2.45639
    -2.52298
    -2.65615
    -2.85592
    -3.25544
    -3.15556
    -3.02239
    -2.68945
    -2.72274
    -2.15675
    -2.32322
    -3.18886
    -3.28874
    -3.28874
    -3.22215
    -3.45521
    -3.08897
    -2.25663
    -2.19004
    -2.15675
    -2.38980
    -2.82262
    -2.92251
    -2.85592
    -3.12227
    -2.85592
    -2.22333
    -2.32322
    -2.22333
    -1.89040
    -1.45758
    -1.55746
    -1.42428
    -1.79051
    -1.72393
    -1.62405
    -1.32440
    -1.55746
    -1.49087
    -1.62405
    -1.55746
    -1.39099
    -1.22452
    -1.19123
    -1.32440
    -1.19123
    -1.09134
    -1.02476
    -0.82499
    -0.99146
    -0.85829
    -0.85829
    -0.82499
    -0.92488
    -0.95817
    -1.02476
    -0.99146
    -1.09134
    -1.02476
    -0.69182
    -0.92488
    -1.02476
    -1.19123
    -1.12464
    -1.15793
    -1.05805
    -1.19123
    -0.99146
    -0.85829
    -0.89158
    -0.89158
    -0.92488
    -0.89158
    -0.75841
    -0.69182
    -0.52535
    -0.62523
    -0.79170
    -0.49206
    -0.59194
    -0.49206
    -0.42547
    -0.52535
    -0.65852
    -0.75841
    -0.65852
    -0.75841
    -0.75841
    -1.02476
    -1.19123
    -1.12464
    -0.65852
    -0.82499
    -0.89158
    -1.09134
    -0.99146
    -0.95817
    -1.02476
    -1.09134
    -1.15793
    -1.09134
    -1.02476
    -1.09134
    -1.09134
    -0.99146
    -1.19123
    -1.72393
    -1.62405
    -1.45758
    -1.89040
    -1.89040
    -2.09016
    -2.09016
    -2.05687
    -1.82381
    -1.52416
    -1.22452
    -0.95817
    -0.09253
     0.24041
     0.34029
     0.37358
     0.24041
     0.73982
     1.00617
     1.20593
     1.37240
     1.57216
     1.27252
     1.50557
     1.33911
     0.67323
     0.20712
    -0.05924
    -0.05924
    -0.19241
    -0.45876
    -0.82499
    -1.39099
    -1.69063
    -1.15793
    -1.09134
    -1.29111
    -1.05805
    -0.95817
    -1.02476
    -0.85829
    -0.99146
    -0.95817
    -0.82499
    -0.32559
    -0.19241
    -0.32559
     0.00735
     0.24041
     0.27370
     0.67323
     0.80640
     0.70652
     0.97287
     0.97287
     1.10605
     1.07275
     0.77311
     0.73982
     0.80640
     0.70652
     0.47347
     0.47347
     0.50676
     0.14053
    -0.02594
     0.50676
     0.54005
    -0.09253
    -0.22570
    -0.32559
    -0.25900
    -0.55864
    -0.42547
    -0.35888
    -0.49206
    -0.19241
     0.10723
     0.04065
    -0.29229
     0.10723
    -0.22570
    -0.15912
     0.10723
    -0.09253
    -0.72511
     0.20712
     0.47347
     0.14053
    -0.02594
     0.14053
     0.00735
     0.47347
     0.37358
    -0.15912
    -0.45876
    -0.29229
    -0.22570
    -0.39217
    -0.02594
    -0.39217
    -0.65852
    -0.79170
    -0.75841
    -0.62523
    -0.45876
    -0.32559
    -0.22570
     0.17382
     0.34029
     0.47347
     0.30700
    -0.12582
    -0.09253
    -0.22570
    -0.19241
     0.17382
     0.14053
    -0.09253
    -0.05924
    -0.29229
    -0.59194
    -0.72511
    -0.99146
    -1.79051
    -1.62405
    -1.42428
    -1.25781
    -0.89158
    -0.75841
    -1.09134
    -1.05805
    -0.99146
    -1.09134
    -1.19123
    -0.92488
    -0.62523
    -0.32559
    -0.39217
    -0.15912
    -0.32559
    -0.15912
    -0.42547
    -0.29229
    -0.15912
    -0.25900
    -0.29229
    -0.29229
     0.00735
    -0.02594
    -0.09253
     0.07394
    -0.09253
    -0.19241
     0.07394
     0.10723
     0.24041
     0.37358
     0.10723
     0.14053
     0.37358
     0.37358
     0.30700
     0.14053
     0.54005
     0.34029
     0.24041
     0.20712
     0.20712
     0.27370
     0.20712
     0.07394
     0.14053
     0.10723
    -0.02594
    -0.02594
    -0.02594
    -0.22570
    -0.29229
    -0.42547
    -0.65852
    -0.45876
    -0.85829
    -0.79170
    -0.89158
    -0.72511
    -0.72511
    -1.02476
    -0.89158
    -0.92488
    -0.72511
    -0.69182
    -0.82499
    -0.62523
    -0.49206
    -0.59194
    -0.35888
    -0.02594
    -0.25900
    -0.15912
     0.10723
    -0.12582
    -0.32559
    -0.12582
    -0.09253
     0.20712
     0.17382
    -0.22570
    -0.45876
    -0.45876
    -0.95817
    -1.25781
    -1.62405
    -1.65734
    -1.32440
    -0.42547
     0.50676
     1.10605
     2.00498
     2.53768
     1.90510
     2.17145
     2.30463
     2.40451
     2.03828
     2.67086
     2.80403
     3.53650
     3.03709
     2.43780
     2.37121
     2.67086
     1.90510
     0.77311
    -0.29229
    -0.65852
    -0.85829
    -1.22452
    -1.35769
    -1.12464
    -1.15793
    -1.02476
    -0.72511
    -0.69182
    -0.59194
    -0.62523
    -0.42547
    -0.69182
    -0.79170
    -0.52535
    -0.35888
    -0.39217
    -0.42547
    -0.39217
    -0.39217
    -0.32559
    -0.45876
    -0.22570
    -0.42547
    -0.35888
    -0.45876
    -0.39217
    -0.19241
    -0.35888
    -0.29229
    -0.09253
    -0.02594
    -0.05924
    -0.39217
    -0.62523
    -0.55864
    -0.65852
    -0.55864
    -0.42547
    -0.15912
    -0.32559
    -0.45876
    -0.75841
    -0.79170
    -0.79170
    -0.89158
    -0.55864
    -0.65852
    -0.75841
    -0.79170
    -0.72511
    -0.69182
    -0.45876
    -0.49206
    -0.59194
    -0.52535
    -0.42547
    -0.42547
    -0.42547
    -0.39217
    -0.29229
    -0.32559
    -0.15912
    -0.02594
    -0.22570
    -0.25900
    -0.25900
    -0.19241
    -0.12582
    -0.02594
    -0.05924
    -0.12582
    -0.32559
    -0.09253
    -0.22570
    -0.25900
    -0.25900
    -0.25900
    -0.39217
    -0.29229
    -0.45876
    -0.49206
    -0.45876
    -0.49206
    -0.52535
    -0.65852
    -0.72511
    -0.85829
    -0.79170
    -0.95817
    -0.89158
    -0.85829
    -0.59194
    -0.95817
    -1.02476
    -0.69182
    -0.55864
    -0.55864
    -0.52535
    -0.29229
    -0.22570
     0.20712
     0.07394
     0.10723
    -0.19241
    -0.09253
    -0.05924
    -0.05924
     0.24041
    -0.15912
    -0.29229
    -0.09253
    -0.19241
    -0.49206
    -0.55864
    -0.52535
    -0.69182
    -0.59194
    -0.42547
    -0.52535
    -0.49206
    -0.59194
    -0.39217
    -0.32559
    -0.22570
    -0.09253
    -0.09253
     0.10723
     0.07394
     0.27370
     0.17382
     0.17382
     0.44017
     0.40688
     0.60664
     0.54005
     0.54005
     0.37358
     0.30700
     0.40688
     0.37358
     0.00735
    -0.19241
    -0.05924
    -0.59194
    -0.89158
    -0.72511
    -0.72511
    -0.69182
    -0.62523
    -0.85829
    -0.72511
    -0.82499
    -0.82499
    -0.79170
    -0.59194
    -0.45876
    -0.22570
    -0.39217
    -0.65852
    -0.25900
     0.07394
    -0.15912
     0.10723
     0.34029
     0.10723
    -0.29229
    -0.22570
    -0.65852
    -0.79170
    -0.62523
    -0.05924
     0.10723
     0.40688
     0.73982
     0.57335
     0.67323
     1.47228
     1.23922
     1.20593
     0.67323
    -0.69182
     0.57335
     1.80522
     1.50557
     0.70652
    -0.09253
    -0.95817
    -0.12582
     0.14053
     0.07394
    -0.45876
    -0.82499
    -0.95817
    -1.22452
    -1.29111
    -1.05805
    -0.79170
    -0.69182
    -0.45876
    -0.35888
    -0.32559
    -0.25900
    -0.32559
    -0.32559
    -0.25900
     0.04065
     0.10723
    -0.32559
    -0.29229
    -0.32559
    -0.09253
    -0.29229
     0.04065
     0.04065
     0.20712
     0.34029
     0.14053
     0.14053
     0.04065
     0.00735
     0.04065
     0.10723
    -0.12582
    -0.32559
    -0.45876
    -0.15912
    -0.02594
    -0.22570
    -0.42547
    -0.59194
    -0.59194
    -0.55864
    -0.49206
    -0.52535
    -0.49206
    -0.39217
    -0.49206
    -0.12582
     0.00735
    -0.12582
    -0.12582
    -0.02594
     0.14053
     0.07394
     0.04065
     0.07394
     0.00735
     0.10723
     0.10723
     0.14053
     0.20712
    -0.02594
    -0.02594
     0.04065
     0.24041
     0.14053
     0.27370
     0.17382
     0.07394
     0.10723
     0.17382
     0.20712
     0.07394
     0.20712
     0.20712
     0.40688
     0.30700
     0.00735
    -0.19241
    -0.29229
    -0.05924
     0.07394
     0.10723
     0.04065
    -0.19241
     0.10723
     0.04065
    -0.09253
    -0.09253
     0.04065
     0.07394
     0.34029
     0.40688
     0.34029
     0.34029
     0.40688
     0.73982
     0.60664
     0.24041
     0.40688
     0.20712
     0.07394
     0.34029
     0.40688
     0.24041
     0.20712
     0.10723
     0.17382
    -0.22570
     0.10723
     0.27370
    -0.02594
     0.20712
     0.47347
     0.17382
     0.10723
    -0.09253
    -0.15912
     0.07394
     0.07394
     0.20712
     0.00735
    -0.09253
    -0.25900
    -0.52535
     0.00735
    -0.02594
    -0.39217
    -0.65852
    -0.49206
    -0.59194
    -0.45876
    -0.52535
    -0.42547
    -0.32559
    -0.09253
    -0.39217
    -0.39217
    -0.52535
    -0.22570
    -0.19241
     0.07394
     0.20712
     0.14053
     0.04065
     0.30700
     0.14053
     0.24041
     0.30700
     0.34029
     0.40688
     1.00617
     1.23922
     1.03946
     0.90629
     0.47347
     0.14053
     0.24041
     0.50676
     0.77311
     0.00735
     0.17382
    -0.22570
    -0.32559
     0.07394
     0.50676
     0.87299
     0.87299
     0.77311
     0.93958
     1.63875
     1.47228
     1.93839
     2.43780
     2.57098
     2.40451
     1.10605
     1.03946
     1.23922
     0.63993
    -0.09253
     0.20712
     0.60664
     0.50676
    -0.32559
    -0.72511
    -1.22452
    -1.89040
    -2.05687
    -1.65734
    -1.29111
    -0.79170
    -0.52535
    -0.35888
     0.14053
     0.14053
     0.10723
     0.24041
    -0.02594
     0.27370
     0.30700
     0.34029
     0.17382
     0.14053
     0.24041
     0.17382
     0.14053
     0.17382
     0.00735
    -0.42547
    -0.15912
     0.07394
    -0.02594
     0.17382
    -0.12582
    -0.15912
    -0.19241
    -0.15912
    -0.22570
    -0.15912
    -0.22570
     0.00735
     0.04065
     0.07394
    -0.05924
    -0.22570
     0.07394
     0.34029
     0.34029
     0.30700
     0.30700
     0.24041
     0.44017
     0.20712
     0.44017
     0.27370
     0.37358
     0.37358
     0.40688
     0.47347
     0.37358
     0.20712
     0.27370
     0.47347
     0.37358
     0.30700
     0.37358
     0.24041
     0.30700
     0.14053
     0.17382
     0.10723
     0.04065
    -0.02594
    -0.15912
     0.17382
     0.20712
     0.04065
     0.07394
     0.34029
     0.20712
    -0.09253
     0.17382
     0.17382
     0.04065
     0.07394
     0.30700
     0.34029
     0.50676
     0.57335
     0.70652
     0.40688
     0.57335
     0.54005
     0.17382
     0.37358
     0.40688
     0.20712
     0.17382
     0.37358
    -0.12582
    -0.22570
    -0.69182
    -0.59194
    -0.62523
    -0.52535
    -0.72511
    -0.59194
    -0.82499
    -0.69182
    -0.55864
    -0.55864
    -0.42547
    -0.49206
    -0.52535
    -0.19241
    -0.15912
     0.04065
     0.27370
     0.50676
     0.80640
     0.67323
     0.34029
     0.20712
     0.40688
     0.37358
     0.17382
     0.44017
     0.34029
     0.34029
     0.20712
     0.37358
     0.34029
     0.30700
     0.07394
     0.24041
     0.10723
     0.04065
     0.10723
     0.07394
     0.10723
     0.20712
     0.17382
    -0.09253
     0.10723
    -0.12582
    -0.05924
     0.24041
    -0.12582
    -0.35888
    -0.35888
    -0.15912
    -0.02594
     0.20712
     0.30700
     0.40688
     0.30700
     0.30700
     0.10723
     0.20712
     0.63993
     0.90629
     0.70652
     0.67323
     0.90629
     0.77311
     0.87299
     1.10605
     1.23922
     1.13934
     1.13934
     1.27252
     1.37240
     1.10605
     0.70652
     0.57335
     1.07275
     1.27252
     1.00617
     0.67323
     0.50676
     0.20712
     0.04065
     0.14053
     0.34029
     0.40688
     0.73982
     1.40569
     1.73863
     2.53768
     3.17027
     2.67086
     1.63875
     1.37240
     0.87299
     0.80640
    -0.25900
     0.44017
     2.00498
     1.70534
     1.23922
     1.10605
     0.17382
    -0.89158
    -1.45758
    -1.65734
    -2.25663
    -1.99028
    -1.25781
    -0.29229
    -0.05924
    -0.19241
    -0.19241
    -0.19241
    -0.15912
    -0.12582
    -0.15912
    -0.19241
    -0.05924
     0.04065
     0.14053
    -0.02594
     0.24041
     0.20712
     0.14053
     0.24041
     0.50676
     0.50676
     0.44017
     0.57335
     0.63993
     0.57335
     0.70652
     0.83970
     0.77311
     0.80640
     0.87299
     0.77311
     0.87299
     0.90629
     0.77311
     0.77311
     1.23922
     0.77311
     0.97287
     1.00617
     1.07275
     0.97287
     0.93958
     1.10605
     1.13934
     1.23922
     1.20593
     1.33911
     1.13934
     1.27252
     1.13934
     1.20593
     1.43899
     1.23922
     1.20593
     1.23922
     1.03946
     1.20593
     1.07275
     0.73982
     0.83970
     0.87299
     1.20593
     1.00617
     0.34029
    -0.09253
    -0.42547
    -0.65852
    -0.45876
    -0.92488
    -0.65852
    -0.35888
    -0.02594
     0.17382
    -0.39217
    -0.69182
    -0.82499
    -0.89158
    -0.72511
    -0.05924
     0.17382
     0.10723
     0.24041
     0.34029
     0.00735
     0.34029
     0.00735
     0.07394
    -0.12582
    -0.09253
    -0.29229
    -0.59194
    -0.42547
    -0.49206
    -0.45876
    -0.32559
    -0.12582
    -0.29229
    -0.45876
    -0.55864
    -0.32559
    -0.05924
    -0.09253
    -0.19241
     0.00735
    -0.15912
    -0.25900
     0.00735
    -0.22570
    -0.42547
    -0.22570
    -0.09253
    -0.29229
    -0.45876
    -0.72511
    -0.95817
    -1.05805
    -0.42547
    -0.42547
    -0.39217
    -0.19241
     0.04065
    -0.22570
    -0.25900
    -0.35888
    -0.09253
     0.67323
     0.37358
     0.44017
     0.77311
     0.73982
     0.50676
     0.54005
     1.00617
     1.00617
     0.70652
     0.80640
     0.83970
     0.54005
     0.67323
     0.47347
     0.47347
     0.44017
     0.57335
     0.63993
     0.50676
     0.44017
     0.27370
     0.14053
     0.17382
     0.63993
     0.27370
     0.20712
     0.04065
     0.34029
     0.37358
     0.34029
     0.07394
     0.14053
     0.30700
     0.44017
     0.44017
     0.30700
     0.34029
     0.50676
     0.37358
     0.93958
     0.57335
     0.63993
     0.63993
     0.60664
     0.70652
     0.44017
     0.70652
     0.87299
     0.97287
     0.87299
     1.20593
     1.00617
     0.44017
     0.34029
     0.50676
     1.03946
     1.77193
     1.43899
     0.57335
     0.67323
     0.60664
     0.40688
     0.17382
     0.10723
    -0.09253
     0.44017
     0.73982
     0.57335
     0.34029
     0.20712
    -0.02594
    -0.02594
     0.20712
     0.44017
     0.57335
     0.87299
     0.90629
     0.83970
     1.03946
     1.07275
     1.17264
     1.33911
     1.20593
     1.13934
     1.13934
     0.90629
     0.67323
     0.80640
     0.97287
     0.80640
     0.67323
     0.57335
     0.44017
     0.57335
     0.40688
     0.44017
     0.14053
     0.14053
     0.44017
     0.57335
     0.50676
     0.40688
     0.57335
     0.20712
     0.24041
     0.24041
     0.17382
     0.24041
     0.20712
     0.24041
     0.10723
     0.07394
    -0.29229
    -0.52535
    -0.15912
    -0.09253
    -0.72511
    -0.72511
    -1.19123
    -1.62405
    -1.15793
    -1.12464
    -1.32440
    -0.69182
    -0.45876
    -0.59194
    -0.55864
    -0.65852
    -0.55864
    -0.45876
    -0.15912
    -0.09253
     0.40688
     0.44017
     0.60664
     0.30700
     0.63993
     0.37358
    -0.05924
     0.04065
    -0.02594
    -0.25900
    -0.22570
     0.00735
    -0.05924
    -0.22570
    -0.45876
    -0.32559
    -0.49206
    -0.62523
    -0.52535
    -0.59194
    -0.75841
    -0.72511
    -0.75841
    -0.75841
    -1.02476
    -1.29111
    -1.12464
    -0.92488
    -0.95817
    -0.92488
    -1.05805
    -1.42428
    -1.22452
    -1.22452
    -1.09134
    -0.89158
    -0.89158
    -0.95817
    -0.89158
    -1.45758
    -1.15793
    -1.09134
    -0.69182
    -1.09134
    -0.95817
    -1.29111
    -1.52416
    -1.69063
    -1.45758
    -1.42428
    -1.39099
    -1.39099
    -1.59075
    -1.35769
    -1.35769
    -1.62405
    -1.35769
    -1.42428
    -1.49087
    -1.52416
    -1.72393
    -1.82381
    -1.62405
    -1.82381
    -1.69063
    -1.79051
    -1.62405
    -1.85710
    -1.79051
    -2.02357
    -1.52416
    -2.12345
    -1.82381
    -1.62405
    -2.05687
    -1.82381
    -1.62405
    -1.55746
    -1.65734
    -1.82381
    -1.95698
    -1.72393
    -1.85710
    -1.75722
    -1.45758
    -1.42428
    -1.22452
    -1.65734
    -1.55746
    -1.29111
    -1.32440
    -1.02476
    -0.95817
    -0.92488
    -0.72511
    -0.82499
    -0.45876
    -0.29229
    -0.29229
    -0.09253
    -0.09253
    -0.15912
     0.10723
     0.04065
     0.30700
     0.34029
     0.40688
     0.44017
     0.44017
     0.47347
     0.50676
     0.70652
     0.87299
     1.03946
     1.00617
     1.10605
     1.27252
     1.10605
     1.20593
     1.03946
     0.93958
     0.80640
     0.77311
     0.50676
     0.24041
     0.10723
     0.37358
    -0.09253
    -0.35888
    -0.12582
    -0.32559
    -0.55864
    -1.22452
    -1.35769
    -0.89158
    -0.75841
    -1.09134
    -0.95817
    -0.75841
    -0.49206
    -0.52535
    -0.59194
    -0.42547
    -0.55864
    -0.62523
    -0.05924
    -0.12582
     0.00735
     0.07394
     0.17382
    -0.25900
     0.44017
     0.17382
     0.14053
     0.24041
    -0.15912
    -0.69182
    -1.19123
    -1.15793
    -0.79170
    -0.95817
    -0.65852
    -0.09253
     0.17382
    -0.25900
    -0.89158
    -1.12464
    -0.82499
    -0.92488
    -0.82499
    -0.29229
     0.24041
     0.77311
     1.00617
     0.90629
    -0.05924
    -0.79170
    -0.92488
    -0.55864
     0.07394
     0.37358
     0.44017
     0.50676
     0.47347
     0.57335
     0.24041
     0.30700
     0.20712
     0.63993
     0.57335
     0.57335
     0.87299
     0.90629
     1.03946
     0.93958
     0.73982
     0.57335
     0.44017
     0.07394
    -0.05924
     0.20712
     0.04065
     0.10723
     0.14053
     0.17382
     0.17382
    -0.22570
    -0.02594
    -0.02594
     0.17382
     0.37358
     0.04065
    -0.09253
     0.20712
     0.17382
    -0.02594
     0.34029
     0.30700
     0.10723
     0.14053
     0.14053
     0.17382
     0.07394
    -0.02594
     0.14053
     0.34029
     0.44017
     0.14053
     0.20712
     0.14053
     0.10723
     0.00735
     0.14053
     0.20712
     0.10723
     0.07394
     0.27370
     0.50676
     0.20712
     0.00735
     0.20712
     0.17382
     0.24041
     0.04065
     0.17382
     0.20712
     0.07394
     0.14053
    -0.09253
     0.30700
    -0.09253
     0.00735
     0.04065
     0.20712
     0.04065
    -0.02594
    -0.12582
     0.10723
    -0.09253
    -0.02594
    -0.05924
    -0.02594
     0.07394
     0.10723
    -0.15912
     0.14053
     0.20712
    -0.02594
     0.14053
     0.20712
     0.20712
     0.24041
     0.14053
     0.37358
     0.40688
     0.40688
     0.54005
     0.47347
     0.50676
     0.44017
     0.44017
     0.57335
     0.30700
     0.10723
     0.30700
     0.60664
     1.00617
     0.93958
     0.60664
     0.73982
     0.70652
     0.63993
     0.57335
     0.57335
     0.83970
     0.40688
     0.14053
     0.20712
    -0.12582
    -0.12582
    -0.19241
    -0.32559
    -0.12582
    -0.42547
    -0.32559
    -0.59194
    -0.39217
    -0.55864
    -0.59194
    -0.49206
    -0.15912
    -0.02594
    -0.22570
    -0.02594
     0.44017
     0.50676
     0.37358
     0.60664
     0.73982
     0.67323
     0.63993
     0.70652
     0.70652
     0.90629
     1.00617
     1.07275
     0.90629
     1.07275
     1.00617
     0.87299
     1.17264
     0.97287
     0.70652
     0.60664
     0.63993
     0.77311
     0.30700
     0.04065
     0.04065
     0.04065
     0.34029
     0.00735
    -0.32559
    -0.19241
    -0.02594
     0.50676
     1.03946
     0.97287
    -0.02594
     0.10723
    -0.49206
    -0.99146
    -1.02476
    -1.22452
    -0.82499
    -0.55864
    -0.72511
    -0.85829
    -1.12464
    -1.82381
    -2.35651
    -2.19004
    -1.72393
    -1.02476
    -0.92488
    -0.72511
    -0.89158
    -0.99146
    -0.89158
    -0.49206
    -0.15912
    -0.05924
    -0.29229
    -0.35888
    -0.29229
    -0.39217
    -0.72511
    -1.02476
    -0.82499
    -0.85829
    -0.85829
    -1.39099
    -1.52416
    -1.45758
    -1.15793
    -0.95817
    -0.89158
    -0.82499
    -0.72511
    -0.25900
    -0.22570
    -0.05924
    -0.02594
     0.07394
     0.17382
     0.47347
     0.93958
     0.83970
     0.87299
     0.97287
     1.27252
     1.00617
     1.07275
     0.80640
     1.13934
     1.07275
     1.00617
     0.87299
     0.70652
     0.63993
     0.20712
     0.30700
     0.27370
     0.10723
     0.44017
     0.34029
     0.44017
     0.20712
     0.30700
     0.14053
     0.20712
     0.20712
     0.27370
     0.50676
     0.04065
    -0.19241
    -0.39217
    -0.12582
     0.20712
     0.44017
     0.14053
     0.00735
     0.07394
     0.20712
     0.30700
     0.50676
     0.90629
     0.34029
     0.24041
     0.67323
     0.67323
     0.77311
     0.73982
     0.83970
     1.03946
     0.73982
     0.44017
     0.27370
     0.30700
    -0.02594
    -0.22570
    -0.52535
    -0.45876
    -0.55864
    -0.52535
    -0.69182
    -1.09134
    -0.89158
    -0.59194
    -0.32559
    -0.05924
    -0.32559
    -0.29229
    -0.32559
    -0.15912
     0.07394
     0.44017
     0.57335
     0.57335
     0.40688
     0.57335
     0.54005
     0.67323
     0.57335
     0.60664
     0.40688
     0.44017
     0.57335
     0.50676
     0.50676
     0.54005
     0.57335
     0.77311
     0.63993
     0.70652
     0.67323
     0.57335
     0.87299
     1.00617
     0.93958
     0.73982
     0.50676
     0.50676
     0.73982
     0.50676
     0.47347
     0.34029
     0.17382
     0.17382
     0.20712
     0.24041
     0.17382
     0.10723
     0.17382
    -0.02594
    -0.15912
    -0.05924
    -0.29229
    -0.35888
     0.07394
     0.24041
     0.14053
     0.44017
     0.50676
     0.54005
     0.44017
     0.20712
     0.00735
    -0.05924
     0.04065
     0.24041
     0.70652
     0.40688
     0.67323
     0.04065
     0.17382
     0.37358
     0.24041
     0.24041
     0.07394
     0.00735
     0.04065
     0.07394
     0.17382
    -0.02594
     0.04065
    -0.02594
    -0.02594
    -0.29229
    -0.15912
    -0.52535
    -0.45876
    -0.42547
    -0.79170
    -0.45876
    -0.42547
     0.40688
     0.80640
     1.73863
     2.20475
     2.10486
     2.20475
     2.47110
     2.33792
     2.47110
     2.17145
     2.57098
     2.27133
     2.10486
     2.27133
     1.57216
     0.63993
     0.67323
     0.10723
     0.17382
    -0.72511
    -1.15793
    -1.39099
    -1.35769
    -0.89158
    -0.62523
    -1.09134
    -1.39099
    -1.42428
    -0.32559
    -0.15912
    -0.42547
    -0.69182
    -0.42547
    -0.59194
    -0.42547
    -0.22570
    -0.32559
    -0.42547
    -0.59194
    -0.69182
    -0.49206
    -0.52535
    -0.22570
    -0.25900
     0.07394
     0.10723
     0.07394
     0.20712
     0.17382
     0.10723
     0.00735
     0.24041
     0.30700
     0.34029
     0.24041
     0.10723
     0.10723
     0.24041
     0.27370
    -0.09253
    -0.09253
     0.04065
    -0.15912
    -0.39217
    -0.35888
    -0.22570
    -0.52535
    -0.82499
    -0.72511
    -0.52535
    -0.82499
    -1.25781
    -1.19123
    -1.45758
    -1.52416
    -0.99146
    -0.52535
    -0.29229
    -0.19241
    -0.69182
    -0.35888
    -0.35888
     0.00735
    -0.19241
     0.20712
     0.47347
     0.47347
     0.44017
     0.20712
     0.50676
     0.30700
     0.24041
     0.10723
     0.34029
     0.04065
    -0.15912
    -0.09253
    -0.12582
    -0.12582
    -0.32559
     0.14053
     0.40688
     0.67323
     0.50676
     0.17382
     0.37358
     0.60664
     1.30581
     1.00617
     1.13934
     0.90629
     0.77311
     0.80640
     1.07275
     0.97287
     0.87299
     0.73982
     0.60664
     0.44017
     0.40688
     0.20712
     0.17382
     0.10723
    -0.02594
    -0.22570
    -0.39217
    -0.19241
    -0.39217
    -0.25900
    -0.15912
    -0.15912
    -0.32559
    -0.32559
    -0.22570
    -0.12582
     0.04065
     0.04065
    -0.19241
    -0.22570
    -0.25900
     0.04065
     0.04065
     0.24041
     0.20712
    -0.25900
    -0.22570
     0.24041
     0.17382
     0.37358
     0.30700
     0.27370
     0.40688
     0.14053
    -0.09253
     0.07394
     0.04065
     0.04065
    -0.02594
     0.44017
     0.47347
     0.34029
     0.44017
     0.47347
     0.44017
     0.27370
     0.30700
     0.37358
     0.37358
    -0.15912
    -0.22570
    -0.02594
     0.04065
    -0.02594
    -0.09253
    -0.22570
    -0.19241
    -0.85829
    -1.32440
    -1.05805
    -1.12464
    -1.32440
    -1.45758
    -0.79170
    -0.32559
    -0.02594
    -0.39217
     0.37358
     0.93958
     1.07275
     1.77193
     2.27133
     2.77074
     3.27015
     3.96932
     3.56979
     2.57098
     2.93721
     2.90392
     2.53768
     2.10486
     1.13934
     1.57216
     2.10486
     1.43899
     0.60664
     0.10723
    -0.79170
    -1.59075
    -1.35769
    -1.55746
    -1.42428
    -1.25781
    -1.09134
    -0.55864
    -0.42547
     0.04065
    -0.42547
    -0.69182
    -1.09134
    -0.25900
    -0.69182
    -1.05805
    -1.12464
    -0.92488
    -0.69182
    -0.85829
    -0.85829
    -0.69182
    -0.62523
    -0.95817
    -1.09134
    -1.05805
    -0.99146
    -0.75841
    -0.65852
    -0.15912
    -0.02594
    -0.05924
    -0.09253
    -0.12582
     0.10723
     0.27370
    -0.02594
     0.00735
     0.04065
     0.14053
     0.24041
     0.00735
    -0.05924
    -0.12582
     0.04065
     0.04065
     0.00735
    -0.12582
     0.17382
    -0.12582
     0.14053
     0.37358
     0.00735
     0.20712
     0.10723
     0.00735
    -0.05924
    -0.02594
     0.17382
     0.10723
    -0.12582
    -0.19241
    -0.29229
    -0.45876
    -0.52535
    -0.49206
    -0.45876
    -0.39217
    -0.45876
    -0.32559
    -0.45876
    -0.55864
    -0.49206
    -0.45876
    -0.39217
    -0.45876
    -0.32559
    -0.32559
    -0.49206
    -0.59194
    -0.39217
    -0.42547
    -0.05924
     0.04065
    -0.29229
    -0.39217
    -0.45876
    -0.32559
     0.27370
     0.67323
     0.10723
     0.20712
     0.24041
     0.40688
     0.30700
     0.40688
     0.30700
     0.34029
     0.17382
     0.40688
     0.30700
     0.07394
     0.04065
     0.24041
     0.30700
     0.24041
     0.14053
     0.04065
     0.10723
     0.30700
     0.40688
     0.30700
     0.17382
     0.27370
     0.10723
     0.57335
     0.30700
     0.30700
     0.07394
     0.17382
     0.00735
     0.00735
    -0.12582
    -0.12582
    -0.12582
    -0.09253
    -0.02594
    -0.32559
    -0.22570
    -0.22570
    -0.32559
    -0.25900
     0.07394
    -0.19241
     0.04065
    -0.02594
     0.04065
    -0.02594
    -0.09253
     0.04065
     0.10723
     0.20712
    -0.02594
     0.20712
     0.20712
     0.27370
    -0.05924
     0.07394
     0.20712
    -0.12582
    -0.12582
    -0.09253
     0.04065
     0.10723
     0.14053
     0.07394
    -0.05924
     0.17382
     0.17382
     0.97287
     1.77193
     2.13816
     2.83733
     3.13697
     4.30226
     4.00261
     2.77074
     2.67086
     2.23804
     2.63756
     3.70297
     3.86944
     3.76956
     2.47110
     1.13934
     0.70652
     1.20593
     1.47228
     0.40688
    -0.85829
    -0.49206
    -0.92488
    -0.99146
    -1.42428
    -0.92488
    -0.89158
    -1.69063
    -2.58957
    -1.99028
    -0.89158
    -0.92488
    -1.85710
    -2.12345
    -2.58957
    -2.28992
    -2.35651
    -2.05687
    -1.72393
    -1.82381
    -1.79051
    -1.59075
    -1.62405
    -1.52416
    -1.12464
    -1.09134
    -0.89158
    -0.72511
    -0.62523
    -0.62523
    -0.45876
    -0.62523
    -0.69182
    -0.72511
    -0.32559
    -0.32559
    -0.15912
    -0.25900
    -0.19241
    -0.02594
     0.04065
     0.14053
     0.07394
    -0.05924
     0.00735
     0.27370
     0.10723
     0.37358
    -0.02594
    -0.15912
     0.17382
     0.24041
     0.00735
     0.00735
     0.00735
     0.00735
     0.04065
    -0.02594
    -0.09253
     0.07394
    -0.15912
     0.20712
     0.20712
     0.00735
     0.07394
    -0.12582
     0.07394
     0.20712
     0.10723
     0.07394
    -0.02594
    -0.02594
     0.04065
     0.00735
     0.10723
     0.04065
     0.04065
    -0.12582
     0.00735
    -0.09253
     0.17382
    -0.15912
    -0.05924
     0.24041
    -0.12582
    -0.12582
     0.10723
    -0.05924
    -0.02594
    -0.02594
     0.00735
     0.04065
    -0.09253
    -0.09253
    -0.02594
    -0.02594
     0.04065
    -0.05924
    -0.19241
     0.04065
    -0.02594
     0.00735
     0.07394
     0.00735
    -0.05924
    -0.02594
     0.07394
     0.10723
     0.10723
     0.10723
     0.04065
     0.20712
     0.34029
     0.17382
     0.00735
     0.34029
     0.24041
     0.37358
     0.30700
     0.24041
     0.20712
     0.10723
     0.34029
     0.17382
     0.17382
     0.10723
    -0.09253
     0.10723
    -0.02594
     0.04065
    -0.15912
    -0.15912
     0.24041
    -0.09253
     0.07394
    -0.09253
    -0.09253
    -0.09253
     0.04065
     0.34029
     0.34029
     0.67323
     0.73982
     0.83970
     0.70652
     0.80640
     0.80640
     0.93958
     1.33911
     1.17264
     0.90629
     1.00617
     0.93958
     0.93958
     0.63993
     0.50676
     0.37358
     0.20712
    -0.12582
    -0.22570
    -0.22570
    -0.59194
    -0.32559
     0.37358
     1.23922
     0.93958
     1.67204
     2.87062
     2.57098
     3.33674
     3.73626
     3.66967
     4.26896
     4.33555
     4.46873
     3.00380
     2.43780
     1.80522
     1.77193
    -0.15912
    -0.19241
     0.47347
    -0.65852
    -1.19123
    -2.55627
    -3.38862
    -4.32085
    -4.95343
    -4.78696
    -4.28755
    -3.92132
    -2.38980
    -1.95698
    -1.19123
    -0.62523
    -0.89158
    -0.55864
    -0.62523
    -0.52535
     0.54005
     0.70652
     0.97287
     1.03946
     1.07275
     1.53887
     1.80522
     1.83851
     0.90629
     0.44017
     0.40688
     0.10723
     0.30700
     0.30700
     0.80640
     0.37358
    -0.02594
    -0.19241
    -0.69182
    -0.65852
    -0.69182
    -0.72511
    -0.52535
    -0.55864
    -0.72511
    -0.92488
    -0.89158
    -0.89158
    -0.55864
    -0.55864
    -0.45876
    -0.52535
    -0.59194
    -0.45876
    -0.22570
    -0.19241
    -0.12582
    -0.09253
     0.14053
    -0.02594
    -0.02594
    -0.02594
    -0.22570
    -0.12582
    -0.25900
    -0.39217
    -0.19241
    -0.25900
    -0.49206
    -0.29229
    -0.29229
    -0.39217
    -0.39217
    -0.32559
     0.20712
    -0.02594
    -0.15912
    -0.32559
    -0.22570
     0.04065
     0.10723
     0.10723
     0.10723
     0.20712
     0.10723
     0.20712
     0.17382
     0.24041
     0.14053
     0.27370
     0.14053
     0.20712
     0.40688
     0.30700
     0.24041
     0.50676
     0.57335
     0.40688
     0.44017
     0.60664
     0.60664
     0.50676
     0.67323
     0.70652
     0.70652
     0.63993
     0.63993
     0.70652
     0.77311
     0.83970
     0.83970
     0.83970
     1.00617
     0.83970
     0.83970
     1.10605
     1.10605
     0.90629
     1.10605
     1.13934
     1.03946
     1.07275
     1.00617
     1.07275
     1.30581
     1.30581
     1.23922
     0.97287
     0.97287
     1.27252
     1.20593
     1.47228
     1.50557
     1.43899
     1.30581
     1.13934
     1.13934
     1.00617
     0.90629
     1.23922
     1.50557
     1.23922
     1.13934
     0.73982
     0.83970
     0.37358
     0.40688
     0.27370
     0.14053
    -0.15912
    -0.19241
    -0.02594
    -0.32559
    -0.42547
    -0.52535
    -0.52535
    -0.35888
    -0.32559
    -0.52535
    -0.32559
    -0.55864
    -0.59194
    -0.42547
    -0.85829
    -0.75841
    -1.12464
    -1.22452
    -1.15793
    -1.02476
    -1.69063
    -2.02357
    -1.99028
    -1.75722
    -1.55746
    -0.09253
     0.30700
     0.10723
     0.10723
     0.70652
     1.70534
     1.00617
    -0.75841
    -2.02357
    -1.15793
     0.97287
     1.37240
     0.67323
    -0.72511
    -0.65852
    -0.35888
    -1.72393
    -2.22333
    -2.38980
    -2.32322
    -2.68945
    -2.75604
    -2.09016
    -1.45758
    -1.25781
    -1.55746
    -0.89158
    -0.92488
    -0.79170
    -0.49206
    -0.29229
    -0.55864
    -0.75841
    -0.55864
    -0.65852
    -0.85829
    -0.89158
    -0.52535
    -0.25900
    -0.15912
    -0.49206
    -0.72511
    -0.92488
    -0.69182
    -0.69182
    -0.35888
    -0.45876
    -0.42547
    -0.22570
     0.10723
     0.04065
    -0.12582
    -0.12582
    -0.25900
    -0.65852
    -0.55864
    -0.75841
    -0.79170
    -0.79170
    -0.82499
    -1.09134
    -1.62405
    -1.89040
    -1.89040
    -1.59075
    -1.49087
    -0.85829
    -0.25900
    -0.39217
    -0.45876
    -0.95817
    -0.69182
    -0.19241
     0.40688
     0.73982
     0.90629
     1.20593
     1.00617
     0.90629
     0.80640
     0.97287
     0.90629
     0.93958
     0.77311
     0.67323
     0.47347
     0.67323
     0.83970
     1.13934
     0.73982
     0.90629
     0.87299
     1.07275
     1.07275
     0.97287
     0.73982
     0.87299
     1.03946
     1.03946
     0.83970
     0.83970
     0.57335
     0.57335
     0.47347
     0.67323
     0.80640
     0.44017
     0.57335
     0.70652
     0.63993
     0.77311
     0.70652
     0.60664
     0.67323
     0.83970
     0.80640
     0.87299
     0.63993
     0.37358
     0.54005
     0.70652
     0.83970
     0.54005
     0.50676
     0.34029
     0.47347
     0.20712
     0.27370
     0.27370
     0.17382
     0.30700
     0.10723
     0.17382
     0.17382
     0.07394
    -0.05924
     0.00735
     0.24041
     0.07394
     0.07394
     0.10723
     0.17382
     0.10723
     0.20712
     0.20712
     0.17382
     0.20712
     0.27370
     0.24041
     0.37358
     0.20712
     0.10723
     0.17382
     0.44017
     0.44017
     0.27370
     0.14053
     0.04065
     0.34029
     0.30700
     0.10723
     0.04065
     0.20712
     0.07394
     0.07394
     0.00735
    -0.05924
    -0.15912
    -0.12582
     0.10723
    -0.02594
    -0.15912
    -0.02594
    -0.05924
    -0.09253
     0.14053
     0.50676
     0.67323
     0.97287
     1.37240
     1.63875
     2.17145
     2.20475
     2.30463
     2.40451
     2.53768
     2.47110
     2.27133
     2.43780
     2.37121
     2.10486
     1.50557
     1.30581
     1.23922
     1.13934
     0.73982
     0.24041
     0.63993
     1.33911
     0.90629
     0.90629
     0.80640
     0.34029
    -0.49206
    -0.69182
    -0.22570
    -0.32559
    -1.39099
    -1.29111
    -1.32440
    -1.25781
    -1.72393
    -2.35651
    -2.88921
    -3.38862
    -3.72156
    -3.95461
    -3.55509
    -3.05568
    -2.78933
    -2.12345
    -1.65734
    -0.75841
    -0.49206
    -0.15912
     0.14053
     0.47347
     0.80640
     1.00617
     1.33911
     1.67204
     1.70534
     1.77193
     1.60546
     1.77193
     1.57216
     1.37240
     1.50557
     1.63875
     1.00617
     1.00617
     0.70652
     0.63993
     0.57335
     0.50676
     0.67323
     0.67323
     0.44017
     0.54005
     0.24041
     0.34029
     0.30700
     0.17382
     0.04065
    -0.22570
    -0.22570
    -0.45876
    -0.42547
    -0.59194
    -1.05805
    -1.19123
    -1.42428
    -1.69063
    -1.62405
    -1.65734
    -1.55746
    -1.59075
    -1.55746
    -1.59075
    -1.62405
    -1.49087
    -1.65734
    -1.62405
    -1.22452
    -1.02476
    -0.89158
    -0.79170
    -0.72511
    -0.72511
    -0.52535
    -0.52535
    -0.79170
    -0.89158
    -0.42547
    -0.55864
    -0.69182
    -0.75841
    -0.82499
    -0.95817
    -1.05805
    -1.02476
    -1.02476
    -0.95817
    -1.05805
    -1.22452
    -1.15793
    -1.39099
    -1.35769
    -1.62405
    -1.49087
    -1.59075
    -1.82381
    -1.75722
    -1.95698
    -2.05687
    -2.09016
    -2.05687
    -1.95698
    -2.12345
    -2.05687
    -2.05687
    -2.15675
    -2.05687
    -2.02357
    -1.95698
    -1.99028
    -2.02357
    -1.95698
    -1.82381
    -1.75722
    -1.75722
    -1.82381
    -1.79051
    -1.69063
    -1.45758
    -1.62405
    -1.55746
    -1.69063
    -1.62405
    -1.49087
    -1.62405
    -1.49087
    -1.45758
    -1.45758
    -1.35769
    -1.29111
    -1.42428
    -1.35769
    -1.55746
    -1.39099
    -1.55746
    -1.35769
    -1.49087
    -1.59075
    -1.52416
    -1.42428
    -1.35769
    -1.55746
    -1.39099
    -1.45758
    -1.32440
    -1.39099
    -1.19123
    -1.19123
    -1.09134
    -1.09134
    -1.02476
    -0.82499
    -0.29229
    -0.12582
     0.00735
     0.37358
     0.67323
     0.57335
     0.44017
     0.47347
     0.24041
     0.04065
     0.14053
     0.07394
     0.24041
    -0.05924
    -0.25900
    -0.42547
    -0.32559
    -0.79170
    -1.05805
    -1.29111
    -1.49087
    -1.22452
    -1.19123
    -1.05805
    -0.85829
    -1.02476
    -0.69182
    -0.12582
     0.04065
    -0.05924
    -0.49206
    -0.69182
    -0.29229
    -0.39217
    -0.69182
    -0.25900
    -0.19241
    -0.25900
    -0.59194
    -0.42547
    -0.92488
    -0.85829
    -0.72511
    -0.75841
    -0.75841
    -0.39217
    -0.52535
    -0.39217
    -0.52535
    -0.75841
    -0.72511
    -0.79170
    -0.59194
    -0.25900
    -0.19241
    -0.25900
     0.00735
    -0.59194
    -0.25900
    -0.12582
    -0.05924
    -0.25900
    -0.12582
     0.04065
     0.00735
     0.20712
     0.14053
     0.63993
     1.73863
     2.10486
     1.83851
     0.83970
    -0.25900
    -1.19123
    -0.62523
    -0.82499
     0.17382
     0.27370
    -0.45876
    -0.59194
    -0.92488
    -1.19123
    -1.59075
    -1.72393
    -1.55746
    -1.42428
    -1.29111
    -1.05805
    -0.82499
    -0.69182
    -0.52535
    -0.42547
    -0.15912
     0.00735
     0.07394
    -0.02594
     0.10723
     0.30700
     0.24041
    -0.15912
    -0.09253
     0.10723
    -0.02594
     0.00735
     0.17382
    -0.05924
    -0.25900
    -0.02594
    -0.09253
     0.04065
    -0.19241
    -0.32559
    -0.12582
    -0.12582
    -0.09253
    -0.09253
    -0.15912
    -0.25900
     0.00735
    -0.29229
     0.10723
     0.20712
     0.04065
     0.04065
     0.04065
     0.04065
     0.14053
     0.04065
     0.04065
     0.17382
     0.27370
     0.14053
     0.14053
     0.10723
     0.20712
     0.10723
     0.27370
     0.44017
     0.37358
     0.24041
     0.63993
     0.60664
     0.50676
     0.63993
     0.63993
     0.60664
     0.80640
     0.87299
     0.77311
     0.77311
     0.87299
     0.93958
     0.80640
     1.10605
     0.87299
     0.80640
     0.80640
     0.97287
     0.93958
     0.90629
     0.70652
     0.73982
     0.90629
     0.77311
     0.80640
     0.67323
     0.57335
     0.57335
     0.54005
     0.67323
     0.40688
     0.34029
     0.37358
     0.27370
     0.34029
     0.34029
     0.17382
     0.40688
     0.30700
     0.54005
     0.50676
     0.80640
     0.87299
     1.43899
     0.97287
     0.93958
     1.60546
     1.83851
     1.67204
     1.47228
     1.00617
     0.50676
     0.77311
     1.47228
     1.27252
     1.07275
     0.90629
     0.54005
     0.14053
     0.10723
    -0.42547
    -0.55864
    -0.62523
    -0.32559
    -0.15912
    -0.15912
    -0.19241
    -0.12582
    -0.09253
     0.14053
    -0.02594
     0.44017
     0.50676
     0.44017
     0.20712
     0.37358
     0.40688
     0.24041
     0.50676
     0.14053
     0.70652
     0.44017
     0.04065
     0.37358
     0.37358
     0.57335
     0.04065
    -0.45876
    -0.82499
    -0.65852
    -0.45876
    -0.85829
    -0.92488
    -1.02476
    -0.95817
    -1.42428
    -1.42428
    -1.15793
    -0.85829
    -1.42428
    -1.42428
    -1.79051
    -1.69063
    -1.32440
    -1.09134
    -0.85829
    -0.95817
    -1.15793
    -1.19123
    -0.85829
    -0.22570
    -0.35888
    -0.89158
    -1.02476
    -1.55746
    -1.69063
    -1.59075
    -1.65734
    -2.09016
    -1.95698
    -1.39099
    -1.02476
    -1.02476
    -1.49087
    -1.49087
    -1.15793
    -0.85829
    -0.09253
     0.17382
     0.83970
     0.14053
     0.73982
     1.47228
     1.70534
     1.77193
     1.90510
     2.13816
     1.90510
     1.93839
     1.80522
     1.87181
     1.67204
     1.37240
     1.67204
     1.60546
     1.33911
     1.20593
     0.87299
     0.83970
     0.83970
     0.97287
     0.70652
     0.70652
     0.63993
     0.50676
     0.50676
     0.37358
     0.24041
     0.20712
     0.40688
     0.44017
     0.30700
     0.30700
     0.14053
     0.37358
     0.40688
     0.40688
     0.34029
     0.37358
     0.20712
     0.40688
     0.44017
     0.47347
     0.20712
     0.17382
     0.40688
     0.54005
     0.44017
     0.27370
     0.40688
     0.20712
     0.44017
     0.44017
     0.24041
     0.34029
     0.24041
     0.34029
     0.27370
     0.24041
     0.30700
     0.14053
     0.10723
     0.30700
     0.04065
     0.04065
     0.14053
    -0.12582
    -0.05924
     0.04065
    -0.02594
    -0.09253
    -0.12582
    -0.15912
    -0.32559
    -0.09253
    -0.19241
    -0.39217
    -0.55864
    -0.45876
    -0.25900
    -0.59194
    -0.52535
    -0.65852
    -0.45876
    -0.59194
    -0.59194
    -0.69182
    -0.69182
    -0.62523
    -0.82499
    -0.72511
    -0.75841
    -0.75841
    -1.02476
    -0.95817
    -1.15793
    -0.95817
    -0.69182
    -0.25900
     0.47347
     1.47228
     1.23922
     1.37240
     2.10486
     2.60427
     2.63756
     3.00380
     2.53768
     2.67086
     2.90392
     2.80403
     3.70297
     3.66967
     1.87181
     0.50676
     0.04065
     0.67323
     0.80640
     0.27370
    -0.45876
    -0.75841
    -0.92488
    -1.19123
    -1.29111
    -1.19123
    -1.29111
    -0.59194
    -0.35888
     0.30700
     0.54005
     0.80640
     0.44017
     0.44017
     1.10605
     0.87299
     0.80640
     0.34029
     0.10723
     0.60664
     0.54005
     0.00735
    -0.15912
    -0.39217
    -0.45876
    -0.72511
    -0.92488
    -1.12464
    -1.19123
    -1.22452
    -1.42428
    -1.89040
    -1.72393
    -1.89040
    -2.12345
    -1.12464
    -1.12464
    -2.05687
    -1.22452
    -1.25781
    -1.92369
    -1.79051
    -1.79051
    -1.79051
    -1.62405
    -1.75722
    -1.65734
    -1.89040
    -1.59075
    -0.75841
    -0.42547
    -0.55864
    -0.72511
    -1.05805
    -0.89158
    -0.92488
    -0.65852
    -0.25900
     0.14053
     0.20712
     0.50676
     0.57335
     0.10723
     0.00735
     0.77311
     0.44017
    -0.62523
    -0.45876
    -0.29229
     0.44017
     0.80640
     0.93958
     0.60664
     0.27370
     0.14053
     0.34029
     0.70652
     0.63993
     0.80640
     0.54005
     0.47347
     0.73982
     0.80640
     0.40688
     0.44017
     0.37358
     0.34029
     0.24041
     0.04065
     0.10723
     0.07394
    -0.05924
    -0.02594
    -0.02594
    -0.05924
    -0.12582
     0.14053
     0.14053
     0.17382
     0.17382
     0.10723
    -0.02594
     0.24041
     0.27370
     0.20712
     0.10723
     0.20712
     0.20712
     0.24041
     0.27370
     0.07394
     0.20712
     0.10723
     0.30700
     0.30700
     0.37358
     0.34029
     0.27370
     0.40688
     0.34029
     0.50676
     0.30700
     0.44017
     0.50676
     0.37358
     0.54005
     0.47347
     0.37358
     0.10723
     0.10723
     0.27370
     0.44017
     0.34029
     0.24041
     0.00735
     0.20712
     0.27370
     0.10723
     0.37358
     0.34029
     0.04065
     0.40688
     0.37358
     0.54005
     0.40688
     0.27370
     0.50676
     0.57335
     0.70652
     0.50676
     0.54005
     0.44017
     0.57335
     0.47347
     0.57335
     0.80640
     0.63993
     0.73982
     0.87299
     1.07275
     1.20593
     1.33911
     1.77193
     2.03828
     2.03828
     2.27133
     1.83851
     2.30463
     2.63756
     2.23804
     2.17145
     2.00498
     2.13816
     2.27133
     1.83851
     1.20593
     0.40688
     0.04065
     0.50676
     0.37358
    -0.72511
    -0.75841
    -0.49206
    -0.89158
    -1.15793
    -0.99146
    -1.05805
    -0.79170
    -0.89158
    -0.79170
    -0.79170
    -0.59194
    -0.09253
    -0.05924
     0.20712
     0.47347
     0.24041
     0.54005
     0.44017
     0.00735
    -0.42547
    -0.25900
     0.04065
     0.70652
     0.60664
     0.27370
     0.10723
     0.20712
     0.37358
    -0.05924
    -0.35888
    -0.35888
     0.27370
     0.17382
    -0.02594
    -0.32559
    -0.85829
    -0.99146
    -0.55864
    -0.42547
    -0.89158
    -1.15793
    -0.79170
    -0.72511
    -0.72511
    -1.45758
    -1.59075
    -1.32440
    -1.12464
    -0.55864
    -0.45876
    -0.55864
    -0.49206
    -0.32559
    -0.12582
    -0.09253
     0.24041
    -0.09253
    -0.19241
     0.10723
     0.10723
    -0.02594
     0.04065
     0.20712
     0.00735
     0.17382
    -0.12582
    -0.12582
     0.50676
     0.67323
     0.83970
     0.63993
     0.44017
     0.04065
     0.30700
     0.70652
     1.00617
     1.20593
     0.93958
     0.57335
     0.44017
     0.73982
     1.13934
     1.27252
     1.03946
     0.70652
     0.44017
     0.30700
     0.50676
     0.67323
     0.44017
     0.44017
     0.47347
     0.44017
     0.37358
     0.24041
     0.07394
     0.14053
    -0.02594
     0.04065
     0.04065
    -0.19241
    -0.09253
    -0.25900
    -0.15912
    -0.02594
    -0.19241
    -0.22570
    -0.35888
    -0.25900
    -0.29229
    -0.32559
    -0.42547
    -0.22570
    -0.22570
    -0.19241
    -0.15912
    -0.22570
    -0.19241
    -0.19241
    -0.19241
     0.17382
     0.17382
     0.30700
     0.17382
     0.20712
     0.44017
     0.47347
     0.37358
     0.50676
     0.30700
     0.47347
     0.47347
     0.57335
     0.34029
     0.44017
     0.17382
     0.44017
     0.30700
     0.20712
     0.14053
     0.20712
     0.07394
     0.14053
    -0.09253
     0.20712
    -0.02594
     0.10723
     0.57335
     1.33911
     2.43780
     2.93721
     2.70415
     2.77074
     2.77074
     1.83851
     1.77193
     1.47228
     1.73863
     1.83851
     1.50557
     1.13934
     1.27252
     1.30581
     0.63993
    -0.05924
    -1.65734
    -3.52179
    -3.65497
    -3.62168
    -1.92369
    -1.35769
    -1.85710
    -1.95698
    -2.09016
    -1.99028
    -2.05687
    -1.95698
    -1.69063
    -1.59075
    -1.49087
    -1.42428
    -1.82381
    -2.32322
    -2.35651
    -1.65734
    -0.25900
    -0.02594
    -1.05805
    -0.92488
    -1.09134
    -1.12464
    -0.49206
     0.40688
     0.70652
     0.80640
     0.93958
     1.00617
     0.87299
     1.17264
     1.33911
     1.33911
     1.37240
     1.17264
     0.80640
     0.90629
     0.63993
     0.30700
    -0.29229
    -0.59194
    -0.39217
    -0.05924
     0.04065
    -0.22570
    -0.09253
    -0.02594
    -0.39217
    -0.59194
    -0.59194
    -0.59194
    -0.59194
    -0.39217
    -0.49206
    -0.72511
    -0.42547
    -0.29229
    -0.59194
    -0.59194
    -0.35888
    -0.09253
    -0.02594
    -0.02594
    -0.22570
    -0.12582
     0.57335
     0.60664
     0.30700
     0.24041
     0.37358
     0.50676
     0.57335
     0.73982
     0.63993
     0.47347
     0.24041
     0.14053
     0.14053
     0.10723
     0.37358
     0.07394
     0.27370
     0.80640
     1.60546
     1.70534
     1.47228
     1.20593
     1.27252
     1.03946
     1.37240
     1.43899
     1.47228
     1.53887
     1.80522
     1.47228
     1.37240
     1.23922
     0.87299
     0.60664
     0.63993
     0.57335
     0.57335
     0.34029
     0.47347
     0.67323
     0.60664
     0.44017
     0.63993
     0.50676
     0.50676
     0.50676
     0.70652
     0.50676
     0.30700
     0.44017
     0.57335
     0.44017
     0.47347
     0.14053
     0.24041
     0.20712
     0.27370
     0.27370
     0.37358
     0.54005
     0.27370
     0.50676
     0.54005
     0.54005
     0.34029
     0.24041
     0.50676
     0.30700
     0.37358
     0.17382
     0.14053
     0.20712
     0.04065
     0.17382
     0.24041
     0.44017
     0.54005
     0.70652
     0.77311
     0.87299
     0.20712
    -0.39217
    -0.12582
     0.40688
     0.54005
     0.63993
     0.73982
     0.34029
     0.17382
     0.04065
     0.24041
     0.20712
     0.17382
     0.17382
     0.17382
     0.60664
     0.93958
     1.20593
     1.37240
     1.40569
     1.37240
     1.37240
     1.40569
     2.03828
     1.73863
     2.10486
     2.47110
     2.13816
     1.07275
    -0.22570
    -1.12464
    -0.79170
     0.54005
     0.50676
     0.24041
    -0.09253
    -1.02476
    -0.85829
    -0.89158
    -1.09134
    -1.09134
    -0.82499
    -0.59194
    -0.32559
     0.10723
     0.27370
     0.44017
     0.47347
     0.80640
     0.77311
     0.70652
     1.03946
     1.17264
     0.93958
     1.37240
     0.77311
     0.67323
     0.30700
     0.83970
     1.20593
     1.07275
     0.87299
     0.63993
     0.04065
     0.14053
    -0.32559
    -0.02594
    -0.05924
    -0.42547
    -0.75841
    -0.72511
    -0.49206
    -0.52535
    -0.65852
    -0.45876
    -0.45876
    -0.05924
    -0.29229
    -0.45876
    -0.49206
    -0.72511
    -0.42547
    -0.45876
    -0.39217
    -0.65852
    -0.95817
    -1.29111
    -1.09134
    -1.32440
    -1.55746
    -1.15793
    -1.49087
    -2.05687
    -2.15675
    -1.75722
    -1.39099
    -1.42428
    -1.12464
    -0.95817
    -0.95817
    -0.72511
    -0.85829
    -0.35888
    -0.09253
    -0.15912
    -0.52535
    -0.29229
     0.00735
     0.63993
     1.10605
     0.54005
     0.34029
     0.57335
     0.87299
     1.47228
     1.00617
     0.73982
     0.70652
     1.33911
     1.13934
     1.70534
     1.80522
     2.00498
     1.57216
     1.33911
     1.13934
     1.07275
     0.97287
     1.30581
     1.07275
     1.27252
     0.77311
     0.80640
     0.57335
     0.30700
     0.77311
     1.07275
     0.90629
     1.03946
     0.73982
     0.80640
     0.73982
     0.80640
     1.03946
     1.20593
     1.13934
     1.33911
     1.43899
     1.53887
     1.87181
     1.87181
     1.87181
     2.03828
     2.10486
     2.17145
     1.70534
     1.47228
     2.03828
     1.90510
     1.60546
     1.53887
     1.53887
     1.43899
     1.40569
     1.13934
     1.00617
     0.77311
     0.77311
     0.67323
     0.77311
     0.80640
     0.83970
     1.00617
     0.93958
     0.83970
     1.10605
     0.93958
     0.97287
     1.03946
     1.20593
     1.07275
     1.40569
     1.07275
     0.70652
     0.87299
     0.70652
     0.40688
     0.30700
    -0.02594
    -0.05924
    -0.15912
    -0.29229
    -0.52535
    -0.82499
    -1.02476
    -1.19123
    -1.19123
    -1.29111
    -1.29111
    -1.55746
    -1.62405
    -1.55746
    -1.49087
    -1.25781
    -1.42428
    -1.19123
    -1.25781
    -0.92488
    -0.82499
    -0.65852
    -0.75841
    -0.59194
    -0.59194
    -0.29229
    -0.32559
    -0.32559
    -0.52535
    -0.29229
    -0.45876
    -0.45876
    -0.72511
    -1.02476
    -0.79170
    -0.45876
     0.70652
     1.40569
     2.53768
     3.46991
     3.43662
     2.87062
     3.53650
     3.20356
     3.83614
     1.63875
    -0.89158
    -0.72511
     1.90510
     3.80285
     3.60309
     2.20475
     0.27370
    -1.39099
    -1.75722
    -2.12345
    -1.92369
    -1.55746
    -1.22452
    -1.12464
    -1.29111
    -0.45876
     0.10723
     0.30700
     0.57335
     0.04065
    -0.12582
    -0.19241
    -0.05924
    -0.19241
    -0.39217
     0.14053
     0.27370
     0.24041
    -0.15912
    -0.29229
    -0.75841
    -0.35888
    -0.09253
     0.00735
     0.04065
     0.07394
     0.04065
    -0.32559
    -0.12582
    -0.05924
    -0.12582
    -0.05924
    -0.05924
    -0.05924
    -0.15912
     0.04065
    -0.15912
     0.00735
     0.04065
     0.10723
     0.10723
     0.00735
     0.07394
     0.17382
     0.20712
    -0.15912
    -0.19241
     0.17382
     0.27370
     0.17382
     0.17382
     1.07275
     1.00617
     0.57335
     0.27370
     0.34029
     0.50676
     0.57335
     0.67323
     1.10605
     1.07275
     1.27252
     1.53887
     1.77193
     1.47228
     0.97287
     0.07394
     0.34029
     1.10605
     1.13934
     1.00617
     0.77311
     0.17382
     0.37358
     0.10723
    -0.05924
    -0.32559
    -0.95817
    -1.62405
    -1.42428
    -0.92488
    -0.95817
    -0.55864
    -0.52535
    -0.19241
    -0.22570
    -0.12582
    -0.15912
    -0.25900
    -0.09253
     0.34029
     0.70652
     0.50676
     0.77311
     0.93958
     1.13934
     0.97287
     0.70652
     0.40688
     0.37358
     0.57335
     0.37358
     0.14053
     0.07394
     0.14053
     0.10723
     0.14053
    -0.02594
    -0.15912
    -0.19241
    -0.02594
    -0.19241
    -0.19241
    -0.39217
    -0.42547
    -0.62523
    -0.59194
    -0.59194
    -0.89158
    -0.92488
    -1.02476
    -0.99146
    -0.92488
    -1.05805
    -0.89158
    -1.19123
    -1.05805
    -1.19123
    -1.29111
    -1.32440
    -1.49087
    -1.45758
    -1.19123
    -1.09134
    -1.39099
    -1.35769
    -1.42428
    -1.35769
    -1.22452
    -1.09134
    -1.09134
    -1.12464
    -1.12464
    -0.89158
    -0.72511
    -0.59194
    -0.75841
    -0.82499
    -0.82499
    -0.45876
    -0.55864
    -0.59194
    -0.52535
    -0.49206
    -0.29229
    -0.39217
    -0.42547
    -0.39217
    -0.22570
    -0.02594
     0.20712
     0.24041
     0.30700
     0.47347
     0.60664
     1.07275
     1.07275
     1.00617
     0.77311
     0.54005
     0.83970
     0.47347
     0.50676
     0.10723
    -0.12582
    -0.02594
     0.47347
     0.10723
     0.14053
    -0.59194
    -1.12464
    -1.09134
    -1.15793
    -1.75722
    -1.75722
    -1.92369
    -1.75722
    -2.12345
    -2.42310
    -2.42310
    -1.99028
    -2.28992
    -2.35651
    -2.48969
    -2.28992
    -2.65615
    -2.55627
    -2.72274
    -2.42310
    -1.85710
    -1.55746
    -1.32440
    -1.79051
    -1.69063
    -1.15793
    -1.29111
    -1.49087
    -2.05687
    -1.55746
    -1.55746
    -2.09016
    -2.45639
    -2.65615
    -2.55627
    -2.75604
    -2.12345
    -2.45639
    -2.68945
    -2.95580
    -3.55509
    -3.05568
    -2.75604
    -2.52298
    -2.82262
    -2.68945
    -2.42310
    -2.62286
    -2.45639
    -2.25663
    -2.32322
    -1.99028
    -2.12345
    -2.62286
    -2.68945
    -2.65615
    -2.68945
    -2.48969
    -1.59075
    -1.25781
    -0.99146
    -0.95817
    -1.15793
    -0.95817
    -0.65852
    -0.42547
    -0.42547
     0.07394
    -0.05924
    -0.05924
     0.04065
    -0.25900
    -0.05924
    -0.15912
    -0.45876
    -0.52535
    -0.42547
    -0.69182
    -1.12464
    -1.55746
    -1.95698
    -1.55746
    -1.42428
    -1.39099
    -1.15793
    -1.05805
    -1.02476
    -1.09134
    -0.92488
    -0.82499
    -0.79170
    -0.69182
    -0.29229
    -0.29229
    -0.52535
    -0.79170
    -0.52535
    -0.95817
    -0.65852
    -0.39217
     0.00735
    -0.19241
     0.07394
    -0.29229
    -0.45876
    -0.45876
    -0.45876
    -0.49206
    -0.39217
    -0.32559
    -0.52535
    -0.42547
    -0.39217
    -0.35888
    -0.45876
    -0.45876
    -0.39217
    -0.52535
    -0.52535
    -0.45876
    -0.39217
    -0.59194
    -0.69182
    -0.72511
    -0.52535
    -0.45876
    -0.52535
    -0.62523
    -0.52535
    -0.49206
    -0.52535
    -0.79170
    -0.55864
    -0.42547
    -0.62523
    -0.35888
    -0.45876
    -0.45876
    -0.52535
    -0.32559
    -0.25900
    -0.19241
    -0.05924
    -0.12582
    -0.02594
     0.20712
     0.27370
     0.20712
     0.04065
     0.27370
     0.24041
     0.17382
     0.37358
     0.14053
     0.04065
     0.07394
     0.17382
    -0.02594
     0.10723
    -0.25900
    -0.39217
    -0.39217
    -0.32559
    -0.29229
    -0.29229
    -0.29229
    -0.39217
    -0.49206
    -0.42547
    -0.15912
    -0.52535
    -0.42547
    -0.69182
    -0.29229
    -0.29229
    -0.32559
    -0.45876
    -0.59194
    -0.55864
    -0.55864
    -0.52535
    -0.59194
    -0.52535
    -0.75841
    -0.62523
    -0.55864
    -0.59194
    -0.59194
    -0.72511
    -0.69182
    -0.45876
    -0.59194
    -0.62523
    -0.92488
    -0.62523
    -0.49206
    -0.72511
    -0.65852
    -0.45876
    -0.82499
    -0.72511
    -0.55864
    -0.52535
    -0.52535
    -0.59194
    -0.45876
    -0.42547
    -0.55864
    -0.35888
    -0.45876
    -0.22570
    -0.12582
    -0.32559
    -0.39217
    -0.22570
    -0.22570
    -0.12582
    -0.09253
     0.17382
     0.34029
     0.07394
     0.04065
     0.00735
    -0.29229
    -0.25900
    -0.19241
    -0.42547
    -0.39217
     0.00735
     0.30700
     0.54005
     0.20712
    -1.25781
    -1.65734
    -1.45758
    -1.19123
    -1.75722
    -1.85710
    -1.55746
    -0.55864
    -0.95817
    -1.29111
    -0.82499
    -1.65734
    -1.62405
    -1.79051
    -2.02357
    -2.58957
    -1.72393
    -0.52535
    -0.79170
    -1.25781
    -0.99146
    -1.45758
    -1.65734
    -1.62405
    -0.75841
    -0.85829
    -1.02476
    -1.29111
    -1.12464
    -1.42428
    -1.05805
    -0.39217
    -0.42547
    -0.15912
     0.10723
     0.00735
     0.07394
     0.24041
     0.47347
     0.34029
     0.63993
     0.57335
     0.87299
     1.00617
     0.83970
     0.73982
     0.34029
     0.80640
     0.87299
     1.00617
     1.03946
     1.23922
     1.07275
     0.97287
     1.00617
     0.97287
     1.13934
     1.37240
     1.43899
     1.63875
     1.60546
     1.47228
     1.30581
     1.37240
     1.30581
     0.97287
     0.87299
     0.93958
     1.00617
     0.57335
     0.24041
     0.10723
     0.04065
    -0.09253
    -0.02594
    -0.19241
    -0.32559
    -0.32559
    -0.35888
    -0.12582
    -0.02594
    -0.32559
    -0.22570
    -0.02594
     0.27370
     0.27370
     0.20712
     0.44017
     0.34029
     0.37358
     0.70652
     0.77311
     0.63993
     0.63993
     0.77311
     0.80640
     1.13934
     0.87299
     0.83970
     0.80640
     0.73982
     0.70652
     0.77311
     0.77311
     0.67323
     0.80640
     0.77311
     0.67323
     0.67323
     0.60664
     0.77311
     0.57335
     0.70652
     0.80640
     0.50676
     0.44017
     0.63993
     0.67323
     0.57335
     0.37358
     0.30700
     0.34029
     0.14053
     0.04065
     0.07394
     0.04065
     0.04065
    -0.09253
     0.20712
     0.04065
    -0.12582
     0.00735
     0.00735
     0.20712
     0.10723
     0.10723
     0.14053
     0.24041
     0.44017
     0.30700
     0.37358
     0.37358
     0.27370
     0.27370
     0.44017
     0.63993
     0.37358
     0.37358
     0.44017
     0.47347
     0.50676
     0.37358
     0.40688
     0.37358
     0.40688
     0.40688
     0.30700
     0.40688
     0.34029
     0.30700
     0.17382
     0.44017
     0.20712
     0.10723
     0.10723
     0.07394
     0.04065
    -0.02594
     0.00735
     0.10723
     0.14053
     0.34029
     0.07394
     0.04065
    -0.05924
    -0.29229
    -0.39217
    -0.35888
    -0.59194
    -0.85829
    -1.19123
    -1.42428
    -1.55746
    -1.15793
    -0.82499
    -1.45758
    -2.12345
    -2.02357
    -1.85710
    -2.22333
    -2.02357
    -1.79051
    -1.39099
    -0.45876
    -0.52535
    -0.39217
    -0.79170
    -0.72511
    -0.32559
    -0.35888
    -0.55864
    -0.69182
    -0.65852
    -0.45876
    -0.09253
     0.24041
    -0.02594
    -0.09253
    -0.52535
    -0.59194
    -0.09253
     0.30700
     1.10605
     1.03946
     1.57216
     1.70534
     1.47228
     1.00617
     0.87299
     2.20475
     2.77074
     2.20475
     1.73863
     1.57216
     1.73863
     1.40569
     1.20593
     0.10723
    -0.29229
    -0.22570
    -1.55746
    -0.62523
     0.34029
     0.07394
    -0.59194
    -1.22452
    -1.65734
    -1.35769
    -1.22452
    -1.25781
    -0.65852
    -0.52535
     0.04065
     0.07394
     0.20712
     0.10723
     0.14053
     0.60664
     0.70652
     0.83970
     0.70652
     0.73982
     0.77311
     0.93958
     0.87299
     0.70652
     0.57335
     0.47347
     0.34029
     0.47347
     0.24041
     0.14053
     0.27370
     0.00735
     0.04065
     0.04065
    -0.02594
     0.00735
    -0.02594
     0.20712
     0.10723
     0.37358
     0.40688
     0.34029
     0.04065
     0.24041
     0.47347
     0.40688
     0.37358
     0.30700
     0.27370
     0.30700
     0.27370
     0.44017
     0.07394
     0.14053
     0.20712
     0.10723
     0.17382
    -0.05924
     0.04065
     0.10723
     0.07394
    -0.02594
     0.10723
     0.14053
     0.24041
     0.30700
     0.37358
     0.34029
     0.17382
     0.17382
     0.27370
     0.50676
     0.63993
     0.47347
     0.44017
     0.50676
     0.60664
     0.54005
     0.44017
     0.44017
     0.44017
     0.40688
     0.44017
     0.50676
     0.44017
     0.37358
     0.47347
     0.40688
     0.44017
     0.47347
     0.20712
     0.27370
     0.44017
     0.30700
     0.30700
     0.40688
     0.30700
     0.10723
     0.24041
     0.04065
     0.17382
     0.20712
     0.17382
     0.07394
     0.14053
     0.04065
     0.04065
    -0.12582
     0.20712
     0.20712
     0.04065
     0.14053
     0.17382
     0.10723
    -0.02594
    -0.02594
     0.00735
     0.24041
     0.04065
     0.10723
     0.04065
     0.10723
     0.00735
     0.04065
     0.04065
    -0.22570
    -0.42547
    -0.22570
    -0.19241
    -0.15912
    -0.49206
    -0.22570
    -0.09253
    -0.19241
    -0.42547
    -0.19241
    -0.35888
    -0.45876
    -0.42547
    -0.15912
     0.30700
     0.40688
     0.14053
     0.10723
     0.14053
     0.14053
     0.10723
     0.20712
     0.27370
     0.93958
     1.03946
     1.33911
     1.47228
     1.33911
     1.63875
     1.43899
     1.33911
     1.20593
     1.27252
     1.63875
     1.50557
     1.47228
     1.37240
     1.10605
     0.90629
     0.70652
     0.70652
     0.63993
     0.27370
     0.24041
     0.10723
     0.10723
    -0.05924
     0.04065
    -0.09253
     0.10723
     0.34029
     0.20712
     0.27370
     0.30700
     0.44017
     0.50676
     0.50676
     0.37358
     0.54005
     0.57335
     0.63993
     0.67323
     0.67323
     0.77311
     0.77311
     1.03946
     0.83970
     0.87299
     0.97287
     1.13934
     1.17264
     1.60546
     2.23804
     1.90510
     1.43899
     0.77311
     0.77311
     0.57335
     0.70652
     0.83970
     0.83970
     0.63993
    -0.12582
     0.30700
     0.60664
    -0.22570
     0.34029
     1.37240
     1.47228
     2.23804
     2.57098
     0.67323
    -0.72511
    -0.49206
     0.54005
    -1.22452
    -2.35651
    -0.05924
     1.67204
     0.90629
    -1.12464
    -2.65615
    -3.52179
    -3.22215
    -2.62286
    -2.15675
    -2.02357
    -1.85710
    -1.72393
    -1.32440
    -0.99146
    -0.59194
    -0.15912
     0.04065
     0.17382
     0.37358
     0.50676
     0.40688
     0.50676
     0.40688
     0.40688
     0.67323
     0.73982
     0.40688
     0.54005
     0.37358
     0.47347
     0.47347
     0.57335
     0.50676
     0.50676
     0.57335
     0.50676
     0.50676
     0.47347
     0.47347
     0.37358
     0.47347
     0.54005
     0.40688
     0.37358
     0.34029
     0.30700
     0.37358
     0.17382
     0.40688
     0.04065
     0.10723
     0.04065
     0.14053
     0.07394
     0.10723
     0.04065
     0.20712
     0.20712
     0.17382
     0.07394
     0.00735
     0.14053
     0.17382
     0.30700
     0.40688
     0.44017
     0.27370
     0.44017
     0.40688
     0.50676
     0.50676
     0.24041
     0.47347
     0.50676
     0.54005
     0.44017
     0.63993
     0.44017
     0.47347
     0.44017
     0.63993
     0.60664
     0.54005
     0.50676
     0.57335
     0.70652
     0.57335
     0.47347
     0.44017
     0.70652
     0.60664
     0.70652
     0.63993
     0.44017
     0.24041
    -0.09253
    -0.19241
    -0.19241
    -0.72511
    -0.69182
    -0.95817
    -0.85829
    -1.15793
    -1.72393
    -1.89040
    -1.35769
    -0.45876
    -0.22570
    -0.59194
    -0.75841
    -0.42547
     0.17382
     0.67323
     0.57335
     0.63993
     0.80640
     1.13934
     1.50557
     1.60546
     1.30581
     1.37240
     1.13934
     1.23922
     1.13934
     0.97287
     0.77311
     0.50676
     0.50676
     0.30700
     0.70652
     0.70652
     0.57335
     0.50676
     0.57335
     0.77311
     0.77311
     0.70652
     0.67323
     0.63993
     0.93958
     1.00617
     0.83970
     0.73982
     0.97287
     0.87299
     1.17264
     1.07275
     0.83970
     1.00617
     0.97287
     1.07275
     1.10605
     1.13934
     1.33911
     1.43899
     1.93839
     1.90510
     1.90510
     1.77193
     1.70534
     1.53887
     1.93839
     1.70534
     1.60546
     1.47228
     1.43899
     1.70534
     1.40569
     1.07275
     0.73982
     0.60664
     0.67323
     0.73982
     0.34029
     0.37358
     0.20712
     0.20712
     0.14053
     0.40688
     0.30700
     0.34029
     0.50676
     0.47347
     0.63993
     0.63993
     0.73982
     0.83970
     1.40569
     2.07157
     2.60427
     2.80403
     1.50557
     0.67323
     0.14053
     0.40688
     1.07275
     1.13934
     0.80640
     0.04065
    -0.29229
    -0.39217
    -1.15793
    -1.59075
    -2.05687
    -2.48969
    -2.25663
    -2.15675
    -1.89040
    -1.15793
    -0.12582
     1.40569
     1.67204
     2.27133
     2.27133
     0.67323
     0.20712
    -0.65852
    -0.65852
    -0.92488
    -0.39217
     1.10605
     1.00617
     0.10723
    -1.42428
    -2.72274
    -3.72156
    -3.82144
    -3.72156
    -3.65497
    -3.48850
    -2.95580
    -2.65615
    -2.15675
    -1.85710
    -1.59075
    -1.32440
    -1.32440
    -0.92488
    -1.05805
    -0.82499
    -0.72511
    -0.79170
    -0.75841
    -0.55864
    -0.39217
    -0.52535
    -0.45876
    -0.49206
    -0.39217
    -0.32559
    -0.59194
    -0.45876
    -0.42547
    -0.29229
    -0.39217
    -0.35888
    -0.52535
    -0.59194
    -0.59194
    -0.49206
    -0.29229
    -0.59194
    -0.62523
    -0.72511
    -0.55864
    -0.52535
    -0.42547
    -0.42547
    -0.59194
    -0.59194
    -0.49206
    -0.39217
    -0.32559
    -0.22570
    -0.62523
    -0.79170
    -0.59194
    -1.05805
    -1.22452
    -1.49087
    -1.65734
    -1.79051
    -1.72393
    -1.52416
    -1.29111
    -1.12464
    -1.15793
    -1.32440
    -0.82499
    -1.02476
    -1.32440
    -1.29111
    -0.45876
    -0.22570
     0.30700
     0.10723
     0.27370
     0.00735
    -0.09253
    -0.22570
    -0.69182
    -0.79170
    -1.05805
    -0.82499
    -0.45876
    -0.42547
    -0.32559
    -0.75841
    -0.69182
    -0.82499
    -0.72511
    -0.52535
    -0.29229
     0.00735
     0.14053
     0.20712
     0.04065
    -0.02594
     0.24041
     0.44017
     0.37358
     0.27370
     0.17382
    -0.02594
     0.17382
     0.30700
     0.14053
     0.17382
     0.00735
     0.10723
     0.14053
     0.24041
     0.34029
     0.40688
     0.40688
     0.37358
     0.17382
     0.34029
     0.54005
     0.40688
     0.60664
     0.90629
     1.20593
     1.27252
     1.13934
     1.27252
     1.33911
     1.47228
     1.43899
     1.63875
     1.50557
     1.40569
     1.13934
     1.30581
     1.07275
     0.87299
     0.73982
     0.70652
     0.87299
     0.97287
     0.93958
     0.50676
     0.17382
    -0.02594
     0.17382
     0.50676
     0.44017
    -0.02594
    -0.12582
    -0.15912
    -0.42547
    -0.22570
     0.10723
     0.57335
     0.67323
     0.60664
     0.04065
    -0.22570
    -1.15793
    -1.42428
    -1.29111
     0.07394
     0.87299
     0.00735
    -0.85829
    -0.72511
    -1.12464
    -0.72511
    -0.82499
    -1.15793
    -1.05805
    -0.82499
    -0.75841
    -0.62523
    -0.59194
    -0.45876
     0.04065
     0.50676
     0.73982
     0.77311
     0.57335
     0.80640
     0.93958
     1.20593
     0.57335
     0.77311
     0.80640
     0.90629
     0.63993
     0.30700
     0.00735
     0.00735
    -0.32559
    -0.75841
    -0.69182
    -0.92488
    -0.99146
    -1.05805
    -1.05805
    -1.05805
    -1.15793
    -1.35769
    -1.05805
    -0.85829
    -0.92488
    -0.85829
    -0.75841
    -0.85829
    -0.75841
    -0.75841
    -0.59194
    -0.69182
    -0.55864
    -0.65852
    -0.62523
    -0.49206
    -0.32559
    -0.52535
    -0.39217
    -0.49206
    -0.55864
    -0.55864
    -0.69182
    -0.72511
    -0.79170
    -0.79170
    -0.82499
    -1.09134
    -1.35769
    -1.45758
    -1.32440
    -1.12464
    -1.09134
    -1.12464
    -1.42428
    -1.09134
    -1.29111
    -0.99146
    -1.02476
    -1.02476
    -1.35769
    -1.19123
    -1.19123
    -1.09134
    -1.15793
    -0.85829
    -0.75841
    -0.25900
    -0.09253
     0.24041
     0.10723
    -0.05924
    -0.42547
    -0.02594
     0.14053
     0.27370
     0.20712
     0.20712
     0.40688
     0.50676
     0.73982
     0.34029
    -0.09253
    -0.55864
    -1.12464
    -1.45758
    -1.55746
    -1.32440
    -0.99146
    -1.05805
    -0.95817
    -0.85829
    -1.12464
    -1.45758
    -1.55746
    -0.95817
    -0.55864
    -0.42547
    -0.25900
    -0.52535
    -0.22570
    -0.12582
    -0.09253
     0.04065
     0.27370
     0.20712
     0.30700
     0.34029
     0.27370
     0.27370
     0.30700
     0.40688
     0.57335
     0.80640
     0.70652
     0.57335
     0.34029
     0.54005
     0.37358
     0.40688
     0.04065
    -0.02594
     0.17382
    -0.09253
    -0.02594
     0.27370
     0.14053
    -0.09253
    -0.02594
     0.30700
    -0.05924
    -0.12582
    -0.05924
    -0.22570
     0.20712
    -0.02594
    -0.19241
    -0.12582
     0.24041
     0.30700
     0.00735
    -0.52535
    -0.85829
    -0.72511
    -0.72511
    -1.02476
    -1.22452
    -1.05805
    -0.72511
    -0.59194
    -1.19123
    -1.32440
    -1.39099
    -1.12464
    -1.09134
    -0.99146
    -0.79170
    -0.29229
     0.10723
     0.00735
    -0.52535
     0.20712
     0.40688
     0.83970
     1.27252
     1.43899
     1.77193
     2.03828
     2.43780
     2.90392
     2.67086
     2.90392
     2.53768
     2.53768
     2.60427
     2.17145
     1.83851
     2.00498
     2.37121
     2.17145
     1.57216
     1.20593
     0.70652
     0.47347
     0.40688
     0.57335
    -0.42547
    -1.02476
    -1.45758
    -1.92369
    -1.12464
    -0.85829
    -0.72511
    -0.69182
    -0.85829
    -1.52416
    -1.89040
    -1.95698
    -1.35769
    -0.99146
    -0.79170
    -0.15912
    -0.29229
    -0.29229
    -0.42547
    -0.39217
    -0.15912
     0.00735
     0.34029
     0.14053
     0.37358
     0.30700
     0.20712
     0.14053
     0.00735
     0.00735
     0.00735
     0.14053
     0.34029
     0.20712
    -0.29229
     0.00735
     0.24041
     0.24041
     0.30700
     0.00735
     0.04065
     0.30700
     0.14053
     0.10723
     0.20712
     0.20712
     0.17382
     0.24041
     0.34029
     0.27370
     0.10723
     0.57335
     0.57335
     0.30700
     0.57335
     0.40688
     0.57335
     0.50676
     0.67323
     0.60664
     0.70652
     0.80640
     0.83970
     0.87299
     1.20593
     1.03946
     1.00617
     0.97287
     1.27252
     1.23922
     1.10605
     1.13934
     1.20593
     1.37240
     1.27252
     1.40569
     1.70534
     1.30581
     1.37240
     1.00617
     1.20593
     0.93958
     1.07275
     1.50557
     1.47228
     1.20593
     0.97287
     0.93958
     0.57335
     0.14053
    -0.29229
    -0.69182
    -0.55864
    -0.92488
    -1.09134
    -1.22452
    -1.05805
    -0.92488
    -1.19123
    -2.05687
    -2.28992
    -1.82381
    -0.85829
    -0.59194
    -0.32559
    -0.19241
    -0.45876
    -0.15912
     0.14053
    -0.02594
    -0.02594
     0.04065
     0.30700
     0.60664
     0.37358
    -0.09253
    -0.19241
    -0.42547
    -0.52535
    -0.59194
    -0.95817
    -0.95817
    -1.19123
    -1.02476
    -0.72511
    -0.65852
    -0.45876
    -0.45876
    -0.19241
     0.24041
     0.20712
    -0.15912
    -0.22570
    -0.09253
    -0.12582
     0.04065
    -0.09253
     0.00735
    -0.29229
    -0.12582
    -0.19241
     0.00735
    -0.49206
    -0.99146
    -0.89158
    -0.55864
    -0.35888
    -0.59194
    -0.49206
    -0.35888
     0.10723
     0.63993
     0.34029
     0.24041
     0.37358
     0.77311
     0.83970
     1.97169
     2.37121
     1.83851
     1.43899
     1.83851
     1.90510
     1.33911
     1.27252
     1.60546
     1.50557
     1.40569
     1.20593
     1.13934
     1.20593
     0.63993
    -0.02594
    -0.32559
    -0.42547
    -0.39217
    -1.39099
    -1.69063
    -0.42547
    -0.59194
    -0.82499
    -1.09134
    -1.12464
    -1.25781
    -1.39099
    -1.45758
    -1.59075
    -1.49087
    -0.95817
    -0.72511
    -0.02594
     0.10723
     0.00735
    -0.22570
    -0.02594
    -0.02594
     0.10723
     0.34029
     0.40688
     0.63993
     0.60664
     0.87299
     0.93958
     0.77311
     0.63993
     0.70652
     0.54005
     0.50676
     0.37358
     0.17382
     0.44017
     0.44017
     0.37358
     0.24041
     0.10723
     0.14053
     0.00735
     0.04065
     0.10723
     0.10723
    -0.02594
     0.07394
     0.10723
    -0.02594
    -0.02594
    -0.25900
    -0.05924
     0.10723
    -0.09253
     0.04065
     0.10723
    -0.02594
    -0.19241
     0.04065
     0.14053
     0.14053
     0.20712
     0.14053
     0.40688
     0.37358
     0.34029
     0.37358
     0.44017
     0.73982
     0.80640
     1.13934
     0.87299
     0.73982
     0.80640
     0.80640
     0.97287
     0.97287
     1.03946
     0.67323
     0.20712
    -0.19241
    -0.05924
    -0.15912
    -0.12582
    -0.25900
    -0.32559
    -0.65852
    -0.49206
    -0.72511
    -0.55864
    -0.55864
    -0.62523
    -0.69182
    -0.72511
    -0.72511
    -0.49206
    -0.32559
    -0.25900
    -0.32559
    -0.49206
    -0.12582
    -0.29229
    -0.45876
    -0.52535
    -0.45876
    -0.32559
    -0.65852
    -0.62523
    -0.19241
    -0.39217
    -0.19241
    -0.15912
    -0.15912
     0.00735
     0.00735
    -0.09253
    -0.02594
    -0.09253
    -0.19241
    -0.15912
     0.00735
     0.14053
    -0.25900
    -0.22570
    -0.32559
    -0.39217
    -0.35888
    -0.59194
    -0.59194
    -0.32559
     0.20712
     1.33911
     1.73863
     1.97169
     1.80522
     2.13816
     2.27133
     2.57098
     3.10368
     2.80403
     3.00380
     2.50439
     2.63756
     3.27015
     2.93721
     2.90392
     3.23685
     2.03828
     1.33911
     1.00617
     0.37358
    -0.25900
    -0.22570
    -0.65852
    -0.79170
    -1.45758
    -0.82499
    -0.49206
    -0.62523
    -1.35769
    -2.02357
    -2.55627
    -1.35769
    -0.65852
    -0.19241
    -0.29229
    -0.59194
    -0.79170
    -0.59194
    -0.29229
     0.17382
     0.37358
    -0.32559
     0.20712
     0.70652
     0.93958
     0.57335
     0.40688
     0.27370
    -0.12582
    -0.32559
    -0.32559
    -0.12582
    -0.05924
     0.00735
     0.17382
     0.20712
     0.04065
     0.17382
     0.17382
     0.27370
     0.20712
     0.10723
     0.10723
     0.34029
     0.24041
     0.30700
     0.34029
     0.60664
     0.54005
     0.54005
     0.70652
     0.70652
     0.60664
     0.60664
     0.73982
     0.63993
     0.80640
     0.97287
     0.80640
     0.80640
     0.80640
     0.83970
     0.67323
     0.83970
     0.93958
     0.80640
     0.77311
     0.97287
     0.90629
     0.67323
     0.70652
     0.73982
     0.63993
     0.57335
     0.67323
     0.63993
     0.80640
     0.87299
     0.73982
     0.97287
     0.97287
     0.70652
     0.67323
     0.87299
     1.07275
     0.80640
     0.67323
     0.63993
     0.47347
     0.50676
     0.34029
     0.34029
     0.20712
     0.14053
    -0.19241
     0.04065
     0.27370
     0.04065
    -0.32559
    -0.19241
     0.04065
    -0.19241
     0.04065
     0.17382
     0.20712
     0.30700
     0.27370
     0.37358
     0.37358
     0.40688
     0.50676
     0.50676
     0.77311
     0.30700
     0.34029
     0.34029
     0.04065
     0.30700
     0.10723
     0.04065
    -0.02594
    -0.02594
    -0.19241
    -0.29229
    -0.45876
    -0.59194
    -0.55864
    -0.45876
    -0.45876
    -0.72511
    -0.69182
    -0.45876
     0.07394
     0.04065
    -0.15912
    -0.15912
    -0.12582
    -0.09253
     0.20712
     0.57335
     0.60664
     0.67323
     0.97287
     0.93958
     0.90629
     0.90629
     0.87299
     1.27252
     1.57216
     1.83851
     0.93958
    -0.65852
    -0.65852
     0.27370
     0.44017
     0.77311
     0.93958
     0.57335
     0.30700
     0.04065
    -0.45876
    -0.65852
    -0.12582
     0.17382
     0.20712
     0.34029
     0.34029
     0.70652
     0.80640
     0.63993
     0.24041
     0.34029
     0.20712
    -0.19241
     0.10723
    -0.02594
    -0.19241
    -0.25900
    -0.05924
    -0.49206
    -0.45876
    -0.42547
    -0.42547
    -0.25900
    -0.42547
    -0.49206
    -0.55864
    -0.22570
     0.20712
     0.37358
    -0.12582
     0.24041
     0.44017
     1.03946
     0.60664
     0.93958
     1.00617
     0.60664
     0.30700
     0.44017
     0.40688
     0.44017
     0.63993
     0.63993
     0.77311
     0.63993
     0.60664
     0.57335
     0.44017
     0.70652
     0.37358
     0.07394
     0.14053
     0.67323
     0.87299
     1.00617
     0.83970
     0.70652
     1.07275
     1.17264
     1.17264
     1.07275
     0.90629
     1.17264
     1.00617
     1.10605
     1.50557
     1.27252
     1.17264
     1.03946
     1.13934
     1.27252
     1.10605
     0.97287
     0.93958
     0.80640
     0.83970
     0.67323
     0.40688
     0.50676
     0.37358
     0.44017
     0.44017
     0.20712
    -0.12582
     0.00735
    -0.22570
     0.10723
    -0.02594
     0.10723
     0.04065
     0.24041
     0.44017
     0.47347
     0.47347
     0.30700
     0.34029
     0.17382
     0.44017
     0.57335
     0.63993
     0.50676
     0.34029
     0.73982
     0.70652
     0.40688
     0.37358
     0.20712
     0.24041
     0.37358
     0.20712
     0.27370
    -0.09253
    -0.25900
    -0.22570
     0.14053
    -0.02594
    -0.12582
     0.10723
     0.34029
     0.50676
     0.60664
     0.54005
     0.34029
     0.24041
     0.34029
     0.67323
     0.87299
     0.90629
     0.90629
     0.63993
     0.90629
     0.77311
     0.34029
     0.27370
     0.27370
    -0.09253
    -0.29229
    -0.39217
    -0.45876
    -0.39217
    -0.12582
     0.50676
     0.97287
     0.83970
     0.37358
     0.77311
     0.93958
     1.33911
     1.93839
     2.07157
     1.23922
     0.77311
     1.67204
     2.40451
     2.43780
     2.00498
     0.37358
    -0.62523
    -0.75841
    -0.49206
    -0.42547
    -0.72511
    -0.92488
    -0.92488
    -1.52416
    -1.85710
    -2.12345
    -2.28992
    -2.42310
    -2.12345
    -1.25781
    -1.09134
    -1.32440
    -1.39099
    -1.42428
    -1.19123
    -0.65852
    -0.59194
    -0.69182
    -0.32559
    -0.12582
     0.37358
     0.27370
     0.24041
     0.24041
     0.34029
     0.54005
     0.63993
     0.57335
     0.63993
     0.80640
     0.80640
     0.54005
     0.54005
     0.40688
     0.24041
     0.24041
     0.30700
     0.50676
     0.24041
     0.27370
     0.27370
     0.54005
     0.50676
     0.44017
     0.54005
     0.83970
     1.00617
     0.83970
     0.97287
     0.60664
     0.87299
     1.40569
     1.57216
     1.23922
     0.73982
     0.20712
     0.73982
     0.57335
     0.47347
     0.57335
     0.30700
     0.00735
     0.04065
     0.00735
    -0.32559
    -0.65852
    -0.95817
    -0.72511
    -0.55864
    -0.29229
    -0.39217
     0.00735
     0.17382
    -0.05924
    -0.35888
    -0.09253
     0.63993
     0.77311
     0.73982
     0.67323
     0.37358
     0.10723
    -0.35888
    -0.65852
    -1.25781
    -0.29229
     0.87299
     0.87299
     0.10723
    -0.85829
    -0.39217
     0.93958
     0.57335
    -0.19241
    -0.62523
     0.24041
     1.07275
     1.20593
     1.23922
     1.53887
     1.63875
     1.40569
     0.90629
     1.10605
     1.00617
     1.03946
     1.07275
     0.93958
     0.63993
     0.44017
     0.50676
     0.40688
     0.57335
     0.54005
     0.04065
    -0.02594
    -0.15912
    -0.29229
    -0.59194
    -0.49206
    -0.65852
    -0.45876
    -0.29229
    -0.09253
    -0.25900
    -0.39217
    -0.39217
    -0.29229
     0.04065
     0.07394
     0.07394
     0.20712
     0.57335
     0.60664
     0.67323
     0.87299
     0.73982
     0.77311
     0.80640
     0.83970
     0.97287
     0.90629
     0.93958
     1.17264
     0.63993
     1.10605
     0.67323
     0.87299
     0.83970
     0.80640
     0.54005
     0.57335
     0.37358
     0.17382
    -0.02594
    -0.02594
    -0.22570
    -0.15912
    -0.32559
    -0.55864
    -0.69182
    -0.12582
     0.04065
     0.04065
     0.83970
     1.20593
     1.23922
     1.97169
     3.03709
     3.10368
     2.80403
     2.97050
     3.03709
     3.43662
     2.93721
     2.20475
     2.87062
     2.57098
     2.23804
     2.23804
     1.87181
     1.33911
     0.87299
     0.63993
     0.10723
     0.04065
    -0.29229
     0.00735
     0.14053
     0.37358
     0.34029
     0.24041
     0.24041
     0.20712
     0.44017
     0.20712
     0.07394
     0.14053
    -0.09253
    -0.35888
    -0.25900
    -0.42547
    -0.45876
    -0.59194
    -0.22570
    -0.19241
    -0.32559
    -0.22570
    -0.42547
    -0.32559
    -0.12582
    -0.09253
    -0.02594
     0.40688
     0.47347
     0.60664
     0.77311
     0.60664
     0.54005
     0.50676
     0.47347
     0.67323
     0.77311
     0.90629
     0.80640
     0.57335
     0.60664
     0.63993
     0.40688
     0.44017
     0.40688
     0.30700
     0.10723
     0.00735
    -0.15912
    -0.39217
    -0.35888
    -0.59194
    -0.42547
     0.04065
     0.17382
    -0.15912
    -0.42547
    -0.55864
    -0.49206
    -0.22570
     0.07394
     0.14053
     0.73982
     0.83970
     0.44017
     0.20712
     0.24041
     0.60664
     0.57335
     0.87299
     0.77311
     0.67323
     0.50676
     0.67323
     0.54005
     0.54005
     0.73982
     0.63993
     0.60664
     0.60664
     0.63993
     0.63993
     0.83970
     0.97287
     1.33911
     1.70534
     1.90510
     1.63875
     1.57216
     1.20593
     1.13934
     1.07275
     1.47228
     1.53887
     1.53887
     1.17264
     0.77311
     0.20712
     0.34029
     0.10723
     0.17382
     0.24041
    -0.39217
    -0.45876
    -0.29229
    -0.79170
    -0.69182
    -0.69182
    -0.59194
    -0.25900
    -0.59194
    -0.59194
    -0.62523
    -0.25900
     0.10723
    -0.15912
    -0.79170
    -0.22570
     0.54005
    -0.39217
    -1.35769
    -1.52416
    -0.79170
    -0.39217
    -0.55864
    -0.32559
    -1.12464
    -0.92488
    -0.82499
    -0.89158
    -1.15793
    -1.39099
    -1.02476
    -0.72511
    -0.52535
    -0.52535
    -0.19241
    -0.52535
    -0.32559
    -0.49206
    -0.45876
    -0.22570
    -0.32559
    -0.69182
    -0.95817
    -0.65852
    -0.25900
    -0.35888
    -0.32559
    -0.29229
    -0.05924
     0.07394
     0.04065
     0.24041
     0.27370
     0.63993
     0.77311
     1.10605
     1.33911
     0.97287
     1.10605
     1.20593
     1.13934
     1.13934
     1.20593
     1.47228
     1.43899
     1.30581
     1.40569
     0.93958
     1.03946
     1.00617
     1.13934
     1.27252
     1.63875
     1.40569
     1.33911
     1.33911
     1.43899
     1.27252
     1.27252
     0.90629
     0.97287
     0.93958
     0.70652
     0.67323
     0.57335
     0.67323
     0.44017
     0.37358
     0.57335
     0.40688
     0.14053
     0.37358
     0.14053
     0.34029
     0.17382
     0.24041
     0.24041
     0.17382
     0.24041
     0.34029
     0.20712
     0.10723
    -0.15912
    -0.29229
     0.04065
     0.04065
    -0.22570
     0.14053
     0.20712
     0.40688
     0.30700
     0.10723
     0.04065
     0.07394
     0.34029
     0.47347
     0.77311
     0.57335
     0.37358
     0.10723
    -0.19241
    -0.12582
    -0.35888
    -0.52535
    -0.72511
    -0.39217
    -0.69182
    -0.99146
    -1.32440
    -1.25781
    -1.39099
    -1.39099
    -1.22452
    -1.22452
    -1.19123
    -1.02476
    -0.89158
    -0.72511
    -0.52535
    -0.55864
    -0.42547
    -0.49206
    -0.45876
    -0.02594
    -0.12582
     0.20712
     0.40688
     0.27370
     0.14053
     0.27370
     0.47347
     0.37358
     0.34029
     0.73982
     0.80640
     0.83970
     1.00617
     1.30581
     1.53887
     1.40569
     1.17264
     0.90629
     0.63993
     0.73982
     0.80640
     1.20593
     1.17264
     1.27252
     1.33911
     0.70652
     0.44017
     0.44017
     0.30700
     0.57335
     0.07394
     0.10723
     0.40688
     0.17382
    -0.15912
     0.24041
     0.20712
     0.04065
     0.34029
     0.07394
    -0.59194
    -0.29229
    -0.42547
    -0.35888
    -0.69182
    -0.92488
    -1.15793
    -1.39099
    -1.89040
    -2.15675
    -2.52298
    -3.15556
    -3.35532
    -3.62168
    -4.38743
    -5.02002
    -5.51942
    -5.58601
    -5.58601
    -6.08542
    -6.11871
    -5.98554
    -6.35177
    -6.01883
    -5.95224
    -6.31848
    -5.88566
    -5.41954
    -5.91895
    -6.01883
    -5.02002
    -5.11990
    -4.92014
    -5.08660
    -4.88684
    -4.45402
    -4.35414
    -3.85473
    -3.65497
    -3.68826
    -3.78814
    -3.42191
    -3.32203
    -3.12227
    -2.88921
    -2.92251
    -2.58957
    -2.38980
    -2.78933
    -3.15556
    -2.65615
    -2.62286
    -2.62286
    -2.72274
    -3.05568
    -3.12227
    -3.15556
    -2.98909
    -3.02239
    -2.72274
    -2.98909
    -2.58957
    -2.25663
    -2.35651
    -2.05687
    -2.28992
    -1.89040
    -1.55746
    -1.39099
    -1.35769
    -1.19123
    -1.19123
    -1.19123
    -0.89158
    -0.82499
    -0.72511
    -0.55864
    -0.65852
    -0.59194
    -0.35888
    -0.45876
    -0.32559
    -0.52535
    -0.32559
    -0.82499
    -0.89158
    -0.92488
    -0.65852
    -0.59194
    -0.69182
    -0.59194
    -0.49206
    -0.49206
    -0.65852
    -0.72511
    -0.82499
    -1.19123
    -0.99146
    -0.95817
    -0.99146
    -0.89158
    -0.92488
    -1.19123
    -1.09134
    -0.89158
    -0.92488
    -1.15793
    -1.42428
    -1.72393
    -1.45758
    -1.32440
    -1.09134
    -1.05805
    -0.82499
    -0.75841
    -0.99146
    -0.79170
    -0.89158
    -0.79170
    -0.79170
    -0.85829
    -1.15793
    -1.02476
    -0.92488
    -0.95817
    -1.09134
    -1.22452
    -1.12464
    -1.12464
    -1.32440
    -1.52416
    -1.39099
    -1.09134
    -1.19123
    -1.19123
    -1.12464
    -0.89158
    -1.09134
    -0.99146
    -1.15793
    -0.92488
    -0.92488
    -1.05805
    -1.09134
    -1.19123
    -1.22452
    -1.25781
    -1.49087
    -0.89158
    -1.29111
    -1.35769
    -1.29111
    -1.22452
    -1.39099
    -1.49087
    -1.49087
    -1.32440
    -1.35769
    -0.82499
    -0.89158
    -0.55864
    -0.75841
    -0.79170
    -0.75841
    -0.42547
    -0.65852
    -0.79170
    -0.95817
    -0.72511
    -0.55864
    -0.92488
    -0.99146
    -0.99146
    -0.49206
    -0.32559
    -1.39099
    -1.19123
    -1.15793
    -1.22452
    -1.25781
    -1.09134
    -0.49206
    -0.52535
    -0.45876
    -0.75841
    -1.62405
    -1.39099
    -1.19123
    -0.69182
    -0.55864
    -0.59194
    -0.72511
    -1.45758
    -1.59075
    -1.59075
    -1.55746
    -1.42428
    -1.29111
    -1.35769
    -1.09134
    -1.05805
    -1.22452
    -1.09134
    -0.92488
    -0.79170
    -0.39217
     0.00735
     0.40688
     0.44017
     0.83970
     0.97287
     1.13934
     0.34029
     0.44017
     0.83970
     0.97287
     0.90629
     0.87299
     0.80640
     0.77311
     1.27252
     1.13934
     0.04065
    -0.32559
    -0.52535
    -0.52535
    -0.69182
    -0.92488
    -0.85829
    -0.49206
    -0.69182
    -0.75841
    -0.62523
    -0.89158
    -1.09134
    -1.22452
    -1.15793
    -1.05805
    -0.99146
    -0.65852
    -0.52535
    -0.59194
    -0.45876
    -0.19241
     0.00735
    -0.12582
     0.04065
    -0.12582
     0.00735
     0.00735
    -0.19241
    -0.42547
    -0.69182
    -0.69182
    -0.05924
    -0.15912
     0.04065
    -0.12582
    -0.25900
    -0.42547
    -0.59194
    -0.72511
    -0.92488
    -1.15793
    -1.55746
    -1.25781
    -0.99146
    -0.92488
    -1.02476
    -0.99146
    -0.75841
    -0.72511
    -1.09134
    -1.29111
    -0.95817
    -0.65852
    -0.52535
    -0.52535
    -0.32559
    -0.39217
    -0.15912
     0.27370
     0.40688
     0.44017
     0.24041
    -0.09253
    -0.45876
    -0.39217
    -0.25900
    -0.35888
    -0.55864
    -0.59194
    -0.32559
    -0.52535
    -0.69182
    -0.45876
    -0.55864
    -0.52535
    -0.52535
    -0.79170
    -0.82499
    -0.69182
    -0.65852
    -0.39217
    -0.52535
    -0.65852
    -0.49206
    -0.75841
    -0.45876
    -0.62523
    -0.75841
    -0.42547
    -0.55864
    -0.75841
    -0.55864
    -0.45876
    -0.32559
    -0.05924
     0.04065
     0.30700
     0.73982
     0.73982
     0.50676
     0.57335
     0.63993
     0.57335
     0.70652
     0.73982
     0.67323
     0.67323
     0.40688
     0.27370
     0.10723
     0.04065
    -0.05924
    -0.15912
    -0.29229
    -0.35888
    -0.49206
    -0.32559
    -0.12582
    -0.19241
    -0.45876
    -0.05924
     0.14053
    -0.12582
    -0.32559
    -0.32559
     0.00735
     0.24041
     0.07394
     0.04065
    -0.09253
    -0.15912
    -0.29229
    -0.32559
    -0.25900
    -0.29229
    -0.45876
    -0.32559
    -0.32559
    -0.45876
    -0.45876
    -0.19241
    -0.19241
    -0.09253
    -0.02594
     0.07394
     0.10723
     0.10723
     0.24041
     0.60664
     0.70652
     0.80640
     1.00617
     0.87299
     0.83970
     0.40688
     0.37358
     0.07394
     0.20712
     0.40688
     0.37358
     0.17382
     0.10723
    -0.32559
    -0.22570
    -0.52535
    -0.65852
    -0.52535
    -0.35888
     0.10723
     0.50676
     0.67323
     0.14053
     0.24041
     0.37358
     0.77311
     0.87299
     1.00617
     1.23922
     1.17264
     1.03946
     0.87299
     0.80640
     0.80640
     0.63993
     0.27370
     0.34029
     0.44017
     0.34029
    -0.19241
    -0.32559
     0.07394
    -0.09253
    -0.12582
    -0.29229
    -0.05924
    -0.02594
    -0.32559
    -0.49206
    -0.45876
    -0.15912
     0.27370
     0.00735
    -0.32559
    -1.32440
    -0.89158
    -0.65852
    -0.19241
    -0.29229
    -0.49206
    -0.65852
    -0.62523
    -0.62523
    -0.75841
    -0.69182
    -0.82499
    -0.72511
    -0.72511
    -0.59194
    -0.25900
    -0.19241
    -0.25900
    -0.22570
    -0.19241
     0.07394
     0.14053
     0.10723
    -0.02594
    -0.15912
     0.07394
    -0.05924
    -0.19241
    -0.02594
    -0.22570
    -0.52535
    -0.25900
    -0.25900
    -0.49206
    -0.35888
    -0.25900
     0.14053
     0.00735
    -0.15912
    -0.19241
    -0.09253
     0.24041
     0.27370
     0.70652
     0.77311
     0.90629
     0.67323
     0.80640
     1.07275
     0.83970
     0.87299
     0.77311
     0.70652
     0.63993
     0.67323
     0.50676
     0.20712
     0.17382
     0.07394
     0.00735
    -0.05924
    -0.29229
    -0.39217
    -0.32559
    -0.22570
    -0.39217
    -0.32559
    -0.19241
    -0.35888
    -0.25900
    -0.19241
    -0.09253
    -0.22570
    -0.15912
     0.17382
     0.37358
     0.50676
     0.57335
     0.47347
     0.17382
     0.63993
     0.70652
     0.37358
     0.50676
     0.20712
     0.27370
     0.40688
     0.44017
     0.44017
     0.87299
     0.80640
     0.34029
     0.27370
     0.14053
     0.24041
     0.14053
     0.47347
     0.70652
     0.63993
     0.60664
     0.47347
     0.47347
     0.34029
     0.10723
     0.24041
     0.24041
     0.17382
     0.14053
    -0.05924
     0.10723
    -0.02594
    -0.02594
    -0.19241
    -0.12582
    -0.19241
     0.00735
    -0.35888
    -0.19241
    -0.22570
    -0.32559
    -0.32559
    -0.19241
    -0.32559
    -0.39217
    -0.42547
    -0.59194
    -0.39217
    -0.42547
    -0.55864
     0.14053
     0.17382
     0.30700
     0.40688
     0.24041
     0.20712
     1.13934
     1.37240
     1.50557
     1.53887
     1.33911
     1.37240
     1.13934
     1.43899
     1.50557
     0.93958
     0.44017
     0.27370
    -0.09253
    -0.62523
    -0.45876
    -0.79170
    -0.59194
    -1.12464
    -1.39099
    -1.59075
    -1.45758
    -1.89040
    -1.65734
    -1.85710
    -2.05687
    -1.89040
    -1.25781
    -0.89158
    -0.89158
    -0.89158
    -1.05805
    -1.09134
    -0.95817
    -0.82499
    -0.55864
    -0.45876
    -0.52535
    -0.49206
    -0.32559
     0.04065
     0.04065
    -0.35888
    -0.22570
     0.20712
     0.34029
     0.54005
     0.34029
     0.17382
     0.27370
     0.90629
     1.43899
     1.40569
     1.57216
     1.03946
     1.07275
     1.27252
     1.40569
     1.17264
     1.40569
     0.77311
     0.37358
     1.63875
     1.67204
     1.30581
     0.90629
     0.44017
     0.47347
     0.57335
     0.67323
     0.77311
     0.44017
     0.57335
     0.70652
     0.40688
     0.30700
     0.40688
     0.17382
     0.17382
    -0.02594
    -0.09253
    -0.05924
    -0.32559
    -0.39217
    -0.62523
    -0.79170
    -0.62523
    -0.89158
    -0.82499
    -0.82499
    -0.99146
    -1.29111
    -0.99146
    -0.82499
    -0.69182
    -0.32559
    -0.29229
    -0.12582
    -0.22570
    -0.42547
    -0.09253
    -0.05924
     0.24041
     0.37358
     0.27370
     0.47347
     0.60664
     0.54005
     0.34029
     0.54005
     0.40688
     0.30700
     0.34029
     0.24041
     0.07394
     0.00735
     0.10723
     0.27370
     0.20712
     0.17382
     0.40688
     0.24041
     0.07394
    -0.02594
    -0.15912
     0.24041
     0.27370
     0.04065
     0.14053
     0.17382
     0.00735
    -0.32559
    -0.22570
    -0.19241
    -0.02594
    -0.19241
    -0.19241
     0.07394
     0.17382
    -0.19241
    -0.25900
    -0.22570
     0.10723
     0.00735
     0.07394
     0.20712
     0.10723
    -0.02594
    -0.09253
    -0.05924
     0.10723
     0.10723
     0.04065
    -0.25900
    -0.19241
    -0.09253
     0.07394
     0.20712
     0.27370
     0.07394
    -0.15912
     0.27370
     0.14053
     0.24041
     0.00735
     0.10723
     0.17382
     0.37358
     0.57335
     0.44017
     0.44017
     0.40688
     0.47347
     0.34029
     0.34029
     0.17382
    -0.02594
     0.44017
     0.10723
    -0.12582
    -0.35888
    -0.25900
    -0.32559
    -0.52535
    -0.52535
    -0.62523
    -0.89158
    -0.92488
    -0.89158
    -0.89158
    -0.72511
    -0.69182
    -0.89158
    -0.72511
    -0.59194
    -0.62523
    -0.65852
    -0.39217
    -0.65852
    -0.45876
    -0.39217
    -0.02594
     0.30700
     0.37358
     0.40688
     0.20712
     0.20712
     0.50676
     0.24041
     0.57335
     0.73982
     0.63993
     0.80640
     0.63993
     0.67323
     0.57335
     0.63993
     0.54005
     0.40688
     0.50676
     0.14053
    -0.15912
    -0.19241
     0.04065
     0.10723
     0.10723
     0.14053
     0.10723
     0.17382
     0.14053
     0.17382
    -0.05924
     0.00735
     0.30700
     0.10723
     0.60664
     1.17264
     1.10605
     0.40688
     1.00617
     0.87299
     0.83970
     1.00617
     0.14053
    -0.02594
    -0.12582
     0.37358
     0.44017
     0.44017
     0.57335
     0.20712
    -0.15912
    -0.52535
    -0.72511
    -0.82499
    -0.62523
    -0.39217
    -0.22570
     0.04065
     0.07394
     0.50676
     0.57335
     0.50676
     0.73982
     0.77311
     0.77311
     0.57335
     0.60664
     0.57335
     1.00617
     0.87299
     0.80640
     0.67323
     0.20712
     0.07394
     0.10723
     0.04065
    -0.35888
    -0.39217
    -0.29229
    -0.45876
    -0.45876
    -0.42547
    -0.99146
    -0.55864
    -0.45876
    -0.29229
    -0.29229
     0.27370
    -0.02594
     0.10723
     0.00735
    -0.12582
     0.04065
     0.10723
     0.04065
     0.04065
     0.07394
     0.00735
     0.04065
     0.00735
     0.10723
    -0.05924
    -0.69182
     0.10723
     0.10723
    -0.35888
    -0.15912
     0.14053
     0.17382
     0.07394
     0.30700
     0.07394
     0.30700
     0.50676
     0.67323
     0.67323
     0.50676
     0.50676
     0.54005
     0.60664
     0.90629
     0.73982
     0.63993
     0.73982
     0.63993
     0.50676
     0.40688
     0.30700
     0.27370
     0.20712
    -0.22570
    -0.39217
    -0.52535
    -0.52535
    -0.19241
     0.00735
     0.10723
    -0.65852
    -0.79170
    -0.75841
     0.00735
     0.37358
     0.14053
    -0.05924
     0.37358
     0.44017
     0.50676
     0.40688
     0.63993
     0.67323
     0.83970
     0.27370
     0.70652
     0.40688
     0.10723
    -0.09253
    -0.09253
     0.04065
    -0.15912
    -0.22570
    -0.35888
    -0.42547
    -0.39217
    -0.42547
    -0.45876
    -0.69182
    -0.49206
    -0.29229
    -0.22570
     0.00735
    -0.22570
    -0.09253
    -0.42547
    -0.42547
    -0.22570
    -0.45876
    -0.55864
    -0.42547
    -0.55864
    -0.15912
     0.10723
     0.04065
     0.04065
     0.10723
     0.37358
     0.63993
     0.77311
     0.80640
     1.20593
     1.17264
     1.67204
     1.87181
     1.63875
     1.27252
     1.50557
     1.43899
     1.13934
     1.13934
     0.73982
     0.50676
     0.30700
     0.04065
    -0.59194
    -0.69182
    -0.72511
    -0.92488
    -1.02476
    -0.49206
    -0.45876
    -0.79170
    -0.52535
    -0.02594
     0.73982
     0.87299
     0.90629
     1.37240
     1.37240
     1.77193
     1.27252
     1.40569
     1.27252
     1.17264
     1.20593
     0.30700
     0.90629
     1.20593
     0.67323
     0.67323
     0.10723
    -0.19241
    -0.12582
    -0.25900
    -0.42547
    -0.15912
     0.04065
     0.20712
     0.34029
     0.47347
     0.63993
     0.44017
     0.50676
     0.63993
     0.60664
     0.50676
     0.50676
     0.57335
     0.80640
     0.70652
     0.57335
     0.50676
     0.83970
     1.00617
     0.97287
     1.00617
     0.83970
     1.20593
     1.03946
     1.00617
     1.17264
     1.23922
     1.37240
     1.27252
     1.30581
     1.13934
     1.00617
     1.00617
     1.13934
     1.30581
     1.07275
     1.03946
     1.13934
     0.97287
     1.07275
     1.03946
     0.93958
     1.23922
     1.03946
     1.13934
     1.10605
     0.93958
     1.10605
     0.77311
     1.00617
     1.07275
     1.07275
     1.13934
     1.03946
     1.03946
     1.07275
     1.03946
     1.00617
     0.87299
     0.57335
     0.30700
     0.40688
     0.37358
     0.04065
    -0.39217
    -0.52535
    -1.12464
    -1.42428
    -1.49087
    -1.92369
    -2.05687
    -2.35651
    -2.42310
    -2.58957
    -2.58957
    -2.82262
    -2.55627
    -2.19004
    -1.99028
    -2.05687
    -1.85710
    -1.99028
    -1.45758
    -0.99146
    -1.15793
    -0.92488
    -0.52535
    -0.59194
    -0.32559
    -0.19241
    -0.22570
    -0.22570
    -0.19241
    -0.32559
    -0.25900
    -0.32559
    -0.35888
    -0.79170
    -0.65852
    -0.39217
    -0.69182
    -0.35888
    -0.59194
    -1.02476
    -0.92488
    -0.59194
    -0.72511
    -0.69182
    -0.59194
    -0.72511
    -0.42547
    -0.15912
    -0.15912
    -0.42547
    -0.22570
     0.24041
     0.34029
     0.57335
     0.70652
     0.80640
     0.44017
     0.44017
     0.73982
     0.70652
     0.70652
     0.73982
     0.87299
     0.67323
     0.47347
     0.47347
     0.40688
     0.37358
     0.04065
    -0.09253
     0.50676
     0.34029
    -0.05924
    -0.15912
    -0.15912
    -0.22570
     0.07394
    -0.02594
     0.00735
    -0.32559
    -0.49206
    -0.49206
    -0.59194
    -0.22570
    -0.65852
    -0.79170
    -0.45876
    -0.42547
    -0.52535
    -0.59194
    -0.85829
    -1.25781
    -1.42428
    -0.95817
    -0.65852
    -0.32559
     0.04065
    -0.35888
    -0.59194
    -0.29229
    -0.09253
     0.30700
     0.34029
     0.14053
     0.63993
     1.07275
     0.67323
     1.03946
     1.47228
     1.50557
     1.83851
     1.97169
     2.03828
     1.50557
     0.80640
     0.14053
    -0.22570
    -0.39217
    -0.32559
    -0.02594
    -0.49206
    -0.55864
    -0.45876
    -1.09134
    -1.49087
    -1.75722
    -1.92369
    -1.59075
    -1.32440
    -0.92488
    -0.75841
    -0.45876
    -0.25900
    -0.02594
     0.44017
     0.63993
     0.54005
     0.47347
     0.50676
     0.70652
     0.70652
     0.70652
     0.67323
     0.40688
     0.60664
     0.73982
     0.44017
     0.14053
     0.20712
     0.30700
     0.34029
     0.40688
     0.37358
     0.24041
    -0.22570
    -0.55864
    -0.39217
    -0.09253
    -0.09253
    -0.15912
    -0.29229
    -0.49206
    -0.32559
    -0.55864
    -0.32559
    -0.52535
    -0.75841
    -0.59194
    -0.32559
    -0.42547
    -0.52535
    -0.82499
    -0.62523
    -0.99146
    -1.12464
    -0.65852
    -0.59194
    -0.45876
    -0.85829
    -0.99146
    -0.99146
    -0.79170
    -0.92488
    -0.89158
    -0.79170
    -0.65852
    -0.62523
    -0.49206
    -0.52535
    -0.52535
    -0.42547
    -0.52535
    -0.52535
    -0.42547
    -0.55864
    -0.79170
    -0.69182
    -0.45876
    -0.79170
    -0.89158
    -0.59194
    -0.59194
    -0.82499
    -0.82499
    -0.92488
    -0.72511
    -0.55864
    -0.39217
    -0.65852
    -0.85829
    -0.69182
    -0.55864
    -0.62523
    -0.39217
    -0.32559
    -0.59194
    -0.29229
    -0.32559
    -0.22570
    -0.15912
    -0.19241
    -0.29229
     0.07394
     0.17382
     0.30700
     0.20712
     0.37358
     0.20712
     0.44017
     0.87299
     0.67323
     0.27370
     0.04065
     0.24041
     0.40688
     0.93958
     1.23922
     1.27252
     1.20593
     1.20593
     1.53887
     1.40569
     1.03946
     0.50676
     0.54005
     0.97287
     0.97287
     0.77311
     0.93958
     1.27252
     1.47228
     1.03946
    -0.25900
    -0.15912
     0.63993
     0.77311
     0.77311
     0.73982
     1.13934
     1.17264
     0.67323
    -0.25900
    -0.12582
     0.57335
     1.23922
     1.40569
     0.87299
    -0.09253
    -0.65852
    -0.82499
    -1.05805
    -1.32440
    -0.92488
    -0.39217
    -0.49206
    -0.82499
    -1.22452
    -1.32440
    -1.02476
    -0.99146
    -0.72511
    -0.52535
    -0.52535
    -0.55864
    -0.32559
    -0.12582
    -0.12582
    -0.39217
    -0.35888
    -0.32559
    -0.49206
    -0.32559
    -0.22570
    -0.05924
     0.17382
     0.47347
     0.34029
     0.27370
     0.24041
     0.50676
     0.87299
     1.00617
     1.03946
     1.47228
     1.37240
     1.07275
     0.97287
     0.80640
     0.80640
     0.57335
     0.50676
     0.60664
     0.30700
    -0.22570
    -0.22570
    -0.15912
    -0.22570
    -0.39217
    -0.65852
    -0.55864
    -0.62523
    -0.25900
    -0.25900
    -0.29229
    -0.35888
    -0.12582
     0.04065
     0.07394
     0.20712
    -0.05924
     0.14053
     0.07394
     0.30700
     0.10723
     0.24041
     0.20712
     0.20712
     0.30700
     0.27370
     0.17382
     0.10723
     0.07394
     0.04065
     0.37358
     0.37358
     0.10723
     0.10723
     0.17382
     0.14053
     0.04065
    -0.05924
     0.04065
     0.07394
     0.04065
    -0.02594
    -0.02594
    -0.12582
    -0.12582
    -0.29229
    -0.09253
     0.14053
    -0.05924
    -0.05924
     0.10723
     0.50676
     0.47347
     0.57335
     0.90629
     1.57216
     1.63875
     0.10723
    -0.79170
    -1.35769
    -1.69063
    -0.95817
    -0.69182
    -0.85829
    -0.89158
    -0.45876
    -1.35769
    -2.19004
    -2.58957
    -2.68945
    -1.92369
    -1.59075
    -1.19123
    -0.65852
    -0.32559
    -0.35888
    -0.29229
     0.07394
    -0.05924
     0.40688
     0.63993
     0.44017
     0.50676
     0.37358
     0.27370
     0.37358
     0.10723
     0.00735
    -0.02594
     0.04065
     0.07394
    -0.05924
    -0.05924
    -0.12582
     0.14053
     0.57335
     0.80640
     0.57335
     0.63993
     0.73982
     0.93958
     0.67323
     0.70652
     0.93958
     1.07275
     1.27252
     1.43899
     1.33911
     1.13934
     0.73982
     0.57335
     0.30700
     0.10723
    -0.59194
    -1.02476
    -0.85829
    -0.79170
    -0.22570
     0.10723
     0.07394
    -0.35888
    -1.25781
    -2.25663
    -2.35651
    -1.75722
    -1.85710
    -1.62405
    -0.75841
    -0.09253
     0.04065
    -0.65852
    -0.79170
    -1.19123
    -1.29111
    -1.42428
    -1.69063
    -1.49087
    -1.05805
     0.07394
     0.34029
     0.50676
     0.90629
     0.37358
     0.07394
     0.14053
     0.10723
     0.54005
     0.73982
     0.93958
     0.73982
     0.50676
     0.50676
     0.24041
     0.30700
     0.60664
     0.04065
    -0.75841
    -0.52535
    -0.65852
    -0.62523
    -0.59194
    -1.02476
    -0.69182
    -0.65852
    -0.09253
    -0.35888
    -0.15912
     0.10723
     0.27370
     0.20712
     0.24041
     0.47347
     0.87299
     1.07275
     1.07275
     1.23922
     0.87299
     1.07275
     1.13934
     1.10605
     0.73982
     0.87299
     0.93958
     0.77311
     0.83970
     0.47347
     0.63993
    -0.19241
    -0.52535
    -0.55864
    -0.42547
    -0.39217
    -0.52535
    -0.42547
    -0.59194
    -0.72511
    -0.59194
    -0.72511
    -0.65852
    -0.69182
    -0.59194
    -0.45876
    -0.15912
    -0.22570
    -0.12582
     0.00735
     0.17382
     0.10723
     0.10723
    -0.09253
     0.17382
    -0.02594
    -0.02594
     0.10723
    -0.15912
     0.04065
     0.07394
     0.04065
    -0.12582
    -0.22570
    -0.19241
    -0.02594
    -0.12582
    -0.22570
    -0.45876
    -0.39217
     0.00735
    -0.05924
    -0.12582
    -0.02594
    -0.19241
    -0.25900
    -0.09253
     0.07394
     0.14053
     0.17382
     0.10723
     0.17382
     0.24041
     0.20712
     0.10723
     0.30700
     0.50676
     0.27370
     0.30700
     0.30700
     0.30700
     0.37358
     0.30700
     0.34029
     0.27370
     0.44017
     0.40688
     0.20712
     0.44017
     0.37358
     0.24041
     0.17382
     0.40688
     0.40688
     0.20712
     0.44017
     0.40688
     0.34029
     0.27370
     0.34029
     0.37358
     0.34029
     0.00735
     0.40688
     0.24041
     0.17382
     0.14053
     0.04065
     0.10723
    -0.12582
    -0.32559
    -0.45876
    -0.55864
    -0.22570
    -0.12582
     0.17382
     1.03946
     1.70534
     2.40451
     2.07157
     0.80640
     0.73982
     0.20712
    -0.09253
     0.34029
     0.80640
     1.23922
     0.97287
     1.07275
     0.14053
    -0.55864
    -1.22452
    -1.45758
    -0.82499
    -0.52535
    -0.59194
    -0.75841
    -0.65852
    -0.75841
    -0.52535
     0.04065
     0.93958
     1.07275
     0.97287
     0.90629
     0.90629
     0.67323
     0.60664
     0.87299
     0.90629
     1.00617
     0.83970
     0.90629
     0.73982
     0.60664
     0.93958
     0.70652
     0.63993
     0.73982
     0.70652
     1.23922
     1.10605
     0.97287
     0.87299
     0.80640
     0.77311
     0.90629
     0.70652
     0.57335
     0.80640
     0.90629
     0.67323
     0.14053
     0.30700
     0.27370
    -0.05924
     0.70652
     0.83970
     0.83970
     0.40688
     0.20712
     0.14053
     0.10723
     0.77311
     0.54005
     0.34029
     0.47347
     0.44017
     0.40688
     0.37358
     0.47347
     0.27370
    -0.02594
     0.30700
     0.20712
     0.04065
    -0.15912
     0.17382
     0.04065
     0.24041
     0.10723
     0.20712
     0.34029
     0.30700
     0.10723
     0.04065
     0.50676
     0.30700
     0.24041
     0.50676
     0.60664
     0.34029
     0.04065
     0.47347
     0.54005
     0.50676
     0.77311
     0.57335
     0.44017
     0.77311
     1.00617
     1.60546
     1.63875
     1.20593
     1.73863
     1.30581
     0.70652
     0.40688
     0.27370
     0.80640
     1.00617
     1.20593
     0.80640
     0.37358
     0.30700
     0.04065
    -0.02594
    -0.29229
     0.04065
     0.00735
    -0.02594
     0.04065
     0.17382
     0.20712
     0.44017
     0.30700
     0.30700
     0.37358
     0.24041
     0.44017
     0.30700
    -0.02594
     0.04065
    -0.12582
    -0.29229
    -0.25900
    -0.09253
    -0.59194
    -0.45876
    -0.55864
    -0.52535
    -0.75841
    -0.75841
    -0.69182
    -0.65852
    -0.72511
    -0.72511
    -0.89158
    -0.92488
    -0.72511
    -0.92488
    -0.79170
    -0.92488
    -0.99146
    -0.89158
    -0.65852
    -0.99146
    -1.05805
    -1.05805
    -0.65852
    -0.62523
    -0.42547
    -0.19241
     0.00735
    -0.12582
    -0.29229
    -0.25900
     0.27370
     0.57335
     0.44017
     0.77311
     0.90629
     0.70652
     0.87299
     0.73982
     0.20712
     0.10723
     0.10723
     0.04065
     0.00735
     0.34029
     0.37358
     0.73982
     0.87299
     0.97287
     1.03946
     1.50557
     2.33792
     2.47110
     1.73863
     2.00498
     2.17145
     1.90510
     1.10605
     1.33911
     1.43899
     0.97287
     0.87299
     0.50676
    -0.35888
    -1.19123
    -1.82381
    -2.12345
    -2.12345
    -1.49087
    -1.22452
    -1.22452
    -0.95817
    -1.09134
    -0.79170
    -0.65852
    -0.09253
    -0.05924
     0.40688
     0.63993
     1.07275
     1.73863
     1.00617
     0.67323
     0.60664
     0.80640
     0.70652
     0.60664
     0.37358
     0.40688
     0.44017
     0.27370
     0.24041
     0.17382
     0.37358
     0.30700
     0.10723
     0.63993
     0.60664
     0.57335
     0.83970
     0.93958
     1.00617
     0.73982
     0.60664
     0.80640
     0.90629
     0.80640
     0.97287
     0.77311
     0.67323
     0.30700
     0.04065
     0.00735
     0.24041
    -0.22570
    -0.42547
    -0.52535
    -0.72511
    -0.69182
    -0.82499
    -1.15793
    -1.29111
    -1.39099
    -1.32440
    -1.29111
    -1.49087
    -1.59075
    -1.62405
    -1.82381
    -1.32440
    -1.29111
    -1.59075
    -1.35769
    -1.32440
    -1.02476
    -1.09134
    -0.99146
    -0.92488
    -0.72511
    -0.59194
    -0.42547
    -0.29229
    -0.32559
    -0.42547
    -0.42547
    -0.12582
    -0.02594
    -0.22570
    -0.22570
    -0.29229
    -0.02594
    -0.22570
    -0.09253
    -0.12582
    -0.29229
    -0.29229
    -0.12582
    -0.02594
    -0.32559
    -0.32559
    -0.45876
    -0.29229
    -0.09253
    -0.19241
    -0.25900
    -0.15912
    -0.35888
    -0.32559
    -0.25900
    -0.19241
    -0.02594
     0.37358
     0.30700
     0.57335
     0.44017
     0.40688
     0.54005
     0.93958
     2.10486
     2.87062
     2.20475
     2.17145
     1.83851
     1.37240
    -0.05924
    -1.35769
    -1.35769
    -0.02594
     1.17264
     1.23922
     0.14053
    -0.59194
    -1.69063
    -2.28992
    -1.69063
    -1.59075
    -1.12464
    -0.79170
    -0.49206
    -0.19241
     0.20712
     0.73982
     0.80640
     0.87299
     0.87299
     0.93958
     1.07275
     0.93958
     0.70652
     0.63993
     0.50676
     0.34029
    -0.39217
    -0.45876
    -1.19123
    -1.39099
    -1.65734
    -2.02357
    -2.15675
    -2.05687
    -1.85710
    -1.62405
    -1.59075
    -1.49087
    -1.02476
    -0.25900
    -0.12582
     0.04065
    -0.15912
    -0.62523
    -0.12582
     0.44017
     1.47228
     2.17145
     1.93839
     1.73863
     1.10605
     0.67323
     0.57335
     0.14053
    -0.05924
     0.24041
     0.10723
    -0.09253
    -0.45876
    -0.15912
     0.37358
    -0.02594
    -0.09253
     0.20712
    -0.09253
     0.20712
     0.30700
     0.63993
     0.60664
     0.10723
     0.17382
     0.00735
     0.24041
     0.80640
     0.87299
     0.27370
     0.10723
     0.20712
    -0.05924
    -0.09253
    -0.02594
    -0.09253
     0.00735
     0.00735
    -0.15912
    -0.02594
    -0.05924
    -0.02594
    -0.12582
    -0.12582
    -0.05924
     0.14053
    -0.05924
     0.10723
    -0.09253
    -0.25900
    -0.22570
    -0.05924
    -0.15912
    -0.19241
    -0.25900
    -0.25900
    -0.22570
    -0.29229
    -0.15912
    -0.32559
    -0.15912
    -0.22570
    -0.25900
    -0.09253
    -0.09253
    -0.12582
    -0.32559
    -0.15912
    -0.22570
    -0.39217
    -0.19241
    -0.22570
    -0.22570
    -0.09253
    -0.09253
    -0.12582
    -0.09253
    -0.29229
    -0.29229
     0.04065
     0.10723
     0.30700
     0.34029
     0.30700
     0.17382
     0.30700
     0.30700
     0.50676
     0.50676
     0.47347
     0.37358
     0.17382
     0.07394
     0.37358
     0.17382
    -0.02594
    -0.09253
    -0.25900
    -0.19241
    -0.12582
    -0.02594
    -0.19241
    -0.19241
    -0.32559
    -0.35888
    -0.05924
     0.14053
    -0.29229
    -0.22570
     0.07394
    -0.22570
    -0.42547
    -0.65852
    -0.75841
    -0.92488
    -0.69182
    -0.72511
    -0.49206
    -0.45876
    -0.49206
    -0.45876
    -0.45876
    -0.29229
    -0.32559
    -0.29229
    -0.15912
     0.30700
     0.44017
     0.80640
     0.87299
     1.00617
     1.17264
     1.17264
     1.33911
     1.43899
     1.40569
     1.57216
     1.77193
     1.60546
     1.70534
     2.17145
     2.97050
     2.90392
     2.57098
     2.93721
     2.37121
     1.83851
     2.23804
     1.87181
     2.13816
     2.17145
     2.13816
     1.77193
     1.10605
     1.23922
     0.80640
     0.14053
     0.24041
     0.70652
     0.73982
     0.93958
     1.17264
     0.97287
     1.43899
     1.27252
     0.50676
     0.07394
     0.17382
     0.90629
     1.10605
     1.47228
     1.27252
     0.57335
     0.24041
    -0.02594
     0.07394
     0.40688
     0.97287
     0.93958
     0.87299
     0.27370
    -0.35888
    -1.12464
    -0.25900
     0.60664
     0.87299
     0.77311
     0.37358
    -0.12582
    -0.22570
    -0.39217
    -0.42547
    -0.72511
    -0.52535
    -0.59194
    -0.59194
    -0.79170
    -0.69182
    -0.42547
    -0.09253
     0.04065
    -0.15912
    -0.25900
    -0.19241
    -0.19241
    -0.19241
     0.17382
     0.63993
     0.37358
     0.73982
     0.57335
     0.50676
     0.54005
     0.24041
     0.24041
     0.24041
     0.34029
     0.57335
     0.34029
     0.54005
     0.50676
     0.27370
     0.14053
     0.20712
    -0.29229
    -0.32559
    -0.32559
    -0.42547
    -0.45876
    -0.59194
    -0.22570
    -0.32559
    -0.25900
    -0.62523
    -0.85829
    -0.72511
    -0.59194
    -0.82499
    -0.82499
    -0.85829
    -0.89158
    -0.39217
    -0.19241
     0.04065
    -0.15912
    -0.65852
    -0.59194
    -0.02594
    -0.02594
    -0.02594
     0.00735
    -0.05924
     0.17382
     0.10723
     0.07394
     0.20712
     0.24041
     0.07394
     0.07394
     0.37358
     0.44017
     0.27370
     0.40688
     0.27370
     0.37358
     0.40688
     0.47347
     0.37358
     0.24041
    -0.09253
    -0.42547
    -0.49206
    -0.52535
    -0.59194
    -0.35888
    -0.22570
    -0.25900
    -0.35888
    -0.19241
    -0.32559
    -0.22570
    -0.32559
    -0.25900
    -0.02594
     0.17382
     0.34029
     0.50676
     0.57335
     0.93958
     0.67323
     0.70652
     0.83970
     0.73982
     0.83970
     0.67323
     0.63993
     0.70652
     0.77311
     0.73982
     0.63993
     0.87299
     0.87299
     0.44017
    -0.29229
    -0.05924
    -0.49206
    -0.75841
    -0.05924
     0.40688
    -0.12582
    -0.59194
    -0.79170
    -0.65852
    -0.29229
    -0.79170
    -0.75841
    -0.29229
    -0.22570
    -0.15912
     0.20712
     0.63993
     1.13934
     1.13934
     1.20593
     1.07275
     1.00617
     0.83970
     0.93958
     0.90629
     1.37240
     1.13934
     1.27252
     0.73982
     0.34029
     0.30700
    -0.09253
    -0.09253
     0.10723
    -0.12582
    -0.32559
    -0.49206
    -0.45876
    -0.65852
    -0.52535
    -0.82499
    -1.12464
    -0.95817
    -0.79170
    -0.65852
    -0.59194
    -0.19241
    -0.19241
    -0.09253
    -0.22570
    -0.29229
    -0.22570
     0.04065
     0.10723
     0.24041
     0.40688
     0.37358
     0.27370
     0.34029
     0.10723
    -0.02594
    -0.15912
    -0.45876
    -0.39217
    -0.65852
    -0.25900
    -0.05924
    -0.45876
    -0.79170
    -0.65852
    -0.62523
    -0.42547
    -0.72511
    -0.65852
    -0.42547
    -0.22570
     0.10723
     0.30700
     0.17382
     0.04065
     0.40688
     0.67323
     0.34029
    -0.19241
    -0.35888
    -0.05924
     0.37358
     0.30700
     0.40688
     0.54005
     0.87299
     0.87299
     1.03946
     0.93958
     0.63993
     0.34029
     0.50676
     0.97287
     1.30581
     1.00617
     0.67323
     0.44017
     0.57335
     0.34029
     0.27370
     0.10723
     0.14053
     0.10723
    -0.12582
    -0.29229
    -0.52535
    -0.29229
    -0.22570
     0.10723
     0.27370
     0.37358
     0.04065
    -0.09253
     0.10723
    -0.05924
    -0.02594
    -0.15912
     0.17382
     0.04065
    -0.02594
    -0.29229
    -1.02476
    -1.52416
    -1.12464
    -1.15793
    -0.75841
    -0.82499
    -1.72393
    -1.95698
    -1.59075
    -1.42428
    -1.12464
    -0.25900
    -0.22570
    -0.29229
    -0.29229
    -0.25900
     0.24041
     0.10723
     0.20712
     0.37358
     0.67323
     0.60664
     0.44017
     0.97287
     0.97287
     1.00617
     0.54005
     0.20712
    -0.15912
    -0.15912
    -0.22570
    -0.15912
    -0.09253
    -0.52535
    -0.85829
    -1.02476
    -0.69182
    -0.52535
    -0.69182
    -0.85829
    -0.79170
    -0.52535
    -0.69182
    -0.82499
    -0.82499
    -0.92488
    -0.22570
     0.07394
    -0.12582
    -0.09253
    -0.15912
    -0.02594
     0.04065
     0.04065
    -0.15912
    -0.39217
    -0.42547
    -0.42547
    -0.39217
    -0.22570
    -0.45876
    -0.49206
    -0.45876
    -0.65852
    -0.62523
    -0.42547
    -0.32559
    -0.45876
    -0.52535
    -0.25900
    -0.05924
    -0.09253
    -0.05924
     0.14053
    -0.02594
    -0.09253
     0.27370
     0.30700
     0.17382
     0.27370
     0.30700
     0.34029
     0.44017
     0.27370
     0.10723
     0.14053
     0.40688
     0.40688
     0.60664
     0.50676
     0.40688
     0.30700
     0.27370
     0.20712
     0.24041
     0.07394
    -0.09253
    -0.05924
     0.00735
    -0.12582
    -0.29229
    -0.09253
     0.24041
     0.27370
     0.63993
     1.00617
     1.17264
     0.83970
     0.97287
     0.70652
     0.37358
     0.10723
     0.17382
     0.63993
     0.93958
     1.07275
     1.33911
     1.63875
     2.00498
     2.47110
     2.17145
     2.03828
     1.50557
     1.30581
     1.00617
     0.93958
     1.07275
     1.63875
     2.17145
     1.57216
     1.67204
     1.00617
     0.00735
    -0.59194
    -0.85829
    -0.99146
    -1.35769
    -1.35769
    -1.22452
    -1.32440
    -1.59075
    -1.49087
    -1.05805
    -1.02476
    -0.55864
    -0.05924
     1.17264
     3.00380
     2.67086
     0.63993
     0.24041
     0.60664
     1.67204
     1.67204
     1.23922
     1.27252
     1.13934
     1.33911
     1.33911
     0.70652
     0.00735
    -0.79170
    -1.29111
    -0.89158
    -1.22452
    -1.42428
    -1.29111
    -1.19123
    -1.62405
    -1.65734
    -1.15793
    -0.45876
     0.34029
     0.97287
     1.33911
     1.17264
     0.97287
     0.67323
     0.50676
     1.10605
     1.77193
     2.03828
     1.83851
     1.90510
     1.53887
     1.30581
     0.83970
     0.90629
     0.34029
    -0.52535
    -0.75841
    -0.99146
    -1.55746
    -1.39099
    -1.25781
    -1.02476
    -1.12464
    -1.45758
    -1.59075
    -1.62405
    -1.65734
    -1.45758
    -1.05805
    -0.62523
    -0.39217
    -0.42547
    -0.25900
     0.14053
     0.17382
     0.17382
     0.24041
     0.54005
     0.77311
     0.87299
     0.27370
     0.50676
     0.90629
     0.83970
     1.07275
     0.93958
     0.73982
     0.73982
     0.50676
     0.54005
     0.50676
     0.24041
    -0.02594
    -0.22570
    -0.32559
    -0.39217
    -0.49206
    -0.79170
    -0.82499
    -1.12464
    -1.15793
    -1.15793
    -1.15793
    -1.29111
    -1.29111
    -1.32440
    -1.35769
    -1.02476
    -0.85829
    -0.69182
    -0.69182
    -0.69182
    -0.59194
    -0.55864
    -0.32559
    -0.59194
    -0.39217
    -0.32559
     0.00735
    -0.19241
    -0.15912
    -0.32559
    -0.05924
    -0.15912
     0.00735
    -0.25900
    -0.35888
    -0.22570
    -0.32559
    -0.39217
    -0.45876
    -0.35888
    -0.52535
    -0.72511
    -0.52535
    -0.42547
    -0.25900
     0.07394
     0.14053
     0.10723
    -0.12582
     0.04065
    -0.05924
     0.07394
     0.54005
     0.47347
     0.44017
     0.73982
     0.67323
     0.54005
     0.50676
     0.50676
     0.20712
     0.10723
    -0.12582
    -0.12582
    -0.15912
    -0.42547
    -0.49206
    -0.09253
    -0.02594
     0.00735
     0.14053
     0.14053
     0.00735
     0.34029
     0.04065
     0.10723
     0.17382
     0.17382
     0.17382
     0.10723
     0.17382
     0.67323
     0.54005
     0.57335
     1.07275
     1.80522
     1.87181
     1.93839
     0.63993
    -0.02594
    -0.25900
     0.50676
     1.73863
     2.27133
     1.67204
     1.00617
     0.10723
    -1.12464
    -0.95817
    -0.65852
    -0.45876
    -0.42547
    -0.55864
    -0.59194
    -0.72511
    -1.12464
    -1.35769
    -0.59194
    -0.45876
     0.04065
    -0.09253
     0.17382
     0.54005
     0.54005
     0.44017
     0.24041
     1.20593
     1.93839
     2.57098
     1.43899
    -0.22570
    -0.92488
    -0.22570
     1.03946
     1.07275
     1.17264
     0.34029
     0.07394
     0.10723
     1.03946
     0.97287
     0.77311
     0.67323
    -0.09253
    -0.29229
     0.04065
     0.17382
     0.77311
     0.34029
     0.10723
     0.63993
     0.77311
    -0.39217
    -0.79170
    -0.89158
    -0.82499
    -0.35888
    -0.92488
    -0.89158
    -0.42547
    -0.52535
    -0.75841
    -0.22570
     0.04065
    -0.22570
    -0.09253
     0.10723
     0.30700
     0.57335
     0.54005
     0.54005
     0.63993
     0.67323
     0.80640
     0.57335
     0.57335
     0.34029
     0.20712
     0.24041
     0.34029
     0.27370
     0.30700
     0.14053
    -0.05924
    -0.15912
    -0.32559
    -0.45876
    -0.52535
    -0.39217
    -0.32559
    -0.02594
     0.04065
    -0.12582
    -0.29229
    -0.49206
    -0.15912
    -0.22570
    -0.25900
    -0.12582
     0.14053
     0.34029
     0.44017
     0.40688
     0.44017
     0.24041
     0.37358
     0.44017
     0.40688
     0.20712
     0.07394
     0.00735
     0.07394
     0.10723
    -0.12582
     0.10723
     0.07394
     0.14053
     0.14053
     0.10723
     0.07394
    -0.02594
     0.10723
     0.24041
     0.20712
     0.44017
     0.40688
     0.34029
     0.40688
     0.77311
     0.57335
     0.24041
     0.40688
     0.20712
     0.24041
     0.17382
     0.17382
    -0.02594
    -0.05924
    -0.19241
    -0.09253
    -0.22570
    -0.32559
    -0.59194
    -0.65852
    -0.22570
    -0.39217
    -0.42547
    -0.39217
    -0.29229
    -0.22570
    -0.09253
    -0.12582
    -0.19241
    -0.39217
    -0.12582
    -0.02594
    -0.05924
    -0.09253
    -0.12582
    -0.15912
     0.20712
     0.50676
     0.27370
     0.57335
     0.50676
     0.60664
     0.14053
    -0.19241
    -0.29229
    -0.29229
    -0.02594
     0.30700
     0.40688
     0.27370
     0.24041
     0.07394
     0.57335
     0.73982
     0.63993
     0.77311
     0.87299
     1.43899
     1.57216
     1.57216
     1.93839
     1.90510
     1.90510
     1.43899
     0.70652
     0.57335
    -0.19241
    -0.52535
     0.44017
     0.60664
     0.40688
    -0.12582
    -0.69182
    -1.02476
    -0.85829
    -0.95817
    -0.45876
     0.67323
     1.43899
     1.23922
     1.10605
     0.87299
     1.60546
     1.97169
     2.37121
     2.67086
     2.37121
     2.30463
     2.17145
     1.50557
     1.57216
     1.27252
     0.77311
     1.80522
     1.70534
     1.97169
     1.83851
     0.60664
     0.04065
    -0.29229
    -0.09253
    -0.45876
    -0.19241
    -0.09253
    -0.29229
    -0.39217
    -1.22452
    -2.05687
    -2.32322
    -1.59075
    -1.92369
    -2.25663
    -2.28992
    -1.55746
    -1.22452
    -1.19123
    -1.19123
    -1.19123
    -0.92488
    -0.99146
    -0.79170
    -0.52535
    -0.22570
    -0.22570
     0.24041
     0.14053
    -0.05924
    -0.22570
    -0.35888
    -0.49206
    -0.52535
    -0.82499
    -0.89158
    -0.85829
    -0.75841
    -0.59194
    -0.65852
    -0.65852
    -0.69182
    -0.39217
    -0.45876
    -0.45876
    -0.25900
    -0.19241
    -0.05924
     0.04065
     0.14053
     0.24041
    -0.02594
    -0.12582
     0.00735
     0.07394
     0.34029
     0.17382
     0.10723
     0.27370
    -0.02594
    -0.05924
     0.34029
     0.40688
     0.50676
     0.57335
     0.67323
     0.70652
     0.57335
     0.63993
     0.67323
     0.83970
     0.90629
     0.67323
     0.50676
     0.44017
     0.27370
     0.24041
     0.10723
    -0.15912
    -0.29229
    -0.25900
    -0.15912
     0.00735
     0.04065
    -0.19241
    -0.09253
     0.30700
     0.24041
     0.14053
     0.27370
     0.34029
     0.27370
     0.44017
     0.44017
     0.73982
     0.73982
     0.44017
     0.54005
     0.50676
     0.57335
     0.07394
     0.10723
     0.30700
     0.24041
     0.14053
     0.30700
     0.10723
     0.10723
    -0.02594
     0.24041
     0.17382
     0.14053
     0.17382
     0.04065
     0.24041
     0.37358
     0.10723
     0.04065
     0.27370
     0.17382
     0.10723
     0.17382
     0.04065
    -0.09253
    -0.09253
     0.04065
     0.10723
     0.00735
     0.04065
    -0.05924
     0.24041
     0.40688
     0.67323
     0.57335
     0.80640
     1.10605
     0.83970
     1.13934
     0.87299
     0.77311
     0.57335
     0.87299
     0.87299
     0.60664
     0.70652
     0.80640
     0.97287
     1.27252
     1.33911
     1.87181
     1.87181
     2.33792
     2.73745
     3.33674
     3.70297
     3.50320
     2.73745
     1.80522
     1.90510
     2.10486
     1.23922
     0.57335
     0.83970
     0.57335
    -0.42547
    -2.28992
    -2.35651
    -2.02357
    -1.39099
    -1.75722
    -2.78933
    -1.92369
    -1.35769
    -1.22452
    -0.52535
     0.10723
     0.17382
     0.44017
     1.40569
     2.23804
     2.23804
     2.17145
     1.57216
     1.73863
     1.50557
     1.83851
     1.30581
     0.44017
     0.87299
     1.00617
     0.83970
     0.20712
    -0.92488
    -1.15793
    -0.92488
    -0.85829
     0.04065
    -0.25900
    -0.82499
    -1.05805
    -1.29111
    -1.72393
    -1.15793
    -0.79170
    -0.69182
    -0.49206
    -0.49206
    -0.55864
    -0.52535
    -0.39217
    -0.59194
    -0.32559
     0.07394
     0.04065
    -0.05924
    -0.32559
    -0.19241
    -0.29229
    -0.19241
     0.04065
    -0.02594
     0.10723
    -0.25900
    -0.45876
    -0.35888
    -0.59194
    -0.45876
    -0.25900
    -0.15912
    -0.35888
    -0.55864
    -0.72511
    -0.19241
    -0.25900
    -0.59194
    -0.25900
    -0.09253
    -0.05924
    -0.15912
    -0.12582
     0.17382
     0.14053
     0.34029
     0.10723
     0.24041
     0.10723
     0.14053
     0.10723
     0.40688
     0.30700
     0.04065
     0.17382
     0.17382
     0.20712
    -0.02594
    -0.02594
    -0.02594
    -0.05924
     0.17382
     0.10723
     0.07394
    -0.12582
     0.10723
    -0.15912
     0.00735
     0.24041
     0.10723
     0.27370
     0.34029
     0.57335
     0.67323
     0.44017
     0.70652
     0.67323
     0.77311
     0.83970
     0.70652
     0.67323
     0.73982
     0.50676
     0.57335
     0.70652
     0.57335
     0.17382
     0.27370
     0.24041
     0.27370
    -0.15912
    -0.22570
    -0.09253
     0.10723
    -0.02594
    -0.05924
     0.00735
    -0.02594
     0.17382
     0.07394
     0.34029
     0.24041
     0.17382
     0.47347
     0.27370
     0.40688
     0.47347
     0.47347
     0.50676
     0.73982
     0.90629
     0.83970
     1.30581
     0.57335
     1.63875
     1.27252
     1.67204
     2.00498
     1.97169
     2.13816
     2.30463
     2.30463
     2.40451
     1.93839
     2.03828
     1.73863
     1.57216
     1.33911
     0.54005
     0.67323
     0.24041
    -0.02594
    -0.32559
    -0.32559
    -0.92488
    -1.19123
    -1.45758
    -1.55746
    -1.45758
    -1.25781
    -1.45758
    -0.72511
    -0.05924
     0.14053
    -0.15912
     0.10723
    -0.09253
    -0.15912
     0.70652
     1.20593
     1.23922
     0.97287
     0.93958
     0.67323
     0.37358
     0.73982
     1.40569
     0.67323
     0.57335
     0.24041
     0.10723
     0.30700
     0.63993
     0.50676
     0.67323
     2.83733
     3.46991
     2.93721
     3.76956
     3.17027
     3.76956
     3.63638
     2.80403
     3.13697
     2.87062
     2.50439
     2.50439
     2.83733
     3.23685
     2.67086
     0.24041
    -0.15912
    -0.22570
    -1.09134
    -1.29111
    -1.45758
    -1.65734
    -1.59075
    -1.12464
    -1.22452
    -1.42428
    -1.02476
    -0.65852
    -0.12582
     0.07394
    -0.09253
    -0.05924
     0.30700
     0.50676
     0.57335
     0.47347
     0.83970
     0.93958
     1.07275
     1.17264
     1.03946
     0.83970
     0.83970
     0.87299
     0.90629
     0.93958
     0.67323
     0.50676
     0.20712
     0.47347
     0.37358
     0.40688
     0.34029
     0.20712
     0.20712
     0.14053
     0.30700
     0.10723
     0.07394
     0.20712
     0.24041
     0.34029
     0.30700
     0.27370
     0.24041
     0.34029
     0.63993
     0.44017
     0.44017
     0.40688
     0.67323
     0.60664
     0.54005
     0.44017
     0.63993
     0.54005
     0.54005
     0.47347
     0.44017
     0.24041
     0.17382
     0.24041
     0.30700
     0.17382
     0.04065
    -0.15912
    -0.32559
    -0.05924
    -0.15912
    -0.22570
    -0.32559
    -0.39217
    -0.29229
    -0.32559
    -0.29229
    -0.39217
    -0.45876
    -0.35888
    -0.09253
    -0.19241
    -0.45876
    -0.15912
    -0.19241
    -0.25900
    -0.19241
    -0.02594
     0.14053
    -0.02594
     0.00735
     0.00735
     0.14053
     0.24041
     0.30700
     0.24041
     0.63993
     0.77311
     0.54005
     0.54005
     0.57335
     0.54005
     0.57335
     0.34029
     0.24041
     0.34029
     0.37358
     0.50676
     0.40688
     0.14053
    -0.45876
    -0.49206
    -0.39217
    -0.12582
    -0.15912
    -0.39217
    -0.52535
    -0.65852
    -1.75722
    -1.72393
    -0.95817
    -1.12464
    -0.79170
    -0.85829
    -1.25781
    -0.92488
    -1.12464
    -1.72393
    -1.35769
    -0.55864
    -0.92488
    -1.12464
    -1.12464
    -1.32440
    -0.79170
    -0.69182
    -0.79170
    -0.69182
    -0.79170
    -0.99146
    -0.89158
    -1.42428
    -0.95817
    -0.82499
    -0.99146
    -0.72511
    -0.55864
    -0.69182
    -0.62523
    -0.52535
    -0.35888
    -0.42547
    -0.29229
    -0.32559
     0.04065
     0.44017
     0.54005
     0.63993
     0.93958
     1.23922
     1.03946
     1.13934
     1.33911
     1.10605
     1.53887
     1.67204
     1.83851
     1.60546
     1.50557
     1.10605
     1.00617
     0.70652
     0.54005
     0.00735
    -0.12582
    -0.02594
     0.07394
     0.73982
     0.87299
     0.67323
     0.93958
     1.03946
     0.93958
     1.90510
     3.03709
     3.46991
     3.40332
     2.97050
     3.03709
     3.23685
     2.73745
     2.60427
     2.70415
     3.03709
     2.50439
     1.87181
     1.27252
     0.93958
     0.63993
     0.44017
    -0.15912
    -0.15912
    -0.29229
    -0.32559
     0.04065
    -0.02594
     0.44017
     0.20712
     0.30700
    -0.39217
    -0.02594
     0.07394
     0.14053
     0.14053
    -0.02594
    -0.15912
    -0.15912
    -0.22570
    -0.02594
    -0.19241
    -0.29229
    -0.15912
    -0.45876
    -0.22570
    -0.22570
    -0.32559
    -0.32559
    -0.19241
    -0.22570
    -0.22570
    -0.15912
    -0.12582
    -0.29229
    -0.32559
    -0.22570
    -0.12582
    -0.15912
    -0.32559
    -0.15912
    -0.09253
    -0.02594
    -0.02594
     0.00735
     0.14053
    -0.02594
     0.14053
     0.20712
     0.10723
     0.14053
     0.24041
     0.37358
     0.27370
     0.34029
     0.34029
     0.34029
     0.34029
     0.54005
     0.44017
     0.30700
     0.73982
     0.63993
     0.73982
     0.83970
     0.80640
     0.70652
     0.77311
     0.93958
     1.23922
     1.17264
     1.10605
     0.90629
     1.07275
     0.73982
     0.57335
     0.44017
     0.30700
    -0.05924
    -0.25900
    -0.02594
    -0.59194
    -1.22452
    -1.92369
    -1.49087
    -1.22452
    -1.62405
    -2.05687
    -2.28992
    -1.79051
    -1.62405
    -2.09016
    -1.92369
    -1.75722
    -1.85710
    -1.92369
    -1.62405
    -1.15793
    -1.05805
    -0.95817
    -0.82499
    -0.52535
    -0.42547
    -0.65852
    -0.59194
    -0.55864
    -0.82499
    -1.15793
    -1.19123
    -1.25781
    -1.32440
    -1.59075
    -1.55746
    -1.95698
    -2.72274
    -2.88921
    -3.12227
    -3.52179
    -3.75485
    -3.58838
    -3.75485
    -4.08779
    -4.15438
    -3.75485
    -3.42191
    -3.58838
    -3.52179
    -3.62168
    -3.58838
    -3.05568
    -3.12227
    -2.92251
    -2.75604
    -2.55627
    -2.45639
    -2.52298
    -2.75604
    -2.85592
    -2.85592
    -2.95580
    -2.95580
    -2.88921
    -2.82262
    -2.52298
    -2.68945
    -2.42310
    -2.52298
    -2.65615
    -2.68945
    -2.85592
    -2.82262
    -2.95580
    -2.65615
    -2.55627
    -2.85592
    -2.85592
    -2.42310
    -2.38980
    -2.52298
    -2.22333
    -2.58957
    -2.48969
    -1.79051
    -1.35769
    -1.45758
    -1.25781
    -0.49206
    -0.22570
    -0.32559
    -0.85829
    -0.92488
    -0.95817
    -0.95817
    -1.15793
    -1.09134
    -0.79170
    -0.92488
    -1.45758
    -1.55746
    -1.89040
    -1.82381
    -2.68945
    -2.75604
    -2.22333
    -1.72393
    -1.62405
    -1.75722
    -1.39099
    -1.82381
    -1.65734
    -1.55746
    -1.35769
    -1.45758
    -1.45758
    -1.39099
    -1.49087
    -1.35769
    -1.69063
    -1.99028
    -1.82381
    -1.82381
    -1.49087
    -1.72393
    -1.92369
    -1.95698
    -1.79051
    -1.72393
    -1.49087
    -1.22452
    -1.52416
    -1.42428
    -1.32440
    -1.15793
    -1.15793
    -1.12464
    -1.05805
    -0.85829
    -0.62523
    -0.52535
    -0.15912
    -0.45876
    -0.39217
    -0.62523
    -0.32559
    -0.29229
    -0.42547
    -0.29229
    -0.32559
    -0.52535
    -0.32559
    -0.39217
    -0.39217
    -0.09253
     0.07394
     0.24041
     0.10723
    -0.22570
    -0.42547
    -0.65852
    -0.79170
    -0.39217
    -0.62523
    -1.19123
    -0.92488
    -0.92488
    -0.62523
    -0.79170
    -1.29111
    -1.52416
    -1.55746
    -1.42428
    -1.39099
    -1.75722
    -1.32440
    -0.75841
    -0.62523
    -0.22570
    -0.59194
    -0.59194
    -0.52535
    -0.42547
     0.07394
     0.04065
    -0.09253
    -0.15912
    -0.19241
    -0.35888
    -0.25900
    -0.39217
    -0.55864
    -0.65852
    -0.82499
    -0.69182
    -0.45876
    -0.95817
    -0.95817
    -0.92488
    -1.09134
    -1.02476
    -1.12464
    -1.32440
    -1.12464
    -0.99146
    -0.82499
    -0.59194
    -0.79170
    -0.99146
    -0.69182
    -0.59194
    -0.85829
    -1.19123
    -1.32440
    -1.12464
    -1.15793
    -1.15793
    -1.29111
    -1.42428
    -2.19004
    -2.58957
    -2.42310
    -2.19004
    -2.19004
    -2.22333
    -2.85592
    -3.08897
    -2.55627
    -2.38980
    -2.22333
    -2.15675
    -1.95698
    -1.92369
    -1.72393
    -1.62405
    -1.59075
    -1.75722
    -1.25781
    -1.05805
    -1.09134
    -0.92488
    -0.95817
    -0.99146
    -0.59194
    -0.59194
    -0.45876
    -0.42547
    -0.79170
    -0.45876
    -0.42547
    -0.39217
    -0.59194
     0.24041
     0.97287
     0.80640
     0.87299
     0.60664
     1.30581
     1.47228
     1.43899
     1.30581
     0.77311
     0.37358
     0.30700
     0.10723
     0.17382
    -0.02594
     0.04065
    -0.19241
    -0.82499
    -1.15793
    -1.42428
    -1.92369
    -2.02357
    -2.35651
    -2.45639
    -1.92369
    -1.75722
    -1.62405
    -1.45758
    -1.19123
    -1.22452
    -1.32440
    -1.19123
    -1.09134
    -1.19123
    -0.62523
    -0.52535
    -0.42547
    -0.69182
    -0.72511
    -0.69182
    -0.05924
     0.17382
    -0.02594
    -0.22570
    -0.15912
     0.14053
     0.14053
     0.00735
     0.04065
     0.24041
     0.30700
     0.37358
     0.34029
     0.34029
     0.10723
     0.27370
     0.44017
     0.27370
    -0.02594
     0.14053
     0.24041
     0.34029
     0.47347
     0.27370
     0.27370
    -0.02594
     0.04065
    -0.25900
    -0.79170
    -0.79170
    -0.99146
    -0.95817
    -0.55864
     0.14053
    -0.75841
    -1.39099
    -0.95817
    -1.09134
    -1.05805
    -0.72511
    -0.55864
    -0.42547
    -0.39217
    -0.32559
    -0.39217
    -0.39217
     0.10723
     0.04065
     0.04065
     0.10723
     0.14053
    -0.55864
    -0.35888
    -0.29229
    -0.19241
    -0.32559
    -0.42547
    -0.65852
    -0.42547
    -0.65852
    -0.49206
    -0.65852
    -0.45876
    -0.55864
    -0.69182
    -0.59194
    -0.49206
    -0.65852
    -0.59194
    -0.59194
    -0.55864
    -0.65852
    -0.35888
    -0.29229
    -0.45876
    -0.32559
    -0.19241
    -0.22570
    -0.12582
    -0.22570
    -0.49206
    -0.22570
    -0.12582
    -0.25900
    -0.15912
    -0.25900
    -0.39217
    -0.35888
    -0.22570
    -0.12582
    -0.15912
    -0.02594
    -0.32559
    -0.32559
    -0.02594
    -0.09253
    -0.09253
    -0.19241
     0.04065
     0.20712
     0.27370
     0.63993
     0.93958
     0.87299
     1.07275
     1.13934
     0.93958
     0.73982
     0.93958
     0.80640
     1.00617
     1.00617
     1.07275
     0.60664
     0.70652
     0.37358
     0.30700
     0.24041
     0.00735
     0.10723
     0.17382
     0.20712
    -0.02594
    -0.12582
    -0.15912
    -0.02594
    -0.15912
     0.44017
     0.57335
     0.44017
     0.73982
     0.70652
     0.44017
     0.40688
     0.10723
     0.14053
     0.07394
     0.20712
     0.34029
     0.57335
     0.70652
     0.57335
     0.30700
     0.37358
     0.24041
    -0.19241
    -0.09253
     0.24041
     0.54005
     0.37358
     0.40688
     0.27370
     0.07394
     0.07394
    -0.05924
    -0.22570
    -0.09253
    -0.02594
    -0.19241
     0.24041
     0.97287
     1.17264
     1.63875
     2.80403
     3.03709
     2.37121
     2.20475
     1.50557
     0.83970
     1.70534
     2.03828
     1.63875
     1.40569
     2.57098
     2.03828
     1.47228
     0.30700
     0.40688
     0.60664
    -0.89158
    -1.52416
    -1.05805
    -1.49087
    -1.55746
    -1.22452
    -1.25781
    -1.45758
    -1.65734
    -2.02357
    -2.25663
    -2.72274
    -2.98909
    -2.98909
    -2.78933
    -3.28874
    -2.22333
    -1.12464
    -1.45758
    -1.62405
    -1.25781
     0.14053
    -0.05924
     0.07394
     0.20712
     0.83970
     0.87299
     1.17264
     1.17264
     1.47228
     1.20593
     1.00617
     0.73982
     0.70652
     0.44017
     0.40688
     0.14053
     0.07394
    -0.29229
    -0.09253
     0.00735
    -0.35888
    -0.22570
    -0.35888
    -0.45876
    -0.25900
    -0.25900
    -0.39217
    -0.32559
    -0.12582
    -0.12582
    -0.19241
    -0.09253
    -0.19241
    -0.25900
    -0.25900
    -0.39217
    -0.19241
    -0.22570
    -0.22570
    -0.39217
    -0.42547
    -0.52535
    -0.35888
    -0.42547
    -0.52535
    -0.52535
    -0.42547
    -0.49206
    -0.59194
    -0.59194
    -0.65852
    -0.55864
    -0.55864
    -0.19241
    -0.25900
    -0.39217
    -0.35888
    -0.35888
    -0.15912
    -0.22570
    -0.09253
     0.00735
     0.00735
    -0.09253
    -0.09253
    -0.12582
    -0.15912
    -0.15912
    -0.15912
    -0.32559
    -0.42547
    -0.75841
    -1.15793
    -1.09134
    -0.79170
    -0.82499
    -0.22570
     0.57335
     0.37358
     0.17382
    -0.02594
     0.04065
     0.37358
     0.24041
     0.44017
     0.47347
     0.70652
     0.73982
     0.44017
     0.70652
     0.57335
     0.54005
    -0.05924
     0.14053
    -0.12582
    -0.45876
    -0.39217
    -0.25900
    -0.05924
    -0.02594
    -0.09253
     0.20712
     0.04065
     0.07394
     0.07394
     0.07394
     0.20712
     0.14053
     0.20712
     0.37358
     0.10723
    -0.25900
    -0.22570
    -0.35888
    -0.12582
     0.10723
     0.04065
    -0.05924
    -0.09253
     0.07394
     0.04065
     0.04065
    -0.09253
    -0.02594
     0.00735
     0.17382
     0.27370
     0.14053
     0.14053
     0.17382
     0.20712
     0.40688
     0.40688
     0.77311
     0.27370
     0.50676
     0.67323
     0.73982
     0.80640
     1.03946
     1.00617
     0.97287
     1.20593
     1.07275
     0.87299
     1.03946
     1.07275
     1.07275
     0.73982
     0.20712
     0.00735
     0.07394
     0.97287
     0.50676
     0.30700
    -0.35888
    -0.72511
    -1.19123
    -1.22452
    -1.95698
    -2.42310
    -2.28992
    -2.58957
    -2.82262
    -2.52298
    -1.15793
     0.50676
     0.87299
     1.23922
     0.83970
     2.33792
     1.80522
     1.67204
     2.13816
     3.40332
     3.40332
     2.50439
     1.63875
     2.30463
     3.73626
     3.43662
     1.27252
    -0.25900
    -1.52416
    -1.85710
    -1.12464
    -1.49087
    -1.95698
    -1.95698
    -2.12345
    -1.82381
    -1.52416
    -1.25781
    -1.22452
    -1.12464
    -0.79170
    -0.79170
    -0.72511
    -0.69182
    -0.59194
    -0.32559
    -0.32559
    -0.65852
     0.57335
     1.00617
    -0.12582
     0.10723
     0.87299
     1.20593
     0.83970
     0.54005
     1.00617
     1.33911
     1.20593
     1.37240
     1.30581
     1.20593
     1.10605
     0.93958
     0.77311
     0.57335
     0.50676
     0.20712
     0.34029
     0.20712
     0.10723
     0.14053
     0.00735
     0.27370
     0.27370
     0.10723
     0.14053
     0.20712
     0.30700
     0.44017
     0.24041
     0.37358
     0.37358
     0.17382
     0.37358
     0.50676
     0.44017
     0.50676
     0.73982
     0.73982
     0.87299
     0.70652
     0.73982
     0.80640
     0.93958
     0.57335
     0.50676
     0.63993
     0.40688
     0.04065
     0.04065
     0.10723
    -0.02594
     0.10723
     0.77311
     0.57335
     0.20712
     0.50676
     0.50676
     0.73982
     1.00617
     0.83970
     1.10605
     0.97287
     1.00617
     1.30581
     1.13934
     1.37240
     1.47228
     1.43899
     1.13934
     0.83970
     0.57335
     0.60664
     0.40688
     0.17382
    -0.02594
     0.04065
     0.10723
    -0.39217
    -0.42547
    -0.12582
     0.10723
     0.57335
     0.70652
     0.47347
     0.57335
     0.57335
     0.90629
     0.77311
     1.17264
     1.23922
     1.77193
     1.87181
     1.70534
     1.27252
     0.90629
     0.50676
     0.40688
     0.60664
     0.57335
    -0.09253
    -0.15912
    -0.39217
    -0.59194
    -0.72511
    -0.95817
    -0.85829
    -1.02476
    -0.72511
    -0.49206
    -0.22570
     0.20712
     0.40688
     0.30700
     0.17382
     0.97287
     1.33911
     0.83970
     1.03946
     1.13934
     1.23922
     1.27252
     1.20593
     1.17264
     0.97287
     0.93958
     0.73982
     0.63993
     0.54005
     0.50676
     0.17382
     0.10723
    -0.19241
    -0.42547
     0.10723
    -0.12582
    -0.19241
    -0.29229
    -0.32559
    -0.55864
    -0.52535
    -0.52535
    -0.65852
    -0.89158
    -0.89158
    -0.89158
    -0.55864
     0.10723
     0.40688
     0.30700
     0.73982
     0.80640
     1.00617
     1.40569
     1.47228
     1.23922
     0.60664
     0.83970
     1.43899
     2.00498
     1.33911
     0.83970
    -0.49206
    -1.39099
    -1.69063
    -0.95817
    -0.02594
    -0.55864
    -1.49087
    -1.42428
    -1.99028
    -2.22333
    -2.12345
    -1.85710
    -1.55746
    -1.02476
    -0.85829
    -0.59194
    -0.39217
    -0.49206
     0.27370
     1.50557
     2.03828
     1.37240
     1.07275
     1.07275
     0.80640
     1.57216
     1.63875
     1.57216
     1.33911
     1.50557
     2.20475
     2.20475
     1.60546
     1.23922
     0.87299
     0.70652
     0.63993
     0.54005
     0.70652
     0.57335
     0.50676
     0.57335
     0.70652
     0.93958
     0.90629
     0.87299
     0.87299
     1.20593
     1.13934
     1.30581
     1.37240
     1.33911
     0.93958
     0.87299
     0.93958
     1.20593
     1.23922
     1.27252
     1.13934
     0.97287
     1.07275
     0.63993
     0.67323
     0.54005
     0.44017
     0.37358
     0.17382
     0.27370
    -0.15912
    -0.19241
    -0.15912
    -0.02594
     0.30700
     0.27370
     0.77311
     0.90629
     0.93958
     1.00617
     1.23922
     1.33911
     1.73863
     1.83851
     1.97169
     2.17145
     2.27133
     2.37121
     2.87062
     2.93721
     2.67086
     2.20475
     2.23804
     1.93839
     1.27252
     1.03946
     0.77311
     0.14053
     0.34029
     0.14053
    -0.02594
     0.10723
    -0.32559
    -1.12464
    -1.22452
    -1.42428
    -1.55746
    -1.39099
    -1.09134
    -0.79170
    -0.45876
    -0.45876
    -0.55864
    -0.32559
    -0.45876
    -0.25900
     0.00735
     0.34029
     0.44017
     0.10723
     0.17382
     0.30700
     0.17382
     0.34029
    -0.09253
     0.24041
     0.20712
     0.14053
     0.20712
    -0.09253
    -0.05924
    -0.05924
    -0.02594
     0.07394
     0.44017
     0.44017
     0.37358
     0.70652
     0.50676
     0.50676
     0.70652
     0.70652
     0.67323
     0.83970
     0.87299
     0.73982
     1.00617
     0.97287
     1.00617
     0.97287
     1.10605
     1.00617
     1.00617
     0.97287
     0.83970
     0.70652
     0.14053
     0.14053
     0.27370
     0.34029
     0.24041
    -0.02594
    -0.02594
     0.00735
    -0.02594
    -0.52535
    -0.35888
    -0.49206
    -0.59194
    -0.19241
     0.17382
     0.67323
     1.33911
     1.77193
     2.37121
     2.73745
     2.97050
     2.70415
     2.97050
     3.10368
     3.30344
     3.43662
     3.40332
     3.73626
     3.83614
     3.40332
     3.20356
     2.00498
     1.30581
     1.07275
     0.77311
     0.50676
     0.00735
    -0.92488
    -1.05805
    -0.85829
    -0.95817
    -0.62523
    -0.09253
    -0.15912
     0.10723
    -1.02476
    -0.79170
    -1.02476
     0.37358
     1.23922
     1.13934
     0.77311
    -0.25900
     0.83970
     1.37240
     0.97287
     0.57335
     0.10723
     0.30700
     0.24041
     0.24041
     0.24041
     0.30700
     0.34029
     0.27370
     0.04065
     0.04065
     0.04065
     0.37358
     0.47347
     0.67323
     0.73982
     0.80640
     0.73982
     1.07275
     1.47228
     1.47228
     1.37240
     1.33911
     1.77193
     1.80522
     1.90510
     1.93839
     1.90510
     1.63875
     1.63875
     1.47228
     1.33911
     1.23922
     1.00617
     0.67323
     0.83970
     1.03946
     1.03946
     1.00617
     1.13934
     1.37240
     1.33911
     1.73863
     1.90510
     1.73863
     1.77193
     1.83851
     2.10486
     2.37121
     2.03828
     1.83851
     1.87181
     1.80522
     1.73863
     0.93958
     0.54005
     0.04065
     0.00735
    -0.09253
    -0.99146
    -1.52416
    -1.52416
    -1.35769
    -1.72393
    -2.09016
    -1.85710
    -2.22333
    -2.15675
    -2.02357
    -1.85710
    -2.12345
    -2.45639
    -2.09016
    -1.55746
    -1.42428
    -1.42428
    -1.59075
    -1.19123
    -0.85829
    -0.89158
    -0.92488
    -0.92488
    -0.99146
    -0.89158
    -0.59194
    -0.35888
    -0.42547
    -0.55864
    -0.32559
    -0.22570
    -0.19241
     0.04065
    -0.05924
    -0.09253
     0.17382
    -0.02594
     0.20712
     0.27370
     0.40688
     0.34029
     0.24041
     0.50676
     0.44017
     0.04065
    -0.09253
    -0.12582
    -0.02594
     0.04065
     0.04065
    -0.25900
    -0.19241
    -0.12582
    -0.22570
    -0.29229
    -0.35888
    -0.42547
    -0.49206
    -0.12582
    -0.12582
    -0.29229
    -0.09253
    -0.05924
    -0.02594
    -0.09253
    -0.02594
     0.00735
     0.00735
    -0.12582
     0.04065
     0.17382
    -0.05924
    -0.19241
    -0.25900
    -0.09253
    -0.15912
    -0.49206
    -0.55864
    -0.82499
    -0.65852
    -0.52535
    -0.49206
    -0.45876
    -0.19241
     0.14053
     0.34029
     1.13934
     0.90629
     0.93958
     1.53887
     2.13816
     3.00380
     2.93721
     2.77074
     1.83851
     2.13816
     2.93721
     3.10368
     2.43780
     1.70534
     1.90510
     1.33911
     1.17264
     1.17264
     1.63875
     1.03946
     0.70652
     0.70652
     0.14053
     0.24041
     0.17382
     0.07394
     0.50676
     0.57335
     0.80640
     0.90629
     0.67323
     0.04065
    -0.09253
    -0.05924
     0.40688
     0.07394
    -0.39217
     0.10723
     0.63993
     0.50676
     0.67323
     0.57335
     0.63993
     0.83970
     0.77311
     1.00617
     0.27370
     0.00735
     0.80640
     1.20593
     1.07275
     0.63993
     0.44017
     0.10723
     0.37358
    -0.12582
    -0.62523
    -0.92488
    -1.12464
    -1.55746
    -1.49087
    -1.22452
    -0.95817
    -0.75841
    -0.72511
    -0.65852
    -0.82499
    -1.02476
    -0.95817
    -0.92488
    -0.72511
    -0.55864
    -0.32559
     0.20712
     0.24041
     0.27370
     0.30700
     0.40688
     0.30700
     0.04065
    -0.02594
     0.14053
     0.17382
     0.17382
    -0.12582
     0.04065
     0.54005
     0.73982
     0.34029
     0.44017
     0.44017
     0.67323
     0.40688
     0.63993
     0.50676
     0.44017
     0.50676
     0.47347
     0.44017
     0.37358
     0.20712
    -0.25900
    -0.09253
    -0.19241
    -0.29229
    -0.29229
    -0.72511
    -0.82499
    -0.69182
    -0.69182
    -0.85829
    -1.05805
    -1.09134
    -1.12464
    -1.02476
    -1.05805
    -1.05805
    -1.29111
    -1.22452
    -1.09134
    -0.85829
    -1.15793
    -1.02476
    -1.22452
    -1.12464
    -1.02476
    -0.92488
    -0.95817
    -0.95817
    -0.79170
    -0.79170
    -0.75841
    -0.69182
    -0.92488
    -0.89158
    -0.69182
    -0.69182
    -0.65852
    -0.65852
    -0.72511
    -0.72511
    -0.69182
    -0.75841
    -0.79170
    -0.59194
    -0.89158
    -0.75841
    -0.69182
    -0.52535
    -0.29229
    -0.22570
    -0.02594
     0.04065
    -0.45876
    -0.45876
    -0.45876
    -0.55864
    -0.32559
    -0.15912
    -0.32559
    -0.52535
    -0.62523
    -0.45876
    -0.75841
    -0.82499
    -0.95817
    -1.49087
    -1.32440
    -1.32440
    -1.19123
    -1.12464
    -0.92488
    -1.02476
    -1.15793
    -0.85829
    -0.65852
    -0.72511
    -0.55864
    -0.39217
    -0.42547
    -0.52535
    -0.25900
    -0.09253
    -0.02594
     0.34029
     0.47347
     0.04065
    -0.89158
    -1.02476
    -1.05805
    -0.89158
    -0.02594
     0.90629
     1.50557
     0.87299
    -0.19241
    -0.55864
    -1.45758
    -1.52416
    -2.28992
    -2.09016
    -2.22333
    -1.99028
    -1.62405
    -1.72393
    -2.35651
    -3.05568
    -3.02239
    -3.65497
    -3.65497
    -4.02120
    -3.95461
    -3.45521
    -3.05568
    -2.15675
    -2.32322
    -2.15675
    -1.89040
    -1.72393
    -1.89040
    -1.82381
    -1.89040
    -1.22452
    -0.79170
    -0.92488
    -0.79170
    -0.92488
    -1.15793
    -1.89040
    -1.29111
    -0.89158
    -1.02476
    -0.89158
    -0.52535
    -0.85829
    -1.02476
    -1.39099
    -1.09134
    -1.25781
    -1.05805
    -1.22452
    -1.39099
    -1.29111
    -1.59075
    -1.55746
    -1.15793
    -1.12464
    -1.39099
    -1.62405
    -1.29111
    -1.35769
    -1.32440
    -1.15793
    -1.22452
    -1.22452
    -1.29111
    -1.19123
    -0.92488
    -0.92488
    -0.92488
    -1.15793
    -0.85829
    -0.82499
    -0.35888
    -0.15912
    -0.19241
    -0.39217
    -0.52535
    -0.45876
    -0.12582
    -0.32559
    -0.42547
    -0.32559
    -0.25900
    -0.12582
    -0.29229
    -0.49206
    -0.45876
    -0.52535
    -0.75841
    -0.92488
    -0.69182
    -0.72511
    -0.92488
    -0.62523
    -0.69182
    -0.89158
    -0.82499
    -0.75841
    -0.65852
    -0.49206
    -0.45876
    -0.49206
    -0.39217
    -0.39217
    -0.32559
    -0.29229
    -0.25900
    -0.15912
    -0.39217
    -0.25900
    -0.19241
    -0.22570
    -0.12582
    -0.32559
    -0.42547
    -0.35888
    -0.42547
    -0.35888
    -0.65852
    -0.69182
    -0.59194
    -0.52535
    -0.65852
    -0.55864
    -0.65852
    -0.59194
    -0.55864
    -0.65852
    -0.35888
    -0.62523
    -0.52535
    -0.52535
    -0.55864
    -0.25900
    -0.35888
    -0.45876
    -0.45876
    -0.35888
    -0.39217
    -0.29229
    -0.19241
    -0.49206
    -0.32559
    -0.49206
    -0.29229
    -0.35888
    -0.29229
    -0.02594
    -0.05924
     0.07394
     0.10723
     0.00735
     0.34029
     0.54005
     0.70652
     0.60664
     0.44017
     0.70652
     0.44017
     0.50676
     0.24041
     0.20712
     0.37358
     0.24041
     0.00735
    -0.15912
    -0.59194
    -0.82499
    -1.25781
    -1.65734
    -2.42310
    -2.85592
    -2.12345
    -1.92369
    -1.35769
    -0.75841
    -1.49087
    -2.12345
    -2.95580
    -3.65497
    -2.95580
    -1.59075
    -0.55864
    -0.02594
     0.47347
     1.00617
     0.87299
     0.10723
     0.70652
     1.20593
     1.50557
     1.63875
     1.87181
     1.90510
     1.70534
     1.63875
     1.43899
     1.57216
     1.30581
     0.60664
    -0.59194
    -1.02476
    -1.29111
    -1.25781
    -0.72511
    -0.89158
    -1.05805
    -1.72393
    -1.69063
    -1.72393
    -1.52416
    -1.42428
    -1.42428
    -1.15793
    -0.15912
    -0.42547
    -0.82499
    -1.19123
    -1.02476
    -0.92488
    -0.82499
    -0.79170
    -1.09134
    -1.05805
    -1.15793
    -1.29111
    -1.35769
    -1.55746
    -1.39099
    -1.32440
    -1.35769
    -1.32440
    -1.19123
    -1.19123
    -1.15793
    -0.95817
    -0.99146
    -0.52535
    -0.72511
    -0.92488
    -0.72511
    -0.45876
    -0.45876
    -0.52535
    -0.52535
    -0.49206
    -0.65852
    -0.62523
    -0.59194
    -0.65852
    -0.65852
    -1.09134
    -1.05805
    -0.75841
    -0.89158
    -0.85829
    -0.82499
    -0.82499
    -0.85829
    -0.99146
    -0.89158
    -0.89158
    -0.82499
    -0.69182
    -0.55864
    -0.59194
    -0.42547
    -0.52535
    -0.49206
    -0.22570
    -0.25900
    -0.39217
    -0.42547
    -0.32559
    -0.22570
    -0.32559
    -0.32559
    -0.22570
    -0.42547
    -0.15912
    -0.22570
    -0.25900
    -0.29229
    -0.35888
    -0.29229
    -0.19241
     0.04065
     0.07394
    -0.22570
    -0.19241
    -0.09253
     0.00735
     0.00735
    -0.05924
    -0.12582
    -0.15912
     0.14053
    -0.02594
     0.04065
    -0.15912
    -0.12582
    -0.19241
    -0.02594
     0.07394
    -0.19241
    -0.15912
    -0.02594
    -0.05924
     0.10723
    -0.09253
    -0.12582
     0.04065
    -0.05924
     0.14053
     0.07394
     0.10723
     0.10723
    -0.09253
     0.44017
     0.30700
     0.34029
     0.17382
     0.20712
     0.30700
     0.50676
     0.67323
     0.67323
     0.73982
     0.87299
     1.00617
     1.03946
     0.97287
     0.83970
     0.80640
     0.90629
     1.30581
     1.30581
     1.37240
     1.33911
     0.87299
     0.90629
     0.63993
     0.73982
     0.63993
     0.57335
     0.57335
     0.80640
     0.44017
     0.24041
    -0.09253
    -0.82499
    -0.79170
    -0.39217
    -0.19241
    -0.25900
    -0.49206
    -1.12464
    -2.05687
    -2.15675
    -1.75722
    -1.75722
    -0.85829
    -0.79170
    -1.95698
    -1.39099
    -1.02476
    -1.15793
    -1.29111
    -1.09134
    -0.79170
    -0.19241
    -0.12582
     0.10723
     0.70652
    -0.65852
    -0.92488
    -0.25900
     0.80640
     0.30700
     0.57335
     0.87299
     1.50557
     2.23804
     2.67086
     2.93721
     2.53768
     2.63756
     1.50557
     1.40569
     2.57098
     3.10368
     1.97169
     0.93958
     0.17382
     0.17382
     0.63993
     0.63993
    -0.35888
    -1.45758
    -1.82381
    -2.55627
    -2.68945
    -3.08897
    -2.22333
    -1.95698
    -1.89040
    -1.55746
    -1.09134
    -0.72511
    -0.49206
    -0.59194
    -0.32559
    -0.19241
     0.04065
     0.07394
     0.04065
     0.57335
     0.60664
     0.60664
     0.54005
     0.63993
     0.47347
     0.37358
     0.57335
     0.34029
     0.27370
     0.27370
     0.20712
     0.14053
     0.24041
     0.17382
    -0.09253
     0.04065
     0.27370
     0.24041
     0.07394
     0.24041
     0.14053
     0.30700
     0.24041
     0.24041
     0.40688
     0.30700
     0.34029
     0.37358
     0.27370
     0.40688
     0.20712
     0.10723
     0.30700
     0.20712
     0.24041
     0.07394
     0.04065
    -0.02594
    -0.05924
     0.10723
    -0.02594
    -0.15912
     0.00735
    -0.25900
    -0.02594
    -0.09253
    -0.32559
    -0.19241
    -0.15912
     0.00735
    -0.15912
    -0.15912
    -0.12582
    -0.09253
    -0.15912
     0.04065
     0.20712
     0.10723
     0.14053
    -0.02594
     0.17382
     0.27370
     0.27370
     0.20712
     0.34029
     0.37358
     0.20712
     0.27370
     0.44017
     0.30700
     0.37358
     0.30700
     0.37358
     0.30700
     0.17382
     0.34029
     0.47347
     0.63993
     0.44017
     0.47347
     0.77311
     1.03946
     0.97287
     1.47228
     1.97169
     2.00498
     2.27133
     2.23804
     2.67086
     2.17145
     2.00498
     1.90510
     2.07157
     2.07157
     1.97169
     1.73863
     1.93839
     1.70534
     1.33911
     0.90629
     0.30700
    -0.32559
    -0.89158
    -0.55864
    -0.52535
    -0.42547
    -0.69182
    -0.95817
    -1.02476
    -0.89158
    -0.85829
    -1.15793
    -1.39099
    -1.05805
    -0.55864
    -0.25900
    -0.02594
     0.17382
     0.27370
     0.10723
     0.10723
     0.50676
     0.70652
     0.57335
     0.47347
    -0.05924
    -0.42547
    -0.09253
     0.07394
     0.34029
    -0.39217
    -0.82499
    -0.62523
    -0.92488
    -0.72511
    -0.72511
    -0.99146
    -0.49206
    -0.42547
    -0.42547
     0.07394
     0.73982
     0.67323
     0.30700
    -0.02594
     0.17382
     0.10723
    -0.05924
     0.04065
     0.40688
     0.24041
    -0.39217
    -0.35888
    -0.85829
    -0.79170
     0.00735
    -0.19241
    -1.22452
    -1.12464
    -0.89158
     0.17382
    -0.05924
    -0.75841
    -0.82499
     0.47347
     0.57335
    -0.25900
    -0.05924
     0.07394
     0.24041
     0.77311
     0.50676
     0.83970
     0.83970
     1.00617
     1.03946
     1.30581
     1.13934
     1.37240
     1.60546
     1.77193
     1.63875
     1.33911
     1.70534
     1.63875
     1.40569
     1.37240
     1.37240
     1.23922
     1.00617
     0.87299
     0.50676
     0.57335
     0.34029
     0.54005
     0.44017
     0.14053
     0.20712
     0.27370
     0.24041
     0.14053
     0.10723
     0.20712
     0.20712
     0.27370
     0.20712
     0.17382
     0.27370
     0.24041
     0.20712
     0.40688
     0.57335
     0.24041
     0.34029
     0.44017
     0.44017
     0.37358
     0.50676
     0.34029
     0.34029
     0.63993
     0.50676
     0.54005
     0.34029
     0.57335
     0.47347
     0.50676
     0.63993
     0.57335
     0.57335
     0.60664
     0.67323
     0.73982
     0.47347
     0.50676
     0.73982
     0.83970
     0.80640
     0.83970
     0.80640
     0.83970
     0.73982
     0.87299
     1.13934
     0.90629
     0.73982
     0.83970
     0.97287
     0.77311
     0.70652
     0.47347
     0.44017
     0.40688
     0.40688
     0.40688
     0.34029
     0.27370
    -0.19241
    -0.22570
     0.10723
     0.00735
    -0.55864
    -0.79170
    -0.32559
    -0.69182
    -0.45876
     0.10723
     0.24041
     0.24041
    -0.09253
    -0.02594
    -0.12582
    -0.02594
     0.14053
     0.57335
     0.63993
     0.77311
     0.34029
     0.34029
     0.50676
     0.70652
     0.70652
     0.40688
     0.24041
     0.17382
    -0.09253
    -0.02594
     0.44017
    -0.12582
    -0.15912
    -0.25900
    -0.19241
     0.04065
    -0.19241
    -0.49206
    -0.29229
    -0.09253
    -0.25900
    -0.15912
    -0.09253
    -0.09253
    -0.09253
    -0.12582
    -0.05924
     0.04065
     0.17382
     0.47347
     0.67323
     0.97287
     0.44017
     0.47347
     0.44017
     0.63993
     0.73982
     0.57335
     0.34029
     0.30700
     0.24041
     0.24041
     0.24041
     0.00735
    -0.22570
    -0.29229
    -0.55864
     0.14053
     0.20712
    -0.42547
    -0.39217
    -0.55864
    -0.35888
    -0.45876
    -0.19241
     0.40688
     1.00617
     1.00617
     1.07275
     0.63993
     0.57335
     0.47347
     0.83970
     1.20593
     1.00617
     0.63993
     0.83970
     0.57335
     0.34029
     0.47347
     0.70652
     1.47228
     2.20475
     3.20356
     3.76956
     4.33555
     4.36884
     3.70297
     2.53768
     1.80522
     2.67086
     1.77193
     1.07275
     2.40451
     3.56979
     2.87062
     1.60546
    -0.05924
    -1.22452
    -2.15675
    -2.58957
    -2.55627
    -2.62286
    -2.19004
    -1.45758
    -0.82499
    -0.12582
    -0.62523
    -0.82499
    -0.59194
     0.40688
     1.00617
     1.00617
     0.63993
     0.27370
     0.54005
     0.97287
     1.07275
     1.10605
     0.83970
     0.70652
     0.24041
     0.30700
     0.57335
     0.30700
     0.37358
     0.57335
     0.67323
     0.73982
     0.90629
     0.87299
     0.87299
     1.00617
     1.27252
     1.20593
     1.30581
     1.37240
     1.40569
     1.47228
     1.60546
     1.27252
     1.33911
     1.40569
     1.23922
     1.17264
     0.80640
     0.93958
     0.70652
     0.87299
     0.60664
     0.83970
     0.37358
     0.54005
     0.44017
     0.17382
     0.24041
     0.47347
     0.20712
     0.37358
     0.30700
     0.27370
     0.24041
     0.20712
    -0.02594
     0.34029
     0.50676
     0.57335
     0.40688
     0.54005
     0.27370
     0.04065
     0.14053
     0.34029
     0.17382
     0.30700
    -0.09253
    -0.02594
     0.04065
     0.24041
     0.04065
    -0.05924
    -0.02594
    -0.02594
     0.04065
     0.00735
    -0.02594
    -0.22570
    -0.02594
     0.27370
    -0.05924
    -0.09253
     0.14053
     0.27370
     0.24041
     0.30700
     0.20712
     0.37358
     0.37358
     0.44017
     0.44017
     0.63993
     0.54005
     0.24041
     0.34029
     0.44017
     0.37358
     0.34029
     0.50676
     0.17382
     0.30700
     0.24041
     0.20712
     0.37358
     0.34029
     0.24041
     0.07394
     0.30700
     0.14053
     0.44017
     0.04065
     0.40688
     0.57335
     0.34029
     0.34029
     0.44017
     0.34029
     0.17382
     0.30700
     0.30700
     0.30700
     0.34029
     0.60664
     0.60664
     0.83970
     0.80640
     0.44017
     0.90629
     1.07275
     0.97287
     1.10605
     0.97287
     1.00617
     1.13934
     1.00617
     1.00617
     1.07275
     1.13934
     0.87299
     0.93958
     1.07275
     1.03946
     1.27252
     1.13934
     1.03946
     0.87299
     0.50676
    -0.52535
    -0.42547
     0.14053
     0.34029
     0.30700
     0.04065
    -0.15912
    -0.42547
    -0.52535
    -0.69182
    -0.82499
    -1.15793
    -1.12464
    -0.82499
    -0.69182
     0.17382
     0.97287
     1.07275
     0.93958
     1.83851
     2.27133
     2.77074
     3.10368
     3.37003
     3.40332
     4.10249
     4.30226
     3.56979
     3.03709
     3.76956
     3.83614
     2.80403
     1.73863
     1.67204
     1.87181
     1.17264
    -0.05924
    -0.29229
     0.14053
    -0.45876
    -1.39099
    -1.62405
    -2.38980
    -0.82499
    -1.79051
    -1.89040
    -1.55746
    -1.69063
    -0.89158
    -0.69182
    -0.89158
    -1.25781
    -1.85710
    -1.25781
    -0.69182
    -0.45876
    -0.39217
    -0.92488
    -0.45876
    -0.39217
    -0.19241
    -0.39217
    -0.19241
    -0.02594
     0.24041
     0.07394
     0.17382
     0.04065
     0.20712
     0.37358
     0.40688
     0.40688
     0.24041
     0.27370
     0.34029
     0.37358
     0.44017
     0.17382
     0.50676
     0.34029
     0.40688
     0.37358
     0.34029
     0.14053
     0.04065
     0.07394
     0.20712
     0.14053
     0.00735
    -0.05924
     0.00735
     0.04065
     0.10723
     0.00735
     0.07394
     0.17382
     0.14053
     0.34029
     0.17382
     0.30700
     0.24041
     0.37358
     0.93958
     1.37240
     0.77311
     0.34029
     0.30700
     0.63993
     0.83970
     0.60664
     0.57335
     0.77311
     0.63993
     0.50676
     0.54005
     0.30700
     0.20712
    -0.02594
     0.10723
     0.20712
     0.04065
     0.20712
     0.07394
     0.00735
     0.20712
     0.30700
     0.10723
     0.24041
     0.27370
     0.20712
     0.34029
     0.37358
     0.34029
     0.34029
     0.20712
     0.37358
     0.50676
     0.54005
     0.30700
     0.37358
     0.24041
     0.27370
     0.27370
     0.50676
     0.50676
     0.34029
     0.50676
     0.47347
     0.40688
     0.30700
     0.24041
     0.30700
     0.54005
     0.47347
     0.60664
     0.47347
     0.47347
     0.50676
     0.34029
     0.50676
     0.50676
     0.30700
     0.47347
     0.50676
     0.44017
     0.57335
     0.37358
     0.24041
     0.47347
     0.63993
     0.54005
     0.67323
     0.57335
     0.77311
     0.60664
     0.93958
     0.63993
     0.97287
     0.70652
     1.03946
     1.20593
     1.07275
     1.00617
     1.10605
     1.00617
     1.10605
     1.13934
     1.03946
     0.97287
     0.97287
     0.83970
     0.63993
     0.70652
     0.54005
     0.27370
     0.04065
     0.17382
     0.44017
     0.57335
     0.97287
     2.10486
     3.17027
     2.97050
     2.63756
     3.53650
     4.03591
     4.00261
     3.66967
     3.80285
     3.73626
     3.93602
     4.30226
     3.66967
     3.23685
     2.20475
     1.37240
    -0.19241
    -1.42428
    -1.19123
    -0.75841
    -1.19123
    -1.92369
    -2.68945
    -3.18886
    -2.72274
    -2.28992
    -2.32322
    -1.95698
    -1.12464
    -1.05805
    -0.92488
    -0.89158
    -0.52535
    -0.09253
    -0.05924
    -0.15912
    -0.09253
    -0.02594
    -0.22570
    -0.25900
    -0.02594
    -0.25900
    -0.12582
    -0.49206
    -0.22570
    -0.45876
    -0.09253
    -0.09253
    -0.22570
     0.10723
     0.54005
    -0.25900
    -0.45876
    -0.72511
    -0.55864
    -0.09253
    -0.09253
     0.00735
    -0.02594
    -0.35888
    -0.59194
    -0.45876
    -0.45876
    -0.49206
    -0.42547
    -0.45876
    -0.52535
    -0.29229
    -0.22570
    -0.05924
    -0.02594
     0.07394
     0.07394
     0.17382
     0.24041
    -0.02594
     0.00735
     0.04065
     0.17382
     0.34029
     0.24041
     0.34029
     0.17382
     0.34029
     0.50676
     0.50676
     0.60664
     0.50676
     0.57335
     0.57335
     0.87299
     0.73982
     0.87299
     0.80640
     0.90629
     0.97287
     0.87299
     1.00617
     1.00617
     1.10605
     1.10605
     0.93958
     1.07275
     1.00617
     1.00617
     0.83970
     1.13934
     1.13934
     1.10605
     0.90629
     0.77311
     0.87299
     0.87299
     0.60664
     0.67323
     0.63993
     0.70652
     0.67323
     0.54005
     0.50676
     0.47347
     0.34029
     0.54005
     0.73982
     0.37358
     0.27370
     0.24041
     0.40688
     0.44017
     0.20712
     0.37358
     0.24041
     0.37358
     0.47347
     0.24041
     0.27370
     0.10723
    -0.09253
     0.30700
     0.30700
     0.10723
     0.17382
     0.10723
     0.14053
     0.37358
     0.17382
     0.10723
     0.20712
     0.27370
     0.24041
     0.34029
     0.34029
     0.27370
     0.10723
     0.24041
     0.50676
     0.30700
     0.50676
     0.27370
     0.20712
     0.34029
     0.54005
     0.34029
     0.20712
     0.37358
     0.44017
     0.37358
     0.24041
     0.20712
     0.24041
    -0.22570
     0.44017
     1.13934
     0.57335
     0.50676
     0.37358
    -0.05924
    -0.22570
     0.14053
     0.30700
     0.70652
     0.50676
     0.73982
     1.27252
     1.40569
     1.00617
     1.40569
     1.60546
     1.27252
     1.10605
     1.27252
     1.20593
     1.57216
     2.00498
     1.87181
     1.70534
     1.47228
     0.87299
     0.70652
     1.07275
     1.13934
     1.10605
     0.57335
     0.27370
     0.24041
    -0.32559
    -0.15912
     0.17382
     0.07394
    -0.25900
    -0.25900
    -0.62523
    -0.65852
    -0.79170
    -0.59194
    -0.62523
    -0.59194
    -0.32559
    -0.72511
    -0.59194
    -0.49206
    -0.39217
    -0.35888
    -0.02594
    -0.02594
    -0.05924
     0.00735
    -0.05924
    -0.15912
    -0.02594
    -0.29229
    -0.12582
    -0.35888
    -0.52535
    -0.35888
    -0.32559
    -0.22570
    -0.45876
    -0.62523
    -0.75841
    -0.62523
    -0.72511
    -0.72511
    -0.75841
    -1.05805
    -0.82499
    -0.69182
    -0.59194
    -0.72511
    -0.62523
    -0.82499
    -0.69182
    -0.22570
    -0.12582
    -0.12582
     0.17382
    -0.02594
    -0.15912
     0.27370
     0.14053
     0.44017
     0.50676
     0.67323
     0.60664
     0.73982
     0.63993
     0.37358
     0.27370
     0.14053
     0.20712
     0.14053
     0.27370
     0.14053
    -0.02594
     0.04065
     0.14053
     0.24041
     0.20712
     0.04065
     0.14053
     0.17382
     0.37358
     0.07394
     0.17382
     0.00735
     0.27370
     0.27370
     0.27370
     0.37358
     0.27370
     0.30700
     0.20712
     0.47347
     0.54005
     0.27370
     0.47347
     0.50676
     0.67323
     0.50676
     0.57335
     0.40688
     0.73982
     0.50676
     0.57335
     0.57335
     0.77311
     0.44017
     0.37358
     0.50676
     0.50676
     0.54005
     0.44017
     0.50676
     0.30700
     0.50676
     0.60664
     0.40688
     0.40688
     0.57335
     0.44017
     0.54005
     0.67323
     0.60664
     0.50676
     0.54005
     0.40688
     0.54005
     0.50676
     0.37358
     0.34029
     0.17382
     0.27370
    -0.25900
    -0.39217
    -0.35888
    -0.72511
    -0.85829
    -0.79170
    -0.95817
    -1.29111
    -1.95698
    -1.69063
    -1.32440
    -1.45758
    -1.65734
    -1.85710
    -2.15675
    -2.15675
    -1.92369
    -1.99028
    -1.79051
    -2.15675
    -2.55627
    -2.02357
    -2.15675
    -1.99028
    -2.05687
    -2.02357
    -2.09016
    -1.65734
    -1.45758
    -1.62405
    -1.12464
    -0.82499
    -0.42547
    -0.69182
    -0.82499
    -0.75841
    -1.45758
    -1.72393
    -1.59075
    -1.99028
    -3.15556
    -3.12227
    -2.88921
    -2.88921
    -3.32203
    -4.08779
    -4.28755
    -4.72037
    -5.38625
    -5.31966
    -4.85355
    -4.88684
    -4.95343
    -4.62049
    -4.38743
    -3.98791
    -3.95461
    -3.92132
    -3.82144
    -3.92132
    -4.32085
    -4.48732
    -4.65378
    -4.58720
    -3.95461
    -3.88803
    -3.88803
    -3.88803
    -4.05450
    -4.18767
    -4.05450
    -4.05450
    -3.75485
    -3.68826
    -3.28874
    -3.25544
    -2.85592
    -2.78933
    -2.75604
    -2.65615
    -2.48969
    -2.42310
    -2.38980
    -2.32322
    -2.19004
    -2.28992
    -2.09016
    -1.89040
    -1.75722
    -1.89040
    -1.89040
    -2.12345
    -1.99028
    -1.92369
    -2.02357
    -2.15675
    -2.02357
    -2.42310
    -2.62286
    -2.42310
    -2.12345
    -2.42310
    -2.48969
    -2.45639
    -2.52298
    -2.65615
    -2.55627
    -2.35651
    -2.35651
    -2.19004
    -2.22333
    -2.28992
    -2.28992
    -2.02357
    -1.75722
    -1.82381
    -1.69063
    -1.75722
    -1.89040
    -1.65734
    -1.62405
    -1.52416
    -1.69063
    -1.55746
    -1.45758
    -1.45758
    -1.49087
    -1.55746
    -1.39099
    -1.29111
    -1.22452
    -1.02476
    -0.99146
    -1.19123
    -1.12464
    -1.02476
    -0.92488
    -0.79170
    -0.65852
    -0.72511
    -0.59194
    -0.32559
    -0.35888
    -0.59194
    -0.65852
    -0.59194
    -0.85829
    -0.59194
    -0.29229
    -0.45876
    -0.89158
    -1.05805
    -1.09134
    -1.02476
    -1.12464
    -1.09134
    -1.22452
    -1.15793
    -1.22452
    -1.15793
    -1.42428
    -1.32440
    -1.32440
    -1.29111
    -1.09134
    -0.92488
    -0.75841
    -0.79170
    -0.95817
    -0.79170
    -0.72511
    -0.65852
    -0.72511
    -0.59194
    -0.55864
    -0.75841
    -0.59194
    -0.62523
    -0.19241
    -0.15912
    -0.32559
    -0.19241
    -0.62523
    -0.69182
    -0.75841
    -0.82499
    -0.42547
    -0.32559
    -0.45876
    -0.05924
    -0.25900
    -0.32559
    -0.52535
    -0.45876
    -0.39217
    -0.25900
    -0.72511
    -0.22570
    -0.49206
    -0.42547
    -0.12582
    -0.02594
    -0.02594
     0.20712
    -0.09253
    -0.29229
     0.04065
     0.10723
     0.30700
     0.17382
     0.47347
     1.03946
     1.17264
     1.70534
     2.07157
     2.00498
     2.20475
     2.07157
     2.10486
     1.97169
     1.57216
     0.97287
     0.77311
     0.83970
     0.63993
    -0.32559
    -0.65852
    -0.29229
    -0.59194
    -1.32440
    -1.49087
    -2.19004
    -2.38980
    -2.28992
    -2.42310
    -2.02357
    -1.75722
    -1.25781
    -1.19123
    -0.82499
    -0.75841
    -0.22570
    -0.12582
    -0.55864
    -0.05924
     0.27370
     0.73982
     0.40688
     0.10723
     0.24041
     0.24041
     0.07394
    -0.19241
    -0.15912
    -0.59194
    -0.82499
    -0.75841
    -0.45876
    -0.89158
    -0.92488
    -1.15793
    -0.52535
    -0.42547
    -1.15793
    -1.39099
    -1.32440
    -1.02476
    -0.69182
    -0.22570
    -0.09253
    -0.09253
    -0.12582
    -0.02594
    -0.02594
    -0.05924
    -0.22570
    -0.15912
    -0.22570
    -0.09253
     0.04065
    -0.25900
    -0.12582
    -0.19241
     0.04065
     0.00735
    -0.02594
     0.00735
    -0.15912
    -0.19241
    -0.19241
    -0.12582
    -0.12582
    -0.22570
    -0.25900
     0.04065
     0.24041
     0.20712
     0.14053
     0.34029
     0.30700
     0.54005
     0.40688
     0.40688
     0.37358
     0.37358
     0.50676
     0.67323
     0.67323
     0.67323
     0.54005
     0.44017
     0.80640
     0.73982
     0.67323
     0.24041
     0.24041
     0.37358
     0.17382
    -0.42547
    -0.85829
    -1.02476
    -0.42547
    -0.32559
     0.17382
    -0.19241
    -1.39099
    -2.05687
    -1.42428
    -1.29111
    -1.32440
    -1.12464
    -0.52535
    -0.59194
    -0.49206
    -0.75841
    -0.59194
    -0.49206
    -0.39217
    -0.35888
    -0.49206
    -0.12582
     0.04065
    -0.29229
    -0.25900
     0.20712
    -0.12582
    -0.29229
    -0.25900
    -0.09253
    -0.29229
    -0.39217
    -0.29229
    -0.39217
    -0.32559
    -0.25900
    -0.22570
    -0.15912
    -0.55864
    -0.65852
    -0.55864
    -0.15912
    -0.35888
    -0.59194
    -0.65852
    -0.55864
    -0.59194
    -0.49206
    -0.62523
    -0.62523
    -0.65852
    -0.62523
    -0.69182
    -0.72511
    -0.59194
    -0.69182
    -0.82499
    -0.45876
    -0.42547
    -0.42547
    -0.45876
    -0.42547
    -0.45876
    -0.52535
    -0.59194
    -0.52535
    -0.52535
    -0.25900
    -0.69182
    -0.65852
    -0.75841
    -1.05805
    -0.92488
    -0.65852
    -0.75841
    -0.92488
    -0.89158
    -0.82499
    -0.69182
    -0.85829
    -0.69182
    -0.59194
    -0.52535
    -0.52535
    -0.02594
     0.04065
     0.10723
     0.34029
     0.57335
     1.13934
     2.03828
     2.70415
     3.00380
     2.87062
     2.50439
     2.53768
     2.70415
     3.96932
     3.70297
     2.63756
     1.70534
     1.60546
     1.83851
     1.83851
     1.07275
     0.44017
     0.14053
    -1.05805
    -1.62405
    -2.15675
    -2.12345
    -2.35651
    -2.65615
    -2.58957
    -1.75722
    -1.82381
    -1.92369
    -1.85710
    -1.75722
    -1.62405
    -1.25781
    -1.29111
    -0.45876
    -0.42547
    -0.25900
    -0.19241
     0.24041
     0.10723
     0.14053
     0.17382
     0.24041
     0.37358
     0.63993
     0.63993
     0.50676
     0.47347
     0.44017
     0.34029
     0.44017
     0.34029
     0.30700
     0.40688
     0.24041
     0.20712
     0.04065
     0.17382
     0.47347
     0.34029
     0.37358
     0.50676
     0.47347
     0.70652
     0.20712
    -0.42547
    -0.05924
     0.17382
     0.10723
    -0.02594
     0.00735
    -0.25900
    -0.65852
    -1.05805
    -0.92488
    -1.49087
    -1.35769
    -1.25781
    -1.59075
    -1.75722
    -1.72393
    -1.65734
    -1.25781
    -0.59194
    -1.02476
    -1.12464
    -0.42547
    -0.55864
    -0.25900
    -0.09253
    -0.12582
    -0.02594
    -0.02594
     0.24041
     0.24041
     0.00735
     0.00735
     0.30700
     0.10723
    -0.32559
    -0.45876
    -0.79170
    -0.75841
    -0.79170
    -0.82499
    -0.95817
    -0.75841
    -0.32559
    -0.55864
    -0.62523
    -0.82499
    -0.52535
    -0.52535
    -0.32559
    -0.35888
    -0.25900
     0.04065
     0.14053
    -0.02594
    -0.19241
    -0.12582
    -0.22570
    -0.22570
    -0.19241
    -0.05924
     0.00735
     0.04065
    -0.15912
    -0.15912
    -0.02594
    -0.39217
    -0.32559
    -0.32559
    -0.32559
    -0.32559
    -0.12582
    -0.19241
    -0.25900
    -0.39217
    -0.59194
    -0.42547
    -0.52535
    -0.32559
    -0.72511
    -0.89158
    -0.72511
    -0.62523
    -0.65852
    -0.55864
    -0.42547
    -0.45876
    -0.39217
    -0.59194
    -0.55864
    -0.62523
    -0.52535
    -0.29229
    -0.22570
     0.04065
     0.00735
     0.04065
     0.10723
     0.27370
    -0.12582
    -0.19241
     0.34029
     0.20712
     0.44017
     0.27370
     0.24041
     0.10723
     0.10723
     0.17382
     0.24041
     0.34029
     0.44017
     0.40688
     0.10723
     0.30700
     0.37358
     0.04065
     0.20712
    -0.09253
    -0.05924
     0.27370
     0.24041
    -0.05924
    -0.22570
    -0.09253
    -0.09253
    -0.02594
    -0.05924
    -0.05924
     0.04065
     0.37358
     0.57335
     0.37358
     0.87299
     0.73982
     1.13934
     1.67204
     1.83851
     1.70534
     1.27252
     1.50557
     1.83851
     2.00498
     2.07157
     1.40569
     0.63993
    -0.35888
    -0.39217
    -0.02594
    -0.09253
     0.14053
    -0.29229
    -0.92488
    -0.89158
    -0.59194
    -0.59194
    -0.85829
    -0.62523
    -0.49206
     0.14053
     0.24041
     0.40688
     0.40688
     0.67323
     0.57335
     0.97287
     0.93958
     0.47347
     0.37358
     0.24041
     0.20712
     0.04065
    -0.55864
    -0.72511
    -0.95817
    -0.62523
    -0.65852
    -0.82499
    -1.09134
    -1.02476
    -0.95817
    -1.15793
    -0.75841
    -0.99146
    -0.92488
    -0.89158
    -0.85829
    -0.59194
    -0.69182
    -0.65852
    -0.69182
    -0.45876
    -0.42547
    -0.35888
    -0.55864
    -0.42547
    -0.22570
    -0.49206
    -0.02594
    -0.15912
    -0.29229
    -0.22570
    -0.02594
     0.04065
    -0.05924
     0.00735
     0.20712
     0.24041
     0.24041
     0.27370
    -0.05924
     0.17382
     0.20712
     0.30700
     0.67323
     0.50676
     0.17382
     0.24041
     0.40688
     0.30700
     0.44017
     0.44017
     0.17382
     0.27370
     0.30700
     0.47347
     0.37358
     0.20712
     0.14053
    -0.09253
     0.24041
     0.37358
     0.07394
     0.00735
    -0.02594
     0.04065
     0.00735
     0.34029
     0.54005
     0.57335
     0.44017
     0.30700
     0.30700
     0.47347
     0.50676
     0.57335
     0.24041
     0.40688
     0.47347
     0.40688
     0.40688
     0.57335
     0.67323
     0.54005
     0.40688
     0.34029
     0.50676
     0.30700
     0.50676
     0.44017
     0.50676
     0.47347
     0.34029
     0.50676
     0.44017
     0.24041
     0.30700
     0.34029
     0.30700
     0.30700
     0.27370
     0.10723
     0.17382
     0.20712
     0.27370
     0.17382
     0.04065
     0.24041
     0.17382
     0.44017
     0.30700
     0.44017
     0.34029
     0.47347
     0.50676
     0.30700
     0.44017
     0.50676
     0.77311
     0.44017
     0.44017
     0.17382
     0.04065
     0.50676
     0.27370
     0.07394
     0.14053
     0.24041
     0.24041
     0.50676
     0.63993
     0.50676
     0.73982
     0.67323
     0.87299
     0.93958
     1.30581
     1.37240
     1.60546
     1.57216
     1.47228
     1.20593
     1.40569
     1.13934
     0.97287
     1.10605
     0.57335
     0.40688
     0.30700
     0.00735
    -0.29229
    -0.62523
    -1.12464
    -1.35769
    -1.05805
    -0.92488
    -0.49206
    -0.25900
    -0.09253
    -0.22570
    -0.05924
    -0.32559
    -0.02594
     0.30700
     0.67323
     0.37358
    -0.59194
    -0.25900
     0.73982
     1.60546
     1.17264
     0.44017
     0.50676
    -0.39217
    -0.65852
    -0.12582
    -0.25900
    -0.25900
    -0.05924
    -0.02594
    -0.19241
    -0.22570
    -0.15912
    -0.09253
    -0.12582
    -0.05924
     0.10723
     0.00735
    -0.05924
    -0.15912
    -0.19241
     0.07394
    -0.02594
     0.20712
     0.07394
     0.10723
     0.00735
    -0.05924
    -0.05924
    -0.05924
     0.17382
     0.14053
     0.07394
     0.34029
     0.17382
     0.14053
     0.10723
     0.20712
     0.44017
     0.30700
     0.34029
     0.37358
     0.34029
     0.44017
     0.40688
     0.54005
     0.73982
     0.54005
     0.77311
     0.40688
     0.50676
     0.40688
     0.40688
     0.40688
     0.83970
     0.54005
     0.44017
     0.20712
     0.17382
     0.20712
     0.24041
     0.24041
     0.37358
     0.63993
     0.60664
     0.70652
     0.80640
     0.67323
     0.57335
     0.73982
     1.10605
     1.13934
     1.27252
     1.13934
     1.27252
     1.20593
     1.13934
     1.13934
     0.93958
     0.93958
     0.80640
     0.67323
     0.67323
     0.50676
     0.20712
     0.00735
     0.04065
    -0.02594
    -0.09253
    -0.32559
    -0.35888
    -0.45876
    -0.92488
    -1.29111
    -0.75841
    -0.89158
    -1.22452
    -1.35769
    -1.45758
    -1.49087
    -1.72393
    -1.79051
    -1.55746
    -1.45758
    -1.25781
    -1.12464
    -0.72511
    -0.45876
    -0.02594
    -0.05924
    -0.25900
    -0.32559
    -0.15912
     0.00735
     0.93958
     1.03946
     1.17264
     1.07275
     0.97287
     0.83970
     0.77311
     0.87299
     0.57335
     0.67323
     0.50676
     0.40688
     0.37358
     0.10723
     0.14053
     0.17382
     0.34029
     0.14053
     0.27370
     0.20712
     0.60664
     0.73982
     0.57335
     0.10723
    -0.12582
     0.10723
     0.63993
     1.00617
     0.83970
     1.00617
     1.47228
     0.54005
     0.44017
     0.70652
     0.37358
    -0.09253
     0.14053
     0.27370
    -0.12582
    -0.25900
    -0.19241
    -0.42547
    -0.69182
    -0.72511
    -0.79170
    -0.82499
    -0.62523
    -0.55864
    -1.15793
    -0.69182
    -0.25900
    -0.02594
     0.14053
     0.14053
     0.50676
     0.80640
     0.67323
     0.44017
     0.40688
     0.04065
     0.57335
     0.70652
     0.37358
    -0.15912
    -0.35888
    -0.22570
     0.14053
     0.04065
    -0.09253
    -0.32559
    -0.32559
    -0.25900
    -0.25900
     0.07394
     0.24041
     0.50676
     0.87299
     0.77311
     0.63993
     0.87299
     0.87299
     0.87299
     0.87299
     0.90629
     1.13934
     0.80640
     0.90629
     0.63993
     0.50676
     0.47347
     0.44017
     0.14053
     0.20712
     0.34029
     0.27370
     0.30700
     0.27370
     0.20712
     0.10723
     0.27370
     0.17382
     0.04065
     0.37358
     0.34029
     0.17382
     0.24041
     0.44017
     0.30700
     0.30700
     0.24041
     0.50676
     0.50676
     0.54005
     0.24041
     0.47347
     0.44017
     0.37358
     0.34029
     0.40688
     0.50676
     0.37358
     0.50676
     0.50676
     0.44017
     0.37358
     0.37358
     0.37358
     0.47347
     0.34029
    -0.15912
    -0.15912
    -0.42547
    -0.49206
    -0.45876
    -0.25900
    -0.15912
    -0.05924
    -0.02594
     0.00735
    -0.19241
    -0.29229
    -0.19241
     0.07394
     0.40688
     0.37358
     0.60664
     0.37358
     0.44017
     0.27370
     0.14053
     0.04065
     0.00735
    -0.09253
    -0.25900
    -0.32559
    -0.29229
    -0.05924
    -0.52535
