# Supplementary material for: Software algorithm and hardware design for real-time implementation of new spectral estimator
Source: Biomed Eng Online. 2014 May 9;13:61. doi: 10.1186/1475-925X-13-61 (PMC4057578; doi:10.1186/1475-925X-13-61)
Supplement: Additional file 2 — txtfiles.zip. [file 1475-925X-13-61-S2.zip › FILE117.TXT]

     0.36477
     0.31921
     0.18251
     0.18251
     0.18251
     0.13695
    -0.13645
     0.27364
     0.18251
     0.00025
    -0.09088
     0.18251
     0.59260
     0.45591
     0.00025
    -0.50098
    -0.09088
     0.00025
     0.18251
     0.31921
    -0.22758
    -0.36428
    -0.77437
    -1.09333
    -1.36673
    -1.45786
    -1.23003
    -1.45786
    -2.91597
    -2.00465
    -1.82239
    -1.59456
    -1.04777
    -1.54899
    -2.64258
    -3.00710
    -2.18692
    -1.04777
    -1.32116
    -0.72881
    -0.54654
    -0.72881
    -0.09088
    -0.22758
    -0.04532
     0.00025
     0.00025
    -0.09088
    -0.22758
    -0.04532
     0.04581
     0.41034
     0.09138
    -0.27315
     0.00025
     0.54704
     0.36477
     0.27364
     0.41034
     0.09138
    -0.54654
     0.09138
     0.31921
     0.45591
     0.18251
     0.50147
     0.45591
     0.41034
     0.68374
     0.27364
     0.09138
     0.18251
     0.27364
     0.22808
    -0.09088
     0.18251
     0.41034
     0.13695
     0.13695
    -0.18202
    -0.13645
    -0.18202
    -0.54654
    -0.54654
    -0.13645
    -0.27315
    -0.36428
    -0.59211
    -0.77437
    -0.13645
    -0.18202
    -0.09088
    -0.18202
    -0.27315
    -0.54654
    -0.36428
    -0.27315
     0.04581
     0.36477
     0.22808
     0.36477
     0.31921
     0.22808
    -0.04532
    -0.18202
     0.31921
     0.36477
     0.27364
     0.31921
     0.36477
     0.18251
     0.22808
     0.18251
     0.27364
     0.22808
     0.18251
     0.04581
     0.27364
     0.31921
     0.22808
     0.13695
     0.09138
     0.27364
     0.22808
     0.13695
    -0.09088
     0.13695
     0.27364
     0.45591
     0.04581
     0.45591
     0.22808
     0.22808
     0.50147
     0.27364
     0.00025
     0.09138
     0.27364
     0.63817
     0.41034
     0.50147
     0.00025
     0.09138
     0.13695
     0.50147
     0.27364
     0.13695
     0.36477
     0.09138
     0.22808
     0.41034
     0.45591
    -0.09088
     0.09138
     0.50147
     0.22808
     0.50147
     0.18251
     0.09138
     0.22808
     0.13695
    -0.04532
     0.45591
     0.41034
     0.22808
     0.45591
     0.31921
     0.18251
     0.04581
     0.00025
    -0.18202
     0.18251
     0.00025
     0.04581
     0.00025
    -0.22758
    -0.09088
    -0.09088
    -0.09088
     0.27364
     0.09138
     0.00025
    -0.27315
    -0.63768
    -0.68324
    -0.81994
    -0.59211
    -0.04532
     0.31921
     0.18251
    -0.40985
    -0.77437
    -1.13890
    -1.77682
    -2.05022
    -0.68324
    -0.59211
    -1.09333
    -1.68569
    -2.32361
    -1.95909
    -2.14135
    -1.95909
    -1.86796
    -1.73126
    -2.36918
    -2.27805
    -2.27805
    -1.50343
    -1.32116
    -1.64013
    -1.59456
    -1.18447
    -1.09333
    -0.72881
    -0.36428
    -0.13645
    -0.18202
    -0.18202
    -0.18202
     0.63817
     0.63817
     0.50147
     0.18251
     0.50147
     0.59260
     0.27364
     0.54704
     0.63817
     0.63817
     0.63817
     0.54704
     0.91157
     0.45591
    -0.22758
     0.18251
     0.45591
     0.36477
     0.27364
     0.36477
     0.00025
     0.36477
     0.54704
     0.27364
     0.36477
     0.18251
     0.18251
     0.09138
     0.27364
     0.31921
     0.45591
     0.18251
     0.22808
     0.36477
     0.59260
     0.27364
     0.09138
    -0.13645
    -0.04532
    -0.18202
     0.45591
     0.04581
    -0.36428
    -0.09088
    -0.36428
     0.09138
    -0.13645
    -0.31871
    -0.36428
    -0.13645
     0.22808
     0.09138
    -0.40985
    -0.22758
    -0.22758
    -0.27315
     0.09138
     0.45591
    -0.22758
    -0.18202
     0.00025
     0.36477
     0.36477
     0.04581
    -0.04532
     0.00025
     0.45591
     0.22808
     0.00025
     0.09138
     0.09138
     0.09138
     0.31921
     0.59260
     0.18251
    -0.13645
     0.09138
     0.09138
     0.18251
     0.22808
     0.22808
     0.22808
     0.04581
     0.36477
     0.45591
     0.22808
     0.18251
     0.18251
     0.22808
     0.54704
     0.50147
     0.22808
     0.13695
     0.41034
     0.18251
     0.22808
     0.04581
     0.13695
     0.13695
     0.18251
     0.50147
     0.54704
     0.45591
     0.18251
     0.09138
     0.50147
     0.63817
     0.50147
     0.59260
     0.63817
     0.72930
     0.82043
     0.68374
     0.59260
     0.63817
     0.63817
     0.82043
     0.63817
     0.41034
     0.45591
     0.31921
     0.36477
     0.63817
     0.13695
     0.41034
     0.00025
    -0.40985
    -1.00220
    -0.91107
    -0.72881
    -0.45541
    -0.22758
    -0.45541
    -0.91107
    -1.23003
    -1.27560
    -1.68569
    -2.46031
    -1.77682
    -0.81994
    -1.13890
    -1.27560
    -1.68569
    -1.82239
    -1.95909
    -1.36673
    -1.27560
    -0.91107
    -1.27560
    -1.50343
    -1.18447
    -0.59211
    -0.45541
    -0.50098
     0.09138
    -0.09088
    -0.09088
    -0.22758
    -0.13645
     0.31921
     0.63817
     0.54704
     0.22808
     0.04581
     0.45591
     0.54704
     0.63817
     0.45591
     0.31921
    -0.09088
     0.18251
     0.45591
     0.09138
     0.13695
     0.00025
    -0.09088
    -0.13645
    -0.18202
    -0.22758
    -0.27315
    -0.22758
    -0.50098
    -0.22758
    -0.18202
    -0.54654
    -0.54654
    -0.63768
    -0.13645
    -0.50098
    -0.09088
    -0.31871
    -0.27315
     0.18251
    -0.36428
    -0.09088
    -0.18202
    -0.27315
     0.09138
     0.36477
     0.27364
     0.18251
     0.13695
     0.13695
     0.54704
     0.41034
     0.36477
     0.59260
     1.00270
     0.59260
     0.63817
     0.36477
     0.59260
     0.45591
     0.59260
     0.63817
     0.54704
     0.63817
     0.41034
    -0.18202
     0.09138
     0.31921
     0.22808
    -0.18202
    -0.22758
    -0.40985
    -0.09088
     0.31921
     0.18251
     0.13695
    -0.31871
    -0.09088
     0.36477
     0.50147
     0.22808
     0.04581
     0.31921
     0.82043
     0.95713
     0.63817
     0.50147
     0.72930
     0.50147
     0.45591
     0.63817
     0.31921
     0.45591
     0.50147
     0.36477
     0.50147
     0.41034
     0.27364
    -0.27315
     0.27364
     0.04581
    -0.22758
    -0.09088
    -0.22758
    -0.09088
    -0.50098
    -0.31871
    -0.22758
    -0.18202
    -0.40985
    -0.31871
    -0.13645
    -0.31871
    -0.22758
    -0.54654
    -0.40985
    -0.18202
     0.00025
     0.09138
     0.22808
     0.09138
     0.18251
     0.31921
     0.00025
     0.22808
     0.36477
     0.50147
     0.59260
     0.63817
     0.45591
    -0.09088
     0.31921
     0.54704
     0.22808
    -0.04532
    -0.13645
    -0.54654
    -0.18202
     0.00025
    -0.27315
    -0.59211
    -0.59211
    -0.95664
    -1.00220
    -1.23003
    -0.68324
    -0.68324
    -0.91107
    -0.81994
    -0.77437
    -0.86550
    -1.68569
    -2.14135
    -1.23003
    -1.00220
    -0.81994
    -0.77437
    -0.45541
    -1.09333
    -1.41230
    -0.77437
    -0.77437
    -0.86550
    -1.36673
    -0.59211
    -0.09088
    -0.09088
    -0.18202
     0.04581
    -0.54654
    -0.45541
    -0.54654
     0.22808
     0.18251
     0.04581
    -0.18202
     0.31921
     0.41034
     0.54704
     0.13695
     0.13695
     0.50147
     0.27364
     0.77487
     0.54704
     0.63817
     0.59260
     0.63817
     0.77487
     0.77487
     0.36477
     0.22808
     0.27364
     0.68374
     0.59260
     0.22808
     0.50147
     0.50147
     0.09138
     0.31921
     0.27364
     0.09138
     0.18251
     0.09138
     0.31921
     0.36477
     0.22808
     0.00025
     0.09138
     0.22808
     0.45591
     0.31921
     0.13695
     0.22808
     0.45591
     0.27364
     0.50147
     0.27364
     0.13695
     0.31921
     0.54704
     0.27364
     0.45591
     0.22808
     0.00025
     0.36477
     0.45591
     0.45591
     0.00025
     0.36477
     0.27364
     0.09138
     0.31921
     0.09138
     0.18251
    -0.27315
    -0.31871
     0.00025
    -0.09088
    -0.22758
    -0.63768
    -0.72881
    -0.68324
    -1.00220
    -1.45786
    -1.32116
    -1.54899
    -1.27560
    -1.41230
    -1.54899
    -1.36673
    -1.41230
    -1.64013
    -1.23003
    -1.45786
    -1.23003
    -1.09333
    -0.95664
    -0.77437
    -0.45541
    -0.45541
    -0.13645
    -0.04532
    -0.13645
     0.00025
     0.22808
     0.45591
    -0.13645
    -0.18202
     0.00025
     0.22808
     0.59260
     0.45591
    -0.04532
     0.09138
     0.36477
     0.27364
    -0.09088
     0.36477
     0.00025
    -0.04532
     0.13695
     0.04581
     0.09138
    -0.18202
    -0.04532
     0.04581
     0.00025
     0.36477
    -0.22758
    -0.18202
     0.04581
    -0.31871
    -0.22758
     0.18251
     0.27364
     0.13695
     0.54704
     0.54704
     0.59260
     0.41034
     0.50147
     0.27364
     0.77487
     1.04826
     1.04826
     0.77487
     0.54704
     0.31921
     0.31921
     0.63817
     0.63817
    -0.22758
    -0.04532
     0.31921
    -0.04532
    -0.72881
    -1.32116
    -1.82239
    -1.23003
    -0.59211
    -0.22758
    -1.36673
    -2.05022
    -1.64013
    -1.23003
    -1.04777
    -0.54654
    -1.04777
    -1.27560
    -1.36673
    -1.00220
    -0.45541
    -0.45541
    -0.36428
     0.00025
    -0.45541
    -0.13645
     0.18251
     0.27364
     0.09138
     0.13695
     0.00025
     0.31921
     0.31921
     0.27364
     0.45591
     0.31921
     0.41034
     0.18251
     0.09138
     0.04581
     0.45591
     0.36477
     0.27364
     0.18251
     0.36477
     0.36477
     0.22808
     0.27364
     0.31921
     0.27364
     0.27364
     0.63817
     0.45591
     0.09138
     0.27364
     0.18251
     0.27364
     0.45591
     0.31921
     0.27364
     0.09138
     0.18251
     0.00025
     0.18251
     0.18251
     0.18251
     0.18251
     0.09138
     0.27364
     0.31921
    -0.04532
     0.18251
     0.04581
     0.27364
     0.13695
     0.18251
     0.09138
    -0.09088
     0.00025
     0.09138
     0.45591
     0.13695
     0.13695
     0.18251
     0.63817
     0.59260
     0.31921
     0.09138
     0.13695
     0.09138
     0.27364
     0.09138
    -0.09088
    -0.18202
    -0.54654
    -0.86550
    -0.36428
    -0.22758
    -0.77437
    -0.59211
    -0.40985
    -0.27315
    -0.54654
    -0.81994
    -0.77437
    -0.54654
    -0.54654
    -0.36428
    -0.59211
    -0.54654
    -0.40985
    -0.50098
    -0.45541
    -0.40985
    -1.00220
    -0.95664
    -0.91107
    -0.68324
    -0.86550
    -1.09333
    -1.13890
    -1.18447
    -0.63768
    -0.77437
    -0.68324
    -1.09333
    -0.91107
    -1.04777
    -0.91107
    -0.54654
    -0.63768
    -0.91107
    -0.86550
    -0.81994
    -0.63768
    -0.91107
    -1.18447
    -0.81994
    -0.72881
    -0.50098
    -0.22758
    -0.22758
    -0.31871
    -0.36428
    -0.54654
     0.13695
     0.09138
     0.09138
     0.22808
     0.18251
     0.22808
     0.09138
     0.09138
     0.09138
     0.27364
     0.63817
     0.68374
     0.45591
     0.04581
    -0.72881
    -0.40985
     0.36477
     0.59260
     0.00025
    -0.27315
    -0.54654
    -0.09088
    -0.40985
    -0.91107
    -1.64013
    -1.77682
    -1.23003
    -0.50098
    -0.77437
    -1.32116
    -1.73126
    -1.59456
    -1.13890
    -1.13890
    -0.68324
    -0.86550
    -1.04777
    -0.81994
    -0.27315
     0.09138
    -0.04532
    -0.13645
     0.27364
     0.41034
     0.63817
     0.63817
     0.72930
     0.77487
     0.63817
     0.91157
     0.86600
     0.63817
     0.27364
     0.50147
     0.82043
     0.68374
     0.77487
     0.41034
     0.50147
     0.36477
     0.18251
     0.09138
     0.04581
    -0.18202
    -0.40985
     0.09138
     0.09138
    -0.22758
    -0.22758
    -0.31871
    -0.13645
    -0.27315
    -0.22758
    -0.31871
     0.18251
    -0.13645
    -0.09088
     0.09138
     0.45591
     0.31921
    -0.18202
     0.22808
     0.45591
     0.36477
     0.31921
     0.36477
     0.36477
     0.22808
     0.50147
     0.59260
     0.31921
     0.41034
     0.36477
     0.41034
     0.54704
     0.27364
     0.27364
     0.54704
     1.00270
     0.41034
     0.45591
     0.36477
     0.54704
     0.18251
     0.13695
    -0.04532
     0.13695
     0.00025
    -0.40985
    -0.50098
    -0.54654
    -0.59211
    -1.27560
    -1.41230
    -0.68324
    -0.77437
    -0.72881
    -0.95664
    -0.91107
    -1.09333
    -0.95664
    -0.77437
    -0.59211
    -0.40985
    -0.09088
    -0.04532
     0.13695
     0.36477
     0.18251
    -0.04532
     0.36477
     0.59260
     0.31921
     0.31921
     0.22808
     0.41034
     0.36477
     0.59260
     0.45591
     0.41034
     0.45591
     0.50147
     0.59260
     0.45591
     0.45591
     0.13695
     0.45591
     0.86600
     0.59260
     0.45591
     0.68374
     0.50147
     0.41034
     0.54704
     0.54704
     0.41034
     0.36477
     0.41034
     0.41034
     0.09138
     0.18251
     0.27364
    -0.09088
     0.13695
     0.00025
    -0.50098
    -0.36428
    -0.22758
    -0.59211
    -0.27315
    -0.22758
    -0.36428
    -0.50098
    -0.95664
    -0.95664
    -0.72881
    -0.54654
    -0.27315
    -0.63768
    -0.22758
    -0.27315
    -0.27315
    -0.50098
    -0.50098
    -0.18202
    -0.04532
     0.27364
     0.54704
     0.22808
     0.45591
     0.27364
     0.13695
     0.13695
     0.22808
    -0.31871
    -1.45786
    -1.27560
    -1.09333
    -1.45786
    -1.04777
    -1.73126
    -3.46276
    -3.09823
    -2.14135
    -1.59456
    -1.32116
    -2.41475
    -3.50833
    -3.59946
    -3.05267
    -1.95909
    -1.27560
    -0.45541
    -0.77437
    -0.72881
    -0.50098
    -0.45541
    -0.36428
    -0.31871
     0.00025
     0.36477
     0.36477
     0.36477
     0.86600
     0.63817
     0.50147
     0.50147
     0.31921
     0.68374
     0.77487
     1.00270
     1.32166
     0.31921
     0.41034
     0.27364
     0.68374
     0.59260
     0.72930
     0.63817
     0.41034
     0.82043
     1.09383
     0.63817
     0.45591
     0.50147
     0.72930
     0.50147
     0.63817
     0.31921
     0.13695
     0.41034
     0.50147
     0.13695
     0.04581
    -0.09088
    -0.59211
    -0.09088
    -0.22758
    -0.45541
    -1.00220
    -1.18447
    -0.86550
    -0.95664
    -1.23003
    -1.04777
    -0.72881
    -1.18447
    -1.09333
    -0.86550
    -0.81994
    -0.40985
    -0.72881
    -0.72881
    -0.54654
    -0.31871
     0.04581
    -0.13645
     0.27364
     0.00025
     0.41034
     0.45591
     0.54704
     0.36477
     0.36477
     0.50147
     0.82043
     0.63817
     0.59260
     0.68374
     0.68374
     0.59260
     1.00270
     0.18251
     0.63817
     0.45591
     0.45591
     0.59260
     0.54704
     0.36477
     0.22808
     0.18251
     0.41034
     0.13695
     0.27364
     0.00025
    -0.09088
     0.27364
     0.31921
    -0.04532
     0.09138
     0.00025
     0.00025
    -0.13645
     0.00025
     0.00025
     0.00025
     0.00025
     0.04581
     0.09138
     0.31921
     0.09138
    -0.04532
     0.36477
     0.22808
     0.00025
     0.41034
     0.45591
     0.27364
     0.22808
     0.50147
     0.45591
     0.27364
     0.36477
     0.36477
     0.36477
     0.45591
     0.68374
     0.50147
     0.27364
     0.31921
     0.31921
     0.22808
    -0.04532
     0.31921
     0.27364
     0.54704
     0.54704
     0.22808
     0.00025
    -0.18202
    -0.09088
     0.22808
     0.09138
     0.18251
    -0.18202
     0.18251
    -0.13645
    -0.36428
     0.22808
     0.18251
     0.00025
     0.41034
     0.77487
     0.36477
    -0.27315
    -1.04777
    -1.23003
    -1.09333
    -0.81994
    -1.32116
    -1.41230
    -1.54899
    -2.32361
    -3.55389
    -3.69059
    -3.28050
    -3.09823
    -4.14625
    -5.01200
    -4.73861
    -4.05512
    -3.05267
    -2.73371
    -3.00710
    -3.78172
    -4.05512
    -3.32606
    -2.27805
    -1.23003
    -1.04777
    -1.13890
    -0.40985
    -0.31871
    -0.40985
     0.00025
     0.27364
     0.72930
     0.63817
     0.82043
     1.18496
     1.50392
     1.23053
     1.04826
     1.04826
     0.91157
     0.77487
     0.82043
     1.32166
     1.04826
     0.63817
     0.95713
     0.54704
     0.59260
     0.36477
     0.09138
    -0.22758
     0.36477
     0.31921
     0.09138
     0.27364
     0.50147
     0.77487
     0.41034
     0.22808
     0.59260
     0.45591
     0.45591
     0.68374
     1.23053
     1.18496
     0.82043
     0.91157
     1.00270
     1.23053
     1.23053
     0.86600
     0.72930
     0.91157
     0.63817
     1.09383
     1.00270
     0.68374
     0.68374
     0.86600
     0.82043
     0.63817
     0.72930
     0.82043
     0.68374
     0.82043
     0.82043
     0.50147
     0.72930
     0.54704
     0.68374
     0.27364
     0.82043
     0.72930
     0.50147
     0.50147
     0.50147
     0.41034
     0.36477
    -0.13645
     0.09138
     0.41034
     0.50147
     0.31921
     0.09138
     0.09138
     0.22808
    -0.09088
     0.41034
     0.22808
    -0.27315
    -0.31871
     0.00025
     0.22808
     0.09138
     0.09138
    -0.13645
     0.13695
     0.22808
     0.18251
     0.09138
     0.22808
     0.09138
     0.09138
     0.18251
     0.45591
     0.27364
     0.04581
     0.04581
     0.31921
     0.22808
     0.00025
    -0.09088
     0.00025
    -0.22758
    -0.09088
     0.09138
     0.04581
    -0.13645
    -0.27315
    -0.22758
     0.04581
    -0.27315
    -0.40985
    -0.36428
     0.04581
    -0.04532
     0.04581
    -0.18202
    -0.22758
     0.04581
     0.18251
     0.04581
     0.00025
     0.22808
     0.18251
     0.18251
     0.27364
     0.41034
    -0.13645
     0.09138
     0.13695
     0.31921
     0.22808
     0.09138
     0.00025
     0.27364
     0.36477
    -0.04532
    -0.40985
    -0.09088
    -0.09088
    -0.09088
    -0.09088
    -0.09088
    -0.86550
    -1.23003
    -1.50343
    -1.50343
    -1.95909
    -0.72881
    -2.05022
    -2.41475
    -1.91352
    -2.09578
    -1.27560
    -1.09333
    -1.77682
    -2.36918
    -2.32361
    -1.50343
    -0.86550
    -0.50098
    -0.40985
     0.36477
     0.59260
     0.50147
     0.45591
     0.36477
     0.22808
     0.18251
    -0.04532
     0.27364
     0.31921
    -0.13645
    -0.68324
    -0.13645
    -0.59211
    -0.68324
    -0.68324
    -0.81994
    -1.23003
    -1.18447
    -0.63768
    -0.77437
    -0.59211
    -0.91107
    -0.50098
    -0.59211
    -0.77437
    -0.91107
    -0.63768
     0.09138
     0.09138
     0.04581
     0.13695
     0.09138
    -0.09088
    -0.18202
    -0.09088
     0.18251
    -0.13645
     0.09138
     0.50147
     0.31921
     0.22808
     0.22808
    -0.04532
     0.04581
     0.22808
    -0.04532
    -0.22758
    -0.31871
     0.27364
    -0.13645
    -0.18202
     0.04581
    -0.09088
    -0.13645
     0.13695
    -0.13645
     0.18251
     0.31921
     0.09138
     0.22808
     0.86600
     0.72930
     0.45591
     0.72930
     0.45591
     0.72930
     0.72930
     1.00270
     0.77487
     0.86600
     0.50147
     0.63817
     0.95713
     0.91157
     0.45591
    -0.13645
     0.82043
     0.50147
     0.18251
    -0.04532
     0.18251
    -0.09088
    -0.04532
     0.13695
     0.00025
    -0.09088
     0.13695
     0.13695
     0.13695
     0.22808
    -0.18202
     0.00025
     0.27364
     0.45591
     0.22808
     0.27364
     0.54704
     0.22808
     0.00025
    -0.22758
     0.13695
     0.36477
     0.59260
     0.31921
     0.27364
     0.18251
     0.00025
    -0.18202
    -0.22758
     0.18251
     0.04581
     0.27364
    -0.27315
    -0.31871
     0.13695
    -0.04532
     0.09138
    -0.36428
    -0.40985
    -0.40985
     0.04581
     0.00025
     0.00025
    -0.13645
    -0.36428
     0.09138
     0.22808
     0.18251
     0.31921
     0.18251
     0.13695
     0.22808
     0.22808
     0.31921
     0.27364
     0.27364
     0.00025
     0.04581
     0.00025
    -0.04532
    -0.18202
     0.27364
     0.00025
    -0.54654
    -0.45541
    -0.04532
    -0.04532
    -0.40985
    -0.77437
    -0.95664
    -1.04777
    -1.59456
    -2.36918
    -2.23248
    -1.27560
    -1.27560
    -2.64258
    -2.14135
    -1.82239
    -1.64013
    -1.59456
    -1.82239
    -2.14135
    -2.41475
    -1.59456
    -0.86550
    -0.31871
    -0.22758
     0.27364
     0.00025
     0.31921
     0.68374
     0.36477
     0.18251
     0.27364
     0.27364
     0.27364
     0.22808
    -0.18202
    -0.13645
    -0.27315
    -0.22758
    -0.27315
    -0.27315
    -0.27315
    -0.45541
    -0.13645
     0.18251
    -0.13645
    -0.27315
     0.13695
     0.36477
     0.36477
     0.45591
     0.72930
     0.77487
     0.95713
     0.72930
     0.72930
     0.77487
     0.72930
     0.41034
     0.54704
     0.72930
     0.72930
     0.18251
     0.31921
     0.27364
     0.63817
     0.50147
     0.31921
    -0.22758
    -0.04532
     0.27364
     0.18251
     0.36477
    -0.04532
    -0.09088
    -0.13645
    -0.27315
    -0.22758
    -0.31871
    -0.22758
    -0.13645
    -0.31871
    -0.36428
    -0.13645
    -0.36428
    -0.45541
    -0.45541
     0.00025
     0.09138
     0.59260
     0.22808
    -0.54654
    -0.22758
     0.09138
    -0.04532
     0.09138
     0.18251
     0.09138
    -0.04532
     0.22808
     0.36477
    -0.04532
    -0.31871
     0.00025
     0.13695
     0.31921
    -0.13645
     0.09138
     0.18251
     0.09138
     0.31921
     0.00025
     0.31921
     0.22808
     0.18251
     0.41034
     0.50147
     0.27364
     0.13695
     0.22808
     0.41034
     0.36477
     0.31921
     0.45591
     0.31921
     0.04581
     0.41034
     0.04581
     0.27364
     0.45591
     0.31921
     0.27364
     0.36477
     0.18251
     0.04581
     0.00025
     0.22808
     0.04581
     0.18251
     0.22808
     0.09138
     0.13695
     0.13695
    -0.04532
    -0.04532
     0.00025
     0.00025
     0.04581
     0.09138
     0.18251
     0.04581
    -0.09088
    -0.04532
     0.31921
     0.36477
     0.22808
    -0.18202
     0.00025
     0.09138
     0.31921
     0.00025
     0.31921
     0.31921
     0.27364
     0.72930
     0.82043
     0.45591
     0.04581
     0.18251
     0.41034
     0.36477
    -0.31871
    -1.04777
    -1.77682
    -1.77682
    -1.00220
    -1.68569
    -1.91352
    -2.18692
    -2.27805
    -2.00465
    -2.50588
    -3.18937
    -3.41720
    -2.73371
    -2.05022
    -1.13890
    -1.09333
    -1.36673
    -1.95909
    -1.73126
    -1.00220
    -0.77437
    -0.59211
    -0.36428
    -0.81994
    -0.77437
    -0.54654
    -0.09088
    -0.59211
    -0.77437
    -0.40985
    -0.27315
    -0.27315
    -0.13645
    -0.22758
     0.04581
     0.09138
     0.27364
     0.27364
     0.63817
     0.41034
     0.45591
     0.86600
     0.72930
     0.77487
     0.72930
     0.31921
     0.54704
     0.82043
     0.91157
     0.72930
     0.45591
     0.45591
     0.54704
     0.50147
     0.77487
     0.59260
     0.31921
     0.50147
     0.45591
     0.59260
     0.50147
     0.27364
     0.27364
     0.50147
     0.36477
     0.41034
     0.45591
     0.45591
     0.31921
     0.27364
     0.45591
     0.59260
     0.27364
     0.22808
     0.45591
     0.27364
     0.13695
     0.13695
     0.09138
     0.09138
     0.00025
     0.00025
    -0.13645
    -0.54654
    -0.45541
    -0.72881
    -0.54654
    -0.27315
    -0.72881
    -0.72881
    -0.54654
    -0.36428
    -0.45541
    -0.59211
    -0.27315
    -0.27315
     0.13695
     0.36477
    -0.13645
     0.22808
     0.18251
     0.27364
     0.09138
     0.63817
     0.50147
     0.31921
     0.36477
     0.41034
     0.27364
     0.27364
    -0.04532
    -0.22758
     0.13695
     0.27364
    -0.13645
    -0.04532
    -0.22758
    -0.31871
    -0.27315
     0.36477
    -0.13645
    -0.09088
    -0.36428
    -0.18202
     0.09138
     0.09138
     0.09138
     0.09138
     0.13695
     0.36477
     0.13695
     0.18251
     0.09138
     0.27364
     0.18251
     0.50147
     0.59260
     0.18251
     0.00025
     0.22808
     0.54704
     0.45591
     0.18251
     0.27364
     0.09138
     0.09138
     0.36477
     0.41034
     0.27364
     0.41034
     0.41034
     0.59260
     0.95713
     0.82043
     0.45591
     0.50147
     0.59260
     0.31921
     0.72930
     0.63817
     0.50147
     0.59260
     0.95713
     0.59260
     0.82043
     1.04826
     0.36477
    -0.45541
    -0.91107
     0.45591
     0.59260
    -0.04532
    -2.36918
    -3.18937
    -1.77682
    -2.82484
    -4.14625
    -3.73616
    -1.09333
    -2.14135
    -3.50833
    -3.32606
    -3.41720
    -3.09823
    -2.32361
    -2.05022
    -3.00710
    -2.00465
    -0.86550
     0.45591
     0.82043
     0.77487
     0.82043
     0.50147
     1.04826
     0.91157
     1.13940
     0.72930
     0.63817
     0.72930
     1.27609
     1.18496
     0.59260
     0.45591
     0.68374
     0.54704
     0.59260
     0.59260
     0.50147
     0.82043
     0.59260
     0.82043
     0.95713
     0.77487
     0.72930
     0.63817
     0.63817
     1.54949
     1.41279
     1.23053
     1.04826
     1.32166
     1.27609
     1.09383
     1.23053
     0.82043
     1.00270
     1.41279
     1.36723
     1.00270
     0.59260
     0.27364
    -0.22758
    -0.22758
     0.04581
    -0.36428
    -0.54654
    -0.77437
    -0.63768
    -0.91107
    -1.18447
    -1.45786
    -1.50343
    -1.91352
    -1.32116
    -1.18447
    -0.91107
    -0.81994
    -1.27560
    -1.09333
    -0.59211
    -0.54654
    -0.59211
    -0.45541
    -0.22758
    -0.27315
    -0.09088
    -0.13645
    -0.22758
    -0.13645
     0.00025
     0.00025
    -0.04532
     0.04581
    -0.36428
    -0.40985
     0.09138
     0.09138
    -0.13645
    -0.04532
    -0.13645
    -0.09088
     0.00025
    -0.09088
     0.00025
     0.00025
    -0.04532
     0.04581
     0.04581
     0.13695
     0.00025
    -0.18202
     0.27364
     0.36477
    -0.04532
    -0.04532
    -0.22758
     0.04581
     0.22808
     0.27364
     0.00025
     0.00025
     0.18251
     0.00025
     0.04581
     0.00025
     0.36477
    -0.36428
     0.18251
     0.36477
     0.31921
    -0.09088
     0.09138
     0.09138
     0.18251
     0.18251
     0.41034
     0.09138
     0.09138
     0.09138
     0.04581
     0.22808
     0.09138
    -0.13645
    -0.09088
    -0.09088
     0.00025
     0.04581
    -0.13645
    -0.04532
    -0.13645
    -0.18202
     0.18251
    -0.13645
     0.00025
     0.09138
     0.04581
     0.50147
     0.50147
     0.09138
     0.13695
     0.50147
     0.63817
     0.63817
     0.54704
     0.45591
     0.18251
     0.00025
    -0.13645
     0.18251
     0.50147
     0.04581
    -0.54654
    -1.95909
    -1.23003
     0.00025
    -1.04777
    -0.50098
    -0.81994
    -1.82239
    -1.45786
    -2.32361
    -3.28050
    -3.41720
    -1.23003
    -1.18447
    -2.50588
    -2.09578
    -1.73126
    -1.23003
    -0.91107
    -1.04777
    -2.46031
    -2.23248
    -1.36673
    -0.31871
     0.22808
     0.18251
     0.09138
     0.27364
     0.72930
     1.09383
     0.95713
     0.50147
     0.54704
     1.18496
     0.63817
     0.91157
     1.04826
     1.04826
     1.04826
     0.68374
     1.09383
     1.41279
     0.91157
     0.54704
     0.50147
     0.68374
     1.00270
     1.09383
     0.41034
     0.41034
     0.59260
     0.59260
     0.95713
     0.86600
     0.72930
     0.63817
     0.50147
     0.41034
     0.36477
     0.36477
     0.18251
     0.13695
     0.13695
     0.63817
     0.59260
     0.18251
     0.00025
     0.18251
     0.31921
     0.27364
     0.41034
     0.45591
     0.13695
     0.45591
     0.18251
     0.54704
     0.22808
     0.27364
     0.36477
     0.22808
     0.36477
     0.00025
     0.00025
    -0.13645
    -0.27315
    -0.91107
    -1.00220
    -1.13890
    -1.50343
    -1.59456
    -1.32116
    -1.32116
    -1.50343
    -1.59456
    -1.68569
    -1.68569
    -1.59456
    -1.23003
    -1.41230
    -1.18447
    -0.50098
    -0.68324
    -0.72881
    -0.04532
    -0.13645
     0.04581
     0.09138
     0.45591
     0.09138
     0.36477
     0.31921
     0.54704
     0.63817
     0.09138
     0.13695
     0.18251
     0.13695
     0.27364
    -0.04532
     0.41034
     0.22808
    -0.09088
     0.13695
     0.18251
     0.31921
    -0.09088
    -0.09088
     0.18251
     0.41034
     0.31921
     0.22808
     0.18251
     0.09138
     0.41034
     0.18251
     0.18251
     0.31921
     0.31921
     0.31921
     0.36477
     0.45591
     0.41034
     0.36477
     0.31921
     0.36477
     0.50147
     0.27364
     0.09138
     0.72930
     0.36477
     0.41034
     0.68374
     0.68374
     0.36477
     0.45591
     0.59260
     0.36477
     0.22808
     0.13695
     0.27364
     0.72930
     0.27364
     0.41034
     0.18251
    -0.09088
    -0.18202
     0.18251
     0.50147
     1.64062
     0.09138
    -2.23248
    -2.59701
    -1.73126
    -0.45541
    -1.27560
    -1.59456
    -1.23003
    -1.32116
    -2.09578
    -3.78172
    -4.87531
    -4.05512
    -1.91352
    -1.50343
    -1.04777
    -2.73371
    -2.82484
    -2.14135
    -1.18447
    -0.54654
    -0.40985
    -0.72881
    -0.86550
    -0.31871
     0.18251
     0.68374
     0.77487
     0.77487
     0.95713
     0.59260
     0.91157
     0.86600
     0.63817
     0.63817
     0.68374
     0.72930
     1.04826
     0.50147
     0.27364
     0.72930
     1.13940
     0.95713
     0.22808
     0.36477
     0.41034
     0.59260
     0.54704
     0.68374
     0.77487
     0.54704
     0.45591
     0.22808
     0.36477
     0.31921
     0.41034
     0.36477
     0.72930
     0.54704
     0.50147
     0.50147
     0.18251
     0.41034
     0.31921
     0.59260
     0.45591
     0.18251
     0.36477
     0.54704
     0.63817
     0.54704
     0.22808
     0.22808
     0.27364
     0.72930
     0.50147
     0.09138
    -0.13645
     0.04581
     0.09138
     0.63817
     0.50147
    -0.31871
     0.00025
     0.13695
     0.18251
     0.09138
     0.00025
     0.27364
     0.31921
     0.36477
     0.63817
     0.50147
     0.41034
     0.63817
     0.18251
     0.36477
     0.04581
    -0.36428
    -0.22758
    -0.31871
    -0.45541
    -0.59211
    -0.59211
    -1.09333
    -1.45786
    -1.32116
    -1.18447
    -1.59456
    -1.91352
    -1.82239
    -1.41230
    -1.36673
    -1.00220
    -0.77437
    -1.23003
    -0.77437
    -0.77437
    -0.09088
    -0.36428
    -0.18202
    -0.18202
     0.09138
     0.45591
     0.36477
     0.27364
     0.13695
     0.09138
     0.13695
     0.59260
     0.50147
     0.31921
     0.36477
     0.13695
     0.41034
     0.18251
     0.00025
     0.09138
     0.27364
     0.18251
     0.31921
     0.36477
     0.41034
     0.36477
    -0.09088
     0.50147
     0.59260
     0.27364
     0.36477
     0.36477
     0.59260
     0.09138
     0.04581
     0.63817
     0.31921
     0.54704
     0.22808
     0.59260
     0.31921
     0.18251
     0.04581
     0.31921
     0.72930
     0.77487
     0.41034
     0.95713
     1.59505
     2.14185
     1.27609
     0.09138
    -2.32361
    -2.00465
    -1.45786
    -2.09578
    -1.77682
    -1.23003
    -2.64258
    -3.46276
    -4.00955
    -2.96154
    -3.18937
    -4.00955
    -3.41720
    -3.32606
    -2.46031
    -2.00465
    -1.41230
    -1.18447
    -0.50098
    -0.40985
     0.18251
     0.72930
     0.18251
     0.36477
     0.72930
     0.77487
     0.36477
     0.36477
     0.31921
     0.09138
     0.18251
    -0.04532
     0.18251
     0.09138
     0.31921
    -0.04532
     0.09138
     0.18251
    -0.04532
    -0.22758
    -0.09088
     0.36477
     0.27364
     0.00025
     0.13695
    -0.09088
     0.41034
     0.04581
     0.27364
     0.27364
     0.27364
     0.22808
     0.63817
     0.59260
     0.45591
     0.18251
     0.54704
     0.72930
     0.82043
     0.54704
     0.50147
     0.63817
     0.41034
     0.59260
     0.41034
     0.59260
     0.54704
     0.54704
     0.50147
     0.41034
     0.22808
     0.09138
     0.04581
     0.63817
     0.95713
     0.63817
     0.45591
     0.22808
     0.50147
     0.45591
     0.31921
     0.45591
     0.50147
     0.63817
     0.82043
     0.82043
     1.00270
     0.82043
     0.54704
     0.54704
     0.86600
     0.68374
     0.41034
     0.36477
     0.22808
     0.00025
     0.13695
    -0.13645
    -0.09088
    -0.04532
    -0.27315
    -0.22758
    -0.22758
    -0.22758
    -0.59211
    -0.54654
     0.04581
    -0.18202
    -0.09088
    -0.63768
    -0.45541
    -0.27315
     0.18251
    -0.04532
    -0.18202
     0.04581
    -0.31871
     0.00025
     0.04581
     0.00025
    -0.50098
    -0.54654
    -0.18202
    -0.31871
    -0.54654
    -0.45541
    -0.22758
    -0.31871
    -0.22758
    -0.36428
    -0.45541
     0.09138
    -0.09088
     0.00025
     0.31921
     0.18251
     0.22808
    -0.13645
     0.41034
     0.59260
     0.22808
     0.72930
     0.45591
     0.45591
     0.27364
     0.13695
     0.22808
     0.27364
     0.09138
    -0.36428
    -0.09088
    -0.13645
    -0.18202
     0.00025
    -0.13645
     0.09138
     0.41034
     0.22808
     0.09138
     0.31921
     0.45591
     0.63817
     0.82043
     0.82043
     0.86600
     0.68374
     0.63817
     0.68374
     0.54704
     1.04826
     0.68374
     0.13695
    -2.05022
    -2.91597
    -1.59456
    -0.91107
    -2.32361
    -3.23493
    -1.91352
     0.27364
    -0.95664
    -2.91597
    -3.64503
    -3.14380
    -2.09578
    -1.41230
    -1.04777
    -0.91107
    -0.31871
     0.31921
     0.09138
     0.00025
    -0.50098
     0.18251
     0.59260
     1.00270
     0.86600
     1.04826
     0.63817
     0.54704
     0.59260
     0.82043
     0.59260
     0.63817
     0.91157
     0.77487
     1.00270
     1.18496
     0.82043
     0.86600
     0.50147
     0.72930
     0.50147
     0.36477
     0.50147
     0.41034
     0.63817
     0.77487
     0.13695
     0.31921
     0.50147
     0.27364
     0.31921
     0.31921
     0.27364
     0.27364
     0.18251
     0.27364
     0.22808
     0.27364
     0.09138
     0.27364
     0.36477
     0.36477
     0.45591
     0.13695
     0.31921
     0.36477
     0.59260
     0.72930
     0.04581
     0.18251
     0.18251
    -0.31871
    -0.18202
    -0.36428
    -0.40985
    -0.68324
    -0.77437
    -0.91107
    -1.04777
    -1.41230
    -1.13890
    -0.95664
    -1.00220
    -0.77437
    -0.81994
    -0.95664
    -0.91107
    -0.91107
    -0.54654
    -0.27315
    -0.13645
    -0.36428
     0.09138
     0.18251
     0.22808
     0.09138
     0.04581
     0.13695
     0.18251
     0.22808
     0.31921
     0.22808
     0.09138
     0.31921
     0.36477
     0.36477
     0.63817
     0.31921
     0.22808
     0.63817
     0.54704
     0.36477
     0.27364
     0.72930
     0.50147
     0.59260
     0.54704
     0.50147
     0.36477
     0.22808
     0.22808
     0.22808
     0.22808
     0.54704
     0.41034
     0.13695
     0.41034
     0.18251
    -0.09088
     0.31921
     0.31921
     0.13695
     0.18251
     0.50147
     0.09138
     0.00025
    -0.04532
     0.22808
     0.72930
     0.54704
     0.09138
    -0.09088
     0.18251
     0.63817
     0.31921
     0.41034
     0.22808
     0.41034
     0.04581
     0.13695
     0.41034
     0.27364
     0.00025
     0.50147
     0.41034
     0.50147
     0.09138
    -0.18202
     0.09138
     0.45591
     0.18251
     0.13695
     1.00270
     0.22808
     0.45591
     0.50147
     0.72930
     0.31921
     0.54704
     0.36477
    -0.09088
     0.95713
     1.45836
     1.18496
     0.41034
    -1.23003
    -1.41230
    -1.23003
    -2.73371
    -3.82729
    -3.46276
    -1.36673
    -0.68324
    -1.54899
    -2.36918
    -3.18937
    -3.91842
    -3.18937
    -2.36918
    -2.46031
    -2.55144
    -2.23248
    -0.77437
    -0.40985
     0.04581
     0.59260
     0.77487
     0.27364
     0.31921
     0.36477
     0.72930
     0.45591
     0.50147
     0.68374
     1.59505
     1.32166
     1.41279
     0.86600
     0.82043
     0.36477
     0.50147
     1.13940
     0.91157
     0.36477
     0.72930
     0.82043
     0.45591
     0.31921
    -0.18202
     0.13695
     0.18251
    -0.13645
    -0.59211
    -0.72881
    -0.63768
    -0.91107
    -0.91107
    -0.63768
    -1.00220
    -0.95664
    -0.77437
    -0.77437
    -0.86550
    -1.09333
    -1.09333
    -0.54654
    -0.59211
    -0.09088
    -0.40985
    -0.54654
    -0.13645
    -0.09088
    -0.09088
     0.18251
    -0.13645
    -0.27315
     0.00025
    -0.09088
     0.09138
     0.27364
     0.13695
     0.04581
     0.13695
     0.45591
     0.27364
     0.41034
     0.18251
     0.31921
     0.13695
     0.45591
     0.54704
     0.18251
     0.18251
     0.31921
     0.31921
     0.09138
     0.04581
    -0.04532
     0.00025
     0.04581
     0.00025
     0.00025
     0.04581
    -0.22758
    -0.45541
     0.18251
     0.36477
    -0.04532
    -0.13645
     0.00025
    -0.09088
     0.00025
     0.09138
     0.00025
     0.22808
     0.27364
     0.54704
     0.31921
     0.18251
     0.41034
     0.18251
     0.22808
     0.59260
     0.54704
     0.31921
     0.72930
     0.68374
     0.54704
     0.54704
     0.36477
     0.31921
     0.45591
     0.63817
     0.31921
     0.27364
     0.00025
     0.18251
     0.18251
     0.45591
     0.00025
    -0.31871
    -0.04532
     0.50147
     0.22808
     0.18251
     0.04581
     0.18251
     0.31921
     0.13695
     0.22808
     0.41034
     0.50147
     0.27364
     0.18251
     0.31921
     0.41034
     0.13695
     0.04581
     0.00025
     0.18251
    -0.13645
     0.09138
    -0.18202
     0.50147
     0.54704
     0.22808
    -0.91107
    -1.04777
    -0.91107
    -0.27315
    -0.22758
    -0.68324
    -0.68324
    -0.63768
    -0.91107
    -1.00220
    -2.23248
    -3.50833
    -3.69059
    -1.23003
    -0.50098
    -1.64013
    -2.00465
    -2.50588
    -2.55144
    -2.05022
    -1.59456
    -1.23003
    -1.54899
    -1.95909
    -1.50343
    -0.50098
    -0.04532
    -0.22758
     0.04581
    -0.31871
     0.00025
     0.18251
     0.00025
    -0.40985
    -0.27315
    -0.36428
    -0.91107
    -0.13645
    -0.40985
    -0.59211
    -0.81994
    -1.09333
    -0.59211
    -0.40985
    -0.45541
    -0.50098
    -0.81994
    -0.81994
    -1.27560
    -0.54654
    -0.45541
    -0.18202
    -0.13645
     0.45591
     0.77487
     0.72930
     0.50147
     0.31921
     0.36477
     0.36477
     0.41034
     0.50147
     0.50147
     0.45591
     1.00270
     0.50147
     0.59260
     0.59260
     0.31921
     0.00025
     0.72930
     0.95713
     0.45591
     0.59260
     0.36477
     0.45591
     0.27364
     0.45591
     0.68374
     0.27364
     0.18251
     0.31921
     0.50147
     0.36477
     0.18251
    -0.18202
     0.22808
     0.59260
    -0.09088
     0.09138
     0.00025
    -0.09088
     0.04581
     0.04581
     0.27364
     0.18251
     0.09138
     0.18251
     0.04581
     0.36477
     0.04581
     0.00025
     0.00025
     0.50147
     0.27364
     0.31921
     0.18251
     0.04581
     0.04581
     0.00025
     0.22808
     0.18251
     0.18251
     0.18251
     0.18251
     0.27364
     0.36477
     0.00025
     0.00025
     0.50147
     0.18251
     0.22808
     0.45591
     0.31921
     0.09138
     0.59260
     0.68374
     0.45591
     0.36477
     0.22808
     0.18251
     0.59260
     0.54704
     0.36477
     0.41034
     0.54704
     0.45591
     0.36477
     0.18251
     0.18251
     0.22808
     0.09138
     0.68374
     0.63817
     0.54704
     0.72930
     0.72930
     0.82043
     0.54704
     0.22808
    -0.04532
     0.54704
     0.91157
     0.77487
     0.59260
     0.27364
     0.18251
    -0.22758
    -0.31871
     0.18251
     0.68374
    -0.31871
    -0.81994
    -0.91107
    -0.59211
     0.27364
     0.59260
     0.63817
     0.09138
    -1.36673
    -1.13890
    -0.68324
    -0.04532
    -0.54654
    -1.73126
    -3.82729
    -3.78172
    -1.04777
     0.72930
    -0.31871
    -1.54899
    -2.41475
    -3.09823
    -3.59946
    -3.05267
    -2.23248
    -2.05022
    -1.23003
    -1.09333
    -0.95664
    -0.95664
    -1.23003
    -1.04777
    -1.04777
    -1.27560
    -1.36673
    -1.18447
    -0.63768
    -0.68324
    -1.23003
    -1.00220
    -0.91107
    -0.72881
    -0.77437
    -0.54654
    -0.59211
    -0.18202
    -0.36428
    -0.40985
    -0.77437
    -0.36428
    -0.22758
     0.22808
     0.45591
     0.45591
     0.18251
     0.22808
     0.82043
     0.59260
     0.63817
     0.50147
     0.59260
     0.22808
     0.09138
     0.13695
     0.36477
     0.82043
     0.31921
    -0.13645
    -0.18202
     0.18251
     0.18251
     0.00025
     0.41034
     0.09138
     0.18251
     0.22808
     0.22808
     0.45591
     0.18251
     0.54704
     0.50147
     0.45591
     0.41034
     0.41034
     0.63817
     0.54704
     0.95713
     0.22808
     0.45591
     0.36477
     0.18251
     0.45591
     0.68374
     0.54704
     0.72930
     0.41034
     0.68374
     0.45591
     0.41034
     0.50147
     0.72930
     0.68374
     0.86600
     0.45591
     0.82043
     0.54704
     0.63817
     0.72930
     0.72930
     0.41034
     0.41034
     0.54704
     0.63817
     0.77487
     0.68374
     0.54704
     0.31921
     0.41034
     0.59260
     0.31921
     0.45591
     0.59260
     0.22808
     0.36477
     0.31921
     0.50147
     0.50147
     0.31921
     0.27364
     0.41034
     0.41034
     0.45591
     0.54704
     0.54704
     0.41034
     0.27364
     0.22808
     0.82043
     0.72930
     0.77487
     0.59260
     0.63817
     0.45591
     0.63817
     0.82043
     0.82043
     0.82043
     1.00270
     0.91157
     0.50147
     0.54704
     1.00270
     0.91157
     1.23053
     0.95713
     0.77487
     0.95713
     1.23053
     1.09383
     0.63817
     0.45591
     0.77487
     1.04826
     0.72930
     0.54704
     0.27364
     0.27364
     0.45591
     0.77487
     0.82043
    -0.40985
    -1.41230
    -0.27315
     0.82043
     0.68374
    -0.50098
    -1.59456
    -0.95664
    -0.63768
    -1.23003
    -2.87041
    -4.78417
    -3.23493
    -1.45786
    -1.54899
    -2.05022
    -2.59701
    -3.23493
    -3.14380
    -3.41720
    -2.32361
    -2.14135
    -2.05022
    -1.54899
    -1.09333
    -0.50098
    -0.36428
    -0.36428
    -0.09088
     0.22808
     0.31921
     0.59260
     0.82043
     0.41034
     0.00025
     0.27364
     0.59260
     0.68374
     0.31921
     0.27364
     0.45591
     0.36477
     0.45591
     0.18251
    -0.13645
     0.22808
     0.36477
     0.31921
     0.41034
     0.27364
     0.27364
     0.31921
     0.00025
     0.00025
     0.13695
    -0.09088
     0.00025
    -0.18202
     0.22808
     0.31921
     0.09138
    -0.54654
    -0.31871
    -0.27315
     0.13695
     0.13695
    -0.22758
    -0.36428
    -0.31871
    -0.04532
    -0.22758
    -0.04532
    -0.13645
     0.09138
     0.31921
     0.18251
     0.18251
     0.04581
     0.36477
     0.22808
     0.27364
     0.41034
    -0.40985
    -0.50098
    -0.13645
     0.36477
     0.59260
     0.31921
     0.04581
    -0.04532
     0.18251
     0.27364
    -0.09088
    -0.22758
    -0.27315
     0.00025
    -0.09088
     0.63817
     0.36477
     0.27364
     0.04581
     0.22808
    -0.18202
     0.04581
     0.18251
     0.00025
     0.09138
     0.31921
     0.27364
     0.22808
    -0.18202
     0.04581
     0.09138
     0.59260
     0.22808
     0.13695
    -0.18202
     0.22808
     0.27364
     0.09138
     0.18251
    -0.09088
     0.00025
     0.18251
     0.00025
     0.45591
     0.27364
     0.36477
     0.00025
     0.18251
     0.59260
     0.18251
    -0.13645
    -0.13645
     0.18251
     0.09138
     0.27364
    -0.09088
    -0.09088
    -0.09088
     0.09138
     0.00025
     0.00025
    -0.18202
    -0.13645
    -0.04532
     0.63817
     0.27364
     0.04581
     0.18251
     0.09138
     0.63817
     0.59260
     0.41034
     0.63817
     0.72930
     0.63817
     0.72930
     0.68374
     0.54704
     0.36477
     0.09138
     0.04581
    -0.36428
     0.27364
     0.95713
     1.27609
     0.50147
    -0.63768
    -0.81994
    -0.22758
     0.63817
     1.00270
    -0.18202
    -2.46031
    -2.91597
    -1.68569
     0.54704
     1.32166
     0.04581
    -0.40985
    -1.04777
    -1.00220
    -1.45786
    -1.32116
    -1.04777
    -0.13645
     0.22808
     0.50147
     0.31921
     0.09138
     0.31921
     0.09138
    -0.18202
     0.09138
     0.45591
     0.18251
    -0.45541
    -0.91107
    -0.91107
    -1.41230
    -1.00220
    -0.04532
    -0.40985
    -0.81994
    -0.86550
    -0.86550
    -1.04777
    -1.27560
    -1.41230
    -1.23003
    -0.63768
    -0.77437
    -0.72881
    -0.72881
    -0.54654
    -0.40985
    -0.13645
     0.00025
    -0.22758
    -0.18202
    -0.09088
    -0.18202
     0.09138
     0.13695
     0.00025
    -0.09088
     0.09138
     0.41034
     0.18251
     0.09138
     0.00025
     0.09138
     0.00025
     0.13695
     0.13695
     0.18251
     0.18251
     0.09138
     0.22808
    -0.18202
    -0.18202
    -0.36428
     0.04581
    -0.04532
    -0.22758
    -0.40985
    -0.31871
    -0.18202
    -0.22758
    -0.18202
    -0.13645
     0.04581
     0.04581
     0.09138
    -0.09088
     0.22808
     0.27364
     0.04581
     0.00025
     0.45591
     0.45591
     0.27364
     0.27364
     0.00025
     0.09138
     0.31921
    -0.04532
     0.22808
     0.09138
     0.00025
     0.00025
     0.04581
     0.22808
     0.18251
     0.13695
     0.27364
     0.27364
     0.18251
     0.18251
     0.18251
     0.50147
     0.45591
     0.59260
     0.00025
     0.27364
     0.45591
     0.31921
     0.50147
     0.41034
     0.54704
     0.09138
     0.50147
     0.59260
     0.18251
     0.22808
     0.13695
     0.18251
     0.00025
     0.13695
     0.04581
     0.13695
     0.13695
     0.00025
    -0.13645
     0.09138
     0.04581
    -0.27315
    -0.04532
     0.54704
     0.18251
     0.04581
     0.18251
     0.31921
     0.13695
     0.22808
     0.41034
     0.68374
     0.36477
     0.59260
     0.31921
     0.50147
     0.36477
     0.54704
     0.18251
     0.50147
     0.54704
     0.63817
     0.72930
     1.13940
     0.54704
     0.86600
     1.18496
     1.36723
     0.63817
     0.72930
     0.82043
     1.32166
     1.18496
     1.04826
     1.13940
     0.82043
     1.50392
     1.77732
     0.63817
    -1.18447
    -2.82484
    -3.50833
    -2.77927
    -1.50343
     0.82043
    -0.95664
    -2.77927
    -3.41720
    -3.46276
    -3.00710
    -3.73616
    -4.14625
    -3.09823
    -2.32361
    -2.05022
    -1.86796
    -2.00465
    -1.77682
    -1.13890
    -0.54654
    -0.40985
    -0.54654
     0.00025
     0.09138
     0.22808
     0.09138
     0.59260
     0.59260
     1.09383
     0.45591
     0.82043
     0.72930
     0.91157
     0.91157
     0.82043
     0.68374
     0.82043
     0.54704
     0.18251
     0.09138
     0.09138
     0.36477
     0.27364
     0.09138
     0.31921
     0.13695
     0.09138
     0.22808
     0.13695
     0.00025
    -0.13645
     0.00025
    -0.13645
     0.18251
    -0.18202
    -0.13645
    -0.04532
     0.04581
    -0.09088
    -0.13645
    -0.04532
    -0.09088
    -0.09088
     0.13695
    -0.18202
     0.09138
    -0.27315
    -0.22758
    -0.13645
     0.00025
    -0.09088
    -0.13645
    -0.09088
    -0.22758
    -0.18202
    -0.40985
    -0.04532
    -0.13645
    -0.22758
    -0.50098
    -0.40985
    -0.45541
    -0.40985
    -0.40985
    -0.40985
    -0.40985
     0.04581
    -0.13645
    -0.22758
    -0.22758
     0.00025
     0.22808
    -0.04532
     0.41034
     0.09138
     0.18251
     0.54704
     0.50147
     0.63817
     0.36477
     0.31921
     0.04581
     0.36477
     0.09138
     0.18251
     0.41034
     0.27364
     0.00025
     0.00025
     0.45591
     0.18251
    -0.22758
     0.22808
     0.41034
     0.31921
     0.36477
     0.36477
     0.22808
     0.31921
     0.59260
     0.59260
     0.41034
     0.59260
     0.72930
     0.27364
     0.54704
     0.63817
     0.41034
     0.41034
     0.54704
     0.63817
     0.82043
     0.45591
     0.68374
     0.77487
     0.91157
     0.72930
     1.00270
     1.23053
     1.13940
     1.23053
     0.77487
     1.36723
     1.13940
     1.41279
     1.68619
     1.68619
     1.77732
     1.64062
     1.54949
     1.50392
     1.45836
     1.36723
     1.23053
     0.86600
     0.82043
     0.82043
     0.63817
     0.77487
     0.59260
    -0.13645
    -0.36428
    -0.04532
    -0.36428
    -0.50098
    -0.22758
     0.77487
     0.54704
     0.45591
     0.63817
     0.27364
    -1.27560
    -2.36918
    -4.60191
    -6.10559
    -4.51078
    -3.91842
    -4.92087
    -3.23493
    -1.95909
    -3.37163
    -4.92087
    -5.60436
    -6.37898
    -5.37653
    -3.82729
    -2.59701
    -1.73126
    -0.72881
     0.00025
     0.63817
     1.50392
     1.04826
     1.18496
     1.45836
     1.41279
     1.68619
     1.41279
     1.18496
     1.27609
     1.18496
     1.13940
     0.91157
     0.86600
     0.63817
     0.50147
     0.54704
     1.27609
     0.82043
     0.50147
     0.50147
     0.27364
     0.41034
     0.41034
     0.18251
     0.36477
     0.27364
     0.36477
     0.18251
     0.04581
    -0.22758
    -0.09088
    -0.40985
     0.00025
    -0.22758
    -0.50098
    -0.59211
    -0.31871
    -0.27315
    -0.54654
    -0.68324
    -0.59211
    -0.59211
    -0.18202
    -0.18202
    -0.40985
    -0.45541
    -0.40985
    -0.31871
    -0.13645
     0.18251
    -0.36428
    -0.13645
     0.04581
     0.04581
     0.13695
    -0.04532
     0.13695
     0.18251
     0.31921
     0.13695
     0.50147
     0.18251
     0.22808
     0.09138
     0.27364
     0.54704
     0.31921
     0.22808
     0.45591
     0.54704
     0.41034
     0.36477
     0.36477
     0.36477
     0.63817
     0.50147
     0.41034
     0.31921
     0.36477
    -0.04532
     0.22808
     0.68374
     0.31921
     0.18251
     0.31921
     0.41034
     0.31921
     0.36477
    -0.22758
    -0.09088
     0.09138
     0.36477
     0.36477
     0.27364
     0.18251
     0.09138
     0.31921
     0.31921
     0.41034
     0.22808
     0.31921
     0.63817
     0.63817
     0.50147
     0.50147
     0.68374
     0.95713
     0.82043
     1.00270
     0.95713
     0.91157
     0.95713
     0.45591
     0.72930
     1.04826
     0.72930
     0.77487
     0.63817
     0.63817
     0.95713
     0.68374
     0.63817
     0.77487
     0.91157
     1.04826
     1.27609
     1.23053
     1.23053
     1.41279
     1.54949
     1.54949
     1.64062
     1.18496
     1.59505
     1.73175
     1.59505
     1.36723
     1.04826
     1.04826
     1.50392
     1.59505
     1.32166
     1.45836
     1.50392
     1.00270
     0.72930
     2.27854
     3.28099
     1.59505
     0.22808
    -0.18202
    -0.04532
     0.13695
    -1.45786
    -2.41475
    -0.77437
    -1.23003
    -3.00710
    -5.05757
    -5.37653
    -4.73861
    -3.28050
    -3.50833
    -4.41965
    -4.87531
    -4.69304
    -3.91842
    -3.00710
    -2.18692
    -1.77682
    -1.45786
    -0.95664
     0.00025
     0.41034
     0.72930
     0.82043
     1.59505
     1.36723
     1.13940
     1.23053
     1.50392
     1.59505
     1.04826
     0.82043
     1.41279
     1.00270
     0.95713
     0.91157
     0.54704
     0.63817
     0.68374
     0.45591
     0.45591
     0.50147
     0.27364
     0.72930
     0.77487
     0.22808
     0.18251
     0.18251
     0.72930
     0.54704
     0.59260
     0.50147
     0.36477
     0.50147
     0.72930
     0.72930
     0.54704
     0.00025
    -0.09088
     0.27364
     0.50147
     0.13695
     0.22808
     0.31921
     0.31921
     0.22808
     0.22808
     0.22808
     0.04581
    -0.09088
     0.31921
     0.27364
     0.27364
     0.31921
     0.00025
     0.09138
     0.63817
     0.22808
     0.22808
     0.13695
     0.09138
     0.09138
     0.41034
     0.31921
     0.18251
     0.22808
     0.09138
     0.41034
     0.31921
     0.27364
     0.04581
     0.04581
     0.41034
     0.22808
     0.31921
     0.22808
     0.18251
     0.09138
     0.13695
     0.18251
     0.18251
     0.09138
     0.13695
     0.18251
     0.31921
     0.18251
     0.13695
     0.00025
     0.54704
     0.45591
     0.09138
     0.18251
     0.18251
     0.22808
     0.27364
     0.36477
     0.18251
     0.27364
     0.50147
     0.31921
     0.31921
     0.45591
     0.45591
     0.22808
     0.41034
     0.50147
     0.63817
     0.54704
     0.63817
     0.36477
     0.27364
     0.04581
     0.31921
     0.45591
     0.22808
     0.22808
     0.41034
     0.36477
     0.59260
     0.09138
     0.27364
     0.59260
     0.86600
     0.91157
     0.68374
     0.72930
     0.82043
     0.68374
     0.72930
     0.54704
     0.59260
     0.72930
     0.86600
     0.59260
     0.50147
    -0.13645
    -0.81994
    -0.50098
    -0.59211
    -0.91107
     0.04581
     0.31921
     0.50147
    -0.59211
    -1.18447
    -1.41230
    -0.68324
     0.09138
     0.04581
    -1.45786
    -2.73371
    -2.36918
    -1.23003
     0.82043
     0.09138
    -0.72881
    -1.45786
    -2.00465
    -2.23248
    -2.32361
    -1.45786
    -0.77437
    -0.81994
    -0.68324
    -0.91107
    -0.95664
    -1.13890
    -0.91107
    -1.09333
    -1.09333
    -1.18447
    -0.77437
    -0.36428
    -0.13645
    -0.50098
    -0.45541
    -0.59211
    -0.50098
     0.09138
     0.09138
     0.27364
     0.31921
     0.45591
     0.54704
     0.09138
     0.22808
     0.72930
     0.86600
     0.72930
     1.13940
     0.72930
     0.45591
     0.31921
     0.18251
     0.63817
     0.54704
     0.54704
     0.36477
     0.22808
     0.45591
     0.22808
     0.00025
     0.36477
     0.18251
     0.27364
     0.50147
     0.18251
     0.13695
     0.09138
     0.22808
     0.31921
     0.50147
     0.41034
     0.09138
     0.36477
     0.27364
     0.18251
    -0.04532
     0.13695
    -0.13645
    -0.13645
     0.09138
     0.50147
     0.09138
    -0.09088
    -0.27315
     0.18251
     0.18251
     0.22808
     0.00025
     0.09138
     0.45591
     0.41034
     0.22808
     0.27364
     0.31921
     0.18251
     0.31921
     0.36477
     0.72930
     0.09138
     0.18251
     0.41034
     0.54704
     0.45591
     0.36477
     0.18251
     0.13695
     0.50147
     0.41034
     0.09138
     0.54704
     0.50147
     0.36477
     0.36477
     0.18251
     0.27364
     0.22808
     0.13695
     0.22808
     0.22808
     0.31921
     0.27364
     0.18251
     0.27364
     0.31921
     0.13695
     0.45591
     0.13695
     0.18251
     0.31921
     0.18251
     0.41034
     0.27364
     0.18251
     0.36477
     0.36477
     0.50147
     0.27364
     0.18251
     0.27364
     0.41034
     0.45591
     0.36477
     0.36477
     0.13695
     0.54704
     0.82043
     0.59260
     0.72930
     0.22808
     0.50147
     0.77487
     0.82043
     0.68374
     0.68374
     0.50147
     0.63817
     0.63817
     0.41034
     0.59260
    -0.04532
    -0.27315
    -0.13645
     0.50147
    -0.22758
    -0.68324
    -1.13890
    -0.54654
     0.31921
     0.00025
    -0.59211
    -0.86550
    -0.95664
    -0.77437
    -0.72881
    -1.50343
    -3.50833
    -3.59946
    -1.18447
     0.09138
    -0.04532
    -0.72881
    -1.41230
    -1.95909
    -2.46031
    -2.46031
    -1.86796
    -1.18447
    -1.18447
    -1.00220
    -0.77437
    -0.27315
    -0.18202
    -0.68324
    -0.36428
    -0.18202
     0.00025
     0.18251
     0.31921
     0.04581
     0.13695
     0.45591
     0.54704
     0.36477
     0.50147
     0.63817
     0.36477
     0.18251
     0.41034
     0.04581
     0.04581
     0.13695
    -0.36428
    -0.95664
    -1.27560
    -0.77437
    -0.27315
    -0.22758
     0.04581
    -0.54654
    -0.63768
    -0.45541
    -0.68324
     0.00025
    -0.09088
     0.13695
     0.09138
     0.22808
     0.50147
     0.50147
     0.22808
     0.13695
     0.45591
     0.54704
     0.68374
     0.54704
     0.27364
     0.77487
     0.72930
     0.50147
     0.45591
     0.41034
     0.31921
     0.31921
     0.63817
     0.82043
     0.68374
     0.31921
    -0.09088
     0.13695
     0.36477
     0.36477
     0.22808
     0.22808
    -0.13645
    -0.22758
     0.31921
     0.22808
     0.00025
     0.41034
     0.18251
     0.09138
     0.31921
     0.50147
     0.22808
     0.13695
     0.50147
     0.54704
     0.27364
     0.31921
     0.22808
     0.22808
     0.50147
     0.72930
     0.22808
     0.00025
     0.09138
     0.50147
     0.22808
     0.13695
     0.09138
    -0.09088
     0.18251
     0.22808
     0.13695
     0.36477
     0.09138
     0.09138
     0.22808
     0.59260
     0.31921
     0.04581
     0.00025
     0.41034
     0.36477
     0.63817
     0.27364
     0.41034
     0.22808
     0.54704
     0.45591
     0.54704
     0.04581
     0.04581
    -0.31871
     0.63817
     0.54704
     0.18251
     0.09138
    -0.13645
     0.31921
     0.41034
     0.22808
     0.04581
     0.22808
     0.63817
     0.63817
     0.63817
     0.54704
     0.41034
    -0.09088
     0.59260
     0.54704
     0.41034
     0.68374
    -0.04532
    -0.45541
    -0.81994
    -0.18202
     0.54704
     0.82043
     0.36477
    -1.09333
    -1.82239
    -0.95664
    -0.36428
     0.13695
     0.09138
    -0.22758
    -1.91352
    -4.00955
    -2.82484
    -0.54654
     0.95713
    -0.31871
    -0.40985
    -0.86550
    -0.72881
    -1.13890
    -0.86550
    -0.77437
    -0.45541
     0.27364
     0.59260
     1.50392
     1.27609
     0.86600
     0.91157
     0.95713
     0.95713
     1.09383
     1.27609
     1.13940
     1.18496
     1.09383
     1.04826
     0.91157
     0.72930
     0.41034
    -0.13645
    -0.04532
    -0.18202
    -0.68324
    -0.86550
    -1.23003
    -1.54899
    -1.64013
    -1.59456
    -1.50343
    -2.05022
    -2.18692
    -2.36918
    -1.91352
    -1.41230
    -1.41230
    -1.45786
    -1.00220
    -0.31871
    -0.31871
    -0.22758
     0.00025
     0.09138
     0.68374
     0.77487
     0.72930
     0.72930
     0.54704
     0.45591
     0.95713
     0.82043
     0.59260
     0.45591
     0.22808
     0.36477
     0.36477
     0.22808
     0.18251
     0.18251
     0.13695
     0.31921
     0.04581
    -0.36428
    -0.40985
    -0.27315
    -0.27315
     0.13695
    -0.18202
     0.00025
    -0.13645
     0.09138
     0.09138
    -0.27315
    -0.04532
     0.13695
     0.00025
     0.45591
     0.45591
     0.50147
    -0.13645
     0.09138
     0.45591
     0.72930
     0.63817
     0.45591
     0.18251
     0.50147
     0.72930
     0.82043
     0.77487
     0.86600
     0.72930
     0.54704
     0.45591
     0.63817
     0.95713
     0.54704
     0.68374
     0.63817
     0.59260
     0.68374
     0.50147
     0.31921
     0.63817
     0.54704
     0.41034
     0.31921
     0.18251
     0.22808
     0.18251
     0.27364
     0.00025
     0.09138
     0.18251
     0.09138
     0.04581
     0.18251
     0.00025
    -0.04532
     0.22808
     0.27364
    -0.04532
     0.04581
    -0.09088
     0.18251
     0.27364
     0.36477
     0.09138
     0.18251
     0.18251
    -0.04532
     0.18251
     0.13695
     0.04581
    -0.27315
    -0.18202
     0.00025
     0.22808
     0.54704
     0.04581
    -0.31871
    -0.09088
    -0.09088
     0.18251
     0.18251
     0.13695
     0.04581
    -0.18202
     0.41034
     0.63817
    -0.31871
    -0.72881
    -1.59456
    -2.09578
    -0.36428
     1.45836
     0.45591
    -0.77437
    -1.50343
    -0.95664
     0.22808
    -0.09088
    -1.18447
    -1.36673
    -0.54654
     0.45591
     0.41034
    -0.54654
    -1.23003
    -0.63768
     0.59260
    -0.18202
    -0.18202
    -0.50098
    -0.40985
    -0.63768
    -0.40985
    -0.31871
    -0.72881
    -0.54654
    -0.22758
    -0.27315
     0.00025
    -0.63768
    -0.59211
    -0.54654
    -0.50098
    -0.27315
    -0.54654
    -0.86550
    -0.77437
    -0.68324
    -0.77437
    -0.36428
    -0.50098
    -0.31871
    -0.31871
     0.00025
     0.22808
     0.18251
     0.27364
     0.31921
     0.00025
     0.54704
     0.82043
     0.68374
     0.50147
     0.54704
     0.72930
     0.91157
     0.54704
     0.45591
     0.31921
     0.63817
     0.54704
     0.31921
     0.22808
     0.54704
     0.45591
     0.36477
     0.50147
     0.27364
    -0.13645
    -0.09088
     0.13695
     0.27364
     0.13695
     0.18251
     0.18251
    -0.09088
     0.22808
     0.04581
     0.00025
     0.18251
    -0.13645
    -0.09088
     0.04581
     0.09138
     0.22808
     0.09138
     0.00025
     0.18251
     0.18251
     0.09138
     0.27364
     0.31921
     0.41034
     0.36477
     0.22808
     0.45591
     0.31921
     0.22808
     0.50147
     0.45591
     0.63817
     0.18251
     0.27364
     0.31921
     0.22808
     0.36477
     0.45591
     0.41034
     0.00025
     0.31921
     0.18251
     0.36477
     0.00025
    -0.04532
     0.00025
     0.18251
     0.36477
    -0.09088
    -0.09088
    -0.09088
     0.18251
     0.41034
     0.18251
    -0.09088
     0.00025
     0.18251
     0.00025
     0.09138
     0.04581
     0.04581
     0.36477
     0.41034
     0.18251
    -0.04532
     0.22808
     0.00025
     0.27364
     0.50147
     0.50147
     0.68374
     0.36477
     0.13695
     0.27364
     0.27364
     0.63817
     0.36477
     0.36477
     0.54704
     0.72930
     0.50147
     0.22808
     0.18251
     0.13695
     0.27364
     0.31921
     0.04581
     0.04581
    -0.22758
     0.00025
    -0.18202
     0.31921
    -0.04532
    -0.36428
    -0.45541
    -0.54654
    -0.59211
    -0.18202
    -0.54654
    -0.59211
    -0.45541
    -0.68324
    -0.36428
    -0.59211
    -0.77437
    -0.68324
    -1.23003
    -1.23003
    -1.13890
    -1.23003
    -1.23003
    -0.59211
    -1.45786
    -2.68814
    -3.23493
    -1.82239
    -0.31871
    -0.09088
    -0.50098
    -0.86550
    -1.77682
    -0.86550
    -1.73126
    -3.50833
    -2.46031
    -0.36428
     0.72930
     0.00025
    -0.09088
    -0.40985
    -0.36428
    -0.31871
    -0.68324
    -1.00220
    -0.31871
     0.27364
     1.00270
     1.18496
     1.00270
     1.13940
     1.41279
     1.45836
     1.36723
     1.27609
     1.50392
     1.45836
     1.36723
     1.27609
     0.91157
     0.72930
     0.77487
     1.18496
     0.86600
     0.63817
     0.50147
     0.36477
     0.50147
     0.72930
     0.31921
     0.18251
     0.27364
     0.54704
     0.45591
     0.31921
     0.22808
     0.31921
     0.45591
     0.54704
     0.45591
     0.36477
     0.18251
    -0.27315
     0.22808
     0.27364
     0.13695
     0.22808
     0.18251
     0.13695
     0.31921
     0.00025
     0.09138
     0.36477
     0.18251
     0.27364
     0.36477
     0.18251
     0.36477
     0.18251
     0.45591
     0.54704
     1.00270
     0.27364
     0.00025
     0.18251
     0.18251
     0.22808
     0.09138
     0.09138
     0.41034
     0.13695
     0.00025
     0.18251
     0.00025
    -0.09088
    -0.27315
     0.22808
     0.18251
     0.00025
     0.04581
     0.00025
     0.72930
     0.31921
     0.00025
     0.41034
     0.31921
     0.22808
     0.63817
     0.59260
     0.59260
     0.36477
     0.36477
     0.59260
     0.77487
     0.31921
     0.36477
     0.22808
     0.00025
     0.18251
    -0.04532
    -0.22758
    -0.27315
    -0.27315
    -0.09088
    -0.27315
    -0.59211
    -0.77437
    -0.91107
    -0.31871
     0.00025
    -0.13645
    -0.68324
    -0.50098
    -0.22758
    -0.04532
     0.04581
    -0.22758
    -0.13645
     0.22808
     0.27364
     0.45591
     0.54704
     0.50147
     0.36477
     0.18251
     0.72930
     0.68374
     0.41034
     0.22808
     0.59260
     0.82043
     0.72930
     0.82043
     1.32166
     1.00270
     0.77487
     0.77487
     1.09383
     1.04826
     0.77487
     0.72930
     1.41279
     1.41279
     1.13940
     0.72930
     0.22808
     0.41034
     0.50147
     0.31921
    -0.22758
    -0.59211
    -0.22758
     0.41034
     0.36477
    -0.09088
    -1.68569
    -3.46276
    -3.23493
    -1.95909
    -1.13890
    -1.95909
    -1.45786
    -1.36673
    -1.68569
    -2.14135
    -3.05267
    -3.28050
    -3.69059
    -2.77927
    -0.59211
     0.04581
    -0.54654
    -1.36673
    -1.13890
    -0.54654
    -0.31871
     0.00025
     0.22808
     0.27364
     0.18251
     0.13695
     0.31921
     0.59260
     0.72930
     0.45591
     0.54704
     0.86600
     0.27364
     0.22808
     0.22808
     0.50147
     0.36477
     0.18251
     0.27364
     0.13695
     0.27364
     0.59260
     0.54704
     0.41034
     0.36477
     0.13695
     0.18251
     0.31921
     0.50147
     0.45591
    -0.04532
     0.18251
     0.45591
     0.41034
     0.13695
     0.31921
     0.45591
     0.45591
     0.27364
     0.18251
     0.68374
     0.27364
     0.31921
     0.59260
     0.45591
     0.13695
     0.09138
     0.27364
     0.68374
     0.13695
     0.18251
     0.00025
     0.09138
    -0.04532
     0.27364
     0.31921
     0.09138
     0.45591
     0.13695
     0.13695
     0.31921
     0.54704
     0.09138
    -0.13645
     0.31921
     0.31921
     0.13695
     0.27364
    -0.13645
    -0.13645
    -0.27315
    -0.27315
    -0.54654
    -0.54654
    -0.77437
    -0.68324
    -0.59211
    -0.77437
    -0.81994
    -1.13890
    -0.95664
    -0.72881
    -1.23003
    -1.23003
    -0.86550
    -1.00220
    -0.72881
    -0.77437
    -0.68324
    -0.54654
    -0.68324
    -0.45541
    -0.45541
    -0.31871
    -0.18202
    -0.50098
    -0.45541
    -0.09088
     0.18251
    -0.22758
    -0.04532
    -0.22758
    -0.22758
    -0.09088
    -0.27315
     0.13695
     0.04581
     0.18251
     0.04581
     0.18251
     0.00025
    -0.27315
    -0.31871
     0.36477
     0.31921
     0.22808
     0.18251
     0.18251
     0.22808
     0.50147
     0.68374
     1.13940
     1.23053
     0.68374
     0.68374
     0.54704
     1.13940
     0.91157
     0.63817
     1.23053
     1.59505
     1.00270
     1.04826
     0.59260
     0.27364
     0.22808
     0.36477
     0.50147
     0.54704
     0.86600
     1.09383
     0.09138
    -1.59456
    -2.18692
    -1.68569
    -0.63768
    -0.18202
    -0.13645
    -0.09088
    -0.72881
    -1.13890
    -1.64013
    -1.82239
    -2.50588
    -2.91597
    -1.73126
    -0.13645
    -0.04532
    -0.18202
    -0.63768
    -0.86550
    -0.68324
    -0.13645
    -0.04532
     0.41034
     0.22808
     0.27364
     0.45591
     1.00270
     1.59505
     1.41279
     0.95713
     0.72930
     0.72930
     1.00270
     0.95713
     1.13940
     1.00270
     0.91157
     0.77487
     0.31921
     0.54704
     0.45591
     0.22808
     0.09138
     0.27364
     0.13695
     0.27364
     0.27364
    -0.13645
     0.18251
    -0.04532
     0.00025
    -0.04532
    -0.18202
     0.04581
     0.22808
     0.50147
     0.22808
     0.09138
     0.09138
     0.04581
     0.22808
     0.22808
     0.45591
     0.27364
     0.22808
     0.31921
     0.41034
     0.27364
     0.00025
     0.09138
     0.18251
     0.45591
    -0.18202
     0.18251
     0.27364
     0.27364
     0.31921
     0.45591
     0.41034
     0.36477
     0.45591
     0.09138
     0.36477
     0.09138
     0.18251
     0.09138
     0.22808
    -0.59211
    -0.50098
    -0.31871
    -0.31871
    -0.45541
    -0.54654
    -0.63768
    -0.04532
    -0.13645
    -0.40985
    -0.36428
    -0.09088
     0.04581
    -0.04532
     0.18251
     0.18251
     0.31921
     0.72930
     0.72930
     0.59260
     0.50147
     0.22808
     0.31921
     0.63817
     0.59260
     0.18251
     0.36477
     0.54704
     0.54704
     0.18251
     0.36477
     0.27364
     0.27364
     0.45591
     0.59260
     0.41034
     0.27364
     0.22808
     0.41034
     0.45591
     0.59260
     0.27364
     0.27364
     0.27364
     0.45591
     0.22808
     0.54704
     0.63817
     0.09138
     0.45591
     0.50147
     0.54704
     0.36477
     0.54704
     0.31921
     0.36477
     0.72930
     0.50147
     0.18251
     0.36477
     0.36477
     0.63817
     0.27364
     0.31921
     0.41034
    -0.04532
     0.41034
     0.54704
     0.36477
     0.45591
     0.50147
     0.82043
     1.00270
     1.27609
     0.72930
    -0.27315
    -0.86550
    -0.31871
    -0.54654
    -2.27805
    -1.54899
     0.18251
     0.54704
    -0.13645
    -0.72881
    -1.68569
    -4.19182
    -4.64748
    -2.68814
     0.22808
     0.09138
    -0.95664
    -0.77437
    -0.91107
    -0.95664
    -0.91107
    -1.13890
    -1.09333
    -0.40985
     0.18251
     0.50147
     0.27364
     0.09138
     0.13695
     0.18251
    -0.13645
     0.00025
    -0.50098
    -0.77437
    -0.50098
     0.27364
     0.00025
     0.27364
    -0.04532
    -0.18202
    -0.13645
    -0.04532
    -0.09088
    -0.04532
     0.00025
    -0.04532
     0.36477
     0.27364
     0.27364
     0.45591
     0.50147
     0.54704
     0.41034
     0.41034
     0.45591
     0.22808
     0.27364
     0.36477
     0.04581
     0.09138
     0.13695
     0.18251
     0.31921
     0.59260
     0.36477
     0.41034
     0.18251
    -0.09088
     0.18251
     0.09138
     0.04581
    -0.09088
     0.54704
     0.63817
     0.63817
     0.59260
     0.50147
     0.36477
     0.59260
     0.54704
     0.41034
     0.45591
     0.27364
    -0.04532
    -0.40985
    -0.22758
    -0.40985
    -0.91107
    -0.95664
    -0.77437
    -1.09333
    -1.27560
    -1.00220
    -1.09333
    -1.41230
    -1.27560
    -1.23003
    -1.04777
    -1.18447
    -0.63768
    -0.59211
    -0.36428
     0.31921
     0.36477
     0.00025
     0.22808
     0.63817
     0.45591
     0.50147
     0.54704
     0.31921
     0.45591
     0.63817
     0.54704
     0.63817
     0.63817
     0.77487
     0.36477
     0.72930
     0.91157
     0.41034
     0.45591
     0.50147
     0.50147
     0.68374
     0.59260
     0.41034
     0.54704
     0.50147
     0.54704
     0.59260
     0.09138
     0.18251
     0.18251
     0.45591
     0.77487
     0.31921
     0.09138
    -0.04532
     0.09138
     0.22808
     0.36477
     0.04581
    -0.04532
     0.04581
    -0.09088
    -0.13645
    -0.09088
     0.27364
     0.82043
     0.91157
     1.18496
     0.27364
    -0.31871
     0.27364
     0.22808
     0.31921
     0.36477
     0.95713
     0.59260
     0.36477
     0.54704
     1.18496
     0.54704
    -0.04532
    -1.27560
    -1.36673
    -0.31871
     0.04581
    -0.81994
    -2.00465
    -3.18937
    -2.55144
    -1.64013
    -0.54654
    -1.04777
    -1.68569
    -1.45786
    -1.09333
    -1.18447
    -1.27560
    -1.73126
    -1.36673
     0.09138
     0.72930
     0.72930
     1.00270
     0.68374
     0.54704
     0.82043
     0.59260
     0.63817
     0.54704
     0.31921
     0.63817
     0.63817
     0.50147
     0.18251
    -0.18202
     0.04581
     0.41034
     0.31921
     0.13695
     0.13695
     0.31921
     0.13695
     0.00025
    -0.04532
    -0.09088
     0.13695
     0.54704
     0.27364
     0.31921
     0.09138
     0.09138
    -0.18202
     0.09138
     0.41034
     0.41034
     0.54704
     0.54704
     0.50147
     0.54704
     0.45591
     0.59260
     0.59260
     0.41034
     0.59260
     0.45591
     0.50147
     0.54704
     0.27364
     0.63817
     0.82043
     0.45591
     0.27364
     0.36477
     0.45591
     0.59260
     1.00270
     0.54704
     0.59260
     0.50147
     0.59260
     0.13695
    -0.09088
    -0.13645
    -0.59211
    -0.40985
    -0.59211
    -0.86550
    -0.68324
    -0.91107
    -1.09333
    -0.95664
    -0.77437
    -1.00220
    -1.04777
    -1.23003
    -0.86550
    -0.72881
    -0.31871
    -0.22758
    -0.04532
     0.00025
     0.50147
     0.36477
     0.45591
     0.82043
     0.45591
     0.45591
     0.45591
     0.86600
     0.63817
     0.63817
     0.82043
     0.72930
     0.77487
     0.63817
     0.59260
     0.09138
     0.63817
     0.68374
     0.86600
     0.41034
     0.09138
    -0.13645
     0.09138
     0.27364
     0.00025
    -0.04532
     0.13695
     0.18251
     0.36477
     0.18251
     0.09138
    -0.77437
     0.13695
     0.22808
     0.54704
     0.13695
     0.13695
     0.04581
     0.13695
     0.27364
     0.36477
     0.09138
     0.09138
     0.13695
     0.04581
     0.45591
     0.18251
    -0.27315
    -0.18202
     0.04581
     0.00025
     0.00025
    -0.13645
     0.00025
     0.22808
     0.00025
     0.00025
     0.36477
     0.22808
    -0.27315
    -0.04532
     0.13695
     0.41034
     0.41034
     0.18251
     0.59260
     0.68374
     0.68374
     0.45591
     0.50147
     0.63817
     0.86600
     1.36723
     1.95958
     2.23298
     2.50637
     3.28099
     3.46326
     1.86845
    -1.50343
    -7.15360
    -9.43190
    -4.00955
     1.13940
     1.50392
    -0.27315
    -3.09823
    -5.42210
    -6.65238
    -5.83219
    -4.87531
    -4.05512
    -2.87041
    -1.82239
    -0.54654
     0.13695
     0.45591
     0.95713
     1.36723
     2.00515
     2.05071
     1.59505
     1.59505
     1.73175
     1.54949
     1.32166
     1.09383
     0.82043
     1.09383
     0.91157
     0.82043
     0.82043
     0.91157
     0.54704
     0.91157
     0.82043
     0.77487
     0.91157
     0.82043
     0.63817
     0.77487
     0.72930
     0.77487
     0.63817
     0.27364
    -0.04532
     0.13695
     0.31921
    -0.22758
    -0.45541
    -0.45541
    -0.81994
    -0.91107
    -1.09333
    -0.91107
    -0.86550
    -1.13890
    -1.09333
    -0.91107
    -1.18447
    -1.18447
    -0.86550
    -0.86550
    -0.77437
    -0.54654
    -0.59211
    -0.27315
    -0.36428
    -0.72881
    -0.27315
     0.18251
     0.27364
     0.04581
     0.22808
     0.13695
     0.54704
     0.63817
     0.45591
     0.68374
     0.82043
     0.77487
     1.00270
     1.00270
     1.00270
     1.13940
     1.13940
     1.32166
     1.04826
     1.04826
     0.77487
     0.82043
     1.00270
     0.59260
     1.09383
     0.72930
     0.68374
     0.41034
     0.63817
     0.31921
     0.95713
     0.59260
     0.27364
     0.45591
     0.72930
     0.54704
     0.50147
     0.41034
     0.45591
     0.68374
     0.63817
     0.45591
     0.31921
     0.72930
     0.54704
     0.36477
     0.63817
     0.41034
     0.27364
     0.31921
     0.45591
     0.36477
     0.09138
     0.18251
     0.18251
     0.00025
     0.31921
     0.41034
     0.36477
     0.31921
     0.04581
    -0.68324
    -0.22758
     0.18251
     0.41034
     0.27364
     0.41034
     0.27364
    -0.04532
    -0.18202
     0.13695
     0.13695
     0.27364
     0.27364
     0.09138
    -0.04532
    -0.09088
     0.13695
     0.41034
     0.50147
     0.00025
    -0.22758
     0.27364
     0.18251
     0.09138
     0.31921
     0.27364
    -0.04532
     0.31921
     0.31921
     0.31921
     0.27364
     0.13695
     0.18251
     0.18251
     0.27364
     0.13695
    -0.04532
     0.36477
     0.04581
    -0.04532
     0.27364
     0.18251
     0.18251
     0.82043
     1.36723
     1.04826
     0.72930
     1.18496
     1.23053
     0.00025
    -0.91107
    -2.05022
    -3.59946
    -3.41720
    -3.00710
    -2.82484
    -3.05267
    -3.55389
    -3.50833
    -2.59701
    -3.64503
    -4.46521
    -5.60436
    -5.37653
    -3.69059
    -1.91352
    -0.04532
     0.00025
     0.09138
     0.59260
     0.91157
     1.36723
     1.41279
     1.59505
     1.54949
     1.45836
     2.09628
     1.86845
     1.50392
     1.64062
     1.59505
     1.32166
     1.59505
     1.32166
     1.13940
     0.72930
     0.82043
     0.95713
     1.04826
     0.72930
     0.59260
     0.82043
     1.00270
     0.86600
     0.54704
     0.31921
     0.59260
     0.50147
     0.50147
     0.72930
     0.54704
     0.00025
     0.13695
     0.31921
     0.63817
     0.31921
     0.22808
     0.18251
     0.31921
     0.45591
     0.36477
    -0.04532
     0.04581
     0.13695
     0.04581
     0.45591
     0.63817
    -0.09088
    -0.04532
     0.31921
     0.27364
     0.31921
     0.00025
     0.22808
     0.27364
     0.50147
     0.45591
     0.68374
     0.50147
     0.31921
     0.13695
     0.31921
     0.82043
     0.41034
     0.41034
     0.45591
     0.54704
     0.63817
     0.36477
     0.36477
     0.09138
     0.27364
     0.45591
     0.45591
     0.27364
     0.18251
     0.27364
     0.13695
     0.59260
     0.27364
     0.04581
     0.27364
     0.27364
     0.50147
     0.27364
     0.18251
     0.22808
     0.27364
     0.45591
     0.50147
     0.72930
     0.27364
     0.31921
    -0.04532
     0.54704
     0.36477
     0.36477
     0.54704
     0.54704
     0.36477
     0.36477
     0.22808
     0.13695
     0.63817
     0.54704
     0.50147
     0.54704
     0.00025
     0.09138
    -0.27315
     0.36477
     0.50147
     0.22808
    -0.18202
    -0.13645
     0.00025
     0.04581
    -0.04532
     0.09138
    -0.22758
     0.13695
     0.36477
     0.18251
     0.45591
     0.50147
     0.45591
     0.27364
     0.91157
     0.95713
     0.82043
     0.86600
     1.09383
     0.91157
     0.86600
     1.04826
     0.91157
     1.13940
     1.32166
     1.36723
     1.32166
     1.59505
     1.91402
     1.41279
     1.13940
     1.23053
     0.82043
     0.18251
    -0.50098
    -0.95664
    -0.36428
    -0.68324
    -0.72881
    -0.72881
    -1.82239
    -2.68814
    -2.87041
    -2.14135
    -2.14135
    -2.46031
    -1.73126
    -2.23248
    -1.95909
    -1.95909
    -1.18447
    -0.22758
     0.22808
     0.13695
    -0.27315
    -0.36428
     0.00025
     0.50147
     0.95713
     0.63817
     0.72930
     0.45591
     0.54704
     0.95713
     0.95713
     1.00270
     0.68374
     0.63817
     0.72930
     0.86600
     0.91157
     0.63817
     0.91157
     0.82043
     1.00270
     0.63817
     0.77487
     0.27364
     0.68374
     1.13940
     0.77487
     0.77487
     0.59260
     0.82043
     0.72930
     0.72930
     1.13940
     0.63817
     0.82043
     1.00270
     1.32166
     1.04826
     0.95713
     1.00270
     0.82043
     1.13940
     1.13940
     0.86600
     0.63817
     0.68374
     0.72930
     0.50147
     0.59260
     0.59260
     0.27364
     0.50147
     0.36477
     0.27364
     0.00025
    -0.04532
    -0.36428
    -0.13645
    -0.09088
    -0.09088
    -0.22758
    -0.31871
    -0.22758
    -0.50098
    -0.40985
    -0.31871
    -0.50098
    -0.45541
    -0.45541
    -0.40985
    -0.22758
     0.00025
    -0.54654
    -0.13645
    -0.18202
    -0.27315
    -0.22758
    -0.22758
    -0.36428
    -0.18202
    -0.09088
     0.13695
    -0.13645
     0.09138
     0.00025
     0.18251
     0.22808
     0.22808
     0.09138
     0.00025
     0.50147
     0.50147
     0.72930
     0.59260
     0.68374
     0.41034
     0.45591
     0.72930
     0.63817
     0.86600
     0.86600
     0.72930
     0.82043
     1.09383
     0.72930
     0.45591
     0.82043
     1.00270
     0.91157
     1.04826
     0.72930
     0.82043
     0.68374
     0.82043
     0.82043
     1.13940
     0.86600
     0.63817
     0.95713
     1.23053
     1.18496
     1.04826
     0.86600
     1.23053
     1.00270
     1.41279
     1.36723
     1.18496
     0.82043
     0.50147
     0.86600
     1.00270
     0.91157
     0.77487
     0.77487
     0.54704
     0.86600
     0.31921
     0.22808
     1.23053
     1.27609
     0.72930
     0.36477
    -0.40985
    -0.59211
     0.36477
     0.36477
     0.54704
     0.45591
     0.04581
    -0.40985
    -1.13890
    -1.91352
    -1.86796
    -0.72881
     0.04581
     0.18251
    -0.68324
    -1.50343
    -0.95664
    -0.72881
    -0.36428
     0.18251
     0.09138
     0.04581
    -0.22758
    -0.09088
     0.22808
     0.59260
     0.59260
     0.63817
     0.36477
     0.59260
     0.68374
     0.95713
     0.82043
     0.36477
     0.22808
     0.13695
     0.72930
     0.68374
     0.77487
     0.41034
     0.59260
     0.59260
     0.95713
     0.45591
     0.18251
     0.45591
     0.50147
     0.54704
     0.77487
     0.82043
     0.63817
     0.68374
     0.91157
     0.91157
     0.82043
     0.77487
     0.50147
     0.82043
     0.91157
     0.86600
     0.68374
     0.82043
     0.72930
     0.63817
     0.86600
     0.59260
     0.18251
    -0.04532
     0.13695
     0.00025
    -0.13645
    -0.22758
    -0.40985
    -0.81994
    -0.81994
    -0.72881
    -1.04777
    -0.72881
    -0.54654
    -0.72881
    -0.59211
    -0.77437
    -1.09333
    -1.09333
    -0.68324
    -0.50098
    -0.27315
     0.22808
     0.09138
     0.22808
    -0.04532
     0.09138
    -0.09088
     0.09138
     0.45591
     0.45591
     0.41034
     0.36477
     0.27364
    -0.09088
     0.09138
     0.18251
     0.36477
     0.45591
     0.22808
     0.27364
     0.09138
     0.09138
    -0.09088
     0.09138
     0.27364
     0.00025
     0.09138
     0.18251
     0.00025
     0.18251
    -0.04532
     0.00025
     0.27364
     0.09138
     0.13695
     0.18251
     0.13695
     0.13695
     0.18251
    -0.13645
     0.31921
     0.00025
     0.22808
     0.27364
     0.27364
     0.27364
     0.13695
     0.00025
     0.18251
     0.41034
     0.41034
    -0.09088
     0.00025
     0.04581
     0.50147
     0.22808
     0.41034
     0.50147
     0.13695
    -0.09088
     0.36477
     0.27364
     0.04581
     0.00025
     0.00025
     0.18251
     0.36477
     0.09138
    -0.13645
    -0.36428
    -0.18202
    -0.09088
     0.00025
    -0.04532
    -0.18202
    -0.22758
    -0.13645
     0.18251
    -0.27315
    -0.09088
    -0.18202
     0.09138
     0.09138
     0.36477
     0.45591
     0.00025
    -0.09088
     0.22808
     0.00025
     0.09138
     0.09138
     0.18251
     0.04581
    -0.45541
    -0.54654
    -0.09088
     0.45591
     0.54704
     0.04581
    -0.59211
    -1.36673
    -2.77927
    -3.91842
    -2.82484
    -1.36673
    -1.36673
    -2.96154
    -3.50833
    -3.28050
    -2.32361
    -2.64258
    -4.00955
    -5.23983
    -4.10069
    -2.50588
    -1.45786
    -1.23003
    -1.23003
    -1.73126
    -1.23003
    -0.63768
    -0.09088
    -0.31871
    -0.22758
    -0.04532
     0.27364
     0.41034
     0.59260
     0.13695
    -0.13645
     0.13695
     0.63817
     0.72930
     0.18251
     0.00025
     0.09138
    -0.13645
     0.18251
     0.45591
     0.41034
     0.04581
    -0.22758
     0.13695
     0.27364
     0.00025
    -0.04532
    -0.13645
     0.00025
     0.18251
    -0.18202
    -0.45541
    -0.54654
    -0.72881
    -0.36428
    -0.36428
    -0.40985
    -0.77437
    -0.91107
    -1.32116
    -1.41230
    -1.54899
    -2.32361
    -2.14135
    -2.27805
    -2.09578
    -1.95909
    -1.86796
    -2.09578
    -2.23248
    -2.50588
    -2.23248
    -2.18692
    -1.64013
    -1.73126
    -1.41230
    -0.77437
    -0.81994
    -0.68324
    -0.72881
    -0.72881
    -0.68324
    -0.40985
    -0.22758
    -0.13645
    -0.40985
    -0.45541
    -0.04532
     0.00025
    -0.31871
    -0.77437
    -0.45541
    -0.22758
    -0.13645
    -0.22758
    -0.59211
    -0.45541
    -0.40985
    -0.36428
    -0.40985
    -0.59211
    -0.59211
    -0.72881
    -0.40985
    -0.27315
    -0.50098
    -0.81994
    -0.86550
    -0.63768
    -0.77437
    -0.59211
    -0.81994
    -0.72881
    -0.68324
    -0.77437
    -0.77437
    -0.91107
    -0.72881
    -1.09333
    -1.23003
    -0.72881
    -0.54654
    -0.91107
    -0.91107
    -0.81994
    -0.68324
    -0.72881
    -0.77437
    -0.77437
    -0.72881
    -0.27315
    -0.59211
    -0.77437
    -0.72881
    -0.50098
    -0.77437
    -0.45541
    -0.27315
    -0.54654
    -0.54654
    -0.54654
    -0.59211
    -0.59211
    -0.50098
    -0.18202
     0.68374
     0.31921
    -0.50098
    -0.36428
    -0.18202
    -0.27315
    -0.36428
    -0.18202
     0.54704
     0.09138
    -0.13645
    -0.31871
    -0.36428
    -0.36428
    -0.40985
    -0.22758
    -0.45541
    -0.27315
    -0.22758
    -0.27315
    -0.18202
    -0.04532
    -0.27315
    -0.77437
    -0.59211
    -0.45541
    -0.72881
    -1.82239
    -1.82239
    -0.95664
    -1.36673
    -2.68814
    -3.05267
    -2.77927
    -2.36918
    -3.09823
    -4.05512
    -3.91842
    -3.37163
    -2.59701
    -2.64258
    -3.37163
    -4.19182
    -3.78172
    -2.77927
    -1.59456
    -1.04777
    -1.36673
    -1.36673
    -1.13890
    -1.00220
    -0.77437
    -0.40985
     0.04581
    -0.09088
     0.00025
     0.31921
     0.50147
     0.27364
     0.13695
     0.09138
    -0.09088
     0.22808
     0.13695
     0.09138
     0.00025
     0.22808
     0.27364
    -0.18202
    -0.36428
    -0.09088
     0.00025
    -0.18202
     0.09138
    -0.09088
    -0.13645
    -0.54654
    -0.54654
    -0.68324
    -0.77437
    -0.72881
    -0.91107
    -0.91107
    -1.41230
    -1.18447
    -0.68324
    -0.81994
    -1.13890
    -1.32116
    -0.81994
    -0.63768
    -0.72881
    -0.86550
    -0.81994
    -0.91107
    -0.36428
    -0.59211
    -0.54654
    -0.72881
    -0.72881
    -1.00220
    -0.77437
    -0.63768
    -0.68324
    -0.95664
    -1.32116
    -1.00220
    -0.95664
    -0.77437
    -0.95664
    -0.91107
    -0.72881
    -0.36428
    -0.36428
    -0.22758
    -0.54654
    -0.50098
    -0.09088
    -0.18202
    -0.18202
    -0.27315
    -0.27315
     0.13695
     0.18251
     0.04581
    -0.18202
    -0.36428
    -0.45541
    -0.27315
    -0.36428
    -0.27315
    -0.50098
    -0.36428
    -0.54654
    -0.59211
    -0.59211
    -0.95664
    -1.23003
    -0.63768
    -0.81994
    -0.86550
    -0.63768
    -0.77437
    -0.72881
    -0.91107
    -0.68324
    -0.91107
    -0.77437
    -1.00220
    -0.86550
    -0.68324
    -0.50098
    -0.63768
    -1.13890
    -0.91107
    -0.72881
    -1.00220
    -0.91107
    -0.95664
    -0.86550
    -1.13890
    -1.00220
    -0.91107
    -1.00220
    -1.13890
    -0.95664
    -0.81994
    -0.91107
    -0.68324
    -0.77437
    -0.86550
    -0.72881
    -0.77437
    -0.63768
    -0.72881
    -0.77437
    -0.72881
    -0.40985
    -0.36428
    -0.45541
    -0.54654
    -0.77437
    -0.63768
    -0.27315
     0.00025
     0.00025
    -0.18202
    -0.50098
    -1.18447
    -0.59211
    -0.27315
    -0.40985
    -0.81994
    -1.18447
    -0.72881
    -0.68324
    -0.86550
    -2.14135
    -3.28050
    -3.41720
    -2.32361
    -0.68324
    -1.54899
    -2.82484
    -3.28050
    -3.28050
    -2.23248
    -1.64013
    -2.05022
    -2.77927
    -3.23493
    -2.55144
    -1.23003
    -0.59211
    -1.36673
    -0.77437
    -1.32116
    -1.23003
    -1.18447
    -0.72881
    -0.95664
    -1.27560
    -1.23003
    -0.91107
    -0.91107
    -1.32116
    -1.32116
    -1.09333
    -1.04777
    -1.23003
    -1.50343
    -1.59456
    -1.41230
    -0.68324
    -0.72881
    -0.77437
    -0.45541
    -0.59211
    -0.36428
    -0.54654
    -0.68324
    -0.63768
    -0.27315
    -0.04532
     0.09138
    -0.18202
     0.00025
     0.09138
     0.09138
    -0.27315
     0.18251
    -0.04532
     0.04581
     0.00025
    -0.13645
    -0.18202
     0.36477
     0.22808
     0.18251
     0.22808
     0.27364
     0.41034
     0.27364
     0.18251
     0.09138
     0.22808
    -0.04532
    -0.09088
     0.45591
     0.04581
    -0.09088
    -0.09088
    -0.09088
     0.09138
     0.00025
    -0.27315
    -0.27315
    -0.18202
    -0.27315
    -0.77437
    -0.63768
    -0.77437
    -0.63768
    -0.59211
    -0.18202
    -0.13645
    -0.40985
    -0.54654
    -0.50098
    -0.22758
    -0.27315
    -0.50098
    -0.59211
    -0.50098
    -0.36428
     0.09138
    -0.13645
    -0.09088
    -0.09088
    -0.13645
    -0.18202
     0.31921
    -0.40985
    -0.50098
     0.00025
     0.18251
    -0.22758
     0.00025
    -0.18202
    -0.18202
     0.09138
     0.13695
    -0.13645
    -0.18202
    -0.13645
     0.00025
    -0.31871
    -0.27315
    -0.09088
    -0.27315
    -0.09088
     0.13695
    -0.18202
    -0.22758
    -0.31871
    -0.22758
    -0.13645
     0.09138
    -0.31871
    -0.27315
     0.00025
     0.00025
     0.09138
     0.09138
    -0.04532
    -0.36428
    -0.59211
     0.04581
     0.09138
     0.04581
    -0.54654
    -0.59211
    -0.27315
    -0.36428
    -0.27315
    -0.81994
    -1.32116
    -1.36673
    -1.36673
    -1.27560
    -1.13890
    -1.64013
    -1.95909
    -1.95909
    -1.68569
    -1.68569
    -2.14135
    -2.27805
    -2.87041
    -3.23493
    -3.23493
    -3.28050
    -2.36918
    -2.50588
    -3.05267
    -3.37163
    -2.59701
    -2.73371
    -3.14380
    -2.87041
    -2.32361
    -2.41475
    -2.32361
    -2.41475
    -2.00465
    -1.04777
    -0.81994
    -1.00220
    -1.27560
    -1.32116
    -1.32116
    -1.23003
    -0.77437
    -0.22758
    -0.77437
    -0.86550
    -1.04777
    -0.95664
    -0.63768
    -0.95664
    -0.95664
    -0.86550
    -0.45541
    -0.63768
    -0.36428
    -0.91107
    -0.68324
    -1.04777
    -0.31871
    -0.27315
    -0.45541
    -0.54654
    -0.40985
    -0.22758
    -0.50098
    -0.63768
    -0.95664
    -0.72881
    -0.50098
    -0.18202
    -0.31871
    -0.40985
    -0.59211
    -0.72881
    -0.54654
    -0.31871
    -0.54654
    -0.72881
    -0.36428
    -0.31871
    -0.04532
    -0.13645
    -0.27315
    -0.09088
     0.13695
     0.27364
     0.22808
     0.00025
     0.22808
     0.09138
     0.13695
     0.82043
     0.31921
     0.50147
     0.50147
     0.54704
     0.68374
     0.54704
     0.54704
     0.41034
     0.45591
     0.41034
     0.45591
     0.45591
     0.09138
    -0.04532
    -0.36428
     0.09138
    -0.04532
    -0.59211
    -0.63768
    -0.63768
    -0.91107
    -0.68324
    -0.68324
    -0.86550
    -1.00220
    -0.77437
    -0.59211
    -0.68324
    -0.59211
    -0.68324
    -0.72881
    -0.50098
    -0.27315
    -0.77437
    -0.72881
    -0.68324
    -0.54654
    -0.50098
    -0.86550
    -0.68324
    -0.63768
    -0.77437
    -0.59211
    -0.72881
    -0.86550
    -0.95664
    -0.81994
    -0.91107
    -0.31871
    -0.50098
    -0.72881
    -0.54654
    -0.45541
    -0.36428
    -0.31871
    -0.22758
    -0.36428
    -0.31871
    -0.54654
    -0.36428
    -0.04532
    -0.18202
    -0.63768
    -0.77437
    -0.59211
    -0.59211
    -0.72881
    -1.13890
    -1.13890
    -1.32116
    -1.23003
    -1.50343
    -1.54899
    -1.45786
    -1.50343
    -1.36673
    -1.27560
    -1.27560
    -1.68569
    -1.54899
    -1.04777
    -0.81994
    -0.81994
    -0.81994
    -0.95664
    -0.63768
    -0.50098
    -0.45541
    -1.91352
    -3.41720
    -2.91597
    -1.95909
    -1.13890
    -0.77437
    -1.95909
    -2.96154
    -3.28050
    -2.91597
    -2.73371
    -2.82484
    -2.87041
    -2.73371
    -2.05022
    -1.86796
    -1.73126
    -1.82239
    -1.91352
    -1.82239
    -1.54899
    -1.54899
    -1.36673
    -1.59456
    -1.59456
    -1.09333
    -1.23003
    -1.50343
    -1.64013
    -1.09333
    -1.18447
    -1.04777
    -0.95664
    -0.95664
    -1.00220
    -0.86550
    -0.86550
    -0.77437
    -0.77437
    -0.91107
    -0.95664
    -0.36428
    -0.27315
    -0.50098
    -0.59211
    -0.59211
    -0.45541
    -0.45541
    -0.68324
    -0.54654
    -0.40985
    -0.13645
    -0.50098
    -0.18202
    -0.22758
    -0.40985
    -0.68324
    -0.22758
    -0.18202
    -0.50098
    -0.72881
    -0.31871
    -0.54654
    -0.50098
    -0.54654
    -0.36428
    -0.68324
    -0.59211
    -0.54654
    -0.54654
    -0.45541
    -0.50098
    -0.63768
    -0.68324
    -0.36428
    -0.40985
    -0.36428
    -0.45541
    -0.54654
    -0.50098
    -0.59211
    -0.27315
    -0.54654
    -0.40985
    -0.54654
    -0.45541
    -0.50098
    -0.45541
    -0.45541
    -0.72881
    -0.54654
    -0.36428
    -0.68324
    -0.68324
    -0.50098
    -0.50098
    -0.72881
    -0.40985
    -0.72881
    -0.59211
    -0.86550
    -0.81994
    -0.59211
    -0.59211
    -0.59211
    -1.18447
    -0.72881
    -1.00220
    -0.86550
    -0.77437
    -0.86550
    -0.91107
    -0.91107
    -0.91107
    -0.86550
    -0.77437
    -0.95664
    -0.91107
    -0.95664
    -0.91107
    -1.09333
    -1.18447
    -1.54899
    -1.18447
    -1.23003
    -1.36673
    -1.73126
    -1.59456
    -1.59456
    -2.00465
    -1.95909
    -1.95909
    -1.82239
    -1.95909
    -1.82239
    -1.82239
    -1.77682
    -1.59456
    -1.27560
    -1.59456
    -1.32116
    -1.45786
    -1.18447
    -1.13890
    -0.95664
    -1.00220
    -0.91107
    -0.91107
    -0.95664
    -1.04777
    -1.23003
    -1.27560
    -1.41230
    -1.50343
    -2.27805
    -2.09578
    -1.27560
    -0.91107
    -0.59211
    -0.91107
    -1.18447
    -1.09333
    -1.27560
    -0.81994
    -0.72881
    -0.40985
    -0.22758
     0.54704
     1.09383
     1.41279
     1.00270
     0.59260
    -0.40985
    -2.18692
    -2.96154
    -4.05512
    -5.69549
    -2.46031
    -2.23248
    -0.50098
    -1.73126
    -3.96399
    -4.92087
    -5.33097
    -4.55634
    -3.69059
    -3.41720
    -2.23248
    -1.45786
    -1.09333
    -0.68324
    -0.31871
    -0.31871
     0.27364
     0.00025
    -0.18202
    -0.45541
    -0.54654
    -0.50098
    -1.00220
    -0.68324
    -0.68324
    -0.86550
    -1.18447
    -1.13890
    -1.23003
    -1.54899
    -1.23003
    -1.36673
    -1.64013
    -1.95909
    -1.54899
    -1.27560
    -1.13890
    -1.13890
    -1.59456
    -1.45786
    -1.50343
    -1.50343
    -1.59456
    -1.32116
    -1.23003
    -1.23003
    -0.91107
    -1.04777
    -1.13890
    -1.18447
    -0.95664
    -0.81994
    -0.86550
    -1.04777
    -1.04777
    -1.09333
    -0.59211
    -0.72881
    -0.91107
    -1.09333
    -0.91107
    -1.18447
    -1.36673
    -1.09333
    -1.32116
    -1.41230
    -1.45786
    -1.32116
    -1.18447
    -1.18447
    -1.36673
    -1.23003
    -1.32116
    -1.27560
    -1.13890
    -1.09333
    -1.00220
    -1.23003
    -0.91107
    -0.81994
    -0.68324
    -0.95664
    -1.13890
    -1.23003
    -1.00220
    -0.86550
    -0.91107
    -1.18447
    -1.27560
    -1.13890
    -1.36673
    -1.36673
    -1.27560
    -1.41230
    -1.54899
    -1.45786
    -1.45786
    -0.95664
    -0.36428
    -0.95664
    -1.04777
    -1.04777
    -1.09333
    -1.13890
    -1.04777
    -0.81994
    -0.45541
    -0.91107
    -0.86550
    -0.81994
    -1.09333
    -1.09333
    -1.04777
    -1.18447
    -1.23003
    -1.41230
    -1.23003
    -1.23003
    -1.13890
    -0.86550
    -1.23003
    -1.00220
    -0.95664
    -0.91107
    -0.86550
    -0.59211
    -0.95664
    -1.09333
    -0.72881
    -0.40985
    -0.91107
    -0.68324
    -0.77437
    -0.91107
    -0.63768
    -0.59211
    -0.86550
    -0.77437
    -0.54654
    -0.40985
    -0.72881
    -0.36428
    -0.54654
    -0.54654
    -0.50098
    -0.59211
    -0.27315
    -0.40985
    -0.54654
    -0.45541
    -0.40985
    -0.45541
    -0.50098
    -0.40985
    -0.18202
    -0.22758
    -0.91107
    -0.45541
    -0.50098
    -0.68324
    -0.72881
    -0.40985
    -0.22758
    -0.86550
    -1.23003
    -1.32116
    -0.86550
    -0.63768
    -0.86550
    -0.95664
    -1.50343
    -1.59456
    -2.09578
    -2.50588
    -2.77927
    -2.18692
    -2.41475
    -2.82484
    -2.32361
    -2.41475
    -2.14135
    -2.09578
    -2.55144
    -3.37163
    -3.05267
    -2.41475
    -1.64013
    -1.50343
    -1.45786
    -1.41230
    -1.32116
    -0.86550
    -0.95664
    -0.72881
    -0.68324
    -0.54654
    -0.77437
    -0.59211
    -0.54654
    -0.91107
    -0.95664
    -0.77437
    -0.40985
    -0.81994
    -0.91107
    -0.77437
    -0.59211
    -1.13890
    -1.32116
    -1.32116
    -1.50343
    -0.86550
    -0.72881
    -0.59211
    -0.95664
    -0.77437
    -0.72881
    -0.68324
    -0.86550
    -0.72881
    -0.86550
    -0.68324
    -0.40985
    -0.54654
    -0.86550
    -0.72881
    -0.59211
    -0.68324
    -0.95664
    -0.95664
    -0.81994
    -0.91107
    -0.77437
    -0.77437
    -0.86550
    -1.00220
    -1.04777
    -0.95664
    -0.77437
    -0.59211
    -0.72881
    -0.77437
    -0.81994
    -0.50098
    -0.59211
    -0.86550
    -0.86550
    -1.13890
    -1.18447
    -1.04777
    -1.23003
    -1.04777
    -1.27560
    -1.36673
    -1.13890
    -1.00220
    -1.13890
    -1.45786
    -1.23003
    -1.27560
    -1.23003
    -0.95664
    -0.95664
    -1.09333
    -0.72881
    -0.72881
    -0.86550
    -0.68324
    -0.50098
    -0.77437
    -0.77437
    -0.45541
    -0.36428
    -0.77437
    -0.91107
    -0.81994
    -0.77437
    -0.77437
    -1.13890
    -1.18447
    -1.27560
    -1.27560
    -1.27560
    -1.04777
    -1.36673
    -1.27560
    -1.64013
    -1.45786
    -0.86550
    -1.36673
    -1.41230
    -1.04777
    -0.95664
    -0.77437
    -0.81994
    -0.68324
    -0.68324
    -0.27315
     0.09138
    -0.09088
    -0.18202
    -0.27315
    -0.09088
    -0.13645
     0.36477
     0.13695
     0.00025
    -0.18202
    -0.27315
     0.00025
    -0.09088
    -0.22758
    -0.31871
    -0.40985
    -0.50098
    -0.18202
    -0.40985
    -0.59211
    -0.77437
    -0.86550
    -0.31871
    -0.59211
    -0.36428
    -0.50098
    -0.63768
    -0.22758
    -0.45541
    -0.36428
    -0.40985
    -0.40985
     0.00025
     0.04581
    -0.18202
    -0.63768
    -0.81994
    -0.77437
    -0.13645
    -0.13645
    -1.18447
    -1.23003
    -0.86550
    -1.68569
    -2.96154
    -4.10069
    -3.32606
    -2.09578
    -2.27805
    -2.87041
    -3.00710
    -3.64503
    -4.14625
    -4.14625
    -3.55389
    -3.32606
    -3.59946
    -3.55389
    -3.14380
    -2.64258
    -2.55144
    -2.64258
    -2.23248
    -1.82239
    -2.27805
    -1.95909
    -1.04777
    -1.04777
    -1.09333
    -1.54899
    -1.82239
    -1.23003
    -0.72881
    -0.31871
    -0.45541
    -0.22758
    -0.50098
    -0.22758
    -0.36428
    -0.40985
    -0.36428
    -0.68324
    -0.18202
     0.09138
     0.31921
    -0.04532
    -0.18202
     0.09138
     0.50147
    -0.22758
    -0.54654
    -0.18202
     0.22808
     0.22808
     0.00025
    -0.27315
    -0.13645
    -0.13645
    -0.27315
    -0.36428
    -0.31871
    -0.59211
    -1.36673
    -1.09333
    -0.72881
    -0.54654
    -0.50098
    -0.68324
    -0.50098
    -0.63768
    -0.86550
    -0.95664
    -0.91107
    -0.54654
    -0.36428
    -0.45541
     0.09138
     0.00025
    -0.18202
     0.45591
     0.27364
     0.31921
     0.36477
     0.18251
     0.45591
     0.54704
     0.82043
     0.68374
     1.13940
     0.82043
     0.72930
     0.95713
     0.82043
     0.86600
     0.59260
     0.54704
     0.86600
     0.95713
     0.91157
     0.82043
     0.36477
     0.36477
     0.41034
     0.50147
     0.18251
     0.31921
     0.27364
     0.18251
     0.18251
     0.18251
    -0.31871
    -0.63768
    -0.54654
    -0.22758
    -0.72881
    -0.50098
    -0.86550
    -0.81994
    -0.77437
    -0.72881
    -0.91107
    -0.77437
    -1.09333
    -1.04777
    -0.86550
    -0.40985
    -0.59211
    -0.81994
    -0.91107
    -0.40985
    -0.13645
    -0.45541
    -0.04532
    -0.22758
    -0.54654
    -0.54654
    -0.40985
    -0.36428
    -0.36428
    -0.22758
    -0.50098
    -0.36428
    -0.63768
    -0.72881
    -0.86550
    -0.54654
    -0.72881
    -0.77437
    -0.59211
    -0.81994
    -0.95664
    -0.63768
    -0.50098
    -0.40985
    -0.45541
    -0.77437
    -0.68324
    -0.68324
    -0.63768
    -0.59211
    -0.59211
    -0.13645
     0.13695
    -0.09088
    -0.27315
    -0.63768
    -0.72881
    -0.91107
    -0.95664
    -1.41230
    -1.36673
    -1.86796
    -2.05022
    -1.68569
    -2.87041
    -3.59946
    -3.64503
    -2.64258
    -2.14135
    -3.18937
    -3.78172
    -3.87286
    -3.32606
    -2.87041
    -2.27805
    -2.05022
    -2.64258
    -2.50588
    -2.00465
    -0.95664
    -1.27560
    -0.95664
    -0.91107
    -0.91107
    -0.36428
    -0.22758
    -0.27315
    -0.13645
    -0.40985
    -0.18202
     0.00025
     0.09138
     0.22808
     0.36477
     0.45591
     0.22808
    -0.04532
    -0.04532
    -0.09088
    -0.09088
     0.36477
     0.31921
     0.13695
     0.04581
     0.09138
     0.13695
     0.00025
    -0.09088
    -0.09088
     0.22808
     0.04581
     0.09138
     0.04581
     0.22808
     0.31921
    -0.18202
     0.13695
    -0.27315
    -0.22758
    -0.22758
     0.00025
    -0.45541
    -0.45541
    -0.45541
    -0.27315
     0.00025
     0.00025
    -0.27315
    -0.18202
    -0.31871
    -0.13645
    -0.40985
    -0.36428
    -0.04532
    -0.36428
    -0.59211
    -0.45541
    -0.59211
    -0.59211
    -0.68324
    -0.54654
    -0.72881
    -0.59211
    -0.72881
    -1.00220
    -0.86550
    -1.09333
    -0.72881
    -0.95664
    -0.77437
    -0.81994
    -0.77437
    -0.59211
    -0.91107
    -1.18447
    -2.00465
    -1.23003
    -1.23003
    -0.95664
    -1.18447
    -1.45786
    -1.41230
    -1.32116
    -1.09333
    -1.13890
    -0.86550
    -0.81994
    -1.04777
    -0.59211
    -0.18202
    -0.18202
    -0.04532
     0.18251
     0.00025
     0.22808
     0.22808
     0.09138
    -0.09088
    -0.18202
    -0.31871
    -0.40985
    -0.36428
    -0.54654
    -0.77437
    -0.81994
    -1.27560
    -1.32116
    -1.41230
    -1.59456
    -1.64013
    -1.18447
    -1.36673
    -1.36673
    -1.64013
    -1.77682
    -1.86796
    -1.82239
    -1.64013
    -1.09333
    -1.41230
    -1.27560
    -1.32116
    -1.45786
    -1.59456
    -1.50343
    -1.59456
    -1.36673
    -1.18447
    -1.54899
    -1.41230
    -1.27560
    -1.50343
    -1.50343
    -1.64013
    -1.18447
    -1.36673
    -1.23003
    -1.59456
    -1.41230
    -1.27560
    -1.04777
    -1.45786
    -1.54899
    -1.95909
    -1.73126
    -0.81994
    -0.95664
    -1.36673
    -2.14135
    -2.59701
    -1.95909
    -2.68814
    -4.05512
    -4.37408
    -3.55389
    -1.86796
    -2.46031
    -3.50833
    -3.69059
    -4.14625
    -3.87286
    -3.32606
    -2.91597
    -2.91597
    -3.09823
    -3.05267
    -2.14135
    -1.54899
    -1.59456
    -1.45786
    -1.50343
    -1.54899
    -1.13890
    -0.77437
    -0.77437
    -0.91107
    -1.27560
    -0.91107
    -0.59211
    -0.91107
    -1.13890
    -0.81994
    -0.68324
    -0.63768
    -0.91107
    -1.32116
    -0.86550
    -0.81994
    -0.77437
    -0.63768
    -0.68324
    -1.23003
    -0.91107
    -0.63768
    -0.91107
    -1.04777
    -1.13890
    -0.81994
    -0.91107
    -0.81994
    -0.63768
    -0.91107
    -1.23003
    -0.95664
    -0.81994
    -1.13890
    -1.09333
    -1.27560
    -1.23003
    -0.86550
    -0.77437
    -1.04777
    -1.09333
    -1.18447
    -1.27560
    -1.13890
    -0.77437
    -1.18447
    -1.27560
    -1.18447
    -0.91107
    -0.86550
    -1.18447
    -1.09333
    -1.13890
    -0.95664
    -1.09333
    -0.81994
    -0.81994
    -0.91107
    -0.95664
    -0.81994
    -0.36428
    -0.95664
    -0.72881
    -0.63768
    -0.45541
    -0.50098
    -0.40985
    -0.63768
    -0.59211
    -0.72881
    -0.59211
    -0.63768
    -0.36428
    -0.50098
    -0.59211
    -0.50098
    -0.09088
    -0.54654
    -0.54654
    -0.40985
    -0.22758
    -0.22758
     0.00025
    -0.22758
     0.00025
     0.13695
     0.27364
     0.31921
     0.22808
     0.54704
     0.22808
     0.18251
     0.82043
     0.82043
     0.04581
     0.41034
     0.54704
     0.09138
    -0.22758
    -0.22758
    -0.50098
    -0.81994
    -0.77437
    -0.81994
    -1.00220
    -1.45786
    -1.36673
    -1.73126
    -2.14135
    -1.95909
    -1.68569
    -1.86796
    -1.82239
    -2.09578
    -1.77682
    -1.54899
    -1.36673
    -1.68569
    -1.32116
    -1.27560
    -1.13890
    -1.18447
    -1.23003
    -1.54899
    -2.00465
    -1.73126
    -2.23248
    -1.64013
    -0.95664
    -0.81994
    -0.95664
    -0.68324
    -1.23003
    -1.36673
    -1.18447
    -0.81994
    -0.50098
    -0.22758
     0.00025
     0.36477
     0.31921
     0.45591
     0.27364
    -0.36428
    -0.54654
     0.50147
     0.09138
    -1.41230
    -2.09578
    -2.32361
    -3.41720
    -3.55389
    -2.46031
    -1.64013
    -3.14380
    -3.64503
    -4.00955
    -4.55634
    -4.32852
    -3.41720
    -2.87041
    -2.77927
    -2.64258
    -2.27805
    -2.09578
    -2.36918
    -2.14135
    -1.41230
    -0.50098
    -0.13645
    -0.09088
    -0.40985
    -0.77437
    -0.45541
    -0.27315
    -0.13645
    -0.18202
    -0.09088
    -0.13645
    -0.40985
    -0.04532
    -0.22758
    -0.13645
     0.00025
     0.00025
    -0.22758
    -0.04532
    -0.63768
    -0.59211
    -0.63768
    -0.36428
    -0.36428
    -0.50098
    -0.63768
    -0.72881
    -0.50098
    -0.59211
    -0.63768
    -0.77437
    -0.86550
    -0.63768
    -0.50098
    -0.77437
    -0.72881
    -0.77437
    -0.81994
    -0.63768
    -0.22758
    -0.59211
    -0.63768
    -0.81994
    -0.72881
    -0.77437
    -0.86550
    -0.68324
    -0.59211
    -0.63768
    -0.59211
    -0.59211
    -0.50098
    -0.77437
    -0.95664
    -0.45541
    -0.54654
    -0.40985
    -0.27315
    -0.36428
    -0.68324
    -0.45541
    -0.27315
    -0.13645
    -0.31871
    -0.22758
    -0.36428
    -0.13645
    -0.04532
    -0.27315
    -0.09088
     0.00025
     0.09138
    -0.18202
     0.18251
     0.09138
    -0.04532
     0.31921
    -0.27315
     0.09138
     0.59260
     0.54704
     0.50147
     0.27364
     0.63817
     0.63817
     0.63817
     0.45591
     0.59260
     1.00270
     1.04826
     1.13940
     1.09383
     1.09383
     1.04826
     0.68374
     0.82043
     0.59260
     0.72930
     0.36477
     0.18251
     0.50147
     0.22808
    -0.40985
    -0.22758
    -0.18202
    -0.36428
    -0.68324
    -0.77437
    -0.91107
    -1.45786
    -1.36673
    -1.27560
    -1.23003
    -1.50343
    -2.09578
    -1.95909
    -1.64013
    -1.64013
    -1.36673
    -1.32116
    -1.45786
    -1.54899
    -1.82239
    -1.27560
    -0.77437
    -1.00220
    -1.32116
    -0.59211
    -0.68324
    -0.27315
    -0.31871
    -0.36428
    -0.18202
    -0.13645
    -0.59211
    -0.63768
    -0.22758
    -0.13645
    -0.04532
     0.41034
     0.31921
    -0.04532
     0.31921
     0.77487
     0.72930
     0.09138
    -0.50098
     0.22808
     1.41279
     0.72930
    -1.09333
    -4.23738
    -2.36918
    -2.82484
    -5.19427
    -4.10069
    -2.00465
    -1.73126
    -2.68814
    -3.82729
    -5.01200
    -5.42210
    -4.55634
    -3.41720
    -2.59701
    -2.36918
    -1.77682
    -0.91107
    -0.77437
    -0.22758
    -0.18202
    -0.22758
     0.36477
     0.91157
     0.72930
     0.50147
     0.00025
     0.04581
     0.72930
     0.27364
     0.22808
    -0.22758
    -0.31871
    -0.36428
     0.22808
     0.13695
    -0.18202
     0.09138
    -0.09088
     0.18251
     0.09138
     0.00025
    -0.13645
     0.22808
     0.54704
     0.72930
     0.86600
     1.09383
     0.86600
     1.00270
     0.91157
     0.95713
     0.82043
     0.63817
     0.68374
     0.68374
     0.54704
     0.27364
     0.31921
     0.18251
     0.31921
     0.09138
     0.59260
     0.18251
     0.04581
     0.45591
     0.04581
     0.31921
     0.36477
     0.31921
     0.27364
     0.45591
     0.41034
     0.27364
     0.18251
     0.18251
     0.45591
     0.41034
     0.27364
     0.13695
     0.31921
     0.09138
    -0.09088
     0.09138
     0.22808
     0.04581
     0.00025
     0.04581
     0.13695
    -0.09088
     0.04581
     0.09138
     0.36477
     0.22808
     0.41034
     0.18251
     0.27364
     0.45591
     0.50147
     0.22808
     0.72930
     0.63817
     0.63817
     1.00270
     0.91157
     0.86600
     1.00270
     0.82043
     1.04826
     1.13940
     1.09383
     1.18496
     1.32166
     1.27609
     1.23053
     1.23053
     1.59505
     1.23053
     1.00270
     1.18496
     1.00270
     0.68374
     0.59260
     0.18251
    -0.09088
    -0.18202
    -0.13645
    -0.31871
    -0.68324
    -0.81994
    -1.00220
    -0.81994
    -0.77437
    -0.45541
    -0.63768
    -0.91107
    -0.91107
    -0.77437
    -0.68324
    -0.72881
    -0.91107
    -1.00220
    -1.09333
    -0.72881
    -0.77437
    -0.68324
    -0.95664
    -1.27560
    -1.50343
    -1.23003
    -1.18447
    -1.23003
    -1.04777
    -0.81994
    -0.54654
    -0.77437
    -0.54654
    -0.31871
    -0.04532
     0.41034
     0.31921
     0.54704
     0.63817
     0.68374
     0.45591
     0.50147
     0.86600
     0.82043
     1.50392
     1.77732
     2.00515
     1.27609
    -0.09088
    -0.54654
     0.50147
    -0.18202
    -2.96154
    -3.41720
    -2.77927
    -3.50833
    -2.96154
    -1.77682
    -2.27805
    -4.19182
    -4.28295
    -3.96399
    -3.96399
    -2.87041
    -2.55144
    -2.14135
    -1.77682
    -1.00220
     0.22808
     0.36477
     0.68374
     1.36723
     1.36723
     1.23053
     1.73175
     1.32166
     1.23053
     1.00270
     1.04826
     1.36723
     1.59505
     0.91157
     0.91157
     1.00270
     1.00270
     0.50147
     0.54704
     0.36477
     0.59260
     0.86600
     0.91157
     0.36477
     0.36477
     0.27364
     0.00025
     0.09138
     0.13695
     0.31921
     0.31921
     0.00025
     0.27364
     0.31921
    -0.09088
    -0.36428
    -0.13645
    -0.63768
     0.18251
     0.13695
    -0.40985
     0.13695
     0.18251
     0.22808
     0.22808
     0.31921
    -0.04532
     0.31921
     0.31921
     0.72930
     0.50147
     0.54704
     0.31921
     0.22808
     0.77487
     0.82043
     0.41034
     0.36477
     0.31921
     0.50147
     0.45591
     0.27364
     0.41034
     0.31921
     0.36477
     0.59260
     0.50147
     0.27364
     0.31921
     0.27364
     0.59260
     0.68374
     0.50147
     0.45591
     0.45591
     0.45591
     0.27364
     0.45591
     0.41034
     0.27364
     0.50147
     0.45591
     0.54704
     0.45591
     0.45591
     0.13695
     0.41034
     0.77487
     0.91157
     0.54704
     0.54704
     0.63817
     0.45591
     0.59260
     0.45591
     0.63817
     0.50147
     0.95713
     0.63817
     0.72930
     0.54704
     0.41034
     0.45591
     0.63817
     0.50147
     0.59260
     0.36477
     0.50147
     0.72930
     0.72930
     0.59260
     0.95713
     0.68374
     1.36723
     1.54949
     1.09383
     1.18496
     0.54704
     0.45591
     0.31921
     0.72930
     0.54704
     0.82043
     1.09383
     1.00270
     0.54704
     0.41034
    -0.04532
     0.27364
    -0.09088
    -0.31871
    -0.27315
     0.00025
    -0.22758
    -0.40985
    -0.22758
    -0.22758
    -0.59211
    -1.00220
    -0.63768
    -0.95664
    -0.95664
    -0.72881
    -0.77437
    -0.81994
    -0.40985
    -0.50098
    -0.54654
    -0.04532
     0.54704
     0.27364
    -0.72881
    -0.36428
     1.41279
     1.54949
     1.00270
    -0.86550
    -1.95909
    -0.95664
    -2.68814
    -4.64748
    -3.23493
    -0.13645
    -0.22758
    -1.09333
    -2.05022
    -3.23493
    -4.32852
    -3.32606
    -2.23248
    -1.64013
    -1.41230
    -1.04777
     0.09138
     0.45591
     0.86600
     0.72930
     0.18251
     0.41034
     0.72930
     1.32166
     0.91157
     1.23053
     0.82043
     1.18496
     1.00270
     0.72930
     0.72930
     0.82043
     0.31921
     0.31921
     0.22808
     0.45591
     0.50147
     0.63817
     0.72930
     0.50147
     0.59260
     0.31921
     0.09138
    -0.04532
     0.50147
     0.59260
     0.63817
     0.50147
     0.41034
     0.27364
     0.45591
     0.27364
     0.72930
     0.13695
     0.22808
     0.04581
     0.13695
     0.09138
     0.31921
    -0.18202
    -0.36428
    -0.04532
    -0.22758
    -0.13645
     0.00025
    -0.36428
    -0.18202
    -0.36428
    -0.22758
    -0.50098
    -0.54654
    -0.36428
    -0.09088
     0.00025
    -0.13645
    -0.45541
     0.13695
     0.31921
     0.27364
     0.36477
     0.41034
     0.54704
     0.22808
     0.50147
     0.77487
     0.77487
     0.82043
     0.63817
     0.63817
     0.72930
     0.82043
     0.50147
     0.54704
     1.04826
     0.63817
     0.63817
     0.63817
     0.54704
     0.50147
     0.50147
     0.63817
     0.59260
     0.45591
     0.41034
     0.41034
     0.72930
     0.63817
     0.59260
     0.22808
     0.82043
     0.59260
     0.59260
     0.72930
     0.36477
     0.50147
     0.54704
     0.54704
     0.68374
     0.82043
     0.50147
     0.68374
     0.63817
     0.95713
     1.13940
     0.91157
     1.41279
     1.13940
     0.82043
     0.86600
     0.41034
    -0.22758
    -0.40985
    -0.36428
    -0.13645
     0.04581
    -0.18202
    -0.50098
    -0.45541
    -0.86550
    -0.59211
    -0.91107
    -0.68324
    -0.40985
    -0.27315
     0.22808
     0.45591
     0.45591
     0.68374
     0.91157
     1.18496
     1.00270
     0.68374
     0.68374
     0.54704
     0.22808
     0.00025
    -0.09088
     0.27364
     0.18251
    -0.31871
    -1.04777
    -1.09333
    -0.91107
    -0.36428
    -0.59211
    -1.32116
    -1.59456
    -1.13890
    -1.04777
    -1.27560
    -3.46276
    -5.05757
    -4.32852
    -1.54899
    -0.27315
    -1.09333
    -2.27805
    -2.68814
    -3.00710
    -3.46276
    -2.96154
    -2.18692
    -1.23003
    -1.18447
    -0.81994
    -0.59211
    -0.59211
    -0.31871
    -0.04532
    -0.22758
    -0.18202
     0.00025
     0.31921
     0.13695
     0.22808
     0.00025
     0.22808
     0.18251
     0.18251
     0.22808
     0.31921
     0.41034
     0.09138
     0.00025
     0.18251
     0.31921
     0.31921
     0.59260
     0.27364
     0.22808
     0.27364
     0.18251
     0.09138
     0.13695
     0.18251
     0.18251
     0.31921
     0.27364
     0.27364
     0.18251
     0.50147
     0.68374
     0.41034
     0.36477
    -0.27315
    -0.27315
     0.13695
     0.45591
     0.22808
     0.27364
     0.18251
     0.18251
     0.36477
     0.18251
    -0.09088
    -0.27315
     0.09138
     0.00025
    -0.22758
     0.13695
    -0.22758
     0.00025
    -0.31871
     0.00025
    -0.36428
    -0.36428
    -0.36428
    -0.45541
    -0.63768
    -0.13645
    -0.36428
    -0.36428
    -0.40985
    -0.22758
    -0.40985
    -0.18202
    -0.04532
     0.09138
    -0.36428
     0.00025
     0.04581
    -0.04532
    -0.04532
    -0.31871
     0.13695
     0.36477
     0.00025
     0.00025
     0.04581
     0.00025
    -0.13645
     0.09138
     0.18251
    -0.13645
    -0.27315
    -0.45541
     0.09138
     0.31921
     0.41034
     0.13695
     0.27364
     0.31921
     0.22808
     0.18251
     0.36477
     0.27364
     0.18251
     0.13695
     0.95713
     0.77487
     0.31921
     0.45591
     0.50147
     0.59260
     0.59260
     0.45591
     0.50147
     0.86600
     0.95713
     0.91157
     1.18496
     1.13940
     1.41279
     1.50392
     1.36723
     0.77487
     0.36477
     0.00025
    -0.31871
     0.09138
     0.04581
    -0.27315
    -0.45541
    -0.68324
    -0.91107
    -0.86550
    -1.27560
    -1.54899
    -1.68569
    -1.68569
    -1.13890
    -0.86550
    -1.18447
    -1.41230
    -1.27560
    -0.54654
     0.04581
     0.45591
    -0.09088
    -0.36428
    -0.09088
    -0.09088
     0.41034
     0.09138
    -1.54899
    -3.87286
    -3.50833
    -1.23003
     0.95713
     0.54704
    -0.91107
    -1.45786
    -1.45786
    -1.73126
    -2.96154
    -2.55144
    -1.68569
    -0.40985
    -0.45541
    -0.40985
    -0.31871
    -0.40985
    -0.40985
    -0.13645
    -0.54654
    -0.95664
    -0.91107
    -0.36428
     0.13695
     0.09138
    -0.31871
    -0.72881
    -0.13645
    -0.18202
    -0.18202
    -0.45541
     0.00025
     0.13695
     0.00025
    -0.09088
     0.04581
    -0.09088
     0.36477
     0.41034
     0.36477
     0.27364
     0.22808
     0.27364
     0.54704
     0.09138
     0.13695
     0.50147
     0.36477
     0.22808
     0.31921
     0.27364
     0.31921
     0.09138
     0.13695
     0.31921
     0.22808
     0.13695
     0.09138
    -0.04532
     0.18251
     0.36477
     0.36477
     0.18251
     0.27364
     0.36477
     0.18251
     0.36477
     0.50147
     0.27364
     0.27364
     0.59260
     0.22808
     0.18251
     0.41034
     0.31921
     0.22808
     0.22808
    -0.09088
     0.18251
     0.36477
     0.36477
     0.04581
     0.09138
     0.18251
     0.00025
    -0.04532
     0.00025
    -0.18202
     0.04581
     0.13695
     0.00025
    -0.04532
     0.00025
     0.13695
     0.00025
    -0.31871
     0.18251
    -0.40985
    -0.50098
     0.00025
     0.18251
    -0.22758
    -0.18202
    -0.27315
    -0.09088
     0.09138
     0.09138
     0.00025
    -0.36428
     0.04581
     0.04581
     0.00025
     0.18251
     0.27364
     0.31921
     0.27364
     0.50147
     0.41034
     0.22808
     0.09138
     0.09138
     0.36477
     0.50147
     0.59260
     0.18251
     0.00025
     0.00025
     0.09138
    -0.22758
     0.09138
    -0.45541
    -0.40985
     0.27364
     0.00025
     0.22808
     0.59260
     0.45591
     0.18251
     0.18251
     0.09138
    -0.36428
    -0.54654
    -0.68324
    -0.59211
     0.13695
     0.50147
     0.22808
    -0.45541
    -0.50098
    -0.36428
    -0.95664
    -0.81994
    -0.54654
    -0.77437
    -0.18202
     0.27364
     0.18251
     0.09138
    -0.40985
    -0.50098
    -0.72881
    -0.45541
    -1.32116
    -1.73126
    -1.04777
     0.36477
     1.23053
     0.22808
    -1.27560
    -1.82239
    -1.86796
    -2.09578
    -2.82484
    -4.78417
    -3.91842
    -0.81994
     0.31921
     0.09138
    -1.04777
    -2.05022
    -2.82484
    -2.46031
    -1.54899
    -1.32116
    -0.91107
    -0.36428
     0.22808
     0.72930
     0.54704
     0.72930
     0.72930
     0.91157
     0.82043
     1.00270
     0.86600
     0.63817
     0.59260
     0.82043
     0.59260
     0.59260
     0.63817
     0.59260
     0.31921
     0.09138
     0.41034
     0.91157
     0.63817
     0.54704
     0.50147
     0.68374
     0.36477
     0.27364
     0.27364
     0.54704
     0.54704
     0.41034
     0.77487
     0.50147
     0.50147
     0.27364
     0.41034
     0.18251
     0.36477
     0.09138
     0.31921
     0.09138
     0.31921
     0.50147
     0.13695
     0.18251
     0.31921
     0.13695
     0.36477
     0.54704
     0.63817
     0.50147
     0.31921
     0.45591
     0.72930
     0.54704
     0.59260
     0.59260
     0.63817
     0.86600
     0.86600
     0.50147
     0.72930
     0.82043
     0.72930
     0.86600
     0.50147
     0.63817
     0.72930
     0.59260
     0.68374
     0.41034
     0.54704
     0.54704
     0.54704
     0.82043
     0.59260
     0.50147
     0.91157
     0.50147
     0.45591
     0.50147
     0.54704
     0.91157
     0.50147
     0.68374
     0.91157
     0.72930
     0.95713
     0.72930
     0.86600
     0.82043
     0.77487
     0.50147
     0.50147
     0.59260
     0.63817
     0.72930
     1.04826
     0.82043
     0.41034
     0.72930
     0.59260
     0.63817
     0.45591
     0.86600
     0.82043
     0.77487
     0.91157
     0.50147
     0.54704
     1.00270
     0.82043
     0.82043
     0.95713
     1.09383
     0.82043
     0.82043
     0.82043
     0.63817
     1.00270
     0.77487
     0.82043
     0.68374
     0.72930
     0.72930
     0.72930
     1.32166
     1.23053
     0.91157
     0.36477
     0.45591
     0.59260
    -0.04532
     0.36477
     0.36477
     0.63817
     0.82043
     0.04581
    -0.18202
     0.00025
    -0.09088
    -0.40985
    -0.40985
    -0.13645
    -0.45541
    -0.54654
    -0.40985
    -0.50098
    -0.36428
    -0.86550
    -0.91107
    -0.40985
     0.77487
     0.86600
    -0.27315
    -2.09578
    -1.59456
     0.13695
     0.00025
    -1.64013
    -2.32361
    -1.73126
    -1.50343
    -2.77927
    -2.87041
    -2.14135
    -1.36673
    -2.96154
    -2.87041
    -2.46031
    -2.18692
    -1.77682
    -1.59456
    -1.82239
    -1.95909
    -0.81994
    -0.13645
     0.68374
     0.72930
     0.91157
     0.82043
     1.18496
     1.23053
     1.36723
     1.13940
     1.68619
     1.64062
     1.23053
     1.27609
     1.36723
     1.13940
     1.32166
     1.36723
     1.09383
     1.41279
     1.32166
     1.32166
     1.18496
     1.00270
     1.27609
     1.23053
     1.23053
     1.23053
     1.32166
     1.13940
     1.41279
     1.18496
     1.59505
     1.36723
     0.91157
     1.04826
     1.13940
     1.13940
     1.13940
     1.23053
     0.82043
     1.04826
     1.13940
     1.18496
     0.82043
     0.86600
     0.82043
     0.68374
     0.86600
     1.13940
     0.86600
     0.77487
     0.86600
     0.82043
     0.82043
     0.63817
     0.50147
     0.50147
     0.72930
     0.72930
     0.54704
     0.22808
     0.41034
     0.31921
    -0.18202
     0.59260
     0.41034
     0.13695
     0.27364
     0.27364
     0.63817
     0.27364
     0.18251
     0.27364
     0.41034
     0.59260
     0.82043
     1.00270
     0.59260
     0.91157
     0.54704
     1.23053
     1.23053
     1.09383
     1.00270
     1.18496
     1.32166
     1.36723
     1.59505
     1.23053
     1.18496
     1.13940
     1.36723
     1.23053
     1.18496
     1.18496
     0.95713
     0.91157
     1.41279
     1.36723
     1.00270
     1.04826
     1.13940
     1.36723
     1.00270
     0.95713
     1.04826
     1.41279
     1.68619
     1.32166
     1.59505
     1.59505
     1.50392
     1.77732
     1.91402
     1.50392
     1.59505
     1.59505
     1.64062
     1.45836
     1.18496
     1.00270
     0.91157
     1.04826
     1.18496
     1.18496
     0.54704
     0.36477
     0.91157
     0.59260
     0.82043
     1.23053
     0.86600
     0.54704
     0.63817
     0.50147
     0.77487
     0.95713
     1.27609
     1.13940
     0.95713
     1.09383
     0.59260
    -0.04532
     0.18251
     0.95713
     1.32166
     0.91157
    -1.27560
    -2.09578
    -1.59456
     0.09138
     0.22808
    -0.40985
    -0.72881
    -1.45786
    -0.09088
    -0.68324
    -2.27805
    -4.73861
    -3.00710
    -0.63768
     1.00270
     1.13940
    -0.45541
    -0.77437
    -0.81994
    -0.54654
    -0.36428
     0.27364
     0.50147
     0.82043
     1.04826
     1.18496
     1.32166
     1.45836
     1.18496
     1.23053
     1.04826
     1.82288
     1.54949
     1.36723
     1.41279
     1.09383
     1.27609
     1.23053
     1.04826
     1.36723
     1.04826
     1.09383
     1.09383
     1.27609
     1.23053
     0.86600
     0.31921
     0.45591
     0.77487
     0.68374
     0.77487
     1.04826
     1.27609
     1.36723
     1.09383
     1.09383
     1.13940
     1.09383
     1.36723
     1.50392
     1.73175
     1.32166
     1.09383
     1.45836
     1.68619
     1.50392
     1.09383
     1.27609
     1.18496
     1.13940
     1.09383
     1.18496
     1.09383
     1.09383
     1.09383
     1.32166
     1.23053
     1.09383
     0.82043
     1.09383
     1.36723
     1.41279
     1.13940
     1.09383
     1.04826
     1.13940
     1.13940
     1.04826
     0.82043
     1.00270
     1.27609
     0.91157
     0.95713
     0.95713
     0.86600
     0.63817
     1.04826
     1.09383
     0.82043
     0.91157
     0.86600
     0.82043
     0.77487
     0.77487
     1.04826
     0.91157
     0.86600
     0.86600
     1.04826
     1.00270
     0.95713
     0.72930
     0.86600
     1.04826
     0.82043
     1.00270
     0.91157
     0.95713
     0.91157
     0.86600
     0.72930
     0.91157
     0.95713
     1.13940
     1.27609
     1.13940
     1.23053
     1.13940
     1.13940
     1.45836
     1.50392
     1.13940
     0.63817
     0.77487
     0.72930
     0.36477
     0.59260
     0.31921
     0.27364
     0.36477
     0.27364
     0.27364
     0.04581
    -0.22758
    -0.31871
    -0.13645
     0.41034
     0.13695
     0.36477
     0.63817
     0.77487
     1.13940
     0.82043
     0.63817
     0.45591
     0.63817
     1.23053
     1.09383
     1.13940
     1.18496
     0.18251
     0.27364
     0.45591
     0.68374
     0.50147
    -0.09088
    -0.77437
     0.50147
     2.09628
     1.59505
     1.23053
     0.13695
    -0.72881
    -0.27315
     0.59260
     1.45836
     0.59260
    -1.82239
    -3.09823
    -2.23248
     0.68374
     1.86845
     0.31921
     0.04581
    -0.95664
    -0.68324
    -1.36673
    -1.09333
    -0.50098
     0.50147
     1.13940
     1.00270
     1.04826
     1.27609
     1.68619
     1.73175
     1.68619
     1.45836
     1.32166
     1.13940
     1.36723
     1.23053
     1.59505
     1.13940
     0.72930
     1.18496
     1.41279
     1.32166
     1.04826
     0.91157
     1.13940
     1.04826
     0.86600
     0.77487
     0.91157
     0.86600
     1.13940
     1.00270
     1.00270
     1.18496
     1.32166
     1.09383
     1.36723
     1.13940
     1.00270
     0.91157
     0.86600
     1.13940
     1.13940
     1.18496
     0.95713
     1.04826
     0.68374
     1.00270
     0.91157
     0.91157
     1.04826
     0.59260
     0.63817
     0.72930
     0.59260
     0.41034
     0.68374
     0.91157
     1.00270
     1.27609
     1.23053
     1.09383
     0.36477
     0.59260
     0.68374
     0.72930
     1.04826
     1.00270
     1.32166
     1.32166
     1.23053
     1.23053
     0.63817
     1.23053
     1.36723
     1.41279
     1.36723
     1.23053
     1.32166
     1.18496
     1.04826
     1.13940
     1.18496
     1.23053
     1.13940
     1.00270
     1.04826
     1.23053
     0.91157
     0.77487
     1.13940
     0.82043
     0.91157
     1.04826
     0.91157
     0.91157
     0.86600
     0.91157
     1.00270
     1.13940
     1.32166
     1.32166
     1.23053
     1.32166
     1.09383
     1.09383
     1.00270
     0.59260
     0.63817
     0.68374
     0.18251
    -0.09088
     0.09138
     0.09138
     0.00025
     0.18251
    -0.04532
    -0.22758
    -0.13645
    -0.18202
    -0.31871
    -0.22758
     0.41034
     0.45591
     0.68374
     0.86600
     1.18496
     1.13940
     1.09383
     1.23053
     1.41279
     1.41279
     1.36723
     1.41279
     1.36723
     1.50392
     1.23053
     1.00270
     1.36723
     1.09383
     0.54704
     0.77487
     0.91157
     1.00270
     0.54704
    -0.27315
    -0.27315
     0.45591
     0.95713
     1.23053
     0.45591
    -0.22758
     0.00025
     0.00025
     0.54704
     0.77487
    -0.68324
    -3.00710
    -3.18937
    -0.59211
     1.50392
     0.68374
    -0.09088
    -0.18202
    -0.54654
    -1.00220
    -1.09333
    -1.32116
    -0.45541
     0.63817
     1.18496
     1.82288
     1.36723
     1.18496
     1.50392
     1.23053
     1.27609
     1.41279
     1.13940
     1.50392
     1.68619
     1.82288
     1.23053
     1.13940
     1.54949
     1.36723
     1.04826
     1.68619
     1.73175
     1.32166
     1.18496
     0.95713
     1.18496
     1.32166
     1.13940
     1.09383
     1.41279
     1.18496
     1.41279
     1.23053
     1.13940
     1.00270
     0.82043
     1.41279
     1.32166
     1.45836
     1.54949
     1.50392
     1.23053
     1.04826
     1.00270
     1.09383
     1.32166
     1.41279
     1.13940
     1.09383
     1.00270
     1.27609
     1.00270
     0.86600
     0.72930
     0.82043
     0.68374
     0.95713
     1.04826
     1.18496
     0.91157
     0.68374
     0.68374
     0.86600
     0.72930
     0.59260
     0.59260
     0.82043
     0.45591
     0.77487
     1.00270
     0.63817
     0.31921
     1.00270
     0.86600
     0.86600
     0.59260
     0.68374
     0.63817
     0.82043
     0.95713
     0.45591
     0.45591
     0.59260
     0.59260
     0.72930
     1.32166
     1.32166
     0.72930
     0.68374
     0.95713
     1.13940
     0.63817
     1.04826
     1.04826
     1.23053
     1.73175
     1.41279
     1.36723
     0.72930
     0.72930
     0.31921
     0.22808
     0.22808
    -0.09088
     0.09138
     0.00025
     0.09138
    -0.09088
    -0.09088
    -0.40985
    -0.54654
    -0.40985
    -0.13645
    -0.31871
     0.09138
     0.41034
     0.54704
     0.82043
     0.91157
     0.82043
     0.86600
     1.09383
     1.18496
     1.41279
     1.36723
     1.09383
     1.32166
     1.36723
     1.50392
     1.13940
     1.00270
     1.13940
     0.91157
     1.00270
     1.18496
     1.32166
     1.04826
     1.18496
     1.23053
     0.86600
     0.72930
     1.00270
     1.00270
     0.68374
     0.09138
     0.27364
     0.72930
     1.41279
     1.36723
     0.72930
     0.45591
     0.54704
     0.09138
     0.54704
     0.95713
    -0.72881
    -3.09823
    -2.96154
    -0.50098
     2.05071
     1.27609
     0.41034
    -0.54654
    -1.04777
    -1.41230
    -1.64013
    -0.86550
     0.36477
     0.59260
     0.72930
     1.00270
     1.18496
     1.32166
     1.13940
     1.04826
     0.91157
     1.04826
     1.18496
     1.45836
     1.27609
     1.04826
     0.63817
     1.00270
     1.32166
     1.09383
     1.00270
     1.09383
     1.13940
     0.95713
     0.68374
     0.95713
     1.04826
     1.36723
     1.13940
     1.13940
     1.04826
     0.72930
     0.95713
     0.91157
     1.13940
     1.23053
     1.04826
     1.04826
     0.91157
     0.82043
     0.91157
     0.82043
     0.95713
     0.82043
     0.95713
     1.00270
     1.09383
     0.72930
     0.45591
     0.54704
     0.91157
     1.36723
     0.86600
     0.72930
     0.95713
     1.04826
     0.91157
     0.91157
     0.72930
     0.77487
     0.82043
     1.09383
     0.91157
     0.59260
     0.09138
     0.45591
     1.13940
     1.23053
     1.04826
     0.86600
     0.31921
     0.00025
     0.63817
     0.77487
     0.86600
     0.72930
     0.63817
     0.54704
     0.63817
     0.59260
     0.59260
     0.41034
     0.82043
     0.82043
     0.63817
     0.50147
     0.50147
     0.54704
     0.82043
     0.68374
     0.45591
     0.00025
    -0.27315
     0.18251
     0.27364
    -0.13645
    -0.31871
    -0.86550
    -0.91107
    -0.54654
    -0.27315
    -0.50098
    -0.59211
    -0.54654
    -0.50098
    -0.36428
    -0.40985
    -0.18202
     0.13695
     0.36477
     0.27364
     0.50147
     0.45591
     0.72930
     0.68374
     0.82043
     0.86600
     0.68374
     0.91157
     0.95713
     1.32166
     1.32166
     1.23053
     1.59505
     1.23053
     1.41279
     1.27609
     1.27609
     1.54949
     1.68619
     1.54949
     1.77732
     2.05071
     1.59505
     1.18496
     0.68374
     0.63817
     0.91157
     0.77487
     0.41034
     0.68374
     1.59505
     0.82043
    -0.40985
    -1.45786
    -1.41230
    -0.63768
     0.36477
     0.91157
     0.27364
    -0.45541
    -0.59211
    -0.31871
     0.31921
     0.22808
    -0.86550
    -2.91597
    -2.46031
    -0.31871
     1.18496
     2.00515
     0.91157
    -0.09088
    -0.27315
     0.09138
     0.22808
     0.18251
     0.72930
     1.13940
     1.68619
     1.86845
     2.00515
     2.05071
     1.59505
     1.68619
     1.64062
     1.59505
     1.64062
     1.77732
     1.41279
     1.41279
     1.86845
     1.23053
     1.36723
     1.45836
     1.23053
     1.23053
     1.36723
     1.41279
     1.32166
     1.00270
     1.09383
     1.09383
     1.27609
     1.41279
     0.82043
     1.04826
     1.18496
     0.91157
     0.95713
     0.86600
     0.95713
     0.91157
     0.82043
     0.95713
     1.00270
     1.13940
     0.82043
     0.91157
     0.86600
     0.72930
     0.86600
     0.50147
     1.00270
     1.04826
     0.72930
     1.09383
     0.82043
     0.54704
     0.82043
     0.95713
     0.91157
     0.72930
     1.00270
     0.82043
     1.04826
     0.86600
     1.00270
     0.50147
     0.77487
     1.00270
     0.63817
     0.95713
     0.63817
     0.72930
     0.86600
     0.86600
     0.77487
     0.77487
     0.82043
     0.82043
     0.68374
     1.09383
     1.09383
     0.63817
     0.54704
     1.23053
     0.82043
     0.45591
     0.54704
     0.27364
     0.18251
    -0.27315
    -0.40985
    -0.40985
    -0.54654
    -0.54654
    -0.86550
    -0.54654
    -0.59211
    -0.72881
    -1.09333
    -0.77437
    -0.54654
    -0.59211
    -0.13645
    -0.36428
    -0.31871
     0.13695
     0.50147
     0.54704
     0.82043
     0.63817
     0.82043
     0.63817
     1.13940
     0.95713
     0.82043
     1.09383
     1.36723
     1.09383
     1.13940
     1.13940
     0.91157
     1.04826
     1.09383
     1.54949
     1.36723
     1.18496
     1.18496
     0.91157
     1.04826
     1.09383
     1.09383
     1.04826
     0.91157
     0.59260
     1.00270
     1.09383
     1.13940
     0.63817
     0.36477
     0.77487
     1.23053
     1.18496
     1.04826
     0.91157
     1.23053
     1.09383
     1.00270
     0.72930
     1.09383
     1.04826
     0.54704
     0.50147
     0.31921
     0.00025
     0.77487
     0.91157
     0.45591
    -0.18202
    -0.77437
    -0.09088
    -0.50098
    -0.18202
    -2.05022
    -4.92087
    -2.50588
     1.00270
     1.45836
     0.68374
    -0.59211
    -1.73126
    -2.36918
    -2.09578
    -0.86550
     0.41034
     0.68374
     0.54704
     0.77487
     1.09383
     0.95713
     0.50147
     0.59260
     0.77487
     0.86600
     1.41279
     1.54949
     1.13940
     0.82043
     0.77487
     0.91157
     0.63817
     1.13940
     1.59505
     1.54949
     1.36723
     1.41279
     0.95713
     1.41279
     1.59505
     1.41279
     1.54949
     1.68619
     1.73175
     1.32166
     1.59505
     1.18496
     1.41279
     1.45836
     1.23053
     1.00270
     1.09383
     0.95713
     0.86600
     0.95713
     1.13940
     0.95713
     0.59260
     0.77487
     0.95713
     0.91157
     0.82043
     0.54704
     0.86600
     0.86600
     0.95713
     0.91157
     0.91157
     0.82043
     0.77487
     0.86600
     1.13940
     1.09383
     0.95713
     0.72930
     0.91157
     0.86600
     0.77487
     0.22808
     0.50147
     0.18251
     0.36477
     0.27364
    -0.04532
    -0.36428
    -0.22758
    -0.18202
     0.27364
     0.09138
    -0.36428
    -0.13645
     0.00025
     0.00025
    -0.09088
     0.00025
     0.09138
     0.18251
     0.22808
     0.18251
     0.41034
     0.00025
     0.09138
     0.18251
     0.04581
    -0.09088
     0.09138
    -0.18202
     0.13695
    -0.13645
    -0.09088
    -0.09088
     0.00025
     0.22808
     0.45591
     0.54704
     0.54704
     0.36477
     0.54704
     0.59260
     0.54704
     0.95713
     1.00270
     0.68374
     0.72930
     0.54704
     0.95713
     1.09383
     1.00270
     0.86600
     0.95713
     1.09383
     1.04826
     1.04826
     0.59260
     0.72930
     0.82043
     1.27609
     0.91157
     0.82043
     0.82043
     0.95713
     1.04826
     0.82043
     0.59260
     0.63817
     0.86600
     0.91157
     0.91157
     0.72930
     0.82043
     0.77487
     0.63817
     1.00270
     1.18496
     0.86600
     1.00270
     1.13940
     1.23053
     1.09383
     1.13940
     1.09383
     1.32166
     1.50392
     1.59505
     1.13940
     1.00270
     1.13940
     1.00270
     1.18496
     2.09628
     1.91402
     2.27854
     2.27854
     1.41279
     1.41279
     1.68619
     1.59505
    -1.27560
    -2.96154
    -3.78172
    -3.00710
     0.50147
     2.05071
     1.77732
    -1.45786
    -2.68814
    -3.91842
    -4.00955
    -3.05267
    -2.09578
    -1.18447
    -0.36428
     0.09138
     0.50147
     1.04826
     0.91157
     0.68374
     0.82043
     1.00270
     1.04826
     0.45591
     0.68374
     1.32166
     1.09383
     1.04826
     0.82043
     0.95713
     0.91157
     0.91157
     0.86600
     0.31921
     0.45591
     0.59260
     0.31921
     0.09138
     0.00025
    -0.09088
    -0.18202
    -0.13645
    -0.31871
    -0.27315
    -0.40985
    -0.54654
    -0.59211
    -0.68324
    -0.86550
    -1.23003
    -0.50098
    -0.13645
    -0.31871
    -0.40985
    -0.13645
    -0.22758
    -0.36428
     0.59260
     0.54704
     0.27364
     0.72930
     0.68374
     0.63817
     0.77487
     0.91157
     0.91157
     0.82043
     0.82043
     0.95713
     1.04826
     1.04826
     0.86600
     0.77487
     1.23053
     1.13940
     0.86600
     1.04826
     0.82043
     1.09383
     0.91157
     0.68374
     0.86600
     0.72930
     0.82043
     0.50147
     0.77487
     0.50147
     0.36477
     0.27364
     0.41034
     0.54704
     0.50147
     0.54704
     0.45591
     0.45591
     0.68374
     0.45591
     0.68374
     0.54704
     0.63817
     0.72930
     0.86600
     1.00270
     0.82043
     0.68374
     0.63817
     0.91157
     1.00270
     0.86600
     1.00270
     0.86600
     0.63817
     0.82043
     0.72930
     0.77487
     0.59260
     0.72930
     0.72930
     0.63817
     0.36477
     0.54704
     0.22808
     0.59260
     1.00270
     0.68374
     0.50147
     0.36477
     0.45591
     0.63817
     0.86600
     0.59260
     0.77487
     0.86600
     0.86600
     1.09383
     1.09383
     0.91157
     0.63817
     1.00270
     1.18496
     1.09383
     1.00270
     0.91157
     1.04826
     1.04826
     1.13940
     1.32166
     0.95713
     1.13940
     1.13940
     1.13940
     1.09383
     1.23053
     0.95713
     1.04826
     1.09383
     1.32166
     1.36723
     1.18496
     1.32166
     1.09383
     1.09383
     0.82043
     1.18496
     1.73175
     2.05071
     1.45836
     0.63817
     0.63817
     1.95958
     1.77732
     2.18741
     1.00270
    -0.18202
     0.54704
     0.04581
    -1.27560
    -2.91597
    -0.81994
     0.91157
     0.27364
    -0.54654
    -1.45786
    -2.55144
    -2.96154
    -2.09578
    -2.00465
    -1.77682
    -1.54899
    -0.95664
     0.09138
    -0.50098
    -0.36428
    -0.09088
     0.09138
     0.50147
     0.41034
     0.91157
     0.95713
     1.13940
     1.04826
     1.27609
     0.86600
     1.13940
     1.00270
     1.00270
     1.32166
     1.54949
     1.36723
     1.00270
     0.59260
     0.72930
     0.59260
     0.72930
     0.41034
     0.82043
     0.82043
     0.86600
     0.82043
     0.63817
     0.91157
     0.86600
     0.54704
     0.63817
     0.54704
    -0.04532
     0.41034
     0.31921
     0.04581
    -0.09088
    -0.09088
    -0.50098
    -0.09088
     0.22808
    -0.13645
    -0.31871
     0.04581
    -0.45541
    -0.45541
    -0.18202
    -0.27315
    -0.18202
     0.09138
     0.31921
     0.72930
     0.54704
     0.27364
     0.36477
     0.45591
     0.50147
     0.68374
     0.68374
     0.95713
     1.23053
     0.86600
     1.00270
     0.82043
     0.63817
     0.77487
     0.68374
     0.95713
     1.00270
     0.91157
     0.82043
     0.82043
     0.50147
     0.82043
     0.27364
     0.50147
     0.63817
     0.50147
     0.54704
     0.59260
     0.50147
     0.27364
     0.36477
     0.50147
     0.41034
     0.45591
     0.27364
     0.22808
     0.41034
     0.31921
     0.27364
     0.18251
     0.59260
     0.41034
     0.50147
     0.50147
     0.36477
     0.27364
     0.45591
     0.41034
     0.68374
     0.54704
     0.63817
     0.72930
     0.63817
     0.72930
     0.68374
     0.63817
     0.72930
     0.72930
     0.63817
     0.91157
     0.91157
     0.82043
     0.82043
     0.59260
     1.09383
     1.00270
     1.04826
     1.32166
     0.95713
     1.09383
     1.23053
     0.77487
     1.09383
     1.45836
     1.32166
     1.04826
     1.09383
     1.04826
     0.91157
     0.63817
     0.82043
     1.18496
     0.41034
     0.18251
     0.82043
     1.41279
     0.91157
    -0.22758
    -1.09333
    -1.09333
    -0.54654
     0.00025
     0.04581
    -1.00220
    -1.27560
    -1.04777
    -1.04777
    -1.23003
    -1.59456
    -3.32606
    -4.28295
    -3.50833
    -1.59456
    -0.27315
    -1.23003
    -1.95909
    -2.18692
    -2.59701
    -2.50588
    -1.77682
    -1.04777
    -0.81994
    -0.59211
    -0.22758
     0.18251
     0.36477
     0.36477
     0.45591
     0.72930
     1.04826
     0.77487
     1.23053
     1.13940
     0.95713
     1.13940
     1.41279
     1.04826
     1.04826
     0.91157
     1.00270
     1.04826
     1.09383
     0.82043
     0.68374
     0.77487
     0.77487
     0.77487
     1.00270
     1.04826
     0.86600
     0.72930
     1.13940
     1.09383
     1.04826
     1.13940
     0.59260
     0.63817
     1.04826
     1.27609
     1.04826
     0.82043
     0.59260
     0.68374
     0.27364
     0.82043
     0.45591
     0.27364
     0.59260
     1.00270
     0.36477
     0.18251
     0.31921
     0.50147
     0.68374
     0.54704
     0.63817
     0.63817
     0.27364
     0.59260
     0.36477
     0.82043
     0.63817
     0.63817
     0.86600
     0.77487
     0.91157
     0.72930
     0.72930
     0.72930
     0.77487
     0.95713
     0.63817
     0.63817
     0.68374
     0.82043
     0.59260
     0.45591
     0.41034
     0.22808
     0.27364
     0.45591
     0.50147
     0.50147
     0.22808
     0.41034
     0.27364
     0.22808
     0.36477
     0.54704
     0.54704
     0.27364
     0.00025
     0.59260
     0.63817
     0.27364
     0.00025
     0.27364
     0.09138
     0.31921
     0.36477
     0.09138
     0.04581
     0.50147
     0.72930
     0.54704
     0.41034
     0.59260
     0.72930
     0.72930
     1.13940
     1.18496
     0.95713
     1.00270
     1.27609
     1.00270
     0.95713
     0.91157
     0.72930
     0.82043
     0.91157
     1.00270
     1.23053
     0.77487
     0.63817
     0.50147
     0.72930
     0.82043
     0.63817
     0.50147
     0.68374
     0.45591
     0.95713
     0.54704
     0.54704
     0.41034
     0.09138
     0.31921
     0.50147
     0.54704
    -0.04532
    -0.86550
    -0.95664
    -0.59211
    -0.18202
     0.41034
     0.68374
    -0.68324
    -1.41230
    -1.18447
    -1.00220
    -0.13645
    -0.50098
    -2.14135
    -3.64503
    -3.05267
    -0.68324
     1.23053
     0.04581
    -0.04532
    -0.72881
    -1.09333
    -1.23003
    -0.95664
    -0.36428
     0.31921
     0.91157
     1.04826
     1.09383
     1.41279
     1.41279
     1.04826
     0.72930
     0.50147
     0.36477
     0.41034
     0.09138
    -0.36428
     0.27364
     0.27364
    -0.09088
     0.13695
     0.09138
     0.00025
    -0.27315
     0.00025
     0.04581
     0.27364
     0.36477
     0.22808
     0.41034
     0.50147
     0.63817
     0.72930
     0.77487
     0.72930
     0.59260
     0.50147
     0.59260
     0.41034
     0.13695
     0.27364
     0.41034
     0.36477
     0.22808
     0.22808
    -0.18202
     0.00025
     0.45591
     0.09138
    -0.40985
    -0.13645
     0.13695
     0.18251
     0.13695
     0.04581
    -0.13645
     0.09138
     0.36477
     0.27364
     0.22808
     0.31921
     0.18251
     0.09138
     0.31921
     0.54704
     0.45591
     0.04581
     0.36477
     0.45591
     0.13695
     0.18251
     0.22808
     0.41034
     0.27364
     0.54704
     0.63817
     0.77487
     0.54704
     0.31921
     0.36477
     0.54704
     0.22808
     0.45591
     0.27364
     0.82043
     0.54704
     0.27364
     0.27364
     0.54704
     0.18251
     0.31921
     0.41034
     0.31921
     0.31921
     0.00025
     0.45591
     0.59260
     0.68374
     0.31921
     0.27364
     0.36477
     0.68374
     0.36477
     0.72930
     0.41034
     0.41034
     0.41034
     0.77487
     0.63817
     0.63817
     0.27364
     0.22808
     0.77487
     0.68374
     0.54704
     0.63817
     0.22808
     0.45591
     0.22808
     0.31921
     0.45591
     0.09138
     0.45591
     0.50147
     1.04826
     0.72930
     0.72930
     0.59260
     0.86600
     0.63817
     0.59260
     0.54704
     0.95713
     0.72930
     1.04826
     0.86600
     0.68374
    -0.09088
    -0.54654
    -0.68324
     0.09138
     0.86600
     1.00270
     0.41034
     0.00025
    -0.81994
    -0.95664
    -0.77437
     0.09138
     0.31921
    -0.22758
    -1.59456
    -3.37163
    -2.96154
    -0.86550
     0.18251
    -0.81994
    -0.68324
    -1.00220
    -1.59456
    -1.41230
    -1.45786
    -1.64013
    -1.04777
     0.00025
     0.54704
     0.72930
     1.09383
     0.63817
     0.77487
     0.72930
     0.41034
     0.45591
     0.82043
     0.45591
     0.54704
     0.41034
     0.95713
     0.54704
     0.36477
     0.31921
     0.54704
     0.50147
     0.54704
     0.82043
     0.82043
     0.72930
     0.31921
     0.36477
     0.31921
     0.36477
     0.09138
     0.00025
    -0.27315
    -0.40985
    -0.68324
    -0.27315
    -0.50098
    -0.59211
    -0.59211
    -0.54654
    -0.36428
    -0.09088
    -0.13645
    -0.27315
    -0.09088
     0.27364
     0.22808
     0.31921
     0.31921
     0.59260
     0.31921
     0.59260
     0.72930
     0.50147
     0.27364
     0.59260
     0.63817
     0.63817
     0.50147
     0.22808
     0.45591
     0.54704
     0.63817
     0.72930
     0.59260
     0.72930
     0.68374
     0.72930
     0.82043
     0.72930
     0.63817
     0.68374
     0.82043
     0.82043
     0.72930
     0.72930
     0.36477
     0.63817
     0.50147
     0.72930
     0.27364
     0.63817
     0.45591
     0.36477
     0.50147
     0.68374
     0.18251
     0.31921
    -0.13645
     0.31921
     0.63817
     0.36477
     0.04581
     0.50147
     0.68374
     0.31921
     0.22808
     0.31921
     0.63817
     0.63817
     0.68374
     0.72930
     0.72930
     0.54704
     0.72930
     0.72930
     0.77487
     0.63817
     0.59260
     0.36477
     0.68374
     0.72930
     0.27364
     0.54704
     0.68374
     0.18251
     0.22808
     0.68374
     0.54704
     1.04826
     0.31921
     0.50147
     0.27364
     0.59260
     0.54704
     0.91157
     1.00270
     0.82043
     1.00270
     0.63817
     0.91157
     0.77487
     0.59260
     0.95713
     0.63817
     0.91157
     0.68374
     0.63817
     1.09383
     0.82043
     0.54704
     0.50147
     0.54704
     0.63817
     0.77487
     0.77487
     0.63817
     0.72930
     0.82043
     0.50147
     0.82043
     0.82043
     1.00270
     1.36723
     1.68619
     2.36968
     2.41524
     2.41524
     2.82533
     3.14430
     1.00270
    -3.41720
    -5.69549
    -4.37408
    -3.32606
    -1.13890
     1.13940
     0.27364
    -2.27805
    -4.32852
    -5.37653
    -5.51323
    -4.23738
    -3.09823
    -2.50588
    -1.82239
    -0.59211
     0.27364
     0.68374
     1.13940
     1.04826
     1.41279
     1.13940
     0.95713
     1.23053
     0.82043
     1.04826
     1.04826
     0.91157
     0.59260
     0.54704
     0.50147
     0.63817
     0.36477
    -0.18202
     0.63817
     0.63817
     0.59260
     0.45591
     0.59260
     0.63817
     0.31921
     0.18251
     0.27364
     0.68374
     0.72930
     0.95713
     0.82043
     0.86600
     0.91157
     0.54704
     0.45591
     0.13695
    -0.27315
    -0.40985
    -0.72881
    -0.36428
    -0.63768
    -1.00220
    -1.09333
    -0.86550
    -0.91107
    -1.04777
    -1.45786
    -1.36673
    -1.32116
    -0.81994
    -0.72881
    -0.22758
    -0.40985
     0.04581
     0.18251
     0.41034
     0.50147
     0.59260
     0.54704
     0.86600
     1.00270
     0.77487
     0.91157
     0.91157
     0.77487
     0.91157
     0.86600
     0.95713
     0.86600
     0.63817
     0.86600
     1.04826
     0.95713
     0.72930
     0.63817
     0.59260
     0.63817
     0.86600
     0.95713
     0.27364
     0.82043
     0.63817
     0.82043
     0.86600
     0.77487
     0.41034
     0.77487
     0.77487
     0.86600
     1.04826
     0.63817
     1.00270
     0.82043
     1.04826
     0.86600
     0.91157
     1.04826
     0.91157
     0.91157
     1.18496
     1.32166
     1.18496
     1.41279
     1.54949
     1.45836
     0.95713
     0.82043
     0.82043
     0.82043
     1.09383
     0.91157
     0.72930
     0.31921
     0.54704
     0.50147
     0.50147
     0.50147
     0.09138
     0.09138
     0.27364
     0.59260
     0.18251
     0.27364
     0.50147
     0.72930
     0.68374
     1.04826
     1.04826
     0.68374
     0.41034
     0.59260
     0.68374
     1.13940
     0.72930
     0.59260
     0.63817
     0.91157
     0.95713
     0.95713
     1.00270
     0.77487
     0.82043
     0.91157
     1.27609
     1.18496
     1.13940
     0.82043
     0.45591
     1.09383
     1.13940
     0.77487
     0.63817
     0.91157
     1.00270
     1.23053
     1.64062
     2.14185
     3.18986
     4.23788
     5.33146
     5.74155
     5.14920
     3.73665
    -0.50098
    -8.24718
   -10.29765
    -5.83219
     0.68374
     3.05316
     0.45591
    -3.05267
    -5.74106
    -7.88266
    -8.29275
    -7.65483
    -6.15115
    -5.01200
    -3.09823
    -1.54899
    -0.77437
     0.36477
     1.32166
     1.32166
     1.54949
     2.18741
     2.05071
     1.41279
     1.41279
     1.18496
     1.04826
     1.09383
     1.18496
     1.23053
     0.72930
     0.68374
     0.27364
    -0.13645
     0.27364
     0.27364
     0.04581
     0.00025
     0.13695
    -0.36428
    -0.59211
    -0.77437
    -0.50098
    -0.54654
    -0.68324
    -0.59211
    -0.63768
    -0.63768
    -0.54654
    -0.45541
     0.00025
    -0.09088
     0.09138
     0.09138
     0.09138
     0.41034
     0.45591
     0.59260
     0.50147
     0.36477
     0.36477
     0.27364
     0.31921
     0.22808
     0.22808
    -0.22758
     0.22808
     0.36477
     0.13695
    -0.27315
    -0.22758
    -0.04532
    -0.31871
    -0.13645
    -0.27315
    -0.27315
    -0.50098
    -0.36428
    -0.27315
    -0.36428
    -0.31871
    -0.50098
    -0.50098
     0.00025
    -0.13645
    -0.18202
    -0.09088
    -0.04532
     0.00025
    -0.09088
     0.18251
    -0.04532
     0.31921
     0.31921
     0.45591
     0.45591
     0.82043
     0.82043
     0.36477
     0.77487
     0.91157
     0.50147
     0.91157
     0.59260
     0.95713
     1.04826
     0.95713
     0.86600
     0.72930
     0.82043
     0.54704
     0.82043
     0.54704
     0.36477
     0.18251
     0.54704
     0.95713
     0.45591
     0.22808
     0.22808
     0.54704
     0.41034
     0.36477
     0.27364
     0.45591
     0.63817
     0.59260
     0.72930
     0.91157
     0.50147
     0.63817
     0.36477
     1.04826
     0.91157
     0.63817
     0.82043
     0.59260
     0.63817
     0.82043
     0.72930
     0.63817
     0.63817
     0.72930
     0.72930
     0.63817
     0.54704
     0.72930
     0.91157
     0.86600
     0.82043
     0.54704
     1.09383
     0.86600
     0.59260
     0.45591
     0.50147
     0.27364
     0.50147
     0.68374
     0.50147
     0.22808
     0.00025
    -0.13645
    -0.31871
     0.04581
     0.31921
     0.04581
     0.18251
    -1.23003
    -0.91107
     0.18251
     1.09383
    -0.13645
    -1.09333
    -0.95664
    -0.86550
    -0.91107
    -2.23248
    -4.05512
    -3.59946
    -1.36673
    -0.63768
    -1.41230
    -2.23248
    -2.82484
    -3.41720
    -3.09823
    -2.68814
    -2.41475
    -2.46031
    -1.91352
    -1.13890
    -0.72881
    -0.27315
    -0.18202
     0.00025
    -0.09088
     0.45591
     0.18251
     0.13695
     0.36477
     0.09138
     0.45591
     0.63817
     1.04826
     0.91157
     0.77487
     0.86600
     1.09383
     0.72930
     0.82043
     0.41034
     0.41034
     0.95713
     1.09383
     0.91157
     1.04826
     1.04826
     1.00270
     0.95713
     0.91157
     0.82043
     0.72930
     0.68374
     0.54704
     0.63817
     0.54704
     0.00025
    -0.36428
     0.00025
     0.09138
     0.09138
     0.36477
    -0.04532
    -0.04532
    -0.09088
    -0.09088
     0.09138
     0.09138
     0.22808
     0.04581
     0.45591
     0.50147
     0.54704
     0.27364
     0.27364
     0.95713
     0.59260
     0.54704
     0.63817
     0.50147
     0.54704
     0.72930
     0.72930
     0.50147
     0.45591
     0.45591
     0.45591
     0.50147
     0.68374
     0.77487
     0.59260
     0.59260
     0.45591
     0.50147
     0.54704
     0.63817
     0.54704
     0.50147
     0.86600
     0.95713
     0.63817
     0.82043
     0.54704
     0.86600
     0.54704
     0.68374
     0.45591
     0.82043
     0.68374
     0.77487
     0.82043
     0.95713
     0.72930
     0.72930
     0.68374
     0.63817
     0.68374
     0.82043
     0.77487
     0.91157
     0.91157
     1.00270
     0.82043
     0.63817
     1.00270
     0.77487
     1.13940
     1.00270
     0.77487
     0.68374
     0.72930
     0.63817
     1.04826
     1.04826
     0.82043
     0.82043
     0.82043
     1.09383
     0.72930
     0.41034
     0.68374
     0.41034
     0.18251
     0.31921
     0.18251
    -0.13645
    -0.09088
    -0.27315
    -0.36428
    -0.18202
    -0.45541
    -0.68324
    -0.50098
     0.09138
     0.09138
    -0.18202
     0.18251
     0.36477
     0.41034
     0.59260
     0.95713
     1.23053
     0.91157
     1.04826
     1.27609
     1.50392
     1.27609
     0.54704
     1.04826
     1.91402
     2.32411
     1.09383
    -0.13645
    -1.32116
    -0.40985
    -0.63768
    -2.05022
    -4.32852
    -3.87286
    -1.23003
    -0.45541
    -0.77437
    -1.59456
    -2.91597
    -3.46276
    -3.91842
    -2.73371
    -1.86796
    -1.04777
    -0.63768
    -0.63768
     0.09138
     0.45591
     0.59260
     0.63817
     0.72930
     1.00270
     1.23053
     0.72930
     0.72930
     0.59260
     0.95713
     0.82043
     1.00270
     0.68374
     0.72930
     0.09138
     0.50147
     0.50147
     0.45591
     0.31921
    -0.13645
    -0.04532
     0.22808
     0.54704
     0.68374
     0.63817
     0.45591
     0.50147
    -0.04532
    -0.36428
    -0.04532
     0.41034
     0.18251
     0.59260
     0.95713
     0.63817
     0.04581
    -0.18202
    -0.09088
     0.00025
     0.09138
     0.22808
     0.22808
     0.04581
     0.45591
     0.54704
     0.82043
     0.59260
     0.63817
     0.59260
     0.77487
     0.77487
     0.68374
     0.82043
     0.91157
     0.68374
     1.04826
     1.09383
     0.82043
     0.63817
     0.63817
     0.54704
     0.63817
     0.59260
     0.54704
     0.36477
     0.41034
     0.27364
     0.09138
     0.13695
    -0.22758
     0.27364
     0.41034
     0.36477
     0.31921
     0.22808
     0.31921
     0.18251
     0.18251
     0.41034
     0.50147
     0.31921
     0.77487
     0.63817
     0.63817
     0.54704
     0.45591
     0.63817
     0.54704
     0.63817
     0.50147
     0.41034
     0.63817
     0.77487
     0.72930
     0.59260
     0.68374
     0.54704
     0.59260
     0.68374
     0.68374
     0.72930
     0.72930
     0.54704
     0.36477
     0.77487
     0.59260
     0.41034
     0.27364
     0.27364
     0.04581
     0.31921
     0.45591
    -0.18202
    -0.54654
    -0.54654
    -0.50098
    -0.63768
    -1.13890
    -1.04777
    -0.68324
    -0.40985
    -0.45541
    -0.68324
    -0.59211
    -0.54654
    -0.59211
    -0.45541
     0.36477
     0.31921
     0.18251
     0.59260
     0.95713
     1.04826
     1.09383
     0.86600
     1.09383
     1.27609
     1.23053
     1.04826
     0.41034
     0.31921
     0.59260
     0.59260
     0.50147
     0.09138
    -0.22758
     0.18251
     0.82043
     1.04826
     0.13695
    -0.13645
     0.18251
     0.31921
     1.00270
     0.09138
    -2.64258
    -4.28295
    -2.05022
     0.31921
     0.59260
    -1.18447
    -2.64258
    -3.32606
    -2.82484
    -2.36918
    -2.59701
    -2.77927
    -2.96154
    -2.18692
    -1.36673
    -0.40985
    -0.36428
    -0.36428
    -0.31871
    -0.09088
     0.45591
     0.77487
     0.50147
     0.82043
     1.04826
     1.23053
     1.23053
     0.95713
     0.95713
     1.00270
     1.04826
     0.77487
     0.77487
     0.77487
     0.41034
     0.45591
     0.31921
     0.63817
     0.63817
     0.59260
     0.36477
     0.41034
     0.59260
     0.72930
     0.63817
     0.41034
     0.68374
     0.72930
     0.91157
     0.63817
     0.36477
     0.27364
    -0.09088
     0.45591
     0.41034
     0.22808
     0.27364
     0.22808
     0.13695
     0.13695
    -0.09088
    -0.13645
    -0.40985
     0.13695
     0.41034
     0.36477
     0.63817
     0.50147
     0.54704
     0.72930
     1.23053
     0.72930
     0.82043
     1.18496
     1.36723
     1.13940
     0.91157
     1.18496
     1.04826
     1.00270
     0.91157
     1.41279
     1.04826
     1.18496
     0.63817
     0.59260
     1.09383
     0.72930
     0.41034
     0.18251
     0.41034
     0.63817
     0.63817
     0.27364
     0.09138
     0.09138
     0.18251
     0.59260
     0.18251
     0.31921
     0.09138
     0.09138
     0.54704
     0.54704
     0.50147
     0.63817
     0.27364
     0.45591
     0.72930
     0.59260
     0.41034
     0.22808
     0.27364
     0.18251
     0.50147
     0.41034
    -0.04532
    -0.27315
    -0.13645
    -0.09088
     0.09138
     0.00025
    -0.09088
     0.00025
     0.04581
     0.09138
     0.04581
    -0.09088
    -0.09088
     0.09138
     0.36477
     0.50147
     0.45591
     0.04581
     0.13695
     0.77487
     0.54704
     0.31921
     0.54704
     0.50147
     0.82043
     1.04826
     0.77487
     0.77487
     0.54704
     0.72930
     0.68374
     0.63817
     0.54704
    -0.18202
    -0.18202
     0.50147
     0.13695
    -0.04532
     0.04581
    -0.13645
    -0.27315
    -0.63768
    -0.63768
    -0.36428
    -0.40985
    -0.31871
    -0.09088
    -0.09088
    -0.22758
    -0.54654
    -0.22758
     1.45836
     1.04826
     0.13695
    -0.27315
     0.63817
     0.41034
    -1.95909
    -5.28540
    -3.55389
    -0.13645
     0.59260
    -0.04532
    -1.59456
    -2.82484
    -3.50833
    -3.37163
    -2.68814
    -2.59701
    -2.46031
    -1.50343
    -0.50098
    -0.50098
    -0.36428
    -0.22758
    -0.04532
     0.18251
     0.50147
     0.36477
     0.72930
     1.04826
     1.18496
     0.77487
     0.31921
     0.86600
     0.86600
     0.72930
     0.41034
     0.22808
     0.18251
     0.27364
     0.31921
     0.45591
     0.36477
     0.31921
     0.45591
     0.36477
     0.31921
     0.18251
    -0.04532
     0.54704
     0.77487
     0.50147
     0.72930
     0.09138
    -0.22758
     0.09138
     0.50147
     0.63817
     0.54704
     0.31921
     0.45591
     0.04581
     0.36477
     0.31921
     0.36477
     0.45591
     0.68374
     0.59260
     0.77487
     0.59260
     0.54704
     0.36477
     0.27364
     0.68374
     0.50147
     0.41034
     0.09138
     0.27364
     0.50147
     0.31921
    -0.36428
    -0.18202
     0.18251
     0.13695
     0.22808
     0.31921
     0.31921
     0.27364
     0.09138
     0.31921
     0.22808
     0.50147
     0.41034
     0.63817
     0.54704
     0.54704
     0.41034
     0.27364
     0.77487
     0.59260
     0.45591
     0.45591
     0.63817
     0.36477
     0.45591
     0.59260
     0.72930
     0.82043
     0.63817
     0.22808
     0.04581
     0.68374
     0.72930
     0.63817
     0.54704
     0.50147
     0.50147
     0.59260
     0.63817
     0.54704
     0.36477
     0.27364
     0.22808
     0.27364
     0.22808
     0.27364
     0.22808
     0.36477
     0.45591
     0.00025
     0.09138
     0.22808
     0.36477
     0.72930
     0.72930
     0.22808
     0.68374
     0.50147
     0.63817
     1.04826
     0.91157
     0.68374
     0.31921
     0.31921
     0.50147
     0.18251
    -0.18202
     0.13695
    -0.36428
    -0.31871
    -0.04532
    -0.31871
    -0.36428
    -0.86550
    -0.77437
    -0.63768
    -0.50098
    -0.31871
    -0.36428
    -0.22758
     0.00025
    -0.31871
    -0.40985
     0.36477
     0.50147
     0.68374
     0.63817
     1.00270
     1.41279
     1.23053
     0.54704
    -0.59211
    -0.31871
     0.91157
     0.63817
    -0.40985
    -1.64013
    -0.40985
    -0.77437
    -2.27805
    -4.00955
    -3.41720
    -1.50343
    -1.32116
    -2.91597
    -3.59946
    -3.41720
    -2.77927
    -1.82239
    -1.82239
    -2.14135
    -2.36918
    -1.82239
    -0.77437
    -0.13645
     0.09138
     0.50147
     0.18251
     0.59260
     0.72930
     0.72930
     0.82043
     0.82043
     1.00270
     1.00270
     1.18496
     1.23053
     1.13940
     1.36723
     1.32166
     0.82043
     1.04826
     1.18496
     1.09383
     0.77487
     1.18496
     1.18496
     0.59260
     0.54704
     0.45591
     0.91157
     0.68374
     0.82043
     0.72930
     0.77487
     0.50147
     0.72930
     0.63817
     0.72930
     0.50147
     0.27364
     0.50147
     0.50147
     0.86600
     0.59260
     0.63817
     0.63817
     0.72930
     0.91157
     0.86600
     0.45591
     0.68374
     0.59260
     0.54704
     0.95713
     0.91157
     0.72930
     0.77487
     0.82043
     0.72930
     0.59260
     0.22808
     0.41034
     0.41034
     0.50147
     0.50147
     0.18251
     0.18251
     0.13695
    -0.13645
    -0.09088
     0.27364
    -0.09088
    -0.18202
    -0.09088
     0.00025
    -0.36428
    -0.36428
    -0.18202
    -0.27315
    -0.27315
     0.00025
    -0.27315
    -0.18202
    -0.22758
    -0.13645
    -0.27315
     0.27364
     0.22808
     0.00025
    -0.13645
     0.09138
     0.22808
    -0.13645
    -0.27315
    -0.36428
    -0.04532
    -0.22758
    -0.40985
    -0.50098
    -0.50098
    -0.54654
    -0.68324
    -0.22758
    -0.72881
    -1.09333
    -1.04777
    -0.59211
    -0.86550
    -1.27560
    -0.77437
    -0.22758
     0.00025
     0.04581
     0.41034
     0.31921
     0.27364
     0.27364
     0.54704
     0.82043
     1.32166
     0.63817
     0.63817
     1.41279
     1.54949
     1.45836
     1.32166
     1.36723
     1.59505
     1.27609
     1.13940
     1.23053
     1.09383
     0.86600
     1.04826
     0.91157
     1.09383
     0.72930
     0.91157
     0.95713
     1.00270
     0.59260
     0.91157
     0.41034
     0.68374
     1.32166
     1.59505
     0.95713
     0.04581
    -0.36428
     0.04581
     0.59260
     0.86600
    -0.22758
    -0.54654
    -0.22758
    -0.86550
    -1.64013
    -1.27560
    -2.18692
    -1.73126
    -2.59701
    -3.64503
    -2.64258
    -1.77682
    -1.41230
    -1.73126
    -2.23248
    -2.32361
    -2.14135
    -1.59456
    -1.18447
    -0.27315
     0.00025
     0.00025
     0.22808
     0.41034
     0.77487
     1.23053
     1.09383
     1.09383
     1.09383
     1.04826
     1.18496
     1.41279
     1.73175
     1.23053
     0.95713
     0.95713
     0.95713
     0.95713
     1.18496
     0.82043
     0.82043
     0.91157
     1.27609
     1.00270
     0.86600
     0.59260
     0.50147
     0.82043
     1.32166
     0.91157
     0.72930
     0.77487
     0.63817
     0.63817
     0.63817
     0.59260
     0.45591
     0.54704
     0.63817
     0.63817
     0.82043
     0.68374
     0.50147
     0.31921
     0.59260
     1.00270
     0.59260
     0.72930
     0.63817
     0.82043
     0.45591
     0.63817
     0.68374
     0.36477
     0.45591
     0.63817
     0.22808
     0.36477
     0.18251
     0.09138
     0.50147
     0.41034
     0.13695
     0.13695
     0.09138
     0.09138
     0.27364
     0.27364
     0.22808
     0.31921
     0.00025
     0.18251
     0.13695
     0.09138
    -0.18202
    -0.50098
    -0.72881
    -0.22758
    -0.68324
    -0.63768
    -0.54654
    -1.04777
    -0.95664
    -0.72881
    -0.95664
    -0.36428
    -0.72881
    -0.86550
    -0.36428
    -0.40985
    -0.18202
    -0.22758
    -0.22758
     0.50147
     0.63817
     0.59260
     0.77487
     0.54704
     0.50147
     0.41034
     0.36477
     0.36477
     0.31921
     0.54704
     0.41034
     0.54704
     0.36477
     0.13695
     0.18251
     0.50147
     0.54704
     0.54704
     0.36477
     0.27364
     0.18251
     0.45591
     0.54704
     0.72930
     0.50147
     0.54704
     0.31921
     0.63817
     0.72930
     0.59260
     0.54704
     0.68374
     1.09383
     0.77487
     0.59260
     0.91157
     0.50147
     0.68374
     0.68374
     0.41034
     0.27364
    -0.36428
    -0.27315
     0.50147
     0.22808
    -0.31871
    -0.68324
    -0.77437
     0.22808
     0.95713
     0.68374
     0.27364
    -0.40985
    -1.23003
     0.27364
     0.50147
    -0.54654
    -3.09823
    -3.69059
    -0.59211
     1.41279
     0.50147
    -0.50098
    -1.73126
    -2.59701
    -3.23493
    -2.32361
    -1.41230
    -1.32116
    -1.41230
    -0.86550
    -0.27315
     0.18251
     0.18251
    -0.09088
    -0.31871
     0.45591
     0.82043
     0.63817
     0.36477
     0.59260
     0.36477
     0.77487
     0.63817
     0.72930
     0.77487
     0.68374
     0.45591
     0.41034
     0.72930
     0.72930
     0.63817
     0.68374
     0.82043
     0.86600
     0.41034
     0.18251
     0.54704
     0.68374
     0.63817
     0.59260
     0.36477
     0.36477
     0.59260
     0.91157
     0.91157
     0.50147
     0.54704
     0.54704
     0.45591
     0.45591
     0.54704
     0.59260
     1.00270
     1.00270
     0.77487
     0.72930
     0.72930
     0.77487
     0.50147
     0.59260
     0.54704
     0.82043
     0.63817
     0.50147
     0.72930
     0.59260
     0.54704
     0.09138
     0.41034
     0.63817
     0.41034
     0.31921
     0.63817
     0.68374
     0.18251
     0.50147
     0.45591
     0.72930
     0.63817
     0.54704
     0.54704
     0.59260
     0.22808
    -0.18202
    -0.40985
    -0.18202
    -0.40985
    -0.40985
    -0.59211
    -1.23003
    -0.95664
    -0.72881
    -0.95664
    -0.95664
    -0.95664
    -0.77437
    -1.13890
    -0.81994
    -0.59211
    -0.50098
    -0.54654
    -0.13645
     0.18251
     0.45591
     0.45591
     0.45591
     0.63817
     0.36477
     0.59260
     0.50147
     0.63817
     0.82043
     0.54704
     0.41034
     0.82043
     0.54704
     0.36477
     0.72930
     0.59260
     0.41034
     0.63817
     0.54704
     0.31921
     0.36477
     0.31921
     0.22808
     0.59260
     0.59260
     0.18251
     0.27364
     0.41034
     0.18251
     0.31921
     0.31921
     0.36477
     0.09138
     0.27364
     0.31921
     0.09138
     0.18251
    -0.09088
     0.36477
     0.31921
     0.27364
     0.27364
     0.18251
     0.00025
     0.18251
     0.09138
     0.04581
     0.31921
     0.18251
     0.45591
     0.54704
     0.41034
     0.41034
     0.82043
     0.82043
     0.41034
     0.27364
     0.59260
     0.95713
     0.63817
    -0.68324
    -1.18447
    -1.45786
    -2.91597
    -3.41720
    -2.09578
    -0.54654
    -1.50343
    -1.41230
    -2.32361
    -2.96154
    -3.32606
    -3.41720
    -2.23248
    -1.41230
    -1.09333
    -0.95664
    -0.59211
    -0.50098
    -0.40985
    -0.22758
     0.18251
     0.09138
     0.68374
     0.82043
     0.86600
     0.63817
     0.45591
     0.77487
     0.91157
     0.54704
     0.91157
     1.23053
     1.41279
     0.63817
     1.41279
     1.91402
     2.05071
     1.68619
     1.54949
     1.09383
     0.86600
     1.13940
     1.73175
     1.41279
     1.41279
     1.59505
     1.41279
     0.91157
     0.82043
     0.91157
     0.86600
     1.00270
     0.59260
     0.50147
     0.50147
     0.68374
     0.31921
     0.31921
     0.00025
     0.09138
     0.22808
     0.50147
     0.77487
     0.50147
     0.45591
     0.50147
     0.41034
     0.59260
     0.04581
    -0.13645
    -0.31871
    -0.40985
    -0.13645
    -0.27315
    -0.45541
    -0.68324
    -0.77437
    -1.09333
    -0.95664
    -1.13890
    -1.09333
    -1.13890
    -0.95664
    -0.50098
    -0.54654
    -0.72881
    -0.27315
    -0.13645
     0.00025
     0.04581
     0.09138
     0.13695
     0.18251
     0.72930
     0.54704
     0.41034
     0.27364
     0.13695
     0.31921
     0.41034
     0.63817
     0.41034
     0.09138
     0.45591
     0.41034
     0.41034
     0.31921
     0.36477
     0.31921
     0.45591
     0.45591
     0.22808
     0.18251
     0.27364
     0.36477
     0.09138
     0.72930
     0.22808
     0.36477
     0.41034
     0.27364
     0.36477
     0.41034
    -0.04532
     0.18251
     0.50147
     0.54704
     0.36477
     0.45591
     0.22808
     0.27364
     0.18251
     0.59260
     0.41034
     0.54704
     0.27364
     0.45591
     0.41034
     0.41034
     0.36477
     0.18251
     0.45591
     0.63817
     0.54704
     0.45591
     0.36477
     0.59260
     0.31921
     0.72930
     0.86600
     0.59260
     0.41034
     0.22808
     0.72930
     0.72930
     0.82043
     0.72930
     0.72930
     0.77487
     0.86600
     0.72930
     0.22808
     0.27364
     0.36477
     0.54704
     0.77487
     0.09138
     0.31921
     0.77487
     1.13940
     0.68374
    -0.31871
     0.00025
     0.72930
     0.68374
    -0.63768
    -2.91597
    -3.09823
    -0.63768
     0.86600
    -0.45541
    -1.41230
    -2.32361
    -2.55144
    -1.68569
    -1.91352
    -2.32361
    -2.91597
    -2.05022
    -1.09333
    -0.27315
     0.18251
     0.04581
    -0.27315
     0.09138
     0.22808
     0.63817
     0.82043
     1.04826
     1.13940
     1.77732
     1.23053
     1.27609
     1.77732
     1.68619
     1.32166
     0.77487
     1.04826
     1.27609
     1.18496
     0.72930
     0.77487
     0.54704
     0.86600
     0.91157
     0.82043
     0.91157
     0.45591
     0.50147
     0.22808
     0.09138
    -0.54654
    -0.54654
    -0.27315
    -0.18202
    -0.09088
    -0.77437
    -0.91107
    -0.77437
    -0.95664
    -0.50098
    -0.27315
    -0.36428
    -0.27315
    -0.59211
    -0.18202
    -0.45541
    -0.09088
     0.18251
     0.00025
     0.36477
     0.31921
     0.31921
     0.45591
     0.36477
    -0.09088
     0.45591
     0.18251
     0.09138
     0.00025
    -0.18202
     0.09138
     0.18251
     0.09138
     0.18251
     0.09138
     0.00025
    -0.04532
     0.31921
    -0.13645
    -0.36428
    -0.22758
    -0.09088
    -0.09088
    -0.09088
    -0.22758
    -0.13645
    -0.09088
    -0.45541
    -0.13645
    -0.09088
     0.13695
     0.04581
     0.22808
     0.45591
     0.13695
    -0.09088
    -0.09088
     0.18251
     0.50147
     0.59260
     0.54704
     0.45591
     0.45591
     0.50147
     0.41034
     0.27364
     0.04581
     0.54704
     0.45591
     0.45591
     0.68374
     0.41034
     0.50147
     0.18251
     0.36477
     0.63817
     0.72930
     0.27364
     0.59260
     0.41034
     0.72930
     0.59260
     0.18251
     0.59260
     0.36477
     0.50147
     0.68374
     0.72930
     0.41034
     0.41034
     0.72930
     0.72930
     0.82043
     0.59260
     0.77487
     0.91157
     0.77487
     0.86600
     0.77487
     0.59260
     0.91157
     0.77487
     1.04826
     1.59505
     1.32166
     0.68374
     0.77487
     0.95713
     0.82043
     0.95713
     1.09383
     1.04826
     0.72930
     0.63817
     0.54704
     0.63817
     0.54704
     0.00025
    -0.04532
     0.13695
     0.36477
    -0.04532
    -0.27315
     0.13695
     0.31921
     0.22808
    -0.04532
    -0.72881
    -2.68814
    -3.59946
    -1.45786
     0.31921
     0.77487
    -1.36673
    -1.91352
    -2.27805
    -2.00465
    -1.82239
    -1.45786
    -1.82239
    -1.86796
    -1.59456
    -0.77437
    -0.31871
    -0.36428
    -0.04532
    -0.18202
     0.13695
     0.04581
     0.50147
     0.50147
     0.86600
     0.82043
     1.04826
     1.04826
     1.00270
     1.18496
     1.09383
     1.32166
     1.13940
     1.00270
     0.82043
     0.54704
     0.50147
     0.45591
     0.13695
    -0.22758
    -0.18202
    -0.40985
    -0.95664
    -1.45786
    -0.91107
    -0.59211
    -1.09333
    -0.77437
    -0.91107
    -0.68324
    -1.18447
    -1.27560
    -0.91107
    -0.54654
    -0.77437
    -0.50098
    -0.18202
    -0.18202
    -0.04532
     0.00025
    -0.09088
     0.31921
     0.09138
     0.00025
    -0.31871
    -0.31871
    -0.18202
     0.04581
     0.59260
     0.22808
     0.27364
     0.50147
     0.22808
     0.41034
     0.82043
     0.82043
     0.54704
     0.72930
     1.23053
     0.95713
     1.23053
     1.00270
     1.09383
     0.41034
     0.63817
     0.91157
     0.86600
     1.13940
     0.54704
     0.41034
     0.77487
     0.82043
     0.04581
    -0.13645
     0.22808
     0.31921
     0.50147
     0.04581
     0.04581
    -0.04532
    -0.09088
     0.00025
     0.18251
     0.00025
    -0.09088
    -0.04532
    -0.04532
     0.18251
    -0.09088
     0.09138
     0.45591
     0.22808
     0.50147
     0.45591
     0.41034
     0.31921
     0.18251
     0.09138
     0.22808
     0.68374
     0.59260
     0.36477
     0.27364
     0.54704
     0.50147
    -0.13645
     0.22808
     0.22808
     0.22808
     0.22808
     0.22808
     0.36477
     0.45591
     0.45591
     0.36477
     0.45591
     0.50147
     0.22808
     0.13695
     0.50147
     0.72930
     0.36477
     0.59260
     0.68374
     0.50147
     0.31921
     0.68374
     0.59260
     0.45591
     0.50147
     0.63817
     0.68374
     0.86600
     0.45591
     0.09138
     0.50147
     0.82043
     0.82043
     0.63817
    -0.04532
    -0.36428
     0.00025
     0.54704
     0.18251
     0.04581
    -0.09088
    -0.27315
    -0.18202
    -0.72881
    -2.00465
    -2.64258
    -1.82239
    -0.36428
     0.09138
    -1.45786
    -1.95909
    -2.09578
    -1.73126
    -0.54654
    -0.68324
    -0.91107
    -1.45786
    -1.91352
    -0.95664
    -0.09088
     0.22808
     0.09138
     0.22808
    -0.13645
     0.22808
     0.27364
     0.77487
     0.86600
     0.50147
     0.54704
     0.72930
     0.68374
     0.18251
     0.27364
     0.45591
     0.31921
     0.68374
    -0.09088
    -0.31871
    -0.22758
    -0.18202
    -0.27315
    -0.22758
    -0.31871
    -0.36428
    -0.40985
    -0.54654
    -0.59211
    -0.54654
    -0.31871
    -0.04532
    -0.31871
    -0.13645
    -0.09088
    -0.09088
     0.09138
     0.09138
     0.09138
     0.18251
     0.45591
     0.04581
     0.00025
     0.31921
     0.54704
     0.68374
     0.63817
     0.31921
     0.31921
     0.50147
     0.54704
     0.45591
     0.36477
     0.36477
     0.45591
     0.50147
     0.68374
    -0.09088
    -0.04532
     0.09138
     0.04581
     0.36477
     0.22808
    -0.09088
    -0.27315
    -0.09088
     0.22808
     0.41034
     0.41034
     0.45591
     0.27364
     0.27364
     0.50147
     0.50147
     0.50147
     0.59260
     0.72930
     0.82043
     0.72930
     0.72930
     0.82043
     0.63817
     0.59260
     0.50147
     0.54704
     0.68374
     0.59260
     0.27364
     0.59260
     0.72930
     0.41034
     0.22808
     0.59260
     0.72930
     0.63817
     0.77487
     0.77487
     0.86600
     0.27364
     0.63817
     0.82043
     0.72930
     0.72930
     0.41034
     0.54704
     0.86600
     0.72930
     0.86600
     0.63817
     0.91157
     0.63817
     0.18251
     0.41034
     0.72930
     0.72930
     0.82043
     0.59260
     0.09138
     0.45591
     0.22808
     0.41034
     0.54704
     0.68374
     0.22808
     0.09138
     0.22808
     0.41034
     0.31921
     0.27364
    -0.18202
     0.50147
     0.50147
     0.63817
     0.63817
     0.82043
     1.04826
     0.68374
     1.23053
     1.64062
     0.95713
     0.91157
     0.54704
     0.63817
     0.18251
    -0.36428
    -0.95664
    -0.68324
    -1.00220
    -1.13890
    -1.77682
    -2.68814
    -2.32361
    -1.59456
    -2.55144
    -2.18692
    -3.73616
    -4.00955
    -3.41720
    -2.50588
    -1.36673
    -0.86550
    -1.50343
    -1.64013
    -1.82239
    -1.77682
    -1.54899
    -0.77437
    -1.13890
    -1.13890
    -0.50098
    -0.40985
    -0.13645
    -0.22758
    -0.13645
    -0.40985
    -0.13645
    -0.18202
     0.09138
     0.22808
     0.22808
     0.59260
     0.68374
     0.82043
     0.77487
     0.63817
     0.72930
     0.72930
     0.86600
     0.72930
     0.86600
     0.68374
     0.72930
     0.95713
     0.72930
     0.77487
     0.45591
     0.54704
     0.68374
     0.45591
     0.72930
     0.50147
     0.18251
     0.22808
     0.54704
     0.31921
     0.36477
     0.18251
     0.22808
     0.18251
     0.22808
     0.18251
     0.18251
     0.27364
     0.27364
     0.36477
     0.54704
     0.13695
     0.41034
     0.18251
     0.63817
     0.63817
     0.36477
     0.41034
     0.59260
     0.59260
     0.50147
     0.50147
     0.27364
     0.41034
     0.54704
     0.41034
     0.45591
     0.50147
     0.13695
     0.18251
     0.50147
     0.41034
     0.22808
     0.22808
     0.31921
     0.54704
     0.36477
     0.09138
     0.41034
     0.04581
     0.27364
     0.36477
     0.63817
     0.82043
     0.95713
     0.41034
     0.82043
     0.91157
     0.91157
     1.00270
     1.04826
     0.95713
     1.32166
     1.27609
     1.36723
     1.13940
     1.32166
     1.36723
     1.54949
     1.13940
     1.04826
     0.72930
     0.72930
     1.00270
     0.68374
     0.91157
     0.95713
     0.95713
     0.45591
     0.41034
     0.36477
     0.50147
     0.59260
     0.31921
     0.77487
     0.72930
     0.54704
     0.27364
     0.41034
     0.50147
     0.77487
     0.36477
     0.31921
     0.27364
     0.36477
     0.22808
     0.45591
     0.18251
     0.18251
     0.18251
     0.00025
    -0.18202
     0.18251
     0.13695
    -0.22758
     0.00025
     0.13695
     0.04581
     0.04581
     0.45591
     0.54704
     0.63817
     0.31921
     0.63817
     0.91157
     0.95713
     1.00270
     0.36477
    -0.50098
    -1.18447
    -1.95909
    -2.23248
    -2.09578
    -2.00465
    -2.23248
    -2.23248
    -2.23248
    -4.51078
    -3.78172
    -3.78172
    -3.41720
    -2.91597
    -2.68814
    -2.91597
    -2.73371
    -2.50588
    -1.64013
    -0.95664
    -0.68324
    -0.86550
    -0.45541
    -0.59211
    -0.40985
    -0.13645
     0.36477
    -0.18202
    -0.18202
    -0.40985
    -0.22758
    -0.04532
     0.18251
     0.31921
     0.27364
    -0.13645
     0.18251
    -0.09088
     0.22808
     0.54704
     0.54704
     0.04581
     0.18251
     0.45591
     0.50147
     0.04581
     0.00025
     0.54704
     0.50147
     0.54704
     0.82043
     0.18251
     0.50147
     0.72930
     0.82043
     0.77487
     0.77487
     0.72930
     0.95713
     1.00270
     0.72930
     0.72930
     0.72930
     1.00270
     0.91157
     1.23053
     1.00270
     1.00270
     0.95713
     0.95713
     1.13940
     0.91157
     1.13940
     1.54949
     1.41279
     1.09383
     1.00270
     1.00270
     1.18496
     1.23053
     1.23053
     1.18496
     1.41279
     1.32166
     1.00270
     1.41279
     1.09383
     0.77487
     1.13940
     1.04826
     0.95713
     0.72930
     1.13940
     0.86600
     1.09383
     0.72930
     0.72930
     0.68374
     0.77487
     0.82043
     0.54704
     0.86600
     0.63817
     0.63817
     1.00270
     0.63817
     0.59260
     0.95713
     0.59260
     0.91157
     0.95713
     0.91157
     0.72930
     0.72930
     0.91157
     0.95713
     0.59260
     0.82043
     0.82043
     0.50147
     0.59260
     0.36477
     0.04581
    -0.09088
    -0.27315
    -0.09088
    -0.18202
    -0.27315
    -0.72881
    -0.63768
    -0.50098
    -0.31871
    -0.81994
    -0.40985
    -0.59211
    -0.31871
    -0.18202
    -0.04532
     0.31921
     0.50147
     0.00025
    -0.04532
    -0.45541
    -0.50098
    -0.45541
     0.31921
     0.41034
     0.45591
     0.04581
    -0.09088
     0.09138
     0.00025
    -0.13645
     0.18251
    -0.13645
     0.63817
     0.36477
     0.59260
     0.50147
     0.63817
     0.68374
     0.86600
     1.18496
     1.00270
     1.04826
     0.59260
     0.95713
     1.04826
     0.82043
     1.04826
     1.09383
     1.27609
     1.13940
     1.27609
     1.27609
     1.50392
     1.41279
     0.72930
     0.86600
     0.72930
    -0.22758
    -1.36673
    -1.68569
    -1.41230
    -0.54654
    -0.77437
    -2.50588
    -3.37163
    -2.36918
    -1.73126
    -0.95664
    -1.95909
    -3.09823
    -4.14625
    -2.96154
    -1.09333
    -0.09088
    -0.27315
    -0.59211
    -0.27315
     0.27364
     0.31921
     0.54704
     0.59260
     0.72930
     0.95713
     0.82043
     0.68374
     1.23053
     1.45836
     0.77487
     0.63817
     0.72930
     0.95713
     0.91157
     1.09383
     1.00270
     0.63817
    -0.40985
     0.09138
     0.68374
     0.54704
     0.63817
     0.59260
     0.31921
     0.86600
     0.59260
     0.50147
     0.41034
     0.45591
     0.18251
     0.68374
     0.72930
     0.59260
     0.50147
     0.54704
     0.59260
     0.54704
     0.68374
     0.63817
     0.95713
     0.68374
     0.72930
     0.72930
     0.50147
     0.50147
     0.22808
     0.41034
     0.82043
     0.45591
     0.50147
     0.59260
     0.18251
     0.00025
    -0.13645
    -0.18202
     0.00025
     0.18251
     0.31921
     0.04581
    -0.13645
    -0.13645
    -0.22758
    -0.18202
     0.27364
    -0.13645
    -0.22758
     0.04581
     0.22808
     0.00025
    -0.36428
    -0.59211
    -0.68324
    -0.40985
    -0.40985
    -0.50098
    -0.77437
    -1.00220
    -0.95664
    -0.86550
    -0.45541
    -0.59211
    -0.72881
    -0.81994
    -0.68324
    -0.54654
    -0.13645
    -0.18202
     0.00025
     0.00025
     0.18251
     0.59260
     0.41034
     0.22808
     0.22808
     0.31921
     0.54704
     0.91157
     0.36477
     0.59260
     0.86600
     1.00270
     0.82043
     0.68374
     0.50147
     0.59260
     0.68374
     0.82043
     0.63817
     0.63817
     0.82043
     0.45591
     0.54704
     0.63817
     0.50147
     0.36477
     0.45591
     0.63817
     0.54704
     0.54704
     0.36477
     0.22808
     0.63817
     0.82043
     0.59260
     0.50147
     0.18251
     0.18251
     0.22808
     0.45591
     0.27364
     0.36477
     0.09138
     0.13695
     0.50147
     0.41034
     0.09138
     0.27364
     0.22808
     0.77487
     0.68374
     0.63817
     0.22808
     0.31921
     0.13695
     0.27364
    -0.09088
    -0.36428
    -0.09088
     0.41034
     0.72930
     0.00025
    -0.59211
    -0.77437
    -0.40985
    -0.95664
    -1.68569
    -2.50588
    -0.91107
     0.18251
    -0.95664
    -0.59211
    -1.09333
    -1.41230
    -1.54899
    -1.27560
    -1.23003
    -1.64013
    -2.00465
    -1.77682
    -0.86550
    -0.77437
    -0.59211
    -0.54654
    -0.59211
     0.00025
     0.09138
    -0.36428
     0.09138
     0.72930
     0.54704
     0.36477
     1.18496
     1.82288
     2.41524
     1.91402
     1.82288
     1.95958
     1.86845
     2.09628
     2.27854
     2.09628
     1.64062
     1.54949
     1.95958
     2.27854
     1.95958
     1.59505
     1.32166
     1.18496
     1.23053
     1.09383
     0.95713
     0.91157
     0.77487
     0.41034
     0.27364
    -0.13645
    -0.13645
    -0.54654
    -0.09088
    -0.22758
    -0.54654
    -1.00220
    -0.91107
    -0.72881
    -0.77437
    -0.77437
    -0.63768
    -0.77437
    -0.59211
    -0.31871
    -0.45541
    -0.09088
    -0.18202
    -0.31871
     0.04581
     0.50147
     0.22808
     0.09138
     0.68374
     0.18251
     0.22808
     0.18251
     0.45591
     0.18251
     0.41034
     0.41034
     0.31921
     0.22808
     0.22808
     0.00025
    -0.13645
     0.45591
     0.54704
     0.27364
     0.09138
     0.18251
     0.22808
     0.13695
     0.13695
    -0.04532
     0.50147
     0.27364
     0.31921
     0.27364
     0.22808
     0.13695
    -0.09088
     0.31921
     0.36477
     0.18251
     0.36477
     0.54704
     0.09138
     0.09138
     0.31921
     0.45591
     0.18251
     0.27364
     0.54704
     0.22808
     0.45591
     0.31921
     0.00025
     0.59260
     0.54704
     0.27364
     0.27364
     0.45591
     0.22808
     0.27364
     0.41034
     0.41034
     0.59260
     0.50147
     0.36477
     0.31921
     0.86600
     0.63817
     0.45591
     0.22808
     0.54704
     0.72930
     0.72930
     0.86600
     0.63817
     0.41034
     0.63817
     0.45591
     0.54704
     0.45591
     0.72930
     0.59260
     0.82043
     0.50147
     0.18251
     0.04581
     0.36477
     0.41034
     0.36477
     0.54704
     0.50147
     0.27364
     0.27364
     0.00025
    -0.31871
    -0.13645
    -0.09088
    -0.54654
    -0.68324
     0.04581
     0.18251
    -0.31871
    -1.36673
    -1.82239
    -2.59701
    -2.05022
    -0.91107
     0.04581
    -1.95909
    -2.27805
    -2.46031
    -1.82239
    -1.54899
    -1.23003
    -1.91352
    -2.32361
    -2.05022
    -2.23248
    -1.13890
    -1.32116
    -1.27560
    -1.18447
    -1.59456
    -1.04777
    -0.40985
    -0.13645
    -0.22758
    -0.50098
    -0.40985
    -0.40985
    -0.50098
    -0.31871
    -0.50098
    -0.36428
     0.18251
     0.68374
     0.95713
     0.77487
     0.50147
     0.27364
     0.09138
     0.22808
     0.36477
     0.77487
     1.04826
     1.23053
     1.04826
     1.18496
     1.50392
     1.59505
     1.13940
     1.27609
     1.50392
     1.04826
     1.09383
     0.86600
     1.18496
     0.68374
     0.91157
     0.91157
     0.59260
     0.59260
     0.41034
     0.77487
     0.36477
     0.72930
     0.41034
     0.41034
     0.54704
     0.41034
     0.63817
     0.59260
     0.45591
     0.22808
     0.45591
     0.68374
     0.82043
     0.82043
     0.72930
     0.27364
     0.27364
     0.45591
     0.50147
     0.63817
     0.86600
     0.68374
     0.45591
     0.63817
     0.50147
     0.36477
     0.63817
     0.63817
     0.59260
     0.50147
     0.54704
     0.68374
     0.59260
     0.82043
     0.77487
     0.18251
     0.36477
     0.68374
     0.54704
     0.54704
     0.54704
     0.54704
     0.31921
     0.36477
     0.45591
     0.63817
     0.68374
     0.41034
     0.50147
     0.36477
     0.54704
     0.50147
     0.45591
     0.54704
     0.27364
     0.45591
     0.50147
     0.45591
     0.36477
     0.59260
     0.82043
     0.72930
     0.50147
     0.82043
     0.27364
     0.54704
     0.45591
     0.63817
     0.59260
     0.77487
     0.45591
     0.31921
     0.59260
     0.31921
    -0.31871
    -0.40985
    -0.09088
     0.09138
     0.36477
     0.41034
     0.04581
    -0.09088
    -0.22758
    -0.13645
     0.13695
     0.00025
    -0.27315
     0.04581
     0.22808
     0.41034
     0.13695
    -0.45541
    -1.04777
    -0.54654
     0.22808
     0.45591
     0.09138
    -0.68324
    -0.95664
    -0.50098
    -0.27315
     0.31921
    -0.04532
    -1.13890
    -2.05022
    -3.28050
    -2.36918
     0.22808
     0.72930
    -1.50343
    -1.00220
    -1.00220
    -0.68324
    -1.36673
    -2.27805
    -2.46031
    -1.86796
    -0.68324
     0.27364
    -0.40985
    -0.22758
    -0.36428
    -0.04532
    -0.27315
    -0.95664
    -0.59211
    -0.13645
     0.18251
     0.00025
    -0.95664
    -1.59456
    -1.04777
    -0.54654
    -0.40985
    -0.68324
    -1.23003
    -0.91107
    -0.27315
    -0.40985
    -1.36673
    -1.54899
    -1.04777
    -0.91107
    -0.22758
    -0.18202
    -0.13645
    -0.40985
    -0.13645
     0.00025
    -0.18202
     0.41034
     0.82043
     0.36477
     0.77487
     1.23053
     1.32166
     0.86600
     0.72930
     1.09383
     1.00270
     1.36723
     1.23053
     1.04826
     1.23053
     0.77487
     0.91157
     1.45836
     1.32166
     0.63817
     0.54704
     1.04826
     0.68374
     0.18251
     0.22808
     0.50147
     0.59260
     0.45591
     0.54704
     0.27364
     0.45591
     0.77487
     0.41034
     0.41034
     0.72930
     0.50147
     0.59260
     0.50147
     0.59260
     0.50147
     0.54704
     0.54704
     0.77487
     0.68374
     0.72930
     0.77487
     0.63817
     0.50147
     0.41034
     0.41034
     0.82043
     0.68374
     0.50147
     0.72930
     0.77487
     0.63817
     0.91157
     0.54704
     0.77487
     1.18496
     0.95713
     0.95713
     0.86600
     0.95713
     1.13940
     0.68374
     1.27609
     1.09383
     0.72930
     0.72930
     1.04826
     0.95713
     1.04826
     0.91157
     0.63817
     0.95713
     1.00270
     0.91157
     0.82043
     0.86600
     0.63817
     0.77487
     1.18496
     0.95713
     1.04826
     0.59260
     0.50147
     0.68374
     0.54704
     0.36477
     0.13695
     0.13695
     0.27364
     0.04581
     0.09138
    -0.13645
    -0.36428
    -0.50098
    -0.31871
     0.00025
    -0.13645
    -0.36428
    -0.09088
    -0.04532
    -0.13645
     0.22808
     0.22808
     0.04581
     0.50147
     0.41034
     0.18251
     0.31921
     0.50147
     0.31921
     0.45591
     1.00270
     0.91157
     0.36477
     0.36477
     0.50147
     0.27364
    -0.27315
    -0.77437
    -1.13890
     0.00025
     1.13940
     0.59260
    -0.27315
    -0.86550
    -0.86550
    -0.04532
    -0.04532
    -1.23003
    -4.64748
    -2.77927
     0.18251
     0.68374
    -0.09088
    -1.13890
    -2.87041
    -2.18692
    -3.23493
    -2.77927
    -2.14135
    -1.59456
    -1.86796
    -2.18692
    -1.86796
    -0.95664
    -1.04777
    -1.54899
    -1.27560
    -0.72881
    -0.77437
    -0.54654
    -0.59211
     0.00025
     0.18251
    -0.09088
    -0.09088
     0.18251
     0.18251
     0.00025
    -0.04532
     0.09138
     0.00025
    -0.04532
    -0.18202
    -0.22758
     0.00025
    -0.04532
    -0.36428
    -0.40985
    -0.40985
    -0.13645
    -0.09088
    -0.27315
    -0.13645
    -0.36428
    -0.45541
     0.22808
     0.18251
    -0.36428
    -0.59211
    -0.54654
    -0.40985
    -0.40985
    -0.50098
    -0.72881
    -0.31871
    -0.22758
    -0.09088
     0.09138
    -0.04532
    -0.36428
    -0.54654
     0.31921
     0.27364
     0.36477
     0.36477
     0.18251
     0.22808
     0.72930
     0.54704
     0.59260
     0.82043
     0.54704
     0.91157
     0.63817
     0.50147
     0.36477
     0.36477
     0.45591
     0.77487
     0.59260
     0.54704
     0.63817
     0.82043
     0.82043
     0.82043
     0.91157
     1.04826
     1.09383
     1.09383
     1.04826
     1.36723
     1.23053
     1.09383
     0.91157
     1.59505
     1.50392
     1.13940
     1.04826
     0.95713
     1.04826
     1.68619
     1.50392
     1.18496
     1.13940
     0.86600
     1.13940
     1.32166
     1.00270
     0.91157
     0.82043
     1.27609
     1.04826
     0.91157
     0.63817
     0.86600
     0.72930
     0.50147
     0.59260
     0.68374
     0.72930
     0.41034
     0.68374
     0.50147
     0.45591
     0.72930
     0.54704
     0.59260
     0.86600
     0.63817
     0.82043
     0.50147
     0.31921
     0.09138
     0.36477
     0.45591
     0.50147
     0.09138
    -0.22758
    -0.09088
     0.00025
     0.13695
    -0.04532
     0.09138
     0.36477
     0.18251
     0.04581
    -0.04532
     0.09138
     0.50147
     0.50147
     0.63817
     0.68374
     0.31921
     0.31921
     0.41034
     0.22808
     0.31921
     0.09138
    -0.09088
     0.36477
     0.04581
    -0.22758
    -0.31871
     0.00025
    -0.31871
    -0.27315
    -0.54654
    -0.59211
    -0.09088
     0.63817
     0.09138
    -0.95664
    -1.64013
    -0.95664
    -2.73371
    -3.69059
    -2.36918
    -0.59211
    -1.50343
    -2.09578
    -2.23248
    -2.77927
    -2.82484
    -2.05022
    -1.68569
    -2.27805
    -2.23248
    -1.23003
    -0.27315
    -0.04532
    -0.04532
     0.31921
     0.18251
     0.72930
     1.09383
     1.00270
     0.82043
     1.13940
     1.00270
     1.18496
     1.68619
     1.23053
     0.59260
     1.27609
     1.36723
     1.54949
     1.00270
     0.63817
     0.82043
     0.72930
     0.63817
     0.72930
     0.59260
     0.22808
     0.18251
     0.45591
     0.54704
     0.54704
     0.13695
     0.09138
     0.22808
     0.27364
     0.50147
     0.31921
     0.59260
     0.50147
     0.50147
     0.45591
     0.41034
     0.09138
     0.27364
    -0.04532
     0.45591
     0.09138
    -0.09088
    -0.27315
    -0.31871
    -0.09088
    -0.18202
    -0.54654
    -0.45541
     0.18251
     0.09138
     0.18251
    -0.04532
     0.00025
     0.13695
     0.31921
     0.36477
     0.63817
     0.63817
     0.82043
     0.59260
     0.91157
     0.91157
     0.82043
     0.41034
     0.63817
     0.91157
     0.86600
     1.04826
     0.95713
     0.72930
     0.63817
     0.72930
     0.95713
     0.86600
     0.82043
     0.45591
     0.59260
     0.59260
     0.82043
     0.68374
     0.72930
     0.63817
     0.31921
     0.41034
     0.68374
     0.59260
     0.59260
     0.50147
     0.95713
     0.86600
     0.63817
     0.68374
     0.72930
     1.00270
     0.82043
     0.86600
     1.13940
     1.23053
     0.68374
     0.72930
     0.41034
     0.36477
    -0.27315
    -0.22758
    -0.18202
    -0.40985
    -0.68324
    -0.54654
    -0.54654
    -0.63768
    -0.59211
    -0.91107
    -0.86550
    -0.68324
    -0.81994
    -0.27315
    -0.22758
     0.00025
     0.36477
     0.50147
     0.72930
     1.04826
     0.86600
     0.95713
     1.13940
     1.23053
     1.18496
     1.00270
     1.04826
     1.64062
     1.54949
     1.13940
     1.36723
     1.32166
     1.23053
     1.36723
     1.13940
     1.36723
     1.68619
     1.50392
     1.13940
     1.36723
     1.64062
     1.95958
     1.91402
     1.27609
     0.59260
     0.82043
     1.86845
     1.13940
    -1.50343
    -1.77682
    -2.09578
    -4.32852
    -4.00955
    -0.50098
    -0.40985
    -1.77682
    -2.46031
    -3.59946
    -4.41965
    -4.23738
    -3.18937
    -2.50588
    -1.95909
    -1.59456
    -1.32116
    -0.22758
    -0.22758
     0.00025
     0.13695
     0.54704
     0.45591
     0.22808
     0.36477
     0.45591
     0.27364
     0.63817
     0.59260
     0.63817
     0.41034
     0.45591
     0.45591
     0.18251
     0.41034
    -0.13645
    -0.18202
     0.09138
     0.22808
     0.31921
     0.31921
     0.45591
     0.31921
     0.09138
     0.22808
     0.13695
    -0.09088
     0.13695
     0.50147
     1.00270
     1.04826
     0.77487
     0.41034
     0.50147
     0.45591
     0.50147
     0.45591
     0.50147
     0.50147
     0.63817
     1.04826
     0.77487
     0.54704
     0.22808
     0.13695
     0.41034
     0.54704
     0.18251
     0.22808
     0.18251
     0.27364
    -0.04532
     0.04581
    -0.18202
    -0.27315
    -0.59211
    -0.18202
     0.18251
    -0.13645
    -0.22758
    -0.09088
    -0.04532
     0.27364
     0.18251
     0.36477
     0.54704
     0.41034
     0.54704
     0.41034
     0.41034
     0.54704
     0.86600
     0.63817
     1.27609
     0.82043
     0.50147
     0.72930
     0.63817
     0.72930
     1.00270
     0.82043
     0.68374
     0.86600
     1.09383
     1.00270
     0.86600
     1.18496
     0.95713
     0.72930
     1.04826
     1.23053
     0.91157
     0.68374
     0.95713
     0.91157
     1.00270
     1.04826
     0.82043
     0.68374
     0.95713
     0.77487
     0.77487
     0.72930
     0.45591
     0.86600
     0.91157
     0.95713
     0.54704
     0.63817
     0.45591
     0.18251
     0.00025
    -0.31871
    -0.50098
    -0.40985
    -0.13645
     0.13695
    -0.04532
     0.00025
    -0.18202
    -0.40985
    -0.04532
     0.13695
     0.27364
     0.36477
     0.50147
     0.54704
     0.91157
     1.36723
     1.23053
     1.18496
     1.36723
     1.27609
     1.23053
     1.36723
     1.18496
     0.95713
     0.72930
     1.04826
     1.04826
     0.82043
     0.59260
     1.00270
     1.13940
     1.13940
     1.23053
     0.77487
     0.41034
     1.00270
     1.59505
     1.45836
    -0.36428
    -1.82239
    -1.64013
    -2.64258
    -3.23493
    -1.09333
     0.31921
    -0.40985
    -1.13890
    -2.27805
    -3.28050
    -3.69059
    -2.73371
    -1.59456
    -1.23003
    -1.27560
    -0.77437
    -0.77437
    -0.95664
    -0.31871
     0.22808
     0.45591
     0.31921
     0.36477
     0.09138
     0.18251
     0.31921
     0.13695
     0.45591
     0.68374
     0.82043
     1.09383
     1.27609
     0.59260
     0.77487
     0.91157
     1.13940
     1.09383
     0.91157
     0.50147
     0.63817
     0.59260
     0.77487
     0.63817
     0.36477
     0.22808
     0.31921
     0.04581
     0.36477
     0.45591
     0.22808
     0.22808
     0.36477
     0.50147
     0.31921
     0.18251
     0.41034
     0.54704
     0.36477
     0.41034
     0.63817
     0.22808
     0.41034
     0.13695
     0.09138
     0.31921
     0.04581
    -0.18202
     0.09138
    -0.09088
     0.00025
    -0.18202
     0.13695
    -0.09088
    -0.18202
     0.13695
     0.31921
    -0.31871
    -0.18202
    -0.04532
     0.41034
     0.59260
     0.45591
     0.04581
     0.22808
     0.36477
     0.27364
     0.04581
     0.36477
     0.27364
     0.50147
     0.59260
     0.63817
     0.50147
     0.36477
    -0.04532
     0.50147
     0.50147
     0.31921
     0.13695
     0.36477
     0.72930
     0.45591
     0.00025
     0.22808
     0.31921
     0.31921
     0.50147
     0.36477
     0.22808
     0.45591
     0.59260
     0.41034
     0.50147
     0.41034
     0.50147
     0.41034
     0.86600
     0.72930
     0.63817
     0.77487
     0.72930
     0.82043
     0.82043
     0.50147
     0.45591
     0.41034
     0.86600
     0.59260
     0.68374
     0.63817
     0.63817
     0.41034
     0.09138
     0.45591
     0.41034
     0.50147
     0.63817
     0.45591
     0.50147
     0.68374
     0.63817
     0.86600
     0.54704
     0.54704
     0.63817
     0.91157
     0.82043
     0.50147
     0.36477
     0.36477
     0.27364
     0.54704
     1.00270
     1.23053
     0.54704
     0.18251
     0.18251
    -0.22758
    -1.00220
    -1.54899
    -1.23003
    -1.18447
    -0.86550
    -0.59211
    -1.09333
    -2.00465
    -1.64013
    -0.36428
     0.82043
     0.18251
    -0.09088
    -1.64013
    -1.09333
    -0.54654
    -0.72881
    -2.55144
    -3.91842
    -0.36428
     2.41524
     1.13940
    -0.40985
    -1.91352
    -2.77927
    -2.59701
    -2.23248
    -1.91352
    -1.86796
    -0.81994
    -0.31871
     0.27364
     0.41034
     0.59260
     1.09383
     0.72930
     1.09383
     1.13940
     0.91157
     1.13940
     1.32166
     1.04826
     1.23053
     1.27609
     0.91157
     0.50147
     0.50147
     1.00270
     0.68374
     0.95713
     0.36477
     0.22808
     0.27364
     0.00025
     0.09138
    -0.09088
     0.36477
     0.54704
     0.31921
     0.27364
     0.27364
     0.09138
    -0.13645
     0.31921
     0.36477
     0.27364
     0.27364
     0.00025
    -0.04532
     0.22808
     0.22808
     0.22808
     0.50147
     0.54704
     0.41034
     0.31921
     0.13695
     0.00025
    -0.04532
    -0.09088
    -0.04532
    -0.36428
    -0.09088
     0.09138
    -0.13645
    -0.27315
    -0.40985
    -0.40985
     0.00025
    -0.18202
    -0.13645
     0.00025
     0.00025
    -0.13645
    -0.27315
    -0.09088
     0.54704
     0.50147
     0.45591
     0.50147
     0.41034
     0.18251
     0.54704
     0.18251
     0.31921
     0.63817
     0.27364
     0.27364
     0.59260
     0.18251
    -0.04532
     0.45591
     0.54704
     0.18251
     0.50147
     0.36477
     0.18251
     0.18251
     0.41034
     0.36477
     0.18251
     0.36477
     0.27364
     0.27364
     0.27364
     0.36477
     0.41034
     0.13695
     0.09138
     0.22808
     0.50147
     0.36477
     0.31921
     0.22808
     0.31921
     0.45591
     0.27364
     0.50147
     0.45591
     0.22808
     0.59260
     0.72930
     0.41034
     0.41034
     0.45591
     0.27364
     0.36477
     0.36477
     0.36477
     0.22808
     0.41034
     0.45591
     0.45591
     0.31921
     0.50147
     0.04581
     0.45591
     0.72930
     0.41034
     0.27364
     0.22808
     0.22808
     0.45591
     0.63817
     0.09138
     0.68374
     0.59260
     0.41034
     0.36477
     0.27364
     0.82043
     0.63817
     0.27364
     0.77487
     0.41034
     0.41034
     0.27364
    -0.09088
    -0.18202
    -0.22758
     0.13695
    -0.59211
    -1.27560
    -1.45786
    -0.59211
     0.36477
     0.00025
    -1.32116
    -2.18692
    -1.68569
    -2.18692
    -1.32116
    -1.95909
    -4.82974
    -4.69304
    -1.23003
     0.04581
    -0.81994
    -1.73126
    -2.82484
    -2.73371
    -1.86796
    -1.54899
    -1.59456
    -1.59456
    -0.91107
     0.31921
     0.86600
     0.72930
     0.63817
     0.68374
     1.23053
     1.45836
     1.41279
     0.82043
     0.82043
     0.86600
     0.82043
     0.86600
     1.23053
     0.91157
     1.00270
     1.00270
     0.45591
     0.45591
     0.50147
     0.54704
     0.59260
     0.50147
     0.54704
     0.63817
     0.50147
     0.31921
     0.45591
     0.09138
     0.63817
     0.59260
     0.45591
     0.54704
     0.54704
     0.45591
     0.36477
     0.18251
     0.31921
     0.31921
     0.36477
     0.36477
     0.41034
     0.22808
     0.27364
     0.22808
     0.50147
     0.36477
     0.13695
     0.22808
     0.27364
     0.36477
     0.36477
     0.09138
    -0.13645
     0.31921
     0.63817
     0.41034
     0.31921
     0.36477
    -0.04532
     0.18251
     0.72930
     0.82043
     0.59260
     0.54704
     0.63817
     0.54704
     0.36477
     0.59260
     0.77487
     0.63817
     0.36477
     0.54704
     0.54704
     0.22808
    -0.04532
     0.00025
     0.09138
     0.22808
     0.18251
    -0.45541
    -0.31871
    -0.13645
     0.04581
    -0.09088
    -0.22758
    -0.31871
    -0.09088
     0.00025
     0.00025
     0.09138
     0.13695
    -0.09088
     0.27364
     0.27364
     0.27364
     0.09138
     0.09138
     0.09138
     0.36477
     0.09138
     0.13695
     0.09138
     0.00025
     0.45591
     0.50147
     0.45591
     0.36477
     0.18251
     0.13695
     0.54704
     0.36477
     0.13695
     0.22808
     0.54704
     1.00270
     0.91157
     0.50147
     0.18251
     0.22808
     0.45591
     0.50147
     0.41034
     0.36477
     0.13695
     0.41034
     0.54704
     0.82043
     0.31921
     0.82043
     0.54704
     0.82043
     0.77487
     1.09383
     1.18496
     1.04826
     0.45591
     0.18251
     0.22808
     0.59260
     0.50147
     0.45591
     0.45591
     0.22808
    -0.13645
     0.41034
     0.82043
     0.18251
    -2.09578
    -2.18692
    -0.27315
     0.31921
    -1.86796
    -3.09823
    -1.91352
    -1.27560
    -3.14380
    -4.64748
    -5.10314
    -2.55144
    -1.27560
    -2.00465
    -2.36918
    -3.14380
    -3.14380
    -2.82484
    -2.27805
    -1.59456
    -1.59456
    -1.23003
    -0.68324
     0.13695
     0.22808
     0.04581
     0.00025
     0.22808
     0.18251
    -0.13645
     0.00025
     0.00025
     0.22808
     0.36477
     0.22808
     0.50147
     0.18251
     0.22808
     0.41034
     0.36477
     0.63817
     0.22808
     0.04581
     0.00025
     0.59260
     0.41034
     0.18251
     0.18251
    -0.04532
    -0.04532
     0.18251
     0.31921
     0.18251
     0.22808
     0.22808
     0.45591
     0.72930
     0.72930
     0.31921
     0.27364
     0.63817
     0.82043
     0.31921
     0.36477
     0.68374
     0.91157
     0.77487
     0.63817
     0.50147
     0.50147
     0.59260
     0.54704
     0.91157
     0.68374
     0.72930
     0.59260
     0.63817
     0.86600
     0.63817
     0.72930
     0.68374
     0.63817
     0.72930
     0.95713
     0.82043
     0.77487
     0.72930
     0.63817
     0.72930
     0.72930
     0.59260
     0.45591
     0.45591
     0.77487
     0.54704
     0.50147
     0.50147
     0.41034
     0.41034
     0.22808
     0.45591
     0.31921
     0.41034
     0.18251
     0.45591
     0.41034
     0.31921
     0.41034
     0.31921
     0.41034
     0.18251
     0.31921
     0.27364
     0.63817
     0.50147
     0.36477
     0.09138
     0.09138
     0.50147
     0.50147
     0.31921
     0.00025
     0.50147
     0.09138
     0.00025
     0.09138
     0.13695
    -0.09088
    -0.18202
    -0.04532
    -0.13645
    -0.27315
    -0.04532
    -0.22758
    -0.27315
    -0.18202
    -0.27315
     0.18251
    -0.13645
    -0.36428
    -0.40985
     0.00025
    -0.04532
    -0.04532
     0.00025
    -0.04532
    -0.22758
    -0.40985
    -0.04532
    -0.09088
    -0.27315
    -0.59211
    -0.63768
    -1.09333
    -0.95664
    -0.95664
    -1.59456
    -1.73126
    -0.86550
    -0.45541
    -0.45541
    -0.68324
    -1.00220
    -1.00220
    -1.54899
    -0.91107
     0.18251
     0.36477
    -0.54654
    -1.04777
    -0.31871
     0.13695
     0.59260
    -0.04532
    -0.63768
    -0.40985
    -0.68324
    -1.59456
    -3.87286
    -4.92087
    -1.59456
    -0.40985
    -0.45541
    -1.13890
    -2.23248
    -3.28050
    -3.28050
    -1.95909
    -1.23003
    -1.64013
    -1.18447
    -0.45541
     0.18251
     0.50147
     0.45591
     0.09138
     0.31921
     0.50147
     0.72930
     1.04826
     1.09383
     0.77487
     1.00270
     1.32166
     0.95713
     0.68374
     0.54704
     0.59260
     0.18251
     0.22808
     0.13695
    -0.13645
    -0.40985
     0.36477
     0.45591
     0.27364
     0.18251
     0.18251
     0.31921
     0.45591
     0.41034
     0.50147
     0.63817
     0.91157
     1.00270
     1.36723
     1.41279
     1.09383
     1.18496
     0.95713
     1.04826
     0.95713
     0.82043
     0.59260
     0.41034
     0.36477
     0.45591
     0.31921
     0.22808
     0.18251
    -0.22758
    -0.27315
    -0.13645
     0.00025
    -0.09088
    -0.27315
    -0.36428
    -0.22758
     0.00025
     0.09138
    -0.27315
    -0.09088
    -0.18202
     0.27364
     0.00025
     0.22808
     0.27364
     0.00025
     0.45591
     0.54704
     0.63817
     0.50147
     0.13695
     0.31921
     0.50147
     0.59260
     0.72930
     0.31921
     0.41034
     0.41034
     0.31921
     0.22808
     0.31921
     0.09138
     0.36477
     0.31921
     0.50147
    -0.18202
    -0.09088
    -0.13645
     0.13695
     0.09138
     0.18251
    -0.13645
     0.00025
    -0.09088
    -0.18202
    -0.22758
     0.09138
    -0.22758
    -0.18202
     0.04581
     0.00025
    -0.09088
    -0.13645
    -0.22758
     0.00025
     0.13695
    -0.18202
    -0.22758
    -0.13645
    -0.09088
     0.09138
    -0.09088
     0.27364
     0.00025
    -0.22758
     0.31921
     0.04581
     0.22808
     0.09138
     0.09138
     0.18251
     0.45591
     0.41034
     0.72930
     0.63817
     0.45591
     0.36477
    -0.13645
     0.27364
     0.27364
    -0.50098
    -1.09333
    -1.18447
    -1.04777
    -1.64013
    -2.18692
    -2.18692
    -2.27805
    -1.82239
    -2.18692
    -3.00710
    -3.41720
    -3.87286
    -3.18937
    -1.64013
    -0.40985
    -0.81994
    -1.27560
    -2.09578
    -1.95909
    -1.04777
    -0.95664
    -0.40985
    -1.36673
    -4.05512
    -5.28540
    -2.23248
     0.31921
    -0.31871
    -1.32116
    -2.50588
    -2.32361
    -3.32606
    -3.69059
    -2.55144
    -1.45786
    -0.86550
    -0.50098
    -0.50098
    -0.09088
     0.04581
     0.00025
     0.00025
     0.63817
     0.63817
     0.41034
     0.27364
     0.36477
     0.36477
    -0.18202
     0.00025
     0.09138
     0.22808
    -0.36428
    -0.09088
     0.00025
     0.00025
    -0.45541
    -0.63768
    -0.36428
    -0.40985
    -0.27315
    -0.22758
    -0.09088
    -0.09088
    -0.31871
    -0.59211
    -0.36428
    -0.40985
    -0.31871
    -0.36428
    -0.27315
     0.00025
    -0.13645
    -0.22758
    -0.72881
    -0.36428
    -0.36428
    -0.40985
    -0.45541
    -0.40985
    -0.86550
    -0.59211
    -0.36428
    -0.50098
    -0.36428
    -0.13645
    -0.27315
    -0.50098
    -0.45541
    -0.45541
    -0.45541
    -0.59211
    -0.40985
    -0.36428
    -0.36428
     0.09138
     0.04581
    -0.50098
    -0.22758
    -0.22758
    -0.13645
    -0.04532
    -0.04532
     0.09138
     0.41034
     0.18251
     0.27364
     0.13695
     0.09138
    -0.13645
    -0.09088
     0.31921
     0.13695
    -0.04532
    -0.31871
     0.00025
    -0.13645
    -0.18202
    -0.18202
    -0.45541
    -0.72881
    -0.36428
    -0.22758
    -0.63768
    -0.81994
    -0.59211
    -0.63768
    -0.54654
    -0.22758
    -0.59211
    -0.68324
    -0.95664
    -1.04777
    -0.91107
    -0.45541
    -0.68324
    -0.86550
    -0.59211
    -0.72881
    -0.68324
    -1.09333
    -0.77437
    -0.91107
    -1.04777
    -0.50098
    -0.50098
    -0.86550
    -0.91107
    -0.77437
    -0.91107
    -0.91107
    -1.04777
    -1.27560
    -0.68324
    -0.68324
    -1.13890
    -0.86550
    -1.09333
    -1.04777
    -1.09333
    -0.72881
    -0.68324
    -1.00220
    -0.81994
    -0.68324
    -0.81994
    -0.40985
    -0.27315
    -0.31871
    -0.27315
    -0.09088
    -0.04532
     0.09138
     0.13695
    -0.13645
    -0.27315
    -0.18202
     0.22808
     0.04581
    -0.27315
    -0.36428
    -0.68324
    -0.86550
    -0.63768
    -0.31871
     0.04581
    -0.40985
    -0.72881
    -0.59211
    -0.95664
    -0.50098
    -0.27315
    -2.36918
    -4.96644
    -3.59946
    -0.91107
     0.36477
    -0.77437
    -1.36673
    -1.82239
    -2.87041
    -3.18937
    -2.46031
    -1.91352
    -1.23003
    -1.23003
    -0.91107
    -0.59211
    -0.59211
     0.00025
     0.18251
    -0.31871
    -0.13645
     0.09138
     0.22808
     0.63817
     0.36477
     0.09138
     0.18251
     0.50147
     0.27364
     0.22808
     0.54704
     0.36477
    -0.04532
    -0.18202
     0.18251
     0.22808
     0.00025
     0.09138
     0.00025
     0.13695
     0.04581
     0.36477
     0.18251
    -0.04532
    -0.31871
     0.00025
    -0.22758
    -0.18202
    -0.22758
     0.13695
     0.09138
    -0.09088
    -0.13645
     0.00025
    -0.36428
    -0.22758
    -0.22758
     0.00025
    -0.18202
     0.18251
    -0.09088
     0.00025
     0.22808
     0.09138
    -0.18202
    -0.50098
     0.18251
     0.27364
    -0.09088
     0.00025
     0.00025
    -0.22758
    -0.22758
    -0.36428
    -0.45541
    -0.63768
    -1.09333
    -1.00220
    -1.13890
    -1.13890
    -1.50343
    -1.91352
    -1.36673
    -1.32116
    -1.36673
    -1.27560
    -1.50343
    -1.59456
    -1.59456
    -1.45786
    -1.04777
    -0.45541
    -0.54654
    -0.09088
    -0.22758
     0.22808
     0.27364
     0.09138
     0.27364
     0.63817
     0.68374
     0.54704
     0.54704
     0.54704
     0.50147
     0.13695
     0.13695
     0.09138
     0.13695
     0.18251
    -0.09088
     0.09138
    -0.13645
    -0.50098
    -0.54654
    -0.27315
    -0.22758
    -0.31871
    -0.09088
    -0.31871
    -0.45541
    -0.27315
    -0.50098
    -0.09088
    -0.45541
    -0.40985
    -0.22758
    -0.18202
    -0.22758
    -0.13645
    -0.22758
    -0.04532
    -0.27315
    -0.09088
     0.09138
    -0.09088
    -0.22758
    -0.22758
    -0.31871
     0.18251
     0.18251
     0.31921
     0.50147
     0.50147
     0.36477
     0.27364
    -0.04532
     0.86600
     0.95713
     0.36477
     0.45591
     0.18251
     0.18251
    -0.22758
    -0.59211
    -1.50343
    -0.91107
     0.54704
     1.00270
     0.63817
    -0.54654
    -2.32361
    -2.73371
    -1.77682
    -0.81994
    -0.50098
    -1.13890
    -2.14135
    -4.96644
    -3.69059
     0.45591
     0.13695
    -0.63768
    -1.59456
    -1.59456
    -2.05022
    -1.68569
    -1.41230
    -0.68324
    -0.18202
     0.45591
     0.45591
     0.45591
     0.68374
     0.63817
     0.54704
     0.41034
    -0.04532
     0.54704
     0.54704
     0.45591
     0.18251
    -0.09088
     0.09138
     0.18251
    -0.36428
     0.27364
     0.54704
     0.09138
    -0.04532
    -0.22758
    -0.40985
    -0.04532
     0.00025
     0.09138
     0.09138
     0.00025
     0.09138
    -0.04532
     0.00025
     0.00025
    -0.13645
    -0.04532
    -0.04532
    -0.36428
     0.04581
    -0.13645
     0.00025
    -0.18202
    -0.22758
    -0.22758
    -0.13645
    -0.31871
    -0.27315
    -0.36428
    -0.63768
    -0.27315
    -0.36428
    -0.27315
     0.00025
    -0.13645
     0.09138
    -0.13645
    -0.22758
    -0.13645
    -0.09088
     0.00025
     0.04581
    -0.04532
     0.18251
    -0.09088
     0.36477
     0.31921
     0.27364
     0.09138
     0.41034
     0.31921
     0.00025
     0.41034
     0.04581
    -0.22758
     0.04581
     0.00025
     0.31921
    -0.13645
    -0.22758
    -0.63768
    -0.59211
    -0.13645
    -0.09088
    -0.40985
    -0.22758
    -0.27315
    -0.40985
    -0.36428
    -0.27315
    -0.13645
    -0.18202
     0.00025
     0.09138
     0.18251
     0.31921
     0.36477
     0.04581
     0.13695
     0.13695
     0.09138
     0.13695
     0.63817
     0.22808
     0.36477
     0.45591
     0.54704
     0.45591
     0.36477
     0.09138
     0.09138
     0.27364
     0.41034
     0.18251
     0.04581
     0.13695
    -0.18202
    -0.13645
     0.00025
    -0.13645
    -0.27315
    -0.36428
    -0.40985
    -0.45541
    -0.40985
    -0.22758
    -0.22758
    -0.13645
    -0.18202
    -0.13645
    -0.04532
     0.22808
     0.41034
     0.09138
     0.22808
     0.31921
     0.00025
     0.22808
     0.59260
     0.18251
     0.41034
     0.54704
     0.31921
     0.31921
     0.41034
     0.22808
     0.09138
     0.18251
     0.18251
    -0.13645
     0.50147
     0.36477
     0.18251
     0.68374
     1.13940
     1.36723
    -0.91107
    -1.91352
     0.09138
     1.73175
    -0.22758
    -3.91842
    -3.32606
    -2.59701
    -3.23493
    -2.00465
    -1.54899
    -1.64013
    -2.59701
    -3.09823
    -2.91597
    -2.87041
    -2.23248
    -1.95909
    -1.50343
    -0.86550
     0.09138
     0.63817
     0.86600
     0.54704
     1.00270
     1.32166
     1.36723
     1.91402
     1.45836
     1.04826
     0.91157
     0.86600
     0.91157
     1.36723
     1.13940
     1.18496
     1.23053
     1.00270
     1.13940
     0.63817
     0.72930
     0.45591
     0.41034
     0.63817
     0.54704
     0.50147
     0.36477
     0.31921
     0.04581
     0.22808
