# Supplementary material for: Software algorithm and hardware design for real-time implementation of new spectral estimator
Source: Biomed Eng Online. 2014 May 9;13:61. doi: 10.1186/1475-925X-13-61 (PMC4057578; doi:10.1186/1475-925X-13-61)
Supplement: Additional file 2 — txtfiles.zip. [file 1475-925X-13-61-S2.zip › FILE118.TXT]

     0.01978
     0.32414
     0.44589
    -0.04110
     0.44589
    -0.10197
     0.44589
     0.44589
     0.38502
     0.14152
     0.14152
     0.32414
     0.20240
     0.01978
     0.20240
     0.38502
     0.20240
     0.14152
     0.38502
     0.26327
     0.38502
     0.14152
     0.20240
     0.08065
     0.50676
     0.44589
     0.20240
     0.56763
     0.68938
     0.26327
     0.14152
     0.56763
     0.44589
     0.01978
     0.38502
     0.08065
     0.50676
     0.08065
     0.50676
     0.32414
     0.20240
    -0.10197
    -0.40633
    -0.28459
    -0.04110
     0.08065
     0.01978
     0.08065
     0.08065
    -0.22372
    -0.10197
     0.44589
     0.14152
     0.08065
    -0.10197
     0.38502
     0.26327
     0.50676
     0.38502
     0.14152
     0.20240
    -0.10197
    -0.83245
    -0.52808
    -0.40633
    -0.04110
    -1.19768
    -0.40633
    -0.89332
    -1.74554
    -2.23253
    -1.68467
    -3.51086
    -5.15443
    -4.72832
    -2.65864
     0.26327
     0.81113
    -0.71070
    -1.68467
    -1.19768
    -1.44118
    -0.52808
     0.20240
     0.99375
     1.54160
     2.02859
     2.57644
     3.06343
     2.94168
     2.45470
     2.33295
     2.08946
     1.84597
     1.05462
     0.99375
     1.78510
     1.35898
     0.50676
     0.62851
     0.32414
     0.68938
     0.56763
     0.68938
     0.50676
     0.75025
     0.20240
     0.68938
     1.17636
     0.99375
     0.81113
     0.50676
     1.29811
     1.29811
     1.35898
     1.29811
     1.29811
     0.87200
     1.05462
     0.81113
     0.99375
     1.05462
     0.81113
     0.62851
     0.44589
     0.56763
     0.44589
     0.50676
     0.50676
     0.44589
     0.08065
     0.38502
    -0.04110
     0.32414
     0.26327
     0.44589
     0.44589
     0.20240
     0.50676
     0.87200
     0.26327
     0.26327
    -0.04110
     0.32414
     0.20240
     0.68938
     0.14152
     0.14152
    -0.04110
     0.26327
    -0.28459
     0.08065
    -0.16284
     0.08065
    -0.10197
    -0.34546
     0.08065
    -0.34546
    -0.40633
    -0.28459
    -0.64983
    -0.16284
    -0.28459
    -0.34546
    -0.22372
    -0.28459
    -0.28459
    -0.16284
    -0.22372
    -0.28459
    -0.22372
    -0.04110
     0.20240
     0.14152
     0.26327
    -0.04110
    -0.16284
     0.32414
     0.44589
     0.38502
     0.08065
     0.32414
     0.26327
     0.20240
     0.08065
     0.50676
     0.14152
     0.81113
     0.38502
     0.38502
     0.08065
     0.20240
     0.38502
     0.56763
     0.68938
     0.20240
     0.38502
     0.50676
     0.99375
     0.93287
     0.50676
     0.32414
     0.56763
     0.81113
     0.87200
     0.62851
     0.68938
     0.38502
     0.32414
     0.26327
     0.93287
     0.50676
     0.14152
     0.32414
     0.68938
     0.56763
     0.38502
     0.38502
     0.20240
     0.38502
     0.62851
     0.62851
     0.75025
     0.99375
     0.68938
     2.27208
     2.27208
     0.93287
     0.68938
     0.38502
     0.56763
     0.26327
     0.81113
     0.62851
     0.68938
     1.11549
     1.11549
     0.14152
    -1.31943
    -0.52808
     0.14152
    -1.38030
    -3.93697
    -4.66745
    -3.38911
     0.93287
     1.96771
     0.50676
    -0.89332
    -2.65864
    -2.29340
    -1.74554
    -0.71070
     0.50676
     1.17636
     1.35898
     1.35898
     1.23724
     1.35898
     2.21121
     1.78510
     1.78510
     1.54160
     1.05462
     0.87200
     1.29811
     1.35898
     1.54160
     1.23724
     0.32414
     0.08065
     0.56763
     0.38502
     0.81113
     0.50676
     0.93287
     0.68938
     0.38502
     0.44589
     0.68938
     1.29811
     1.05462
     0.56763
     0.93287
     0.75025
     0.87200
     0.75025
     0.87200
     0.75025
     0.56763
     0.26327
     0.26327
     0.44589
     0.26327
     0.38502
     0.26327
    -0.28459
    -0.28459
    -0.22372
     0.32414
     0.14152
     0.14152
     0.20240
    -0.46721
     0.32414
     0.38502
    -0.16284
     0.20240
     0.62851
     0.26327
    -0.22372
     0.01978
     0.50676
     0.32414
     0.38502
     0.14152
     0.20240
    -0.10197
     0.32414
     0.14152
     0.20240
     0.08065
    -0.34546
    -0.58895
     0.26327
     0.14152
    -0.04110
    -0.28459
    -0.28459
    -0.28459
    -0.04110
    -0.04110
    -0.34546
     0.08065
    -0.04110
     0.01978
    -0.10197
    -0.28459
    -0.52808
    -0.58895
    -0.04110
     0.20240
    -0.46721
    -0.34546
    -0.46721
    -0.40633
    -0.52808
    -0.52808
    -0.58895
    -0.77157
    -0.52808
    -0.58895
    -0.28459
    -0.71070
    -0.77157
    -0.95419
    -0.64983
    -0.64983
    -0.28459
    -0.71070
    -0.58895
    -0.89332
    -0.71070
    -0.46721
    -0.34546
    -0.40633
    -0.40633
    -0.34546
    -0.22372
    -0.40633
    -0.52808
    -0.58895
    -0.46721
    -0.04110
    -0.46721
    -0.46721
    -0.34546
    -0.89332
    -0.83245
    -0.83245
    -0.40633
    -0.95419
    -1.01506
    -0.83245
    -1.07594
    -0.89332
    -1.31943
    -1.50205
    -1.62379
    -0.58895
    -1.01506
    -1.13681
    -1.01506
    -0.83245
    -1.13681
    -0.77157
    -0.83245
    -0.58895
    -0.77157
    -0.64983
    -0.46721
    -0.46721
    -0.58895
    -1.13681
    -1.50205
    -0.40633
    -0.16284
    -1.01506
    -0.34546
    -0.22372
    -1.68467
    -1.92816
    -0.64983
    -2.71951
    -5.03268
    -5.51967
    -1.92816
     0.93287
     0.93287
    -0.83245
    -2.17165
    -2.17165
    -2.04991
    -1.50205
    -0.58895
    -0.22372
     0.56763
     1.11549
     1.66335
     1.41986
     1.35898
     1.84597
     2.08946
     1.41986
     1.05462
     1.11549
     0.93287
     0.26327
     0.75025
     1.11549
     1.29811
     0.99375
     0.81113
     0.56763
     0.50676
     0.56763
     0.93287
     0.56763
     0.75025
     0.56763
     0.44589
     1.05462
     0.81113
     0.14152
     0.68938
     1.05462
     0.56763
     0.38502
     0.32414
     0.44589
     0.32414
     0.32414
     0.38502
     0.56763
     0.14152
     0.08065
     0.08065
     0.32414
     0.26327
     0.20240
     0.20240
     0.32414
    -0.40633
     0.08065
     0.14152
     0.20240
     0.14152
     0.32414
     0.38502
     0.68938
     0.32414
     0.14152
    -0.16284
     0.01978
     0.26327
    -0.04110
     0.32414
     0.56763
     0.68938
    -0.10197
     0.26327
    -0.10197
    -0.52808
    -0.34546
    -0.22372
    -0.10197
     0.08065
     0.08065
    -0.28459
    -0.10197
    -0.04110
    -0.28459
    -0.46721
     0.32414
     0.32414
    -0.10197
     0.38502
     0.01978
    -0.10197
     0.32414
     0.26327
     0.44589
     0.68938
     0.08065
     0.20240
    -0.04110
     0.38502
     0.08065
     0.08065
     0.38502
     0.26327
     0.26327
    -0.04110
     0.20240
    -0.04110
    -0.34546
    -0.10197
    -0.10197
    -0.28459
     0.14152
     0.26327
     0.01978
     0.08065
    -0.04110
    -0.04110
     0.08065
     0.44589
     0.44589
     0.14152
     0.50676
     0.50676
     0.14152
     0.20240
     0.62851
     0.56763
     0.44589
     0.32414
     0.38502
     0.38502
     0.38502
     0.32414
     0.08065
    -0.16284
    -0.16284
    -0.04110
    -0.10197
    -0.22372
    -0.28459
    -0.58895
    -0.46721
    -0.34546
    -0.46721
    -0.22372
    -0.52808
    -0.52808
    -0.28459
    -0.34546
    -0.28459
     0.20240
     0.14152
    -0.28459
    -0.40633
     0.20240
     0.14152
    -0.46721
    -0.28459
    -0.77157
    -0.04110
    -0.16284
    -0.58895
    -0.89332
    -1.38030
    -1.56292
    -1.13681
    -1.19768
    -2.65864
    -3.63261
    -3.02387
    -0.83245
     0.81113
     0.26327
    -0.83245
    -1.62379
    -0.77157
    -0.52808
    -0.34546
     0.38502
     0.50676
     0.75025
     1.78510
     2.27208
     1.84597
     1.35898
     1.29811
     1.35898
     1.84597
     1.60248
     1.05462
     0.75025
     0.99375
     1.17636
     1.05462
     0.81113
     0.81113
     1.17636
     1.17636
     0.93287
     1.35898
     1.05462
     0.62851
     0.93287
     1.23724
     1.17636
     1.29811
     1.05462
     0.93287
     1.05462
     0.99375
     0.81113
     1.35898
     1.05462
     1.05462
     0.68938
     1.05462
     1.29811
     0.87200
     0.75025
     0.81113
     1.05462
     0.56763
     0.62851
     0.62851
     1.11549
     1.17636
     0.87200
     0.87200
     0.75025
     0.56763
     0.38502
     0.81113
     1.11549
     0.68938
     0.87200
     0.68938
     0.81113
     0.81113
     0.75025
     0.81113
     0.68938
     0.81113
     0.81113
     0.81113
     0.62851
     0.56763
     0.75025
     0.62851
     1.05462
     0.81113
     0.32414
     0.81113
     0.81113
     0.68938
     0.68938
     0.38502
     1.05462
     0.81113
     0.75025
     0.50676
     0.32414
     0.68938
     0.68938
     0.26327
     0.99375
     0.38502
     0.08065
     0.26327
     0.75025
     0.68938
     0.44589
     0.14152
    -0.10197
     0.50676
     0.14152
     0.50676
     0.20240
     0.32414
     0.08065
     0.08065
     0.50676
     0.75025
     0.32414
     0.38502
     0.32414
     0.56763
     0.20240
     0.08065
     0.38502
     0.56763
     0.50676
     0.50676
     0.26327
     0.56763
     0.38502
    -0.16284
     0.01978
     0.38502
     0.68938
    -0.10197
     0.08065
    -0.10197
     0.01978
    -0.46721
    -0.28459
    -0.34546
    -0.16284
     0.14152
     0.32414
    -0.34546
    -0.16284
    -0.40633
    -0.04110
     0.38502
     0.50676
     0.14152
     0.08065
     0.08065
     0.01978
     0.01978
    -0.04110
    -0.10197
    -0.04110
     0.75025
     0.62851
     0.14152
    -0.10197
    -0.83245
    -0.46721
     0.20240
    -0.10197
     0.14152
     0.38502
    -2.41514
    -3.38911
    -1.13681
    -0.34546
    -0.77157
    -1.74554
    -4.11959
    -3.14562
    -1.44118
    -2.23253
    -3.20649
    -3.08475
    -1.92816
    -1.50205
    -1.68467
    -2.17165
    -1.68467
    -1.07594
    -0.95419
    -0.71070
    -0.46721
    -0.10197
    -0.16284
     0.14152
     0.14152
    -0.22372
    -0.10197
    -0.52808
    -0.22372
     0.38502
    -0.04110
    -0.34546
    -0.28459
    -0.28459
    -0.58895
    -0.28459
    -0.22372
    -0.22372
    -0.16284
    -0.34546
    -0.04110
    -0.22372
    -0.16284
    -0.52808
    -0.28459
    -0.04110
    -0.46721
    -0.34546
    -0.28459
    -0.22372
    -0.04110
     0.08065
     0.08065
    -0.22372
    -0.04110
    -0.22372
     0.01978
     0.01978
     0.01978
     0.26327
    -0.10197
     0.38502
     0.44589
     0.38502
     0.20240
     0.20240
    -0.10197
     0.68938
     0.62851
     0.44589
     0.75025
     0.20240
     0.26327
     0.08065
     0.08065
    -0.16284
    -0.58895
     0.20240
     0.20240
    -0.64983
    -1.01506
    -0.10197
    -0.34546
    -0.83245
    -1.25856
    -1.44118
    -0.52808
    -0.52808
     0.20240
     0.26327
     0.56763
     0.20240
     0.08065
     0.26327
     0.75025
     0.62851
     1.05462
     1.60248
     1.54160
     1.72422
     1.41986
     1.54160
     1.17636
     1.05462
     0.99375
     0.99375
     1.11549
     0.99375
     0.38502
     0.20240
     0.62851
     0.32414
     0.08065
     0.38502
    -0.04110
     0.08065
     0.20240
    -0.28459
     0.08065
     0.08065
     0.14152
    -0.34546
     0.26327
    -0.04110
    -0.04110
    -0.22372
     0.14152
     0.26327
    -0.04110
     0.08065
     0.20240
     0.08065
    -0.16284
    -0.16284
    -0.28459
    -0.10197
    -0.04110
     0.14152
     0.50676
    -0.22372
    -0.16284
    -0.22372
     0.44589
    -0.04110
    -0.04110
     0.08065
     0.50676
     0.38502
     0.08065
     0.20240
     0.26327
     0.32414
     0.26327
     0.44589
     0.50676
     0.87200
     0.93287
     0.87200
    -0.04110
     0.75025
     0.75025
     0.01978
     0.50676
     0.32414
     0.20240
     0.20240
     0.08065
     0.99375
     0.93287
     0.44589
    -1.07594
    -0.04110
    -0.10197
     0.62851
    -0.40633
    -0.28459
    -2.35427
    -3.02387
    -1.80641
    -1.19768
    -0.64983
    -0.71070
    -0.77157
    -1.80641
    -2.04991
    -1.50205
    -1.98903
    -2.11078
    -1.38030
    -0.22372
    -0.46721
    -0.28459
     0.08065
    -0.10197
     0.14152
     0.26327
     0.01978
    -0.34546
     0.20240
     0.26327
    -0.10197
    -0.04110
    -0.46721
    -0.10197
     0.08065
     0.32414
    -0.10197
    -0.34546
    -0.04110
     0.32414
     0.14152
     0.56763
     0.20240
     0.32414
     0.81113
     0.87200
     0.44589
     0.75025
     0.68938
     0.56763
     0.68938
     0.87200
     0.93287
     0.38502
     0.62851
     0.38502
     0.56763
     0.50676
     0.38502
     0.38502
     0.32414
     0.01978
    -0.04110
     0.38502
     0.44589
     0.38502
     0.38502
     0.50676
     0.32414
     0.08065
     0.08065
     0.38502
     0.44589
     0.68938
     0.68938
     0.44589
     0.56763
     0.01978
     0.38502
     0.32414
    -0.04110
     0.08065
    -0.16284
    -0.16284
    -0.04110
    -0.16284
    -0.04110
     0.20240
     0.20240
    -0.28459
    -0.10197
    -0.28459
    -0.52808
    -0.22372
    -0.10197
     0.44589
     0.56763
     0.38502
     0.20240
     0.20240
     0.20240
    -0.10197
    -0.04110
     0.68938
     1.29811
     0.93287
     0.56763
     0.38502
     0.81113
     0.75025
     0.81113
     1.41986
     1.48073
     1.84597
     1.54160
     1.66335
     1.84597
     1.66335
     1.60248
     1.84597
     2.02859
     1.66335
     1.60248
     1.60248
     1.66335
     0.93287
     0.68938
     0.68938
     0.75025
     0.20240
     0.32414
     0.20240
     0.08065
    -0.34546
    -0.89332
    -0.64983
    -0.52808
    -1.07594
    -0.52808
    -0.83245
    -1.01506
    -0.89332
    -0.89332
    -0.77157
    -0.64983
    -0.46721
    -0.64983
    -0.77157
    -0.58895
    -0.34546
    -0.77157
    -0.28459
    -0.16284
    -0.58895
    -0.46721
     0.01978
     0.20240
     0.08065
     0.08065
     0.26327
     0.32414
     0.87200
     0.93287
    -0.40633
    -0.22372
     0.81113
     0.56763
    -1.19768
    -1.01506
    -0.52808
     0.38502
     0.50676
    -1.74554
    -3.38911
    -2.47602
    -0.34546
    -1.07594
    -2.71951
    -2.65864
    -2.53689
    -2.17165
    -1.92816
    -1.44118
    -1.62379
    -0.95419
    -0.71070
    -0.46721
    -1.31943
    -0.83245
     0.26327
     0.62851
     0.44589
     0.62851
     0.68938
     1.05462
     1.17636
     1.05462
     1.11549
     1.11549
     0.81113
     0.99375
     1.05462
     0.50676
     0.87200
     1.41986
     1.35898
     0.38502
    -0.46721
     0.32414
     0.62851
     0.75025
     0.20240
     0.50676
     0.38502
     0.50676
     0.38502
     0.14152
     0.08065
     0.20240
     0.08065
     0.50676
     0.50676
     0.50676
     0.38502
     0.38502
     0.26327
     0.20240
     0.26327
     0.14152
     0.32414
     0.20240
    -0.04110
     0.26327
     0.26327
     0.20240
     0.08065
     0.56763
     0.44589
     0.01978
     0.01978
     0.20240
     0.26327
     0.50676
     0.68938
     0.32414
     0.14152
     0.08065
     0.32414
     0.01978
     0.38502
     0.68938
     0.44589
     0.56763
     0.20240
     0.08065
     0.01978
    -0.16284
     0.20240
     0.62851
     0.50676
    -0.10197
    -0.04110
    -0.16284
     0.20240
     0.01978
     0.38502
     0.87200
     0.38502
    -0.10197
     0.14152
     0.32414
     0.38502
     0.08065
     0.08065
     0.38502
     0.32414
     0.38502
     0.20240
     0.20240
    -0.10197
     0.08065
     0.14152
     0.38502
     0.20240
    -0.34546
    -0.10197
     0.08065
    -0.16284
    -0.22372
    -0.22372
     0.08065
    -0.04110
    -0.16284
    -0.04110
     0.01978
     0.08065
    -0.22372
    -0.04110
     0.20240
    -0.04110
    -0.16284
     0.38502
    -0.16284
     0.26327
     0.14152
     0.20240
    -0.04110
    -0.28459
     0.62851
     0.20240
    -0.22372
    -0.22372
    -0.52808
    -0.58895
    -0.10197
     0.08065
    -0.22372
    -0.16284
    -0.40633
    -0.22372
    -0.34546
    -0.34546
    -0.22372
     0.14152
    -0.22372
     0.32414
    -0.10197
    -0.04110
     0.56763
     0.44589
    -0.04110
     0.08065
    -0.22372
    -0.95419
    -0.04110
    -0.71070
    -0.89332
    -0.34546
    -0.34546
    -1.92816
    -3.20649
    -1.86729
    -2.11078
    -2.78038
    -3.44999
    -2.78038
    -0.77157
    -0.16284
    -1.31943
    -1.68467
    -1.86729
    -1.98903
    -0.77157
     0.08065
     0.50676
     1.23724
     1.96771
     1.90684
     1.66335
     1.29811
     1.29811
     1.78510
     1.41986
     1.60248
     2.02859
     1.60248
     1.23724
     1.60248
     1.48073
     1.23724
     0.75025
     0.75025
     0.68938
     0.87200
     0.56763
     0.56763
     0.81113
     0.44589
     0.26327
     0.68938
     0.93287
     0.62851
     0.62851
     0.26327
     0.38502
     0.32414
     0.50676
     0.38502
     0.01978
     0.50676
     0.68938
     0.44589
     0.26327
     0.20240
     0.08065
     0.20240
     0.68938
     0.75025
     0.32414
    -0.16284
     0.08065
     0.01978
     0.44589
     0.26327
     0.01978
     0.20240
     0.38502
     0.20240
    -0.04110
     0.56763
     0.44589
     0.20240
     0.62851
     0.50676
     0.20240
     0.20240
     0.50676
     0.68938
     0.50676
     0.50676
     0.75025
     0.62851
     0.68938
     0.93287
     1.41986
     1.17636
     0.93287
     0.14152
    -0.04110
     0.20240
     0.20240
     0.26327
     0.14152
     0.01978
    -0.34546
    -0.28459
    -0.04110
    -0.22372
    -0.77157
    -1.01506
    -0.34546
     0.08065
    -0.46721
    -0.64983
    -0.28459
    -0.04110
    -0.16284
    -0.04110
    -0.04110
     0.44589
     0.26327
     0.62851
     0.14152
    -0.28459
    -0.16284
     0.08065
    -0.04110
    -0.10197
    -0.16284
    -0.71070
    -0.58895
    -0.04110
    -0.40633
    -0.40633
    -0.28459
    -0.34546
    -0.40633
    -0.46721
    -0.64983
    -0.71070
    -0.40633
    -0.40633
    -0.77157
    -0.34546
    -0.28459
    -0.83245
    -1.07594
    -0.77157
    -0.16284
    -0.77157
    -0.46721
    -0.77157
    -0.34546
    -0.52808
    -0.71070
    -0.58895
    -0.77157
    -0.71070
    -0.22372
    -0.10197
    -0.28459
    -0.52808
    -0.28459
    -0.16284
     0.20240
    -0.10197
    -0.10197
     0.20240
    -0.28459
     0.01978
     0.08065
     0.38502
    -0.16284
    -0.04110
     0.20240
    -0.34546
    -0.77157
    -1.31943
    -0.46721
     0.68938
    -1.44118
    -3.02387
    -3.75435
    -1.74554
    -0.95419
    -1.07594
    -1.86729
    -4.18046
    -4.72832
    -2.84126
    -1.01506
    -0.83245
    -0.22372
    -1.68467
    -1.74554
    -1.38030
     0.32414
     0.14152
     0.32414
     1.29811
     1.60248
     0.99375
     1.60248
     2.02859
     2.02859
     1.72422
     0.87200
     1.05462
     0.93287
     0.81113
     0.81113
     0.81113
     1.05462
     0.93287
     0.26327
    -0.04110
     0.26327
     0.08065
     0.20240
     0.08065
     0.26327
     0.26327
    -0.04110
     0.14152
     0.56763
     0.26327
     0.20240
    -0.10197
     0.20240
     0.20240
    -0.22372
     0.44589
     0.56763
     0.20240
    -0.16284
     0.08065
     0.44589
     0.50676
     0.68938
     0.08065
     0.08065
     0.38502
     0.26327
     0.38502
     0.14152
     0.75025
     0.44589
     0.44589
     0.62851
     0.62851
     0.38502
     0.32414
     0.44589
     0.56763
     0.20240
     0.50676
     0.75025
     0.32414
     0.32414
     0.32414
     0.08065
     0.56763
     0.44589
     0.44589
     0.32414
     0.38502
     0.32414
     0.26327
     0.20240
     0.20240
     0.01978
     0.14152
     0.20240
     0.20240
     0.01978
     0.38502
    -0.34546
     0.38502
     0.08065
    -0.04110
     0.14152
     0.26327
     0.32414
     0.14152
     0.20240
     0.38502
     0.32414
     0.62851
     0.44589
     0.26327
     0.26327
     0.20240
     0.08065
     0.50676
     0.68938
     0.38502
     0.01978
     0.44589
     0.20240
     0.08065
     0.26327
     0.20240
     0.20240
     0.26327
     0.08065
     0.20240
     0.38502
     0.26327
     0.14152
     0.20240
     0.32414
     0.20240
     0.20240
     0.20240
     0.14152
     0.20240
    -0.16284
     0.01978
    -0.28459
     0.08065
     0.08065
    -0.34546
    -0.04110
    -0.04110
    -0.34546
    -0.16284
    -0.40633
    -0.28459
    -0.46721
     0.14152
    -0.16284
    -0.10197
    -0.22372
    -0.40633
     0.01978
     0.08065
    -0.04110
     0.01978
    -0.04110
     0.01978
     0.08065
     0.26327
     0.20240
    -0.04110
    -1.01506
    -0.46721
    -0.52808
    -0.34546
    -0.64983
    -0.10197
     0.56763
     0.44589
    -1.07594
    -2.65864
    -2.53689
    -0.46721
    -2.47602
    -5.15443
    -2.84126
     1.54160
     1.78510
     0.20240
    -2.29340
    -1.98903
    -1.68467
    -2.53689
    -1.74554
     0.32414
     1.29811
     1.23724
     1.11549
     1.17636
     0.32414
     0.75025
     1.05462
     1.17636
     1.05462
     0.93287
     1.41986
     1.23724
     0.75025
     0.44589
     0.01978
     0.38502
     0.68938
     0.81113
     0.01978
    -0.22372
    -0.22372
    -0.10197
    -0.77157
    -0.46721
    -0.10197
    -0.04110
    -0.04110
     0.32414
     0.44589
    -0.16284
    -0.04110
    -0.10197
     0.44589
     0.99375
     0.93287
     0.81113
     0.38502
     0.68938
     0.38502
     0.62851
     1.05462
     0.62851
     0.44589
     0.68938
     0.62851
     0.26327
    -0.04110
     0.08065
     0.32414
     0.56763
     0.14152
     0.26327
     0.38502
     0.56763
     0.08065
     0.26327
     0.50676
     0.38502
     0.14152
     0.56763
     0.50676
     0.81113
     0.26327
     0.26327
     0.44589
     0.56763
     0.68938
     0.26327
     0.26327
     0.32414
     0.32414
     0.01978
     0.56763
     0.32414
    -0.04110
     0.01978
     0.38502
     0.20240
    -0.04110
    -0.04110
     0.08065
    -0.16284
     0.32414
     0.20240
     0.08065
    -0.40633
     0.14152
    -0.10197
     0.38502
     0.50676
     0.01978
     0.08065
     0.32414
     0.20240
     0.26327
     0.01978
     0.38502
     0.44589
     0.62851
     0.44589
     0.38502
     0.50676
     0.08065
    -0.10197
     0.20240
     0.38502
     0.20240
     0.01978
    -0.28459
     0.20240
     0.32414
     0.08065
    -0.28459
    -0.22372
    -0.10197
     0.14152
    -0.10197
    -0.22372
     0.01978
    -0.46721
    -0.40633
     0.44589
    -0.04110
    -0.40633
    -0.40633
    -0.22372
    -0.04110
    -0.34546
    -0.28459
    -0.83245
    -0.10197
    -0.22372
     0.08065
    -0.34546
    -0.16284
    -0.46721
    -0.58895
    -0.16284
     0.68938
     0.38502
     0.14152
    -0.16284
    -0.77157
    -0.77157
    -0.83245
    -1.50205
    -0.83245
     0.26327
    -0.46721
    -2.47602
    -3.38911
    -2.71951
    -2.04991
    -1.31943
    -2.35427
    -4.36308
    -4.85007
    -3.32824
    -1.56292
    -2.53689
    -2.65864
    -1.74554
    -2.35427
    -2.41514
    -1.62379
    -0.95419
    -0.40633
    -0.46721
    -0.16284
     0.20240
     0.87200
     0.14152
    -0.10197
     1.05462
     1.48073
     1.23724
     1.05462
     0.50676
     0.14152
     0.20240
     0.50676
     0.62851
     0.32414
     0.44589
     0.62851
     0.08065
     0.20240
     0.38502
     0.20240
     0.08065
     0.20240
     0.44589
     0.38502
     0.62851
     0.26327
     0.38502
     0.26327
     0.14152
     0.56763
     0.38502
     0.08065
    -0.16284
     0.44589
     0.62851
    -0.10197
     0.32414
     0.08065
     0.38502
     0.08065
     0.20240
     0.14152
     0.20240
     0.20240
     0.32414
     0.44589
     0.68938
     0.26327
    -0.16284
     0.44589
     1.29811
     1.66335
     1.72422
     1.78510
     1.11549
     0.75025
     0.14152
     0.08065
     0.56763
     0.68938
     0.62851
     1.11549
     1.05462
     0.68938
    -0.16284
    -0.46721
     0.56763
     0.26327
    -0.46721
    -0.46721
    -0.34546
     0.44589
     0.44589
     0.81113
     0.75025
     0.26327
    -0.40633
     0.08065
     0.01978
     0.08065
     0.20240
    -0.16284
    -0.04110
    -0.52808
    -0.52808
    -0.10197
    -0.34546
    -0.71070
    -0.71070
    -0.52808
    -0.40633
    -0.40633
    -0.46721
    -0.28459
    -0.10197
     0.38502
    -0.16284
    -0.10197
     0.08065
     0.14152
    -0.16284
     0.20240
     0.56763
    -0.16284
    -0.16284
     0.26327
    -0.04110
     0.20240
     0.20240
     0.14152
     0.32414
    -0.04110
    -0.04110
    -0.16284
    -0.04110
     0.62851
     0.32414
     0.01978
     0.14152
    -0.22372
     0.08065
     0.26327
     0.38502
    -0.04110
    -0.04110
    -0.28459
    -0.28459
     0.01978
    -0.40633
    -0.46721
    -0.71070
    -0.16284
    -0.22372
    -0.58895
     0.01978
    -0.52808
    -0.46721
    -0.28459
     0.20240
    -0.10197
     0.01978
     0.08065
     0.26327
     0.50676
     0.32414
    -0.10197
    -0.71070
    -0.40633
    -0.10197
    -0.22372
    -0.40633
    -0.04110
    -0.71070
    -2.84126
    -1.86729
     0.68938
    -0.22372
    -4.66745
    -6.98062
    -3.57173
     0.26327
     0.38502
    -0.89332
    -2.35427
    -1.80641
    -1.98903
    -1.25856
    -0.40633
    -0.04110
     0.81113
     0.81113
     1.41986
     1.84597
     1.96771
     2.21121
     1.48073
     1.60248
     1.60248
     1.48073
     1.11549
     1.66335
     1.11549
     0.99375
     1.35898
     0.93287
     0.75025
     0.50676
     0.01978
     0.20240
     0.68938
     0.44589
     0.26327
     0.20240
     0.08065
    -0.28459
    -0.58895
     0.32414
     0.20240
    -0.04110
    -0.10197
    -0.46721
    -0.46721
    -0.40633
    -0.28459
    -0.34546
     0.08065
     0.38502
     0.38502
     0.32414
     0.32414
     0.62851
     0.38502
     0.87200
     1.05462
     0.81113
     0.81113
     0.75025
     0.62851
     1.05462
     0.93287
     0.56763
     0.75025
     0.75025
     0.93287
     0.56763
     0.50676
     0.50676
     0.20240
     0.32414
     0.75025
     0.32414
     0.32414
     0.44589
     0.32414
     0.20240
     0.32414
     0.38502
     0.26327
     0.38502
     0.26327
     0.14152
     0.20240
     0.38502
     0.32414
     0.08065
     0.26327
     0.38502
     0.26327
     0.20240
     0.20240
     0.20240
     0.32414
     0.08065
     0.26327
     0.50676
     0.32414
     0.20240
     0.14152
     0.50676
     0.62851
    -0.04110
     0.44589
     0.32414
     0.56763
     0.68938
     0.44589
     0.75025
     0.50676
     0.62851
     0.75025
     1.41986
     1.60248
     1.72422
     2.02859
     1.48073
     1.17636
     0.75025
     0.14152
     0.32414
     0.87200
     1.66335
     1.11549
     1.05462
     0.14152
    -0.04110
     0.20240
     0.14152
    -0.22372
    -0.71070
    -0.52808
    -0.64983
    -0.04110
    -0.16284
    -0.40633
     0.08065
    -0.34546
    -0.83245
    -0.89332
    -0.10197
    -0.46721
    -0.40633
    -0.40633
     0.32414
     0.26327
    -0.16284
    -1.31943
    -0.52808
     0.38502
     0.56763
     0.01978
     0.08065
    -0.16284
     0.26327
     0.38502
     0.56763
     0.75025
     0.08065
     0.44589
     0.56763
     0.14152
    -0.34546
    -0.28459
    -0.71070
    -0.22372
    -0.64983
    -0.34546
    -1.25856
    -2.47602
    -2.41514
    -0.77157
    -0.46721
    -2.17165
    -4.11959
    -4.36308
    -1.62379
     0.01978
    -0.28459
    -1.38030
    -1.68467
    -1.74554
    -1.31943
    -0.64983
     0.26327
     1.84597
     1.29811
     0.26327
     0.93287
     1.11549
     1.05462
     0.75025
     1.17636
     1.05462
     0.81113
     1.05462
     1.17636
     0.62851
     0.93287
     0.32414
     0.14152
     0.68938
     0.62851
     0.56763
     0.50676
     0.62851
     0.93287
     0.32414
     0.56763
     0.56763
     0.68938
     0.93287
     0.81113
     0.56763
     0.75025
     0.50676
     0.62851
     0.81113
     0.50676
     0.38502
     0.62851
     0.26327
     0.68938
     0.20240
     0.32414
     0.50676
     0.14152
    -0.04110
     0.26327
     0.26327
     0.20240
     0.20240
     0.26327
     0.32414
     0.20240
     0.20240
     0.08065
     0.20240
     0.50676
     0.20240
     0.26327
     0.62851
     0.26327
     0.50676
     0.50676
     0.32414
     0.38502
     0.50676
     0.56763
     0.68938
     0.93287
     0.62851
     0.68938
     0.81113
     0.87200
     0.68938
     1.05462
     0.81113
     0.81113
     1.29811
     0.93287
     0.81113
     0.68938
     0.75025
     0.75025
     0.62851
     0.93287
     0.68938
     0.50676
     0.75025
     0.44589
     0.62851
     0.32414
     0.32414
    -0.16284
     0.20240
     0.50676
     0.26327
    -0.04110
     0.01978
    -0.28459
    -0.22372
     0.26327
     0.32414
    -0.58895
    -0.22372
    -0.16284
    -0.40633
    -0.22372
    -0.22372
    -0.22372
    -0.34546
    -0.04110
     0.08065
     0.14152
    -0.10197
     0.01978
    -0.40633
     0.14152
     0.20240
    -0.04110
    -0.10197
    -0.34546
     0.20240
    -0.10197
    -0.28459
    -0.34546
    -0.46721
    -0.64983
     0.08065
     0.01978
    -0.52808
    -0.34546
    -0.28459
    -0.04110
     0.20240
     0.20240
    -0.04110
     0.32414
     0.62851
     1.05462
     0.50676
     0.56763
     0.99375
     0.68938
     0.75025
     0.93287
     0.75025
     1.05462
     0.87200
     0.75025
     0.93287
     0.32414
    -0.10197
    -0.52808
    -0.16284
    -0.28459
    -0.04110
     0.81113
     0.50676
    -1.62379
    -1.92816
    -1.01506
    -1.01506
    -3.69348
    -6.55451
    -4.91094
     0.20240
     1.35898
    -1.01506
    -2.35427
    -2.78038
    -2.47602
    -2.29340
    -1.07594
    -0.22372
     0.14152
     1.35898
     2.21121
     1.60248
     1.41986
     1.84597
     1.35898
     1.66335
     2.57644
     2.57644
     2.02859
     1.48073
     1.78510
     1.48073
     1.17636
     0.38502
     0.38502
     0.56763
     1.29811
     1.23724
     1.23724
     1.78510
     0.81113
    -0.22372
    -0.22372
     0.14152
     0.01978
     0.32414
     0.81113
     0.01978
     0.01978
     0.26327
    -0.16284
    -0.22372
    -0.04110
     0.26327
     0.20240
    -0.28459
    -0.71070
    -0.89332
     0.50676
     0.56763
    -0.04110
     0.20240
     0.08065
     0.26327
    -0.28459
     0.50676
     0.44589
     0.01978
    -0.16284
    -0.40633
     0.14152
     0.32414
     0.38502
    -0.34546
     0.38502
     0.44589
     0.26327
     0.08065
     0.38502
     0.44589
     0.26327
     0.38502
     0.38502
     0.08065
     0.20240
     0.32414
     0.26327
     0.44589
     0.32414
     0.01978
    -0.10197
     0.50676
     0.20240
     0.20240
    -0.04110
     0.20240
    -0.04110
     0.08065
     0.20240
     0.08065
    -0.04110
    -0.10197
    -0.28459
     0.20240
    -0.10197
    -0.16284
    -0.34546
     0.26327
     0.01978
    -0.16284
    -0.34546
    -0.04110
    -0.04110
     0.20240
    -0.16284
     0.01978
     0.08065
     0.20240
    -0.04110
     0.20240
     0.62851
     0.26327
    -0.16284
     0.20240
     0.62851
     0.20240
     0.56763
     0.20240
     0.26327
     0.26327
     0.08065
     0.14152
     0.32414
     0.08065
     0.20240
     0.08065
     0.08065
     0.20240
     0.08065
    -0.16284
     0.32414
     0.08065
     0.01978
     0.20240
    -0.16284
     0.20240
     0.01978
     0.20240
     0.50676
     0.38502
     0.56763
     0.32414
     0.44589
     0.26327
     0.38502
     0.62851
     0.32414
     0.38502
     0.56763
     0.38502
    -0.22372
    -0.22372
    -0.77157
    -0.40633
    -0.40633
    -0.34546
     0.20240
     0.08065
    -1.13681
    -2.29340
    -1.62379
    -0.34546
    -0.52808
    -3.87610
    -5.64142
    -3.08475
     1.11549
     1.54160
     0.08065
    -0.40633
    -1.31943
    -1.74554
    -1.68467
    -1.01506
     0.56763
     1.54160
     2.08946
     1.60248
     1.54160
     1.72422
     1.48073
     1.96771
     1.72422
     1.60248
     1.23724
     1.17636
     0.99375
     1.11549
     0.81113
     0.81113
     0.38502
     0.68938
     0.87200
     0.75025
    -0.04110
     0.26327
     0.32414
     0.20240
     0.56763
     0.32414
     0.56763
     0.56763
     0.50676
     0.75025
     0.93287
     0.56763
     0.81113
     0.93287
     0.68938
     0.68938
     0.14152
     0.62851
     0.68938
     0.75025
     0.81113
     0.38502
     0.38502
     1.23724
     0.50676
     0.75025
     0.93287
     0.93287
     0.20240
     0.93287
     0.87200
     0.68938
     0.26327
     0.68938
     1.05462
     0.38502
     0.44589
     0.20240
     0.08065
    -0.04110
    -0.10197
     0.08065
     0.08065
     0.08065
     0.14152
    -0.04110
    -0.28459
    -0.16284
    -0.16284
     0.26327
     0.20240
     0.44589
    -0.10197
    -0.04110
    -0.04110
     0.32414
    -0.04110
    -0.04110
     0.20240
     0.38502
     0.44589
     0.20240
     0.26327
     0.26327
     0.14152
    -0.16284
    -0.40633
     0.26327
     0.38502
     0.62851
     0.50676
    -0.04110
    -0.22372
    -0.22372
    -0.16284
    -0.10197
    -0.28459
    -0.16284
     0.01978
    -0.16284
    -0.40633
    -0.16284
     0.81113
     0.26327
     0.08065
     0.20240
     0.44589
     0.44589
     0.38502
     0.14152
     0.20240
     0.50676
     0.56763
     0.08065
     0.26327
     0.32414
     0.26327
    -0.58895
    -0.04110
    -0.04110
    -0.46721
    -0.04110
    -0.10197
    -0.34546
    -0.58895
    -0.28459
    -0.16284
    -0.04110
    -0.16284
    -0.28459
     0.26327
     0.20240
    -0.10197
    -0.10197
     0.14152
     0.32414
    -0.28459
     0.14152
     0.56763
     0.44589
    -0.34546
    -0.58895
    -0.40633
    -1.01506
    -0.16284
    -0.22372
    -0.34546
    -0.10197
     0.01978
    -1.86729
    -1.68467
    -0.34546
    -0.04110
    -0.89332
    -3.44999
    -3.63261
    -1.68467
    -0.22372
     0.68938
    -0.64983
    -0.28459
     0.20240
    -1.01506
    -0.83245
    -1.01506
     0.32414
     0.56763
     1.05462
     1.84597
     1.41986
     1.35898
     1.41986
     1.90684
     1.17636
     1.54160
     1.29811
     1.05462
     0.81113
     1.05462
     1.05462
     0.87200
     0.75025
     0.50676
     0.75025
     1.17636
     0.56763
     0.68938
     0.75025
     0.93287
     0.81113
     0.68938
     0.81113
     0.81113
     1.05462
     0.93287
     0.62851
     0.38502
     0.75025
     0.44589
     0.50676
     0.87200
     0.62851
     0.14152
     0.26327
     0.38502
     0.32414
     0.14152
     0.08065
    -0.04110
     0.26327
     0.01978
     0.14152
    -0.04110
     0.14152
     0.20240
    -0.04110
     0.26327
     0.08065
    -0.28459
    -0.04110
     0.50676
     0.26327
     0.08065
     0.38502
     0.01978
    -0.04110
    -0.04110
     0.08065
     0.01978
     0.01978
     0.01978
    -0.16284
    -0.04110
     0.44589
    -0.16284
    -0.16284
    -0.22372
     0.20240
    -0.10197
     0.14152
     0.14152
     0.26327
     0.26327
     0.08065
     0.32414
     0.38502
     0.26327
     0.20240
     0.08065
     0.32414
    -0.04110
     0.08065
     0.20240
     0.01978
    -0.04110
    -0.34546
    -0.16284
    -0.28459
    -0.52808
    -0.22372
    -0.52808
    -0.58895
    -0.58895
    -0.77157
    -0.71070
    -0.34546
    -0.58895
    -0.40633
    -0.16284
    -0.28459
    -0.22372
    -0.40633
    -0.71070
    -0.40633
    -0.16284
    -0.22372
    -0.04110
     0.08065
    -0.34546
    -0.52808
    -0.64983
     0.08065
    -0.04110
    -0.64983
    -0.16284
    -0.58895
    -0.10197
     0.08065
    -0.40633
    -0.83245
    -0.89332
    -1.07594
    -0.16284
    -0.40633
    -0.40633
    -0.83245
    -0.58895
    -0.77157
    -0.28459
    -0.40633
    -0.16284
    -0.77157
    -0.64983
    -0.46721
     0.26327
     0.20240
    -0.89332
    -0.52808
    -0.22372
    -0.52808
    -1.25856
    -1.44118
    -2.17165
    -1.01506
    -0.10197
    -1.13681
    -2.29340
    -0.58895
    -0.52808
    -3.14562
    -6.79800
    -6.25015
    -2.71951
     0.01978
     0.75025
    -0.83245
    -1.80641
    -2.04991
    -1.98903
    -2.04991
    -0.46721
    -0.22372
    -0.28459
     0.50676
     1.54160
     1.84597
     1.72422
     1.66335
     0.62851
     1.11549
     1.90684
     1.05462
     0.81113
     0.62851
     0.62851
     0.56763
     0.68938
     0.75025
     0.56763
     0.56763
     0.14152
     0.50676
     0.44589
     0.38502
     0.32414
     0.50676
     0.38502
     0.62851
     0.81113
     0.75025
     0.44589
     0.08065
     0.50676
     0.75025
     0.62851
     0.14152
     0.38502
     0.26327
     0.26327
     0.26327
     0.01978
    -0.04110
     0.26327
     0.08065
    -0.04110
    -0.58895
    -0.40633
    -0.46721
    -0.16284
     0.01978
     0.08065
    -0.34546
     0.20240
     0.14152
     0.26327
    -0.10197
     0.26327
     0.44589
     0.44589
     0.56763
     0.81113
     0.62851
     0.93287
     0.44589
     0.38502
     0.75025
     0.56763
     0.26327
     0.44589
     0.38502
     0.08065
     0.14152
    -0.16284
     0.01978
    -0.10197
    -0.34546
    -0.34546
    -0.22372
    -0.22372
    -0.52808
    -0.95419
    -0.28459
     0.14152
    -0.22372
    -0.34546
    -0.58895
    -0.58895
    -0.40633
    -0.22372
     0.08065
    -0.16284
    -0.04110
    -0.04110
    -0.16284
    -0.10197
     0.08065
    -0.22372
    -0.22372
     0.08065
     0.14152
     0.01978
     0.08065
     0.08065
    -0.04110
    -0.22372
    -0.04110
     0.20240
    -0.16284
     0.14152
     0.01978
    -0.04110
    -0.04110
    -0.28459
    -0.10197
     0.32414
     0.08065
    -0.22372
     0.20240
    -0.22372
    -0.34546
    -0.04110
    -0.34546
    -0.22372
    -0.58895
    -0.22372
    -0.22372
    -0.40633
    -0.46721
    -0.64983
    -1.31943
    -0.83245
    -0.71070
    -1.01506
    -0.95419
    -0.58895
    -0.95419
    -1.07594
    -1.01506
    -1.07594
    -1.07594
    -0.83245
    -0.46721
    -0.16284
    -0.40633
    -0.46721
    -1.07594
    -0.40633
     0.44589
     0.38502
    -0.22372
    -0.16284
    -1.25856
    -0.83245
    -0.71070
    -2.17165
    -2.35427
    -2.47602
    -2.65864
    -1.50205
    -0.83245
    -0.28459
    -3.02387
    -4.66745
    -5.45880
    -2.53689
    -0.71070
    -0.16284
    -1.19768
    -1.56292
    -1.50205
    -1.01506
    -0.04110
     0.26327
     0.44589
     0.75025
     1.84597
     1.29811
     1.41986
     1.05462
     1.96771
     2.39383
     2.08946
     1.96771
     1.66335
     0.87200
     0.75025
     0.99375
     0.75025
     0.81113
     0.32414
    -0.40633
    -0.04110
     0.20240
    -0.22372
    -1.19768
    -0.77157
    -0.22372
    -0.77157
    -0.46721
    -0.77157
    -0.83245
    -0.28459
     0.01978
    -0.16284
     0.32414
     0.14152
    -0.46721
    -0.52808
     0.38502
     0.01978
    -0.46721
    -0.16284
    -0.34546
     0.20240
     0.56763
     0.32414
     0.93287
    -0.04110
     0.20240
     0.62851
     0.56763
     0.44589
     0.81113
     0.93287
     0.93287
     0.81113
     0.81113
     0.56763
     0.50676
     0.50676
     0.50676
     0.32414
     0.32414
     0.20240
    -0.10197
     0.32414
     0.26327
     0.68938
     0.08065
    -0.10197
    -0.10197
     0.38502
     0.26327
     0.08065
     0.26327
     0.20240
     0.20240
     0.38502
     0.44589
     0.44589
     0.26327
    -0.04110
     0.26327
     0.26327
     0.38502
     0.32414
     0.20240
     0.20240
     0.56763
     0.14152
     0.08065
     0.44589
    -0.04110
     0.50676
     0.14152
     0.26327
    -0.04110
    -0.22372
    -0.34546
     0.08065
     0.01978
    -0.22372
    -0.10197
    -0.16284
    -0.22372
    -0.71070
    -0.83245
    -0.58895
    -0.77157
    -0.64983
    -0.58895
    -0.77157
    -0.77157
    -1.01506
    -1.01506
    -0.34546
    -0.40633
    -0.04110
    -0.34546
    -0.46721
    -0.40633
    -0.34546
    -0.22372
     0.08065
     0.01978
    -0.22372
     0.26327
     0.01978
    -0.04110
    -0.34546
    -0.40633
    -0.46721
    -0.28459
    -0.46721
    -0.52808
    -1.07594
    -1.19768
    -0.58895
    -0.58895
    -0.52808
    -0.89332
    -1.25856
    -1.07594
    -1.19768
    -1.19768
    -0.89332
    -0.77157
    -0.64983
     0.62851
     1.11549
     0.20240
    -1.62379
    -2.53689
    -3.08475
    -2.17165
    -1.68467
    -1.01506
    -0.40633
     0.38502
    -1.01506
    -4.11959
    -4.48483
    -4.66745
    -2.17165
    -0.89332
    -1.38030
    -0.95419
    -1.25856
    -1.44118
    -0.71070
    -0.46721
    -0.16284
     0.08065
     0.32414
     0.26327
     1.05462
     1.54160
     1.11549
     0.99375
     1.17636
     0.75025
     0.62851
     0.81113
     0.68938
     0.32414
    -0.04110
     0.14152
    -0.16284
     0.56763
     0.93287
     0.01978
     0.01978
     0.01978
     0.08065
    -0.04110
     0.01978
    -0.22372
     0.26327
     0.38502
     0.01978
     0.20240
     0.26327
     0.26327
    -0.28459
     0.08065
     0.26327
     0.26327
     0.62851
     0.75025
     1.05462
     0.81113
     0.08065
    -0.77157
    -0.22372
    -0.22372
    -0.04110
    -0.28459
    -0.10197
    -0.04110
    -0.77157
    -0.77157
    -0.71070
    -1.31943
    -1.07594
    -1.01506
    -0.89332
    -1.01506
    -0.83245
    -1.07594
    -0.89332
    -0.46721
    -0.71070
    -0.16284
    -0.40633
    -0.52808
    -0.58895
    -0.52808
    -0.04110
    -0.34546
    -0.77157
    -0.34546
    -0.34546
    -0.34546
    -0.58895
    -0.77157
    -0.71070
    -0.10197
     0.01978
    -0.16284
    -0.77157
    -0.64983
    -0.22372
    -0.28459
     0.08065
    -0.22372
    -0.34546
    -0.34546
    -0.34546
    -0.40633
    -0.28459
    -0.28459
     0.08065
    -0.28459
    -0.22372
     0.20240
    -0.16284
    -0.28459
    -0.22372
    -0.64983
    -0.34546
    -0.10197
     0.14152
    -0.10197
     0.01978
     0.32414
    -0.16284
    -0.28459
     0.20240
    -0.22372
     0.44589
     0.38502
     0.38502
     0.26327
     0.26327
    -0.04110
     0.32414
     0.81113
     0.62851
     0.32414
     0.26327
     0.20240
     0.08065
     0.26327
     0.20240
     0.38502
    -0.04110
     0.26327
     0.32414
    -0.16284
    -0.16284
    -0.34546
    -0.46721
    -0.04110
     0.01978
     0.08065
    -0.40633
    -0.16284
    -0.10197
    -0.40633
     0.08065
    -0.46721
    -0.16284
     0.08065
    -0.04110
    -0.46721
    -0.10197
    -0.04110
    -0.34546
    -0.52808
    -0.46721
    -0.77157
    -0.40633
    -0.04110
    -0.22372
     0.68938
     0.68938
    -1.25856
    -2.11078
    -0.83245
    -1.19768
    -1.92816
    -3.81522
    -2.29340
     0.14152
     1.17636
     0.38502
    -1.13681
    -1.25856
    -0.46721
    -0.95419
    -1.01506
    -0.40633
     0.56763
     0.62851
     1.29811
     1.84597
     1.48073
     1.84597
     1.23724
     0.81113
     0.93287
     0.93287
     0.93287
     0.93287
     0.68938
     0.20240
     0.20240
     0.26327
     0.14152
     0.20240
     0.20240
     0.14152
    -0.04110
    -0.04110
    -0.34546
    -0.16284
    -0.58895
    -0.10197
    -0.16284
    -0.40633
    -0.34546
    -0.22372
    -0.28459
    -0.16284
    -0.22372
    -0.58895
    -0.16284
    -0.58895
    -0.52808
    -0.22372
    -0.52808
    -0.52808
    -0.83245
    -0.58895
    -0.28459
    -0.77157
    -0.77157
    -0.83245
    -0.83245
    -0.77157
    -0.77157
    -0.46721
    -0.77157
    -0.22372
    -0.46721
    -0.58895
    -0.28459
    -0.58895
    -0.71070
    -0.58895
    -0.16284
    -0.28459
    -0.40633
    -0.34546
    -0.28459
    -0.40633
    -0.58895
    -0.40633
    -0.52808
    -0.40633
    -0.58895
    -0.16284
    -0.52808
    -0.71070
    -0.46721
    -0.89332
     0.08065
     0.08065
    -0.52808
    -0.46721
    -0.40633
    -0.58895
    -0.22372
    -0.10197
    -0.34546
    -0.46721
    -0.52808
    -0.34546
    -0.22372
    -0.04110
    -0.40633
    -0.58895
    -0.58895
    -0.40633
    -0.40633
    -0.46721
    -0.58895
    -0.77157
    -0.77157
    -0.95419
    -0.40633
    -0.64983
    -0.71070
    -0.83245
    -0.10197
    -0.64983
    -0.58895
    -1.07594
    -0.46721
     0.08065
    -0.28459
    -0.46721
    -0.04110
    -0.16284
    -0.04110
     0.08065
     0.14152
     0.01978
    -0.22372
    -0.40633
    -0.34546
    -0.58895
     0.01978
    -0.28459
    -0.52808
    -0.58895
    -0.71070
    -0.58895
    -0.71070
    -0.89332
    -1.19768
    -1.07594
    -1.19768
    -1.07594
    -1.19768
    -1.50205
    -0.95419
    -1.01506
    -1.19768
    -1.07594
    -0.83245
    -0.52808
    -1.44118
    -1.31943
    -1.07594
    -1.07594
    -1.13681
    -1.31943
    -1.31943
    -0.64983
    -0.71070
    -1.68467
    -1.01506
    -0.28459
    -0.77157
    -1.74554
    -1.13681
    -0.40633
    -0.52808
    -3.08475
    -4.05872
    -2.35427
    -0.89332
    -0.34546
     0.26327
    -0.58895
    -0.22372
    -0.40633
    -1.25856
    -0.89332
    -1.13681
    -0.52808
    -0.34546
     0.81113
     1.29811
     0.87200
     1.48073
     1.78510
     0.99375
    -0.04110
     0.08065
     0.20240
    -0.04110
     0.44589
     0.62851
     0.62851
     0.44589
     0.26327
     0.08065
     0.14152
     0.44589
     0.14152
    -0.04110
    -0.22372
    -0.04110
     0.08065
     0.14152
     0.20240
     0.26327
    -0.16284
    -0.10197
     0.01978
     0.08065
     0.14152
    -0.04110
    -0.10197
    -0.10197
    -0.10197
    -0.52808
    -0.40633
    -0.34546
    -0.22372
    -0.52808
    -0.46721
    -0.77157
    -0.34546
    -0.16284
    -0.46721
    -0.34546
    -0.52808
    -0.46721
    -0.83245
    -0.40633
    -0.28459
    -0.34546
    -0.34546
    -0.34546
    -0.22372
    -0.40633
    -0.52808
    -0.16284
    -0.22372
    -0.04110
    -0.40633
    -0.34546
    -0.34546
     0.01978
    -0.58895
    -0.34546
    -0.34546
    -0.40633
    -0.22372
    -0.52808
    -0.28459
    -0.10197
    -0.52808
    -0.28459
    -0.22372
    -0.22372
    -0.22372
    -0.46721
    -0.34546
    -0.28459
    -0.46721
    -0.58895
     0.08065
    -0.34546
    -0.28459
    -0.52808
    -0.04110
    -0.52808
    -0.58895
    -0.52808
    -0.46721
    -0.16284
    -0.28459
    -0.28459
    -0.64983
    -0.52808
    -0.28459
    -0.64983
    -0.40633
    -0.28459
    -0.58895
    -0.28459
    -0.40633
    -0.46721
    -0.83245
    -0.58895
    -0.22372
    -0.52808
    -0.46721
    -0.64983
    -0.58895
    -0.77157
    -0.40633
    -0.71070
    -0.46721
    -0.16284
    -0.52808
    -0.46721
    -0.28459
    -0.10197
    -0.46721
    -0.52808
    -0.64983
    -0.46721
    -0.71070
    -0.46721
    -0.83245
    -0.83245
    -0.58895
    -0.83245
    -0.89332
    -1.01506
    -1.07594
    -1.31943
    -1.31943
    -1.25856
    -1.44118
    -1.13681
    -0.89332
    -0.95419
    -1.13681
    -1.01506
    -1.01506
    -0.77157
    -0.71070
    -0.46721
    -1.38030
    -0.22372
    -0.10197
    -0.52808
    -0.58895
    -1.56292
    -1.86729
    -0.46721
    -0.40633
    -1.19768
    -1.25856
    -3.08475
    -3.08475
    -1.92816
    -2.04991
    -4.66745
    -7.46761
    -4.72832
    -0.04110
     0.93287
    -0.22372
    -2.04991
    -2.59776
    -2.23253
    -0.83245
    -0.22372
     1.23724
     2.02859
     2.02859
     2.63732
     3.06343
     2.57644
     2.27208
     2.15033
     2.51557
     1.23724
     1.05462
     1.66335
     1.41986
     0.81113
     0.99375
     0.14152
    -0.22372
    -0.04110
     0.14152
     0.26327
    -0.16284
    -0.22372
    -0.46721
    -0.22372
     0.38502
     0.32414
    -0.10197
     0.08065
     0.56763
    -0.04110
    -0.10197
    -0.28459
    -1.01506
    -0.16284
     0.20240
    -0.22372
     0.50676
     0.87200
     0.20240
    -0.16284
     0.50676
    -0.04110
     0.08065
     0.62851
     0.62851
     0.44589
     0.50676
     0.75025
     1.11549
     1.60248
     1.35898
     1.05462
     0.50676
     0.38502
     0.32414
     0.08065
     0.75025
     0.81113
    -0.28459
    -0.22372
    -0.28459
     0.32414
    -0.04110
    -0.40633
    -0.83245
    -0.71070
    -0.46721
    -0.04110
    -0.10197
    -0.34546
    -0.46721
    -0.28459
    -0.04110
     0.44589
     0.26327
    -0.16284
    -0.04110
     0.38502
    -0.16284
     0.20240
    -0.04110
    -0.46721
     0.20240
     0.20240
    -0.10197
     0.08065
    -0.28459
    -0.40633
    -0.64983
    -0.16284
    -0.10197
    -0.58895
    -0.40633
    -0.58895
    -0.77157
    -1.01506
    -0.89332
    -1.01506
    -0.95419
    -0.71070
    -0.95419
    -0.89332
    -0.83245
    -1.25856
    -1.31943
    -0.89332
    -0.77157
    -0.95419
    -0.89332
    -1.07594
    -1.07594
    -0.58895
    -0.83245
    -0.95419
    -0.52808
    -0.52808
    -0.46721
    -0.34546
    -0.40633
    -0.28459
    -0.77157
    -0.34546
     0.01978
    -0.46721
    -0.40633
    -0.40633
    -0.40633
    -0.16284
    -0.28459
    -0.22372
    -0.58895
    -0.28459
    -0.22372
    -0.46721
    -0.58895
    -0.58895
    -0.58895
    -0.71070
    -0.04110
    -0.34546
    -0.40633
    -0.40633
    -0.10197
    -0.22372
    -0.46721
    -0.04110
    -0.34546
    -0.52808
    -0.04110
     0.44589
     0.32414
    -0.34546
    -0.52808
    -1.07594
    -0.64983
     0.20240
    -0.64983
    -0.46721
    -0.46721
    -0.52808
    -1.56292
    -1.80641
    -0.64983
    -0.77157
    -3.87610
    -6.55451
    -4.05872
     0.68938
     1.41986
    -1.74554
    -2.17165
    -1.92816
    -2.35427
    -1.50205
    -1.62379
    -0.34546
     0.32414
     1.17636
     0.75025
     0.81113
     1.29811
     1.96771
     2.21121
     1.54160
     0.87200
     0.75025
     0.81113
     0.81113
     1.05462
     0.56763
     0.44589
     0.44589
     0.14152
     0.26327
    -0.34546
    -0.64983
    -0.10197
     0.14152
     0.08065
     0.08065
    -0.16284
    -0.10197
    -0.04110
     0.62851
     0.56763
     0.01978
     0.14152
     0.01978
     0.20240
     0.20240
     0.32414
     0.32414
     0.32414
     0.20240
     0.20240
     0.20240
     0.20240
     0.44589
    -0.04110
     0.01978
     0.44589
     0.20240
     0.26327
     0.14152
     0.44589
     0.62851
     0.14152
     0.26327
     0.20240
     0.50676
     0.20240
     0.62851
     0.26327
     0.08065
    -0.40633
    -0.28459
     0.20240
     0.01978
    -0.58895
    -0.46721
    -0.40633
    -0.34546
    -0.52808
    -0.34546
    -0.46721
    -0.71070
    -0.34546
    -0.16284
     0.01978
    -0.34546
    -0.40633
    -0.71070
    -0.22372
     0.08065
     0.20240
    -0.04110
    -0.10197
    -0.28459
    -0.40633
    -0.83245
    -0.46721
    -0.71070
    -0.34546
     0.26327
     0.32414
    -0.28459
    -0.40633
    -0.83245
    -0.77157
    -0.04110
    -0.16284
     0.01978
     0.08065
     0.08065
     0.01978
     0.01978
    -0.04110
    -0.22372
     0.08065
     0.08065
    -0.10197
     0.08065
    -0.10197
    -0.04110
    -0.04110
    -0.28459
    -0.40633
    -0.04110
    -0.16284
    -0.46721
    -0.34546
    -0.52808
    -0.10197
    -0.40633
    -0.40633
    -0.64983
    -0.77157
    -0.34546
    -0.28459
    -1.07594
    -1.01506
    -0.71070
    -0.46721
    -0.77157
    -0.52808
    -0.77157
    -0.71070
    -0.40633
    -0.77157
    -0.71070
    -0.83245
    -0.34546
    -0.58895
    -0.52808
    -0.40633
    -0.71070
    -0.58895
    -0.52808
    -0.22372
    -0.34546
    -0.83245
    -1.07594
    -1.25856
    -0.46721
     0.20240
    -0.83245
    -0.83245
    -1.56292
    -3.51086
    -3.44999
    -1.56292
    -1.31943
    -1.68467
    -3.26737
    -3.38911
    -1.62379
    -0.16284
    -1.01506
    -1.68467
    -1.74554
    -0.89332
    -0.46721
    -0.64983
     0.50676
     0.62851
     1.17636
     1.84597
     1.60248
     1.60248
     1.72422
     1.66335
     1.05462
     1.17636
     1.05462
     0.87200
     0.44589
     0.62851
     0.75025
     0.62851
     0.32414
    -0.22372
    -0.22372
    -0.16284
    -0.04110
    -0.22372
    -0.10197
    -0.16284
    -0.16284
    -0.52808
    -0.16284
    -0.10197
    -0.16284
    -0.28459
    -0.10197
     0.20240
     0.08065
    -0.10197
     0.32414
     0.08065
     0.32414
     0.38502
    -0.16284
     0.38502
     0.08065
     0.08065
     0.26327
     0.32414
     0.20240
    -0.28459
    -0.04110
     0.26327
     0.20240
     0.14152
    -0.04110
     0.08065
    -0.10197
     0.08065
    -0.16284
     0.20240
     0.01978
    -0.22372
     0.08065
    -0.04110
    -0.16284
     0.20240
     0.08065
     0.56763
     0.32414
     0.20240
    -0.04110
     0.20240
     0.32414
     0.26327
     0.20240
    -0.04110
     0.20240
     0.08065
     0.20240
     0.14152
     0.20240
    -0.64983
    -0.40633
    -0.10197
    -0.28459
    -0.16284
    -0.40633
    -0.77157
    -0.83245
    -0.40633
    -0.83245
    -0.52808
    -0.64983
    -0.83245
    -0.71070
    -0.40633
    -0.52808
    -0.34546
    -0.58895
    -0.71070
    -0.58895
    -0.71070
    -0.40633
    -0.89332
    -0.77157
    -0.71070
    -0.16284
    -0.71070
     0.01978
    -0.71070
    -0.77157
    -0.71070
    -0.58895
    -0.10197
    -0.83245
    -0.83245
    -0.95419
    -0.58895
    -0.10197
    -0.34546
    -0.64983
    -0.46721
    -1.25856
    -1.31943
    -1.01506
    -0.64983
    -0.58895
    -0.52808
    -0.58895
    -1.13681
    -1.44118
    -1.44118
    -1.13681
    -1.07594
    -0.83245
    -0.77157
    -0.34546
    -0.89332
    -0.46721
    -0.16284
    -0.83245
    -0.71070
    -1.01506
    -0.64983
    -0.46721
    -0.71070
    -0.71070
    -0.22372
    -0.71070
    -1.07594
    -0.71070
    -1.44118
    -1.44118
    -1.19768
    -1.25856
    -0.28459
     0.01978
    -1.98903
    -2.53689
    -1.56292
    -1.31943
    -2.59776
    -5.27618
    -4.72832
    -0.83245
     0.99375
     0.62851
    -0.64983
    -1.13681
    -1.62379
    -1.68467
    -1.31943
    -0.95419
     0.01978
     0.93287
     1.11549
     1.29811
     1.60248
     1.96771
     1.23724
     0.87200
     0.68938
     0.44589
     0.32414
     0.32414
     0.68938
     0.08065
     0.14152
     0.08065
    -0.16284
     0.08065
     0.20240
    -0.16284
    -0.46721
    -0.04110
    -0.46721
    -0.16284
    -0.58895
    -0.28459
    -0.46721
    -0.34546
    -0.16284
    -0.34546
    -0.83245
    -0.52808
    -0.46721
    -0.10197
    -0.22372
    -0.58895
    -0.46721
    -0.16284
    -0.40633
    -0.46721
    -0.34546
    -0.22372
    -0.10197
    -0.22372
    -0.22372
    -0.28459
    -0.34546
    -0.28459
    -0.22372
     0.14152
     0.08065
    -0.46721
     0.08065
    -0.40633
    -0.10197
     0.20240
    -0.34546
    -0.04110
     0.20240
     0.38502
     0.20240
    -0.22372
     0.08065
    -0.16284
    -0.04110
     0.50676
     0.32414
    -0.16284
    -0.04110
     0.08065
    -0.04110
    -0.10197
    -0.28459
    -0.28459
     0.20240
    -0.22372
    -0.28459
    -0.10197
    -0.16284
    -0.34546
    -0.40633
    -0.22372
    -0.04110
    -0.16284
    -0.04110
    -0.40633
    -0.40633
    -0.04110
    -0.04110
    -0.10197
    -0.22372
    -0.10197
    -0.16284
    -0.28459
    -0.04110
    -0.46721
    -0.16284
    -0.52808
     0.01978
    -0.28459
    -0.16284
    -0.16284
    -0.46721
     0.01978
    -0.40633
    -0.16284
    -0.40633
    -0.22372
    -0.71070
    -1.07594
    -0.16284
    -0.28459
    -0.22372
    -0.52808
    -0.28459
    -0.52808
    -0.52808
    -0.83245
    -1.01506
    -0.83245
    -0.52808
    -0.40633
    -0.89332
    -1.01506
    -0.77157
    -0.77157
    -0.83245
    -1.25856
    -1.19768
    -1.62379
    -1.25856
    -0.46721
    -0.77157
    -0.95419
    -0.77157
    -0.95419
    -0.83245
    -1.01506
    -0.89332
    -0.52808
    -0.16284
    -0.16284
    -0.58895
    -1.01506
    -1.38030
    -1.44118
    -1.62379
    -1.19768
     0.20240
     0.44589
    -1.86729
    -2.47602
    -2.53689
    -1.98903
    -3.14562
    -5.27618
    -4.72832
    -2.17165
    -0.58895
    -0.52808
    -1.86729
    -1.92816
    -1.62379
    -1.25856
    -1.19768
    -1.62379
    -0.77157
    -0.10197
     0.38502
     2.15033
     2.33295
     2.15033
     1.90684
     1.90684
     1.78510
     1.41986
     1.35898
     1.05462
     0.50676
     1.11549
     1.05462
     0.99375
     0.32414
     0.01978
     0.62851
     0.08065
    -0.04110
    -0.28459
    -0.22372
    -0.58895
     0.38502
    -0.52808
    -0.52808
    -0.83245
    -0.71070
    -0.52808
     0.01978
    -0.34546
    -0.22372
     0.08065
     0.01978
    -0.22372
     0.08065
    -0.10197
    -0.40633
    -0.10197
    -0.34546
    -0.04110
     0.56763
     0.32414
    -0.10197
    -0.40633
     0.26327
     0.14152
    -0.04110
     0.32414
     0.14152
     0.20240
     0.01978
     0.08065
     0.26327
     0.14152
     0.32414
     0.14152
     0.20240
     0.32414
     0.01978
    -0.04110
     0.62851
     0.87200
     0.44589
     0.14152
    -0.34546
     0.20240
    -0.46721
    -0.16284
     0.01978
    -0.04110
    -0.34546
     0.08065
    -0.34546
    -0.16284
    -0.58895
    -0.71070
    -0.52808
    -0.40633
    -0.28459
    -0.16284
    -0.52808
    -0.46721
    -0.34546
    -0.34546
    -0.28459
    -0.10197
     0.08065
    -0.16284
    -0.22372
    -0.04110
     0.08065
    -0.52808
    -0.22372
     0.20240
     0.32414
    -0.16284
    -0.04110
    -0.16284
    -0.10197
    -0.16284
     0.01978
    -0.10197
    -0.16284
    -0.04110
    -0.04110
     0.01978
    -0.04110
    -0.28459
    -0.28459
     0.08065
     0.32414
    -0.04110
     0.01978
     0.08065
     0.14152
     0.01978
     0.14152
     0.20240
     0.50676
     0.26327
    -0.10197
     0.20240
     0.08065
    -0.04110
    -0.22372
    -0.22372
     0.20240
    -0.10197
     0.20240
     0.01978
    -0.40633
    -0.77157
    -0.58895
    -0.46721
    -0.58895
    -0.40633
    -0.58895
    -0.40633
    -0.40633
    -0.40633
    -0.71070
    -0.77157
    -0.46721
    -0.40633
    -0.16284
    -0.40633
    -0.77157
    -0.34546
     0.20240
     0.08065
    -0.71070
    -1.01506
    -0.58895
    -0.58895
    -0.52808
    -0.64983
    -0.71070
    -1.98903
    -3.20649
    -2.65864
    -1.68467
    -2.84126
    -6.43277
    -6.55451
    -2.78038
     0.14152
    -0.10197
    -1.44118
    -2.90213
    -3.08475
    -2.29340
    -1.86729
    -0.64983
    -0.46721
     1.60248
     2.15033
     1.54160
     1.84597
     2.27208
     1.60248
     1.23724
     1.48073
     0.93287
     0.75025
     0.93287
     0.68938
     0.62851
    -0.04110
     0.20240
     0.08065
     0.32414
     0.32414
     0.01978
    -0.22372
    -0.22372
    -0.52808
    -0.95419
    -0.46721
     0.08065
    -0.10197
     0.20240
    -0.28459
    -0.34546
    -0.83245
    -0.58895
    -0.52808
    -0.40633
     0.08065
    -0.28459
    -0.04110
     0.56763
     0.32414
     0.08065
     0.32414
     0.56763
     0.68938
     1.05462
     0.87200
     0.62851
     0.75025
     1.05462
     0.68938
     0.81113
     1.05462
     0.44589
     0.38502
     0.87200
     0.75025
     0.93287
     1.11549
     0.93287
     0.56763
     0.38502
     0.26327
     0.20240
     0.38502
     0.93287
     0.93287
     0.81113
     0.68938
     0.38502
     0.26327
     0.20240
     0.14152
     0.38502
    -0.34546
     0.08065
     0.20240
     0.20240
     0.44589
    -0.04110
    -0.40633
    -0.64983
    -0.34546
    -0.34546
    -0.40633
    -0.22372
    -0.83245
    -0.52808
    -0.58895
    -0.28459
    -0.58895
    -0.89332
    -0.77157
    -0.77157
    -0.52808
    -0.58895
    -0.64983
    -0.40633
    -0.40633
    -0.71070
    -0.28459
    -0.46721
    -0.46721
    -0.16284
    -0.34546
     0.01978
    -0.64983
    -0.04110
    -0.22372
    -0.04110
     0.01978
     0.01978
    -0.10197
     0.08065
     0.08065
     0.01978
     0.01978
     0.32414
     0.50676
     0.20240
     0.32414
     0.08065
     0.20240
     0.08065
    -0.34546
     0.14152
     0.14152
     0.14152
    -0.34546
    -0.34546
    -0.58895
    -0.22372
    -0.89332
    -0.52808
    -0.40633
    -1.07594
    -0.52808
    -0.46721
    -0.58895
    -0.89332
    -0.89332
    -0.58895
    -0.64983
    -0.58895
    -0.40633
    -0.28459
    -0.10197
    -0.40633
    -0.64983
    -0.40633
     0.32414
    -0.28459
    -0.64983
    -0.89332
    -1.19768
    -0.22372
    -0.71070
    -0.83245
    -0.52808
    -0.77157
    -1.80641
    -2.04991
    -1.01506
    -2.11078
    -5.45880
    -6.85888
    -4.11959
     0.01978
     0.81113
    -0.40633
    -1.31943
    -2.59776
    -3.02387
    -2.35427
    -1.68467
    -0.46721
     0.81113
     1.35898
     1.60248
     1.66335
     1.66335
     1.96771
     2.08946
     1.29811
     0.81113
     0.68938
     0.81113
     0.99375
     0.81113
     0.38502
     0.01978
     0.20240
     0.38502
     0.56763
    -0.04110
    -0.34546
    -0.52808
    -0.34546
     0.08065
     0.14152
    -0.22372
    -0.04110
    -0.04110
    -0.04110
    -0.04110
    -0.28459
     0.20240
     0.01978
    -0.28459
    -0.16284
    -0.46721
    -0.71070
    -0.52808
    -0.58895
    -0.04110
     0.08065
    -0.52808
    -0.64983
    -0.83245
    -0.28459
    -0.28459
    -0.52808
    -0.83245
    -0.46721
    -0.77157
    -0.46721
    -0.58895
    -0.52808
    -0.52808
    -0.71070
    -0.95419
     0.01978
    -0.46721
    -0.89332
    -0.64983
    -0.71070
    -0.34546
    -0.83245
    -0.83245
    -0.58895
    -0.58895
    -0.52808
    -0.40633
    -0.46721
    -0.10197
    -0.28459
    -0.22372
    -0.04110
    -0.40633
    -0.83245
    -0.58895
    -0.22372
    -0.04110
    -0.10197
    -0.34546
    -0.52808
    -0.10197
    -0.64983
    -0.89332
    -0.89332
    -0.71070
    -0.64983
    -0.77157
    -0.40633
    -0.40633
    -0.40633
    -0.64983
    -0.83245
    -0.64983
    -0.46721
    -0.40633
    -0.28459
    -0.40633
    -0.28459
    -0.34546
    -0.34546
    -0.40633
    -0.34546
    -0.34546
    -0.16284
    -0.28459
    -0.58895
    -0.10197
    -0.22372
    -0.40633
    -0.16284
     0.08065
    -0.10197
    -0.22372
    -0.10197
     0.20240
     0.08065
    -0.34546
    -0.16284
    -0.40633
    -0.64983
     0.14152
    -0.34546
    -0.46721
    -0.52808
    -0.58895
    -0.52808
    -0.71070
    -1.07594
    -1.13681
    -0.77157
    -0.58895
    -0.83245
    -0.83245
    -1.01506
    -0.83245
    -1.38030
    -0.77157
    -0.16284
    -0.34546
    -0.77157
    -0.83245
    -0.58895
    -0.34546
    -0.40633
    -1.01506
    -1.13681
    -1.19768
    -0.83245
    -0.28459
    -1.19768
    -0.58895
    -0.46721
    -1.13681
    -1.80641
    -1.07594
    -0.71070
    -1.56292
    -4.85007
    -4.91094
    -2.11078
     0.14152
     0.81113
     0.08065
    -0.58895
    -0.95419
    -1.31943
    -1.19768
    -0.77157
    -0.71070
     0.32414
     1.23724
     2.02859
     1.72422
     1.41986
     1.90684
     1.60248
     1.17636
     0.50676
     0.93287
     0.50676
     0.68938
     0.32414
     0.68938
     0.56763
    -0.04110
     0.32414
     0.01978
     0.14152
     0.20240
    -0.04110
    -0.22372
    -0.10197
    -0.22372
    -0.22372
    -0.16284
    -0.52808
    -0.22372
    -0.16284
     0.20240
    -0.04110
    -0.28459
    -0.16284
     0.14152
    -0.10197
    -0.10197
    -0.16284
    -0.22372
    -0.10197
    -0.46721
    -0.28459
    -0.34546
    -0.22372
    -0.28459
    -0.16284
    -0.34546
    -0.28459
    -0.71070
    -0.40633
    -0.22372
    -0.28459
    -0.34546
    -0.40633
    -0.34546
    -0.34546
     0.08065
     0.14152
    -0.10197
    -0.10197
    -0.22372
     0.01978
     0.20240
     0.01978
     0.01978
    -0.52808
     0.20240
    -0.22372
    -0.10197
    -0.10197
    -0.22372
    -0.34546
    -0.22372
    -0.10197
    -0.22372
    -0.40633
    -0.28459
    -0.58895
    -0.77157
    -0.22372
    -0.46721
    -0.58895
    -0.40633
    -0.16284
    -0.52808
    -0.52808
    -0.95419
    -0.52808
    -0.77157
    -0.58895
    -0.40633
    -0.64983
    -0.40633
    -0.58895
    -0.46721
    -0.04110
    -0.16284
    -0.58895
    -0.28459
     0.26327
    -0.28459
     0.20240
     0.20240
     0.14152
     0.26327
     0.01978
     0.20240
     0.38502
     0.08065
    -0.04110
     0.08065
     0.08065
    -0.10197
    -0.10197
    -0.52808
    -0.16284
    -0.52808
    -0.52808
    -0.40633
    -0.46721
    -0.71070
    -1.07594
    -1.19768
    -1.13681
    -0.89332
    -1.13681
    -1.19768
    -1.38030
    -1.31943
    -1.44118
    -1.44118
    -1.01506
    -1.13681
    -1.19768
    -1.44118
    -1.50205
    -0.95419
    -1.44118
    -1.25856
    -0.40633
    -0.46721
    -1.01506
    -1.01506
    -0.22372
    -0.83245
    -1.07594
    -1.80641
    -0.83245
    -0.58895
    -1.01506
    -1.62379
    -0.34546
     0.01978
    -1.38030
    -2.65864
    -0.89332
    -1.07594
    -1.07594
    -3.02387
    -4.05872
    -1.86729
     0.50676
     0.93287
     0.56763
     0.26327
    -0.52808
    -0.52808
    -0.46721
    -0.22372
    -0.22372
     0.01978
     1.23724
     1.84597
     1.54160
     1.60248
     1.48073
     1.35898
     0.75025
    -0.04110
    -0.46721
     0.08065
     0.32414
     0.26327
     0.14152
     0.08065
    -0.22372
    -0.34546
     0.01978
     0.44589
    -0.22372
    -0.22372
    -0.34546
    -0.77157
    -0.22372
    -0.16284
    -0.28459
     0.08065
     0.01978
     0.08065
    -0.28459
    -0.22372
    -0.16284
     0.08065
    -0.34546
    -0.22372
    -0.16284
    -0.04110
    -0.04110
    -0.34546
    -0.40633
     0.14152
    -0.46721
    -0.16284
    -0.10197
    -0.40633
    -0.28459
    -0.04110
    -0.16284
    -0.04110
     0.14152
    -0.16284
     0.20240
     0.20240
     0.08065
     0.26327
     0.20240
     0.56763
     0.08065
     0.32414
     0.68938
     0.44589
     0.38502
     0.62851
     0.26327
     0.08065
     0.32414
     0.08065
     0.20240
     0.50676
     0.44589
     0.14152
    -0.04110
    -0.04110
     0.01978
    -0.16284
     0.08065
     0.01978
    -0.22372
    -0.10197
     0.32414
    -0.28459
     0.01978
    -0.40633
    -0.22372
    -0.34546
    -0.10197
    -0.64983
    -0.46721
    -0.77157
    -0.52808
    -0.77157
    -0.40633
     0.01978
    -0.52808
    -0.52808
    -0.58895
    -0.28459
    -0.46721
    -0.58895
    -0.16284
    -0.10197
    -0.10197
    -0.16284
     0.32414
    -0.16284
     0.08065
    -0.16284
     0.01978
     0.38502
     0.08065
    -0.04110
     0.01978
     0.44589
    -0.04110
     0.01978
     0.20240
    -0.04110
     0.20240
     0.38502
    -0.04110
    -0.10197
    -0.40633
    -0.64983
    -0.46721
    -0.40633
    -0.34546
    -0.52808
    -0.71070
    -0.71070
    -0.95419
    -0.89332
    -0.89332
    -0.83245
    -0.77157
    -0.77157
    -0.83245
    -0.58895
    -0.16284
    -0.40633
    -0.58895
    -0.22372
    -0.10197
    -0.58895
    -0.22372
     0.38502
     0.01978
    -0.71070
    -1.25856
    -0.83245
    -0.16284
     0.62851
    -0.83245
    -0.22372
    -0.58895
    -1.56292
    -2.17165
    -0.83245
    -0.04110
    -3.75435
    -7.65023
    -5.58054
    -0.10197
     2.21121
     0.93287
    -0.83245
    -1.68467
    -2.17165
    -1.86729
    -1.31943
    -0.58895
     0.20240
     1.66335
     2.51557
     2.39383
     1.84597
     2.33295
     2.69819
     2.08946
     1.60248
     1.54160
     0.99375
     0.75025
     1.11549
     0.93287
     0.99375
     0.44589
     0.44589
     0.75025
     0.68938
     0.93287
     0.14152
    -0.22372
     0.20240
     0.26327
     0.20240
     0.14152
     0.26327
     0.01978
     0.26327
     0.56763
     0.14152
     0.20240
     0.20240
    -0.16284
    -0.28459
     0.26327
     0.26327
    -0.16284
    -0.04110
    -0.10197
     0.20240
    -0.10197
    -0.28459
     0.08065
     0.14152
     0.08065
    -0.04110
     0.56763
     0.50676
    -0.10197
    -0.58895
     0.01978
     0.26327
    -0.16284
    -0.28459
     0.32414
     0.50676
     0.56763
    -0.46721
    -0.64983
    -0.46721
    -0.22372
     0.20240
    -0.04110
    -0.28459
    -0.52808
    -0.83245
    -0.52808
     0.08065
    -0.04110
     0.50676
     0.20240
     0.01978
    -0.52808
    -0.83245
    -0.58895
     0.14152
     0.44589
     0.08065
     0.26327
    -0.04110
    -0.34546
    -0.52808
    -0.46721
     0.08065
     0.08065
    -0.10197
     0.26327
    -0.16284
    -0.40633
    -0.04110
    -0.10197
    -0.28459
     0.01978
     0.26327
     0.32414
     0.08065
     0.08065
     0.20240
    -0.10197
     0.08065
     0.20240
     0.38502
     0.38502
     0.56763
     0.20240
     0.38502
     0.20240
     0.56763
     0.32414
     0.50676
     0.62851
     0.75025
     0.68938
     0.75025
     0.01978
     0.26327
     0.75025
     0.26327
     0.20240
    -0.04110
    -0.28459
    -0.22372
    -0.22372
    -0.34546
    -0.71070
    -0.58895
    -0.46721
    -0.34546
    -0.40633
    -0.71070
    -1.01506
    -1.01506
    -0.58895
    -0.71070
    -0.34546
    -0.34546
    -0.40633
    -0.34546
    -0.46721
    -0.28459
    -0.52808
    -0.52808
    -0.28459
     0.20240
    -0.34546
    -1.07594
    -0.89332
    -1.50205
    -0.46721
    -0.46721
    -1.50205
    -0.46721
    -0.71070
    -1.74554
    -2.41514
    -1.50205
    -0.52808
    -1.74554
    -4.48483
    -6.67626
    -4.72832
     0.81113
     0.75025
    -1.68467
    -1.38030
    -1.13681
    -2.35427
    -1.92816
    -1.74554
    -1.19768
    -0.22372
     1.35898
     1.96771
     1.60248
     1.41986
     1.72422
     2.08946
     1.60248
     1.05462
     0.68938
     0.81113
     1.05462
     0.93287
     0.81113
     0.62851
     0.44589
     0.26327
     0.32414
     0.14152
    -0.04110
     0.08065
    -0.04110
    -0.16284
    -0.10197
    -0.16284
    -0.28459
    -0.52808
     0.20240
     0.56763
     0.20240
    -0.28459
    -0.04110
     0.20240
     0.01978
     0.01978
    -0.34546
     0.08065
     0.20240
    -0.10197
    -0.34546
     0.26327
    -0.34546
    -0.34546
     0.01978
    -0.28459
    -0.40633
    -0.28459
    -0.58895
    -0.28459
    -0.46721
    -0.34546
    -0.46721
    -0.04110
    -0.40633
    -0.46721
    -0.34546
    -0.34546
    -0.16284
    -0.46721
    -0.28459
    -0.04110
    -0.34546
    -0.34546
    -0.22372
    -0.28459
    -0.34546
    -0.52808
    -0.16284
    -0.22372
    -0.28459
    -0.04110
    -0.34546
    -0.04110
    -0.10197
    -0.46721
    -0.46721
    -0.28459
    -0.16284
    -0.10197
     0.01978
    -0.40633
    -0.34546
    -0.34546
    -0.28459
    -0.34546
     0.01978
    -0.22372
    -0.34546
    -0.34546
    -0.34546
    -0.22372
    -0.64983
     0.08065
     0.08065
     0.20240
    -0.04110
     0.20240
     0.08065
     0.08065
     0.08065
     0.87200
     0.56763
     0.26327
     0.44589
     0.56763
     0.20240
     0.20240
    -0.04110
     0.08065
     0.32414
     0.44589
    -0.58895
    -0.28459
    -0.77157
    -1.01506
    -1.25856
    -1.19768
    -1.38030
    -1.31943
    -1.25856
    -1.13681
    -1.13681
    -2.04991
    -2.04991
    -2.11078
    -1.50205
    -1.50205
    -1.56292
    -1.50205
    -1.31943
    -0.95419
    -0.95419
    -0.95419
    -0.64983
    -1.01506
    -0.83245
    -0.71070
    -0.58895
    -0.16284
    -0.16284
    -0.22372
     0.14152
    -0.52808
    -0.34546
    -1.13681
    -1.86729
    -1.07594
    -0.22372
    -0.89332
    -0.52808
    -0.04110
    -0.40633
    -2.29340
    -2.17165
    -0.52808
    -0.95419
    -4.48483
    -8.56332
    -6.91975
     0.01978
     2.15033
     1.05462
    -1.19768
    -2.41514
    -3.26737
    -2.17165
    -1.92816
    -0.77157
     0.08065
     1.60248
     2.69819
     2.63732
     1.29811
     2.21121
     3.18517
     2.33295
     2.08946
     2.45470
     1.84597
     1.66335
     0.87200
     1.72422
     1.84597
     1.60248
     1.35898
     0.93287
     0.81113
     0.93287
     0.08065
     0.38502
     0.50676
     0.99375
     0.62851
     0.50676
     0.44589
     0.32414
     0.01978
    -0.04110
     0.75025
     0.26327
     0.26327
     0.26327
     0.01978
     0.20240
     0.08065
     0.01978
     0.14152
     0.08065
    -0.40633
     0.01978
    -0.10197
    -0.34546
    -0.52808
    -0.34546
    -0.64983
    -0.40633
    -0.52808
    -0.64983
    -0.83245
    -0.77157
    -0.58895
    -0.77157
    -0.83245
    -0.40633
    -0.95419
    -0.58895
    -0.71070
    -0.58895
    -0.89332
    -0.71070
    -0.83245
    -0.58895
    -0.46721
    -0.28459
    -0.71070
    -0.58895
    -0.40633
    -0.52808
    -0.28459
    -0.34546
    -0.40633
    -0.52808
    -0.22372
    -0.28459
    -0.22372
    -0.16284
    -0.22372
    -0.34546
    -0.16284
    -0.16284
    -0.28459
    -0.16284
    -0.28459
    -0.16284
    -0.46721
    -0.22372
     0.14152
    -0.58895
    -0.46721
    -0.52808
    -0.52808
    -0.58895
    -0.52808
    -0.52808
    -0.71070
    -0.64983
    -0.58895
    -0.77157
    -0.95419
    -0.58895
    -0.77157
    -0.10197
    -0.58895
    -0.71070
    -0.64983
    -0.71070
    -0.58895
    -0.40633
    -0.64983
    -0.46721
    -0.10197
    -0.16284
    -0.40633
    -0.34546
    -0.52808
    -0.40633
    -0.40633
     0.01978
    -0.04110
    -0.77157
    -0.71070
    -0.58895
    -0.16284
    -1.01506
    -0.83245
    -1.19768
    -0.89332
    -0.58895
    -0.89332
    -1.19768
    -0.95419
    -1.01506
    -1.13681
    -1.19768
    -0.71070
    -0.64983
    -0.95419
    -1.07594
    -0.58895
    -0.52808
    -0.64983
    -0.64983
    -1.07594
    -0.52808
    -0.40633
    -0.46721
    -1.25856
    -1.38030
    -1.38030
    -0.22372
    -0.64983
    -1.19768
    -1.56292
    -0.58895
    -1.86729
    -1.80641
    -0.16284
    -2.71951
    -6.49364
    -8.56332
    -3.08475
     1.05462
     0.99375
    -0.28459
    -1.86729
    -2.71951
    -2.35427
    -1.98903
    -1.86729
    -0.34546
     0.81113
     1.84597
     2.08946
     1.60248
     1.72422
     2.51557
     2.33295
     1.90684
     1.90684
     1.23724
     0.26327
     0.26327
     1.17636
     0.56763
    -0.16284
    -0.34546
    -0.22372
    -0.71070
    -0.83245
    -1.01506
    -0.77157
    -1.19768
    -1.44118
    -0.89332
    -1.19768
    -0.95419
    -1.01506
    -1.62379
    -1.31943
    -0.64983
    -0.40633
    -0.46721
    -0.71070
    -0.10197
     0.08065
    -0.16284
    -0.46721
    -0.28459
    -0.04110
     0.14152
     0.26327
     0.08065
     0.38502
    -0.10197
    -0.10197
     0.26327
     0.14152
     0.20240
     0.20240
     0.01978
     0.38502
     0.08065
     0.20240
    -0.04110
    -0.04110
     0.32414
     0.20240
     0.08065
     0.26327
     0.14152
    -0.52808
     0.38502
     0.26327
    -0.04110
     0.08065
     0.14152
     0.01978
     0.01978
    -0.04110
     0.01978
    -0.04110
     0.14152
     0.08065
     0.20240
     0.14152
     0.38502
    -0.10197
     0.14152
     0.62851
     0.32414
     0.08065
     0.44589
     0.26327
     0.08065
     0.44589
     0.38502
     0.32414
     0.44589
     0.26327
     0.08065
     0.26327
     0.08065
     0.01978
    -0.16284
     0.08065
     0.14152
     0.20240
     0.26327
    -0.10197
     0.20240
     0.38502
     0.14152
     0.01978
     0.20240
     0.44589
     0.26327
     0.44589
     0.68938
     0.50676
     0.38502
     0.68938
     0.93287
     0.62851
     0.56763
     0.38502
     0.62851
     0.56763
     0.81113
     0.62851
     0.62851
     0.87200
     1.66335
     0.87200
    -0.22372
    -0.22372
    -0.34546
     0.20240
     0.38502
    -0.16284
     0.32414
    -0.28459
    -0.40633
    -0.64983
    -0.83245
    -0.77157
    -0.77157
    -0.77157
    -0.58895
    -0.71070
    -0.16284
    -0.34546
    -0.52808
    -0.77157
     0.08065
    -0.16284
    -0.52808
    -0.28459
    -0.64983
    -1.07594
    -0.52808
    -0.28459
    -0.46721
    -1.13681
    -0.95419
    -0.58895
     0.01978
    -1.44118
    -1.25856
    -2.65864
    -3.75435
    -6.31102
    -4.60657
     0.01978
     2.57644
     0.81113
    -0.95419
    -1.56292
    -1.74554
    -1.62379
    -1.19768
    -0.46721
     0.50676
     1.66335
     2.51557
     1.96771
     2.08946
     2.45470
     2.15033
     1.35898
     0.93287
     0.99375
     0.87200
     0.99375
     0.81113
     0.99375
     0.62851
     0.56763
     0.26327
     0.56763
    -0.04110
    -0.22372
     0.08065
     0.50676
     0.26327
     0.44589
     0.14152
     0.08065
     0.20240
     0.26327
     0.20240
     0.38502
    -0.04110
     0.14152
     0.08065
     0.44589
     0.14152
     0.08065
    -0.04110
     0.26327
     0.08065
     0.20240
     0.50676
     0.62851
     0.50676
     0.44589
     0.50676
     0.87200
     0.32414
     0.08065
     0.26327
     0.08065
     0.08065
     0.08065
    -0.04110
     0.01978
     0.14152
    -0.46721
    -0.52808
    -0.52808
    -0.77157
    -1.01506
    -1.01506
    -0.46721
    -0.95419
     0.08065
    -0.58895
    -0.71070
    -0.46721
    -0.77157
    -0.95419
    -0.64983
    -0.58895
    -1.07594
    -1.19768
    -1.44118
    -0.95419
    -1.07594
    -1.19768
    -1.01506
    -0.77157
    -0.52808
    -0.83245
    -0.64983
    -1.07594
    -0.58895
    -0.28459
    -1.07594
    -0.83245
    -1.01506
     0.01978
     0.32414
    -0.28459
    -0.64983
    -0.46721
    -0.52808
    -0.28459
    -0.40633
    -0.28459
    -0.10197
     0.20240
    -0.28459
     0.20240
     0.20240
     0.44589
     0.26327
     0.14152
     0.81113
     0.26327
     0.14152
     0.08065
     0.50676
     0.26327
     0.38502
     0.32414
     0.08065
    -0.16284
     0.20240
    -0.28459
    -0.58895
     0.08065
    -0.16284
    -0.71070
    -0.16284
    -0.52808
    -0.58895
    -0.52808
    -0.58895
    -0.58895
    -0.77157
    -0.58895
    -0.83245
    -0.83245
    -0.46721
    -0.46721
    -1.01506
    -0.83245
    -0.28459
    -0.46721
    -0.46721
    -0.52808
    -0.40633
    -0.46721
    -0.58895
    -0.52808
    -0.71070
    -0.04110
    -0.64983
    -1.19768
    -0.95419
    -0.77157
    -0.83245
    -1.50205
    -0.95419
    -0.46721
    -0.83245
    -1.44118
    -0.40633
    -0.71070
    -2.59776
    -5.58054
    -7.46761
    -2.71951
     1.66335
     1.72422
     0.38502
    -0.71070
    -1.80641
    -2.17165
    -1.07594
    -1.25856
    -0.77157
     0.62851
     2.08946
     2.51557
     1.78510
     1.78510
     2.88081
     2.88081
     1.66335
     1.23724
     1.41986
     1.23724
     1.17636
     0.99375
     1.54160
     1.54160
     1.41986
     1.41986
     1.23724
     0.62851
     0.87200
     0.87200
     0.62851
     0.38502
     0.81113
     0.62851
     0.44589
     1.05462
     0.62851
     0.62851
     1.96771
     2.27208
     1.05462
     0.20240
     0.62851
     0.99375
     0.87200
     1.11549
     0.99375
     0.93287
     1.17636
     1.05462
     0.38502
     0.20240
     0.20240
     0.26327
     0.14152
     0.38502
     0.20240
     0.08065
     0.75025
     0.26327
     0.68938
     0.08065
     0.56763
     0.44589
     1.05462
     1.29811
     0.81113
     0.93287
     0.81113
     1.05462
     0.75025
     0.99375
     1.35898
     0.75025
     1.17636
     1.54160
     0.81113
     1.23724
     0.87200
     0.99375
     1.05462
     0.87200
     1.05462
     0.75025
     0.68938
     0.75025
     0.50676
     0.93287
     1.23724
     0.62851
     0.62851
     0.87200
     0.81113
     0.81113
     0.32414
     0.44589
     0.50676
     0.93287
     0.50676
     0.38502
     0.56763
     0.87200
     0.44589
     0.32414
     0.75025
     0.93287
     0.50676
     0.68938
     0.62851
     0.68938
     0.68938
     1.11549
     1.05462
     1.05462
     1.05462
     0.99375
     0.75025
     1.11549
     1.05462
     1.23724
     1.66335
     1.11549
     1.35898
     1.29811
     1.60248
     1.84597
     1.84597
     1.96771
     0.81113
     0.20240
     0.56763
     0.26327
     0.44589
     0.87200
     0.99375
     0.26327
     0.08065
     0.38502
    -0.28459
    -0.34546
    -0.34546
    -0.22372
     0.62851
     0.26327
     0.14152
     0.44589
     0.50676
     0.81113
     0.99375
     1.41986
     0.62851
     0.81113
     0.87200
     0.08065
    -0.46721
     0.99375
     1.35898
     0.50676
     0.68938
     0.81113
    -0.10197
    -1.74554
    -0.04110
     1.90684
     0.93287
    -1.38030
    -6.12840
    -3.87610
    -1.19768
     0.81113
     0.32414
    -0.52808
    -1.25856
    -1.74554
    -1.62379
    -1.74554
    -1.25856
    -0.28459
     0.87200
     1.41986
     0.56763
     0.99375
     1.60248
     1.96771
     1.66335
     1.72422
     1.41986
     1.17636
     0.44589
     0.56763
     0.50676
     0.44589
     0.08065
    -0.28459
    -0.40633
    -0.34546
    -0.04110
    -0.22372
    -0.16284
    -0.58895
    -0.83245
    -0.40633
    -0.28459
    -0.28459
    -0.16284
    -0.16284
     0.01978
     0.38502
     0.32414
     0.01978
     0.08065
    -0.04110
     0.62851
     0.26327
     0.08065
     0.26327
     0.20240
     0.38502
     0.75025
     0.75025
     0.56763
     0.56763
     0.81113
     0.81113
     0.87200
     0.56763
     0.81113
     0.87200
     0.93287
     0.81113
     0.56763
     0.75025
     0.62851
     0.81113
     0.93287
     0.62851
     0.44589
     0.56763
     0.56763
     0.50676
     0.62851
     0.50676
     0.26327
     0.93287
     1.35898
     1.05462
     0.93287
     0.87200
     1.23724
     0.75025
     1.29811
     1.23724
     1.35898
     1.17636
     1.17636
     1.23724
     1.17636
     1.35898
     1.05462
     0.81113
     1.11549
     0.81113
     0.75025
     0.50676
     0.75025
     0.26327
     0.68938
     0.81113
     0.14152
     0.14152
     0.20240
     0.26327
     0.20240
     0.01978
     0.20240
    -0.04110
     0.01978
     0.08065
     0.08065
     0.32414
     0.01978
    -0.46721
    -0.40633
     0.20240
     0.32414
     0.01978
     0.01978
    -0.28459
    -0.04110
    -0.22372
     0.08065
    -0.10197
    -0.04110
     0.08065
    -0.04110
    -0.04110
     0.14152
    -0.16284
    -0.46721
     0.50676
     0.44589
     0.08065
     0.20240
    -0.04110
    -0.04110
    -0.04110
    -0.16284
     0.14152
    -0.16284
    -0.34546
    -0.22372
    -0.04110
    -0.16284
    -0.46721
    -0.46721
    -0.40633
     0.20240
    -0.22372
    -0.16284
    -0.16284
     0.14152
    -0.28459
    -0.04110
    -0.83245
    -0.34546
     0.38502
    -0.22372
    -0.28459
     0.14152
     0.26327
    -1.25856
    -1.92816
     0.26327
    -0.52808
    -3.08475
    -7.04150
    -5.70229
    -0.89332
     0.20240
    -0.58895
    -1.01506
    -2.17165
    -3.02387
    -3.20649
    -2.41514
    -1.62379
    -0.46721
     0.20240
     1.23724
     0.93287
     0.75025
     1.78510
     1.54160
     1.23724
     1.05462
     1.72422
     1.84597
     1.96771
     1.05462
     0.50676
     0.20240
     0.01978
     0.38502
    -0.04110
     0.50676
     0.68938
     0.08065
    -0.40633
    -0.52808
    -0.77157
    -0.83245
    -0.95419
    -0.46721
    -0.40633
    -0.40633
    -0.58895
    -0.58895
    -0.58895
    -0.95419
    -1.13681
    -0.52808
     0.20240
     0.32414
     0.01978
     0.08065
     0.08065
     0.01978
     0.26327
     0.20240
     0.32414
     0.44589
     0.44589
     0.50676
     0.68938
     0.56763
     0.38502
     0.01978
     0.44589
     0.26327
     0.14152
    -0.22372
    -0.10197
    -0.22372
    -0.40633
    -0.16284
    -0.22372
    -0.04110
    -0.40633
    -0.34546
    -0.22372
    -0.22372
    -0.34546
    -0.58895
     0.01978
     0.01978
     0.01978
    -0.04110
     0.20240
    -0.10197
     0.20240
     0.26327
     0.50676
     0.08065
    -0.04110
     0.08065
     0.38502
     0.44589
     0.20240
     0.20240
     0.08065
    -0.22372
    -0.95419
    -0.28459
     0.20240
     0.08065
    -0.40633
    -0.22372
    -0.16284
    -0.28459
    -0.34546
    -0.58895
    -0.28459
    -0.28459
    -0.28459
    -0.28459
    -0.04110
    -0.04110
     0.26327
     0.08065
     0.44589
     0.32414
     0.14152
     0.20240
     0.62851
     0.56763
     0.38502
     0.56763
     0.44589
     0.68938
     0.93287
     0.62851
     0.56763
     0.93287
     0.68938
     0.87200
     0.75025
     0.32414
     0.68938
     0.44589
     0.68938
     0.38502
     0.68938
     0.38502
     0.14152
     0.56763
     0.32414
     0.01978
    -0.52808
    -0.04110
    -0.16284
    -0.22372
    -0.46721
    -0.22372
    -0.40633
    -0.52808
    -0.77157
    -0.34546
    -0.58895
    -0.04110
    -0.28459
    -0.22372
    -0.40633
    -0.10197
    -0.40633
    -0.10197
     0.38502
    -0.40633
    -0.52808
     0.01978
     0.38502
    -0.22372
    -1.44118
    -1.56292
    -0.22372
    -0.16284
    -2.71951
    -1.92816
    -2.17165
    -3.81522
    -4.18046
    -1.74554
     0.81113
     0.08065
    -1.13681
    -1.50205
    -1.25856
    -1.74554
    -1.07594
    -0.52808
     0.01978
     0.93287
     1.48073
     1.66335
     1.66335
     1.54160
     1.29811
     0.68938
     0.93287
     0.32414
     0.68938
     1.11549
     0.75025
     0.26327
     0.32414
     0.50676
     0.26327
     0.44589
     0.26327
     0.08065
     0.14152
     0.08065
     0.32414
    -0.04110
     0.32414
     0.32414
     0.20240
     0.44589
     0.26327
     0.26327
     0.44589
     0.32414
     0.08065
     0.38502
     0.62851
     0.50676
     0.14152
     0.38502
     0.26327
    -0.28459
     0.56763
     0.44589
     0.44589
    -0.10197
     0.38502
     0.20240
    -0.10197
     0.20240
    -0.04110
     0.50676
     0.50676
     0.26327
    -0.04110
    -0.16284
     0.26327
     0.01978
     0.20240
     0.08065
    -0.28459
    -0.58895
     0.01978
     0.32414
     0.20240
    -0.10197
    -0.28459
    -0.22372
    -0.22372
    -0.10197
    -0.16284
     0.08065
    -0.16284
     0.01978
    -0.22372
     0.20240
     0.32414
     0.08065
    -0.10197
    -0.04110
    -0.10197
    -0.22372
     0.01978
    -0.04110
    -0.04110
    -0.22372
    -0.22372
     0.08065
    -0.46721
    -0.22372
    -0.40633
     0.01978
     0.26327
     0.01978
    -0.34546
    -0.28459
     0.08065
     0.44589
     0.38502
    -0.16284
     0.26327
    -0.10197
     0.08065
     0.38502
     0.38502
     0.68938
     0.26327
     0.56763
     0.44589
     0.08065
     0.44589
     0.20240
     0.81113
     0.56763
     0.20240
     0.38502
     0.20240
     0.75025
     0.56763
     0.14152
     0.56763
     0.20240
    -0.04110
     0.26327
     0.87200
    -0.04110
    -0.04110
     0.01978
     0.20240
    -0.28459
    -0.34546
    -0.34546
    -0.40633
    -0.16284
    -0.22372
    -0.34546
    -0.58895
    -0.52808
    -0.58895
    -0.83245
    -0.40633
    -0.34546
    -0.28459
    -0.16284
     0.14152
    -0.04110
    -0.22372
    -0.52808
     0.08065
     0.20240
     0.08065
    -0.04110
    -0.10197
    -0.52808
    -0.64983
    -0.58895
    -0.04110
    -0.46721
    -1.07594
    -0.28459
    -0.40633
    -3.20649
    -1.50205
    -1.25856
    -2.47602
    -3.93697
    -3.87610
    -0.22372
     0.56763
    -0.10197
    -1.56292
    -1.44118
    -1.74554
    -1.44118
    -0.58895
     0.56763
     0.62851
     1.35898
     1.48073
     1.23724
     1.29811
     1.54160
     1.29811
     1.35898
     1.29811
     0.81113
     0.62851
     0.75025
     0.50676
     0.87200
     0.75025
     0.26327
     0.08065
    -0.22372
    -0.64983
    -0.52808
    -0.58895
    -0.58895
    -0.22372
    -0.04110
    -0.22372
    -0.34546
    -0.64983
    -0.77157
    -0.40633
     0.08065
    -0.22372
    -0.52808
    -0.22372
     0.01978
    -0.16284
    -0.04110
    -0.04110
     0.08065
    -0.04110
    -0.04110
     0.20240
    -0.04110
     0.14152
     0.32414
    -0.40633
     0.08065
     0.38502
     0.08065
     0.20240
     0.32414
     0.26327
     0.20240
     0.32414
     0.26327
     0.50676
     0.32414
     0.32414
     0.75025
     0.50676
     0.81113
     0.26327
     0.32414
     0.93287
     0.68938
     0.62851
     0.68938
     0.62851
     0.56763
     0.75025
     0.87200
     0.62851
     0.56763
     0.75025
     0.93287
     0.93287
     0.56763
     0.44589
     0.26327
     0.75025
     0.68938
     0.56763
     0.68938
     0.26327
     0.50676
     0.56763
     0.75025
     0.50676
     0.56763
     0.26327
     0.32414
     0.26327
     0.56763
     0.56763
     0.44589
     0.50676
     0.87200
     0.75025
     0.68938
     0.56763
     0.38502
     0.44589
     0.62851
     0.38502
     0.62851
     0.44589
     0.68938
     0.56763
     0.75025
     0.14152
     0.38502
     0.68938
     0.81113
     0.62851
     0.56763
     0.38502
     0.01978
     0.32414
     0.50676
     0.08065
     0.08065
     0.68938
     1.05462
     0.93287
     0.62851
     0.26327
     0.20240
    -0.04110
     0.38502
     0.14152
    -0.28459
     0.14152
     0.26327
    -0.04110
    -0.04110
     0.20240
    -0.10197
    -0.40633
    -0.46721
    -0.83245
    -0.58895
    -0.58895
    -0.40633
    -0.64983
    -0.46721
    -0.71070
    -0.64983
    -1.13681
    -1.19768
    -1.31943
    -0.04110
     0.08065
     0.20240
    -1.31943
    -0.77157
    -0.22372
    -1.19768
    -3.26737
    -5.58054
    -3.14562
     0.38502
     2.21121
     1.72422
    -0.22372
    -1.31943
    -1.62379
    -2.04991
    -0.71070
     0.26327
    -0.28459
     0.62851
     1.96771
     2.15033
     1.66335
     1.54160
     1.60248
     0.62851
     1.35898
     0.93287
     1.17636
     1.17636
     1.17636
     0.62851
     1.29811
     1.35898
     1.17636
     1.05462
     1.35898
     1.11549
     1.05462
     0.87200
     0.75025
     0.75025
     0.99375
     0.99375
     0.93287
     0.75025
     0.99375
     0.44589
     0.50676
     0.62851
     0.50676
     0.62851
     0.32414
     0.50676
     0.26327
     0.56763
     0.38502
     0.14152
     0.44589
     0.20240
     0.20240
     0.50676
     0.32414
     0.08065
     0.26327
     0.08065
     0.26327
     0.26327
     0.26327
     0.08065
     0.14152
     0.26327
     0.32414
     0.01978
     0.08065
     0.38502
     0.32414
     0.50676
     0.14152
     0.01978
     0.08065
     0.44589
     0.32414
     0.14152
     0.50676
    -0.04110
     0.08065
     0.26327
     0.26327
    -0.22372
     0.01978
     0.44589
     0.14152
     0.01978
    -0.04110
     0.08065
    -0.04110
    -0.28459
    -0.28459
    -0.04110
    -0.16284
     0.08065
    -0.04110
    -0.04110
    -0.04110
     0.08065
    -0.34546
     0.08065
    -0.16284
     0.20240
     0.20240
     0.14152
    -0.04110
    -0.16284
     0.08065
     0.20240
     0.38502
     0.50676
     0.20240
     0.01978
     0.38502
     0.26327
     0.32414
     0.62851
     0.38502
     0.56763
     0.38502
     0.56763
     0.44589
     0.38502
     0.38502
     0.08065
     0.38502
     0.26327
     0.20240
    -0.22372
     0.08065
    -0.16284
    -0.46721
    -0.71070
    -0.34546
    -0.52808
    -0.46721
    -0.16284
    -0.28459
    -0.46721
    -0.83245
     0.20240
    -0.10197
     0.44589
     0.26327
    -0.22372
     0.20240
     0.56763
     0.56763
     0.56763
     1.05462
     0.87200
     0.68938
     0.56763
     0.20240
    -0.04110
    -0.16284
    -0.58895
    -0.46721
    -0.16284
    -0.40633
     0.14152
     0.14152
    -1.13681
    -2.17165
    -1.25856
    -1.07594
    -1.07594
    -3.81522
    -4.85007
    -2.96300
    -0.34546
     0.62851
     0.68938
     0.08065
    -1.31943
    -1.68467
    -1.50205
    -0.64983
    -0.34546
     0.32414
     0.56763
     0.81113
     1.48073
     1.66335
     2.27208
     2.02859
     1.29811
     1.35898
     0.44589
     0.32414
     0.75025
     0.93287
     1.66335
     1.41986
     0.81113
     0.81113
     0.56763
     0.93287
     1.17636
     0.68938
     0.44589
     0.75025
     0.81113
     0.81113
     0.26327
     0.08065
     0.38502
     0.68938
     0.81113
     0.75025
     0.75025
     0.93287
     0.56763
     0.32414
     1.05462
     0.93287
     0.75025
     0.75025
     0.75025
     0.62851
     0.50676
     0.75025
     0.75025
     0.81113
     0.81113
     0.68938
     0.44589
     0.56763
     0.75025
     0.26327
     0.32414
     0.75025
     0.26327
     0.38502
     0.93287
     0.68938
     0.62851
     0.81113
     0.50676
     0.81113
     0.99375
     0.62851
     0.50676
     0.44589
     0.75025
     0.26327
     0.44589
     0.62851
     0.20240
    -0.04110
     0.32414
     0.62851
     0.20240
     0.20240
     0.20240
     0.38502
     0.26327
     0.44589
     0.62851
     0.20240
     0.26327
     0.26327
     0.38502
     0.62851
     0.32414
     0.32414
     0.38502
     0.44589
     0.26327
     0.26327
     0.26327
     0.20240
     0.26327
     0.26327
     0.50676
     0.44589
     0.26327
     0.26327
    -0.16284
     0.62851
     0.44589
     0.14152
     0.26327
     0.32414
     0.50676
     0.44589
    -0.10197
     0.50676
     0.50676
     0.68938
     0.56763
     0.50676
     0.44589
     0.26327
     0.38502
     0.87200
     0.87200
     0.50676
     0.56763
     0.56763
     0.50676
     0.26327
     0.14152
     0.08065
     0.32414
     0.20240
     0.20240
    -0.16284
    -0.10197
    -0.52808
    -0.16284
    -0.28459
    -0.10197
    -0.52808
    -0.40633
     0.20240
     0.32414
    -0.04110
    -0.40633
     0.08065
     0.26327
    -0.16284
     0.50676
     0.08065
     0.08065
    -0.28459
    -0.10197
    -0.10197
     0.87200
     0.68938
    -1.07594
    -0.83245
     0.01978
     0.26327
    -1.19768
    -4.54570
    -4.54570
    -1.50205
     0.99375
     1.60248
     0.68938
     0.08065
    -0.64983
    -1.07594
     0.08065
    -0.46721
    -0.10197
     0.38502
     1.84597
     2.08946
     2.08946
     2.33295
     2.63732
     2.45470
     1.78510
     1.54160
     1.17636
     1.29811
     0.75025
     0.44589
     1.05462
     2.27208
     1.66335
     1.48073
     0.99375
     1.11549
     1.05462
     1.29811
     1.05462
     1.23724
     1.17636
     1.05462
     0.93287
     0.99375
     1.41986
     0.93287
     0.93287
     1.60248
     1.11549
     1.11549
     0.93287
     0.93287
     1.23724
     0.75025
     1.17636
     1.23724
     0.93287
     1.35898
     1.35898
     1.23724
     1.05462
     0.99375
     0.87200
     1.17636
     1.60248
     1.29811
     1.78510
     1.60248
     1.54160
     1.48073
     1.23724
     1.54160
     1.41986
     1.54160
     1.84597
     1.84597
     1.78510
     1.72422
     0.99375
     1.78510
     2.02859
     1.78510
     1.54160
     1.60248
     1.60248
     1.41986
     1.23724
     1.41986
     1.48073
     1.60248
     1.54160
     1.78510
     1.54160
     1.41986
     1.29811
     1.35898
     1.66335
     1.29811
     1.60248
     1.48073
     1.29811
     1.60248
     1.54160
     1.35898
     1.60248
     1.48073
     1.54160
     1.35898
     1.48073
     1.17636
     1.35898
     1.05462
     1.29811
     1.48073
     1.29811
     1.17636
     1.23724
     1.23724
     1.11549
     1.05462
     0.99375
     0.99375
     1.05462
     0.93287
     1.11549
     1.23724
     0.81113
     0.87200
     1.41986
     1.23724
     1.23724
     1.05462
     1.05462
     1.35898
     1.17636
     1.17636
     1.23724
     1.17636
     1.17636
     1.11549
     1.17636
     0.99375
     0.56763
     0.62851
     0.50676
     0.81113
     0.44589
     0.08065
     0.50676
     0.44589
     0.75025
    -0.04110
     0.50676
     0.20240
     0.32414
     0.20240
     0.56763
     0.81113
     0.32414
     0.32414
     0.68938
     1.11549
     0.50676
     0.62851
     0.32414
     0.38502
     0.32414
    -0.16284
     0.44589
     1.35898
     0.20240
    -1.38030
    -1.25856
    -0.40633
    -0.40633
    -2.04991
    -3.93697
    -2.35427
     0.01978
     0.20240
    -2.11078
    -2.84126
    -2.78038
    -2.17165
    -1.50205
    -0.95419
    -0.83245
    -0.22372
     0.56763
     0.87200
     0.20240
    -0.04110
     0.26327
     1.54160
     1.66335
     0.93287
     0.75025
     0.20240
     0.56763
     0.68938
     0.38502
     0.81113
     0.08065
     0.32414
    -0.40633
    -0.52808
    -0.77157
    -0.28459
    -0.58895
    -0.77157
     0.08065
    -0.10197
    -0.28459
     0.01978
     0.14152
    -0.40633
    -0.04110
    -0.04110
    -0.52808
    -0.71070
     0.14152
     0.38502
     0.44589
     0.08065
     0.14152
    -0.40633
    -0.10197
    -0.40633
     0.01978
     0.93287
     0.87200
     0.44589
     0.62851
     0.44589
     0.62851
     0.75025
     0.50676
     0.62851
     0.75025
     0.93287
     1.11549
     0.68938
     0.81113
     0.87200
     0.81113
     0.32414
     0.56763
     0.56763
     0.50676
     0.26327
     0.32414
     0.62851
     0.56763
     0.62851
     0.44589
     0.38502
     0.38502
     0.20240
     0.56763
     0.62851
     0.32414
     0.50676
     0.50676
     0.08065
     0.44589
     0.81113
     0.81113
     0.75025
     1.29811
     0.62851
    -0.10197
    -1.07594
    -1.25856
    -1.31943
    -0.58895
    -0.28459
    -0.28459
    -0.04110
    -0.16284
    -0.77157
    -1.38030
    -0.95419
    -0.77157
    -0.40633
    -0.64983
    -0.16284
    -0.22372
    -0.22372
     0.81113
     0.81113
     0.56763
     0.81113
     0.81113
     0.32414
     0.26327
     0.26327
     0.68938
     0.20240
     0.01978
     0.32414
     0.32414
     0.62851
     0.20240
     0.08065
     0.26327
     0.38502
     0.38502
     0.26327
     0.26327
    -0.10197
     0.50676
     0.14152
     0.32414
     0.20240
     0.38502
     0.38502
     0.81113
     0.81113
     0.32414
     0.01978
     0.44589
     0.50676
     0.26327
     0.44589
     0.75025
     0.38502
     0.62851
     0.62851
     0.68938
     1.29811
     0.38502
     0.68938
     0.56763
     0.56763
     0.75025
     0.56763
     0.75025
     0.38502
     0.50676
     0.26327
     0.08065
     0.44589
     0.87200
    -0.10197
    -1.25856
    -0.64983
     0.87200
     1.17636
    -0.52808
    -3.69348
    -3.38911
    -1.86729
    -0.10197
     0.01978
    -0.71070
    -1.25856
    -1.07594
    -0.89332
    -1.38030
    -0.64983
     0.01978
    -0.28459
    -0.46721
    -0.58895
     0.44589
     0.87200
     0.75025
     0.99375
     1.23724
     0.93287
     0.32414
     0.32414
     0.81113
     1.05462
     0.20240
     0.26327
     0.44589
     0.38502
     0.38502
     0.68938
     0.08065
     0.62851
     0.44589
     0.44589
     0.56763
     0.56763
     0.68938
     0.68938
     0.81113
     1.05462
     0.38502
     0.56763
     1.17636
     0.87200
     0.56763
     0.75025
     0.68938
     0.81113
     0.62851
     0.99375
     0.87200
     0.99375
     0.75025
     0.81113
     0.99375
     1.11549
     0.87200
     0.75025
     1.05462
     0.93287
     1.29811
     1.05462
     0.87200
     0.81113
     1.05462
     0.99375
     0.81113
     0.75025
     1.11549
     0.93287
     0.44589
     0.68938
     0.75025
     0.50676
     0.68938
     0.93287
     0.68938
     0.50676
     0.26327
     0.50676
     0.68938
     0.68938
     0.32414
     0.50676
     0.50676
     0.62851
     0.38502
     0.50676
     0.44589
     0.01978
     0.01978
     0.44589
     0.26327
     0.08065
     0.20240
     0.14152
    -0.28459
    -0.10197
     0.32414
     0.08065
    -0.28459
    -0.16284
     0.08065
     0.38502
     0.08065
    -0.40633
    -0.95419
    -0.64983
    -0.04110
    -0.22372
     0.62851
     0.62851
    -0.04110
     0.08065
    -0.34546
    -0.64983
    -0.34546
     0.01978
    -0.04110
     0.08065
     0.32414
    -0.04110
    -0.10197
     0.08065
     0.26327
     0.08065
    -0.10197
    -0.46721
    -0.22372
     0.14152
     0.87200
     0.38502
    -0.34546
    -0.04110
    -0.16284
    -0.40633
    -0.04110
     0.32414
    -0.28459
    -0.34546
    -0.64983
    -0.64983
    -0.40633
    -0.77157
    -0.77157
    -0.10197
    -0.04110
     0.14152
     0.08065
    -0.28459
    -0.04110
    -0.28459
     0.08065
     0.75025
     0.81113
     0.50676
     0.99375
     1.72422
     1.48073
     0.87200
     0.68938
     0.44589
     0.44589
     0.62851
    -0.04110
    -0.10197
     0.44589
    -0.46721
    -1.86729
    -0.83245
     1.48073
     1.48073
    -0.34546
    -3.26737
    -3.57173
    -3.02387
    -1.98903
    -1.44118
    -0.58895
     0.38502
    -0.52808
    -0.40633
    -0.46721
    -0.22372
    -0.77157
    -0.58895
    -0.46721
    -1.25856
     0.08065
     0.08065
     0.44589
     1.78510
     0.93287
     1.23724
     1.11549
     1.05462
     0.87200
     0.32414
     0.56763
     0.50676
     0.56763
     1.23724
     1.66335
     1.35898
     1.60248
     1.72422
     2.02859
     1.60248
     1.35898
     0.99375
     1.17636
     1.05462
     1.05462
     1.05462
     1.17636
     0.99375
     0.68938
     0.93287
     1.17636
     1.11549
     0.93287
     0.81113
     1.29811
     1.11549
     0.87200
     0.93287
     0.93287
     1.17636
     1.35898
     1.35898
     1.05462
     0.99375
     1.11549
     0.93287
     1.35898
     0.99375
     0.93287
     0.81113
     0.93287
     0.81113
     0.87200
     0.87200
     1.05462
     0.75025
     0.99375
     0.62851
     0.75025
     0.62851
     0.44589
     0.81113
     1.17636
     1.17636
     0.75025
     0.81113
     0.75025
     0.81113
     0.75025
     0.99375
     0.68938
     0.81113
     0.56763
     0.56763
     0.81113
     0.81113
     0.56763
     0.14152
     0.62851
     0.62851
     0.81113
     0.44589
     0.56763
     0.32414
     0.50676
     0.38502
     0.81113
     0.56763
     0.56763
     0.20240
     0.38502
     0.38502
     0.32414
     0.14152
     0.20240
     0.68938
     0.32414
     0.20240
     0.32414
     0.26327
     0.20240
     0.38502
     0.26327
     0.56763
     0.26327
     0.26327
     0.26327
     0.50676
     0.62851
     0.62851
    -0.04110
     0.62851
     0.68938
     0.26327
     0.56763
     0.32414
     0.26327
     0.20240
     0.20240
     0.01978
     0.38502
     0.32414
    -0.22372
    -0.04110
    -0.04110
    -0.34546
    -0.64983
    -0.34546
    -0.22372
     0.01978
    -0.22372
    -0.28459
    -0.16284
    -0.52808
    -0.95419
    -0.77157
    -0.71070
     0.01978
     0.50676
     0.26327
     0.20240
     0.62851
     0.08065
    -0.16284
     0.26327
     0.08065
     0.20240
     0.44589
     0.14152
    -0.34546
     0.62851
     2.02859
     1.41986
    -0.58895
    -0.95419
    -0.16284
     0.26327
    -0.89332
    -3.32824
    -4.91094
    -1.13681
    -1.31943
    -1.80641
    -1.98903
    -2.29340
    -2.96300
    -3.20649
    -2.65864
    -2.41514
    -1.62379
    -1.44118
    -1.68467
    -1.25856
    -0.46721
     0.62851
     0.44589
     0.81113
     0.75025
     0.81113
     1.17636
     1.17636
     0.56763
     0.93287
     1.29811
     0.93287
     0.93287
     1.23724
     0.81113
     0.44589
     0.93287
     0.75025
     0.99375
     0.99375
     1.41986
     0.87200
     1.23724
     1.11549
     0.81113
     1.17636
     0.93287
     0.62851
     1.23724
     1.11549
     0.62851
     0.20240
     0.32414
     0.87200
     0.68938
     0.56763
     0.75025
     0.44589
     0.38502
     0.56763
     0.87200
     0.75025
     0.93287
     0.56763
     0.87200
     1.05462
     0.93287
     0.68938
     0.99375
     0.81113
     1.05462
     0.87200
     1.17636
     0.87200
     0.81113
     1.05462
     0.75025
     0.99375
     0.62851
     0.99375
     1.05462
     1.05462
     1.17636
     0.56763
     0.87200
     0.87200
     0.75025
     0.32414
     1.17636
     0.93287
     0.50676
     0.38502
     0.62851
     0.44589
     0.38502
     0.44589
     0.38502
     0.62851
     0.44589
     0.38502
     0.44589
     0.56763
     0.44589
     0.14152
     0.38502
     0.50676
     0.44589
     1.35898
     0.81113
     0.44589
     0.32414
     0.14152
     0.81113
     1.60248
     0.50676
     0.32414
    -0.22372
     0.32414
     0.56763
     0.20240
     0.32414
     0.50676
     0.20240
    -0.04110
     0.26327
     0.14152
     0.01978
     0.01978
     0.14152
     0.38502
     0.68938
     0.38502
     0.26327
     0.50676
     0.14152
     0.38502
     0.44589
     0.81113
     0.68938
     0.20240
     0.20240
     0.56763
     0.20240
     0.08065
    -0.04110
     0.01978
     0.26327
     0.01978
    -0.04110
     0.20240
    -0.46721
    -0.22372
    -0.52808
    -0.04110
     0.14152
    -0.04110
    -0.16284
     0.14152
     0.32414
     0.26327
     0.26327
     0.44589
     0.14152
    -0.52808
     0.14152
    -0.22372
    -0.16284
     0.14152
     0.68938
    -0.04110
    -0.22372
     0.01978
    -0.28459
    -0.83245
    -2.90213
    -5.21530
    -2.96300
    -1.25856
    -1.25856
    -1.44118
    -1.92816
    -2.35427
    -2.17165
    -2.17165
    -2.71951
    -2.47602
    -0.95419
    -0.89332
    -0.46721
     0.08065
     0.01978
     0.08065
     0.50676
     0.56763
     0.50676
     0.81113
     0.68938
     0.50676
     0.32414
     0.44589
     0.08065
    -0.04110
     0.68938
     0.56763
     0.32414
     0.08065
     0.44589
     0.26327
     0.26327
     0.56763
     0.32414
     0.62851
     0.93287
     0.62851
     0.44589
     0.32414
     0.32414
    -0.22372
    -0.04110
    -0.16284
    -0.34546
    -0.16284
    -0.28459
    -0.34546
     0.01978
    -0.04110
    -0.52808
    -0.77157
    -0.64983
    -0.04110
    -0.16284
     0.14152
     0.20240
     0.26327
     0.20240
     0.32414
     0.01978
    -0.10197
     0.14152
     0.32414
    -0.04110
     0.08065
     0.20240
    -0.28459
     0.14152
    -0.28459
    -0.34546
    -0.34546
    -0.71070
    -0.46721
    -0.10197
     0.38502
     0.01978
    -0.52808
    -0.22372
     0.08065
     0.32414
     0.26327
     0.14152
     0.20240
     0.32414
     0.32414
     0.50676
     0.50676
     0.50676
     0.38502
    -0.10197
     0.68938
     0.68938
     0.56763
     0.38502
     0.26327
     0.62851
     0.14152
     0.20240
     0.20240
     0.26327
     0.20240
     0.01978
     0.32414
     0.26327
     0.08065
    -0.04110
    -0.04110
     0.68938
     0.38502
     0.26327
     0.26327
     0.38502
     0.75025
     0.68938
     0.99375
     0.87200
     0.93287
     0.93287
     1.35898
     1.11549
     0.75025
     1.23724
     1.05462
     1.35898
     1.23724
     0.75025
     0.68938
     0.56763
     0.81113
     0.44589
     0.38502
     0.38502
     0.08065
    -0.04110
    -0.10197
     0.01978
    -0.34546
    -0.28459
    -0.22372
     0.14152
     0.20240
    -0.22372
    -0.16284
    -0.04110
     0.20240
     0.32414
    -0.04110
     0.14152
     0.08065
     0.81113
     0.81113
     0.50676
    -0.04110
    -0.22372
    -0.40633
     0.93287
     0.62851
     0.14152
     0.32414
     0.08065
    -0.95419
    -2.47602
    -1.19768
    -0.04110
    -0.22372
    -2.35427
    -2.11078
    -1.98903
    -0.77157
    -0.83245
    -1.86729
    -1.92816
    -0.83245
    -0.95419
    -0.83245
    -1.01506
    -1.07594
    -0.89332
     0.32414
     0.93287
     1.05462
     0.75025
     0.68938
     0.75025
     0.75025
     0.75025
     0.81113
     0.93287
     1.48073
     1.35898
     0.62851
     0.38502
     0.44589
     0.68938
     0.87200
     1.35898
     0.38502
     0.68938
     0.50676
     0.20240
     0.44589
    -0.04110
     0.38502
    -0.04110
     0.68938
     1.17636
     0.62851
     0.62851
     0.32414
     0.50676
     0.26327
     0.38502
     0.68938
     0.56763
     0.68938
     0.75025
     0.81113
     0.87200
     1.05462
     0.32414
     0.44589
     0.87200
     0.99375
     0.38502
     0.38502
     0.62851
     0.44589
     0.81113
     0.62851
     0.38502
     0.62851
     0.81113
     0.68938
     0.68938
     0.68938
     0.56763
     0.26327
     0.44589
     0.26327
     0.75025
     0.93287
     0.32414
     0.44589
     0.81113
     0.56763
     0.56763
     0.26327
     0.26327
     0.56763
     0.99375
     1.05462
     0.81113
     0.56763
     0.87200
     0.93287
     0.99375
     0.99375
     0.56763
     0.68938
     0.38502
     0.32414
     0.87200
     0.81113
     0.44589
     0.14152
     0.14152
    -0.04110
    -0.16284
    -0.40633
     0.14152
     0.01978
     0.08065
     0.38502
     0.08065
    -0.10197
     0.08065
    -0.04110
     0.38502
     0.08065
     0.14152
    -0.04110
     0.44589
     0.26327
     0.32414
     0.01978
     0.08065
     0.50676
     0.32414
     0.56763
     0.50676
     0.56763
     0.81113
     0.99375
     0.99375
     0.93287
     0.62851
     0.93287
     1.17636
     1.35898
     1.48073
     0.93287
     0.87200
     1.35898
     1.05462
     0.81113
     0.87200
     0.32414
     0.38502
     0.62851
     0.62851
     0.62851
     0.62851
     0.44589
     0.44589
     0.38502
     0.50676
     0.32414
     0.08065
     0.50676
     0.20240
     0.50676
     0.93287
     0.81113
    -0.22372
    -0.22372
    -0.40633
     0.08065
     0.20240
    -0.04110
     0.14152
    -0.16284
    -0.46721
    -0.10197
     0.26327
    -2.41514
    -5.39792
    -5.82403
    -1.31943
     2.39383
     1.90684
     0.56763
    -1.56292
    -1.74554
    -1.80641
    -0.95419
    -0.28459
    -0.46721
     0.99375
     2.21121
     2.08946
     2.15033
     2.15033
     1.60248
     0.93287
     1.17636
     0.87200
     1.35898
     1.60248
     0.93287
     1.29811
     0.75025
     0.56763
     0.62851
     0.44589
     0.50676
     0.56763
     0.26327
     0.68938
    -0.16284
    -0.04110
     0.20240
     0.38502
     0.14152
     0.01978
     0.20240
     0.08065
     0.14152
     0.26327
     0.01978
    -0.22372
     0.38502
     0.14152
    -0.16284
     0.68938
     0.68938
     0.32414
     0.26327
    -0.04110
     0.01978
    -0.16284
     0.14152
     0.38502
     0.44589
     0.08065
    -0.22372
    -0.40633
    -0.04110
     0.01978
    -0.83245
    -0.34546
     0.56763
    -0.10197
     0.20240
     0.01978
    -0.04110
     0.14152
    -0.16284
    -0.46721
    -0.04110
     0.26327
     0.44589
     0.01978
     0.14152
     0.08065
     0.14152
     0.08065
    -0.04110
     0.01978
    -0.04110
     0.32414
     0.01978
     0.08065
     0.20240
     0.01978
     0.38502
     0.56763
     0.20240
     0.32414
     0.38502
     0.08065
     0.14152
     0.56763
     0.44589
     0.44589
     0.01978
     0.08065
     0.08065
     0.26327
     0.38502
     0.01978
    -0.28459
    -0.04110
     0.20240
    -0.16284
     0.08065
     0.14152
    -0.16284
     0.01978
     0.14152
     0.08065
    -0.16284
     0.44589
    -0.16284
     0.14152
    -0.04110
    -0.22372
     0.20240
     0.44589
     0.14152
     0.08065
     0.01978
     0.50676
     0.20240
     0.50676
     0.14152
     0.62851
     0.26327
     0.44589
     0.32414
     0.08065
     0.08065
     0.32414
    -0.16284
     0.26327
     0.20240
     0.14152
    -0.34546
    -0.40633
    -0.16284
    -0.52808
    -0.52808
    -0.16284
    -0.77157
    -0.71070
    -0.16284
    -0.34546
    -0.58895
    -0.46721
    -0.58895
    -0.22372
    -0.28459
     0.20240
     0.01978
    -0.58895
    -0.28459
    -0.28459
    -0.10197
    -0.10197
    -0.64983
    -0.95419
    -0.77157
     0.08065
    -0.64983
    -0.16284
     0.26327
    -0.04110
    -2.04991
    -2.35427
    -1.31943
    -4.11959
    -6.55451
    -5.09356
    -0.71070
     1.54160
     0.38502
    -1.68467
    -3.14562
    -2.71951
    -2.65864
    -2.17165
    -0.58895
     0.62851
     1.11549
     1.84597
     1.84597
     1.72422
     1.60248
     1.60248
     1.29811
     1.84597
     2.02859
     1.60248
     0.93287
     1.35898
     0.93287
     0.93287
     0.81113
     0.68938
     0.56763
     0.38502
     0.32414
     0.75025
     0.62851
     0.38502
     0.26327
     0.32414
     0.20240
     0.20240
    -0.10197
     0.38502
     0.08065
     0.14152
     0.20240
    -0.22372
    -0.34546
     0.32414
     0.20240
    -0.04110
     0.14152
    -0.22372
     0.01978
    -0.16284
     0.08065
     0.08065
    -0.04110
    -0.04110
     0.08065
    -0.04110
    -0.28459
     0.20240
    -0.46721
    -0.22372
    -0.95419
    -0.46721
    -0.40633
    -0.28459
    -0.46721
    -0.71070
    -0.34546
    -0.28459
    -0.58895
    -0.40633
    -0.40633
    -0.28459
     0.38502
    -0.04110
    -0.40633
    -0.16284
     0.08065
     0.44589
     0.08065
    -0.34546
    -0.46721
    -0.58895
    -0.40633
     0.01978
     0.08065
     0.01978
    -0.16284
    -0.28459
    -0.77157
     0.08065
    -0.04110
     0.26327
    -0.28459
     0.01978
     0.32414
     0.44589
     0.56763
    -0.28459
     0.01978
     0.81113
     0.44589
    -0.04110
    -0.04110
    -0.04110
     0.14152
     0.38502
     0.08065
    -0.16284
    -0.52808
    -0.04110
     0.20240
     0.44589
     0.38502
     0.50676
    -0.28459
     0.68938
     0.81113
     0.50676
     0.56763
     0.68938
     0.75025
     0.81113
     0.81113
     0.50676
     0.32414
     1.23724
     0.81113
     0.75025
     0.62851
     0.38502
    -0.16284
     0.50676
     0.62851
     0.68938
     0.01978
     0.01978
     0.20240
     0.32414
     0.01978
    -0.46721
    -0.46721
     0.20240
     0.20240
     0.32414
     0.14152
     0.26327
    -0.04110
    -0.10197
     0.20240
     0.20240
     0.01978
    -0.16284
     0.32414
     0.56763
     0.68938
    -0.10197
    -0.64983
    -0.95419
    -0.77157
     0.20240
    -0.83245
    -0.46721
     0.14152
    -0.52808
    -1.86729
    -1.80641
    -0.46721
    -1.07594
    -3.51086
    -4.42395
    -4.30221
    -0.83245
     0.14152
    -1.62379
    -2.23253
    -2.11078
    -1.56292
    -1.44118
    -1.07594
    -1.98903
    -1.19768
     0.01978
     0.81113
     0.93287
     0.75025
     1.41986
     1.54160
     1.48073
     1.17636
     1.05462
     0.87200
     1.17636
     1.05462
     0.93287
     0.93287
     0.75025
     0.50676
     0.81113
     1.05462
     0.81113
     0.81113
     0.44589
     0.44589
     0.68938
     0.68938
     0.93287
     0.93287
     0.87200
     0.75025
     0.75025
     0.81113
     0.50676
     0.62851
     0.81113
     0.81113
     0.44589
     0.44589
     0.14152
     0.56763
     0.20240
     0.56763
     0.38502
     0.38502
     0.38502
     0.56763
     0.44589
     0.44589
     0.50676
    -0.10197
     0.87200
     0.62851
     0.62851
     0.62851
     0.44589
     0.62851
     0.50676
     0.50676
     0.56763
     0.56763
     0.56763
     0.75025
     0.62851
     0.56763
     0.32414
     0.44589
     0.26327
     0.68938
     0.56763
     0.56763
     0.26327
     0.38502
     0.62851
     0.56763
     0.56763
     0.50676
     0.44589
     0.14152
     0.26327
     0.08065
     0.14152
     0.01978
    -0.10197
     0.14152
    -0.10197
    -0.10197
     0.14152
     0.08065
    -0.52808
    -0.22372
    -0.28459
     0.01978
     0.08065
     0.01978
    -0.16284
     0.08065
     0.26327
     0.08065
    -0.71070
     0.08065
     0.38502
     0.20240
     0.08065
    -0.22372
    -0.04110
     0.26327
    -0.04110
     0.26327
     0.44589
     0.50676
     0.20240
     0.75025
     0.81113
     0.56763
     0.38502
     0.62851
     0.93287
     0.75025
     0.56763
     0.56763
     0.20240
     0.62851
     0.68938
     0.62851
     0.44589
    -0.10197
     0.20240
    -0.22372
    -0.04110
    -0.10197
    -0.16284
    -0.10197
     0.50676
    -0.34546
    -0.34546
    -0.52808
    -0.46721
    -0.10197
    -0.16284
     1.17636
     0.62851
     0.01978
     0.08065
     0.20240
     0.68938
     0.44589
     0.26327
    -0.10197
    -0.34546
     0.32414
     0.32414
     0.14152
     0.93287
     0.32414
    -1.38030
    -1.25856
    -0.28459
     0.08065
    -2.59776
    -6.79800
    -6.12840
    -1.07594
     0.99375
    -0.58895
    -1.38030
    -2.29340
    -2.17165
    -2.23253
    -1.74554
    -1.50205
    -0.52808
     0.99375
     0.93287
     1.11549
     1.54160
     2.57644
     2.51557
     2.45470
     2.33295
     1.60248
     1.35898
     1.23724
     0.87200
     1.96771
     1.96771
     1.48073
     0.38502
     0.81113
     0.56763
     0.81113
     0.81113
     0.50676
     0.32414
     0.44589
     0.56763
     0.62851
     0.68938
     0.93287
     0.68938
     0.20240
     0.75025
     0.81113
     0.38502
     0.56763
     0.68938
     0.62851
     0.38502
     0.44589
    -0.04110
    -0.04110
     0.08065
     0.32414
    -0.10197
     0.32414
     0.26327
     0.26327
    -0.04110
     0.14152
     0.38502
     0.20240
     0.32414
     0.56763
     0.44589
     0.75025
     0.56763
     0.50676
     0.81113
     1.05462
     0.56763
     1.29811
     1.11549
     0.68938
     0.93287
     0.99375
     0.87200
     0.75025
     1.05462
     0.81113
     0.81113
     0.87200
     0.68938
     0.56763
     0.56763
     0.81113
     0.32414
     0.50676
     0.32414
     0.14152
     0.38502
     0.32414
     0.68938
     0.26327
     0.08065
     0.08065
     0.26327
     0.08065
     0.20240
     0.26327
     0.32414
     0.20240
     0.38502
     0.08065
     0.08065
     0.08065
     0.08065
     0.38502
     0.26327
     0.50676
     0.44589
    -0.16284
     0.26327
     0.50676
     0.50676
     0.32414
     0.08065
     0.44589
     0.20240
     0.08065
     0.38502
     0.62851
    -0.22372
     0.38502
    -0.04110
     0.38502
     0.26327
     0.08065
     0.08065
     0.26327
     0.32414
     0.20240
     0.14152
     0.20240
     0.32414
     0.01978
     0.44589
     0.26327
     0.20240
     0.01978
     0.32414
     0.32414
    -0.16284
     0.14152
     0.20240
     0.01978
     0.38502
    -0.04110
     0.08065
     0.44589
     0.14152
    -0.52808
    -0.04110
     0.32414
     0.20240
    -0.40633
    -0.52808
    -0.71070
    -0.58895
     0.08065
    -0.46721
    -0.28459
    -0.28459
    -0.89332
    -1.38030
    -1.19768
    -0.40633
    -1.01506
    -3.93697
    -4.91094
    -3.69348
     0.08065
     1.35898
     0.81113
     0.01978
    -1.74554
    -1.62379
    -1.07594
    -0.40633
    -0.46721
     0.56763
     1.72422
     1.41986
     1.78510
     1.84597
     2.51557
     2.02859
     1.05462
     0.75025
     0.93287
     0.99375
     0.62851
     0.81113
     0.68938
     0.68938
     0.93287
     0.81113
     0.08065
     0.08065
    -0.04110
    -0.28459
     0.14152
     0.26327
     0.38502
     0.26327
    -0.28459
    -0.22372
    -0.58895
    -0.58895
     0.01978
    -0.52808
     0.08065
     0.38502
     0.75025
     0.38502
     0.14152
    -0.04110
     0.20240
     0.75025
     0.68938
     0.75025
     0.56763
     0.87200
     0.81113
     0.81113
     0.32414
     0.32414
     0.81113
     0.26327
     0.44589
     0.62851
     0.32414
     0.01978
     0.38502
     0.93287
     0.56763
    -0.28459
     0.14152
     0.14152
     0.32414
     0.14152
    -0.04110
     0.08065
     0.68938
     0.26327
     0.26327
    -0.04110
    -0.16284
     0.14152
    -0.04110
     0.38502
     0.56763
     0.38502
     0.08065
     0.20240
     0.32414
     0.01978
     0.08065
    -0.04110
     0.26327
     0.62851
     0.14152
     0.20240
     0.01978
    -0.04110
     0.08065
     0.26327
     0.81113
     0.08065
     0.20240
     0.50676
     0.50676
     0.62851
     0.56763
     0.44589
     1.23724
     1.05462
     0.87200
     0.75025
     0.44589
     0.68938
     0.62851
     0.62851
     1.11549
     0.99375
     0.50676
     0.68938
     0.75025
     0.81113
     0.50676
     0.38502
     0.38502
     0.32414
     0.62851
     0.56763
     0.62851
     0.68938
     0.44589
     0.38502
     0.62851
     0.68938
     0.32414
     0.62851
     0.38502
     0.44589
     0.62851
     0.81113
     0.38502
     0.56763
     0.56763
     0.20240
     0.20240
     0.38502
     0.32414
     0.08065
    -0.04110
     0.26327
     0.20240
     0.26327
     0.20240
     0.20240
    -0.04110
    -0.10197
     0.32414
     0.20240
     0.32414
     0.32414
     0.20240
     0.20240
     0.38502
     0.14152
    -0.46721
    -0.10197
    -0.22372
     0.26327
     0.26327
    -0.16284
    -0.16284
    -0.83245
    -1.80641
    -1.80641
    -0.77157
    -1.92816
    -4.18046
    -2.96300
     0.08065
     0.75025
     0.20240
    -0.89332
    -0.71070
    -1.92816
    -1.56292
    -0.71070
     0.56763
     1.29811
     1.54160
     1.90684
     2.08946
     1.78510
     1.72422
     1.54160
     1.78510
     1.60248
     0.87200
     1.29811
     1.05462
     1.05462
     1.29811
     0.93287
     0.81113
     0.38502
     0.75025
     0.32414
     0.56763
     0.44589
     0.26327
     0.38502
     0.62851
     0.68938
    -0.04110
     0.14152
     0.38502
     0.50676
     0.44589
    -0.04110
     0.20240
     0.26327
     0.20240
     0.32414
     0.08065
     0.08065
     0.08065
     0.26327
     0.32414
     0.20240
     0.14152
    -0.10197
     0.44589
     0.32414
     0.20240
     0.32414
     0.26327
     0.14152
     0.44589
     0.32414
     0.62851
     0.32414
     0.32414
     0.26327
     0.44589
     0.44589
     0.01978
     0.14152
     0.50676
     0.38502
     0.26327
     0.08065
     0.26327
     0.32414
     0.08065
     0.32414
     0.20240
     0.20240
    -0.04110
     0.01978
     0.26327
     0.20240
     0.44589
    -0.04110
     0.38502
     0.50676
     0.08065
     0.08065
     0.01978
    -0.04110
     0.26327
     0.14152
     0.14152
    -0.16284
     0.01978
     0.08065
     0.01978
    -0.10197
    -0.40633
    -0.22372
    -0.28459
    -0.28459
    -0.34546
     0.14152
    -0.10197
    -0.04110
    -0.16284
    -0.04110
     0.08065
     0.68938
     0.08065
     0.44589
     0.75025
     0.38502
     0.62851
     0.08065
    -0.71070
     0.08065
     0.20240
     0.08065
    -0.40633
    -0.95419
    -0.83245
    -0.58895
    -1.01506
    -1.74554
    -1.80641
    -1.74554
    -1.50205
    -1.19768
    -1.31943
    -1.31943
    -1.25856
    -0.52808
    -1.01506
    -1.74554
    -0.95419
    -0.52808
     0.14152
     0.20240
     0.26327
     0.81113
     0.14152
     0.08065
    -0.04110
     0.14152
     0.93287
     0.56763
     0.14152
     0.26327
     0.68938
     0.44589
     0.44589
     0.20240
     0.75025
     0.01978
    -0.46721
    -0.52808
    -0.83245
    -0.95419
    -0.10197
    -1.07594
    -0.34546
    -0.64983
    -1.25856
    -2.41514
    -2.11078
    -2.53689
    -3.20649
    -6.31102
    -4.78919
    -1.80641
     0.20240
    -0.22372
    -0.83245
    -2.23253
    -2.29340
    -2.23253
    -1.92816
    -0.40633
     0.38502
     0.99375
     1.84597
     2.21121
     2.45470
     2.39383
     2.33295
     1.78510
     1.66335
     0.81113
     1.23724
     1.23724
     1.60248
     0.99375
     0.81113
     0.62851
     0.20240
    -0.10197
     0.26327
     0.20240
     0.08065
     0.20240
     0.38502
     0.08065
     0.08065
     0.08065
     0.08065
     0.26327
     0.32414
     0.14152
     0.20240
     0.50676
     0.38502
     0.14152
     0.38502
     0.38502
     0.26327
     0.14152
     0.32414
     0.32414
     0.01978
     0.01978
    -0.04110
     0.38502
     0.08065
     0.32414
    -0.04110
    -0.04110
     0.08065
     0.01978
    -0.22372
     0.20240
    -0.04110
    -0.16284
    -0.22372
     0.20240
     0.20240
     0.08065
    -0.22372
     0.08065
     0.08065
     0.20240
     0.08065
     0.08065
     0.01978
     0.44589
     0.08065
     0.44589
     0.62851
     0.01978
     0.32414
     0.38502
     0.56763
     0.20240
     0.20240
     0.44589
     0.68938
     0.62851
     0.14152
     0.14152
     0.75025
     0.56763
     0.26327
     0.56763
     0.56763
     0.20240
     0.68938
     0.62851
     0.32414
     0.32414
     0.32414
     0.38502
     0.50676
     0.44589
     0.62851
     0.26327
     0.68938
     0.38502
     0.44589
     0.75025
     0.99375
     0.38502
     0.32414
     0.75025
     0.87200
     0.56763
     0.38502
     0.50676
     0.68938
     0.68938
     0.81113
     0.26327
     0.32414
     0.20240
     0.01978
     0.08065
     0.01978
     0.14152
    -0.16284
    -0.16284
    -0.04110
     0.20240
    -0.34546
    -0.40633
    -0.40633
    -0.28459
     0.14152
    -0.22372
    -0.28459
    -0.52808
    -0.34546
    -0.28459
     0.20240
    -0.10197
    -0.22372
    -0.04110
    -0.04110
    -0.22372
     0.08065
    -0.04110
    -0.34546
    -0.40633
     0.32414
     0.20240
    -0.34546
    -0.77157
    -0.77157
    -0.64983
    -0.28459
    -0.16284
    -0.04110
     0.56763
     0.01978
    -1.92816
    -1.68467
    -1.13681
    -0.34546
    -2.35427
    -5.94578
    -5.39792
    -1.07594
     1.72422
     0.26327
    -1.56292
    -2.35427
    -2.17165
    -1.98903
    -1.56292
    -0.22372
    -0.04110
     0.08065
     0.32414
     0.62851
     1.84597
     3.00256
     2.69819
     1.54160
     1.11549
     1.29811
     1.35898
     1.35898
     1.96771
     2.08946
     1.11549
     0.32414
    -0.22372
    -0.04110
     0.14152
     0.56763
    -0.04110
    -0.22372
    -0.46721
    -0.16284
    -0.16284
    -0.28459
    -0.83245
    -1.25856
    -0.46721
    -0.46721
    -0.77157
    -0.28459
     0.20240
     0.01978
    -0.34546
    -1.01506
    -0.46721
    -0.04110
     0.01978
    -0.28459
    -0.16284
     0.08065
    -0.83245
    -0.83245
     0.20240
     0.44589
     0.20240
    -0.04110
     0.01978
     0.32414
     0.08065
     0.08065
     0.32414
     0.38502
     0.38502
     0.81113
     0.44589
     0.08065
    -0.22372
     0.08065
    -0.04110
     0.32414
     0.50676
     0.20240
     0.32414
    -0.04110
     0.20240
     0.32414
     0.32414
     0.44589
     0.38502
     0.56763
     0.44589
     0.38502
     0.14152
     0.32414
     0.20240
     0.62851
     0.50676
    -0.04110
     0.08065
     0.32414
     0.26327
     0.20240
     0.01978
     0.08065
    -0.22372
     0.08065
     0.01978
    -0.04110
    -0.28459
     0.08065
    -0.16284
     0.14152
     0.32414
     0.08065
    -0.16284
     0.08065
     0.14152
     0.08065
    -0.22372
     0.32414
     0.26327
     0.08065
     0.08065
     0.38502
     0.26327
     0.08065
    -0.22372
    -0.34546
     0.44589
     0.14152
    -0.16284
    -0.28459
    -0.22372
    -0.04110
    -0.22372
    -0.34546
    -0.77157
    -0.64983
    -0.28459
    -0.46721
    -0.28459
    -0.64983
    -0.83245
    -0.64983
    -0.16284
    -0.40633
    -0.58895
    -0.77157
    -0.22372
    -0.04110
    -0.04110
    -0.04110
    -0.34546
    -0.16284
    -0.40633
    -0.52808
    -0.40633
    -0.28459
    -0.10197
    -0.77157
    -0.40633
    -0.71070
    -1.07594
    -0.95419
    -1.44118
    -0.64983
    -0.28459
     0.20240
    -0.28459
    -1.80641
    -1.19768
    -0.28459
    -0.52808
    -2.17165
    -4.72832
    -4.48483
    -0.64983
     1.54160
    -0.64983
    -2.17165
    -1.31943
    -2.04991
    -1.44118
    -1.80641
    -1.31943
    -0.58895
    -0.28459
     0.26327
     1.48073
     0.87200
     0.50676
     0.75025
     0.81113
     1.96771
     1.41986
     1.05462
     0.50676
     0.26327
     0.50676
     0.81113
     0.44589
     0.01978
    -0.04110
     0.44589
     0.32414
     0.26327
     0.20240
    -0.04110
    -0.04110
    -0.22372
     0.32414
     0.01978
     0.26327
     0.08065
     0.26327
     0.08065
     0.26327
     0.14152
     0.20240
     0.20240
     0.20240
     0.26327
     0.32414
     0.38502
    -0.34546
     0.32414
     0.26327
     0.32414
     0.14152
     0.14152
    -0.04110
    -0.16284
     0.38502
     0.20240
     0.44589
     0.56763
     0.20240
     0.38502
     0.38502
     0.20240
    -0.28459
    -0.34546
     0.26327
    -0.04110
    -0.04110
    -0.16284
    -0.04110
    -0.22372
    -0.64983
    -0.77157
    -0.34546
    -0.58895
    -0.58895
    -1.07594
    -0.77157
    -0.52808
    -0.34546
    -0.46721
    -0.22372
    -0.64983
    -0.52808
    -0.71070
    -0.58895
    -0.16284
    -0.40633
    -0.34546
    -0.34546
    -0.16284
     0.20240
     0.75025
     0.50676
    -0.16284
    -0.46721
    -0.77157
     0.26327
     0.62851
     0.32414
     0.26327
     0.50676
    -0.22372
    -0.28459
    -0.58895
    -0.58895
    -0.22372
    -0.52808
    -0.95419
    -0.83245
    -0.64983
    -0.28459
    -1.01506
    -1.01506
    -0.22372
    -0.58895
    -1.01506
    -0.34546
    -0.77157
    -0.34546
    -0.04110
    -0.22372
    -0.34546
    -0.28459
    -0.28459
    -0.04110
     0.26327
    -0.04110
    -0.52808
    -0.52808
     0.20240
    -0.16284
    -0.58895
     0.20240
    -0.28459
    -0.71070
    -0.40633
    -0.40633
    -0.52808
     0.14152
    -0.40633
    -0.95419
    -0.64983
    -0.04110
    -0.22372
    -0.83245
    -1.01506
    -0.64983
    -1.07594
    -0.89332
    -2.17165
    -1.44118
     0.38502
     1.05462
    -1.01506
    -2.53689
    -1.44118
    -1.38030
    -1.31943
    -2.96300
    -3.99784
    -1.38030
     0.62851
     0.81113
     0.20240
    -0.46721
    -0.34546
    -0.40633
    -0.71070
    -0.28459
     0.50676
     0.81113
     1.17636
     1.60248
     1.48073
     1.72422
     1.66335
     1.66335
     1.54160
     1.60248
     1.05462
     0.93287
     0.81113
     0.62851
     0.44589
     0.38502
     0.38502
     1.17636
     1.23724
     0.75025
     0.62851
     0.50676
     0.26327
     0.32414
     0.26327
     0.75025
     0.32414
     0.08065
     0.32414
     0.20240
     0.38502
     0.32414
     0.38502
     0.20240
     0.38502
     0.32414
     0.20240
     0.26327
     0.20240
     0.44589
     0.14152
     0.44589
     0.08065
     0.08065
     0.26327
     0.38502
     0.20240
    -0.04110
     0.20240
     0.08065
     0.38502
     0.38502
     0.08065
    -0.10197
     0.01978
     0.14152
     0.20240
     0.44589
     0.38502
     0.08065
     0.32414
     0.50676
     0.38502
     0.20240
     0.14152
     0.38502
     0.20240
     0.20240
     0.26327
     0.20240
    -0.04110
     0.01978
    -0.04110
     0.01978
    -0.04110
    -0.34546
    -0.22372
     0.01978
     0.01978
    -0.28459
    -0.16284
    -0.52808
    -0.34546
    -0.04110
     0.26327
    -0.16284
    -0.34546
    -0.10197
    -0.10197
    -0.71070
     0.01978
     0.14152
    -0.22372
    -0.22372
    -0.16284
     0.14152
    -0.58895
    -0.58895
    -0.52808
    -0.34546
    -0.16284
    -0.22372
    -0.28459
    -0.46721
    -0.71070
    -0.64983
    -0.40633
    -0.40633
    -0.52808
    -0.46721
    -0.34546
    -0.34546
    -0.52808
    -0.52808
    -0.40633
    -0.28459
    -0.04110
    -0.16284
    -0.16284
     0.01978
     0.32414
     0.01978
     0.01978
    -0.04110
    -0.10197
    -0.22372
    -0.16284
    -0.04110
     0.08065
    -0.22372
    -0.16284
    -0.58895
    -0.83245
    -0.58895
    -0.71070
    -0.83245
    -1.07594
    -0.89332
    -0.83245
    -0.34546
    -0.89332
    -0.89332
    -0.83245
    -0.64983
    -0.22372
     0.14152
     0.32414
     0.14152
     0.56763
     1.05462
     1.17636
     0.20240
    -0.52808
    -0.34546
    -0.40633
     0.62851
    -0.10197
    -0.28459
     0.08065
    -0.28459
    -2.04991
    -2.78038
    -2.65864
    -4.97181
    -7.46761
    -4.72832
    -0.04110
     1.05462
    -0.64983
    -2.35427
    -3.63261
    -3.32824
    -3.26737
    -2.23253
    -1.31943
    -1.01506
     0.75025
     1.54160
     1.23724
     0.75025
     0.62851
     1.05462
     0.81113
     0.38502
     0.56763
     0.08065
     0.44589
     0.50676
     0.93287
     0.62851
     0.50676
     0.20240
     0.26327
     0.26327
     0.20240
    -0.16284
    -0.22372
     0.20240
     0.08065
    -0.22372
    -0.22372
    -0.58895
    -0.64983
    -0.28459
    -0.16284
    -0.22372
    -0.28459
    -0.34546
    -0.40633
    -0.46721
    -0.77157
    -0.58895
    -0.95419
    -0.52808
    -0.52808
    -0.22372
    -0.52808
    -0.58895
    -0.46721
    -0.71070
     0.01978
    -0.04110
    -0.52808
    -0.40633
    -0.40633
    -0.28459
    -0.28459
    -0.16284
    -0.28459
    -0.04110
     0.01978
    -0.28459
     0.08065
    -0.40633
    -0.71070
    -0.34546
    -0.71070
    -0.10197
    -0.71070
    -0.52808
    -0.40633
    -0.58895
    -0.58895
    -0.64983
    -0.58895
    -0.52808
     0.08065
    -0.04110
    -0.46721
    -0.34546
    -0.28459
    -0.52808
    -0.46721
    -0.04110
    -0.16284
    -0.46721
    -0.34546
    -0.28459
    -0.40633
    -0.71070
    -0.46721
    -0.64983
    -0.71070
    -0.71070
    -0.77157
    -0.52808
    -0.58895
    -0.83245
    -0.95419
    -0.28459
    -0.46721
    -0.77157
    -0.77157
    -0.71070
    -0.46721
    -0.46721
    -0.52808
    -0.77157
    -0.83245
    -0.34546
    -0.40633
    -0.40633
    -0.46721
    -0.71070
    -0.83245
     0.01978
    -0.28459
    -0.52808
    -0.22372
    -0.46721
    -0.04110
    -0.16284
    -0.16284
    -0.22372
    -0.16284
    -0.40633
    -0.40633
    -0.22372
    -0.46721
    -0.40633
    -0.83245
    -0.83245
    -0.10197
    -0.95419
    -0.83245
    -0.95419
    -1.07594
    -1.19768
    -1.13681
    -1.07594
    -0.95419
    -1.01506
    -1.07594
    -0.77157
    -0.46721
    -0.71070
    -0.83245
    -1.07594
    -0.28459
    -0.22372
    -1.01506
    -0.64983
    -0.58895
    -0.16284
    -0.58895
    -1.13681
    -1.56292
    -1.44118
    -0.95419
    -0.77157
    -1.25856
    -0.77157
    -2.53689
    -3.14562
    -2.41514
    -1.01506
    -1.62379
    -4.60657
    -6.67626
    -4.30221
     0.38502
     1.54160
     0.50676
    -1.25856
    -1.50205
    -2.35427
    -1.86729
     0.38502
     0.99375
     1.60248
     1.96771
     2.27208
     2.02859
     2.33295
     1.96771
     1.35898
     1.90684
     1.72422
     0.87200
     0.81113
     0.56763
     1.05462
     0.99375
     0.81113
     0.20240
    -0.16284
     0.08065
     0.32414
     0.26327
     0.26327
     0.38502
     0.14152
     0.32414
     0.87200
     1.35898
     1.35898
     1.23724
     0.81113
     0.75025
     0.68938
     0.81113
     0.44589
     0.50676
     0.56763
     0.26327
     0.50676
     0.56763
     0.56763
    -0.04110
    -0.40633
    -0.28459
    -0.71070
    -0.34546
    -0.28459
    -0.40633
    -0.58895
     0.26327
    -0.89332
    -1.31943
    -1.01506
    -0.40633
    -0.77157
    -0.58895
    -0.89332
    -1.38030
    -1.50205
    -0.89332
    -1.01506
    -0.58895
    -1.13681
    -1.31943
    -0.83245
    -0.52808
    -0.34546
    -0.40633
    -0.40633
     0.50676
    -0.34546
    -0.10197
     0.01978
     0.08065
     0.08065
     0.14152
     0.20240
     0.32414
    -0.16284
     0.08065
    -0.28459
     0.14152
     0.20240
    -0.04110
    -0.28459
    -0.04110
    -0.28459
    -0.22372
    -0.34546
    -0.04110
    -0.52808
    -0.40633
    -0.10197
    -0.28459
    -0.40633
    -0.40633
    -0.52808
    -0.28459
    -0.16284
    -0.10197
    -0.58895
    -0.16284
    -0.34546
    -0.28459
    -0.22372
    -0.40633
    -0.04110
    -0.22372
     0.08065
     0.01978
    -0.04110
    -0.10197
    -0.04110
    -0.04110
    -0.04110
    -0.22372
    -0.40633
     0.01978
    -0.04110
    -0.16284
     0.01978
    -0.64983
    -0.83245
    -0.71070
    -0.52808
    -0.34546
    -0.40633
    -0.64983
    -0.71070
    -0.77157
    -0.77157
    -0.64983
    -0.95419
    -0.71070
    -1.07594
    -1.01506
    -0.83245
    -0.77157
    -0.83245
    -0.58895
    -0.95419
    -0.71070
    -1.01506
    -0.46721
    -0.46721
    -0.52808
    -0.83245
    -1.01506
    -1.31943
    -1.07594
    -0.95419
    -0.83245
    -0.40633
     0.26327
    -0.34546
    -2.35427
    -1.68467
    -1.01506
    -0.71070
    -4.18046
    -7.83284
    -5.39792
     0.56763
     2.88081
     0.75025
    -1.38030
    -1.92816
    -2.17165
    -2.47602
    -1.62379
    -0.58895
     0.87200
     1.41986
     2.08946
     2.21121
     1.78510
     1.78510
     1.96771
     1.84597
     1.41986
     1.17636
     0.62851
     0.81113
     0.68938
     0.44589
     0.93287
     0.81113
     0.62851
     0.08065
     0.32414
     0.08065
     0.20240
     0.26327
     0.08065
     0.20240
     0.08065
     0.14152
     0.32414
     0.08065
     0.68938
     0.26327
     0.32414
     0.44589
     0.14152
     0.20240
     0.01978
    -0.34546
     0.26327
     0.38502
     0.38502
     0.20240
    -0.04110
    -0.16284
    -0.28459
    -0.16284
     0.14152
     0.14152
    -0.28459
     0.20240
    -0.22372
     0.08065
    -0.28459
    -0.04110
    -0.04110
     0.08065
     0.01978
    -0.04110
     0.32414
     0.08065
     0.20240
    -0.04110
     0.93287
     0.75025
     0.50676
     1.05462
     1.05462
     0.56763
    -0.04110
     0.01978
     0.14152
     0.44589
     0.38502
     0.14152
    -0.22372
    -0.28459
    -0.22372
    -0.64983
    -0.64983
    -0.77157
    -0.95419
    -0.89332
    -0.71070
    -0.58895
    -0.71070
    -1.13681
    -1.01506
    -0.40633
    -0.16284
    -0.34546
    -0.28459
    -0.10197
    -0.34546
    -0.10197
    -0.28459
    -0.52808
    -0.83245
    -0.52808
    -0.04110
    -0.16284
     0.32414
    -0.10197
    -0.22372
    -1.07594
    -0.89332
     0.01978
     0.68938
    -0.04110
    -0.28459
    -0.58895
    -0.16284
     0.14152
     0.20240
    -0.10197
     0.08065
    -0.16284
    -0.22372
     0.08065
    -0.83245
    -0.83245
    -0.89332
    -0.95419
    -0.64983
    -0.71070
    -1.07594
    -1.13681
    -1.25856
    -1.31943
    -1.25856
    -1.86729
    -1.56292
    -1.07594
    -1.25856
    -1.19768
    -0.89332
    -0.83245
    -0.71070
    -0.58895
    -0.89332
    -0.71070
    -0.46721
    -0.10197
    -0.83245
    -0.83245
    -0.64983
    -1.07594
    -0.40633
    -0.64983
    -0.16284
     0.38502
    -0.22372
    -1.92816
    -1.38030
    -1.07594
    -0.28459
    -1.56292
    -5.27618
    -6.25015
    -2.78038
     0.44589
     0.32414
    -1.19768
    -2.53689
    -2.41514
    -2.11078
    -1.86729
    -0.95419
    -1.31943
    -0.58895
     0.50676
     1.41986
     1.23724
     1.23724
     1.60248
     1.84597
     1.23724
     1.72422
     1.41986
     1.11549
     0.93287
     0.44589
     1.11549
     0.75025
     1.05462
     0.87200
     0.81113
     0.81113
     0.81113
     0.62851
     0.56763
     0.26327
     0.44589
     0.62851
     0.93287
     0.62851
     0.20240
     0.20240
     0.68938
     0.50676
     0.68938
     0.56763
     0.26327
     0.38502
     0.38502
     0.75025
     0.68938
     0.38502
     0.26327
     0.56763
     0.81113
     0.38502
     0.50676
     0.32414
     0.56763
     0.56763
     0.44589
     0.56763
     0.26327
     0.44589
     0.44589
     0.62851
     0.14152
     0.14152
     0.50676
     0.08065
     0.50676
     0.62851
     0.01978
     0.32414
     0.08065
     0.20240
     0.01978
     0.26327
     0.08065
     0.14152
     0.20240
     0.20240
    -0.10197
     0.08065
     0.20240
    -0.34546
     0.44589
     0.20240
     0.14152
     0.20240
    -0.04110
     0.08065
    -0.16284
     0.08065
    -0.04110
     0.14152
    -0.04110
     0.01978
     0.26327
     0.20240
    -0.10197
    -0.16284
    -0.10197
     0.32414
     0.20240
    -0.10197
     0.08065
     0.14152
     0.08065
     0.20240
     0.20240
    -0.28459
     0.14152
     0.20240
     0.20240
     0.20240
    -0.46721
    -0.28459
    -0.77157
     0.32414
     0.01978
    -0.16284
    -0.34546
    -0.46721
    -0.52808
    -0.34546
    -0.52808
    -0.28459
    -0.22372
    -0.10197
    -0.10197
     0.01978
    -0.04110
    -0.40633
    -0.71070
    -0.10197
     0.20240
    -0.10197
     0.01978
    -0.40633
    -0.40633
     0.01978
    -0.28459
     0.26327
     0.20240
     0.38502
     0.20240
    -0.58895
    -0.52808
    -0.95419
    -1.62379
    -0.52808
     0.81113
    -0.83245
    -1.25856
    -2.11078
    -2.11078
    -1.44118
    -1.92816
    -2.35427
    -1.92816
    -0.71070
    -1.31943
    -3.02387
    -2.53689
    -3.14562
    -2.78038
    -5.51967
    -5.15443
    -2.78038
     0.08065
     1.29811
    -1.31943
    -1.38030
    -1.19768
    -0.83245
    -0.95419
    -0.22372
     0.38502
     0.93287
     2.21121
     2.02859
     1.96771
     2.21121
     3.06343
     2.75906
     2.21121
     1.35898
     1.29811
     0.93287
     0.93287
     0.56763
     0.56763
     0.56763
     0.75025
     0.08065
     0.08065
     0.32414
    -0.04110
    -0.34546
     0.20240
    -0.22372
    -0.04110
     0.08065
     0.14152
    -0.10197
    -0.10197
    -0.28459
    -0.04110
    -0.16284
     0.14152
     0.08065
     0.26327
     0.20240
     0.20240
    -0.52808
    -0.34546
    -0.22372
    -0.83245
     0.32414
     0.14152
    -0.34546
    -0.10197
     0.01978
    -0.34546
    -0.28459
    -0.04110
    -0.28459
    -0.10197
     0.14152
     0.14152
     0.01978
     0.08065
     0.44589
     0.50676
     0.32414
     0.26327
     0.32414
     0.26327
    -0.04110
     0.08065
     0.62851
     0.32414
     0.20240
    -0.04110
     0.38502
     0.56763
     0.08065
    -0.22372
     0.26327
     0.08065
     0.08065
     0.20240
     0.32414
     0.08065
    -0.04110
    -0.04110
     0.14152
     0.20240
     0.20240
     0.08065
     0.08065
     0.32414
     0.20240
    -0.40633
     0.26327
     0.20240
     0.20240
     0.32414
     0.08065
     0.08065
    -0.28459
     0.08065
     0.01978
    -0.10197
     0.08065
     0.20240
     0.32414
     0.75025
     0.32414
     0.14152
     0.62851
     0.44589
     0.38502
     0.62851
     0.81113
     0.81113
     0.75025
     0.81113
     0.87200
     0.68938
     0.62851
     0.99375
     0.68938
     0.81113
     0.93287
     0.93287
     0.14152
     0.75025
     0.38502
     0.50676
     0.81113
     0.81113
     0.44589
     0.38502
     0.50676
     0.26327
     0.20240
     0.20240
    -0.34546
    -0.16284
    -0.16284
     0.01978
    -0.77157
    -0.40633
    -0.83245
    -0.83245
    -0.16284
    -0.77157
    -1.50205
    -1.01506
    -0.46721
    -0.83245
    -0.89332
    -0.77157
    -0.71070
    -1.31943
    -1.86729
    -1.50205
    -1.68467
    -0.52808
    -0.83245
    -0.77157
    -0.28459
    -1.31943
    -2.11078
    -1.38030
    -1.44118
    -2.17165
    -5.88491
    -5.39792
    -2.35427
     1.11549
     0.75025
     0.26327
    -0.83245
    -1.62379
    -1.44118
    -1.25856
    -0.83245
     0.20240
     1.05462
     1.29811
     1.29811
     1.41986
     2.15033
     2.63732
     2.15033
     1.29811
     0.68938
     0.62851
     0.50676
     0.01978
     0.81113
     0.26327
    -0.04110
     0.50676
     0.01978
    -0.52808
    -0.83245
    -0.77157
    -0.71070
    -0.40633
     0.08065
     0.08065
    -0.28459
    -0.46721
    -0.22372
    -0.46721
    -0.40633
    -0.77157
    -0.52808
     0.26327
     0.26327
     0.26327
    -0.16284
    -0.10197
     0.08065
    -0.04110
    -0.04110
    -0.40633
    -0.10197
    -0.22372
     0.08065
     0.01978
    -0.04110
     0.50676
    -0.22372
     0.14152
     0.32414
     0.38502
     0.20240
    -0.04110
     0.50676
     0.44589
     0.68938
     0.68938
     0.56763
     0.14152
    -0.10197
    -0.34546
    -0.10197
     0.44589
    -0.10197
    -0.22372
    -0.16284
    -0.28459
    -0.40633
    -0.58895
    -0.77157
    -0.64983
    -0.28459
    -0.34546
    -0.28459
    -0.64983
    -0.58895
    -0.28459
    -0.40633
    -0.04110
    -0.22372
    -0.34546
    -0.10197
    -0.10197
    -0.10197
    -0.28459
    -0.40633
    -0.46721
    -0.28459
    -0.34546
    -0.58895
    -0.58895
    -0.58895
    -0.34546
    -0.64983
    -0.28459
    -0.46721
    -0.71070
    -0.58895
    -0.28459
    -0.52808
    -0.22372
    -0.46721
    -0.28459
    -0.04110
     0.20240
     0.08065
     0.08065
    -0.28459
     0.08065
    -0.22372
     0.14152
     0.38502
    -0.10197
     0.01978
     0.01978
     0.20240
    -0.04110
    -0.34546
    -0.04110
    -0.22372
    -0.16284
    -0.04110
    -0.22372
    -0.77157
    -0.71070
    -0.64983
    -0.95419
    -0.58895
    -1.07594
    -0.83245
    -0.95419
    -0.77157
    -1.13681
    -1.07594
    -1.31943
    -1.07594
    -1.19768
    -1.07594
    -1.19768
    -1.07594
    -0.52808
    -1.07594
    -1.01506
    -0.64983
    -0.77157
    -1.13681
    -1.07594
    -1.07594
    -1.25856
    -0.77157
    -1.62379
    -1.98903
    -1.68467
    -1.07594
    -1.44118
    -2.11078
    -2.17165
    -1.38030
    -1.56292
    -1.86729
    -1.07594
    -3.38911
    -6.18927
    -7.04150
    -3.69348
     0.50676
     1.96771
     0.14152
    -1.07594
    -1.74554
    -1.98903
    -1.74554
    -1.68467
    -1.25856
     0.14152
     1.41986
     2.27208
     1.84597
     1.48073
     1.84597
     1.23724
     0.14152
     0.01978
     0.26327
    -0.22372
     0.08065
    -0.28459
     0.01978
    -0.04110
    -0.22372
    -0.46721
    -0.58895
    -0.10197
    -0.58895
    -0.95419
    -1.25856
    -0.71070
    -0.28459
    -0.52808
    -0.77157
    -0.95419
    -0.77157
    -0.34546
    -0.34546
    -0.46721
    -0.77157
    -0.58895
    -0.77157
    -0.10197
    -0.22372
    -0.40633
    -0.77157
    -0.64983
    -0.22372
     0.20240
    -0.22372
    -0.52808
    -0.83245
    -0.52808
    -0.71070
    -0.46721
    -0.52808
    -0.58895
    -1.01506
    -0.52808
    -0.16284
    -0.83245
    -0.71070
    -1.07594
    -0.58895
    -0.58895
    -0.16284
    -0.28459
    -0.40633
    -0.16284
     0.08065
    -0.28459
     0.14152
     0.08065
    -0.04110
     0.20240
     0.20240
     0.14152
     0.08065
     0.38502
     0.32414
     0.68938
     0.62851
     0.32414
     0.32414
     0.38502
    -0.04110
     0.08065
     0.44589
     0.20240
    -0.16284
    -0.10197
     0.32414
     0.38502
    -0.04110
     0.08065
    -0.22372
     0.08065
    -0.10197
    -0.22372
    -0.04110
     0.08065
     0.32414
     0.20240
     0.62851
     0.32414
     0.26327
     0.14152
     0.75025
     0.75025
     0.44589
     0.20240
     0.50676
     0.44589
     0.62851
     0.44589
     0.56763
     0.08065
     0.38502
     0.14152
     0.20240
     0.32414
    -0.16284
    -0.40633
    -0.52808
    -0.04110
    -0.22372
    -0.52808
    -0.52808
    -0.71070
    -0.71070
    -0.64983
    -0.40633
    -0.52808
    -0.83245
    -0.28459
    -0.58895
    -0.64983
    -0.34546
    -0.46721
    -0.04110
     0.44589
    -0.04110
    -0.58895
     0.14152
    -0.22372
    -0.22372
    -0.28459
    -0.04110
     0.20240
    -0.34546
    -1.01506
    -1.50205
    -0.64983
    -0.77157
    -0.71070
    -1.50205
    -0.16284
     0.20240
    -1.07594
    -2.59776
    -2.23253
    -1.86729
    -0.10197
    -2.29340
    -5.27618
    -4.30221
    -1.86729
    -0.04110
    -0.83245
    -0.77157
    -1.62379
    -1.31943
    -2.41514
    -1.01506
    -0.83245
    -1.07594
    -0.16284
     1.29811
     1.66335
     1.05462
     0.93287
     1.72422
     1.48073
     1.35898
     0.93287
     1.05462
     0.62851
     0.44589
     0.32414
     0.44589
     0.56763
     0.32414
     0.50676
     0.32414
     0.20240
     0.08065
     0.01978
    -0.04110
    -0.34546
    -0.28459
    -0.04110
     0.08065
     0.08065
     0.08065
    -0.16284
     0.20240
     0.08065
     0.38502
     0.08065
     0.01978
     0.26327
    -0.04110
     0.08065
     0.14152
     0.20240
     0.08065
     0.14152
     0.62851
     0.01978
     0.01978
    -0.46721
     0.20240
     0.20240
     0.14152
     0.38502
     0.01978
     0.08065
    -0.22372
    -0.22372
     0.14152
     0.32414
     0.20240
    -0.22372
     0.08065
     0.08065
     0.01978
    -0.22372
    -0.16284
     0.26327
     0.14152
     0.08065
     0.01978
    -0.16284
    -0.04110
    -0.04110
     0.01978
     0.01978
     0.08065
     0.08065
    -0.34546
    -0.04110
     0.26327
    -0.28459
    -0.22372
     0.08065
    -0.34546
    -0.04110
     0.08065
    -0.04110
    -0.10197
    -0.04110
    -0.34546
    -0.16284
     0.20240
    -0.22372
    -0.28459
    -0.46721
    -0.10197
    -0.58895
    -0.58895
     0.26327
     0.20240
    -0.52808
    -0.16284
    -0.40633
    -0.16284
    -0.16284
    -0.34546
     0.01978
     0.14152
     0.20240
     0.20240
    -0.58895
    -0.40633
     0.08065
    -0.04110
    -0.10197
     0.20240
     0.20240
    -0.16284
    -0.40633
    -0.40633
    -0.77157
    -0.46721
    -0.16284
    -0.83245
    -0.40633
    -0.10197
    -0.22372
    -0.04110
    -0.16284
    -0.52808
    -0.40633
    -0.04110
     0.08065
     0.26327
     0.38502
     0.14152
    -0.04110
     0.20240
    -0.10197
     0.38502
     1.29811
     0.75025
     0.08065
    -0.28459
     0.08065
    -0.10197
    -0.52808
    -0.95419
    -0.95419
     0.08065
     1.29811
    -0.34546
    -2.17165
    -1.50205
    -0.22372
    -0.46721
    -1.50205
    -4.42395
    -4.97181
    -2.90213
    -0.52808
    -0.52808
    -1.25856
    -2.11078
    -1.68467
    -2.47602
    -1.92816
    -1.50205
    -1.01506
    -0.52808
     0.14152
     0.56763
     0.44589
     0.93287
     1.11549
     1.72422
     1.84597
     1.66335
     0.93287
     1.48073
     1.29811
     0.62851
     0.68938
     0.68938
     1.23724
     1.05462
     0.38502
     0.68938
     0.68938
     0.26327
     0.32414
     0.56763
     0.20240
     0.44589
     0.08065
     0.08065
     0.32414
     0.14152
     0.20240
     0.44589
     0.32414
     0.20240
     0.20240
     0.08065
     0.44589
     0.56763
     0.56763
     0.44589
     0.26327
    -0.04110
     0.08065
     0.01978
     0.38502
    -0.04110
     0.08065
     0.20240
     0.08065
     0.08065
    -0.10197
    -0.16284
    -0.10197
     0.26327
    -0.04110
     0.01978
    -0.04110
     0.01978
     0.01978
    -0.04110
     0.20240
     0.38502
    -0.04110
     0.08065
     0.56763
     0.56763
     0.08065
    -0.04110
     0.20240
     0.26327
     0.44589
     0.38502
     0.08065
     0.08065
     0.38502
     0.38502
     0.38502
     0.50676
     0.38502
     0.20240
     0.20240
     0.50676
     0.50676
     0.32414
     0.20240
     0.50676
     0.20240
     0.14152
     0.44589
     0.32414
     0.38502
     0.20240
     0.08065
     0.26327
    -0.04110
    -0.04110
    -0.04110
     0.14152
     0.08065
    -0.28459
     0.08065
    -0.28459
    -0.04110
    -0.16284
    -0.16284
    -0.28459
    -0.22372
    -0.16284
    -0.22372
     0.20240
     0.01978
    -0.22372
     0.08065
     0.08065
     0.26327
     0.56763
    -0.16284
    -0.16284
     0.08065
    -0.04110
    -0.10197
     0.14152
     0.08065
    -0.22372
    -0.22372
    -0.28459
    -0.64983
    -0.58895
    -0.40633
    -0.46721
    -1.01506
    -0.83245
    -1.07594
    -0.58895
    -1.13681
    -1.01506
    -1.13681
    -1.01506
    -0.89332
    -1.13681
    -0.77157
    -1.44118
    -1.13681
    -0.77157
    -0.40633
    -0.16284
    -0.64983
    -1.01506
    -1.07594
    -0.83245
     0.01978
     0.01978
     0.99375
     0.26327
    -1.13681
    -0.77157
     0.26327
    -0.04110
    -3.51086
    -3.38911
    -0.46721
     1.48073
     0.75025
    -0.16284
    -0.34546
    -1.56292
    -1.19768
    -1.31943
    -0.77157
    -0.28459
    -0.16284
     0.32414
     0.68938
     0.68938
     0.99375
     1.05462
     0.62851
     0.50676
     0.38502
     1.05462
     0.62851
     0.62851
     0.56763
     1.05462
     0.75025
     0.75025
     0.81113
     0.56763
     0.56763
     0.38502
     0.93287
     0.99375
     0.38502
     0.32414
     0.20240
     0.38502
     0.68938
     0.32414
     0.08065
     0.01978
     0.62851
     0.56763
     0.32414
     0.75025
     0.26327
    -0.04110
     0.26327
     0.81113
     0.81113
     0.62851
     0.50676
     0.44589
     0.44589
     0.81113
     0.75025
     0.38502
     0.56763
     0.93287
     0.68938
     0.81113
     0.56763
     0.68938
     0.44589
     0.93287
     0.75025
     0.81113
     0.81113
     0.56763
     0.93287
     0.81113
     0.56763
     0.62851
     0.81113
     0.93287
     0.93287
     0.68938
     0.38502
     0.68938
     0.08065
     0.93287
     0.87200
     0.68938
     0.44589
     0.56763
     0.62851
     0.68938
     0.44589
     0.50676
     0.20240
     0.56763
     0.26327
     0.75025
     0.38502
     0.20240
    -0.16284
     0.08065
     0.68938
     0.08065
     0.08065
     0.14152
     0.08065
    -0.04110
     0.32414
     0.32414
     0.01978
     0.32414
     0.08065
     0.20240
     0.56763
     0.26327
    -0.04110
    -0.22372
     0.26327
     0.32414
     0.50676
     0.32414
     0.32414
     0.08065
    -0.04110
     0.08065
     0.08065
     0.14152
     0.08065
     0.20240
     0.50676
     0.50676
    -0.16284
    -0.22372
    -0.04110
     0.38502
     0.01978
    -0.04110
    -0.04110
    -0.34546
    -0.16284
     0.26327
    -0.04110
    -0.28459
    -0.22372
    -0.22372
     0.14152
    -0.04110
    -0.46721
    -1.01506
    -0.40633
     0.08065
    -0.46721
    -0.10197
    -0.58895
    -0.77157
    -0.22372
    -0.71070
    -0.58895
    -0.04110
    -0.28459
    -0.58895
    -0.52808
    -0.04110
    -0.71070
    -1.19768
    -1.07594
    -0.71070
    -0.34546
    -0.28459
    -0.83245
    -0.10197
    -0.52808
    -0.89332
    -0.83245
    -0.52808
    -1.07594
    -4.85007
    -5.39792
    -1.74554
     1.23724
     1.78510
     0.68938
     0.26327
    -0.95419
    -1.25856
    -0.46721
     0.20240
    -0.10197
     0.93287
     2.33295
     2.45470
     2.69819
     2.08946
     2.15033
     1.54160
     1.41986
     1.11549
     0.81113
     1.05462
     1.05462
     0.56763
     0.50676
    -0.22372
     0.14152
     0.20240
     0.14152
    -0.16284
    -0.28459
    -0.04110
    -0.52808
    -0.46721
    -0.04110
    -0.04110
    -0.34546
    -0.34546
    -0.04110
    -0.71070
    -0.71070
    -0.58895
    -0.52808
    -0.28459
     0.20240
     0.08065
    -0.22372
    -0.52808
    -0.58895
    -0.34546
    -0.40633
    -0.52808
    -0.77157
    -1.19768
    -0.64983
     0.08065
    -0.40633
    -0.40633
    -0.40633
    -0.77157
    -0.83245
    -0.71070
    -0.46721
    -0.10197
    -0.16284
    -0.40633
    -0.34546
    -0.04110
     0.01978
    -0.16284
     0.14152
    -0.04110
     0.01978
    -0.04110
    -0.34546
    -0.34546
    -0.28459
    -0.58895
    -0.22372
    -0.22372
    -0.34546
    -0.52808
    -0.58895
     0.01978
    -0.10197
    -0.52808
    -0.46721
     0.01978
    -0.28459
    -0.28459
    -0.28459
    -0.16284
    -0.34546
    -0.28459
     0.68938
     1.17636
     0.01978
    -0.58895
    -0.46721
    -0.34546
     0.01978
    -0.34546
     0.14152
    -0.04110
    -0.40633
    -0.22372
    -0.04110
    -0.64983
    -0.64983
    -0.83245
    -0.77157
    -0.58895
    -0.64983
    -0.71070
    -0.58895
    -0.52808
    -0.46721
    -0.40633
    -0.71070
    -0.34546
    -0.04110
    -0.28459
     0.01978
    -0.28459
     0.14152
    -0.16284
    -0.16284
    -0.04110
    -0.22372
    -0.10197
    -0.28459
    -0.40633
    -0.04110
    -0.34546
    -0.71070
    -0.34546
    -0.46721
    -0.89332
    -0.58895
    -0.58895
    -0.83245
    -1.25856
    -1.19768
    -0.77157
    -0.52808
    -0.77157
    -1.07594
    -0.83245
    -0.71070
    -0.58895
    -0.34546
    -0.46721
    -0.40633
    -0.89332
    -0.40633
    -0.22372
     0.08065
    -0.46721
    -0.83245
    -0.95419
    -1.01506
    -0.34546
    -1.01506
    -0.52808
    -0.16284
    -0.64983
    -1.86729
    -1.44118
    -0.34546
    -1.07594
    -4.72832
    -5.82403
    -2.65864
    -0.77157
     0.87200
     0.32414
     0.08065
    -0.83245
    -1.38030
    -1.38030
    -0.83245
    -0.58895
     0.81113
     1.48073
     2.08946
     1.90684
     2.21121
     2.81994
     2.27208
     1.60248
     1.41986
     1.23724
     1.35898
     1.05462
     1.78510
     1.41986
     1.48073
     0.75025
     0.62851
     0.93287
     1.05462
     0.62851
     0.20240
     0.62851
     0.87200
     1.54160
     0.68938
     0.68938
     0.44589
     0.50676
     0.81113
     0.68938
     0.62851
     0.62851
     1.05462
     1.11549
     0.81113
     0.99375
     0.75025
     0.87200
     0.99375
     0.81113
     0.50676
     0.62851
     0.56763
     0.68938
     0.87200
     1.05462
     0.38502
     0.38502
     0.50676
     0.20240
     0.38502
     0.81113
     0.44589
     0.32414
     0.62851
     0.32414
     0.38502
     0.26327
     0.32414
     0.26327
     0.50676
     0.38502
     0.44589
     0.75025
     0.44589
     0.68938
     0.56763
     1.17636
     1.11549
     0.93287
     1.35898
     1.48073
     2.08946
     1.54160
     0.38502
     0.32414
     0.62851
     0.62851
     0.38502
     0.56763
     0.32414
     0.38502
    -0.28459
    -0.40633
    -0.46721
    -0.58895
    -1.07594
    -1.50205
    -1.25856
    -0.77157
    -0.83245
    -0.71070
    -0.95419
    -0.71070
    -0.58895
    -0.40633
    -0.83245
    -1.25856
    -0.83245
    -0.77157
    -0.71070
    -0.46721
    -0.58895
    -0.04110
     0.26327
    -0.28459
    -0.34546
    -0.22372
    -0.10197
     0.26327
     0.38502
     0.56763
     0.08065
     0.32414
    -0.04110
     0.14152
     0.62851
     0.26327
    -0.16284
    -0.04110
    -0.28459
    -0.10197
    -0.16284
    -0.34546
    -0.28459
    -0.46721
    -0.46721
    -0.04110
    -0.64983
    -0.52808
    -0.34546
    -0.71070
    -0.16284
     0.14152
    -0.77157
    -0.52808
    -0.28459
    -0.04110
    -0.28459
    -0.16284
    -0.34546
    -0.22372
    -0.28459
     0.14152
     0.56763
    -0.04110
    -0.40633
    -0.95419
    -0.83245
    -0.34546
    -0.58895
    -0.71070
    -0.04110
     0.01978
    -1.13681
    -2.11078
    -1.56292
    -0.95419
    -1.74554
    -6.18927
    -8.01546
    -4.36308
     0.62851
     1.72422
    -1.07594
    -1.98903
    -2.35427
    -3.26737
    -2.41514
    -1.62379
    -0.77157
     0.38502
     1.78510
     2.27208
     1.72422
     1.96771
     2.27208
     2.63732
     1.90684
     1.90684
     1.17636
     1.90684
     1.84597
     1.23724
     0.81113
     0.62851
     0.99375
     1.05462
     1.11549
     0.81113
     0.20240
     0.14152
     0.38502
     0.14152
     0.20240
     0.38502
     0.32414
     0.50676
     0.50676
     0.20240
     0.38502
     0.56763
     0.44589
     0.68938
     0.62851
     0.38502
     0.26327
     0.62851
     0.93287
     0.56763
     0.50676
     0.75025
    -0.04110
     0.44589
     0.93287
     0.62851
     0.32414
     0.38502
     0.75025
     1.05462
     0.68938
     0.75025
     0.93287
     0.68938
     0.75025
     0.99375
     1.05462
     0.62851
     0.68938
     0.56763
     0.75025
     0.56763
     0.50676
     0.26327
     0.08065
     0.38502
     0.26327
     0.14152
     0.01978
     0.44589
     0.20240
     0.38502
     0.38502
     0.56763
     0.44589
    -0.04110
     0.62851
     0.81113
     0.75025
     0.50676
     0.50676
     0.62851
     0.93287
     0.44589
     0.56763
     0.68938
     0.56763
     0.56763
     0.62851
     0.56763
     0.50676
     0.08065
     0.32414
     0.81113
     0.56763
     0.50676
     0.20240
     0.44589
     0.08065
     0.81113
     0.75025
     0.44589
     0.26327
     0.62851
     0.68938
     0.99375
     0.50676
     0.44589
     0.32414
     0.56763
     0.38502
     0.20240
     0.68938
     0.50676
     0.20240
     0.87200
     0.81113
     0.75025
     1.05462
     0.26327
    -0.28459
    -0.46721
     0.20240
     0.14152
     0.56763
     0.50676
     0.08065
     0.01978
    -0.04110
    -0.16284
    -0.16284
    -0.04110
    -0.52808
    -0.22372
    -0.34546
    -0.28459
     0.08065
     0.20240
     0.26327
     0.26327
     0.26327
     0.32414
     0.14152
    -0.04110
     0.08065
    -0.28459
    -1.80641
    -0.58895
     0.62851
     1.29811
     0.75025
    -0.71070
     0.01978
    -0.04110
    -1.50205
    -3.20649
    -5.39792
    -3.44999
     0.81113
     0.93287
    -1.50205
    -1.86729
    -1.74554
    -1.19768
    -1.50205
    -1.38030
    -0.71070
    -0.77157
    -0.16284
     0.08065
     1.41986
     2.08946
     2.08946
     2.02859
     2.33295
     2.57644
     2.08946
     1.96771
     1.84597
     1.84597
     1.84597
     1.90684
     1.84597
     1.72422
     1.29811
     0.75025
     0.81113
     1.48073
     1.23724
     0.26327
     1.05462
     1.23724
     0.56763
     0.44589
     0.50676
     0.93287
     0.81113
     0.75025
     0.93287
     1.05462
     0.99375
     0.75025
     1.17636
     1.29811
     1.29811
     0.87200
     1.05462
     1.48073
     1.05462
     1.35898
     1.23724
     1.54160
     1.23724
     1.48073
     1.29811
     1.41986
     1.17636
     1.05462
     1.54160
     1.48073
     1.35898
     1.29811
     1.29811
     2.21121
     2.51557
     2.02859
     1.84597
     1.72422
     1.41986
     2.02859
     1.96771
     2.08946
     1.72422
     1.78510
     1.72422
     1.72422
     1.66335
     1.35898
     0.81113
     0.75025
     0.99375
     0.68938
     0.99375
     0.81113
     0.68938
     0.50676
     0.56763
     0.75025
     0.81113
     0.68938
     0.44589
     0.87200
     0.75025
     0.68938
     0.32414
     0.32414
     0.62851
     0.68938
     0.62851
     0.93287
     0.56763
     0.62851
     0.38502
     0.68938
     0.20240
     0.75025
     0.81113
     0.62851
     0.62851
     1.05462
     0.75025
     0.87200
     1.11549
     0.56763
     0.99375
     0.93287
     0.81113
     0.56763
     0.56763
     0.56763
     0.68938
     0.68938
     0.50676
     0.01978
     0.01978
     0.38502
     0.20240
    -0.10197
     0.14152
     0.14152
    -0.22372
    -0.10197
    -0.10197
    -0.28459
    -0.22372
     0.01978
    -0.04110
     0.08065
     0.56763
     0.08065
    -0.10197
    -0.04110
    -0.22372
     0.14152
     0.81113
     0.20240
     0.01978
     0.75025
     0.75025
     0.75025
    -0.46721
    -0.40633
    -0.46721
    -0.22372
    -0.10197
     0.50676
     0.87200
    -0.52808
    -1.44118
    -0.64983
    -0.58895
    -1.25856
    -6.43277
    -8.07634
    -3.51086
     0.81113
     1.23724
    -1.25856
    -2.04991
    -2.84126
    -3.08475
    -2.29340
    -1.56292
    -0.83245
     0.62851
     1.11549
     1.29811
     1.29811
     1.72422
     2.51557
     2.39383
     2.33295
     2.08946
     1.90684
     1.41986
     1.05462
     1.11549
     1.17636
     0.56763
     0.20240
     0.20240
     0.08065
    -0.04110
     0.44589
     0.20240
    -0.52808
    -0.28459
    -0.22372
    -0.64983
    -0.34546
    -0.22372
    -0.52808
    -0.34546
    -0.58895
    -0.46721
    -0.22372
    -0.40633
     0.32414
     0.44589
     0.62851
     0.32414
     0.01978
    -0.10197
     0.32414
     0.26327
     0.32414
     0.38502
     0.93287
     1.05462
     1.17636
     1.05462
     0.93287
     0.62851
     0.62851
     0.56763
     0.75025
     1.60248
     1.05462
     1.41986
     1.35898
     1.48073
     0.81113
     0.87200
     1.35898
     1.48073
     1.23724
     1.05462
     1.17636
     1.11549
     1.48073
     0.81113
     0.44589
     1.17636
     0.81113
     0.56763
     0.87200
     0.93287
     0.75025
     0.50676
     0.32414
     0.38502
     0.44589
     0.99375
     0.81113
     0.75025
     0.20240
     0.20240
     0.44589
     1.17636
     0.50676
     0.14152
     0.20240
     0.38502
     0.56763
     0.32414
     0.08065
     0.14152
    -0.04110
     0.44589
    -0.22372
    -0.04110
    -0.16284
    -0.16284
    -0.46721
    -0.28459
    -0.16284
    -0.40633
    -0.28459
    -0.34546
    -0.28459
    -0.46721
    -0.77157
    -0.77157
    -0.58895
    -0.34546
    -1.13681
    -0.58895
    -1.19768
    -1.56292
    -1.86729
    -1.25856
    -1.38030
    -1.74554
    -1.74554
    -1.86729
    -1.38030
    -1.50205
    -1.56292
    -1.44118
    -1.31943
    -1.07594
    -1.13681
    -0.95419
    -0.71070
    -0.64983
    -0.40633
    -0.77157
     0.44589
     0.08065
    -0.34546
     0.08065
     0.44589
     0.38502
     0.20240
    -0.58895
    -0.28459
    -0.28459
    -0.22372
    -0.46721
    -0.28459
    -0.04110
    -0.04110
    -1.01506
    -1.38030
    -1.13681
    -0.71070
    -0.52808
    -2.59776
    -5.58054
    -6.85888
    -3.51086
    -0.77157
    -0.64983
    -1.86729
    -3.14562
    -3.44999
    -3.69348
    -3.57173
    -2.71951
    -2.04991
    -1.68467
    -0.71070
     0.14152
    -0.34546
    -0.10197
     0.26327
     0.50676
     0.38502
     0.20240
     0.38502
     0.44589
     0.08065
    -0.10197
    -0.40633
    -0.58895
    -0.28459
    -0.52808
    -0.64983
    -0.71070
    -0.77157
    -0.71070
    -0.83245
    -1.31943
    -0.95419
    -1.07594
    -1.19768
    -1.07594
    -0.77157
    -1.01506
    -0.71070
    -1.01506
    -1.07594
    -0.58895
    -0.77157
    -0.83245
    -0.95419
    -0.95419
    -0.64983
    -0.77157
    -0.89332
    -1.13681
    -0.95419
    -0.77157
    -0.83245
    -0.89332
    -0.95419
    -1.19768
    -1.44118
    -0.58895
    -0.52808
    -0.95419
    -1.01506
    -1.07594
    -0.83245
    -0.89332
    -0.89332
    -0.83245
    -0.71070
    -0.64983
    -0.77157
    -1.01506
    -0.64983
    -0.28459
    -1.07594
    -0.89332
    -0.40633
    -0.83245
    -0.52808
    -0.52808
    -0.52808
    -0.71070
    -1.19768
    -0.77157
    -0.40633
    -0.46721
    -0.28459
    -0.28459
    -0.40633
    -0.52808
    -0.64983
    -0.22372
     0.26327
     0.20240
     0.08065
     0.01978
    -0.28459
     0.26327
     0.01978
    -0.22372
     0.08065
     0.44589
     0.38502
     0.14152
    -0.58895
    -0.28459
    -0.52808
    -0.71070
    -0.04110
    -0.28459
    -0.58895
    -0.58895
    -0.46721
    -0.71070
    -0.77157
    -0.71070
    -1.01506
    -0.58895
    -0.64983
    -0.58895
     0.32414
     0.56763
    -0.40633
    -0.95419
     0.14152
    -0.04110
    -0.34546
     0.01978
     0.08065
    -0.28459
     0.08065
     0.14152
     0.38502
     0.14152
     0.08065
     0.14152
    -0.22372
    -0.04110
    -0.22372
    -0.34546
    -0.40633
     0.20240
    -0.10197
    -0.16284
     0.38502
     0.08065
    -0.04110
    -0.22372
    -0.22372
    -0.34546
    -0.46721
    -0.71070
    -0.83245
    -0.22372
    -0.28459
    -0.77157
    -0.71070
    -0.64983
    -1.62379
    -1.68467
    -0.77157
     0.26327
    -1.62379
    -1.31943
    -1.68467
    -1.74554
    -1.74554
    -1.68467
     0.08065
     1.17636
     1.11549
    -0.16284
    -1.25856
    -0.40633
     0.32414
     0.68938
     0.93287
     1.41986
     1.23724
     0.56763
     0.26327
     0.81113
     1.54160
     0.93287
     0.87200
     0.08065
     0.20240
     0.20240
    -0.04110
    -0.04110
     0.01978
    -0.28459
    -0.46721
    -0.28459
    -0.04110
    -0.22372
    -0.34546
    -0.04110
    -0.22372
    -0.16284
    -0.28459
    -0.22372
    -0.10197
    -0.22372
    -0.28459
    -0.28459
     0.38502
    -0.10197
    -0.22372
    -0.04110
    -0.34546
    -0.28459
    -0.34546
    -0.22372
    -0.28459
    -0.10197
    -0.16284
    -0.22372
    -0.34546
     0.01978
    -0.04110
    -0.40633
     0.08065
     0.01978
    -0.04110
     0.08065
     0.01978
     0.26327
    -0.10197
     0.01978
     0.32414
     0.08065
    -0.10197
     0.14152
     0.26327
     0.26327
    -0.10197
    -0.34546
     0.32414
     0.32414
     0.20240
    -0.04110
     0.32414
    -0.16284
    -0.22372
    -0.22372
     0.26327
     0.08065
     0.20240
    -0.16284
    -0.10197
     0.08065
    -0.28459
    -0.40633
    -0.46721
     0.20240
    -0.22372
    -0.04110
    -0.22372
    -0.16284
    -0.34546
    -0.22372
    -0.04110
     0.38502
     0.44589
    -0.04110
     0.01978
     0.14152
     0.01978
     0.01978
    -0.04110
     0.32414
     0.20240
     0.32414
     0.32414
     0.32414
     0.08065
     0.08065
     0.01978
     0.20240
    -0.04110
    -0.28459
     0.08065
     0.08065
    -0.28459
    -0.04110
    -0.46721
    -0.04110
    -0.16284
    -0.40633
    -0.28459
    -0.04110
    -0.22372
    -0.46721
    -0.16284
    -0.10197
     0.20240
     0.01978
     0.14152
     0.26327
     0.38502
     0.38502
     0.20240
     0.08065
     0.14152
     0.20240
     0.20240
     0.32414
     0.26327
    -0.34546
    -0.58895
    -0.34546
    -0.22372
    -0.58895
    -0.52808
    -0.83245
    -0.64983
    -0.83245
    -1.01506
    -1.01506
    -1.01506
    -1.07594
    -1.01506
    -1.01506
    -0.71070
    -0.77157
    -0.83245
    -1.07594
    -1.31943
    -0.77157
    -0.28459
    -0.83245
    -1.07594
    -1.01506
    -1.31943
    -0.83245
    -0.52808
    -0.77157
    -0.28459
    -0.40633
    -0.89332
    -0.77157
    -2.11078
    -4.54570
    -6.43277
    -1.68467
     2.57644
     2.08946
     0.08065
    -1.19768
    -1.31943
    -1.86729
    -1.44118
    -0.46721
    -0.40633
     0.87200
     1.60248
     1.84597
     1.72422
     1.48073
     0.87200
     1.11549
     1.11549
     1.29811
     1.05462
     0.56763
     0.99375
     0.44589
     0.99375
     0.81113
     0.56763
     0.26327
     0.87200
     0.50676
     0.56763
     0.26327
     0.20240
    -0.71070
     0.08065
     0.44589
    -0.22372
    -0.22372
    -0.28459
    -0.10197
    -0.34546
    -0.16284
    -0.58895
    -0.83245
    -0.22372
    -0.04110
    -0.10197
    -0.16284
    -0.40633
     0.20240
    -0.28459
    -0.10197
    -0.04110
     0.01978
    -0.28459
    -0.16284
    -0.22372
     0.14152
    -0.04110
    -0.10197
    -0.04110
     0.08065
     0.20240
    -0.10197
    -0.28459
    -0.04110
     0.14152
     0.26327
     0.20240
     0.14152
     0.08065
    -0.04110
    -0.22372
     0.14152
     0.32414
     0.20240
    -0.04110
     0.01978
     0.38502
     0.20240
     0.20240
    -0.04110
     0.14152
     0.44589
     0.20240
     0.26327
     0.08065
     0.32414
     0.08065
     0.20240
     0.81113
     0.26327
     0.08065
     0.14152
     0.44589
     0.26327
     0.20240
     0.26327
     0.20240
     0.08065
     0.50676
     0.50676
     0.20240
     0.26327
     0.14152
     0.38502
     0.87200
     0.75025
     0.50676
     0.32414
     0.38502
     0.62851
     0.32414
     0.50676
     0.50676
     0.99375
     0.93287
     0.75025
     0.50676
     0.32414
     0.56763
     0.75025
     0.93287
     0.81113
     0.44589
     0.56763
     0.56763
     0.87200
     0.62851
     0.56763
     0.68938
     0.50676
     0.81113
     0.75025
     0.75025
     0.68938
     0.81113
     0.32414
     0.93287
     1.05462
     0.62851
     1.29811
     1.05462
     1.17636
     1.17636
     1.05462
     1.29811
     1.23724
     1.05462
     1.05462
     1.05462
     1.11549
     1.23724
     1.41986
     1.05462
     1.11549
     0.81113
     0.26327
     0.32414
     0.62851
     0.62851
     0.87200
     1.17636
     0.93287
    -0.95419
    -0.89332
    -0.40633
     1.29811
     0.81113
    -0.58895
    -3.38911
    -3.99784
    -1.31943
     2.27208
     0.08065
    -2.17165
    -0.46721
    -1.07594
    -0.95419
    -0.89332
    -0.58895
     0.20240
     0.81113
     1.84597
     1.48073
     0.75025
     0.87200
     2.51557
     2.57644
     1.66335
     1.96771
     1.60248
     1.72422
     1.54160
     1.41986
     1.17636
     1.05462
     0.87200
     0.93287
     1.29811
     1.35898
     0.75025
     0.20240
     0.50676
     0.75025
     0.81113
     0.81113
     1.54160
     2.08946
     2.39383
     2.39383
     1.48073
     1.11549
     0.32414
     0.93287
     1.60248
     1.90684
     2.15033
     1.29811
     1.05462
     1.23724
     1.35898
     0.44589
     0.50676
     0.81113
     0.38502
     0.26327
     0.68938
     0.75025
     0.32414
     0.81113
     0.93287
     0.81113
     0.56763
     0.68938
     0.56763
     1.23724
     1.23724
     0.99375
     0.87200
     0.68938
     1.05462
     0.81113
     1.35898
     1.05462
     1.17636
     1.23724
     1.23724
     1.23724
     1.41986
     1.17636
     0.75025
     1.11549
     1.35898
     1.11549
     1.05462
     0.99375
     1.11549
     0.99375
     1.29811
     0.93287
     0.62851
     0.99375
     1.05462
     0.87200
     1.05462
     0.75025
     0.50676
     0.68938
     1.05462
     0.99375
     0.81113
     1.11549
     0.99375
     0.50676
     0.75025
     0.81113
     0.44589
     0.68938
     0.81113
     1.05462
     0.99375
     0.93287
     0.50676
     0.62851
     1.05462
     0.81113
     0.62851
     1.23724
     0.38502
     0.62851
     0.56763
     0.62851
     0.62851
     0.68938
     0.44589
     0.56763
     0.62851
     0.38502
     0.01978
    -0.04110
     0.38502
     0.50676
     0.20240
     0.44589
     0.44589
     0.14152
     0.32414
     0.20240
     0.68938
     0.38502
     0.56763
     0.32414
     0.62851
     0.93287
     1.05462
     0.38502
     0.62851
     0.93287
     0.99375
     0.87200
     0.62851
     0.93287
     1.05462
     1.05462
     0.81113
     0.68938
     0.26327
     0.20240
     0.08065
     0.93287
     1.17636
     0.44589
    -1.01506
    -0.22372
     0.20240
     0.14152
    -3.38911
    -6.91975
    -4.66745
    -1.31943
     0.62851
     0.68938
    -1.31943
    -2.59776
    -2.96300
    -3.32824
    -1.98903
    -0.77157
    -0.71070
     0.75025
     1.05462
     0.81113
     0.99375
     1.60248
     1.78510
     1.48073
     1.66335
     1.35898
     1.48073
     0.75025
     0.32414
    -0.10197
    -0.28459
    -0.04110
    -0.34546
     0.08065
    -0.46721
    -0.58895
    -0.46721
    -0.77157
    -0.58895
    -1.07594
    -0.83245
    -0.16284
    -0.04110
    -0.22372
    -0.34546
    -0.22372
     0.14152
     0.32414
    -0.04110
     0.08065
     0.38502
     0.38502
     0.32414
     0.62851
     0.01978
    -0.04110
     0.38502
     0.50676
     0.44589
     0.62851
     0.26327
     0.56763
     0.26327
     0.50676
    -0.04110
     0.08065
     0.44589
     0.32414
     0.81113
     0.68938
     0.20240
    -0.10197
    -0.04110
     0.01978
     0.50676
     0.75025
     1.05462
     0.32414
    -0.22372
    -0.52808
    -0.22372
    -0.58895
     0.20240
     0.26327
     0.44589
     0.08065
     0.14152
    -0.28459
    -0.71070
    -0.40633
     0.26327
     0.26327
    -0.10197
     0.01978
    -0.28459
    -0.04110
    -0.04110
     0.20240
     0.08065
     0.56763
    -0.40633
     0.14152
     0.08065
    -0.10197
    -0.10197
     0.01978
    -0.10197
     0.26327
     0.01978
    -0.16284
    -0.34546
    -0.16284
     0.26327
    -0.16284
    -0.40633
    -0.16284
    -0.16284
    -0.04110
     0.14152
     0.01978
    -0.04110
    -0.16284
     0.01978
     0.08065
     0.26327
     0.20240
    -0.04110
     0.26327
     0.20240
     0.14152
    -0.04110
     0.26327
     0.20240
    -0.22372
    -0.04110
    -0.04110
    -0.28459
    -0.40633
    -0.22372
    -0.16284
    -0.46721
    -0.16284
    -0.40633
    -0.34546
    -0.28459
    -0.28459
    -0.40633
     0.08065
    -0.28459
    -0.22372
    -0.16284
     0.20240
     0.38502
    -0.16284
     0.20240
     0.32414
     0.62851
     0.56763
     0.14152
    -0.22372
    -0.28459
    -0.10197
    -0.83245
     0.26327
     0.75025
     0.50676
    -1.07594
    -1.07594
    -1.07594
    -0.28459
    -1.01506
    -4.30221
    -6.49364
    -3.75435
    -0.89332
     0.08065
    -1.98903
    -2.90213
    -3.14562
    -3.44999
    -2.84126
    -2.59776
    -1.98903
    -1.62379
    -0.04110
    -0.04110
    -0.28459
    -0.28459
     0.81113
     0.99375
     0.75025
     0.75025
     0.68938
     0.62851
     0.32414
    -0.46721
     0.14152
     0.20240
    -0.04110
     0.08065
    -0.58895
    -0.34546
    -0.58895
    -0.77157
    -0.77157
    -0.77157
    -0.83245
    -0.58895
    -0.71070
    -0.64983
    -0.04110
    -0.71070
    -0.22372
     0.01978
    -0.52808
    -0.28459
     0.26327
     0.38502
    -0.16284
    -0.34546
    -0.34546
     0.08065
     0.08065
     0.14152
     0.01978
     0.38502
     0.01978
     0.20240
    -0.10197
     0.50676
     0.01978
     0.32414
     0.38502
     0.50676
     0.38502
    -0.16284
     0.20240
     0.08065
     0.26327
     0.44589
     0.50676
    -0.10197
    -0.04110
    -0.04110
    -0.34546
    -0.40633
    -0.64983
    -0.77157
    -0.52808
    -0.83245
    -0.58895
    -0.40633
    -0.58895
    -0.83245
    -0.83245
    -0.64983
    -0.83245
    -0.71070
    -1.01506
    -1.25856
    -0.71070
     0.08065
    -0.46721
    -0.77157
    -0.22372
    -0.40633
    -0.83245
    -0.46721
    -0.83245
    -0.58895
    -0.71070
    -0.04110
    -0.04110
    -0.58895
    -0.71070
    -0.58895
    -0.95419
     0.26327
     0.20240
    -0.22372
    -0.71070
    -0.58895
    -0.52808
    -0.52808
    -0.34546
    -0.16284
    -0.22372
    -0.28459
    -0.34546
    -0.71070
    -0.40633
    -0.58895
    -0.52808
    -0.64983
    -0.22372
    -0.77157
    -0.95419
    -0.46721
    -0.71070
    -0.83245
    -0.77157
    -0.89332
    -0.52808
    -0.34546
    -0.58895
    -0.52808
    -0.71070
    -0.64983
    -0.95419
    -0.77157
    -0.04110
    -0.40633
    -0.28459
    -0.28459
    -0.95419
    -0.89332
    -0.52808
    -0.58895
    -0.71070
    -0.95419
    -0.95419
    -0.77157
    -0.83245
    -0.71070
    -0.71070
    -0.95419
    -0.89332
    -0.71070
    -0.04110
    -0.40633
    -0.95419
    -0.95419
    -0.95419
    -0.83245
    -0.64983
    -0.77157
    -0.77157
    -0.89332
    -1.25856
    -2.35427
    -1.56292
    -1.25856
    -4.85007
    -7.10237
    -4.05872
     0.56763
     1.60248
    -0.16284
    -2.41514
    -2.65864
    -2.11078
    -1.98903
    -0.77157
     0.08065
     0.99375
     1.29811
     1.60248
     2.27208
     1.84597
     1.78510
     1.84597
     1.66335
     1.11549
     0.50676
     0.87200
     1.05462
     1.05462
     0.75025
     0.81113
     0.75025
     0.38502
     0.62851
     0.14152
    -0.04110
    -0.04110
     0.62851
     0.62851
     0.62851
     0.32414
     0.50676
     0.44589
     0.32414
     0.62851
     0.44589
     0.32414
     0.01978
     0.14152
     0.44589
     0.62851
    -0.04110
     0.32414
     0.26327
     0.81113
     0.20240
     0.44589
     0.20240
     0.26327
     0.50676
     0.62851
     0.56763
     0.32414
     0.38502
     0.62851
     0.32414
     0.62851
     0.50676
    -0.16284
     0.20240
     0.38502
     0.56763
     0.44589
     0.01978
     0.26327
     0.14152
     0.08065
     0.26327
     0.26327
     0.14152
     0.14152
     0.38502
     0.62851
     0.14152
    -0.04110
    -0.10197
     0.44589
     0.50676
     0.38502
     0.14152
     0.20240
     0.87200
     2.08946
     0.56763
     0.14152
     0.32414
     0.50676
     0.50676
     0.81113
     1.17636
     0.99375
     0.38502
     1.11549
     0.75025
     0.87200
     0.62851
     0.62851
     0.75025
     0.26327
     0.62851
     0.81113
     0.68938
     0.56763
     0.56763
     0.93287
     0.62851
     0.68938
     0.20240
     0.75025
     0.87200
     0.68938
     0.75025
     0.44589
     0.62851
     0.32414
     0.93287
     0.68938
     0.56763
     0.26327
     0.20240
     0.50676
     0.62851
     0.32414
     0.14152
     0.08065
     0.32414
    -0.04110
    -0.04110
    -0.22372
    -0.71070
    -0.34546
    -0.46721
    -0.22372
    -0.34546
    -0.34546
    -0.83245
    -0.83245
    -0.64983
    -0.04110
    -0.40633
    -0.83245
    -0.28459
    -0.10197
    -0.22372
    -0.40633
    -0.83245
    -0.28459
     0.20240
     0.08065
    -0.16284
     0.08065
     0.20240
     0.32414
    -0.16284
    -0.28459
    -1.07594
    -1.01506
     0.26327
     0.38502
    -0.64983
    -0.22372
    -0.04110
    -1.07594
    -1.80641
    -0.83245
    -1.74554
    -5.76316
    -7.58935
    -3.87610
     0.20240
     1.41986
     0.32414
    -1.13681
    -2.17165
    -1.80641
    -1.56292
    -1.19768
    -0.28459
     1.35898
     2.21121
     2.63732
     3.18517
     3.30692
     2.57644
     2.57644
     2.15033
     2.33295
     2.21121
     1.72422
     0.93287
     1.05462
     0.93287
     0.99375
     1.05462
     0.56763
     0.32414
     0.08065
     0.14152
     0.44589
     0.20240
     0.08065
    -0.04110
     0.20240
     0.08065
    -0.04110
     0.08065
     0.44589
    -0.04110
     0.20240
     0.08065
     0.20240
     0.14152
     0.08065
     0.38502
     0.38502
     0.26327
     0.26327
     0.08065
     0.32414
     0.50676
     0.56763
     0.08065
     0.50676
     0.38502
     0.32414
     0.62851
     0.68938
     0.50676
     0.44589
     0.38502
     0.50676
     0.62851
     0.62851
     0.50676
     0.56763
     0.81113
     0.68938
     0.26327
     0.32414
     0.75025
     0.32414
     0.62851
     0.44589
     0.50676
     0.44589
     0.01978
     0.50676
     0.50676
     0.44589
     0.50676
    -0.10197
    -0.04110
     0.08065
     0.56763
     0.20240
     0.44589
    -0.16284
     0.26327
     0.32414
     0.14152
     0.01978
    -0.22372
    -0.04110
    -0.16284
     0.38502
     0.08065
    -0.04110
    -0.22372
     0.20240
     0.56763
     0.14152
     0.75025
     0.38502
     0.08065
     0.62851
     0.75025
     0.68938
     0.81113
     0.68938
     0.75025
     0.99375
     1.05462
     0.81113
     0.81113
     0.75025
     0.87200
     0.44589
     1.05462
     0.56763
     0.50676
     0.50676
     0.62851
     0.38502
     0.14152
     0.14152
    -0.04110
     0.20240
     0.26327
     0.01978
    -0.04110
    -0.28459
    -0.40633
    -0.16284
    -0.34546
     0.20240
    -0.16284
    -0.40633
    -0.04110
    -0.10197
     0.14152
     0.32414
     0.20240
     0.32414
     0.44589
     0.75025
     0.26327
     0.62851
     0.50676
     0.38502
     0.38502
     0.32414
    -0.22372
    -0.16284
     0.44589
     0.08065
    -0.34546
    -0.16284
     0.08065
    -0.46721
    -1.50205
    -0.28459
     0.20240
    -1.98903
    -5.27618
    -5.64142
    -1.86729
     1.66335
     0.68938
    -0.46721
    -1.19768
    -0.95419
    -0.89332
    -1.50205
    -1.01506
    -0.34546
     0.62851
     1.84597
     2.08946
     1.96771
     2.33295
     2.33295
     2.21121
     2.21121
     2.75906
     2.02859
     1.23724
     1.29811
     1.48073
     1.23724
     1.05462
     1.54160
     1.66335
     0.81113
     1.17636
     1.29811
     1.66335
     0.81113
     0.62851
     0.44589
     0.81113
     0.68938
     0.56763
     1.17636
     1.41986
     0.93287
     0.68938
     0.62851
     1.11549
     1.35898
     1.23724
     0.20240
     0.20240
     0.50676
     0.81113
     0.75025
     1.54160
     1.05462
     0.14152
     0.44589
     0.75025
     0.81113
     0.87200
     0.56763
     0.38502
     1.23724
     1.05462
     0.68938
     0.81113
     1.05462
     0.99375
     0.14152
     0.68938
     0.75025
     0.56763
     0.32414
     0.38502
     0.62851
     0.68938
     0.68938
     0.32414
    -0.10197
     0.38502
     0.32414
     0.56763
     0.56763
     0.08065
     0.26327
     0.44589
     0.75025
     0.50676
     0.26327
     0.38502
     0.68938
     0.68938
     0.68938
     0.26327
     0.75025
     0.50676
     0.99375
     0.68938
     0.32414
     0.38502
     0.32414
     0.26327
     0.93287
     0.99375
     0.62851
     0.75025
     0.75025
     1.05462
     0.99375
     0.93287
     0.75025
     0.68938
     1.35898
     1.11549
     1.05462
     1.41986
     1.11549
     0.99375
     1.60248
     1.78510
     1.17636
     1.35898
     1.35898
     1.48073
     1.48073
     1.48073
     1.29811
     1.29811
     1.41986
     1.05462
     1.35898
     1.05462
     0.93287
     0.44589
     0.75025
     0.93287
     0.50676
     0.26327
     0.20240
     0.20240
     0.14152
     0.08065
     0.08065
     0.32414
     0.38502
     0.32414
     0.01978
     0.08065
     0.26327
     0.20240
     0.20240
     0.93287
     0.56763
     0.75025
     0.93287
     0.75025
     0.56763
     0.08065
     0.26327
     0.32414
    -0.34546
     0.14152
     1.05462
     0.81113
    -1.25856
    -2.29340
    -0.71070
     0.44589
     0.20240
    -2.96300
    -4.78919
    -3.75435
    -1.13681
    -0.22372
    -1.68467
    -2.23253
    -2.59776
    -2.35427
    -2.35427
    -2.17165
    -1.25856
    -0.46721
     0.08065
     0.56763
     0.38502
    -0.28459
     0.14152
     0.93287
     0.81113
     1.11549
     1.05462
     1.29811
     0.87200
     0.99375
     1.05462
     1.05462
     0.20240
     0.26327
     0.32414
     0.32414
     0.56763
     0.38502
     0.20240
     0.38502
     0.68938
     0.68938
     0.08065
     0.44589
     0.62851
     0.50676
     0.62851
     0.56763
     0.68938
     0.50676
     0.26327
     0.62851
     1.05462
     0.75025
     0.93287
     0.81113
     0.32414
     0.75025
     0.68938
     0.75025
     0.68938
     0.68938
     0.44589
     0.68938
     0.93287
     0.75025
     0.62851
     0.56763
     1.17636
     0.75025
     0.68938
     0.93287
     1.35898
     1.35898
     1.54160
     1.11549
     0.93287
     0.87200
     0.99375
     1.41986
     0.81113
     1.11549
     1.05462
     0.20240
     0.56763
     0.56763
     0.62851
     0.32414
    -0.22372
     0.32414
     0.62851
     0.14152
     0.14152
     0.20240
     0.32414
     0.56763
     0.75025
     0.68938
     0.20240
     0.44589
     0.32414
     0.20240
     0.38502
     0.38502
     0.44589
     0.08065
     0.26327
     0.01978
     0.14152
     0.08065
    -0.04110
     0.01978
     0.01978
    -0.16284
     0.08065
     0.20240
    -0.04110
     0.62851
     0.38502
     0.26327
     0.81113
     0.75025
     0.81113
     1.05462
     1.05462
     1.11549
     0.68938
     1.48073
     1.29811
     1.41986
     1.78510
     1.17636
     0.87200
     1.29811
     1.54160
     1.05462
     1.35898
     1.05462
     0.75025
     0.56763
     0.81113
     0.75025
     0.50676
     0.32414
     0.26327
     0.50676
     0.32414
    -0.28459
     0.01978
     0.08065
     0.14152
     0.14152
     0.20240
     0.62851
     0.62851
     0.68938
     0.44589
     0.56763
     1.17636
     0.93287
     0.99375
     1.29811
     1.11549
     0.44589
     0.56763
     1.11549
     0.50676
     0.75025
     0.68938
     0.75025
    -0.71070
    -0.89332
     0.38502
     0.32414
    -2.47602
    -6.18927
    -4.48483
    -0.95419
     1.48073
     0.38502
    -1.25856
    -2.65864
    -2.53689
    -2.47602
    -2.53689
    -1.25856
     0.01978
     0.87200
     0.93287
     0.14152
    -0.04110
     1.29811
     1.11549
     0.81113
     1.17636
     1.48073
     0.56763
    -0.52808
     0.68938
     0.87200
     0.32414
     0.14152
     0.38502
     0.08065
     0.08065
    -0.16284
     0.14152
     0.08065
     0.20240
     0.14152
    -0.04110
     0.44589
     0.26327
     0.08065
     0.50676
     0.56763
     0.32414
     0.44589
     0.81113
     0.38502
     0.20240
     0.62851
     0.26327
     0.50676
     0.68938
     0.68938
     0.75025
     0.56763
     0.38502
     0.44589
     0.68938
     0.81113
     0.75025
     0.68938
     0.81113
     0.87200
     0.81113
     0.75025
     0.68938
     0.68938
     0.81113
     0.93287
     0.50676
     0.62851
     0.62851
     0.32414
     0.26327
     0.87200
     0.38502
     0.20240
     0.32414
     0.38502
     0.32414
    -0.04110
    -0.16284
     0.20240
     0.44589
     0.14152
     0.08065
    -0.22372
    -0.34546
    -0.34546
    -0.40633
    -0.16284
     0.14152
    -0.34546
    -0.16284
    -0.16284
    -0.34546
    -0.52808
    -0.58895
    -0.46721
    -0.16284
    -0.28459
    -0.34546
    -0.28459
    -0.34546
     0.01978
     0.01978
     0.14152
     0.08065
    -0.77157
    -0.16284
    -0.04110
     0.44589
    -0.04110
     0.14152
    -0.04110
     0.26327
     0.20240
     0.62851
     0.62851
     0.01978
     0.38502
     0.56763
     0.50676
     0.56763
     0.08065
    -0.58895
    -0.22372
     0.08065
     0.32414
     0.14152
    -0.22372
    -0.95419
    -0.40633
    -0.04110
    -0.22372
    -0.64983
    -0.95419
    -0.89332
    -1.19768
    -0.64983
    -0.52808
    -0.71070
    -0.77157
    -0.83245
    -0.77157
    -0.58895
    -0.77157
    -0.58895
    -0.28459
    -0.22372
    -0.34546
    -0.83245
    -0.34546
    -0.28459
    -0.52808
    -0.58895
    -0.40633
    -0.34546
    -0.71070
    -1.13681
    -0.95419
     0.14152
    -0.34546
    -1.01506
    -1.19768
    -0.04110
    -0.40633
    -2.53689
    -1.25856
    -2.71951
    -5.03268
    -6.37189
    -3.69348
     0.20240
     1.48073
     0.44589
    -1.62379
    -2.04991
    -3.20649
    -2.71951
    -1.98903
    -0.58895
     0.87200
     1.72422
     2.27208
     1.78510
     1.48073
     1.41986
     1.96771
     1.66335
     0.56763
     0.99375
     1.29811
     0.38502
    -0.04110
     0.32414
     0.38502
     0.08065
    -0.16284
    -0.28459
     0.08065
     0.08065
    -0.10197
    -0.64983
    -0.46721
     0.01978
    -0.28459
    -0.40633
     0.20240
    -0.10197
     0.14152
     0.08065
     0.01978
     0.14152
     0.44589
     0.50676
    -0.04110
     0.20240
     0.26327
     0.20240
     0.20240
     0.50676
     0.56763
     0.38502
     0.20240
     0.38502
     0.26327
     0.56763
     0.32414
     0.50676
     1.29811
     0.44589
     0.44589
     0.50676
     0.32414
     0.56763
     0.68938
     1.11549
     0.62851
     0.81113
     0.26327
     0.56763
     0.81113
     0.62851
     0.08065
     0.44589
     0.44589
     0.38502
     0.32414
     0.50676
     0.20240
     0.26327
     0.20240
     0.56763
     0.81113
     0.20240
     0.32414
     0.32414
     0.75025
     0.56763
     0.14152
     0.38502
     0.08065
     0.38502
     0.38502
     0.38502
     0.26327
     0.08065
    -0.04110
     0.08065
     0.26327
    -0.04110
     0.08065
    -0.04110
     0.20240
     0.08065
    -0.16284
     0.14152
    -0.28459
     0.38502
     0.14152
     0.56763
     0.38502
     0.14152
    -0.04110
     0.32414
     0.26327
     0.26327
     0.14152
     0.26327
     0.38502
     0.62851
     0.87200
     0.56763
     0.38502
     0.44589
     0.44589
     0.38502
     0.68938
     0.44589
     0.26327
     0.26327
     0.87200
     0.44589
    -0.22372
    -0.16284
    -0.10197
    -0.10197
     0.01978
    -0.28459
    -0.40633
    -0.16284
     0.01978
    -0.10197
    -0.04110
    -0.46721
    -0.52808
    -0.71070
    -0.10197
     0.62851
     0.01978
    -0.28459
    -0.58895
    -0.10197
     0.14152
    -0.16284
    -0.77157
    -1.13681
    -1.01506
    -0.89332
     0.08065
    -0.52808
    -0.34546
    -0.71070
    -1.56292
    -1.98903
    -1.13681
    -0.40633
    -1.74554
    -5.39792
    -6.06753
    -3.14562
     0.32414
     1.35898
    -0.04110
    -0.64983
    -1.80641
    -1.62379
    -1.44118
    -1.98903
    -1.07594
     0.75025
     1.54160
     2.08946
     2.69819
     2.08946
     1.23724
     1.05462
     1.48073
     0.99375
     1.05462
     0.56763
     0.93287
     0.93287
     0.44589
    -0.04110
    -0.22372
     0.75025
     0.44589
     0.08065
     0.20240
    -0.16284
    -0.28459
    -0.40633
    -0.46721
     0.08065
    -0.40633
    -0.58895
    -0.16284
    -0.10197
     0.44589
     0.01978
    -0.34546
    -0.22372
     0.08065
    -0.04110
     0.08065
     0.20240
     0.08065
    -0.04110
     0.08065
     0.20240
     0.08065
     0.14152
     0.20240
    -0.22372
     0.08065
    -0.04110
    -0.46721
    -0.40633
     0.08065
    -0.34546
    -0.16284
    -0.28459
    -0.40633
    -0.34546
     0.08065
    -0.10197
    -0.34546
    -0.28459
    -0.22372
    -0.16284
    -0.04110
     0.01978
    -0.34546
    -0.40633
    -0.10197
    -0.10197
     0.01978
    -0.10197
     0.08065
    -0.10197
    -0.10197
     0.26327
    -0.04110
     0.01978
    -0.04110
     0.08065
    -0.28459
    -0.10197
     0.32414
    -0.28459
     0.01978
     0.08065
    -0.04110
    -0.04110
    -0.16284
    -0.22372
    -0.34546
    -0.46721
    -0.28459
    -0.46721
    -0.34546
    -0.34546
    -0.46721
    -0.34546
    -0.40633
    -0.52808
    -0.58895
    -0.22372
    -0.10197
    -0.04110
    -0.16284
    -0.28459
    -0.40633
    -0.04110
    -0.10197
     0.08065
     0.20240
     0.20240
     0.20240
     0.20240
     0.44589
    -0.04110
     0.08065
     0.38502
     0.38502
    -0.10197
     0.08065
    -0.16284
    -0.04110
    -0.28459
    -0.28459
    -0.04110
    -0.34546
    -0.40633
    -0.89332
    -0.58895
    -0.83245
    -0.83245
    -1.25856
    -1.31943
    -0.83245
    -1.19768
    -0.71070
    -0.83245
    -1.07594
    -1.38030
    -1.01506
    -0.64983
    -0.64983
    -1.01506
    -0.83245
    -0.58895
    -1.19768
    -0.89332
    -1.31943
    -1.56292
    -0.95419
    -1.62379
    -1.19768
    -0.77157
    -1.44118
    -2.96300
    -2.17165
    -1.25856
    -1.56292
    -4.36308
    -7.58935
    -6.55451
    -2.17165
     0.62851
    -0.04110
    -1.07594
    -1.62379
    -2.41514
    -3.02387
    -2.11078
    -1.50205
    -0.89332
     0.62851
     1.35898
     1.35898
     1.54160
     1.48073
     1.72422
     0.99375
     0.50676
    -0.04110
    -0.04110
     0.32414
     0.20240
     0.26327
     0.20240
    -0.10197
     0.08065
     0.50676
     0.14152
     0.26327
     0.26327
     0.26327
     0.01978
    -0.34546
     0.01978
     0.20240
     0.08065
     0.26327
    -0.16284
    -0.40633
    -0.58895
    -0.34546
    -0.58895
    -0.71070
    -0.83245
    -0.52808
    -0.52808
    -1.01506
    -0.89332
    -0.52808
    -0.28459
    -0.58895
    -0.58895
    -0.64983
    -0.40633
    -0.16284
    -0.40633
     0.14152
    -0.34546
    -0.83245
    -0.71070
     0.01978
    -0.22372
    -0.22372
    -0.28459
    -0.28459
    -0.71070
    -0.40633
    -0.83245
    -1.13681
    -0.58895
    -0.64983
    -0.64983
    -0.34546
    -0.71070
    -0.83245
    -0.95419
    -0.52808
    -0.77157
    -0.46721
    -0.10197
    -0.64983
    -0.28459
    -0.34546
    -0.34546
    -0.34546
    -0.10197
    -0.16284
    -0.28459
    -0.46721
    -0.28459
     0.01978
    -0.40633
    -0.46721
    -0.46721
    -0.16284
    -0.16284
    -0.34546
    -0.58895
    -1.19768
    -0.89332
    -1.01506
    -0.77157
    -0.46721
    -0.95419
    -0.64983
    -0.77157
    -0.77157
    -0.77157
    -1.01506
    -0.83245
    -0.52808
     0.01978
    -0.28459
    -0.34546
    -0.40633
     0.08065
    -0.04110
     0.44589
     0.81113
     0.50676
     0.20240
     0.56763
     0.62851
     0.32414
     0.50676
     0.38502
     0.38502
     0.44589
     0.32414
    -0.04110
    -0.10197
     0.08065
    -0.04110
    -0.52808
    -0.22372
    -0.40633
    -0.58895
    -0.10197
    -0.46721
    -0.34546
    -0.46721
    -0.46721
    -0.52808
    -0.46721
    -0.04110
    -0.58895
    -0.58895
    -0.16284
    -0.10197
    -0.40633
    -0.16284
    -0.28459
    -0.28459
    -0.10197
     0.08065
    -0.10197
    -0.52808
    -1.74554
    -1.25856
    -0.16284
     0.20240
    -1.44118
    -1.44118
    -0.64983
    -1.01506
    -3.08475
    -2.35427
    -2.65864
    -5.21530
    -8.07634
    -5.94578
    -2.11078
     0.93287
    -0.71070
    -2.11078
    -3.08475
    -3.69348
    -3.38911
    -2.23253
    -0.95419
    -0.22372
     0.99375
     1.41986
     1.66335
     1.41986
     1.84597
     2.08946
     1.96771
     1.17636
     1.17636
     1.23724
     0.93287
     0.44589
     0.26327
     0.62851
     1.23724
     0.93287
     0.62851
     0.32414
     0.44589
     0.56763
     0.38502
     0.75025
     0.75025
     0.75025
     0.56763
     0.81113
     0.75025
     0.56763
     0.62851
     0.44589
     0.68938
     0.93287
     0.62851
     0.56763
     0.81113
     0.81113
     0.32414
     0.62851
     0.81113
     0.38502
     0.68938
     0.81113
     0.32414
     0.81113
     1.23724
     1.29811
     0.93287
     0.68938
     0.81113
     0.68938
     1.23724
     1.54160
     0.93287
     1.05462
     1.11549
     1.11549
     0.81113
     0.81113
     0.99375
     0.68938
     0.68938
     0.56763
     0.26327
     0.75025
     0.38502
     0.44589
     0.50676
     0.87200
     0.44589
     0.50676
    -0.34546
     0.01978
     0.56763
     0.62851
     0.62851
     0.68938
     0.68938
     0.68938
     0.81113
     0.68938
     0.62851
     0.99375
     0.87200
     1.35898
     0.62851
     0.08065
     0.93287
     1.29811
     1.17636
     0.93287
     0.56763
     0.68938
     0.38502
    -0.10197
     0.32414
     0.87200
     0.62851
     0.75025
     0.32414
     0.62851
     0.62851
     0.32414
     0.68938
     0.38502
     0.44589
     0.75025
     0.32414
     0.50676
     0.62851
     0.75025
     0.87200
     1.41986
     0.32414
     0.14152
    -0.40633
     0.38502
     0.62851
     0.20240
    -0.04110
     0.50676
     0.32414
     0.20240
     0.26327
     0.14152
    -0.04110
    -0.83245
    -0.40633
    -0.10197
     0.26327
    -0.46721
    -0.77157
    -0.71070
    -0.28459
    -0.34546
    -0.64983
    -0.71070
    -0.71070
    -0.71070
    -0.71070
    -0.52808
    -0.46721
    -0.52808
    -0.46721
     0.08065
     0.08065
    -0.16284
    -1.13681
    -1.25856
    -1.01506
    -0.16284
    -0.58895
    -0.04110
     0.44589
     0.01978
    -2.47602
    -2.84126
    -2.59776
    -1.50205
    -3.26737
    -5.76316
    -3.75435
    -1.56292
    -0.52808
    -1.13681
    -2.11078
    -2.41514
    -2.29340
    -2.41514
    -2.04991
    -1.44118
    -0.34546
     0.56763
     1.11549
     1.41986
     1.66335
     1.35898
     1.35898
     1.29811
     1.23724
     0.20240
     0.20240
    -0.04110
     0.44589
     0.38502
     0.62851
     0.20240
    -0.04110
     0.01978
    -0.16284
    -0.22372
    -0.34546
    -0.28459
    -0.04110
     0.20240
     0.20240
     0.14152
     0.01978
     0.32414
     0.44589
     0.26327
     0.38502
     0.20240
     0.08065
     0.44589
     0.26327
     0.26327
     0.32414
     0.20240
     0.32414
     0.50676
     0.44589
     0.20240
    -0.28459
     0.44589
     0.26327
     0.38502
     0.08065
     0.14152
     0.08065
     0.01978
     0.08065
     0.38502
     0.20240
    -0.04110
     0.08065
     0.20240
     0.26327
     0.01978
    -0.16284
     0.08065
     0.32414
     0.14152
     0.20240
     0.14152
    -0.04110
    -0.04110
     0.14152
     0.32414
     0.44589
     0.26327
     0.14152
     0.44589
     0.32414
     0.32414
    -0.04110
     0.08065
     0.44589
     0.38502
     0.38502
     0.44589
     0.50676
     0.08065
     0.50676
     0.56763
     0.44589
    -0.04110
     0.56763
     0.81113
     0.38502
     0.32414
     0.14152
     0.32414
     0.32414
     0.26327
     0.08065
     0.38502
     0.32414
     0.14152
     0.14152
     0.26327
     0.38502
     0.32414
    -0.04110
     0.20240
     0.08065
     0.56763
     0.93287
     0.14152
     0.75025
     0.68938
     0.44589
     0.56763
     0.62851
     0.20240
     0.44589
     0.20240
     0.44589
     0.75025
     0.50676
     0.01978
     0.26327
     0.32414
     0.20240
    -0.22372
    -0.22372
     0.08065
    -0.10197
     0.01978
    -0.16284
     0.20240
     0.14152
    -0.04110
     0.26327
     0.56763
     0.44589
     0.08065
    -0.58895
    -0.52808
     0.38502
     0.32414
    -0.04110
     0.08065
     0.14152
    -0.28459
    -0.34546
    -0.46721
    -1.50205
    -1.62379
    -0.83245
    -0.28459
    -0.83245
    -1.31943
    -1.50205
    -0.71070
    -0.77157
    -1.25856
    -0.58895
    -1.62379
    -4.85007
    -6.67626
    -2.90213
     1.29811
     2.45470
     0.75025
    -0.89332
    -1.19768
    -2.04991
    -1.50205
    -1.68467
    -1.25856
    -0.04110
     1.48073
     2.27208
     2.21121
     1.54160
     0.81113
     0.81113
     0.62851
     0.68938
     0.56763
     1.11549
     0.56763
     0.93287
     0.68938
     0.99375
     0.26327
     1.05462
     1.11549
     0.75025
     0.14152
     0.56763
     0.20240
     0.38502
     0.81113
     0.75025
     0.44589
     0.08065
     0.68938
     0.08065
     0.87200
     0.50676
     0.14152
     0.26327
     0.20240
     0.32414
    -0.04110
     0.14152
    -0.16284
     0.14152
     0.44589
     0.56763
    -0.10197
    -0.40633
    -0.04110
     0.14152
     0.20240
     0.01978
     0.01978
     0.08065
     0.26327
     0.20240
     0.08065
     0.62851
     0.14152
     0.08065
     0.32414
     0.32414
     0.26327
    -0.10197
    -0.10197
     0.38502
     0.26327
     0.50676
     0.32414
     0.01978
     0.01978
     0.14152
    -0.04110
     0.26327
     0.44589
     0.08065
     0.08065
     0.44589
     0.26327
     0.08065
     0.01978
     0.14152
     0.32414
     0.44589
     0.32414
     0.38502
     0.14152
     0.20240
     0.20240
     0.32414
     0.62851
     0.32414
    -0.04110
     0.32414
     0.20240
     0.38502
     0.20240
    -0.28459
     0.14152
    -0.04110
     0.32414
     0.08065
    -0.10197
    -0.22372
    -0.22372
    -0.04110
     0.38502
     0.44589
     0.08065
     0.14152
     0.56763
     0.32414
     0.38502
     0.20240
     0.62851
     0.68938
     0.93287
     0.68938
     0.56763
     0.93287
     0.44589
     0.68938
     0.81113
     0.81113
     0.50676
     0.50676
     0.38502
     0.44589
     0.26327
    -0.16284
    -0.04110
    -0.10197
    -0.34546
    -0.34546
    -0.40633
    -0.46721
    -0.58895
    -0.52808
    -0.64983
    -0.16284
    -0.77157
    -0.77157
    -0.52808
    -0.16284
    -0.28459
    -0.40633
    -0.04110
    -0.34546
     0.20240
     0.01978
    -0.22372
     0.08065
    -0.77157
    -0.46721
    -0.46721
    -0.71070
    -0.58895
    -0.52808
    -1.01506
    -1.07594
    -1.56292
    -0.71070
     0.20240
    -1.25856
    -1.31943
    -2.23253
    -4.18046
    -6.55451
    -3.26737
     1.54160
     2.51557
     1.35898
    -0.52808
    -1.44118
    -1.86729
    -1.25856
    -0.28459
    -0.22372
     0.93287
     1.66335
     2.02859
     1.96771
     2.33295
     2.21121
     1.60248
     1.17636
     0.93287
     0.56763
     0.75025
     0.38502
     0.44589
     0.81113
     0.56763
     0.56763
     0.20240
    -0.22372
    -0.16284
     0.01978
     0.14152
     0.01978
    -0.10197
    -0.34546
    -0.52808
     0.01978
    -0.04110
    -0.58895
    -0.04110
     0.32414
     0.38502
    -0.10197
    -0.28459
    -0.83245
    -0.46721
     0.26327
    -0.04110
     0.01978
    -0.28459
    -0.34546
    -0.46721
    -0.89332
    -0.58895
    -0.64983
    -0.71070
    -0.46721
    -0.58895
    -0.58895
    -0.40633
    -0.22372
    -0.52808
    -0.64983
     0.08065
     0.08065
    -0.28459
    -0.71070
    -0.04110
    -0.46721
     0.56763
     0.20240
    -0.16284
    -0.16284
    -0.34546
     0.08065
    -0.16284
    -0.40633
    -0.52808
    -0.58895
    -0.22372
    -0.22372
    -0.46721
    -0.34546
    -0.58895
    -0.77157
    -0.58895
    -0.10197
    -0.34546
    -0.46721
    -0.40633
    -0.22372
    -0.46721
    -0.46721
    -0.22372
     0.08065
    -0.28459
    -0.28459
    -0.40633
    -0.40633
    -0.58895
    -0.58895
    -0.77157
    -0.22372
    -0.52808
    -0.52808
    -0.83245
    -0.58895
    -0.64983
    -0.28459
    -0.22372
    -0.77157
    -0.10197
    -0.28459
     0.01978
    -0.10197
    -0.28459
    -0.22372
     0.01978
     0.44589
     0.81113
     0.01978
     0.56763
     0.44589
     0.50676
     0.32414
     0.20240
    -0.28459
     0.14152
    -0.04110
     0.08065
    -0.22372
    -0.28459
     0.08065
    -0.64983
    -0.58895
    -0.52808
    -0.83245
    -0.77157
    -0.77157
    -0.77157
    -0.95419
    -0.71070
    -0.58895
    -0.89332
    -0.95419
    -0.77157
    -0.40633
    -0.34546
    -0.40633
    -0.95419
    -0.71070
    -0.22372
    -0.34546
    -0.64983
    -0.71070
    -0.40633
    -0.46721
    -1.38030
    -1.38030
    -1.25856
    -0.71070
    -0.04110
    -0.77157
    -0.64983
    -1.44118
    -2.17165
    -3.08475
    -1.19768
    -0.34546
    -3.69348
    -7.10237
    -6.55451
    -1.38030
     1.60248
     1.11549
    -0.71070
    -1.68467
    -2.35427
    -2.53689
    -1.38030
    -0.77157
     0.62851
     1.05462
     2.57644
     2.33295
     2.15033
     2.21121
     2.33295
     2.27208
     2.21121
     2.08946
     1.90684
     1.35898
     1.84597
     1.48073
     1.35898
     1.05462
     1.11549
     0.56763
     0.75025
     0.81113
     0.38502
    -0.10197
    -0.04110
    -0.04110
    -0.22372
     0.01978
    -0.22372
    -0.46721
    -0.77157
    -0.34546
    -0.46721
    -0.40633
    -0.10197
    -0.10197
    -0.22372
     0.01978
     0.26327
    -0.10197
    -0.34546
    -0.28459
    -0.46721
     0.08065
     0.26327
    -0.40633
     0.20240
     0.32414
     0.20240
     0.26327
     0.20240
     0.44589
    -0.04110
     0.44589
     0.32414
     0.20240
     0.32414
     0.32414
     0.68938
     0.62851
     0.75025
     0.38502
    -0.22372
    -0.40633
     0.20240
     0.20240
     0.20240
     0.32414
    -0.46721
    -0.04110
     0.20240
     0.08065
    -0.22372
    -0.10197
    -0.28459
    -0.22372
    -0.16284
     0.20240
     0.08065
     0.08065
     0.08065
    -0.16284
     0.32414
    -0.22372
    -0.52808
    -0.16284
     0.01978
     0.56763
     0.01978
     0.44589
    -0.04110
    -0.16284
    -0.04110
     0.08065
    -0.10197
     0.62851
     0.38502
     0.81113
     0.81113
     0.75025
     0.50676
     0.44589
     0.62851
     0.62851
     0.75025
     0.93287
     0.68938
     0.81113
     1.05462
     0.44589
     0.50676
     0.56763
     0.44589
     0.62851
     0.62851
     0.62851
     0.93287
     0.44589
     0.38502
     0.20240
     0.26327
     0.01978
     0.20240
     0.26327
     0.26327
     0.08065
    -0.04110
    -0.40633
    -0.58895
    -0.52808
    -0.52808
     0.01978
    -0.40633
    -0.52808
    -0.34546
    -0.64983
    -0.34546
    -0.34546
     0.08065
    -0.22372
    -0.40633
    -0.40633
     0.20240
     0.08065
     0.20240
     0.68938
    -0.04110
     0.08065
    -0.04110
    -0.83245
    -0.34546
    -0.52808
     0.14152
     0.99375
     0.75025
    -0.89332
    -2.04991
    -1.07594
    -0.46721
    -1.19768
    -2.41514
    -4.42395
    -3.57173
    -0.52808
     0.62851
    -0.28459
    -1.19768
    -1.19768
    -1.68467
    -1.56292
    -0.83245
    -0.40633
     0.75025
     0.32414
     0.99375
     1.72422
     2.27208
     2.45470
     1.84597
     1.41986
     1.54160
     1.35898
     1.17636
     1.35898
     0.99375
     1.11549
     0.93287
     0.93287
     0.81113
     0.56763
     0.44589
     0.93287
     0.62851
     0.62851
     0.01978
     0.01978
     0.20240
     0.38502
     0.20240
     0.75025
     0.56763
     0.44589
     0.50676
     0.68938
     0.32414
     0.62851
     0.62851
     0.62851
     0.56763
     0.75025
     0.56763
     0.44589
     0.75025
     1.11549
     0.56763
     0.81113
     0.99375
     0.99375
     0.68938
     1.29811
     1.48073
     1.29811
     1.11549
     0.81113
     0.56763
     0.50676
     1.23724
     0.75025
     0.75025
     0.81113
     0.68938
     0.01978
     0.99375
     0.20240
    -0.10197
    -0.10197
    -0.04110
    -0.04110
    -0.28459
    -0.16284
     0.08065
     0.62851
     0.62851
     0.32414
     0.20240
     0.38502
     0.32414
     0.26327
     0.62851
     0.56763
     0.20240
     0.75025
     1.05462
     0.81113
     0.44589
     0.14152
     0.26327
     0.50676
     0.87200
     0.87200
     0.26327
     0.08065
     0.44589
     0.26327
     0.32414
     0.20240
     0.01978
    -0.10197
     0.44589
     0.50676
     0.50676
     0.14152
     0.08065
     0.44589
     0.08065
     0.62851
     0.38502
     0.62851
     0.93287
     0.44589
     0.14152
     0.44589
     0.75025
     0.56763
     0.81113
     0.56763
     0.62851
     0.20240
     0.44589
     0.32414
     0.26327
     0.08065
     0.38502
     0.26327
     0.01978
    -0.16284
    -0.58895
     0.01978
    -0.34546
    -1.13681
    -1.07594
    -0.58895
    -0.40633
    -0.58895
    -0.83245
    -0.83245
    -0.77157
    -0.22372
    -0.04110
    -0.22372
    -0.34546
    -0.52808
    -0.34546
     0.26327
     0.62851
     0.20240
     0.20240
     0.01978
    -0.71070
    -0.40633
     0.81113
    -0.04110
    -0.34546
     0.01978
    -0.46721
    -1.31943
    -2.17165
    -0.52808
    -1.92816
    -6.67626
    -8.31983
    -4.24134
     0.87200
     2.02859
    -0.16284
    -1.62379
    -2.84126
    -3.14562
    -2.47602
    -1.56292
    -0.34546
     0.75025
     1.29811
     1.90684
     2.15033
     2.33295
     2.69819
     2.08946
     1.72422
     1.41986
     0.87200
     0.68938
     0.87200
     1.17636
     1.05462
     0.93287
     0.14152
     0.32414
     0.38502
     0.81113
     0.75025
     0.26327
     0.32414
     0.38502
    -0.28459
    -0.10197
     0.14152
     0.26327
     0.32414
    -0.04110
    -0.16284
     0.01978
     0.75025
     0.68938
     0.08065
     0.14152
    -0.22372
    -0.28459
     0.38502
     0.56763
     0.32414
     0.08065
     0.20240
     0.20240
     0.01978
     0.38502
     0.26327
     0.20240
    -0.16284
     0.26327
     0.14152
     0.20240
    -0.04110
    -0.34546
     0.26327
     0.08065
     0.20240
     0.20240
     0.26327
     0.32414
     0.38502
     0.32414
     0.26327
     0.32414
     0.14152
     0.50676
     0.56763
     0.75025
     0.68938
     0.26327
    -0.04110
     0.56763
     0.81113
     0.26327
     0.26327
     0.38502
     0.20240
     0.56763
     0.26327
     0.44589
     0.20240
     0.50676
     0.62851
     0.81113
     1.17636
     1.90684
     1.35898
     1.41986
     1.54160
     0.38502
     0.56763
     0.44589
     0.81113
     1.05462
     1.11549
     0.81113
     0.32414
     0.20240
     0.14152
     0.20240
     0.08065
     0.14152
    -0.34546
    -0.40633
     0.26327
     0.01978
     0.32414
     0.44589
     0.68938
     0.75025
     0.44589
     0.56763
     0.75025
     0.32414
     0.26327
     0.20240
     0.38502
     0.93287
     0.26327
    -0.22372
     0.44589
    -0.16284
    -0.28459
     0.01978
     0.14152
    -0.34546
    -0.58895
    -0.58895
    -0.28459
    -0.71070
    -0.46721
    -0.46721
    -0.40633
    -0.40633
    -0.52808
    -0.89332
    -0.34546
     0.08065
    -0.16284
    -0.34546
    -0.58895
    -0.16284
     0.08065
     0.14152
    -0.16284
    -0.71070
    -0.22372
    -0.34546
    -0.22372
    -0.58895
     0.08065
     0.75025
    -0.10197
    -1.86729
    -1.50205
    -0.64983
    -0.28459
    -1.74554
    -6.55451
    -7.58935
    -2.59776
     1.84597
     1.48073
    -0.16284
    -1.01506
    -2.11078
    -2.35427
    -1.98903
    -1.01506
     0.08065
     1.23724
     2.75906
     2.94168
     2.27208
     2.51557
     2.75906
     3.18517
     2.39383
     1.54160
     2.02859
     1.78510
     1.54160
     0.81113
     1.11549
     0.81113
     1.54160
     0.81113
     0.81113
     1.17636
     0.68938
     0.75025
     0.44589
     0.26327
     0.81113
     0.81113
     0.87200
     0.81113
     1.17636
     0.93287
     1.23724
     0.44589
     0.93287
     1.29811
     1.17636
     0.62851
     0.56763
     0.68938
     1.05462
     0.56763
     0.81113
     0.62851
     0.68938
     0.20240
     0.44589
     0.62851
     0.56763
     0.26327
     0.62851
     0.81113
     0.50676
     0.20240
     0.44589
     0.26327
     0.38502
     0.38502
     0.81113
     0.44589
     0.32414
     0.14152
     0.50676
     0.26327
     0.38502
     0.26327
     0.14152
     0.50676
     0.32414
     0.26327
     0.50676
     0.38502
     0.08065
     0.56763
     0.50676
     0.32414
     0.56763
     0.44589
     0.38502
     0.75025
     0.56763
     0.56763
     0.26327
     0.62851
     0.62851
     0.44589
     0.75025
     0.56763
     0.56763
     0.50676
     0.38502
     0.62851
     0.56763
     0.81113
     0.20240
     0.20240
     0.56763
     0.50676
    -0.10197
     0.56763
     0.44589
     0.50676
     0.62851
     0.56763
     0.50676
     0.38502
     0.32414
     0.87200
     0.75025
     0.93287
     0.81113
     1.11549
     1.54160
     1.78510
     1.17636
     1.48073
     2.08946
     1.41986
     1.66335
     1.41986
     0.93287
     0.56763
     0.68938
     0.56763
     0.26327
     0.26327
    -0.10197
    -0.28459
    -0.22372
    -0.83245
    -1.01506
    -1.07594
    -0.10197
    -0.16284
    -0.64983
    -0.58895
    -0.52808
    -0.58895
    -0.52808
    -0.04110
    -0.16284
     0.62851
     0.50676
     0.08065
    -0.28459
    -0.10197
    -0.16284
    -0.40633
    -0.40633
    -0.58895
    -1.07594
    -1.68467
    -1.01506
    -0.28459
     0.32414
    -1.86729
    -1.25856
    -1.44118
    -0.71070
    -1.62379
