# Supplementary material for: Software algorithm and hardware design for real-time implementation of new spectral estimator
Source: Biomed Eng Online. 2014 May 9;13:61. doi: 10.1186/1475-925X-13-61 (PMC4057578; doi:10.1186/1475-925X-13-61)
Supplement: Additional file 2 — txtfiles.zip. [file 1475-925X-13-61-S2.zip › FILE119.TXT]

    -0.09744
    -0.53449
    -0.57820
    -1.01525
    -0.84043
    -0.75302
    -0.35967
    -0.31597
    -0.27226
    -0.18485
     0.12109
     0.12109
     0.38332
     0.42702
     1.08260
     1.03889
     1.30112
     1.43224
     1.21371
     0.86407
     0.64555
    -0.14115
     0.47073
     0.68925
     0.25220
    -0.09744
     0.47073
    -0.49079
    -1.19007
    -1.01525
    -1.01525
    -1.45230
    -1.40860
    -0.49079
    -1.14636
    -0.70931
    -0.88413
    -1.45230
    -0.88413
    -1.01525
    -0.31597
    -0.53449
    -0.49079
    -0.09744
    -0.88413
    -1.45230
    -1.14636
    -1.10266
    -1.32118
    -1.19007
    -1.27748
    -0.92784
    -1.36489
    -1.36489
    -1.67083
    -2.02047
    -2.23899
    -2.58863
    -1.88935
    -1.32118
    -1.45230
    -0.66561
    -0.35967
    -1.19007
    -0.84043
    -0.84043
    -0.62190
    -0.35967
    -0.01003
    -0.01003
     0.12109
     0.38332
     0.33961
     0.47073
     0.55814
     0.47073
     0.64555
     0.60184
     0.55814
     0.42702
    -0.01003
     0.47073
     0.20850
    -0.01003
     0.29591
     0.29591
     0.16479
     0.07738
     0.07738
    -0.09744
     0.12109
     0.33961
     0.16479
     0.12109
     0.07738
     0.07738
    -0.01003
     0.29591
    -0.01003
    -0.09744
    -0.18485
    -0.09744
     0.20850
     0.12109
    -0.22856
    -0.57820
    -0.22856
    -0.18485
    -0.18485
    -0.01003
    -0.62190
    -0.57820
    -0.40338
    -0.14115
     0.07738
     0.07738
    -0.14115
     0.16479
     0.38332
     0.20850
     0.25220
     0.16479
     0.20850
     0.33961
     0.73296
     0.73296
     0.68925
     0.68925
     0.47073
     0.20850
     0.77666
     0.77666
     0.68925
     0.55814
     0.73296
     0.77666
     0.73296
     0.60184
     0.64555
     0.60184
     0.86407
     0.86407
     1.08260
     0.90778
     0.99519
     0.86407
     1.03889
     0.86407
     0.90778
     0.77666
     0.86407
     0.68925
     0.64555
     0.68925
     0.38332
     0.55814
     0.60184
     0.33961
     0.51443
     0.25220
    -0.09744
    -0.05374
     0.60184
     0.47073
     0.60184
     0.16479
    -0.31597
    -0.01003
    -0.57820
    -0.57820
    -0.35967
    -0.01003
     0.29591
    -0.27226
     0.42702
    -0.14115
    -0.18485
    -0.35967
     0.03368
     0.42702
    -0.22856
    -0.14115
    -0.01003
     0.16479
    -0.05374
     0.16479
     0.42702
     0.33961
     0.25220
     0.07738
    -0.22856
    -0.40338
    -0.49079
    -0.27226
    -0.31597
     0.16479
    -0.84043
    -0.14115
    -0.14115
     0.07738
     0.07738
    -0.27226
    -0.05374
    -0.27226
     0.12109
    -0.01003
    -0.22856
    -0.01003
    -0.05374
    -0.18485
    -0.22856
     0.20850
    -0.09744
    -0.44708
    -0.27226
    -0.44708
    -0.57820
    -0.18485
    -0.31597
    -0.62190
    -0.92784
    -0.53449
    -0.57820
    -0.49079
    -0.44708
    -0.27226
    -0.66561
     0.07738
     0.55814
     0.25220
    -0.66561
    -0.66561
    -0.35967
     0.38332
     0.47073
    -0.27226
    -0.31597
    -0.18485
    -0.14115
    -0.44708
    -1.10266
    -0.84043
    -0.92784
    -1.05895
    -0.75302
    -0.31597
    -0.62190
    -0.62190
    -0.70931
    -0.01003
     0.38332
     0.42702
     0.33961
     0.51443
     1.12630
     1.30112
     1.25742
     1.95670
     2.69969
     2.48116
     2.39375
     1.86929
     1.51965
     1.17001
     0.42702
     0.55814
     0.55814
     0.16479
     0.25220
     0.25220
     0.16479
    -0.18485
    -0.92784
    -0.14115
    -0.97154
    -2.23899
    -2.06417
    -2.02047
    -1.58342
    -0.01003
     0.95148
     0.12109
    -0.88413
    -1.23377
    -0.75302
    -0.57820
    -0.18485
     0.73296
     1.08260
     0.86407
     1.12630
     0.55814
     0.99519
     1.34483
     1.38854
     1.65077
     1.17001
     1.56336
     2.43746
     2.69969
     2.56857
     1.17001
     0.47073
     0.55814
     1.17001
     1.30112
     1.21371
     0.51443
     0.29591
     0.64555
     0.33961
     0.16479
    -0.14115
    -0.44708
    -0.53449
    -0.40338
    -0.09744
    -0.31597
     0.20850
    -0.09744
    -0.01003
    -0.01003
    -0.44708
    -0.92784
    -0.57820
    -0.01003
    -0.09744
    -0.44708
    -0.44708
    -0.88413
    -0.57820
    -0.40338
    -0.66561
    -0.70931
    -0.53449
    -0.31597
    -0.40338
    -0.49079
    -0.31597
    -0.31597
    -0.40338
     0.03368
    -0.01003
     0.16479
    -0.01003
    -0.01003
    -0.09744
    -0.27226
     0.16479
     0.12109
    -0.05374
    -0.27226
    -0.66561
    -0.79672
    -0.53449
    -0.57820
    -0.66561
    -0.88413
    -0.57820
    -1.01525
    -1.05895
    -0.88413
    -1.14636
    -1.10266
    -0.88413
    -1.05895
    -1.05895
    -0.75302
    -1.05895
    -1.01525
    -0.84043
    -1.10266
    -0.92784
    -1.32118
    -0.70931
    -0.79672
    -0.92784
    -0.84043
    -0.84043
    -0.97154
    -1.23377
    -0.88413
    -0.97154
    -0.75302
    -0.75302
    -0.62190
    -0.70931
    -0.62190
    -0.75302
    -1.10266
    -0.70931
    -0.57820
    -0.57820
    -0.53449
    -0.70931
    -0.84043
    -0.53449
    -0.62190
    -0.44708
    -0.40338
    -0.49079
    -0.44708
     0.20850
     1.30112
     1.21371
     0.42702
    -0.40338
    -1.19007
    -0.97154
    -0.53449
    -0.84043
    -0.75302
    -0.49079
    -0.70931
    -0.97154
    -1.71453
    -2.19529
    -1.84565
    -2.02047
    -1.49601
    -1.49601
    -1.58342
    -1.75824
    -1.45230
    -1.10266
    -0.84043
    -0.18485
    -0.14115
    -0.14115
    -0.05374
     0.29591
     0.29591
    -0.66561
    -1.14636
    -0.84043
    -1.19007
    -1.19007
    -0.88413
    -0.84043
    -1.93306
    -3.24421
    -2.93828
    -2.89457
    -2.98198
    -2.76345
    -3.06939
    -3.41903
    -3.20051
    -3.41903
    -2.80716
    -2.71975
    -2.32640
    -2.19529
    -2.54493
    -1.93306
    -0.84043
    -0.66561
    -1.14636
    -0.57820
    -0.44708
    -0.40338
    -0.70931
    -0.79672
    -0.84043
    -0.49079
    -0.27226
    -0.40338
    -0.62190
    -1.19007
    -1.19007
    -1.19007
    -1.01525
    -0.88413
    -1.10266
    -0.97154
    -1.27748
    -1.05895
    -0.92784
    -1.05895
    -1.01525
    -0.84043
    -0.44708
    -0.31597
    -0.49079
    -0.57820
    -0.53449
    -0.75302
    -0.57820
    -0.27226
    -0.22856
    -0.44708
    -0.57820
    -0.44708
    -0.40338
    -0.40338
    -0.35967
    -0.31597
    -0.22856
     0.07738
    -0.18485
    -0.14115
     0.03368
     0.16479
     0.25220
     0.68925
     0.51443
     0.51443
     0.77666
     0.77666
     0.68925
     0.68925
     0.60184
     0.77666
     0.38332
     0.25220
     0.03368
     0.51443
     0.77666
     0.51443
     0.20850
     0.42702
     0.47073
    -0.01003
    -0.05374
     0.25220
     0.47073
     0.47073
     0.64555
     0.86407
     0.64555
     0.90778
     0.86407
     1.03889
     0.90778
     0.82037
     1.12630
     1.08260
     1.17001
     0.55814
     0.60184
     0.77666
     0.77666
     1.08260
     0.73296
     0.73296
     0.68925
     0.55814
     0.42702
     0.33961
     0.38332
     0.55814
     0.25220
     0.25220
     0.68925
     0.51443
     0.12109
     0.29591
     0.25220
     0.16479
     0.33961
     0.16479
     0.12109
    -0.05374
     0.03368
    -0.01003
    -0.09744
    -0.35967
    -0.66561
    -0.66561
    -0.49079
    -0.53449
    -0.88413
    -0.53449
    -0.79672
    -0.84043
    -0.88413
    -0.92784
    -1.27748
    -1.05895
    -0.88413
    -0.88413
    -0.70931
    -0.66561
    -0.75302
    -0.66561
    -0.35967
     0.03368
    -0.27226
    -0.27226
     0.07738
     0.77666
     0.68925
     0.16479
     0.33961
     0.68925
     1.30112
     2.21893
     1.73818
     0.86407
     0.82037
    -0.57820
    -0.44708
     0.55814
     1.30112
     2.04411
     1.69447
     1.82559
    -0.05374
    -1.88935
    -3.11310
    -4.16202
    -3.72497
    -3.33162
    -3.81238
    -2.54493
    -3.02569
    -3.46274
    -3.76867
    -3.41903
    -3.76867
    -5.16724
    -5.16724
    -4.24943
    -3.20051
    -1.71453
    -1.01525
    -0.75302
    -0.14115
    -0.22856
     0.03368
     0.60184
     0.47073
     0.38332
     0.86407
     0.68925
     0.95148
     0.90778
     1.08260
     1.17001
     0.82037
     0.77666
     0.60184
     0.51443
     0.47073
     1.03889
     0.77666
     0.77666
     0.51443
     0.68925
     0.16479
     0.47073
     0.95148
     1.12630
     1.08260
     0.68925
     0.90778
     1.21371
     0.77666
     1.30112
     1.17001
     1.03889
     1.17001
     1.30112
     1.08260
     1.08260
     0.77666
     0.95148
     0.95148
     0.47073
     0.25220
     0.29591
     0.55814
     0.38332
     0.20850
     0.12109
     0.03368
     0.16479
     0.29591
     0.25220
     0.33961
     0.16479
     0.16479
     0.16479
     0.68925
     0.42702
     0.60184
     0.33961
     0.29591
     0.51443
     0.68925
     0.60184
     0.33961
     0.42702
     0.64555
     0.42702
     0.33961
     0.25220
     0.42702
     0.51443
     0.60184
     0.47073
     0.47073
     0.20850
     0.25220
     0.20850
     0.55814
     0.29591
     0.16479
     0.03368
     0.29591
     0.47073
     0.51443
     0.38332
     0.16479
    -0.14115
    -0.05374
     0.25220
     0.12109
     0.16479
     0.07738
     0.20850
     0.16479
     0.20850
     0.20850
    -0.09744
     0.07738
    -0.05374
     0.07738
     0.25220
     0.12109
     0.29591
     0.25220
     0.25220
     0.07738
     0.12109
     0.20850
     0.42702
     0.07738
     0.20850
     0.29591
     0.51443
     0.55814
     0.42702
     0.60184
     0.47073
     0.64555
     0.55814
     0.51443
     0.86407
     1.03889
     0.68925
     1.17001
     1.08260
     1.17001
     1.47595
     1.25742
     1.34483
     0.99519
     1.03889
     0.90778
     1.03889
     0.95148
     0.47073
    -0.40338
    -0.05374
     0.03368
     0.16479
     0.51443
    -0.09744
    -0.35967
    -0.35967
    -0.27226
     0.16479
    -0.40338
    -0.31597
     0.03368
     0.07738
     0.47073
     0.68925
     0.95148
     0.29591
    -0.18485
    -0.09744
     0.07738
     0.16479
    -0.40338
    -0.66561
    -1.49601
    -2.06417
    -2.58863
    -1.53971
     0.68925
     0.38332
    -1.14636
    -1.93306
    -2.54493
    -2.02047
    -1.32118
    -1.19007
    -1.58342
    -0.05374
    -0.70931
    -1.88935
    -1.05895
    -0.66561
    -0.70931
    -1.01525
    -0.75302
    -0.53449
    -0.22856
    -0.14115
    -0.92784
    -0.88413
    -1.32118
     0.42702
     1.08260
     1.17001
     0.99519
     0.90778
     0.60184
     1.34483
     1.43224
     1.34483
     1.12630
     1.17001
     1.12630
     0.90778
     0.95148
     1.03889
     0.55814
     0.55814
     0.29591
     0.16479
     0.03368
     0.42702
     0.55814
    -0.01003
    -0.92784
    -1.19007
    -1.05895
    -0.35967
     0.12109
     0.07738
    -0.35967
    -0.66561
    -0.31597
     0.16479
    -0.22856
    -0.18485
     0.51443
     0.51443
     0.47073
     0.07738
     0.29591
     0.25220
     0.64555
     0.64555
     0.47073
     0.68925
     1.25742
     0.95148
     0.42702
     0.82037
     0.60184
     0.55814
     0.64555
     0.29591
    -0.09744
     0.12109
     0.68925
     1.21371
     1.17001
     0.60184
     0.29591
     0.12109
     0.25220
     0.42702
     0.03368
     0.20850
     0.60184
     0.55814
     0.29591
     0.33961
     0.16479
     0.12109
     0.20850
     0.16479
     0.20850
     0.16479
     0.33961
    -0.01003
     0.38332
     0.20850
     0.03368
    -0.14115
     0.47073
     0.16479
     0.47073
     0.29591
     0.07738
     0.20850
     0.33961
     0.55814
     0.73296
     0.86407
     0.77666
     0.82037
     0.90778
     1.03889
     1.12630
     1.21371
     1.56336
     1.43224
     1.34483
     1.25742
     1.43224
     1.12630
     1.30112
     1.30112
     1.38854
     1.17001
     1.21371
     0.77666
     0.68925
     0.68925
     0.68925
     0.20850
     0.60184
     0.47073
     0.60184
     0.55814
     0.60184
     0.42702
     0.55814
     0.64555
     0.60184
     0.73296
     0.55814
     0.77666
     0.64555
     0.73296
     0.82037
     0.55814
     0.60184
     0.95148
     0.51443
     0.42702
     0.60184
     0.47073
     0.33961
     0.25220
     0.38332
     0.47073
     0.33961
     0.47073
     0.16479
     0.07738
     0.25220
     0.12109
     0.12109
     0.42702
     0.42702
     0.25220
     0.07738
     0.12109
     0.33961
     0.38332
     0.47073
     0.82037
     0.64555
     0.99519
     0.86407
     1.03889
     1.43224
     1.34483
     0.99519
     0.03368
    -0.40338
     0.03368
    -0.09744
    -0.05374
    -0.05374
    -1.01525
    -1.53971
    -1.62712
    -2.67604
    -2.45752
    -1.88935
    -1.88935
    -2.32640
    -2.28270
    -2.89457
    -2.54493
    -2.10788
    -1.88935
    -1.88935
    -1.88935
    -1.10266
    -0.92784
    -0.75302
    -0.44708
    -1.10266
    -1.05895
    -1.19007
    -1.27748
    -0.53449
    -0.62190
    -0.57820
    -0.97154
    -0.75302
    -0.92784
    -0.92784
    -0.40338
    -0.35967
    -0.14115
    -0.31597
    -0.22856
    -0.31597
    -0.01003
    -0.35967
    -0.09744
    -0.09744
     0.42702
     0.20850
     0.20850
     0.73296
    -0.14115
     0.33961
    -0.01003
    -0.01003
     0.55814
     0.16479
     0.03368
     0.16479
     0.25220
     0.38332
     0.60184
     0.33961
    -0.01003
     0.51443
     0.47073
     0.86407
     0.95148
     0.33961
     0.51443
     0.33961
     0.42702
     0.20850
     0.07738
     0.20850
     0.51443
     0.47073
     0.42702
    -0.01003
    -0.05374
     0.07738
    -0.22856
    -0.22856
     0.29591
     0.07738
     0.16479
     0.07738
     0.03368
     0.16479
     0.20850
     0.12109
     0.55814
     0.64555
     0.86407
     0.86407
     0.73296
     0.86407
     0.20850
     0.12109
     0.68925
     0.86407
     1.43224
     1.12630
     0.68925
     0.55814
     0.33961
     0.20850
     0.25220
     0.47073
     0.33961
     0.03368
     0.25220
     0.55814
     0.16479
     0.29591
     0.42702
     0.33961
     0.25220
     0.25220
     0.29591
     0.47073
     0.16479
     0.16479
     0.29591
     0.33961
     0.29591
     0.38332
     0.16479
    -0.01003
    -0.05374
    -0.22856
     0.12109
     0.03368
    -0.40338
    -0.18485
    -0.27226
     0.03368
    -0.27226
    -0.40338
    -0.44708
    -0.35967
    -0.57820
    -0.44708
    -0.31597
    -0.70931
    -0.40338
    -0.40338
    -0.53449
    -0.35967
    -0.40338
    -0.40338
    -0.27226
    -0.09744
    -0.14115
    -0.27226
    -0.27226
    -0.18485
    -0.14115
     0.33961
     0.16479
     0.25220
     0.07738
     0.25220
     0.38332
     0.99519
     0.60184
     0.38332
     0.47073
     0.33961
     0.60184
     0.77666
     1.03889
     0.99519
     0.68925
     0.90778
     0.55814
     0.55814
     0.33961
     0.20850
     0.33961
     0.42702
     0.47073
     0.16479
    -0.09744
    -0.05374
    -0.18485
     0.07738
     0.55814
     0.42702
     0.03368
     0.20850
     0.42702
     0.64555
     0.25220
     0.68925
     0.64555
     1.08260
     1.60706
     1.34483
     1.30112
     1.34483
     1.86929
     1.86929
     2.17523
     2.17523
     1.82559
     1.43224
     2.17523
     2.21893
     2.13152
     2.26264
     2.13152
     1.69447
     1.78188
     1.86929
     1.73818
     1.78188
     1.60706
     1.86929
     2.39375
     2.87451
     1.91300
     1.69447
     2.26264
     2.78710
     2.83081
     2.78710
     2.30634
     2.56857
     3.00563
     3.18045
     3.31156
     3.39897
     2.52487
     2.35005
     2.17523
     0.29591
    -0.22856
    -1.19007
     0.29591
     1.30112
     1.34483
     0.77666
    -0.05374
    -0.88413
    -0.53449
    -1.49601
    -2.28270
    -2.06417
    -1.45230
    -0.79672
    -0.35967
    -0.62190
    -0.57820
    -0.70931
    -0.70931
     0.16479
     0.86407
     0.73296
     0.07738
     0.16479
     0.95148
     0.95148
     0.99519
     1.78188
     0.99519
     1.21371
     1.30112
     1.34483
     1.03889
     0.95148
     0.90778
     0.47073
     0.20850
     0.03368
    -0.57820
    -0.92784
    -0.62190
    -0.66561
    -1.36489
    -1.40860
    -1.49601
    -1.75824
    -1.45230
    -1.84565
    -1.80194
    -1.93306
    -2.45752
    -2.32640
    -2.45752
    -2.28270
    -2.28270
    -2.32640
    -2.58863
    -2.41381
    -2.28270
    -2.50122
    -2.28270
    -2.02047
    -2.02047
    -2.15158
    -1.93306
    -1.84565
    -1.80194
    -1.62712
    -1.67083
    -1.53971
    -1.53971
    -1.49601
    -1.53971
    -1.14636
    -0.84043
    -0.92784
    -0.79672
    -0.79672
    -0.79672
    -0.84043
    -0.70931
    -0.92784
    -0.84043
    -0.66561
    -0.66561
    -0.57820
    -0.40338
    -0.40338
    -0.53449
    -0.31597
     0.16479
    -0.18485
    -0.31597
    -0.18485
     0.03368
     0.12109
     0.42702
     0.60184
     0.77666
     0.33961
     0.47073
     0.33961
     0.42702
     0.16479
    -0.09744
    -0.40338
    -0.27226
    -0.66561
    -0.88413
    -0.70931
    -0.70931
    -0.49079
    -0.62190
    -0.62190
    -0.92784
    -0.79672
    -0.62190
    -0.40338
    -0.44708
    -0.22856
    -0.09744
    -0.09744
     0.33961
     0.60184
     0.60184
     0.64555
     0.47073
     0.47073
     0.60184
     0.33961
     0.47073
     0.47073
     0.29591
     0.16479
     0.51443
     0.38332
     0.60184
     0.38332
     0.16479
     0.25220
     0.29591
    -0.01003
     0.07738
     0.20850
     0.07738
    -0.66561
    -0.75302
     0.12109
    -0.01003
    -0.01003
    -0.57820
    -0.66561
    -0.35967
    -0.27226
    -0.66561
    -0.66561
     0.03368
    -0.01003
    -0.05374
     0.03368
    -0.35967
    -0.31597
    -0.22856
    -0.27226
    -0.18485
    -0.40338
    -0.22856
    -0.31597
    -1.01525
    -1.01525
    -1.32118
    -0.53449
    -0.66561
    -0.79672
    -0.40338
    -0.35967
    -1.10266
    -0.97154
     0.03368
    -0.44708
    -0.84043
    -1.80194
    -1.01525
    -0.97154
    -0.40338
     0.16479
    -0.27226
    -0.75302
    -0.79672
    -0.79672
    -1.80194
    -2.41381
    -1.75824
    -0.97154
    -1.10266
    -1.23377
     0.20850
     0.77666
     0.95148
     1.38854
     0.20850
    -0.70931
    -1.14636
    -0.35967
     1.38854
     1.47595
     1.69447
     1.47595
     1.43224
     1.12630
     0.86407
     0.99519
     0.86407
     0.55814
     0.33961
     0.51443
     0.29591
     0.51443
     0.51443
     0.38332
     0.68925
     0.42702
     0.25220
     0.16479
     0.25220
     0.03368
    -0.01003
     0.07738
     0.12109
     0.25220
     0.16479
     0.16479
     0.12109
    -0.01003
    -0.05374
     0.07738
     0.38332
     0.20850
     0.03368
     0.16479
     0.07738
     0.20850
    -0.18485
    -0.05374
    -0.22856
     0.07738
    -0.01003
    -0.09744
    -0.01003
     0.03368
    -0.01003
    -0.40338
    -0.01003
     0.51443
    -0.05374
     0.03368
     0.12109
     0.16479
     0.47073
     0.20850
     0.47073
     0.51443
     0.55814
     0.55814
     0.51443
     0.68925
     0.42702
     0.20850
     0.12109
     0.29591
     0.03368
    -0.14115
    -0.14115
    -0.01003
     0.03368
     0.29591
    -0.05374
    -0.44708
    -0.18485
    -0.05374
     0.07738
     0.12109
     0.25220
     0.51443
     0.20850
     0.82037
     0.99519
     0.99519
     1.17001
     1.34483
     1.17001
     1.03889
     0.90778
     0.95148
     1.25742
     0.95148
     0.99519
     1.12630
     1.08260
     0.99519
     0.60184
     0.77666
     0.86407
     0.55814
     0.77666
     0.77666
     0.60184
     0.33961
     0.47073
     0.47073
     0.86407
     0.95148
     0.90778
     0.64555
     0.77666
     0.60184
     0.77666
     0.77666
     0.90778
     0.77666
     0.60184
     0.90778
     0.95148
     0.86407
     0.95148
     0.55814
     0.82037
     0.95148
     0.82037
     0.86407
     0.68925
     0.64555
     0.55814
     0.55814
     0.77666
     0.73296
     0.55814
     0.60184
     0.68925
     0.77666
     0.60184
     0.86407
     0.47073
     0.55814
     0.42702
     0.68925
     1.03889
     0.90778
     0.42702
     0.60184
     0.99519
     0.90778
     0.82037
     0.77666
     0.82037
     0.55814
     0.51443
     0.33961
     0.60184
     0.86407
     1.65077
     1.78188
     2.04411
     0.60184
     1.30112
     0.82037
     0.90778
     1.60706
     1.12630
     1.78188
     1.47595
     1.34483
     1.25742
     1.17001
     1.08260
     0.64555
     0.47073
    -0.09744
    -0.84043
    -1.53971
    -2.50122
    -3.11310
    -2.58863
    -1.10266
    -1.05895
    -1.53971
    -2.67604
    -3.28792
    -3.98720
    -4.33684
    -4.16202
    -3.15680
    -1.93306
    -0.75302
    -1.05895
    -1.88935
    -2.67604
    -2.98198
    -2.15158
    -0.92784
    -0.44708
    -1.01525
    -1.14636
    -1.40860
    -0.88413
    -0.92784
    -0.75302
    -0.97154
    -0.53449
    -0.18485
     0.03368
     0.29591
     0.29591
     0.25220
     0.47073
     0.64555
     0.82037
     0.73296
     0.99519
     0.90778
     1.12630
     1.25742
     0.86407
     0.64555
     0.47073
     0.47073
     0.55814
     0.60184
     0.64555
     0.33961
    -0.14115
    -0.22856
     0.07738
     0.12109
    -0.35967
    -0.14115
    -0.09744
     0.07738
     0.12109
     0.16479
     0.03368
     0.25220
     0.16479
     0.42702
     0.47073
     0.38332
     0.38332
     0.42702
     0.90778
     0.68925
     0.51443
     0.64555
     0.60184
     0.95148
     0.68925
     0.64555
     0.51443
     0.51443
     0.60184
     0.82037
     0.77666
     0.60184
     0.73296
     0.51443
     0.90778
     0.73296
     0.55814
     0.82037
     0.73296
     0.86407
     0.95148
     0.95148
     1.08260
     0.99519
     0.90778
     0.82037
     0.90778
     0.95148
     1.12630
     0.82037
     1.17001
     0.86407
     0.73296
     0.77666
     0.77666
     1.08260
     0.95148
     0.60184
     0.55814
     0.51443
     0.90778
     0.60184
     0.64555
     0.51443
     0.60184
     0.25220
     0.55814
     0.90778
     0.60184
     0.55814
     0.77666
     0.68925
     0.99519
     0.77666
     0.60184
     0.77666
     0.90778
     0.82037
     0.86407
     0.86407
     0.60184
     0.60184
     0.47073
     1.03889
     0.55814
     0.51443
     0.51443
     0.16479
     0.82037
     0.38332
     0.60184
     0.47073
     0.51443
     0.33961
    -0.22856
     0.03368
     0.07738
     0.51443
     0.60184
     1.12630
     1.65077
     1.51965
     1.17001
     1.17001
     0.82037
     0.55814
     0.77666
     1.43224
     1.43224
     1.17001
     1.60706
     1.17001
     0.42702
     0.03368
    -0.35967
     0.03368
     0.99519
     0.90778
     0.64555
     0.07738
    -0.27226
    -0.18485
    -0.57820
    -0.62190
    -0.44708
    -0.27226
    -0.53449
     0.33961
    -0.27226
    -0.53449
    -0.88413
    -0.70931
    -0.66561
    -1.36489
    -2.37011
    -1.97676
    -1.49601
    -1.14636
    -0.88413
    -1.19007
    -1.36489
    -2.23899
    -2.98198
    -3.68126
    -3.24421
    -2.50122
    -1.97676
    -3.46274
    -3.63756
    -4.77389
    -4.90501
    -3.85608
    -4.24943
    -3.81238
    -3.94349
    -4.11832
    -2.28270
    -2.37011
    -2.98198
    -2.85087
    -2.10788
    -0.75302
    -1.05895
    -1.10266
    -0.31597
     0.16479
     0.12109
     0.60184
     0.42702
     0.86407
     1.03889
     1.03889
     1.12630
     1.03889
     1.25742
     1.51965
     1.43224
     1.51965
     1.30112
     1.34483
     1.65077
     2.00041
     1.47595
     1.82559
     1.60706
     1.51965
     1.43224
     1.34483
     1.34483
     1.30112
     1.25742
     0.90778
     0.95148
     0.86407
     0.77666
     0.73296
     0.68925
     0.95148
     0.77666
     0.82037
     0.55814
     0.60184
     0.64555
     0.68925
     0.77666
     0.82037
     0.68925
     0.64555
     0.60184
     0.77666
     0.90778
     0.82037
     0.68925
     0.68925
     0.99519
     0.86407
     0.90778
     0.99519
     0.95148
     0.90778
     0.68925
     0.86407
     1.25742
     1.34483
     1.21371
     0.99519
     1.12630
     1.12630
     1.12630
     0.99519
     1.51965
     1.12630
     1.17001
     0.86407
     1.08260
     0.77666
     0.68925
     0.90778
     0.86407
     0.77666
     0.86407
     0.60184
     0.73296
     0.55814
     0.25220
     0.16479
     0.25220
     0.12109
     0.07738
     0.03368
     0.03368
    -0.44708
    -0.40338
    -0.35967
    -0.53449
    -1.01525
    -0.40338
    -0.09744
     0.38332
     0.29591
     0.07738
     0.25220
     0.38332
     0.12109
     0.03368
     0.73296
     1.03889
     0.77666
     1.34483
     0.95148
     1.38854
     1.25742
     0.68925
     0.68925
     0.51443
     0.73296
     1.08260
     0.60184
     0.55814
     1.17001
     0.99519
     0.82037
     0.82037
     1.69447
     1.17001
     0.82037
     1.21371
     1.17001
     0.33961
    -0.27226
     0.20850
     0.51443
     0.25220
    -0.53449
    -0.57820
    -0.31597
    -0.84043
    -0.97154
    -1.05895
    -1.32118
    -1.67083
    -1.53971
    -1.27748
    -1.36489
    -1.14636
    -0.88413
    -1.10266
    -1.45230
    -0.92784
    -1.01525
    -0.79672
    -0.40338
    -0.57820
    -0.44708
    -0.14115
    -0.40338
    -0.14115
    -0.01003
    -0.14115
     0.51443
     0.51443
     0.60184
     0.16479
     0.12109
     0.20850
     0.42702
     0.55814
     0.68925
     0.51443
     0.51443
    -0.35967
    -0.35967
    -0.57820
    -0.97154
    -1.40860
    -1.49601
    -1.49601
    -1.84565
    -2.37011
    -4.07461
    -4.20573
    -3.37533
    -3.24421
    -3.33162
    -6.43469
    -7.04656
    -5.34206
    -4.86130
    -5.91023
    -5.91023
    -4.51166
    -4.29314
    -4.11832
    -4.11832
    -3.63756
    -2.98198
    -2.54493
    -1.93306
    -1.58342
    -1.05895
    -0.40338
     0.12109
     0.16479
     0.33961
     0.47073
     0.68925
     0.73296
     0.77666
     0.64555
     0.77666
     0.25220
     0.73296
     0.64555
     0.16479
     0.16479
    -0.01003
     0.38332
     0.29591
     0.12109
     0.20850
     0.07738
     0.07738
    -0.09744
    -0.27226
    -0.31597
    -0.40338
    -0.31597
    -0.27226
    -0.44708
    -0.22856
    -0.44708
    -0.57820
    -0.40338
    -0.40338
    -0.53449
    -0.27226
    -0.31597
    -0.18485
    -0.22856
    -0.49079
    -0.53449
    -0.49079
    -0.44708
    -0.22856
    -0.27226
    -0.31597
    -0.22856
    -0.53449
    -0.05374
    -0.27226
    -0.01003
    -0.18485
    -0.62190
    -0.53449
    -0.22856
     0.20850
     0.07738
    -0.09744
     0.20850
     0.07738
    -0.22856
     0.07738
     0.12109
     0.03368
     0.07738
     0.60184
     0.33961
     0.25220
    -0.18485
    -0.01003
    -0.01003
     0.03368
     0.25220
     0.42702
     0.82037
     0.60184
     0.55814
     0.95148
     1.12630
     0.73296
     0.90778
     1.51965
     1.34483
     1.25742
     0.55814
     0.82037
     1.17001
     0.95148
     0.90778
     0.64555
     0.33961
     0.29591
     0.16479
     0.03368
    -0.01003
     0.25220
     0.38332
     0.51443
     0.33961
    -0.05374
     0.33961
     0.42702
     0.68925
     0.77666
     0.77666
     0.60184
     0.68925
     0.82037
     0.90778
     0.68925
     0.60184
     0.47073
     0.47073
     0.68925
     0.55814
    -0.01003
     0.38332
     0.07738
     0.20850
     0.25220
     0.38332
     0.16479
     0.16479
     0.12109
     0.20850
    -0.01003
    -0.01003
    -0.27226
    -0.35967
    -0.53449
    -0.49079
    -0.75302
    -0.84043
    -1.19007
    -1.53971
    -1.58342
    -1.19007
    -1.40860
    -1.80194
    -2.23899
    -2.15158
    -2.19529
    -2.28270
    -2.06417
    -2.10788
    -2.32640
    -1.71453
    -1.88935
    -2.06417
    -1.84565
    -1.75824
    -1.19007
    -1.05895
    -0.97154
    -0.84043
    -0.88413
    -0.84043
    -0.40338
    -0.18485
    -0.31597
    -0.09744
    -0.14115
     0.51443
     0.38332
     0.16479
    -0.22856
    -0.31597
    -0.09744
    -0.35967
    -0.97154
    -1.14636
    -0.09744
    -0.57820
    -1.19007
    -0.84043
    -1.32118
    -2.32640
    -2.28270
    -1.45230
    -0.92784
    -1.27748
    -1.14636
    -0.44708
    -0.09744
    -0.14115
     0.38332
    -0.88413
    -1.05895
    -0.22856
    -0.97154
    -1.27748
    -0.49079
    -1.53971
    -1.49601
    -1.49601
    -0.84043
    -1.53971
    -1.80194
    -1.71453
    -1.62712
    -1.93306
    -2.28270
    -1.49601
    -1.67083
    -1.27748
    -0.97154
    -0.79672
    -0.31597
    -0.01003
    -0.09744
    -0.05374
     0.20850
     0.38332
    -0.09744
     0.25220
     0.16479
     0.25220
     0.29591
     1.03889
     1.51965
     1.60706
     1.30112
     0.90778
     1.73818
     1.51965
     1.86929
     1.82559
     2.04411
     2.21893
     2.17523
     2.13152
     1.78188
     1.95670
     1.34483
     1.17001
     1.47595
     1.51965
     1.30112
     1.08260
     0.73296
     0.90778
     0.68925
     0.38332
     0.33961
     0.55814
     0.20850
     0.25220
     0.20850
     0.33961
     0.29591
     0.33961
     0.20850
     0.47073
     0.25220
     0.33961
     0.33961
     0.20850
     0.25220
    -0.22856
    -0.40338
     0.16479
     0.16479
     0.07738
    -0.18485
    -0.31597
    -0.35967
    -0.09744
    -0.09744
     0.12109
    -0.27226
     0.07738
     0.16479
     0.20850
     0.29591
     0.64555
     0.60184
     0.99519
     1.03889
     0.90778
     1.17001
     1.25742
     1.03889
     0.95148
     1.08260
     1.21371
     1.43224
     1.25742
     0.90778
     0.86407
     0.68925
     0.64555
     0.20850
     0.03368
     0.25220
    -0.14115
    -0.35967
    -0.01003
    -0.05374
    -0.27226
    -0.22856
    -0.31597
    -0.35967
    -0.09744
    -0.14115
    -0.09744
    -0.22856
     0.07738
    -0.14115
     0.20850
     0.64555
     0.42702
     0.47073
     0.64555
     0.90778
     0.95148
     0.86407
     1.12630
     0.77666
     0.77666
     0.90778
     0.77666
     1.30112
     1.25742
     1.08260
     0.95148
     1.03889
     1.25742
     1.25742
     1.03889
     0.99519
     0.82037
     0.77666
     0.82037
     0.60184
     0.55814
     0.47073
     0.77666
     0.99519
     0.77666
     0.77666
     0.25220
     0.38332
     0.51443
     0.12109
     0.60184
     1.08260
     0.77666
     0.38332
    -0.22856
    -0.09744
     0.77666
     0.77666
     0.12109
    -0.57820
    -0.14115
     0.16479
    -0.49079
    -0.66561
    -0.27226
    -0.14115
    -0.44708
    -0.49079
    -0.31597
    -0.57820
    -0.35967
    -0.40338
    -1.05895
    -0.49079
     0.29591
     0.29591
     0.86407
     0.77666
     0.29591
    -0.35967
    -0.27226
    -0.49079
     0.33961
     0.33961
    -0.01003
     0.25220
    -0.62190
    -1.19007
    -1.01525
    -1.05895
    -0.27226
    -1.49601
    -2.23899
    -1.05895
    -0.92784
    -0.27226
     0.55814
     0.33961
    -0.49079
    -0.53449
     0.47073
    -0.05374
     0.16479
     0.42702
     0.51443
     0.90778
     0.95148
     0.64555
     0.12109
     0.33961
    -0.31597
    -0.40338
    -0.05374
    -0.53449
    -2.02047
    -1.62712
     0.03368
    -0.09744
    -0.35967
    -0.35967
    -0.14115
    -0.31597
    -0.01003
     0.29591
     0.16479
     0.55814
     0.77666
     0.99519
     1.21371
     1.78188
     1.73818
     1.56336
     1.69447
     1.30112
     1.51965
     1.56336
     1.65077
     1.30112
     1.65077
     1.73818
     1.30112
     1.78188
     1.38854
     1.73818
     1.08260
     1.17001
     1.12630
     0.86407
     1.17001
     1.30112
     1.25742
     1.25742
     1.21371
     1.25742
     1.12630
     0.86407
     0.47073
     0.55814
     0.77666
     0.86407
     0.47073
     0.68925
     0.73296
     0.29591
     0.42702
     0.20850
     0.33961
     0.47073
     0.29591
     0.60184
     0.47073
     0.51443
     0.29591
     0.68925
     0.90778
     0.90778
     0.82037
     1.12630
     1.25742
     0.86407
     1.17001
     1.38854
     1.38854
     1.34483
     1.03889
     0.90778
     0.68925
     0.77666
     0.90778
     1.17001
     0.86407
     0.60184
     0.55814
     0.33961
     0.64555
     0.47073
     0.42702
     0.29591
     0.51443
     0.38332
     0.20850
     0.20850
     0.73296
     0.77666
     0.95148
     0.86407
     0.82037
     0.20850
     0.60184
     0.68925
     0.68925
     0.86407
     0.68925
     0.73296
     0.68925
     0.51443
     0.42702
     0.38332
     0.25220
     0.64555
     0.55814
     0.38332
     0.38332
     0.12109
    -0.01003
     0.33961
     0.47073
     0.51443
     0.20850
     0.25220
     0.29591
     0.60184
     0.42702
     0.42702
     0.60184
     0.60184
     0.99519
     0.82037
     0.51443
     0.51443
     0.77666
     0.60184
     0.25220
     0.60184
     0.33961
    -0.09744
     0.16479
     0.51443
     0.16479
    -0.14115
    -0.31597
     0.16479
     0.25220
    -0.01003
    -0.14115
    -0.70931
    -1.36489
    -1.27748
    -0.75302
     0.47073
    -0.05374
    -0.31597
    -0.31597
    -0.84043
    -1.36489
    -1.01525
    -0.57820
    -0.49079
    -0.88413
    -0.66561
    -0.53449
    -0.18485
    -0.18485
    -0.31597
    -0.53449
     0.29591
     0.25220
     0.47073
     1.03889
     0.20850
    -0.18485
     0.03368
     0.77666
     1.12630
     0.73296
     0.82037
     0.99519
     0.68925
     0.64555
     0.25220
     0.42702
     0.82037
     0.68925
     0.16479
     0.07738
    -0.09744
    -0.01003
     0.03368
    -0.01003
    -0.22856
    -0.35967
    -0.57820
     0.03368
    -0.09744
     0.20850
     0.16479
    -0.22856
    -0.18485
     0.16479
     0.42702
     0.38332
     0.42702
     0.33961
     0.51443
     0.16479
    -0.22856
    -0.14115
    -0.01003
    -0.01003
    -0.18485
     0.03368
    -0.14115
    -0.18485
    -0.05374
     0.47073
     0.68925
    -0.22856
     0.03368
     0.60184
     0.03368
    -0.40338
     0.03368
     0.42702
     0.47073
     0.47073
     0.47073
    -0.05374
    -0.18485
     0.03368
    -0.31597
    -0.14115
     0.12109
    -0.09744
    -0.14115
    -0.09744
    -0.05374
     0.33961
    -0.18485
     0.07738
     0.33961
     0.25220
     0.33961
    -0.22856
     0.07738
     0.03368
    -0.05374
    -0.14115
     0.42702
    -0.01003
    -0.31597
    -0.18485
     0.25220
     0.07738
     0.16479
    -0.01003
     0.38332
     0.16479
     0.42702
     0.42702
     0.29591
     0.20850
     0.33961
     0.20850
     0.51443
     0.33961
     0.33961
     0.38332
     0.20850
     0.47073
     0.20850
     0.29591
    -0.18485
     0.07738
    -0.22856
    -0.14115
     0.03368
    -0.01003
    -0.57820
    -0.66561
    -0.57820
    -0.57820
    -0.53449
    -0.79672
    -0.53449
    -0.75302
    -0.75302
    -0.44708
    -0.57820
    -0.40338
    -0.27226
    -0.31597
    -0.57820
    -0.66561
    -0.40338
    -0.14115
     0.25220
     0.07738
    -0.92784
    -1.10266
    -0.18485
    -0.75302
    -0.70931
    -1.88935
    -1.53971
    -0.01003
     0.25220
     0.16479
    -0.22856
    -0.14115
    -0.49079
    -0.22856
     0.12109
    -0.22856
     0.25220
     1.30112
     1.12630
     0.95148
     0.99519
     0.99519
     1.08260
     1.60706
     1.65077
     1.69447
     1.12630
     0.38332
    -0.05374
    -0.75302
    -0.35967
     0.12109
     0.47073
    -0.66561
    -0.79672
    -0.75302
    -0.88413
    -1.45230
    -1.45230
    -1.36489
    -1.10266
    -1.23377
    -1.27748
    -0.92784
    -0.88413
    -0.49079
    -0.01003
     0.60184
     0.86407
     0.99519
     1.34483
     1.47595
     1.65077
     1.51965
     1.86929
     1.78188
     1.65077
     1.91300
     1.78188
     1.78188
     1.82559
     1.56336
     1.56336
     1.51965
     1.78188
     0.86407
     0.90778
     1.34483
     1.69447
     1.08260
     1.86929
     1.08260
     0.60184
     0.95148
     0.90778
     1.12630
     0.60184
     0.25220
     0.77666
     0.51443
     0.47073
     0.16479
    -0.05374
    -0.53449
    -0.62190
    -0.84043
    -0.31597
    -0.75302
    -0.31597
    -0.18485
    -0.75302
    -0.66561
    -0.84043
    -0.70931
    -0.57820
    -0.62190
    -0.01003
    -0.09744
    -0.01003
    -0.18485
    -0.31597
    -0.18485
    -0.35967
    -0.40338
     0.03368
    -0.09744
    -0.14115
    -0.09744
    -0.01003
    -0.14115
    -0.53449
    -0.97154
    -0.84043
    -0.40338
    -0.57820
    -0.75302
    -0.57820
    -0.92784
    -1.19007
    -1.49601
    -1.23377
    -1.45230
    -1.36489
    -1.58342
    -1.40860
    -1.53971
    -1.62712
    -1.53971
    -1.58342
    -1.32118
    -1.40860
    -1.40860
    -1.27748
    -1.32118
    -1.40860
    -1.32118
    -1.10266
    -0.88413
    -1.40860
    -1.14636
    -1.32118
    -0.92784
    -1.36489
    -1.05895
    -1.36489
    -1.32118
    -1.14636
    -1.05895
    -0.97154
    -1.01525
    -1.01525
    -0.92784
    -0.70931
    -0.35967
    -0.14115
     0.12109
     0.25220
    -0.22856
    -0.75302
    -0.84043
    -0.70931
    -0.75302
    -0.79672
    -0.40338
    -1.01525
    -1.53971
    -1.53971
    -1.71453
    -1.88935
    -2.06417
    -1.45230
    -2.15158
    -3.06939
    -2.93828
    -3.06939
    -2.28270
    -2.67604
    -2.50122
    -1.32118
    -1.53971
    -1.71453
    -1.84565
    -2.10788
    -1.84565
    -1.84565
    -1.67083
    -1.40860
    -0.92784
    -0.70931
    -0.92784
    -0.88413
    -0.40338
    -0.09744
     0.20850
     0.99519
     0.86407
     1.17001
     0.99519
     0.33961
     0.42702
    -0.01003
    -0.49079
    -0.18485
     0.33961
     0.25220
     0.03368
    -1.05895
    -0.70931
    -1.05895
    -1.88935
    -2.15158
    -2.23899
    -1.88935
    -1.75824
    -1.75824
    -1.53971
    -1.01525
    -1.05895
    -0.66561
    -0.40338
     0.07738
    -0.01003
     0.47073
     0.68925
     0.99519
     0.64555
     1.21371
     1.34483
     1.43224
     1.91300
     1.78188
     1.51965
     1.03889
     1.30112
     1.43224
     1.47595
     1.43224
     0.95148
     0.68925
     0.16479
     0.73296
     0.60184
     0.51443
     0.20850
    -0.27226
    -0.22856
     0.12109
     0.47073
     0.47073
     0.38332
     0.42702
     0.68925
     0.51443
     0.68925
     0.51443
     0.68925
     1.03889
     1.34483
     1.38854
     1.69447
     1.51965
     1.30112
     1.34483
     1.38854
     1.30112
     0.68925
     0.95148
     1.34483
     1.17001
     1.34483
     0.99519
     1.12630
     1.25742
     1.17001
     0.90778
     1.17001
     0.90778
     0.16479
     0.68925
     0.60184
     0.51443
     0.29591
     0.99519
     0.68925
     0.20850
    -0.35967
    -0.75302
    -0.40338
    -0.31597
    -0.27226
    -0.01003
    -0.14115
    -0.27226
    -0.84043
    -0.97154
    -0.66561
    -0.66561
    -0.79672
    -0.62190
    -0.62190
    -1.01525
    -1.10266
    -1.14636
    -1.53971
    -1.58342
    -1.53971
    -1.75824
    -1.80194
    -1.36489
    -1.45230
    -1.71453
    -1.71453
    -1.80194
    -1.71453
    -1.88935
    -1.36489
    -1.36489
    -1.01525
    -1.14636
    -0.88413
    -0.84043
    -0.57820
    -0.57820
    -0.49079
    -0.01003
    -0.01003
     0.07738
     0.16479
    -0.09744
    -0.22856
    -0.05374
     0.51443
     0.73296
     0.73296
     0.77666
     0.25220
    -0.18485
    -0.14115
    -0.31597
    -0.40338
     0.03368
    -0.01003
    -0.57820
    -0.79672
    -0.66561
    -0.88413
    -0.62190
    -0.88413
    -0.70931
    -0.70931
    -0.62190
    -0.66561
    -0.75302
    -0.31597
    -0.22856
    -0.75302
    -0.35967
     0.12109
     0.25220
     0.16479
    -0.14115
    -1.01525
    -1.01525
    -1.10266
    -0.97154
    -1.19007
    -1.14636
    -1.19007
    -1.23377
    -1.62712
    -2.02047
    -2.54493
    -2.19529
    -1.53971
    -1.32118
    -1.75824
    -1.49601
    -1.75824
    -1.53971
    -0.79672
    -0.44708
    -0.40338
    -0.62190
    -0.18485
     0.47073
     0.68925
     0.64555
     0.42702
     0.51443
     1.21371
     1.12630
     0.86407
     0.95148
     1.34483
     1.12630
     1.12630
     0.86407
     0.64555
     0.77666
     0.68925
     0.25220
     0.25220
     0.20850
    -0.05374
    -0.18485
     0.07738
     0.03368
    -0.97154
    -0.75302
    -0.35967
    -0.31597
    -0.66561
    -0.92784
    -0.66561
    -0.05374
    -0.18485
     0.12109
    -0.22856
    -0.31597
    -0.35967
    -0.40338
    -0.35967
     0.20850
    -0.05374
     0.07738
     0.29591
     0.33961
     0.51443
     0.47073
     0.42702
     0.60184
     0.33961
     0.38332
     0.47073
     0.38332
     0.42702
     0.42702
     0.60184
     1.25742
     1.03889
     0.51443
     0.12109
     0.16479
     0.47073
     0.77666
     0.64555
     0.55814
     0.42702
     0.68925
     0.99519
     1.08260
     0.86407
     0.77666
     0.25220
     0.86407
     0.99519
     1.12630
     0.82037
     0.55814
     0.60184
     1.08260
     1.17001
     0.86407
     0.07738
     0.16479
    -0.09744
     0.82037
     0.86407
     0.64555
     0.33961
     0.68925
     2.04411
     1.69447
     0.73296
     0.64555
     0.47073
     0.99519
     1.78188
     1.56336
     1.38854
     1.65077
     1.34483
     0.99519
     1.34483
     1.25742
     1.60706
     1.69447
     1.38854
     1.03889
     1.34483
     0.77666
     1.08260
     1.25742
     1.25742
     1.38854
     0.90778
     1.25742
     1.08260
     0.73296
     0.64555
     0.29591
     0.20850
     0.29591
     0.60184
     0.25220
    -0.09744
    -0.22856
     0.25220
    -0.18485
    -0.75302
    -0.57820
     0.25220
     0.77666
     0.95148
    -0.09744
    -0.27226
    -0.01003
     0.29591
     0.55814
     0.60184
     0.77666
     0.82037
     0.95148
     0.77666
     0.47073
     0.60184
     0.47073
     0.55814
     0.25220
     0.07738
    -0.01003
     0.07738
    -0.22856
    -0.27226
    -0.57820
    -0.57820
    -0.31597
     0.07738
    -0.14115
    -0.31597
     0.07738
    -0.01003
    -0.70931
     0.07738
    -0.27226
    -0.35967
    -0.18485
    -0.09744
     0.38332
     0.29591
     0.25220
     0.29591
     0.51443
    -0.22856
     0.20850
     0.25220
     0.29591
     0.42702
     0.68925
     0.51443
     0.38332
     0.29591
     0.42702
     0.60184
     0.82037
     0.86407
     0.47073
     0.33961
     0.38332
     0.68925
     0.60184
     0.68925
     0.51443
     0.25220
     0.55814
     0.38332
     0.33961
     0.20850
     0.29591
    -0.01003
    -0.31597
    -0.27226
     0.07738
    -0.49079
     0.16479
    -0.09744
    -0.22856
     0.03368
    -0.22856
    -0.44708
    -0.35967
     0.16479
     0.38332
     0.64555
     0.60184
     0.29591
     0.47073
     0.51443
     0.51443
     0.25220
     0.20850
     0.60184
     0.51443
     0.12109
     0.16479
    -0.09744
    -0.14115
    -0.14115
    -0.01003
     0.20850
     0.20850
     0.07738
    -0.01003
     0.33961
     0.25220
     0.16479
     0.16479
     0.51443
     0.68925
     0.68925
     0.42702
     0.42702
     0.38332
     0.47073
     0.55814
     0.51443
     0.29591
     0.16479
     0.42702
     0.42702
     0.12109
     0.03368
     0.12109
     0.42702
     0.33961
     0.42702
     0.16479
    -0.66561
    -0.27226
     0.16479
     0.29591
     0.51443
     1.21371
     1.03889
     0.47073
     0.07738
     0.25220
     0.29591
     0.42702
     0.64555
     0.29591
     0.33961
     0.51443
     0.47073
     0.33961
    -0.31597
    -0.57820
    -0.27226
    -0.14115
     0.07738
     0.20850
     0.29591
     0.29591
     0.42702
     0.29591
     0.60184
     0.86407
     1.25742
     1.08260
     1.47595
     1.60706
     1.60706
     1.69447
     1.56336
     1.95670
     1.82559
     1.51965
     1.34483
     1.08260
     1.08260
     1.34483
     0.95148
     1.08260
     1.12630
     1.51965
     1.08260
     0.95148
     1.03889
     1.34483
     0.95148
     0.99519
     0.95148
     0.29591
     0.51443
     0.33961
     0.82037
     0.90778
     0.51443
     0.47073
     0.47073
     0.07738
     0.29591
    -0.35967
    -0.01003
    -0.09744
    -0.01003
    -0.01003
     0.07738
     0.12109
    -0.14115
    -0.22856
    -0.18485
     0.42702
     0.12109
    -0.05374
     0.29591
    -0.35967
     0.07738
    -0.01003
     0.07738
     0.33961
     0.68925
     0.82037
     0.99519
     1.30112
     1.08260
     1.03889
     0.77666
     0.95148
     0.86407
     1.03889
     1.17001
     1.12630
     0.64555
     0.25220
     0.55814
     0.42702
     0.29591
     0.16479
     0.20850
     0.03368
     0.07738
     0.25220
    -0.27226
     0.29591
     0.20850
     0.20850
     0.07738
     0.25220
     0.25220
     0.55814
     0.47073
     0.47073
    -0.05374
     0.16479
     0.29591
     0.42702
     0.68925
     0.47073
     0.47073
     0.16479
     0.51443
     0.16479
     0.33961
     0.77666
     0.42702
     0.16479
     0.42702
     0.60184
     0.42702
     0.68925
     0.51443
     0.68925
     0.60184
     0.68925
     0.20850
     0.20850
     0.20850
     0.16479
     0.33961
     0.29591
    -0.22856
    -0.97154
    -1.19007
    -1.67083
    -2.02047
    -1.80194
    -1.97676
    -1.19007
    -1.75824
    -1.84565
    -1.97676
    -2.06417
    -1.93306
    -1.75824
    -1.27748
    -0.22856
    -0.31597
    -0.40338
    -0.27226
     0.42702
     0.68925
     0.47073
     0.47073
     0.33961
     0.47073
     0.60184
     0.73296
     0.95148
     0.60184
     0.33961
    -1.10266
    -1.14636
    -0.70931
    -0.22856
    -0.01003
     0.07738
     0.12109
     0.03368
    -0.79672
    -1.58342
    -1.19007
    -0.27226
    -0.31597
    -0.27226
    -0.31597
    -0.14115
    -0.14115
     0.42702
     0.12109
    -0.40338
    -0.35967
     0.16479
     0.12109
     0.29591
     0.73296
     0.47073
     0.90778
     0.99519
     1.34483
     1.56336
     1.51965
     1.65077
     1.65077
     1.60706
     2.35005
     2.43746
     2.35005
     2.39375
     2.74340
     2.48116
     2.13152
     2.30634
     2.26264
     2.08782
     1.78188
     1.69447
     1.60706
     1.17001
     1.17001
     0.90778
     0.99519
     0.55814
     0.20850
     0.38332
     0.25220
     0.25220
     0.07738
    -0.09744
    -0.22856
     0.07738
    -0.14115
    -0.09744
    -0.27226
     0.12109
     0.20850
     0.16479
     0.07738
     0.20850
     0.12109
     0.33961
     0.55814
     0.25220
    -0.09744
    -0.05374
    -0.05374
     0.25220
     0.55814
     0.20850
     0.12109
     0.42702
     0.86407
     1.95670
     3.39897
     3.09304
     1.60706
     0.07738
    -0.27226
    -0.27226
    -0.53449
    -0.88413
    -1.27748
    -1.58342
    -1.49601
    -1.71453
    -1.97676
    -3.41903
    -4.16202
    -4.55537
    -4.42425
    -4.59907
    -4.90501
    -4.29314
    -4.16202
    -3.20051
    -2.85087
    -3.33162
    -2.67604
    -2.19529
    -1.88935
    -2.32640
    -2.06417
    -2.37011
    -2.32640
    -1.40860
    -0.97154
    -0.70931
    -1.14636
    -2.19529
    -2.06417
    -1.53971
    -0.97154
    -0.84043
    -0.22856
    -0.27226
    -0.09744
     0.07738
    -0.40338
    -0.62190
    -0.79672
    -0.79672
    -0.84043
    -0.31597
     0.29591
     0.07738
     0.07738
    -0.09744
    -0.49079
    -0.14115
    -0.01003
    -0.18485
    -0.09744
    -0.14115
    -0.05374
    -0.09744
     0.03368
    -0.14115
    -0.49079
    -0.40338
     0.07738
    -0.18485
    -0.18485
    -0.49079
    -0.27226
    -0.35967
    -0.49079
    -0.70931
    -0.66561
    -0.53449
    -0.70931
    -0.49079
    -0.31597
    -0.40338
    -0.35967
    -0.40338
    -0.27226
    -0.22856
    -0.57820
    -0.49079
    -0.27226
     0.12109
    -0.18485
    -0.09744
     0.16479
     0.07738
     0.20850
     0.47073
    -0.49079
    -1.32118
    -0.40338
    -0.14115
    -0.01003
    -0.35967
    -0.79672
    -0.14115
    -0.18485
    -0.44708
    -0.35967
    -0.27226
    -0.18485
    -0.09744
    -0.01003
     0.55814
     0.29591
    -0.01003
     0.51443
     0.29591
     0.68925
     1.34483
     0.47073
    -0.22856
    -0.09744
    -0.01003
    -0.01003
     0.20850
    -0.01003
    -0.35967
    -0.44708
    -0.18485
    -0.70931
    -0.27226
    -0.40338
    -0.35967
    -0.53449
    -0.62190
    -0.27226
    -0.14115
     0.12109
     0.20850
     0.03368
    -0.05374
     0.47073
     0.33961
     0.47073
     0.03368
    -0.31597
     0.07738
    -0.09744
     0.12109
    -0.09744
     0.03368
     0.16479
     0.16479
    -0.18485
    -0.09744
    -0.18485
    -0.18485
    -0.35967
    -0.18485
    -0.27226
    -0.14115
    -0.14115
    -0.22856
    -0.27226
    -0.31597
    -0.75302
    -0.57820
    -0.09744
    -0.01003
    -0.44708
    -0.57820
    -0.49079
    -0.49079
    -0.31597
    -0.40338
    -0.31597
    -0.35967
    -0.27226
    -0.57820
    -0.49079
    -0.22856
    -0.31597
    -0.18485
     0.07738
    -0.22856
    -0.05374
    -0.01003
     0.20850
    -0.01003
    -0.14115
    -0.22856
     0.12109
     0.07738
     0.12109
     0.07738
     0.33961
     0.38332
     0.29591
     1.21371
     1.03889
    -0.27226
    -0.92784
    -2.67604
    -3.85608
    -3.81238
    -3.11310
    -2.76345
    -3.20051
    -3.59385
    -3.59385
    -4.29314
    -4.20573
    -4.90501
    -5.07983
    -4.77389
    -4.24943
    -3.98720
    -2.85087
    -2.50122
    -1.84565
    -1.49601
    -1.27748
    -0.84043
    -0.35967
    -0.05374
    -0.14115
    -0.62190
    -0.14115
     0.12109
     0.25220
    -0.18485
    -0.01003
     0.20850
    -0.22856
    -0.01003
     0.29591
     0.29591
     0.07738
    -0.01003
     0.07738
    -0.14115
    -0.14115
    -0.05374
    -0.35967
    -0.01003
     0.07738
     0.20850
     0.29591
     0.68925
     0.16479
    -0.14115
    -0.27226
    -0.40338
     0.07738
     0.38332
     0.33961
     0.20850
     0.33961
     0.07738
     0.03368
     0.20850
     0.20850
     0.20850
    -0.01003
     0.33961
     0.42702
     0.42702
     0.51443
     0.47073
     0.77666
     0.86407
     0.99519
     0.90778
     0.77666
     1.08260
     1.25742
     1.08260
     0.95148
     0.95148
     0.68925
     0.77666
     0.99519
     1.03889
     1.08260
     0.82037
     0.64555
     0.73296
     0.51443
     0.33961
     0.25220
     0.29591
     0.47073
     0.20850
     0.25220
    -0.01003
     0.07738
     0.07738
     0.29591
     0.07738
     0.16479
    -0.01003
     0.16479
     0.12109
     0.16479
    -0.01003
     0.33961
     0.38332
     0.29591
     0.47073
     0.55814
     0.68925
     0.90778
     0.68925
     0.90778
     0.77666
     0.77666
     0.77666
     0.90778
     0.95148
     0.55814
     0.29591
     0.33961
     0.16479
     0.38332
    -0.31597
    -0.44708
    -0.31597
    -0.35967
    -0.88413
    -0.53449
    -0.84043
    -1.36489
    -1.36489
    -1.49601
    -0.75302
    -1.10266
    -1.10266
    -1.05895
    -0.31597
    -0.75302
    -0.79672
    -0.97154
    -0.57820
    -0.18485
    -0.62190
    -0.49079
    -0.57820
    -0.40338
    -0.53449
    -0.40338
    -0.49079
    -0.75302
    -1.01525
    -0.84043
    -0.84043
    -0.62190
    -1.05895
    -0.88413
    -0.88413
    -0.84043
    -0.88413
    -1.27748
    -1.45230
    -1.49601
    -0.79672
    -0.97154
    -1.10266
    -0.97154
    -0.92784
    -1.32118
    -1.36489
    -1.23377
    -1.10266
    -1.19007
    -1.36489
    -1.36489
    -1.27748
    -1.05895
    -0.22856
    -0.18485
    -0.22856
    -0.92784
    -1.93306
    -3.11310
    -4.20573
    -4.16202
    -3.94349
    -3.37533
    -3.02569
    -3.55015
    -3.72497
    -4.16202
    -4.24943
    -3.94349
    -3.33162
    -3.68126
    -3.85608
    -2.67604
    -1.45230
    -0.66561
    -0.57820
    -0.31597
     0.16479
     0.68925
     0.86407
     1.34483
     1.86929
     1.43224
     1.30112
     1.21371
     0.82037
     0.77666
     0.33961
     0.68925
     1.03889
     1.08260
     1.17001
     0.99519
     0.55814
     0.51443
     0.64555
     0.38332
     0.60184
     0.33961
     0.68925
     0.38332
     0.60184
     0.77666
     0.68925
     0.64555
     0.90778
     0.68925
     0.82037
     0.51443
     0.55814
     0.60184
     0.60184
     0.68925
     0.47073
     0.47073
     0.33961
     0.42702
     0.33961
     0.51443
     0.51443
     0.25220
     0.20850
     0.38332
     0.51443
     0.07738
     0.33961
     0.12109
     0.38332
     0.55814
     0.16479
     0.16479
     0.16479
     0.25220
    -0.18485
     0.16479
     0.42702
    -0.01003
    -0.09744
     0.12109
     0.07738
     0.12109
    -0.05374
     0.03368
     0.25220
     0.16479
     0.20850
     0.16479
     0.29591
     0.29591
     0.25220
     0.64555
     0.73296
     0.29591
     0.33961
     0.60184
     0.68925
     0.33961
     0.64555
     0.25220
     0.29591
    -0.22856
    -0.14115
    -0.09744
    -0.22856
     0.07738
     0.07738
    -0.01003
     0.20850
     0.20850
    -0.14115
    -0.31597
    -0.40338
     0.16479
     0.20850
     0.25220
     0.51443
     0.33961
     0.07738
     0.51443
     0.29591
     0.33961
    -0.01003
     0.16479
     0.12109
     0.20850
     0.03368
    -0.09744
     0.25220
     0.42702
     0.38332
     0.51443
     0.29591
     0.47073
     0.29591
     0.60184
     0.77666
     0.16479
     0.64555
     0.60184
     0.68925
     0.99519
     0.73296
     0.73296
     0.60184
     0.33961
     0.47073
     0.68925
     0.73296
     0.55814
     0.47073
     0.86407
     0.68925
     0.29591
     0.16479
     0.29591
     0.25220
    -0.01003
    -0.18485
    -0.05374
     0.07738
    -0.49079
    -0.49079
    -0.97154
    -0.35967
    -0.14115
     0.16479
     0.47073
     0.29591
    -0.66561
    -1.36489
    -1.71453
    -1.40860
    -0.70931
    -0.62190
    -1.19007
    -1.40860
    -0.49079
    -0.62190
    -1.27748
    -2.28270
    -1.71453
    -0.97154
    -1.23377
    -1.23377
    -1.19007
    -1.19007
    -1.53971
    -0.57820
     0.16479
     0.12109
    -0.22856
     0.82037
     0.38332
    -0.27226
    -0.01003
    -0.44708
    -0.75302
    -0.35967
     0.51443
     1.30112
     1.43224
     1.17001
     0.47073
     0.16479
    -0.01003
     0.64555
     0.77666
     0.86407
     0.90778
     0.90778
     1.08260
     0.86407
     1.08260
     0.86407
     0.82037
     0.95148
     0.99519
     1.03889
     0.86407
     0.60184
     0.51443
     0.99519
     1.21371
     0.99519
     1.03889
     0.95148
     0.90778
     0.90778
     0.86407
     0.90778
     0.82037
     0.82037
     0.68925
     0.99519
     0.99519
     0.68925
     0.55814
     0.77666
     0.86407
     0.68925
     0.95148
     0.77666
     0.55814
     0.60184
     0.73296
     0.77666
     0.90778
     0.90778
     0.73296
     0.82037
     1.12630
     0.90778
     0.99519
     0.95148
     1.12630
     0.86407
     0.86407
     0.90778
     0.99519
     0.99519
     1.08260
     0.47073
     0.33961
     0.07738
     0.51443
     0.77666
     0.82037
     0.60184
    -0.01003
     0.20850
     0.33961
     0.60184
     0.25220
     0.51443
     0.55814
     0.60184
     0.47073
     0.68925
     0.77666
     0.73296
     0.77666
     0.90778
     0.64555
     0.64555
     0.55814
     0.60184
     0.77666
     1.03889
     0.64555
     0.77666
     0.51443
     0.60184
     0.68925
     0.73296
     0.73296
     1.03889
     0.82037
     0.68925
     0.73296
     0.95148
     0.86407
     0.38332
     0.68925
     0.82037
     0.99519
     0.64555
     0.55814
     0.47073
     0.25220
     0.33961
     0.03368
    -0.01003
     0.29591
     0.12109
    -0.09744
    -0.01003
     0.03368
    -0.35967
    -0.27226
    -0.01003
    -0.09744
    -0.27226
     0.07738
     0.20850
    -0.18485
    -0.40338
     0.20850
     0.68925
     0.33961
     0.42702
     0.60184
     0.68925
     0.29591
    -0.09744
    -0.49079
    -0.22856
    -0.01003
     0.20850
     0.51443
    -0.18485
    -0.09744
    -0.27226
    -0.18485
    -0.18485
    -0.49079
    -0.57820
    -0.79672
    -0.14115
    -0.14115
    -0.40338
    -0.66561
    -0.27226
    -0.62190
    -0.62190
    -0.57820
    -0.44708
    -0.05374
     0.29591
     0.51443
     0.38332
    -0.01003
    -1.05895
    -0.79672
    -0.40338
     0.73296
     0.55814
    -0.01003
     0.20850
     0.29591
     0.77666
     0.51443
    -0.31597
    -0.84043
    -0.88413
    -0.92784
    -0.09744
     0.33961
    -0.35967
    -0.88413
     0.20850
     0.47073
    -0.66561
    -0.75302
    -0.01003
     0.42702
     0.33961
     0.12109
     0.29591
     0.51443
     0.60184
     0.12109
     0.33961
    -0.05374
     0.47073
     0.77666
     0.90778
     0.33961
     0.33961
     0.20850
    -0.14115
     0.07738
    -0.22856
     0.03368
     0.38332
     0.47073
    -0.01003
    -0.01003
     0.07738
     0.07738
     0.29591
     0.25220
     0.12109
     0.29591
     0.60184
     0.60184
     0.07738
     0.42702
     0.60184
     0.60184
     0.64555
     0.47073
     0.42702
     0.29591
     0.29591
     0.33961
     0.20850
     0.47073
     0.51443
     0.47073
     0.64555
     0.33961
     0.42702
     0.29591
     0.73296
     0.60184
     0.55814
     1.12630
     0.99519
     0.73296
     0.68925
     0.77666
     0.77666
     0.95148
     1.30112
     0.86407
     0.77666
     0.95148
     0.60184
     0.25220
     0.64555
     0.77666
     0.99519
     0.64555
     0.60184
     0.82037
     0.73296
     0.60184
     0.77666
     0.73296
     0.64555
     0.82037
     0.64555
     0.68925
     0.77666
     0.33961
     0.86407
     0.42702
     0.25220
     0.38332
     0.20850
     0.03368
    -0.14115
     0.03368
    -0.18485
    -0.09744
     0.03368
    -0.09744
    -0.05374
    -0.05374
    -0.18485
    -0.22856
    -0.14115
     0.07738
    -0.18485
     0.07738
     0.03368
     0.03368
     0.07738
    -0.01003
     0.20850
     0.07738
     0.12109
     0.16479
     0.25220
     0.25220
     0.20850
    -0.14115
    -0.14115
     0.33961
    -0.01003
    -0.44708
    -0.53449
    -0.44708
    -0.35967
    -1.05895
    -0.62190
    -0.84043
    -0.97154
    -0.88413
    -1.53971
    -1.67083
    -1.58342
    -1.36489
    -2.02047
    -1.97676
    -2.23899
    -2.19529
    -1.93306
    -2.06417
    -0.88413
    -0.53449
    -0.88413
    -0.70931
    -0.62190
    -0.97154
    -1.58342
    -1.01525
    -0.49079
    -0.44708
    -0.35967
     0.51443
     0.42702
     0.25220
     0.16479
    -0.31597
    -1.10266
    -1.40860
    -1.36489
    -0.84043
    -0.27226
     0.42702
     0.25220
    -0.27226
    -0.01003
     0.20850
    -0.35967
    -0.66561
    -0.75302
    -0.84043
    -0.14115
     0.29591
     0.20850
    -0.35967
    -0.49079
    -0.27226
    -0.57820
    -0.49079
     0.25220
     0.29591
    -0.79672
    -0.92784
    -0.92784
    -0.57820
    -0.01003
     0.12109
     0.16479
     0.03368
     0.16479
     0.16479
     0.33961
     0.07738
     0.33961
     0.38332
     0.73296
     0.38332
     0.86407
     0.73296
     0.99519
     1.03889
     1.56336
     1.43224
     1.47595
     1.34483
     1.25742
     1.25742
     1.21371
     1.08260
     1.03889
     0.99519
     0.60184
     0.16479
     0.55814
     0.20850
     0.25220
     0.07738
    -0.09744
    -0.27226
    -0.18485
    -0.53449
    -0.31597
    -0.22856
    -0.40338
    -0.31597
    -0.57820
    -0.14115
    -0.18485
    -0.22856
    -0.09744
    -0.01003
    -0.01003
    -0.27226
    -0.22856
     0.33961
    -0.01003
    -0.01003
     0.25220
    -0.05374
    -0.01003
     0.07738
    -0.05374
    -0.05374
    -0.27226
    -0.01003
    -0.01003
     0.16479
    -0.18485
    -0.27226
    -0.40338
    -0.31597
    -0.62190
    -0.79672
    -0.57820
    -0.66561
    -0.92784
    -0.70931
    -0.70931
    -1.01525
    -1.10266
    -0.97154
    -0.88413
    -1.14636
    -0.92784
    -1.36489
    -1.32118
    -0.84043
    -0.97154
    -1.05895
    -0.97154
    -1.01525
    -0.92784
    -0.66561
    -0.79672
    -0.49079
    -0.22856
    -0.35967
     0.07738
    -0.35967
    -0.84043
    -1.19007
    -1.23377
    -0.75302
    -0.31597
    -0.66561
    -1.32118
    -1.97676
    -2.15158
    -2.19529
    -1.71453
    -1.67083
    -1.71453
    -2.10788
    -2.67604
    -3.06939
    -2.50122
    -2.67604
    -2.85087
    -2.76345
    -2.06417
    -1.97676
    -1.88935
    -1.36489
    -1.40860
    -0.84043
    -1.14636
    -1.45230
    -1.14636
    -1.19007
    -0.92784
    -0.14115
     0.16479
     0.25220
     0.47073
     0.47073
     0.55814
     0.33961
     0.12109
     0.12109
     0.07738
     0.42702
     0.51443
     0.47073
     0.33961
     0.55814
     0.42702
     0.07738
     0.25220
     0.38332
     0.38332
     0.20850
     0.77666
     0.47073
    -0.01003
     0.07738
     0.33961
     0.25220
    -0.40338
    -0.35967
    -0.62190
    -0.27226
    -0.18485
    -0.18485
    -0.35967
    -1.05895
    -1.71453
    -2.63234
    -3.02569
    -1.53971
     0.20850
     0.29591
    -1.05895
    -1.01525
    -1.27748
    -1.58342
    -0.97154
    -0.92784
    -0.53449
    -0.05374
     0.07738
     0.42702
     0.12109
     0.03368
     0.47073
     1.34483
     0.95148
     0.86407
     0.33961
     0.42702
     0.42702
     0.16479
    -0.01003
    -0.09744
    -0.22856
    -0.05374
     0.25220
    -0.09744
    -0.14115
    -0.66561
    -0.92784
    -0.88413
    -0.70931
    -0.84043
    -0.57820
    -0.75302
    -0.84043
    -0.62190
    -0.44708
    -0.35967
    -0.27226
    -0.01003
    -0.18485
    -0.14115
    -0.01003
     0.07738
    -0.31597
    -0.27226
    -0.22856
     0.03368
    -0.01003
     0.33961
     0.07738
     0.07738
     0.07738
     0.12109
     0.20850
     0.12109
    -0.05374
     0.07738
     0.60184
     0.38332
     0.16479
     0.29591
     0.60184
     0.38332
     0.42702
     0.38332
     0.25220
     0.20850
     0.29591
     0.60184
     0.60184
     0.51443
     0.38332
     0.29591
     0.51443
     0.51443
     0.42702
     0.25220
     0.55814
     0.55814
     0.25220
     0.42702
     0.47073
     0.55814
     0.60184
     0.51443
     0.47073
     0.51443
     0.60184
     0.42702
     0.47073
     0.42702
     0.55814
    -0.01003
     0.20850
     0.25220
    -0.22856
     0.07738
     0.07738
    -0.05374
    -0.22856
    -0.62190
    -0.75302
    -0.53449
    -0.53449
    -1.19007
    -0.92784
    -0.66561
    -0.75302
    -1.32118
    -0.75302
    -0.53449
    -0.49079
    -0.01003
     0.03368
     0.07738
     0.12109
     0.16479
    -0.18485
    -0.57820
     0.07738
     0.20850
     0.51443
     0.86407
     0.47073
     0.12109
    -0.53449
    -0.27226
    -0.05374
    -0.01003
    -0.14115
    -0.53449
    -0.53449
    -0.44708
     0.12109
     0.07738
     0.29591
    -0.35967
    -0.62190
    -0.05374
     0.07738
     0.29591
     0.12109
     0.16479
     0.16479
     0.07738
     0.25220
     0.12109
     0.12109
     0.16479
     0.29591
     0.51443
     0.38332
     0.29591
     0.55814
     0.51443
     0.55814
     0.82037
     0.86407
     1.30112
     1.08260
     0.42702
    -0.27226
    -0.35967
    -0.92784
    -0.35967
     0.16479
     0.68925
     0.12109
    -0.97154
    -1.45230
    -1.80194
    -1.10266
    -0.35967
    -0.57820
     0.38332
     0.73296
     0.03368
     0.12109
     0.82037
     1.51965
     0.99519
     0.55814
     0.77666
     0.77666
     0.16479
     0.07738
     0.16479
     0.60184
     0.99519
     0.42702
    -0.27226
    -0.49079
    -0.92784
    -1.49601
    -1.32118
    -0.92784
    -0.44708
    -0.88413
    -1.19007
    -1.67083
    -0.75302
    -1.01525
    -1.40860
    -1.19007
    -1.10266
    -1.14636
    -1.32118
    -1.23377
    -1.19007
    -1.36489
    -1.01525
    -0.14115
     0.33961
     0.07738
     0.07738
     0.68925
     0.86407
     0.55814
     0.60184
     0.42702
     0.86407
     1.25742
     1.17001
     0.77666
     0.86407
     0.42702
     0.55814
     0.29591
     0.55814
    -0.09744
     0.03368
     0.20850
     0.16479
     0.20850
     0.12109
    -0.01003
     0.12109
    -0.01003
     0.16479
     0.07738
     0.29591
    -0.01003
    -0.14115
     0.07738
     0.29591
     0.07738
     0.16479
     0.20850
     0.38332
     0.20850
     0.03368
     0.12109
    -0.35967
    -0.49079
    -0.40338
    -0.44708
    -0.18485
    -0.40338
    -0.44708
    -0.57820
    -0.18485
    -0.53449
    -0.84043
    -0.88413
    -0.57820
    -0.27226
    -0.05374
     0.12109
    -0.14115
    -0.01003
     0.03368
     0.42702
     1.17001
     1.21371
     0.99519
     0.90778
     1.25742
     1.12630
     1.38854
     1.69447
     1.65077
     1.60706
     1.73818
     1.43224
     1.47595
     1.78188
     1.38854
     1.43224
     1.38854
     1.51965
     1.25742
     0.86407
     1.12630
     1.17001
     1.03889
     0.95148
     0.86407
     1.08260
     1.12630
     1.12630
     1.17001
     0.99519
     0.77666
     0.68925
     0.68925
     1.30112
     1.21371
     0.77666
     1.12630
     0.90778
     0.99519
     0.55814
     0.60184
     0.33961
     0.42702
     0.51443
     0.42702
     0.51443
     0.03368
    -0.14115
    -0.44708
    -0.31597
    -0.40338
    -0.57820
    -0.35967
    -0.62190
    -0.49079
    -0.66561
    -1.01525
    -0.62190
    -0.31597
    -0.18485
     0.16479
     0.12109
     0.03368
     0.20850
     0.42702
     0.82037
     0.99519
     0.82037
     0.38332
     0.38332
     0.47073
     0.29591
     0.33961
    -0.14115
     0.20850
     0.20850
     0.12109
    -0.22856
    -0.57820
    -0.70931
    -0.44708
    -0.27226
     0.33961
     0.25220
     0.07738
     0.55814
     1.21371
     1.38854
     1.25742
     0.86407
     0.99519
     0.99519
     1.03889
     1.21371
     1.21371
     1.25742
     0.95148
     0.86407
     1.17001
     0.55814
     0.12109
    -0.44708
     0.03368
     0.03368
     0.16479
    -0.18485
    -0.35967
     0.07738
    -0.14115
    -0.01003
     0.38332
    -0.14115
    -0.09744
     0.16479
     0.60184
     0.60184
    -0.22856
    -0.70931
    -0.62190
     0.73296
     0.60184
    -0.01003
    -0.09744
    -0.97154
    -0.53449
    -0.53449
    -0.40338
    -0.84043
    -1.53971
    -1.19007
    -0.84043
    -0.75302
    -1.19007
    -1.67083
    -2.19529
    -1.58342
    -1.19007
    -0.79672
    -0.70931
    -0.79672
    -0.75302
    -0.92784
    -0.88413
    -1.10266
    -1.05895
    -0.84043
    -1.32118
    -0.88413
    -0.92784
    -0.70931
    -0.49079
    -0.88413
    -0.88413
    -1.36489
    -1.71453
    -2.10788
    -2.10788
    -1.93306
    -1.36489
    -1.14636
    -1.10266
    -1.32118
    -1.53971
    -1.36489
    -1.05895
    -1.23377
    -1.05895
    -1.01525
    -0.40338
    -0.31597
    -0.62190
    -0.05374
     0.03368
     0.47073
     0.42702
     0.38332
     0.29591
     0.51443
     0.55814
     0.77666
     0.73296
     0.90778
     0.77666
     0.55814
     0.68925
     0.33961
     0.64555
     0.47073
     0.42702
     0.25220
     0.29591
     0.64555
     0.51443
     0.42702
    -0.01003
     0.16479
     0.29591
     0.03368
    -0.05374
    -0.01003
     0.12109
     0.16479
    -0.18485
    -0.31597
    -0.22856
    -0.35967
    -0.05374
    -0.49079
    -0.49079
    -0.40338
    -0.44708
    -0.49079
    -0.22856
    -0.31597
    -0.27226
    -0.05374
    -0.01003
     0.12109
     0.16479
     0.16479
     0.51443
     0.25220
     0.33961
     0.38332
     0.60184
     0.64555
     0.77666
     0.42702
     0.64555
     0.64555
     0.25220
     0.12109
     0.25220
     0.20850
    -0.09744
    -0.27226
    -0.31597
    -0.53449
    -0.40338
    -0.14115
    -0.66561
    -0.35967
    -0.57820
    -0.49079
    -0.14115
    -0.22856
    -0.27226
    -0.09744
    -0.05374
     0.20850
     0.03368
     0.25220
     0.47073
     0.60184
     0.68925
     0.73296
     0.29591
     0.16479
     0.20850
     0.16479
     0.33961
     0.38332
     0.07738
    -0.14115
    -0.09744
     0.03368
    -0.01003
    -0.22856
    -0.40338
    -0.49079
    -0.40338
    -0.49079
    -0.09744
     0.25220
    -0.01003
    -0.09744
    -0.01003
     0.16479
     0.03368
    -0.14115
    -0.53449
    -0.22856
    -0.27226
    -0.35967
    -0.14115
    -0.27226
    -0.75302
    -1.01525
    -1.32118
    -1.36489
    -1.27748
    -1.19007
    -0.88413
    -0.40338
    -0.75302
    -1.27748
    -1.01525
    -1.84565
    -2.85087
    -2.50122
    -1.40860
    -0.01003
     0.33961
    -0.70931
    -1.67083
    -1.23377
    -1.01525
    -0.40338
    -0.66561
     0.12109
    -0.49079
    -1.27748
    -0.57820
    -0.53449
    -0.40338
    -0.70931
    -0.70931
    -0.40338
    -1.01525
    -1.14636
    -1.40860
    -1.49601
    -1.49601
    -1.71453
    -1.45230
    -1.27748
    -0.57820
    -0.79672
    -0.70931
    -0.57820
    -0.57820
    -0.70931
     0.29591
     0.68925
     0.55814
     0.77666
     0.33961
     0.64555
     0.90778
     0.68925
     0.64555
     0.03368
     0.16479
     0.38332
     0.42702
     0.68925
     0.33961
     0.64555
     0.64555
     0.73296
     0.64555
     0.47073
    -0.75302
    -2.23899
    -1.62712
    -0.66561
     0.33961
     0.12109
    -0.14115
    -0.40338
    -0.92784
    -1.01525
    -0.97154
    -0.92784
    -0.70931
    -0.40338
    -0.35967
    -0.27226
     0.29591
     0.25220
     0.42702
     0.60184
     0.68925
     0.38332
     0.33961
     0.55814
     0.42702
     0.29591
     0.25220
     0.25220
     0.33961
     0.16479
     0.33961
     0.25220
     0.20850
     0.29591
     0.07738
     0.16479
     0.29591
     0.33961
     0.20850
     0.77666
     0.29591
     0.38332
     0.25220
    -0.27226
    -0.18485
     0.33961
     0.29591
    -0.14115
    -0.35967
    -0.75302
    -0.53449
    -0.66561
    -0.75302
    -0.62190
    -1.05895
    -0.53449
    -0.75302
    -1.32118
    -1.19007
    -0.88413
    -0.53449
    -0.53449
    -0.66561
    -0.40338
    -0.27226
     0.07738
    -0.05374
    -0.05374
     0.29591
     0.29591
     0.12109
     0.25220
     0.38332
     0.38332
     0.33961
     0.38332
     0.29591
     0.03368
     0.33961
     0.16479
     0.38332
     0.12109
    -0.40338
    -0.31597
    -0.35967
    -0.35967
    -0.66561
    -0.57820
    -0.22856
    -0.62190
    -0.53449
    -0.40338
    -0.27226
    -0.75302
    -0.88413
    -0.49079
    -0.44708
    -0.14115
     0.03368
     0.12109
     0.07738
    -0.01003
    -0.01003
     0.38332
     0.55814
     0.29591
     0.86407
     0.77666
     0.42702
     0.60184
     0.20850
    -0.31597
    -0.44708
    -0.49079
    -0.31597
    -0.92784
    -0.92784
    -1.19007
    -1.01525
    -2.10788
    -2.28270
    -3.11310
    -2.98198
    -2.89457
    -2.89457
    -2.93828
    -3.24421
    -2.80716
    -2.23899
    -2.23899
    -1.97676
    -2.02047
    -1.80194
    -1.71453
    -1.10266
    -0.75302
    -0.44708
     0.03368
     0.20850
     0.47073
     0.77666
     0.99519
     0.73296
    -0.44708
    -0.35967
     0.07738
     0.29591
    -0.05374
    -0.27226
    -0.57820
    -0.75302
    -1.10266
    -1.49601
    -1.62712
    -3.06939
    -2.15158
    -0.79672
    -0.97154
    -1.27748
    -1.05895
    -0.40338
    -0.79672
    -0.75302
    -0.70931
    -2.15158
    -2.58863
    -1.05895
     0.25220
     0.38332
     0.55814
    -0.09744
    -0.18485
    -0.62190
    -0.88413
    -0.75302
    -0.84043
    -0.79672
    -0.31597
    -0.09744
     0.33961
     0.33961
     0.07738
     0.20850
     0.07738
     0.07738
     0.38332
     0.42702
     0.38332
     0.47073
     0.55814
     0.73296
     0.68925
     0.64555
     0.60184
     0.86407
     0.82037
     0.86407
     1.08260
     0.86407
     1.03889
     0.95148
     1.12630
     1.17001
     1.25742
     0.82037
     0.86407
     0.82037
     0.60184
     0.60184
     0.20850
     0.07738
    -0.22856
     0.03368
    -0.22856
     0.16479
     0.07738
    -0.27226
    -0.70931
    -0.01003
    -0.22856
    -0.40338
    -0.27226
    -0.14115
     0.29591
     0.33961
     0.25220
     0.20850
     0.68925
     1.08260
     0.95148
     1.03889
     0.99519
     0.77666
     0.68925
     0.95148
     0.90778
     0.99519
     0.99519
     1.03889
     1.34483
     0.77666
     0.86407
     0.73296
     0.77666
     0.68925
     0.20850
     0.20850
     0.16479
     0.20850
     0.16479
     0.25220
     0.55814
    -0.01003
    -0.01003
    -0.22856
    -0.01003
    -0.22856
    -0.35967
    -0.14115
     0.16479
     0.42702
     0.20850
     0.29591
     0.51443
    -0.09744
     0.16479
     0.47073
     0.55814
     0.51443
     0.33961
     0.47073
     0.68925
     0.20850
     0.47073
    -0.01003
    -0.14115
     0.07738
    -0.22856
    -0.49079
    -0.66561
    -0.70931
    -1.10266
    -1.23377
    -1.14636
    -1.27748
    -1.40860
    -1.71453
    -2.58863
    -2.37011
    -2.41381
    -2.19529
    -2.15158
    -1.93306
    -1.67083
    -1.27748
    -1.67083
    -1.84565
    -1.58342
    -1.01525
    -0.57820
    -0.27226
    -0.35967
    -0.01003
    -0.09744
    -0.05374
     0.29591
     0.07738
    -0.09744
    -0.18485
    -0.40338
    -0.84043
    -0.27226
    -0.18485
    -0.53449
    -0.53449
    -0.92784
    -0.62190
    -1.14636
    -1.14636
    -0.75302
    -0.44708
    -0.05374
     0.16479
     0.07738
    -0.14115
     0.07738
     0.47073
     0.29591
    -0.09744
    -0.27226
    -0.70931
    -0.75302
    -0.18485
    -0.57820
    -1.45230
    -1.45230
    -1.62712
    -1.19007
    -0.40338
    -0.62190
    -1.32118
    -1.40860
    -0.66561
    -0.57820
    -0.70931
    -1.05895
    -0.40338
    -0.01003
     0.47073
     0.95148
     0.42702
     0.16479
     0.33961
    -0.01003
     0.12109
     0.29591
     1.12630
     1.51965
     1.43224
     1.30112
     1.38854
     1.51965
     1.51965
     1.78188
     1.95670
     2.52487
     2.52487
     2.26264
     2.21893
     2.08782
     2.13152
     1.51965
     1.34483
     1.43224
     1.47595
     1.51965
     1.25742
     0.82037
     0.60184
     0.77666
     0.73296
     1.17001
     0.90778
     0.82037
     0.77666
     1.08260
     1.12630
     1.38854
     1.47595
     1.51965
     1.65077
     1.34483
     1.38854
     1.73818
     1.65077
     1.65077
     1.47595
     1.69447
     1.65077
     1.51965
     1.34483
     1.30112
     1.25742
     1.21371
     1.21371
     1.25742
     1.12630
     1.03889
     1.12630
     0.95148
     1.03889
     0.99519
     0.55814
     0.60184
     0.86407
     0.60184
     0.33961
     0.33961
     0.29591
     0.16479
     0.03368
    -0.01003
    -0.01003
    -0.14115
    -0.27226
    -0.27226
    -0.01003
    -0.27226
    -0.66561
    -0.31597
    -0.31597
    -0.44708
    -0.14115
    -0.27226
    -0.53449
    -0.79672
    -1.01525
    -1.01525
    -1.10266
    -1.19007
    -1.40860
    -1.53971
    -1.32118
    -1.71453
    -2.19529
    -2.28270
    -2.85087
    -2.58863
    -2.54493
    -2.41381
    -2.45752
    -2.06417
    -1.80194
    -1.88935
    -1.40860
    -0.88413
    -0.70931
    -0.75302
    -0.01003
     0.20850
     0.42702
     0.99519
     1.08260
     0.64555
     1.47595
     1.91300
     1.91300
     1.78188
     1.69447
     1.43224
     1.17001
     0.86407
     1.17001
     0.77666
     0.77666
     1.12630
     0.99519
     0.86407
     0.68925
     0.20850
    -0.27226
    -0.01003
    -0.14115
    -0.44708
    -0.92784
    -0.49079
    -0.53449
    -0.49079
    -0.88413
    -0.84043
    -0.57820
    -0.66561
    -0.84043
    -0.92784
    -0.92784
    -0.49079
    -0.05374
    -0.40338
    -0.66561
    -0.57820
    -0.57820
    -0.88413
    -0.53449
     0.12109
     0.16479
    -0.05374
    -0.35967
    -0.27226
    -0.79672
    -1.19007
    -0.92784
    -0.66561
    -0.57820
    -0.35967
    -0.92784
    -0.53449
    -1.01525
    -0.44708
    -0.49079
    -0.75302
    -0.79672
    -1.19007
    -0.57820
    -0.09744
    -0.57820
    -0.40338
    -0.22856
    -0.75302
    -2.54493
    -1.67083
    -0.35967
     0.07738
    -0.22856
     0.07738
    -0.53449
    -1.19007
    -0.79672
    -0.75302
    -0.66561
    -0.53449
     0.07738
    -0.09744
    -0.14115
    -0.14115
     0.25220
    -0.09744
     0.20850
     0.51443
     0.33961
     0.16479
     0.33961
     0.64555
     0.60184
     0.86407
     0.68925
     0.55814
     0.82037
     0.73296
     0.86407
     0.99519
     1.17001
     1.12630
     0.86407
     1.17001
     1.03889
     1.34483
     1.17001
     0.90778
     0.77666
     0.99519
     0.68925
     1.12630
     1.30112
     1.25742
     1.03889
     1.17001
     0.95148
     1.03889
     0.68925
     1.25742
     1.03889
     1.30112
     0.82037
     0.64555
     0.64555
     0.99519
     0.95148
     0.68925
     0.64555
     0.86407
     0.82037
     0.86407
     0.86407
     0.60184
     0.60184
     0.82037
     0.99519
     0.95148
     0.68925
     0.16479
    -0.01003
    -0.31597
    -0.18485
    -0.44708
    -0.35967
    -0.22856
    -0.66561
    -1.23377
    -1.19007
    -1.36489
    -1.93306
    -2.10788
    -1.45230
    -1.27748
    -1.40860
    -1.40860
    -1.23377
    -0.92784
    -0.75302
    -0.62190
    -0.57820
    -0.49079
    -0.35967
    -0.44708
    -0.31597
    -0.01003
     0.25220
     0.07738
     0.77666
     0.90778
    -0.14115
    -0.44708
    -0.18485
     0.07738
     0.33961
     0.07738
    -0.01003
    -0.09744
     0.29591
    -0.14115
    -0.01003
     0.20850
     0.29591
     0.12109
     0.07738
     0.29591
     0.33961
     0.20850
     0.33961
     0.42702
     0.55814
     0.47073
     0.64555
     0.42702
     0.29591
     0.12109
    -0.18485
    -0.27226
     0.07738
    -0.01003
     0.03368
     0.25220
    -0.40338
    -1.23377
    -1.62712
    -1.71453
    -1.32118
    -0.75302
    -0.84043
    -0.88413
    -0.49079
    -1.05895
    -1.36489
    -1.32118
    -0.75302
    -0.49079
    -0.75302
    -0.09744
    -0.01003
     0.20850
     0.16479
     0.42702
     0.77666
     0.90778
     0.60184
     0.55814
     0.07738
     0.29591
     0.51443
     0.68925
     0.82037
     0.64555
     0.07738
    -0.01003
     0.16479
    -0.27226
    -0.18485
     0.07738
    -0.31597
     0.12109
     0.20850
     0.90778
     0.16479
    -1.14636
    -0.92784
    -1.14636
    -0.84043
    -0.62190
    -0.09744
     0.20850
    -0.70931
    -0.79672
    -1.23377
    -0.97154
    -0.62190
    -0.57820
    -0.70931
    -0.27226
    -0.31597
     0.03368
     0.07738
    -0.09744
     0.51443
     0.38332
     0.51443
     0.68925
     0.60184
     0.33961
     0.60184
     1.08260
     1.03889
     0.60184
     0.90778
     0.95148
     0.86407
     0.86407
     0.86407
     0.03368
    -0.01003
     0.16479
    -0.14115
     0.07738
     0.07738
     0.07738
    -0.09744
    -0.01003
    -0.44708
    -0.35967
    -0.49079
    -0.35967
    -0.44708
    -0.40338
    -0.31597
    -0.18485
    -0.35967
     0.12109
     0.20850
    -0.01003
     0.07738
    -0.01003
     0.07738
    -0.01003
     0.03368
    -0.01003
     0.07738
    -0.31597
     0.16479
     0.07738
    -0.22856
    -0.35967
    -0.35967
    -0.01003
    -0.05374
    -0.40338
    -0.40338
    -0.53449
    -0.57820
    -0.40338
    -0.44708
    -0.35967
    -0.57820
    -0.40338
    -0.22856
    -0.01003
     0.20850
    -0.35967
    -0.97154
    -0.53449
     0.55814
     0.55814
     0.42702
     0.60184
     0.64555
     0.29591
     0.73296
     0.47073
     0.64555
     0.55814
     0.25220
     0.60184
     0.60184
     0.68925
     0.64555
     0.38332
     1.03889
     0.60184
    -0.09744
     0.12109
     0.33961
     0.38332
     0.38332
     0.47073
     0.55814
     0.42702
     0.47073
     0.47073
     0.29591
    -0.01003
     0.07738
    -0.18485
     0.55814
     0.51443
     0.12109
    -0.18485
    -0.44708
    -0.22856
    -0.05374
    -0.09744
    -0.40338
    -0.44708
    -0.31597
    -0.57820
    -0.49079
    -0.53449
    -0.70931
    -0.75302
    -0.75302
    -0.35967
    -0.57820
    -0.31597
    -0.22856
    -0.49079
    -0.09744
    -0.22856
     0.16479
     0.38332
     0.16479
     0.25220
     0.38332
     0.51443
     0.47073
     0.03368
     0.07738
     0.29591
     0.07738
    -0.09744
    -0.14115
     0.03368
    -0.01003
    -0.49079
    -0.70931
    -0.66561
    -0.62190
    -0.35967
    -0.40338
    -0.01003
    -0.01003
    -0.92784
    -1.10266
    -0.18485
    -0.53449
    -0.49079
    -0.22856
    -0.66561
    -0.92784
    -0.84043
    -0.49079
    -0.97154
    -1.14636
    -1.53971
    -1.01525
    -1.67083
    -2.15158
    -1.71453
    -1.93306
    -1.27748
    -0.66561
    -1.53971
    -1.49601
    -1.36489
    -1.19007
    -1.36489
    -1.27748
    -1.01525
    -0.70931
    -0.75302
    -0.57820
    -0.27226
    -0.01003
    -0.14115
    -0.01003
     0.25220
    -0.35967
    -0.88413
    -1.27748
    -0.97154
    -0.57820
    -0.70931
    -0.49079
    -0.18485
    -0.97154
    -1.19007
    -1.62712
    -1.19007
    -1.05895
    -0.97154
    -1.32118
    -1.05895
    -0.70931
    -0.62190
    -0.70931
    -0.62190
    -0.40338
    -0.22856
    -0.27226
    -0.18485
     0.07738
    -0.01003
     0.07738
    -0.14115
     0.07738
    -0.09744
    -0.14115
    -0.18485
    -0.01003
    -0.05374
    -0.01003
    -0.09744
    -0.31597
    -0.14115
     0.03368
    -0.35967
    -0.09744
    -0.40338
    -0.57820
    -0.75302
    -0.31597
    -0.70931
    -0.53449
    -0.62190
    -0.57820
    -0.31597
    -0.40338
    -0.27226
    -0.53449
    -0.70931
    -0.88413
    -0.84043
    -0.53449
    -0.18485
    -0.49079
    -0.57820
    -0.53449
    -0.49079
    -0.40338
    -0.44708
    -0.31597
    -0.14115
    -0.01003
    -0.05374
    -0.01003
     0.16479
    -0.09744
     0.29591
     0.60184
     0.42702
     0.29591
     0.29591
     0.38332
     0.51443
     0.77666
     0.47073
     0.16479
     0.51443
     0.29591
    -0.01003
     0.07738
    -0.27226
    -0.18485
    -0.18485
    -0.35967
    -0.35967
    -0.14115
    -0.44708
    -0.35967
    -0.49079
    -0.44708
    -0.35967
    -0.18485
     0.12109
    -0.75302
    -0.92784
    -1.88935
    -3.15680
    -2.98198
    -2.23899
    -1.45230
    -1.36489
    -1.27748
    -1.97676
    -2.50122
    -2.45752
    -2.15158
    -1.88935
    -1.88935
    -1.10266
    -0.70931
    -0.62190
     0.03368
    -0.14115
     0.12109
     0.12109
     0.20850
     0.51443
     0.86407
     0.68925
     0.55814
     0.25220
     0.55814
     0.77666
     0.73296
     0.77666
     0.95148
     0.77666
     1.08260
     1.43224
     1.17001
     1.34483
     1.43224
     1.47595
     1.51965
     1.69447
     1.38854
     1.34483
     1.25742
     0.95148
     0.95148
     1.03889
     1.25742
     1.21371
     1.21371
     1.51965
     1.47595
     1.47595
     0.90778
     0.99519
     0.99519
     1.38854
     1.56336
     1.30112
     1.17001
     0.95148
     0.73296
     0.47073
     0.60184
     0.73296
     0.25220
     0.51443
     0.07738
     0.03368
    -0.09744
    -0.40338
    -0.40338
    -0.09744
    -0.44708
    -0.05374
    -0.01003
     0.03368
    -0.22856
    -0.66561
    -0.53449
     0.12109
     0.03368
     0.16479
     0.25220
     0.25220
    -0.49079
     0.12109
     0.20850
     0.16479
     0.33961
    -0.05374
     0.25220
     0.16479
     0.12109
    -0.35967
    -0.01003
     0.20850
    -0.40338
    -0.70931
    -1.14636
    -1.32118
    -1.14636
    -1.19007
    -1.88935
    -1.53971
    -1.23377
    -1.53971
    -2.76345
    -3.06939
    -2.98198
    -3.20051
    -2.54493
    -2.41381
    -2.15158
    -2.02047
    -1.32118
    -1.14636
    -1.53971
    -2.10788
    -2.19529
    -1.71453
    -1.32118
    -0.53449
    -0.18485
    -0.31597
    -0.09744
    -0.14115
    -0.27226
    -0.22856
    -0.18485
    -0.53449
    -0.14115
     0.25220
     0.20850
     0.64555
     0.25220
     0.16479
     0.29591
     0.86407
     1.03889
     1.08260
     0.86407
     1.12630
     0.86407
     0.73296
     0.99519
     1.12630
     0.77666
     0.90778
     0.73296
     0.60184
     0.55814
     0.38332
     0.47073
     0.73296
     0.38332
     0.42702
     0.42702
     0.29591
     0.60184
     0.25220
     0.82037
     0.55814
     0.51443
     0.42702
     0.77666
     0.90778
     0.77666
     0.60184
     0.68925
     0.55814
     1.30112
     0.99519
     0.68925
     0.60184
     0.95148
     0.55814
     0.95148
     0.86407
     0.33961
     0.20850
    -0.92784
    -0.79672
    -1.45230
    -2.37011
    -1.84565
    -1.40860
    -0.97154
    -1.27748
    -1.19007
    -1.97676
    -1.84565
    -2.19529
    -1.84565
    -1.45230
    -1.67083
    -1.10266
    -0.27226
     0.33961
     0.60184
     0.64555
     0.86407
     0.64555
     0.60184
     0.73296
     0.99519
     1.17001
     1.12630
     1.51965
     1.43224
     1.43224
     1.38854
     1.34483
     1.21371
     1.08260
     1.03889
     1.08260
     0.99519
     0.90778
     1.17001
     1.21371
     1.12630
     0.86407
     0.60184
     0.73296
     1.17001
     1.51965
     1.43224
     1.25742
     0.90778
     0.82037
     0.95148
     1.08260
     0.77666
     0.86407
     0.86407
     0.77666
     0.55814
     0.12109
     0.03368
    -0.09744
    -0.44708
    -0.40338
    -0.31597
    -0.84043
    -0.84043
    -0.70931
    -0.57820
    -0.70931
    -0.75302
    -0.53449
    -0.27226
    -0.49079
    -0.44708
    -0.53449
    -0.05374
    -0.14115
    -0.01003
    -0.57820
    -0.49079
    -0.49079
    -0.27226
    -0.27226
    -0.01003
    -0.35967
    -0.57820
    -0.49079
    -0.92784
    -1.14636
    -1.19007
    -1.36489
    -1.71453
    -1.88935
    -2.15158
    -2.19529
    -1.49601
    -1.40860
    -1.32118
    -1.53971
    -1.71453
    -1.93306
    -1.80194
    -1.58342
    -1.58342
    -1.14636
    -1.01525
    -0.70931
    -0.49079
    -0.97154
    -0.70931
    -0.57820
    -0.01003
     0.03368
     0.25220
    -0.01003
     0.25220
     0.29591
     0.77666
     0.64555
     0.77666
     0.99519
     1.38854
     1.21371
     1.51965
     1.34483
     1.03889
     1.21371
     1.51965
     1.65077
     1.43224
     1.34483
     1.12630
     1.12630
     1.12630
     0.68925
     0.90778
     0.64555
     0.99519
     0.77666
     1.08260
     0.68925
     0.60184
     0.60184
     0.82037
     0.86407
     0.60184
     0.64555
     1.03889
     0.86407
     0.99519
     0.90778
     0.73296
     0.95148
     0.55814
     1.03889
     1.12630
     1.08260
     1.17001
     1.12630
     0.60184
     1.08260
     0.95148
     0.77666
     0.16479
     0.38332
     0.29591
     0.55814
     0.38332
     0.47073
     0.47073
     0.16479
    -0.18485
     0.03368
     0.33961
     0.29591
     0.25220
     0.47073
     0.38332
     0.51443
     0.38332
     0.38332
     0.77666
     0.86407
     0.90778
     0.77666
     0.82037
     0.68925
     0.82037
     0.77666
     1.43224
     1.43224
     1.08260
     1.30112
     1.51965
     0.55814
     0.73296
     0.51443
    -0.01003
    -0.84043
    -1.32118
    -1.23377
    -1.01525
    -0.75302
    -0.92784
    -1.45230
    -1.45230
    -1.05895
    -1.80194
    -1.88935
    -1.58342
    -1.40860
    -0.92784
    -0.57820
    -0.22856
     0.12109
     0.73296
     0.42702
     0.77666
     0.82037
     0.77666
     0.77666
     1.03889
     0.99519
     1.12630
     1.12630
     1.25742
     1.38854
     1.43224
     1.47595
     1.21371
     1.08260
     0.42702
     0.47073
     0.29591
     0.29591
    -0.14115
    -0.27226
    -0.75302
    -1.40860
    -1.93306
    -2.06417
    -1.32118
    -1.01525
    -1.36489
    -1.84565
    -1.71453
    -1.67083
    -1.19007
    -0.75302
    -1.05895
    -1.14636
    -0.27226
     0.29591
     0.73296
    -0.14115
    -0.84043
     0.47073
     0.99519
     0.86407
     0.25220
     0.29591
     0.55814
     0.68925
     0.60184
     0.47073
     0.51443
     0.25220
     0.16479
    -0.31597
    -0.49079
    -0.05374
    -0.18485
     0.03368
     0.16479
    -0.01003
    -0.05374
    -0.01003
    -0.66561
    -0.79672
    -1.36489
    -1.36489
    -0.53449
     0.33961
     1.03889
     1.12630
     0.55814
     0.51443
     0.55814
     0.51443
     0.51443
     0.68925
     1.17001
     1.17001
     1.43224
     1.78188
     1.60706
     1.43224
     0.95148
     0.90778
     0.90778
     0.95148
     1.08260
     0.95148
     0.77666
     0.64555
     0.90778
     1.25742
     1.56336
     1.12630
     1.03889
     0.90778
     1.17001
     1.34483
     1.34483
     1.43224
     1.30112
     1.43224
     1.30112
     1.43224
     1.51965
     1.43224
     1.25742
     0.82037
     0.99519
     0.73296
     0.42702
     0.47073
     0.16479
     0.16479
     0.12109
     0.60184
     0.33961
     0.25220
    -0.18485
    -0.18485
    -0.18485
    -0.14115
    -0.14115
    -0.14115
     0.16479
    -0.01003
     0.07738
    -0.01003
     0.07738
     0.07738
     0.07738
    -0.01003
    -0.01003
     0.07738
    -0.01003
    -0.05374
    -0.27226
    -0.14115
     0.16479
    -0.22856
    -0.01003
     0.07738
    -0.18485
    -0.14115
     0.25220
     0.03368
    -0.62190
    -0.40338
    -0.31597
    -0.14115
    -0.09744
    -0.05374
    -0.22856
    -0.35967
    -0.35967
    -0.40338
    -0.40338
    -0.35967
    -0.62190
    -0.49079
    -0.18485
    -0.18485
    -0.18485
    -0.01003
     0.47073
     0.42702
     0.51443
     0.86407
     0.55814
     0.77666
     0.86407
     1.21371
     1.51965
     1.56336
     1.65077
     1.69447
     1.86929
     1.78188
     1.86929
     1.69447
     1.47595
     1.25742
     1.30112
     1.17001
     0.95148
     0.38332
     0.33961
    -0.01003
    -0.70931
    -0.53449
    -0.92784
    -0.84043
    -0.57820
    -0.70931
    -0.57820
    -0.97154
    -0.88413
    -0.75302
    -0.79672
    -0.79672
    -0.84043
    -0.53449
     0.07738
     0.86407
     0.68925
     0.60184
     0.77666
     1.03889
     0.42702
    -0.75302
    -1.53971
    -1.19007
    -1.49601
    -0.40338
    -0.40338
    -0.49079
    -1.14636
    -1.01525
    -0.75302
    -0.27226
    -0.57820
    -0.09744
    -0.18485
    -0.31597
     0.47073
     0.77666
     1.69447
     0.99519
     0.82037
     1.38854
     1.51965
     1.12630
     0.82037
     0.47073
     0.47073
    -0.01003
    -0.14115
    -0.53449
    -0.62190
    -1.01525
    -1.36489
    -1.14636
    -0.97154
    -0.84043
    -0.88413
    -0.92784
    -0.62190
    -0.57820
    -0.79672
    -0.75302
    -0.84043
    -0.62190
    -0.18485
    -0.05374
     0.47073
     0.07738
    -0.18485
     0.29591
     0.33961
     0.33961
     0.47073
     0.25220
     0.51443
     0.51443
     0.16479
     0.03368
     0.33961
     0.33961
     0.38332
    -0.27226
    -0.18485
    -0.40338
    -0.57820
    -0.18485
    -0.22856
    -0.57820
    -0.62190
    -0.53449
    -0.40338
    -0.22856
    -0.35967
    -0.27226
     0.16479
     0.38332
     0.64555
     0.25220
     0.60184
     1.03889
     1.17001
     0.99519
     1.25742
     1.78188
     1.43224
     1.60706
     1.73818
     1.60706
     1.69447
     1.34483
     1.51965
     1.51965
     1.08260
     1.51965
     1.25742
     1.47595
     1.21371
     0.82037
     1.08260
     1.03889
     1.03889
     0.86407
     0.60184
     0.68925
     0.90778
     0.82037
     0.90778
     0.90778
     0.55814
     0.68925
     0.33961
     0.47073
     0.73296
     0.47073
     0.29591
     0.77666
     0.38332
     0.51443
     0.47073
     0.33961
     0.16479
     0.51443
     0.64555
     0.25220
     0.20850
     0.29591
     0.20850
     0.29591
     0.60184
     0.47073
     0.29591
     0.33961
     0.47073
     0.25220
     0.33961
     0.42702
     0.29591
     0.25220
     0.25220
     0.25220
     0.20850
     0.25220
    -0.18485
    -0.31597
    -0.01003
    -0.40338
    -0.27226
    -0.49079
    -0.22856
    -0.75302
    -0.57820
    -0.49079
    -0.66561
    -0.75302
    -0.88413
    -0.88413
    -1.14636
    -0.92784
    -0.84043
    -0.49079
    -0.14115
    -0.22856
    -0.35967
    -0.40338
    -0.27226
    -0.01003
    -0.14115
    -0.01003
    -0.18485
     0.38332
     0.64555
     0.38332
     0.33961
     0.16479
     0.07738
     0.38332
     0.73296
     1.08260
     0.73296
     0.77666
     0.82037
     0.51443
     0.29591
     0.55814
     0.51443
     0.55814
     1.12630
     1.12630
     1.51965
     1.25742
     0.99519
     0.60184
    -0.01003
     0.25220
     0.55814
     0.42702
    -0.35967
    -0.14115
    -0.05374
    -0.22856
    -0.22856
    -0.18485
    -0.44708
    -0.70931
    -0.22856
     0.07738
    -0.53449
    -0.62190
    -0.79672
    -0.22856
     0.38332
     0.33961
     0.07738
    -0.18485
     0.51443
     0.42702
     0.33961
     0.68925
     0.20850
     0.29591
     0.29591
     0.60184
     0.12109
     0.25220
     0.25220
    -0.14115
    -0.62190
    -1.80194
    -1.27748
    -0.70931
    -0.35967
    -0.75302
    -1.19007
    -1.05895
    -1.36489
    -0.79672
    -1.14636
    -1.36489
    -0.92784
    -1.32118
    -0.92784
    -0.01003
     0.07738
    -0.05374
    -0.49079
    -0.31597
    -0.40338
    -0.49079
    -0.22856
     0.07738
     0.20850
    -0.49079
    -0.31597
     0.07738
     0.42702
     0.51443
     0.42702
    -0.09744
     0.82037
     1.34483
     1.08260
     1.08260
     0.95148
     1.30112
     1.51965
     1.34483
     0.77666
     0.38332
     0.51443
     0.86407
     0.86407
     1.03889
     0.33961
     0.07738
     0.20850
     0.20850
    -0.22856
    -0.05374
     0.07738
     0.07738
     0.25220
     0.20850
     0.29591
     0.42702
     0.07738
     0.07738
     0.25220
     0.29591
     0.42702
    -0.05374
     0.20850
     0.38332
     0.33961
     0.20850
     0.20850
     0.51443
     0.33961
     0.29591
     0.29591
     0.25220
     0.33961
     0.42702
     0.38332
     0.47073
     0.33961
     0.47073
     0.51443
     0.60184
     0.60184
     0.86407
     0.64555
     0.60184
     0.77666
     0.47073
     0.73296
     0.95148
     0.68925
     0.86407
     0.90778
     0.82037
     0.68925
     0.60184
     0.60184
     0.99519
     0.60184
     0.29591
     0.51443
     0.33961
     0.60184
     0.42702
     0.07738
     0.16479
     0.12109
     0.07738
    -0.01003
     0.12109
     0.16479
    -0.05374
    -0.22856
     0.16479
     0.07738
     0.25220
     0.29591
     0.51443
     0.60184
     0.38332
     0.20850
     0.20850
     0.64555
     0.51443
     0.64555
     0.55814
     0.68925
     0.07738
    -0.22856
    -0.27226
    -0.01003
    -0.22856
    -0.14115
    -0.14115
    -0.49079
    -0.70931
    -0.57820
    -0.40338
    -0.75302
    -0.49079
    -0.66561
    -0.35967
    -0.35967
    -0.27226
    -0.66561
    -0.35967
    -0.09744
    -0.14115
    -0.66561
    -0.35967
    -0.35967
    -0.44708
    -0.09744
    -0.05374
     0.03368
     0.16479
    -0.44708
    -0.31597
     0.07738
     0.25220
     0.07738
    -0.01003
     0.12109
    -0.31597
     0.29591
     0.29591
     0.38332
     0.55814
     0.33961
    -0.40338
    -1.05895
    -1.23377
    -0.57820
    -0.27226
    -0.49079
    -1.05895
    -1.19007
    -1.80194
    -1.10266
    -0.66561
    -0.57820
    -0.84043
    -0.70931
    -0.84043
    -0.31597
    -0.22856
     0.47073
     0.73296
     0.51443
     0.33961
     0.64555
     1.30112
     1.30112
     1.17001
     0.07738
    -0.22856
    -0.40338
    -0.44708
    -0.66561
    -0.75302
    -1.32118
    -0.75302
    -1.23377
    -1.93306
    -1.84565
    -1.58342
    -2.06417
    -2.50122
    -2.28270
    -1.58342
    -1.40860
    -1.62712
    -1.71453
    -1.32118
    -0.84043
    -0.88413
    -1.14636
    -1.05895
    -0.62190
    -0.66561
    -0.75302
    -0.22856
    -0.40338
    -0.57820
    -0.49079
    -0.09744
    -0.09744
     0.29591
     0.29591
     0.20850
     0.29591
     0.51443
     0.38332
     0.33961
     0.20850
     0.16479
     0.47073
     0.64555
     0.51443
     0.20850
     0.16479
     0.20850
    -0.05374
    -0.18485
     0.07738
    -0.27226
    -0.40338
    -0.35967
    -0.35967
    -0.49079
    -0.70931
    -0.18485
    -0.40338
    -0.31597
    -0.31597
    -0.27226
    -0.09744
     0.03368
     0.25220
     0.20850
     0.29591
    -0.01003
     0.03368
     0.29591
     0.64555
     0.47073
     0.38332
    -0.14115
     0.16479
     0.42702
     0.42702
     0.20850
     0.25220
     0.29591
     0.42702
     0.47073
     0.47073
     0.51443
     0.77666
     0.73296
     1.17001
     1.56336
     1.34483
     1.08260
     0.99519
     1.17001
     1.43224
     1.12630
     0.95148
     0.55814
     0.03368
     0.20850
     0.47073
    -0.09744
    -0.57820
    -0.57820
    -0.75302
    -0.92784
    -0.92784
    -0.31597
    -0.22856
    -0.35967
    -0.84043
    -0.84043
    -0.31597
    -0.35967
    -0.09744
    -0.14115
     0.38332
     0.77666
     0.47073
     0.29591
     0.68925
     0.60184
     0.51443
     0.64555
     0.68925
     0.99519
     1.38854
     1.30112
     1.25742
     1.34483
     1.38854
     1.03889
     0.77666
     1.03889
     1.17001
     0.86407
     0.73296
     0.86407
     0.51443
     0.33961
    -0.01003
    -0.14115
     0.12109
     0.07738
     0.07738
    -0.01003
    -0.14115
    -0.53449
    -0.18485
     0.07738
     0.12109
    -0.27226
    -0.44708
    -0.09744
     0.33961
     0.55814
     0.64555
     0.51443
     0.25220
     0.33961
     0.38332
     0.25220
     0.25220
     0.20850
     0.33961
     0.82037
     0.99519
     1.21371
     0.90778
     0.73296
     0.20850
     0.16479
     0.47073
     0.38332
     0.07738
     0.20850
     0.20850
    -0.01003
    -0.18485
    -0.35967
    -0.40338
    -0.31597
    -0.35967
    -0.66561
    -0.75302
    -0.57820
    -0.35967
    -0.22856
    -0.53449
    -0.57820
    -0.79672
    -0.62190
    -0.01003
    -0.18485
    -0.27226
    -0.27226
    -0.35967
    -0.18485
    -0.05374
    -0.05374
    -0.75302
    -0.40338
    -0.49079
    -0.22856
    -0.09744
    -0.18485
    -0.44708
    -0.31597
    -0.40338
    -0.57820
    -0.44708
    -0.70931
    -1.36489
    -1.23377
    -0.57820
    -1.01525
    -0.97154
    -1.49601
    -2.15158
    -2.23899
    -2.45752
    -2.63234
    -1.75824
    -1.97676
    -2.23899
    -2.28270
    -2.45752
    -2.41381
    -1.88935
    -1.97676
    -1.40860
    -0.97154
    -1.05895
    -0.53449
    -0.05374
    -0.49079
    -1.75824
    -0.62190
    -0.14115
     0.12109
    -0.01003
     0.07738
     0.29591
     0.16479
     0.20850
    -0.01003
     0.16479
     0.33961
     0.16479
    -0.01003
    -0.01003
     0.20850
     0.68925
     0.07738
    -0.53449
    -0.66561
    -0.75302
    -0.49079
    -0.40338
     0.03368
    -0.22856
    -0.75302
    -1.32118
    -0.79672
    -0.75302
    -0.31597
    -0.31597
    -0.27226
     0.16479
     0.38332
     0.51443
     0.42702
     0.60184
     0.73296
     0.68925
     0.95148
     0.73296
     0.82037
     0.82037
     1.12630
     1.25742
     0.60184
     0.82037
     0.77666
     1.21371
     0.95148
     0.99519
     1.03889
     1.21371
     1.17001
     1.08260
     1.30112
     1.17001
     1.17001
     0.99519
     1.17001
     1.21371
     0.95148
     0.77666
     0.47073
     0.03368
     0.07738
     0.42702
     0.29591
     0.29591
     0.16479
     0.25220
     0.16479
    -0.09744
     0.03368
     0.03368
     0.20850
     0.25220
     0.51443
     0.47073
     0.60184
     0.90778
     0.73296
     0.90778
     1.17001
     1.03889
     0.99519
     1.12630
     1.12630
     1.08260
     1.17001
     0.99519
     0.95148
     1.21371
     1.12630
     0.99519
     1.17001
     1.08260
     0.77666
     0.99519
     0.86407
     0.90778
     0.68925
     0.68925
     1.17001
     0.77666
     0.68925
     0.86407
     0.33961
     0.86407
     0.82037
     0.60184
     0.60184
     0.42702
     1.08260
     0.95148
     1.17001
     0.86407
     1.12630
     1.25742
     0.25220
     0.20850
     0.25220
     0.77666
     0.42702
     0.38332
     0.95148
     1.43224
     0.90778
     0.47073
     0.03368
     0.07738
     0.29591
     0.47073
     0.77666
     1.03889
     1.03889
     0.90778
     0.55814
     0.55814
     0.20850
     0.16479
     0.60184
     0.99519
     0.68925
     0.60184
     0.25220
    -0.01003
    -0.01003
    -0.01003
     0.20850
    -0.05374
    -0.35967
    -0.88413
    -0.88413
    -0.49079
    -1.27748
    -0.88413
    -0.75302
    -0.66561
    -1.27748
    -1.75824
    -1.67083
    -1.05895
    -0.84043
    -0.84043
    -1.05895
    -1.53971
    -1.36489
    -0.92784
    -0.75302
    -0.66561
    -0.84043
    -0.88413
    -0.18485
     0.64555
     0.90778
     0.90778
     0.33961
     0.29591
    -0.14115
     0.03368
     0.64555
     0.12109
    -0.75302
    -1.05895
    -0.75302
    -0.14115
     0.42702
    -0.44708
    -1.14636
    -1.23377
    -1.62712
    -1.67083
    -1.67083
    -1.36489
    -0.92784
    -0.88413
    -0.57820
    -0.40338
    -0.09744
    -0.18485
    -0.05374
     0.12109
    -0.01003
     0.07738
     0.03368
     0.29591
     0.16479
     0.07738
     0.42702
     0.12109
     0.33961
     0.55814
     0.68925
     0.77666
     0.95148
     0.95148
     1.34483
     1.51965
     1.60706
     1.69447
     1.56336
     1.73818
     1.65077
     1.78188
     1.78188
     2.08782
     1.82559
     1.78188
     1.65077
     1.47595
     1.21371
     1.65077
     1.51965
     1.25742
     1.12630
     1.03889
     0.95148
     1.08260
     1.43224
     1.38854
     1.17001
     1.12630
     1.34483
     0.86407
     1.25742
     1.30112
     1.17001
     1.12630
     1.08260
     1.03889
     1.21371
     1.17001
     0.99519
     0.51443
     1.30112
     0.95148
     0.90778
     1.17001
     1.12630
     0.99519
     0.95148
     0.82037
     0.47073
     0.55814
     0.60184
     0.51443
     0.64555
     0.90778
     0.82037
     0.42702
     0.64555
     0.25220
    -0.18485
     0.25220
     0.77666
     0.42702
     0.51443
     0.29591
     0.73296
     1.21371
     1.08260
     1.08260
     1.12630
     0.95148
     1.12630
     1.38854
     1.21371
     0.82037
     0.47073
     0.47073
     0.77666
     0.64555
     0.38332
     0.16479
     0.12109
     0.16479
    -0.27226
    -0.66561
    -0.57820
    -0.57820
    -0.92784
    -0.79672
    -0.79672
    -0.44708
    -0.31597
    -0.09744
    -0.09744
    -0.01003
    -0.05374
     0.12109
     0.25220
     0.38332
     0.16479
     0.16479
     0.55814
     0.55814
     0.90778
     1.12630
     1.12630
     1.56336
     1.25742
    -0.01003
    -0.27226
    -0.05374
    -0.27226
    -0.35967
    -0.09744
     0.20850
    -0.18485
    -0.44708
    -0.40338
    -0.57820
    -1.36489
    -1.75824
    -1.45230
    -0.66561
    -0.57820
    -0.35967
     0.12109
     0.68925
     0.68925
    -0.01003
     0.12109
    -0.22856
     0.07738
     0.77666
     1.34483
     1.82559
     1.30112
     0.82037
     0.77666
    -0.22856
    -1.71453
    -2.41381
    -2.23899
    -1.93306
    -1.05895
    -1.67083
    -2.32640
    -2.71975
    -3.50644
    -4.07461
    -3.63756
    -3.41903
    -3.06939
    -2.50122
    -2.41381
    -2.06417
    -1.45230
    -1.32118
    -0.88413
    -0.57820
    -0.14115
     0.07738
     0.38332
     0.68925
     1.34483
     1.47595
     0.99519
     0.55814
     0.64555
     1.38854
     1.34483
     1.08260
     1.47595
     1.30112
     0.86407
     0.68925
     0.51443
     0.51443
     0.03368
     0.03368
     0.16479
     0.16479
     0.33961
    -0.01003
     0.16479
    -0.31597
    -0.35967
    -0.31597
     0.20850
     0.47073
     0.16479
     0.29591
     0.33961
     0.77666
     0.73296
     1.08260
     1.12630
     1.03889
     1.25742
     1.47595
     1.38854
     1.43224
     1.30112
     1.25742
     1.34483
     1.51965
     1.12630
     1.38854
     1.03889
     1.12630
     0.99519
     0.99519
     0.73296
     0.82037
     0.51443
     0.77666
     0.60184
     0.82037
     0.90778
     0.73296
     0.60184
     0.90778
     0.77666
     0.64555
     0.51443
     0.90778
     0.86407
     0.99519
     0.51443
     0.55814
     0.51443
     0.77666
     0.55814
     0.55814
     0.33961
     0.07738
    -0.09744
     0.16479
     0.60184
     0.51443
     0.47073
     0.38332
     0.07738
     0.33961
    -0.09744
     0.12109
     0.33961
     0.82037
     0.60184
     0.60184
     0.25220
     0.33961
     0.07738
     0.42702
     0.51443
     0.07738
     0.38332
     0.25220
     0.29591
     0.12109
     0.16479
     0.38332
     0.20850
     0.29591
    -0.05374
     0.12109
     0.33961
     0.33961
     0.20850
     0.16479
     0.86407
     0.60184
     1.25742
     0.77666
     0.68925
     0.64555
     0.82037
     0.77666
     0.82037
     0.99519
     1.21371
     0.90778
     0.07738
     0.16479
     0.16479
     0.38332
     0.90778
     0.68925
     0.20850
     0.29591
     0.42702
     0.73296
     0.73296
     0.47073
     0.60184
     0.77666
     0.99519
     0.90778
     1.03889
     1.25742
     1.17001
     0.55814
     0.51443
     0.47073
     0.16479
     0.20850
    -0.22856
    -0.09744
    -0.27226
    -0.57820
    -0.18485
    -0.40338
    -0.53449
    -0.31597
    -0.01003
    -0.49079
    -0.31597
    -0.31597
    -0.27226
    -0.14115
    -0.27226
     0.07738
     0.16479
    -0.01003
    -0.14115
    -0.14115
    -0.05374
    -0.18485
    -0.01003
    -0.05374
    -0.31597
     0.12109
    -0.05374
    -0.31597
    -0.27226
    -0.05374
    -0.44708
    -0.75302
    -0.40338
    -0.44708
    -0.35967
    -0.22856
    -0.57820
    -0.62190
    -0.44708
    -0.40338
    -0.18485
    -0.14115
    -0.62190
    -0.79672
    -1.05895
    -0.57820
    -0.70931
    -0.75302
    -0.70931
    -1.10266
    -0.92784
    -0.49079
    -0.75302
    -0.88413
    -1.10266
    -1.19007
    -0.97154
    -1.01525
    -0.92784
    -0.49079
    -0.49079
    -0.01003
    -0.05374
    -0.27226
    -0.44708
    -0.49079
    -0.27226
    -0.35967
    -0.18485
    -0.22856
     0.12109
     0.29591
    -0.01003
    -0.27226
    -0.14115
    -0.40338
    -0.75302
    -0.66561
    -0.18485
     0.07738
     0.07738
    -0.22856
    -0.14115
    -0.14115
    -0.09744
    -0.22856
    -0.09744
    -0.18485
    -0.14115
    -0.14115
    -0.14115
    -0.09744
    -0.05374
    -0.01003
     0.03368
     0.12109
     0.07738
     0.42702
    -0.01003
     0.20850
     0.20850
     0.51443
     0.42702
     0.33961
     0.73296
     0.64555
     0.86407
     0.77666
     0.99519
     0.60184
     0.68925
     0.47073
     0.03368
    -0.14115
    -0.49079
     0.07738
     0.20850
     0.42702
     0.16479
    -0.57820
    -0.75302
    -0.49079
     0.07738
    -0.05374
     0.20850
    -0.27226
    -0.14115
    -0.09744
     0.42702
     0.68925
     1.12630
     0.68925
     0.77666
     1.12630
     0.55814
     0.29591
     0.68925
     0.64555
     0.64555
     0.38332
     0.25220
     0.03368
     0.16479
     0.47073
     0.60184
     0.47073
     0.51443
    -0.01003
     0.33961
     0.29591
     0.29591
     0.42702
     0.47073
     0.38332
     0.20850
     0.51443
     0.38332
     0.12109
    -0.53449
    -0.27226
    -0.18485
    -0.22856
    -0.35967
    -0.97154
    -0.75302
    -0.70931
    -0.40338
    -0.66561
    -0.88413
    -1.10266
    -0.84043
    -0.75302
    -0.57820
    -0.62190
    -0.79672
    -0.57820
    -0.49079
    -0.35967
    -0.53449
    -0.35967
    -0.84043
    -0.88413
    -0.66561
    -0.40338
    -0.09744
    -0.14115
    -0.40338
    -0.31597
    -0.57820
    -0.57820
    -0.35967
    -0.40338
     0.20850
    -0.27226
    -0.49079
    -0.31597
    -0.01003
    -0.62190
    -0.70931
    -0.75302
    -0.27226
    -0.62190
    -0.92784
    -0.75302
    -0.75302
    -0.92784
    -0.84043
    -1.10266
    -0.97154
    -1.05895
    -1.10266
    -0.79672
    -0.84043
    -0.40338
    -0.75302
    -0.75302
    -0.14115
    -0.18485
    -0.05374
    -0.27226
    -0.22856
     0.03368
    -0.01003
     0.47073
     0.64555
     0.68925
     0.25220
     0.33961
    -0.01003
    -0.05374
     0.16479
     0.90778
     1.60706
     1.38854
     2.48116
     4.05455
     4.14196
     2.26264
    -3.24421
    -4.16202
    -3.89979
    -3.06939
    -2.76345
    -2.63234
    -1.58342
    -2.54493
    -3.24421
    -4.46796
    -5.42947
    -5.38576
    -5.29835
    -4.64278
    -4.16202
    -2.85087
    -1.53971
    -0.57820
     0.16479
     0.86407
     1.21371
     1.60706
     1.95670
     2.00041
     1.51965
     1.25742
     1.34483
     1.69447
     1.43224
     1.30112
     1.03889
     0.99519
     0.86407
     0.82037
     0.68925
     0.82037
     0.42702
     0.20850
     0.33961
     0.07738
    -0.40338
    -0.35967
    -0.75302
    -0.40338
    -0.75302
    -0.31597
    -0.40338
    -0.40338
    -0.66561
    -0.57820
    -0.57820
    -0.18485
    -0.27226
    -1.05895
    -1.40860
    -1.05895
    -1.01525
    -0.70931
    -0.66561
    -1.14636
    -1.19007
    -1.49601
    -1.80194
    -1.88935
    -2.23899
    -2.19529
    -2.50122
    -2.23899
    -2.10788
    -2.45752
    -2.45752
    -2.10788
    -2.02047
    -1.93306
    -1.67083
    -1.71453
    -1.88935
    -1.67083
    -1.80194
    -1.62712
    -1.49601
    -1.84565
    -2.02047
    -2.02047
    -1.67083
    -1.49601
    -1.62712
    -1.45230
    -1.45230
    -1.49601
    -1.45230
    -1.71453
    -1.71453
    -1.32118
    -0.97154
    -0.79672
    -0.84043
    -0.75302
    -0.27226
    -0.40338
     0.16479
     0.03368
     0.12109
     0.16479
     0.25220
     0.29591
     0.12109
    -0.01003
     0.12109
     0.33961
     0.20850
     0.42702
     0.12109
     0.12109
    -0.05374
    -0.18485
     0.07738
     0.16479
    -0.01003
     0.07738
     0.16479
     0.38332
     0.33961
    -0.05374
     0.12109
     0.51443
     0.33961
     0.68925
     0.68925
     0.95148
     1.30112
     0.95148
     0.55814
     1.21371
     1.08260
     0.60184
     0.25220
     0.29591
     0.42702
    -0.05374
    -0.09744
     0.29591
     0.20850
     0.38332
     0.07738
    -0.18485
    -0.31597
    -0.14115
    -0.27226
    -0.49079
    -0.40338
    -0.18485
     0.42702
     0.42702
     0.42702
     0.25220
     0.12109
     0.20850
     0.33961
     0.73296
     0.33961
     0.07738
     0.42702
     0.25220
    -0.05374
     0.38332
     0.55814
     0.55814
     0.25220
     0.33961
     0.47073
     0.42702
     0.47073
     0.42702
     0.47073
     0.51443
     0.51443
     0.33961
     0.20850
     0.25220
    -0.01003
     0.07738
     0.20850
     0.12109
    -0.14115
    -0.14115
    -0.14115
    -0.40338
    -0.53449
    -0.22856
    -0.70931
    -0.27226
    -0.44708
    -0.57820
    -0.57820
    -0.27226
    -0.27226
     0.07738
     0.25220
    -0.09744
    -0.14115
     0.07738
    -0.14115
     0.07738
     0.07738
     0.51443
     0.82037
     1.08260
     2.00041
     1.65077
     0.55814
    -0.40338
    -0.27226
    -0.57820
    -0.53449
    -0.53449
    -1.19007
    -1.62712
    -1.53971
    -1.67083
    -2.50122
    -3.06939
    -2.98198
    -2.76345
    -2.67604
    -2.93828
    -2.98198
    -2.63234
    -2.32640
    -2.19529
    -0.62190
    -0.27226
    -0.44708
    -0.01003
     0.42702
     0.99519
     0.86407
    -0.40338
    -0.31597
     0.68925
     1.43224
     1.34483
     1.12630
     0.60184
     0.64555
     0.29591
     0.25220
     0.68925
     0.55814
     0.42702
     0.64555
     0.82037
     0.64555
     0.77666
     0.82037
     0.51443
     0.60184
     0.90778
     0.86407
     0.90778
     0.68925
     0.47073
     0.55814
     0.82037
     0.77666
     0.68925
     0.51443
     0.47073
     0.64555
     0.64555
     0.77666
     0.55814
     0.51443
     0.82037
     0.86407
     0.82037
     0.42702
     0.33961
     0.20850
     0.55814
     0.73296
     0.20850
     0.20850
    -0.14115
    -0.27226
    -0.31597
    -0.35967
    -0.18485
    -0.14115
    -0.40338
    -0.57820
    -0.40338
    -0.40338
    -0.49079
    -0.79672
    -0.53449
    -0.14115
    -0.18485
    -0.14115
    -0.18485
     0.16479
     0.16479
     0.47073
     0.29591
     0.51443
     0.64555
     0.77666
     0.86407
     0.86407
     1.08260
     0.82037
     1.08260
     1.65077
     1.78188
     2.13152
     1.82559
     1.17001
     1.17001
     1.25742
     1.34483
     1.60706
     1.82559
     2.00041
     2.00041
     1.30112
     0.90778
     0.68925
     0.90778
     1.08260
     0.99519
     1.03889
     0.77666
     0.77666
     1.12630
     0.86407
     0.60184
     0.68925
     0.55814
     0.33961
     0.25220
     0.38332
     0.64555
     0.29591
    -0.40338
    -0.49079
    -0.18485
    -0.31597
    -0.35967
    -0.53449
    -0.44708
    -0.57820
    -0.57820
    -0.79672
    -0.97154
    -1.05895
    -0.62190
    -0.35967
    -0.09744
    -0.31597
    -0.05374
    -0.14115
     0.47073
     0.60184
     0.82037
     0.38332
    -0.01003
     0.29591
     0.60184
     1.12630
     0.86407
     0.95148
     1.21371
     1.43224
     1.08260
     1.03889
     0.86407
     0.64555
     0.77666
     0.68925
     0.99519
     0.99519
     0.86407
     0.64555
     0.86407
     0.38332
     0.07738
     0.03368
     0.16479
     0.47073
     0.47073
     0.25220
    -0.40338
     0.07738
     0.29591
     0.07738
     0.03368
     0.07738
     0.03368
     0.07738
    -0.27226
    -0.05374
     0.07738
     0.25220
     0.12109
    -0.18485
     0.20850
     0.42702
     0.29591
     0.42702
     0.77666
     0.42702
     0.25220
     0.86407
     1.03889
     0.77666
     0.51443
     0.99519
     0.86407
     0.55814
    -0.09744
     0.33961
     0.29591
     0.51443
     0.55814
    -0.31597
    -0.57820
    -0.14115
    -0.49079
    -0.44708
     0.03368
    -0.09744
     0.07738
    -0.01003
     0.12109
     0.16479
     0.07738
     0.03368
    -0.35967
    -0.57820
    -0.53449
    -0.27226
    -0.05374
    -0.40338
     0.07738
    -0.31597
    -0.27226
    -0.31597
    -0.35967
    -0.05374
    -0.01003
    -0.01003
     0.29591
     0.51443
     0.20850
     0.77666
     0.95148
     0.82037
     0.64555
     0.86407
     0.99519
     0.86407
     0.64555
     0.55814
     0.64555
     0.29591
     0.25220
     0.16479
     0.64555
     0.29591
     0.07738
     0.16479
     0.51443
     0.33961
     0.29591
     0.29591
    -0.01003
     0.38332
     0.51443
     0.42702
     0.55814
     0.38332
     0.51443
     0.42702
     0.29591
     0.25220
     0.55814
     0.77666
     0.29591
     0.60184
     0.07738
    -0.09744
     0.07738
     0.12109
     0.20850
     0.68925
     0.82037
     0.68925
     0.47073
     0.25220
     0.47073
     0.77666
     0.60184
     0.82037
     0.77666
     1.12630
     0.82037
     1.03889
     1.08260
     1.12630
     0.95148
     0.99519
     0.99519
     0.68925
     0.64555
     0.51443
     0.68925
     0.64555
     0.33961
     0.47073
     0.55814
     0.64555
     0.38332
     0.16479
     0.20850
    -0.05374
    -0.27226
     0.12109
     0.16479
     0.07738
     0.07738
     0.07738
     0.07738
     0.16479
     0.20850
    -0.18485
    -0.35967
     0.07738
     0.20850
    -0.35967
    -0.31597
    -0.09744
    -0.57820
    -0.75302
    -0.57820
    -0.70931
    -0.92784
    -0.92784
    -0.62190
    -0.84043
    -1.19007
    -0.92784
    -0.62190
    -0.97154
    -1.40860
    -1.23377
    -1.10266
    -0.57820
    -0.40338
    -0.75302
    -0.92784
    -0.84043
    -0.84043
    -0.49079
    -0.27226
    -0.14115
     0.07738
     0.03368
    -0.22856
    -0.18485
    -0.44708
    -0.57820
    -0.92784
    -0.49079
    -0.27226
     0.25220
    -0.05374
    -0.18485
    -0.09744
    -0.57820
    -1.23377
    -0.92784
    -1.05895
    -0.75302
    -0.35967
    -0.05374
    -0.14115
     0.20850
    -0.05374
    -0.31597
    -0.09744
    -0.40338
    -0.18485
    -0.01003
    -0.27226
     0.42702
     0.25220
     0.20850
     0.20850
     0.07738
     0.07738
    -0.53449
    -0.62190
    -0.75302
    -1.32118
    -1.36489
    -0.97154
    -0.14115
    -0.66561
    -1.10266
    -1.88935
    -2.10788
    -2.06417
    -1.49601
    -0.31597
    -0.53449
    -0.88413
    -1.23377
    -1.62712
    -1.97676
    -1.19007
     0.07738
     0.12109
     0.16479
     0.12109
     0.12109
     0.38332
     0.25220
     0.16479
     0.29591
     0.64555
     1.08260
     1.17001
     1.03889
     1.12630
     1.17001
     1.03889
     1.25742
     1.65077
     1.38854
     0.95148
     1.25742
     1.17001
     1.03889
     1.12630
     1.08260
     0.90778
     0.90778
     1.03889
     0.77666
     0.38332
     0.60184
     0.77666
     0.47073
     0.64555
     0.77666
     0.64555
     0.77666
     0.42702
     0.55814
     0.51443
     0.95148
     0.77666
     0.51443
     0.82037
     0.99519
     0.60184
     0.47073
     0.16479
     0.25220
     0.25220
     0.38332
     0.16479
     0.03368
    -0.14115
    -0.05374
     0.12109
     0.12109
    -0.40338
    -0.22856
    -0.09744
    -0.18485
    -0.22856
    -0.18485
    -0.22856
    -0.01003
    -0.14115
    -0.09744
    -0.05374
    -0.14115
     0.12109
     0.25220
     0.03368
     0.33961
     0.47073
     0.16479
     0.25220
    -0.01003
    -0.14115
     0.68925
     0.99519
     0.47073
     0.73296
     1.38854
     1.51965
     1.30112
     1.60706
     1.51965
     0.68925
     0.51443
    -0.09744
    -0.31597
    -0.53449
    -0.57820
    -1.01525
    -1.27748
    -1.19007
    -1.62712
    -2.23899
    -2.41381
    -2.85087
    -3.33162
    -2.93828
    -2.93828
    -3.11310
    -3.33162
    -2.98198
    -2.63234
    -2.50122
    -2.41381
    -2.45752
    -2.50122
    -1.58342
    -1.19007
    -1.58342
    -2.28270
    -2.19529
    -2.50122
    -2.67604
    -2.93828
    -2.28270
    -1.93306
    -1.53971
    -2.23899
    -2.67604
    -2.45752
    -1.93306
    -2.23899
    -2.50122
    -1.88935
    -2.06417
    -2.15158
    -2.02047
    -1.71453
    -1.45230
    -1.40860
    -1.05895
    -0.88413
    -0.88413
    -0.57820
    -0.40338
    -0.40338
    -0.53449
    -0.14115
     0.07738
    -0.27226
    -0.27226
    -0.44708
     0.07738
     0.03368
    -0.75302
    -1.10266
    -0.79672
    -0.66561
    -0.53449
    -0.57820
    -0.88413
    -1.05895
    -1.10266
    -1.19007
    -1.19007
    -0.53449
    -0.70931
    -0.88413
    -0.62190
    -0.09744
    -0.18485
    -0.53449
    -0.27226
     0.29591
    -0.14115
    -0.14115
    -0.35967
    -0.27226
     0.07738
    -0.01003
    -0.31597
    -0.22856
    -0.40338
    -0.57820
    -0.49079
    -0.22856
    -0.53449
    -0.75302
    -0.57820
    -0.75302
    -0.57820
    -0.40338
    -0.75302
    -0.53449
    -0.27226
    -0.22856
    -0.66561
    -0.40338
    -0.66561
    -0.53449
    -0.44708
     0.12109
     0.03368
    -0.27226
     0.03368
     0.03368
     0.07738
     0.07738
     0.16479
     0.47073
     0.47073
     0.42702
     0.60184
     0.33961
     0.55814
     0.16479
     0.25220
     0.73296
     0.60184
     0.25220
     0.29591
    -0.09744
    -0.01003
     0.12109
     0.07738
    -0.01003
    -0.05374
    -0.44708
    -0.27226
    -0.35967
    -0.09744
    -0.01003
    -0.35967
    -0.44708
     0.03368
    -0.01003
    -0.18485
    -0.05374
    -0.01003
    -0.01003
     0.03368
     0.12109
     0.33961
     0.51443
     0.29591
     0.25220
     0.03368
     0.33961
     0.38332
     0.64555
     1.12630
     1.08260
     0.82037
     1.12630
     1.08260
     1.21371
     1.30112
     0.90778
     0.90778
     1.08260
     1.43224
     0.90778
     1.17001
     0.77666
     0.90778
     0.68925
     0.68925
     0.68925
     0.47073
     0.51443
     0.51443
     0.47073
     0.33961
     0.38332
     0.29591
    -0.35967
    -0.84043
    -0.01003
    -0.31597
    -0.88413
    -1.19007
    -1.80194
    -2.41381
    -1.27748
    -1.53971
    -1.71453
    -1.32118
    -0.88413
    -0.92784
    -0.27226
    -0.14115
    -0.31597
    -0.75302
    -0.75302
    -2.19529
    -2.45752
    -2.10788
    -1.27748
    -1.19007
    -0.92784
    -2.15158
    -2.15158
    -2.32640
    -3.15680
    -3.72497
    -3.20051
    -2.50122
    -2.32640
    -1.71453
    -1.27748
    -0.75302
    -0.27226
    -0.09744
    -0.01003
    -0.01003
     0.51443
     0.12109
     0.60184
     0.64555
     0.25220
     0.25220
     0.25220
     0.20850
     0.38332
     0.16479
     0.16479
     0.16479
     0.51443
     0.60184
     0.60184
     0.55814
     0.64555
     1.08260
     1.08260
     1.56336
     1.38854
     1.25742
     1.43224
     1.34483
     1.25742
     0.95148
     0.82037
     0.86407
     0.51443
     0.64555
     0.95148
     0.55814
     0.33961
     0.42702
    -0.09744
     0.25220
     0.51443
     0.47073
     0.25220
    -0.22856
     0.03368
     0.42702
     0.55814
     0.20850
     0.12109
     0.20850
     0.16479
     0.29591
     0.38332
     0.42702
     0.20850
    -0.22856
    -0.53449
    -0.14115
    -0.01003
    -0.01003
     0.20850
     0.47073
     0.29591
    -0.01003
    -0.01003
     0.12109
     0.07738
    -0.01003
    -0.01003
     0.25220
     0.42702
     0.25220
     0.38332
     0.25220
     0.12109
     0.07738
    -0.01003
     0.25220
     0.47073
     0.47073
     0.77666
     0.20850
     0.38332
     0.60184
     0.60184
     1.08260
     1.12630
     0.68925
     0.82037
     0.82037
     0.73296
     0.77666
     0.42702
     0.55814
     0.60184
     1.08260
     1.21371
     1.34483
     1.17001
     0.99519
     1.25742
     0.77666
     0.64555
     0.68925
     0.55814
     1.17001
     1.60706
     1.34483
     1.17001
     0.86407
     0.95148
     0.86407
     0.77666
     0.77666
     0.77666
     0.60184
     0.86407
     0.86407
     0.99519
     1.38854
     1.12630
     1.17001
     1.25742
     1.82559
     1.38854
     1.65077
     1.56336
     1.51965
     1.51965
     1.34483
     1.17001
     1.12630
     1.08260
     0.77666
     0.55814
     0.60184
    -0.09744
    -0.31597
    -1.01525
    -0.84043
    -0.57820
    -1.23377
    -2.10788
    -1.80194
    -2.71975
    -2.50122
    -2.19529
    -2.10788
    -1.53971
    -1.97676
    -1.97676
    -1.84565
    -1.62712
    -1.32118
    -0.66561
    -0.70931
    -0.66561
     0.33961
     0.86407
     1.38854
     1.34483
    -0.14115
    -0.88413
    -1.71453
    -2.19529
    -1.93306
    -2.28270
    -1.53971
    -2.10788
    -2.89457
    -2.89457
    -3.50644
    -3.89979
    -4.03090
    -3.76867
    -3.33162
    -2.89457
    -2.41381
    -1.53971
    -1.10266
    -0.66561
    -0.09744
    -0.05374
     0.47073
     0.64555
     0.86407
     1.17001
     1.30112
     0.90778
     1.12630
     1.30112
     1.12630
     1.08260
     0.64555
     0.33961
     0.95148
     1.12630
     0.99519
     0.64555
     0.73296
     0.86407
     0.77666
     0.64555
     0.20850
     0.51443
     0.82037
     0.73296
     0.51443
     0.60184
     0.73296
     0.77666
     0.55814
     0.38332
     0.38332
     0.33961
     0.16479
     0.60184
     0.55814
     0.38332
     0.29591
     0.07738
    -0.09744
     0.12109
     0.07738
    -0.05374
     0.07738
    -0.01003
    -0.09744
    -0.22856
    -0.27226
    -0.09744
    -0.35967
    -0.09744
    -0.40338
    -0.05374
     0.03368
    -0.40338
    -0.27226
    -0.40338
    -0.35967
    -0.22856
    -0.22856
    -0.01003
    -0.05374
    -0.01003
    -0.01003
    -0.14115
    -0.05374
     0.25220
     0.33961
    -0.01003
     0.03368
    -0.01003
     0.03368
    -0.18485
    -0.49079
     0.55814
     0.90778
     0.73296
     0.55814
     0.07738
     0.20850
     0.47073
     0.20850
     0.86407
     1.34483
     0.68925
     0.99519
     1.34483
     1.30112
     1.21371
     1.08260
     1.21371
     1.17001
     0.90778
     1.30112
     1.34483
     1.95670
     2.04411
     1.17001
     0.82037
     1.34483
     1.69447
     1.34483
     0.86407
     0.29591
     0.77666
     0.99519
     0.82037
     0.47073
     0.25220
     0.33961
    -0.35967
    -0.35967
    -0.22856
    -0.31597
    -0.75302
    -0.70931
    -0.53449
    -1.05895
    -1.19007
    -1.10266
    -1.32118
    -0.79672
    -1.10266
    -1.23377
    -1.80194
    -1.75824
    -1.75824
    -2.23899
    -2.02047
    -2.06417
    -2.50122
    -1.71453
    -1.19007
    -1.27748
    -1.40860
    -1.10266
    -0.84043
    -0.84043
    -0.70931
    -0.49079
    -0.49079
    -0.18485
    -0.27226
    -0.22856
    -0.57820
    -0.75302
    -1.10266
    -0.97154
    -0.75302
    -0.92784
    -0.49079
    -0.88413
    -0.49079
    -0.66561
    -0.70931
    -0.40338
    -0.92784
    -0.79672
    -1.10266
    -0.35967
    -0.27226
    -0.57820
    -0.88413
    -1.01525
    -0.31597
    -0.09744
    -0.44708
    -1.05895
    -1.23377
    -0.97154
    -0.97154
    -0.57820
    -0.27226
    -0.35967
     0.29591
     0.38332
     0.77666
     0.99519
     1.08260
     1.17001
     1.34483
     1.47595
     1.03889
     1.25742
     1.08260
     1.34483
     1.12630
     1.17001
     1.08260
     0.86407
     0.60184
     0.86407
     0.64555
     0.47073
     0.20850
    -0.01003
     0.29591
     0.60184
     0.55814
     0.25220
     0.42702
     0.38332
     0.64555
     0.42702
     0.51443
     0.16479
     0.03368
     0.07738
     0.29591
    -0.09744
    -0.44708
    -0.53449
    -0.27226
     0.03368
    -0.09744
    -0.49079
    -0.44708
    -0.57820
    -0.53449
    -0.35967
    -0.31597
    -0.57820
    -0.35967
    -0.27226
    -0.14115
     0.29591
     0.51443
     0.42702
     0.33961
     0.68925
     0.55814
     0.55814
     1.03889
     0.68925
     0.95148
     1.03889
     1.25742
     1.30112
     1.51965
     2.21893
     2.04411
     1.12630
     1.17001
     1.43224
     1.21371
     1.03889
     1.21371
     0.86407
     0.99519
     0.86407
     0.60184
     0.33961
     0.73296
     0.60184
     0.07738
     0.07738
     0.16479
     0.29591
     0.33961
     1.03889
     0.51443
     0.55814
     0.77666
     0.73296
     0.77666
     1.12630
     0.60184
     0.77666
     0.86407
     0.73296
     0.95148
     0.99519
     0.86407
     0.68925
     0.64555
     0.64555
     0.77666
     0.90778
     1.08260
     0.99519
     1.12630
     1.34483
     1.17001
     1.47595
     1.21371
     0.16479
    -0.05374
    -0.79672
    -0.92784
    -0.27226
    -0.09744
    -0.97154
    -1.53971
    -1.97676
    -2.02047
    -1.97676
    -2.41381
    -2.41381
    -2.50122
    -2.80716
    -2.19529
    -2.32640
    -1.88935
    -1.97676
    -1.71453
    -1.45230
    -1.75824
    -1.71453
    -1.45230
    -1.45230
    -1.71453
    -1.58342
    -1.19007
    -0.92784
    -0.66561
    -0.84043
    -0.84043
    -1.27748
    -0.79672
    -0.57820
    -0.62190
    -0.40338
    -0.57820
    -0.53449
    -0.40338
    -0.97154
    -0.53449
    -0.14115
    -0.40338
    -0.66561
    -0.70931
    -0.70931
    -1.05895
    -0.75302
     0.16479
     0.42702
     0.07738
    -0.40338
    -0.18485
     0.51443
     0.33961
     0.29591
     0.16479
     0.47073
     0.42702
     0.47073
     0.77666
     0.90778
     1.17001
     0.68925
     0.60184
     0.99519
     1.47595
     1.43224
     1.47595
     1.47595
     1.51965
     1.60706
     1.65077
     1.34483
     1.73818
     2.17523
     2.39375
     2.00041
     1.43224
     1.12630
     1.12630
     1.21371
     1.17001
     1.08260
     0.95148
     0.64555
     0.47073
     0.55814
     0.47073
     0.33961
     0.33961
    -0.05374
     0.07738
     0.38332
     0.29591
     0.03368
    -0.01003
    -0.35967
    -0.22856
    -0.22856
    -0.14115
    -0.22856
     0.12109
    -0.14115
     0.03368
     0.03368
     0.16479
    -0.18485
    -0.31597
    -0.01003
     0.12109
     0.07738
    -0.01003
    -0.09744
     0.07738
     0.29591
     0.33961
     0.51443
     0.47073
     0.60184
     0.51443
     0.03368
    -0.05374
     0.07738
    -0.09744
    -0.05374
     0.20850
    -0.09744
    -0.35967
    -0.53449
    -0.53449
    -0.57820
    -0.84043
    -0.79672
    -0.70931
    -0.35967
    -0.53449
    -0.66561
    -0.31597
    -0.09744
    -0.27226
     0.07738
     0.07738
     0.29591
     0.25220
     0.55814
     0.20850
    -0.14115
     0.12109
     0.12109
     0.20850
    -0.01003
    -0.14115
     0.16479
     0.07738
     0.47073
    -0.05374
    -0.27226
    -0.62190
    -1.27748
    -1.19007
    -0.62190
    -0.27226
    -0.09744
     0.25220
    -0.05374
    -0.22856
    -0.62190
    -1.10266
    -0.92784
    -0.75302
    -0.14115
    -0.09744
    -0.22856
     0.55814
     0.95148
     1.08260
     1.47595
     0.68925
     0.07738
     0.16479
    -0.01003
     0.42702
     0.82037
     0.77666
     1.25742
     0.86407
     1.34483
     1.34483
     0.86407
     0.47073
     0.20850
     0.33961
     0.86407
     0.60184
     0.03368
     0.29591
     1.65077
     0.90778
     0.03368
    -1.23377
    -0.84043
    -0.92784
    -2.02047
    -1.27748
    -1.45230
    -0.92784
    -1.01525
    -1.75824
    -1.67083
    -2.10788
    -2.06417
    -1.80194
    -0.92784
    -0.09744
     0.07738
     0.07738
    -0.22856
    -0.09744
    -0.22856
    -0.14115
     0.16479
    -0.22856
     0.29591
     0.20850
    -0.18485
    -0.88413
    -1.40860
    -0.97154
    -0.40338
    -0.40338
    -0.92784
    -1.10266
    -1.49601
    -1.23377
    -0.84043
    -0.49079
    -0.53449
    -0.18485
     0.33961
     0.12109
     0.25220
     0.51443
     0.68925
     0.25220
     0.33961
     0.51443
     0.42702
     0.25220
     0.20850
     0.47073
     0.20850
     0.47073
     0.07738
    -0.35967
    -0.27226
    -0.49079
    -0.22856
     0.03368
    -0.18485
    -0.31597
    -0.53449
    -0.57820
    -0.18485
    -0.31597
    -0.27226
    -0.40338
    -0.14115
     0.12109
     0.07738
    -0.01003
     0.12109
     0.33961
     0.47073
     0.51443
     0.25220
     0.42702
     0.68925
     0.73296
     0.68925
     0.86407
     0.55814
     0.68925
     0.55814
     0.64555
     0.99519
     0.38332
     0.33961
     0.16479
     0.33961
     0.25220
     0.42702
    -0.01003
     0.20850
     0.29591
     0.60184
     0.47073
     0.64555
     0.60184
     0.77666
     0.64555
     0.95148
     1.34483
     0.99519
     0.90778
     1.30112
     1.21371
     0.95148
     0.73296
     0.60184
     0.90778
     0.99519
     0.90778
     0.68925
     0.68925
     0.51443
     0.07738
     0.47073
     0.55814
     0.20850
     0.29591
     0.07738
     0.16479
     0.20850
     0.29591
     0.42702
     0.25220
     0.25220
     0.25220
     0.38332
     0.51443
     0.38332
     0.29591
     0.60184
     0.77666
     0.64555
     0.68925
     0.55814
     0.60184
     0.90778
     0.82037
     0.55814
     0.68925
     0.77666
     0.77666
     0.55814
     0.16479
    -0.09744
    -0.05374
    -0.09744
     0.47073
     0.12109
     0.16479
     0.03368
    -0.09744
     0.20850
    -0.09744
    -0.40338
    -0.27226
    -0.22856
    -0.14115
    -0.14115
     0.12109
    -0.05374
    -0.18485
    -0.35967
     0.07738
     0.29591
     0.38332
     0.29591
     0.03368
     0.12109
     0.68925
     0.47073
     0.33961
     0.55814
     1.82559
     2.08782
     1.78188
     1.78188
     1.30112
     1.08260
     1.78188
     1.73818
     1.60706
     0.86407
     0.20850
    -0.31597
    -0.18485
    -0.53449
    -1.14636
    -0.84043
    -0.97154
    -1.67083
    -1.93306
    -3.06939
    -2.85087
    -3.06939
    -2.89457
    -2.67604
    -2.45752
    -2.02047
    -2.23899
    -2.02047
    -1.58342
    -1.23377
    -0.62190
    -0.88413
    -1.49601
    -1.80194
    -1.10266
    -1.62712
    -1.53971
    -1.71453
    -1.49601
    -1.75824
    -1.80194
    -1.75824
    -2.37011
    -1.80194
    -2.28270
    -1.80194
    -2.50122
    -1.93306
    -1.36489
    -1.19007
    -0.05374
     0.51443
     0.47073
     0.60184
     0.68925
     1.30112
     1.78188
     1.86929
     2.08782
     2.26264
     1.82559
     1.78188
     2.00041
     1.95670
     1.86929
     1.91300
     1.60706
     1.47595
     1.56336
     1.34483
     0.90778
     1.03889
     1.03889
     0.95148
     1.03889
     1.03889
     0.90778
     0.90778
     0.95148
     0.86407
     0.99519
     1.30112
     1.34483
     1.25742
     1.25742
     1.30112
     0.95148
     1.12630
     1.47595
     1.17001
     1.47595
     1.51965
     1.25742
     1.12630
     1.08260
     1.03889
     1.12630
     0.95148
     0.64555
     0.68925
     0.82037
     0.60184
     0.73296
     0.47073
     0.55814
     0.55814
     0.16479
     0.33961
     0.29591
     0.33961
     0.20850
    -0.01003
     0.55814
     0.51443
     0.33961
     0.16479
     0.20850
     0.47073
     0.38332
     0.16479
     0.47073
     0.47073
     0.29591
     0.42702
     0.47073
     0.16479
    -0.01003
     0.03368
     0.20850
     0.12109
    -0.22856
    -0.09744
    -0.18485
    -0.27226
    -0.49079
    -0.70931
    -0.31597
    -0.14115
    -0.35967
     0.07738
    -0.27226
    -0.44708
    -0.31597
    -0.31597
     0.20850
     0.16479
     0.16479
     0.25220
     0.42702
     0.25220
     0.60184
     0.55814
     0.20850
     0.64555
     0.42702
     0.38332
     0.47073
     0.51443
     0.03368
    -0.09744
     0.20850
     0.20850
     0.07738
     0.25220
     0.12109
    -0.18485
    -0.01003
    -0.18485
    -0.40338
    -0.31597
     0.03368
     0.16479
    -0.01003
     0.82037
     0.68925
     0.73296
     0.64555
     0.29591
     0.51443
     0.68925
     0.99519
     0.51443
     0.55814
     0.73296
     0.47073
     0.29591
     0.25220
    -0.27226
    -0.18485
    -0.01003
     0.12109
    -0.35967
    -0.40338
    -0.18485
    -0.31597
    -1.01525
    -0.75302
    -0.66561
    -0.18485
    -0.31597
    -0.75302
    -0.57820
    -0.57820
    -0.35967
    -0.18485
    -0.35967
    -0.40338
    -0.44708
    -0.22856
     0.16479
    -0.57820
    -0.88413
    -0.75302
    -0.70931
    -0.57820
    -0.40338
    -0.18485
    -0.44708
    -0.84043
    -1.71453
    -2.02047
    -1.19007
    -0.49079
    -0.31597
    -0.92784
    -1.40860
    -1.27748
    -0.62190
    -1.32118
    -1.53971
    -1.75824
    -1.19007
    -0.44708
    -0.70931
    -0.44708
    -0.49079
    -1.01525
    -0.62190
    -1.01525
    -0.84043
    -0.53449
    -0.22856
     0.20850
     0.03368
     0.42702
     0.55814
     0.64555
     0.60184
     0.73296
     0.60184
     1.17001
     1.21371
     1.08260
     1.12630
     0.99519
     0.99519
     1.08260
     0.90778
     0.86407
     0.99519
     0.99519
     0.82037
     0.77666
     0.55814
     0.73296
     0.77666
     0.60184
     0.68925
     0.60184
     0.51443
     0.38332
     0.60184
     0.47073
     0.47073
    -0.01003
     0.25220
     0.42702
     0.33961
     0.12109
     0.16479
     0.25220
     0.42702
     0.29591
     0.64555
     0.64555
     0.33961
     0.55814
     0.42702
     0.77666
     0.55814
     0.33961
     0.60184
     0.47073
     0.33961
     0.33961
     0.38332
     0.51443
     0.29591
     0.25220
     0.38332
     0.12109
     0.25220
     0.64555
     0.73296
     0.64555
     0.86407
     0.86407
     0.60184
     0.90778
     0.95148
     1.03889
     1.12630
     0.95148
     1.17001
     0.86407
     0.77666
     0.99519
     0.51443
     0.64555
     0.55814
     0.60184
     0.29591
     0.42702
     0.33961
     0.33961
     0.38332
     0.82037
     0.38332
     0.47073
     0.42702
     0.12109
     0.07738
     0.38332
     0.16479
     0.07738
     0.07738
     0.16479
     0.29591
    -0.01003
    -0.22856
     0.07738
     0.16479
     0.03368
     0.07738
     0.16479
    -0.01003
    -0.09744
    -0.14115
     0.42702
     0.55814
     0.60184
     0.73296
     0.99519
     1.25742
     1.43224
     1.56336
     1.08260
     0.29591
     0.60184
     0.38332
    -0.14115
    -0.40338
    -0.92784
    -0.84043
    -0.57820
     0.16479
    -1.10266
    -2.19529
    -2.85087
    -2.76345
    -2.02047
    -1.88935
    -1.67083
    -1.71453
    -1.97676
    -2.10788
    -1.53971
    -1.58342
    -1.36489
    -1.84565
    -1.14636
    -0.57820
    -0.97154
    -0.97154
    -0.49079
     0.12109
    -0.05374
    -1.62712
    -1.84565
    -0.92784
    -0.84043
    -0.14115
    -0.53449
    -0.84043
    -0.92784
    -1.32118
    -1.40860
    -0.79672
    -0.44708
    -0.53449
    -0.01003
     0.38332
    -0.31597
    -0.53449
     0.25220
    -0.22856
     0.47073
     1.34483
     1.69447
     1.60706
     0.82037
     0.68925
     0.68925
     0.73296
     0.82037
     1.03889
     0.25220
    -0.18485
     0.12109
    -0.40338
    -1.67083
    -1.45230
    -0.97154
    -1.14636
    -0.92784
    -1.40860
    -1.67083
    -1.67083
    -1.80194
    -1.75824
    -1.27748
    -1.45230
    -2.02047
    -2.28270
    -2.10788
    -2.06417
    -1.80194
    -1.67083
    -1.62712
    -1.75824
    -1.62712
    -1.80194
    -2.15158
    -2.19529
    -2.02047
    -1.93306
    -1.49601
    -1.27748
    -1.36489
    -1.19007
    -0.97154
    -0.92784
    -0.62190
    -0.70931
    -0.53449
    -0.18485
    -0.53449
    -0.35967
    -0.31597
    -0.66561
    -0.35967
    -1.01525
    -0.70931
    -0.88413
    -0.92784
    -0.97154
    -1.32118
    -1.40860
    -1.49601
    -1.80194
    -1.75824
    -1.53971
    -1.62712
    -1.53971
    -1.53971
    -1.49601
    -1.36489
    -1.49601
    -1.49601
    -0.75302
    -1.14636
    -1.19007
    -1.10266
    -0.84043
    -0.84043
    -0.84043
    -0.70931
    -0.92784
    -0.92784
    -0.57820
    -0.66561
    -0.66561
    -0.84043
    -0.92784
    -1.05895
    -0.57820
    -0.35967
    -0.57820
    -0.84043
    -0.84043
    -0.75302
    -0.66561
    -0.40338
    -1.01525
    -0.70931
    -0.79672
    -0.75302
    -0.75302
    -0.57820
    -0.84043
    -0.92784
    -0.44708
    -0.49079
    -0.79672
    -1.01525
    -0.49079
    -0.57820
    -0.79672
    -1.01525
    -0.75302
    -0.70931
    -0.66561
    -0.31597
    -0.22856
    -0.27226
    -0.40338
    -0.79672
    -0.49079
    -0.22856
    -0.09744
    -0.35967
    -0.27226
    -0.35967
    -0.09744
    -0.14115
    -0.14115
    -0.01003
    -0.05374
     0.38332
     0.29591
     0.07738
     0.16479
     0.03368
    -0.09744
     0.42702
     0.25220
     0.55814
    -0.09744
    -0.18485
    -0.18485
    -0.14115
     0.20850
     0.25220
     0.33961
     0.42702
     0.60184
     0.33961
     0.60184
     1.17001
     0.90778
     1.25742
     1.17001
     0.16479
     0.16479
    -0.22856
    -1.10266
    -1.49601
    -1.36489
    -2.10788
    -3.11310
    -3.85608
    -4.33684
    -4.94871
    -4.59907
    -3.28792
    -3.63756
    -4.07461
    -3.81238
    -3.85608
    -3.98720
    -2.67604
    -2.67604
    -1.53971
    -0.97154
     0.25220
     0.33961
    -0.09744
     0.03368
     0.99519
     0.51443
    -0.14115
    -0.53449
    -0.40338
    -0.92784
    -0.35967
     0.25220
     0.55814
    -0.01003
     0.07738
    -0.05374
    -0.05374
    -0.22856
     0.16479
     0.33961
     0.68925
     0.82037
     1.17001
     1.08260
     1.12630
     1.65077
     1.34483
     1.12630
     1.21371
     1.43224
     1.30112
     1.25742
     1.65077
     1.43224
     1.17001
     0.55814
     0.77666
     0.42702
     0.25220
     0.16479
     0.12109
     0.12109
    -0.01003
     0.07738
    -0.22856
     0.03368
    -0.01003
    -0.18485
    -0.01003
    -0.14115
     0.03368
     0.38332
     0.42702
     0.42702
     0.68925
     0.55814
     0.68925
     0.95148
     0.77666
     0.60184
     0.60184
     0.60184
     0.20850
     0.16479
     0.33961
     0.20850
     0.60184
     0.16479
     0.20850
     0.20850
     0.38332
     0.25220
     0.16479
    -0.01003
     0.03368
    -0.01003
     0.25220
     0.33961
     0.25220
     0.07738
     0.12109
    -0.05374
     0.07738
     0.07738
    -0.09744
    -0.09744
    -0.09744
     0.33961
     0.25220
    -0.14115
     0.33961
     0.03368
     0.12109
     0.47073
     0.47073
     0.25220
     0.20850
     0.55814
     0.51443
     0.82037
     0.90778
     0.77666
     0.60184
     0.68925
     0.86407
     0.60184
     0.90778
     1.08260
     0.55814
     0.68925
     0.64555
     0.95148
     1.08260
     0.86407
     1.12630
     1.25742
     0.99519
     1.34483
     1.60706
     1.51965
     1.51965
     1.65077
     2.13152
     2.30634
     1.86929
     2.04411
     2.30634
     1.95670
     1.95670
     2.08782
     2.43746
     1.78188
     1.69447
     1.17001
     1.03889
     0.99519
     1.25742
     0.68925
     0.68925
     0.60184
    -0.09744
    -0.27226
    -0.18485
    -0.35967
    -0.14115
    -0.49079
    -0.22856
    -0.27226
    -0.01003
    -0.18485
    -0.31597
    -0.40338
    -0.18485
     0.07738
    -0.01003
     0.38332
     0.47073
    -0.22856
    -0.66561
    -0.44708
    -0.44708
    -0.75302
    -0.57820
    -0.92784
    -0.79672
    -1.36489
    -1.32118
    -1.27748
    -1.45230
    -1.27748
    -1.58342
    -1.80194
    -2.28270
    -2.98198
    -3.02569
    -3.41903
    -3.33162
    -1.49601
    -0.66561
    -2.37011
    -3.59385
    -3.11310
    -2.23899
    -2.37011
    -2.06417
    -1.67083
    -1.75824
    -2.32640
    -2.50122
    -1.67083
    -1.19007
    -0.75302
    -0.53449
    -0.53449
    -1.01525
    -1.62712
    -2.50122
    -2.32640
    -1.71453
    -1.93306
    -1.88935
    -1.71453
    -1.62712
    -1.75824
    -1.93306
    -1.93306
    -1.49601
    -1.05895
    -1.40860
    -1.05895
    -0.92784
    -0.57820
    -0.09744
     0.68925
     0.99519
     0.73296
     0.99519
     1.17001
     1.43224
     1.78188
     2.48116
     2.35005
     2.26264
     2.13152
     2.52487
     2.26264
     2.30634
     2.26264
     2.13152
     2.43746
     2.30634
     2.08782
     1.78188
     1.51965
     1.38854
     1.03889
     1.25742
     1.21371
     0.99519
     1.03889
     0.99519
     0.82037
     0.90778
     0.47073
     0.55814
     0.60184
     0.82037
     0.73296
     0.60184
     0.64555
     0.77666
     0.60184
     0.73296
     0.86407
     0.55814
     0.33961
     0.60184
     0.60184
     0.64555
     0.42702
     0.55814
     0.55814
     0.60184
     0.60184
     0.47073
    -0.01003
     0.16479
     0.25220
     0.25220
     0.68925
     0.55814
     0.29591
     0.38332
     0.38332
     0.51443
     0.51443
     0.07738
     0.16479
     0.38332
     0.60184
     0.77666
     0.90778
     0.64555
     0.47073
     0.47073
     0.73296
     0.68925
     0.47073
     0.95148
     1.12630
     1.82559
     1.86929
     1.30112
     1.25742
     0.90778
     1.34483
     1.30112
     1.03889
     1.30112
     1.82559
     1.34483
     0.95148
     1.47595
     0.95148
     0.60184
     0.33961
     0.64555
     0.51443
     0.51443
     0.60184
     0.38332
     0.07738
     0.20850
     0.12109
     0.12109
    -0.01003
     0.03368
     0.25220
     0.64555
    -0.14115
    -0.18485
    -0.22856
    -0.18485
     0.07738
     0.16479
     0.25220
     0.16479
     0.20850
    -0.01003
     0.25220
     0.29591
     0.25220
    -0.01003
    -0.01003
     0.47073
     0.68925
     0.51443
     0.64555
     0.55814
     0.77666
     0.38332
     0.42702
     0.16479
     0.55814
     0.77666
     0.73296
     0.73296
     0.51443
     0.16479
     0.38332
     0.60184
     0.29591
     0.16479
    -0.09744
     0.03368
    -0.09744
    -0.27226
    -0.49079
    -0.35967
    -0.44708
    -0.40338
    -0.35967
    -0.31597
    -0.44708
    -0.40338
    -0.62190
    -0.92784
    -0.66561
    -0.05374
    -0.35967
    -0.09744
    -0.09744
     0.07738
    -0.09744
    -0.22856
    -0.31597
    -0.35967
    -0.09744
     0.03368
    -0.05374
     0.25220
     0.51443
    -0.18485
     0.20850
    -0.01003
    -0.31597
    -0.14115
    -0.27226
    -1.05895
    -0.66561
    -0.18485
    -0.84043
    -1.58342
    -1.53971
    -0.84043
    -0.70931
    -0.62190
    -2.19529
    -3.20051
    -2.93828
    -2.80716
    -2.54493
    -2.41381
    -1.10266
     0.47073
    -0.66561
    -0.97154
    -1.14636
    -0.88413
    -0.53449
     0.42702
     0.77666
     1.34483
     1.25742
     1.12630
     1.47595
     1.91300
     1.91300
     1.91300
     1.56336
     1.21371
     1.30112
     1.12630
     1.03889
     0.86407
     0.16479
     0.33961
     0.55814
     0.47073
     0.38332
    -0.27226
    -0.05374
     0.16479
    -0.09744
    -0.18485
    -0.18485
    -0.35967
    -0.27226
    -0.35967
    -0.62190
    -0.57820
    -0.09744
     0.20850
     0.12109
     0.07738
     0.29591
     0.20850
     0.07738
     0.38332
     0.51443
     0.55814
     0.55814
     0.95148
     1.03889
     1.08260
     1.34483
     1.51965
     1.51965
     1.95670
     1.95670
     1.43224
     0.90778
     0.73296
     1.17001
     1.69447
     2.21893
     1.95670
     1.60706
     1.56336
     1.12630
     1.34483
     1.34483
     1.17001
     1.12630
     1.30112
     1.12630
     1.12630
     1.17001
     0.90778
     0.55814
     1.21371
     1.51965
     1.25742
     1.30112
     1.21371
     0.90778
     0.82037
     0.90778
     0.73296
     1.25742
     0.82037
     1.08260
     1.17001
     0.95148
     0.99519
     0.60184
     0.51443
     0.60184
     0.47073
     0.33961
     0.25220
     0.60184
     0.42702
     0.38332
     0.47073
     0.38332
    -0.01003
    -0.18485
    -0.14115
    -0.22856
     0.25220
     0.29591
     0.07738
    -0.27226
    -0.53449
    -0.57820
    -0.88413
    -1.49601
    -1.14636
    -0.75302
    -0.66561
    -0.75302
    -1.19007
    -1.10266
    -1.36489
    -1.45230
    -1.49601
    -1.05895
    -1.05895
    -0.44708
    -0.57820
    -0.62190
    -0.14115
    -0.09744
     0.07738
    -0.18485
     0.07738
     0.16479
     0.42702
     0.55814
     0.25220
     0.68925
     0.07738
    -0.53449
    -0.31597
     0.03368
     0.12109
    -0.18485
    -0.31597
    -0.70931
    -0.53449
    -1.58342
    -1.53971
    -0.88413
    -0.97154
    -1.19007
    -0.57820
    -0.31597
    -0.40338
    -1.27748
    -1.58342
    -1.97676
    -1.62712
    -0.88413
    -0.44708
    -1.14636
    -0.88413
    -0.79672
    -0.88413
    -1.05895
    -0.66561
    -0.57820
    -0.22856
     0.07738
    -0.01003
     0.12109
     0.12109
     0.25220
     0.73296
     0.29591
     0.20850
     0.33961
     0.25220
    -0.27226
    -0.57820
    -0.57820
    -0.92784
    -1.36489
    -1.10266
    -1.14636
    -0.92784
    -1.40860
    -1.23377
    -0.92784
    -0.92784
    -1.10266
    -1.19007
    -0.75302
    -0.66561
    -0.49079
    -0.31597
    -0.57820
     0.16479
     0.60184
     1.03889
     1.43224
     1.17001
     0.51443
     0.64555
     0.86407
     1.17001
     1.69447
     1.91300
     1.86929
     2.43746
     1.91300
     1.60706
     1.51965
     1.51965
     1.73818
     1.47595
     1.17001
     0.95148
     1.25742
     1.25742
     1.30112
     0.95148
     1.12630
     0.95148
     0.86407
     1.17001
     0.90778
     0.99519
     1.08260
     0.95148
     1.17001
     1.30112
     1.21371
     1.08260
     0.42702
     0.55814
     0.73296
     0.47073
     1.30112
     1.08260
     0.95148
     1.38854
     1.17001
     1.08260
     1.08260
     1.38854
     1.51965
     1.60706
     1.60706
     1.51965
     1.91300
     1.91300
     1.82559
     1.47595
     1.56336
     1.69447
     1.69447
     1.51965
     1.51965
     1.30112
     1.30112
     1.25742
     1.47595
     1.47595
     1.47595
     1.60706
     1.25742
     1.25742
     1.17001
     0.82037
     0.86407
     0.64555
     0.51443
     0.12109
    -0.18485
    -0.09744
    -0.14115
    -0.49079
    -0.57820
    -0.70931
    -0.70931
    -0.97154
    -0.49079
    -0.57820
    -0.57820
    -0.75302
    -0.92784
    -0.40338
    -0.22856
    -0.09744
    -0.27226
    -0.49079
    -0.44708
    -0.57820
    -0.57820
    -0.40338
    -0.62190
    -0.79672
    -1.01525
    -1.01525
    -1.05895
    -1.67083
    -1.45230
    -1.05895
    -1.23377
    -1.45230
    -1.14636
    -1.27748
    -1.32118
    -1.49601
    -1.80194
    -1.58342
    -1.40860
    -1.40860
    -1.19007
    -1.36489
    -1.40860
    -1.23377
    -1.19007
    -1.05895
    -0.57820
    -0.97154
    -1.19007
    -0.92784
    -0.84043
    -0.53449
    -0.40338
    -0.27226
    -0.27226
    -0.18485
     0.29591
     0.55814
     0.51443
    -0.01003
     0.16479
     0.03368
     0.73296
     0.73296
     0.90778
     0.60184
     0.42702
     0.20850
    -0.14115
    -0.18485
    -0.09744
     0.33961
     0.16479
     0.60184
     0.38332
    -0.14115
    -0.40338
    -0.66561
    -0.49079
    -0.40338
    -0.75302
    -1.14636
    -1.10266
    -1.19007
    -1.36489
    -1.10266
    -1.32118
    -1.67083
    -2.45752
    -2.80716
    -2.54493
    -1.97676
    -2.45752
    -2.37011
    -1.93306
    -1.67083
    -2.19529
    -2.06417
    -1.97676
    -1.53971
    -0.53449
    -0.75302
    -0.79672
    -0.27226
     0.07738
     0.38332
     0.73296
     0.60184
     0.77666
     1.21371
     1.43224
     1.65077
     1.95670
     1.73818
     1.47595
     1.65077
     1.51965
     1.51965
     1.43224
     1.30112
     0.95148
     0.95148
     0.68925
     0.51443
     0.16479
     0.03368
    -0.14115
    -0.01003
    -0.27226
    -0.49079
    -0.62190
    -0.57820
    -0.75302
    -0.75302
    -0.75302
    -1.05895
    -1.53971
    -1.49601
    -1.14636
    -1.01525
    -0.57820
    -1.01525
    -1.36489
    -1.36489
    -0.88413
    -1.19007
    -1.23377
    -0.97154
    -0.92784
    -0.84043
    -0.75302
    -0.40338
    -0.40338
    -0.40338
    -0.35967
     0.03368
     0.12109
    -0.35967
    -0.53449
    -0.01003
     0.47073
     0.07738
     0.20850
     0.03368
    -0.09744
    -0.01003
     0.16479
     0.12109
     0.03368
    -0.57820
    -0.40338
    -0.40338
    -0.44708
    -0.40338
    -0.70931
    -1.01525
    -0.84043
    -0.75302
    -0.75302
    -0.75302
    -0.57820
    -0.70931
    -0.27226
    -0.09744
    -0.27226
    -0.14115
    -0.14115
    -0.22856
     0.03368
     0.12109
     0.16479
    -0.09744
     0.12109
     0.07738
    -0.27226
    -0.01003
     0.07738
    -0.09744
    -0.09744
    -0.27226
    -0.53449
    -0.57820
    -0.31597
    -0.35967
    -0.14115
    -0.49079
    -0.75302
    -1.01525
    -0.22856
     0.12109
    -0.31597
    -0.22856
    -0.18485
    -0.40338
    -0.05374
    -0.09744
    -0.35967
    -0.35967
    -0.31597
    -0.27226
    -0.92784
    -0.57820
    -0.18485
    -0.27226
    -0.09744
    -0.27226
    -0.49079
    -0.84043
    -0.62190
    -0.79672
    -0.44708
    -0.09744
    -0.09744
    -0.01003
    -0.35967
    -0.70931
    -0.35967
    -0.18485
     0.12109
    -0.22856
    -0.22856
    -0.35967
    -0.70931
    -0.75302
    -0.01003
    -0.31597
    -0.31597
     0.07738
    -0.14115
    -0.31597
    -0.18485
    -0.57820
    -0.88413
    -0.75302
    -0.31597
    -0.40338
    -0.66561
    -0.14115
    -0.18485
     0.16479
    -0.01003
     0.03368
     0.20850
    -0.22856
    -0.44708
    -0.35967
    -0.53449
    -0.09744
     0.29591
     0.47073
     0.47073
     0.25220
    -0.01003
     0.20850
     0.07738
    -0.31597
    -0.09744
    -0.66561
    -0.92784
    -0.49079
    -0.49079
    -0.14115
    -0.35967
    -0.35967
    -0.57820
    -0.88413
    -0.57820
    -0.70931
    -1.05895
    -0.84043
    -0.31597
    -0.31597
    -0.49079
    -0.27226
    -0.22856
    -0.40338
    -0.31597
     0.07738
     0.12109
    -0.01003
     0.20850
     0.25220
     0.47073
     0.16479
     0.12109
     0.16479
     0.29591
     0.29591
     0.38332
     0.42702
     0.33961
     0.07738
    -0.05374
     0.16479
     0.47073
     0.29591
     0.55814
     0.07738
     0.16479
     0.33961
     0.33961
    -0.18485
     0.38332
     0.73296
     0.64555
     0.38332
     0.38332
     0.16479
    -0.18485
     0.25220
     0.03368
     0.03368
     0.20850
     0.12109
    -0.22856
    -0.22856
    -0.27226
    -0.53449
    -0.40338
    -0.18485
    -0.75302
    -0.22856
    -0.35967
    -0.53449
    -0.40338
     0.16479
     0.33961
     0.73296
     0.60184
     0.82037
     0.03368
    -0.18485
    -0.14115
    -0.18485
    -0.05374
     0.29591
     0.77666
     0.82037
    -0.05374
    -1.58342
    -1.14636
    -1.14636
    -0.57820
    -0.66561
    -0.84043
    -0.88413
    -0.44708
    -0.53449
    -0.53449
    -0.57820
    -0.97154
    -0.53449
    -0.70931
    -0.35967
    -0.05374
    -0.40338
    -0.53449
    -0.79672
    -0.31597
    -0.35967
    -0.40338
    -0.57820
    -0.40338
    -0.75302
    -0.53449
    -0.66561
    -0.75302
    -0.27226
    -0.27226
    -0.27226
    -0.22856
    -0.27226
    -0.57820
    -0.88413
    -0.40338
    -0.01003
    -0.22856
    -0.44708
    -0.44708
    -0.27226
    -0.40338
    -0.53449
    -0.66561
    -0.44708
    -0.18485
    -0.35967
    -0.35967
    -0.09744
     0.03368
    -0.05374
    -0.27226
     0.16479
     0.16479
     0.33961
     0.07738
     0.16479
     0.12109
     0.25220
     0.07738
     0.38332
     0.51443
     0.47073
     0.42702
     0.07738
     0.25220
     0.25220
     0.07738
     0.29591
     0.25220
     0.29591
     0.47073
    -0.31597
    -0.49079
    -0.05374
    -0.09744
    -0.22856
     0.20850
    -0.01003
    -0.01003
     0.07738
     0.42702
     0.51443
     0.25220
     0.33961
     0.60184
     0.38332
    -0.01003
    -0.22856
     0.20850
     0.16479
    -0.27226
    -0.66561
    -0.44708
    -0.27226
    -0.27226
    -0.44708
    -0.75302
    -1.10266
    -1.14636
    -1.14636
    -1.10266
    -1.10266
    -0.70931
    -0.31597
    -0.66561
    -0.49079
    -0.35967
    -0.49079
    -0.62190
    -0.62190
    -0.70931
    -0.66561
    -0.70931
    -0.92784
    -0.57820
    -0.75302
    -0.84043
    -0.66561
    -0.57820
    -0.88413
    -1.01525
    -0.79672
    -0.79672
    -0.75302
    -0.75302
    -0.40338
    -0.40338
    -0.27226
    -0.49079
    -0.35967
    -0.18485
    -0.18485
    -0.35967
    -0.18485
    -0.01003
     0.25220
     0.29591
    -0.22856
    -0.31597
    -0.09744
    -0.01003
    -0.14115
    -0.22856
    -0.40338
    -0.35967
    -0.40338
    -0.49079
    -0.14115
    -0.79672
    -0.62190
    -0.53449
    -0.27226
    -0.27226
    -0.09744
    -0.14115
    -0.35967
    -0.49079
    -0.35967
     0.07738
    -0.22856
    -0.09744
    -0.22856
    -0.22856
    -0.09744
     0.03368
    -0.05374
    -0.05374
    -0.05374
     0.12109
     0.20850
    -0.01003
     0.12109
     0.03368
     0.07738
     0.03368
     0.07738
    -0.05374
     0.16479
     0.33961
     0.07738
    -0.14115
    -0.49079
    -0.35967
    -0.66561
    -0.49079
    -0.97154
    -0.88413
    -1.14636
    -1.19007
    -1.45230
    -1.40860
    -1.67083
    -1.53971
    -1.88935
    -1.53971
    -1.49601
    -1.58342
    -1.80194
    -1.80194
    -1.93306
    -1.49601
    -1.27748
    -1.32118
    -1.49601
    -1.36489
    -1.10266
    -0.27226
     0.20850
    -0.40338
    -0.31597
    -0.01003
     0.07738
     0.03368
     0.60184
     0.73296
     0.51443
     0.77666
     0.95148
     1.03889
     1.25742
     0.82037
     0.82037
     0.38332
     0.90778
     0.55814
     0.47073
     0.55814
     0.95148
     0.42702
     0.68925
     0.25220
     0.33961
     0.03368
     0.33961
     0.42702
     0.47073
     0.25220
     0.25220
     0.20850
     0.47073
     0.55814
     0.86407
     0.95148
     0.86407
     0.68925
     0.68925
     0.42702
     0.64555
    -0.14115
    -0.27226
     0.12109
     0.29591
     0.20850
    -0.09744
    -0.75302
    -0.53449
    -0.66561
    -0.70931
    -0.57820
    -0.84043
    -0.88413
    -1.05895
    -0.88413
    -0.27226
     0.07738
     0.07738
     0.12109
     0.16479
     0.47073
     0.55814
     0.29591
     0.68925
     0.42702
     0.51443
     0.47073
     0.38332
     0.38332
     0.29591
    -0.01003
    -0.22856
    -0.01003
     0.20850
    -0.14115
    -0.57820
    -0.40338
    -0.44708
    -0.40338
     0.03368
     0.25220
     0.20850
     0.07738
     0.03368
     0.51443
     0.60184
     0.38332
     0.33961
    -0.09744
     0.47073
     0.90778
     0.99519
     0.47073
     0.38332
     0.47073
     0.60184
     0.64555
     0.60184
    -0.01003
     0.20850
     0.47073
     0.68925
     0.33961
    -0.53449
    -0.92784
    -0.01003
     0.47073
    -0.14115
    -0.75302
    -0.27226
    -0.01003
    -0.57820
    -0.31597
    -0.62190
    -1.32118
    -1.01525
    -1.19007
    -1.05895
    -0.49079
    -0.79672
    -0.92784
    -1.27748
    -1.27748
    -1.27748
    -0.84043
    -1.14636
    -1.67083
    -2.15158
    -2.19529
    -1.45230
    -0.79672
    -1.23377
    -1.84565
    -2.02047
    -2.10788
    -2.02047
    -2.06417
    -1.71453
    -1.53971
    -1.49601
    -1.27748
    -1.53971
    -0.97154
    -1.27748
    -1.49601
    -1.10266
    -0.84043
    -0.70931
    -0.70931
    -0.57820
    -0.70931
    -0.44708
    -0.18485
    -0.75302
    -0.40338
    -0.57820
    -0.70931
    -0.35967
    -0.57820
    -1.10266
    -1.01525
    -0.70931
    -1.05895
    -1.10266
    -0.92784
    -0.75302
    -0.57820
    -0.40338
    -0.75302
    -1.05895
    -1.10266
    -1.01525
    -0.70931
    -0.14115
     0.16479
     0.16479
     0.03368
     0.90778
     0.55814
     0.12109
     0.20850
     0.51443
     0.29591
     0.77666
     0.99519
     1.12630
     0.60184
     0.60184
     0.68925
     0.73296
     0.60184
     0.29591
     0.07738
     0.12109
     0.20850
     0.20850
     0.25220
     0.47073
     0.25220
     0.07738
     0.25220
     0.33961
     0.68925
     0.25220
     0.38332
     0.55814
     0.68925
     0.47073
     0.25220
    -0.09744
     0.20850
     0.38332
     0.20850
     0.29591
     0.42702
     0.25220
     0.16479
     0.25220
     0.16479
    -0.18485
    -0.14115
     0.07738
    -0.18485
    -0.35967
     0.07738
    -0.22856
     0.07738
    -0.01003
    -0.18485
    -0.09744
    -0.14115
    -0.09744
    -0.09744
     0.03368
     0.07738
     0.16479
     0.33961
     0.47073
     0.55814
     0.82037
     0.77666
     0.47073
     0.90778
     1.12630
     1.12630
     1.08260
     0.90778
     0.90778
     0.77666
     0.68925
     0.20850
     0.12109
     0.25220
     0.07738
    -0.09744
    -0.62190
    -0.70931
    -0.66561
    -0.75302
    -0.49079
    -0.92784
    -1.19007
    -0.79672
    -0.75302
    -1.01525
    -0.40338
    -0.92784
    -0.57820
     0.03368
     0.03368
     0.07738
     0.07738
     0.47073
     0.95148
     0.60184
     0.64555
     0.86407
     1.12630
     1.60706
     1.47595
     0.29591
     0.20850
    -0.49079
    -0.01003
     0.60184
     1.34483
     0.82037
     0.47073
     0.29591
     0.38332
    -0.22856
    -0.14115
    -0.49079
    -0.79672
    -0.57820
     0.03368
    -0.18485
    -0.27226
    -0.27226
    -0.22856
    -0.44708
    -1.23377
    -0.75302
    -0.75302
    -1.01525
    -0.92784
    -1.32118
    -1.75824
    -0.92784
    -0.92784
    -0.88413
    -1.27748
    -1.32118
    -1.36489
    -1.27748
    -1.40860
    -1.19007
    -0.97154
    -0.88413
    -1.05895
    -0.97154
    -1.23377
    -1.01525
    -0.84043
    -0.88413
    -0.92784
    -0.66561
    -0.40338
    -0.31597
    -0.35967
    -0.14115
    -0.40338
    -0.09744
    -0.14115
    -0.01003
     0.12109
     0.07738
     0.03368
     0.20850
     0.38332
     0.68925
     0.99519
     1.17001
     0.90778
     0.95148
     0.99519
     0.95148
     1.03889
     1.03889
     1.65077
     1.69447
     1.60706
     1.51965
     1.12630
     1.12630
     0.82037
     0.86407
     1.03889
     0.68925
     1.03889
     0.90778
     0.86407
     0.73296
     0.99519
     1.30112
     1.25742
     0.99519
     1.43224
     1.30112
     1.34483
     1.17001
     0.90778
     1.34483
     1.56336
     1.51965
     1.17001
     1.21371
     1.60706
     1.86929
     1.65077
     1.25742
     1.21371
     1.65077
     1.95670
     1.38854
     1.60706
     1.51965
     1.34483
     1.38854
     1.82559
     1.78188
     1.69447
     1.25742
     1.51965
     0.95148
     0.90778
     1.03889
     0.82037
     0.64555
     0.47073
     0.60184
     0.47073
    -0.05374
     0.47073
     0.73296
     0.82037
     0.68925
    -0.01003
     0.07738
     0.12109
     0.12109
     0.20850
    -0.31597
    -0.09744
     0.29591
     0.12109
    -0.18485
    -0.01003
    -0.22856
    -0.14115
    -0.66561
    -0.40338
    -0.22856
    -0.31597
    -0.40338
    -0.35967
    -0.49079
    -0.92784
    -0.92784
    -0.66561
    -0.79672
    -0.53449
    -0.53449
    -1.23377
    -1.40860
    -0.92784
    -0.62190
    -1.23377
    -1.19007
    -1.49601
    -1.75824
    -1.23377
    -0.57820
    -1.53971
    -1.19007
    -1.05895
    -0.88413
    -0.75302
    -0.27226
    -0.44708
     0.03368
     0.07738
    -0.01003
     0.16479
     0.73296
     0.47073
    -0.09744
    -0.84043
    -0.49079
    -0.22856
     0.64555
     1.30112
     0.68925
     0.20850
    -0.01003
     0.07738
    -0.57820
    -0.14115
    -0.27226
    -0.22856
    -0.27226
     0.07738
    -0.27226
    -0.27226
     0.20850
     0.07738
    -0.35967
    -0.31597
    -0.44708
    -0.14115
    -0.22856
    -0.40338
    -0.22856
    -0.62190
    -0.14115
    -0.22856
     0.07738
     0.25220
     0.33961
    -0.01003
     0.42702
     0.29591
     0.47073
     0.47073
     0.51443
     0.60184
     0.73296
     0.99519
     0.82037
     0.60184
     0.64555
     0.90778
     1.21371
     1.69447
     1.73818
     1.47595
     1.12630
     0.99519
     1.03889
     0.73296
     0.99519
     1.30112
     1.47595
     1.56336
     1.08260
     0.51443
     0.47073
     0.42702
     0.47073
     0.77666
     0.77666
     0.55814
     0.55814
     0.55814
     0.77666
     0.73296
     0.90778
     0.82037
     0.95148
     0.86407
     0.77666
     0.82037
     0.86407
     0.64555
     0.64555
     0.82037
     0.64555
     0.42702
     0.25220
     0.16479
     0.51443
     0.38332
     0.16479
     0.29591
     0.47073
     0.55814
     0.38332
     0.29591
     0.60184
     0.51443
     0.42702
     0.42702
     1.12630
     0.86407
     0.77666
     0.77666
     0.68925
     0.68925
     0.82037
     0.64555
     0.68925
     0.64555
     0.64555
     0.77666
     0.33961
     0.16479
     0.51443
    -0.01003
     0.68925
     0.64555
    -0.01003
     0.07738
     0.29591
     0.03368
     0.38332
     0.55814
    -0.01003
    -0.53449
    -0.44708
    -0.27226
    -0.35967
    -0.09744
    -0.09744
    -0.84043
    -0.70931
    -0.31597
    -0.75302
    -0.79672
    -1.23377
    -0.97154
    -0.14115
     0.20850
    -0.27226
    -0.88413
    -0.57820
    -0.01003
     0.03368
     0.29591
    -0.44708
    -0.53449
     0.03368
     0.12109
    -0.22856
    -1.01525
    -1.05895
    -0.66561
    -0.18485
    -0.40338
    -1.23377
    -2.37011
    -2.02047
    -0.49079
    -0.05374
    -0.31597
    -0.27226
    -0.92784
    -1.19007
    -0.44708
    -0.40338
     0.03368
     0.07738
    -0.01003
     0.60184
     0.95148
     0.68925
     0.95148
     0.47073
     0.25220
     0.60184
     0.42702
     0.16479
    -0.01003
    -0.88413
    -0.40338
    -0.14115
    -0.22856
    -0.01003
    -0.27226
    -0.70931
    -0.79672
    -0.75302
    -0.88413
    -1.01525
    -1.10266
    -0.92784
    -0.79672
    -0.09744
    -0.09744
     0.33961
     0.33961
     0.33961
     0.20850
     0.55814
     0.42702
     0.82037
     0.77666
     1.25742
     1.43224
     1.21371
     1.51965
     1.82559
     1.69447
     1.30112
     1.17001
     1.17001
     1.34483
     1.34483
     1.51965
     1.34483
     1.30112
     1.12630
     0.86407
     0.86407
     0.68925
     0.90778
     0.68925
     0.68925
     0.60184
     0.86407
     0.90778
     0.64555
     0.82037
     1.03889
     1.25742
     0.99519
     1.08260
     1.25742
     1.08260
     1.34483
     1.47595
     1.47595
     1.47595
     1.51965
     1.47595
     1.86929
     1.60706
     1.34483
     1.12630
     1.60706
     1.60706
     1.21371
     1.25742
     0.95148
     0.82037
     0.77666
     0.86407
     0.64555
     0.60184
     0.60184
     0.64555
     0.60184
     0.55814
     0.51443
     0.38332
     0.55814
     0.64555
     0.33961
     0.55814
     0.60184
     0.47073
     0.51443
     0.42702
     0.47073
     0.42702
     0.60184
     0.60184
     0.42702
     0.33961
     0.38332
    -0.05374
    -0.18485
     0.38332
    -0.09744
    -0.05374
     0.07738
     0.07738
     0.03368
    -0.01003
    -0.14115
     0.55814
     0.60184
    -0.18485
    -0.40338
     0.20850
     0.51443
     0.33961
     0.33961
     0.77666
     0.68925
     0.55814
     0.60184
     0.64555
     0.60184
     0.47073
     0.29591
     0.60184
     0.29591
     0.55814
     0.55814
     0.68925
     0.64555
     0.55814
     0.20850
     0.47073
     0.33961
     0.12109
     0.12109
    -0.05374
     0.07738
    -0.31597
    -0.31597
    -0.18485
     0.25220
     0.60184
     0.38332
    -0.14115
     0.03368
    -0.70931
    -1.62712
    -2.02047
    -0.66561
    -0.14115
     0.68925
     0.33961
     0.33961
    -0.44708
    -0.97154
    -1.45230
    -0.66561
    -0.18485
    -0.44708
    -0.53449
    -0.88413
    -0.44708
     0.03368
     0.07738
     0.47073
    -0.09744
    -0.22856
     0.38332
     0.55814
    -0.14115
    -0.31597
    -0.31597
    -1.10266
    -1.14636
    -0.79672
    -0.49079
    -0.70931
    -0.44708
    -1.10266
    -1.36489
    -1.23377
    -0.92784
    -1.49601
    -1.49601
    -1.80194
    -1.80194
    -1.36489
    -1.27748
    -1.49601
    -1.23377
    -1.45230
    -1.88935
    -1.88935
    -1.97676
    -2.02047
    -1.84565
    -1.93306
    -2.19529
    -2.19529
    -2.10788
    -2.50122
    -1.88935
    -1.45230
    -1.36489
    -1.01525
    -0.88413
    -0.49079
    -0.27226
    -0.01003
    -0.01003
    -0.05374
     0.47073
     0.60184
     0.86407
     0.86407
     1.17001
     1.03889
     0.99519
     1.03889
     0.90778
     0.99519
     1.17001
     1.25742
     1.25742
     1.30112
     1.30112
     1.34483
     1.25742
     1.30112
     1.51965
     1.43224
     1.38854
     1.56336
     1.60706
     1.47595
     1.43224
     1.34483
     1.38854
     1.38854
     1.34483
     1.12630
     1.56336
     1.34483
     1.47595
     1.25742
     1.47595
     1.38854
     1.17001
     1.08260
     1.34483
     1.30112
     1.60706
     1.34483
     1.12630
     1.08260
     1.47595
     1.12630
     1.17001
     0.90778
     0.82037
     0.68925
     0.55814
     0.25220
     0.07738
     0.38332
     0.16479
    -0.05374
    -0.31597
    -0.66561
    -0.44708
    -0.18485
     0.07738
    -0.35967
    -0.14115
    -0.31597
    -0.22856
    -0.05374
    -0.01003
     0.38332
     0.38332
     0.25220
     0.42702
     0.64555
     0.86407
     0.68925
     0.51443
     0.68925
     0.77666
     0.73296
     0.60184
     0.55814
     0.60184
     0.60184
     0.55814
     0.68925
     0.77666
     0.33961
     0.47073
     0.33961
     0.16479
     0.07738
     0.25220
     0.16479
     0.29591
     0.25220
     0.29591
     0.07738
     0.12109
     0.12109
    -0.18485
     0.20850
     0.42702
     0.16479
     0.51443
     0.33961
     0.16479
     0.33961
     0.16479
     0.12109
     0.33961
     0.42702
     0.51443
     0.25220
    -0.01003
     0.33961
     0.38332
     0.33961
     0.12109
    -0.09744
    -0.01003
     0.07738
    -0.14115
     0.03368
     0.03368
     0.07738
     0.16479
     0.03368
     0.20850
     0.33961
     0.51443
     0.38332
    -0.01003
     0.07738
     0.95148
     0.90778
     0.77666
     0.82037
     0.64555
     0.68925
     0.95148
     0.12109
    -0.31597
    -0.88413
    -0.70931
    -1.10266
    -0.92784
    -1.01525
    -1.05895
    -1.14636
    -0.66561
    -2.63234
    -2.80716
    -2.71975
    -2.45752
    -2.41381
    -1.93306
    -2.71975
    -3.55015
    -3.33162
    -3.11310
    -2.67604
    -2.89457
    -2.54493
    -2.63234
    -2.71975
    -2.89457
    -2.67604
    -3.37533
    -2.85087
    -2.58863
    -2.76345
    -2.76345
    -2.63234
    -2.71975
    -1.67083
    -1.58342
    -1.01525
    -1.53971
    -2.37011
    -2.41381
    -2.23899
    -1.71453
    -1.01525
    -1.14636
    -1.01525
    -0.62190
    -0.22856
    -0.27226
    -0.05374
     0.12109
     0.33961
     0.38332
     0.82037
     0.86407
     0.95148
     1.17001
     1.25742
     1.38854
     1.69447
     1.47595
     1.47595
     1.69447
     1.51965
     1.60706
     1.56336
     1.38854
     1.34483
     1.30112
     1.17001
     1.12630
     1.12630
     0.99519
     0.77666
     0.55814
     0.95148
     0.77666
     0.38332
     0.60184
     0.64555
     0.51443
     0.33961
     0.20850
     0.38332
     0.42702
     0.47073
     0.33961
     0.47073
     0.51443
     0.07738
     0.03368
     0.20850
     0.47073
     0.29591
     0.25220
    -0.09744
     0.03368
    -0.01003
     0.16479
    -0.14115
    -0.18485
    -0.27226
    -0.22856
    -0.01003
    -0.18485
    -0.31597
    -0.18485
    -0.62190
    -0.27226
    -0.53449
    -0.79672
    -0.79672
    -0.88413
    -0.53449
    -0.49079
    -0.53449
    -0.66561
    -0.66561
    -0.66561
    -0.70931
    -0.57820
    -0.57820
    -0.62190
    -0.53449
    -0.18485
     0.03368
    -0.14115
     0.07738
     0.33961
     0.55814
     0.60184
     0.64555
     0.51443
     0.99519
     1.03889
     0.99519
     1.30112
     1.34483
     1.25742
     1.34483
     1.34483
     1.60706
     1.30112
     1.03889
     1.34483
     0.99519
     1.03889
     1.12630
     1.17001
     1.03889
     0.95148
     0.95148
     0.86407
     0.86407
     0.95148
     0.90778
     0.95148
     1.47595
     1.25742
     1.12630
     1.25742
     1.12630
     1.12630
     1.17001
     1.08260
     1.30112
     1.25742
     1.25742
     1.34483
     1.25742
     1.17001
     1.51965
     1.43224
     1.78188
     1.91300
     1.86929
     1.86929
     1.69447
     1.25742
     1.25742
     1.12630
     1.65077
     1.56336
     2.08782
     1.95670
     2.00041
     2.13152
     1.73818
     1.69447
     2.17523
     2.35005
     2.13152
     1.51965
     0.90778
     1.25742
     1.12630
     0.33961
     0.12109
    -0.09744
    -0.01003
     0.07738
    -0.92784
    -1.40860
    -2.63234
    -2.23899
    -1.36489
    -1.40860
    -2.28270
    -1.97676
    -1.75824
    -1.19007
    -0.88413
    -0.01003
     0.51443
     0.51443
     0.99519
     1.95670
     2.35005
     2.13152
     1.30112
     1.21371
     0.90778
     0.64555
    -0.75302
    -0.97154
    -0.40338
    -0.57820
    -0.66561
    -0.49079
    -0.49079
    -1.53971
    -2.19529
    -2.85087
    -2.54493
    -2.10788
    -1.75824
    -1.62712
    -0.75302
     0.07738
     0.25220
     0.25220
     0.38332
     0.55814
     0.73296
     0.82037
     0.90778
     0.95148
     0.82037
     0.86407
     0.90778
     0.95148
     1.03889
     1.12630
     0.77666
     1.21371
     0.99519
     0.68925
     1.12630
     0.86407
     1.30112
     0.95148
     0.82037
     0.95148
     1.21371
     1.25742
     1.03889
     1.08260
     1.17001
     1.08260
     0.51443
     0.42702
     0.60184
     0.73296
     0.77666
     0.73296
     0.64555
     0.60184
     0.51443
     0.42702
     0.38332
     0.42702
     0.25220
     0.47073
     0.42702
     0.51443
     0.55814
     0.20850
     0.73296
     0.60184
     0.55814
     0.55814
     0.60184
     0.60184
     0.47073
     0.42702
     0.33961
     0.55814
     0.64555
     0.38332
     0.60184
     0.60184
     0.47073
     0.38332
     0.68925
     0.77666
     0.42702
     0.47073
     0.60184
     0.51443
     0.20850
     0.29591
     0.68925
     0.55814
     0.33961
     0.42702
     0.29591
     0.64555
     0.90778
     0.42702
     0.55814
     0.77666
     0.51443
     0.77666
     0.77666
     0.77666
     0.68925
     0.77666
     0.90778
     1.03889
     0.73296
     0.82037
     0.99519
     1.08260
     1.08260
     0.95148
     1.12630
     1.21371
     0.29591
     0.51443
     0.86407
     0.68925
     1.08260
     0.99519
     0.95148
     0.95148
     0.77666
     0.55814
     0.68925
     0.77666
     0.99519
     0.86407
     0.77666
     1.12630
     0.99519
     0.90778
     1.03889
     1.25742
     1.34483
     1.25742
     0.90778
     1.12630
     1.30112
     1.25742
     1.17001
     1.17001
     1.08260
     1.30112
     1.34483
     1.60706
     1.38854
     1.08260
     0.64555
     0.95148
     0.90778
     0.64555
     0.29591
     0.16479
    -0.44708
    -0.35967
    -0.57820
    -0.79672
    -1.58342
    -2.02047
    -2.50122
    -1.62712
    -1.49601
    -1.75824
    -1.49601
    -1.49601
    -1.36489
    -1.10266
    -0.97154
    -0.92784
    -1.01525
    -0.75302
     0.16479
     1.34483
     1.86929
     1.95670
     0.86407
    -0.14115
    -0.57820
    -0.01003
    -0.01003
    -0.84043
    -0.84043
    -1.23377
    -0.92784
    -0.88413
    -0.79672
    -1.67083
    -2.06417
    -2.37011
    -2.32640
    -1.97676
    -1.93306
    -2.06417
    -0.79672
    -0.66561
    -0.66561
     0.20850
     0.38332
     0.25220
     0.77666
    -0.40338
    -0.49079
     1.21371
     1.91300
     1.34483
     1.17001
     1.17001
     1.17001
     0.82037
     1.34483
     1.43224
     1.08260
     1.34483
     1.25742
     1.47595
     1.60706
     1.51965
     1.47595
     1.30112
     1.65077
     1.43224
     1.47595
     1.43224
     1.34483
     1.17001
     1.73818
     1.60706
     1.12630
     0.95148
     1.30112
     1.17001
     1.03889
     1.17001
     0.77666
     0.68925
     0.73296
     0.68925
     0.77666
     0.73296
     0.60184
     0.60184
     0.55814
     1.12630
     0.82037
     0.47073
     0.60184
     0.77666
     0.95148
     0.90778
     0.82037
     0.95148
     1.03889
     1.08260
     1.03889
     0.86407
     0.95148
     0.86407
     1.03889
     1.25742
     1.47595
     1.12630
     0.95148
     0.95148
     0.99519
     1.08260
     1.08260
     0.82037
     0.90778
     0.99519
     1.08260
     1.25742
     1.03889
     0.95148
     0.95148
     0.95148
     0.90778
     0.90778
     1.03889
     0.99519
     1.43224
     1.17001
     0.60184
     1.03889
     0.73296
     0.99519
     1.12630
     0.95148
     0.95148
     0.60184
     0.47073
     0.77666
     0.99519
     0.73296
     0.55814
     0.64555
     0.73296
     0.86407
     0.68925
     0.60184
     0.51443
     0.68925
     0.60184
     0.77666
     0.77666
     0.68925
     0.51443
     0.25220
     0.82037
     0.73296
     0.47073
     0.25220
     0.29591
     0.47073
     0.29591
     0.25220
     0.20850
     0.16479
     0.42702
     0.20850
     0.20850
     0.16479
     0.03368
    -0.01003
     0.33961
     0.38332
     0.60184
     0.25220
     0.25220
     0.12109
     0.20850
     0.64555
     0.33961
     0.47073
     0.42702
     0.55814
     0.33961
     0.38332
     0.16479
    -0.35967
    -0.05374
     0.33961
    -0.01003
    -0.40338
    -0.18485
    -0.09744
    -0.62190
    -0.31597
    -0.84043
    -0.66561
    -0.44708
    -0.09744
    -0.18485
     0.16479
    -0.22856
    -0.14115
    -0.01003
     0.51443
     0.86407
     0.68925
     0.42702
     0.25220
    -0.40338
     0.16479
     0.42702
     0.25220
    -0.01003
    -0.53449
    -0.88413
    -0.92784
    -1.01525
    -1.19007
    -1.88935
    -1.80194
    -1.58342
    -2.28270
    -2.10788
    -2.93828
    -2.76345
    -2.32640
    -2.54493
    -3.46274
    -2.32640
    -2.67604
    -2.63234
    -2.89457
    -2.98198
    -2.67604
    -3.15680
    -1.80194
    -1.80194
    -2.32640
    -3.02569
    -2.54493
    -2.28270
    -2.06417
    -1.84565
    -1.67083
    -1.71453
    -2.71975
    -2.37011
    -2.10788
    -1.80194
    -1.27748
    -1.32118
    -1.36489
    -1.10266
    -1.58342
    -0.97154
    -1.10266
    -1.10266
    -0.49079
    -0.09744
    -0.01003
     0.07738
     0.20850
     0.16479
     0.47073
     0.47073
     0.16479
     0.07738
     0.07738
     0.42702
     0.42702
     0.16479
     0.25220
     0.51443
     0.68925
     0.86407
     1.03889
     1.34483
     0.86407
     0.29591
     0.38332
     0.64555
     0.77666
     0.77666
     0.64555
     1.08260
     1.17001
     0.86407
     0.55814
     0.60184
     0.25220
     0.55814
     0.55814
     0.60184
     0.42702
     0.51443
     0.90778
     1.08260
     1.08260
     0.77666
     0.73296
     0.77666
     0.77666
     0.68925
     0.82037
     0.86407
     0.60184
     0.60184
     0.29591
     0.42702
     0.03368
     0.03368
     0.07738
     0.07738
    -0.14115
    -0.09744
    -0.27226
    -0.22856
     0.07738
    -0.18485
    -0.49079
    -0.44708
    -0.40338
    -0.35967
    -0.57820
    -0.53449
    -0.66561
    -0.57820
    -0.53449
    -0.53449
    -0.40338
    -0.57820
    -0.70931
    -0.62190
    -0.57820
    -0.31597
    -0.31597
    -0.44708
    -0.49079
    -0.70931
    -0.88413
    -0.62190
    -0.79672
    -0.62190
    -0.57820
    -0.92784
    -0.79672
    -1.05895
    -0.97154
    -1.45230
    -1.14636
    -1.19007
    -1.19007
    -1.14636
    -1.10266
    -1.23377
    -1.01525
    -0.88413
    -1.05895
    -0.88413
    -0.70931
    -0.88413
    -0.79672
    -0.57820
    -0.62190
    -0.57820
    -0.75302
    -0.27226
    -0.27226
    -0.57820
    -0.75302
    -0.35967
    -0.35967
    -0.31597
    -0.53449
    -0.49079
    -0.35967
    -0.49079
    -0.49079
    -0.66561
    -0.40338
    -0.88413
    -0.84043
    -0.62190
    -0.35967
    -0.35967
    -0.57820
    -0.49079
    -0.53449
    -0.62190
    -0.66561
    -0.44708
    -0.49079
    -0.57820
    -0.66561
    -0.57820
    -0.31597
    -0.14115
    -0.70931
    -0.66561
    -0.40338
    -0.53449
    -0.49079
    -0.66561
    -0.18485
    -0.09744
     0.03368
    -0.14115
    -0.18485
    -0.35967
    -0.31597
    -0.05374
    -0.53449
    -0.75302
    -1.49601
    -1.62712
    -1.88935
    -2.15158
    -2.15158
    -2.89457
    -3.28792
    -3.89979
    -4.24943
    -3.94349
    -3.76867
    -3.85608
    -3.55015
    -4.20573
    -4.68648
    -4.16202
    -3.46274
    -3.28792
    -2.50122
    -1.75824
    -0.05374
     0.33961
     0.55814
    -0.53449
    -0.70931
    -1.01525
    -1.14636
    -0.75302
    -0.79672
    -1.97676
    -3.06939
    -3.11310
    -1.23377
    -1.14636
    -1.97676
    -2.63234
    -3.24421
    -3.37533
    -3.15680
    -2.85087
    -2.28270
    -1.75824
    -0.79672
     0.07738
     0.42702
     0.90778
     0.99519
     1.25742
     1.60706
     1.25742
     1.60706
     1.56336
     1.43224
     1.51965
     1.60706
     1.38854
     1.03889
     1.12630
     1.12630
     1.30112
     1.25742
     0.99519
     0.99519
     0.90778
     1.08260
     0.99519
     0.99519
     0.99519
     0.95148
     0.73296
     0.95148
     0.95148
     0.99519
     0.95148
     0.77666
     1.08260
     1.03889
     0.95148
     1.08260
     1.08260
     0.99519
     1.08260
     1.34483
     1.25742
     1.03889
     1.12630
     1.43224
     1.03889
     0.95148
     0.51443
     0.60184
     0.64555
     0.20850
     0.55814
     0.51443
     0.38332
     0.03368
    -0.18485
    -0.27226
    -0.09744
     0.03368
    -0.14115
     0.20850
     0.33961
     0.29591
     0.42702
     0.20850
     0.60184
     0.77666
     1.12630
     1.03889
     0.99519
     1.08260
     0.95148
     0.99519
     1.25742
     1.12630
     1.03889
     1.25742
     1.12630
     1.03889
     0.77666
     1.17001
     0.86407
     0.77666
     0.55814
     0.68925
     0.68925
     0.60184
     0.77666
     0.51443
     0.68925
     0.64555
     0.55814
     0.51443
     0.55814
     0.55814
     0.20850
     0.47073
     0.47073
     0.68925
     0.60184
     0.60184
     0.64555
     0.51443
     0.33961
     0.38332
     0.51443
     0.60184
     0.42702
     0.38332
     0.38332
     0.51443
     0.38332
     0.55814
     0.29591
     0.47073
     0.51443
     0.25220
     0.38332
     0.20850
     0.20850
     0.16479
     0.20850
     0.33961
     0.16479
    -0.09744
    -0.01003
     0.12109
     0.29591
    -0.01003
    -0.01003
    -0.09744
     0.03368
     0.03368
     0.16479
    -0.09744
     0.16479
    -0.01003
    -0.22856
     0.16479
    -0.05374
    -0.14115
    -0.27226
    -0.01003
     0.03368
    -0.01003
    -0.49079
    -0.31597
     0.07738
    -0.01003
     0.07738
     0.33961
     0.29591
    -0.40338
    -1.45230
     0.03368
     0.73296
     0.29591
    -0.18485
    -1.01525
    -0.27226
     0.51443
     0.16479
     0.16479
    -0.14115
    -0.57820
    -1.10266
    -0.62190
     0.03368
    -0.49079
    -1.23377
    -2.67604
    -3.72497
    -2.76345
    -1.67083
    -0.57820
    -1.53971
    -2.10788
    -2.76345
    -3.37533
    -1.93306
    -0.66561
    -0.40338
    -0.79672
    -1.19007
    -2.23899
    -2.71975
    -1.71453
    -0.88413
    -0.18485
     0.47073
     0.60184
    -0.14115
    -0.44708
    -1.14636
    -1.05895
    -0.88413
    -0.70931
    -0.18485
     0.33961
     0.68925
     0.90778
     0.95148
     0.77666
     1.21371
     1.60706
     1.51965
     1.34483
     1.08260
     1.34483
     1.51965
     1.17001
     1.30112
     1.12630
     1.17001
     1.38854
     1.12630
     1.30112
     1.25742
     0.90778
     0.95148
     1.43224
     1.65077
     1.34483
     1.60706
     1.43224
     1.21371
     1.60706
     1.69447
     1.56336
     1.56336
     1.86929
     1.95670
     2.13152
     1.86929
     1.95670
     1.78188
     2.21893
     2.00041
     1.95670
     2.00041
     1.95670
     2.08782
     1.69447
     1.51965
     1.73818
     1.69447
     1.69447
     1.60706
     1.51965
     1.21371
     1.30112
     1.17001
     1.51965
     1.47595
     1.17001
     1.21371
     1.34483
     1.21371
     1.47595
     1.08260
     1.38854
     1.38854
     1.47595
     1.34483
     1.43224
     1.38854
     1.17001
     0.99519
     1.17001
     0.99519
     1.12630
     0.99519
     1.08260
     0.68925
     0.64555
     0.86407
     0.68925
     0.64555
     0.47073
     0.51443
     0.42702
     0.29591
    -0.09744
    -0.18485
    -0.05374
     0.16479
     0.07738
    -0.27226
    -0.18485
    -0.27226
    -0.27226
    -0.40338
    -0.40338
    -0.66561
    -0.57820
    -0.57820
    -0.31597
    -0.35967
    -0.44708
    -0.57820
    -0.75302
    -0.35967
    -0.40338
    -0.40338
    -0.66561
    -0.40338
    -0.31597
    -0.22856
    -0.27226
    -0.49079
    -0.57820
    -0.40338
    -0.22856
    -0.14115
    -0.53449
    -0.40338
    -0.53449
    -0.09744
     0.16479
     0.20850
    -0.01003
     0.20850
     0.29591
     0.95148
     1.34483
     1.51965
     1.95670
     1.65077
     1.47595
     0.99519
     1.60706
     2.30634
     2.17523
     2.17523
     2.61228
     2.30634
     1.91300
     1.30112
     0.99519
     1.43224
     1.60706
     1.43224
     0.90778
     0.68925
    -0.40338
     0.20850
     0.60184
    -0.01003
     0.33961
    -0.09744
    -0.22856
    -0.44708
    -0.75302
    -0.62190
    -1.23377
    -1.93306
    -2.19529
    -1.36489
    -1.71453
    -1.62712
    -0.27226
    -0.27226
    -0.22856
    -0.27226
    -0.70931
    -1.36489
    -0.40338
     0.51443
     0.99519
     1.34483
     1.08260
     0.90778
     0.95148
     0.82037
     0.77666
    -0.01003
    -0.75302
    -1.45230
    -1.10266
    -1.84565
    -1.45230
    -2.76345
    -2.67604
    -1.49601
    -2.76345
    -2.85087
    -2.41381
    -2.10788
    -1.67083
    -1.58342
    -0.75302
    -0.53449
    -0.09744
     0.68925
     0.77666
     1.43224
     1.86929
     1.25742
     1.17001
     1.86929
     1.86929
     1.91300
     1.86929
     1.95670
     1.34483
     1.12630
     1.12630
     1.25742
     1.30112
     0.95148
     0.64555
     0.82037
     0.60184
     0.73296
     0.55814
     0.95148
     0.77666
     0.47073
     0.60184
     0.64555
     0.55814
     0.60184
     0.60184
     0.60184
     0.68925
     0.77666
     0.82037
     0.99519
     0.64555
     0.95148
     0.47073
     0.95148
     0.73296
     0.55814
     0.64555
     0.90778
     0.55814
     0.47073
     0.47073
     0.55814
     0.38332
     0.20850
     0.33961
     0.33961
     0.16479
     0.25220
     0.12109
     0.29591
     0.25220
     0.16479
     0.33961
     0.33961
     0.29591
     0.33961
     0.29591
     0.42702
     0.29591
     0.38332
     0.60184
     0.47073
     0.38332
     0.60184
     0.25220
     0.16479
     0.51443
     0.47073
     0.38332
     0.42702
     0.47073
     0.33961
     0.42702
     0.68925
     0.47073
     1.03889
     0.68925
     0.68925
     0.68925
     0.90778
     0.99519
     0.86407
     1.17001
     1.17001
     1.21371
     1.34483
     1.17001
     1.03889
     0.82037
     0.82037
     0.82037
     0.82037
     0.25220
     0.25220
     0.25220
     0.55814
     0.55814
     0.07738
    -0.09744
    -0.09744
    -0.09744
     0.07738
     0.29591
    -0.14115
     0.33961
     0.12109
     0.33961
     0.25220
     0.12109
     0.07738
     0.07738
     0.16479
     0.25220
     0.12109
    -0.09744
    -0.01003
    -0.22856
    -0.09744
    -0.05374
    -0.22856
    -0.22856
    -0.49079
    -0.09744
    -0.01003
    -0.35967
    -0.31597
    -0.35967
    -0.18485
    -0.40338
    -0.31597
    -0.35967
    -0.57820
    -0.09744
     0.42702
     0.64555
     0.47073
    -0.40338
    -1.23377
    -1.45230
    -1.53971
    -1.88935
    -1.67083
    -1.80194
    -1.14636
    -1.32118
    -1.62712
    -1.84565
    -1.53971
    -1.80194
    -1.67083
    -1.75824
    -1.67083
    -0.09744
    -0.75302
    -1.10266
     0.12109
     0.60184
     2.13152
     1.03889
     0.60184
     0.86407
     1.25742
     0.25220
     0.16479
     0.16479
    -0.27226
    -0.05374
    -0.49079
    -0.92784
    -1.32118
    -1.84565
    -1.93306
    -1.32118
    -1.58342
    -1.10266
    -1.58342
    -2.19529
    -2.50122
    -1.71453
    -1.45230
    -1.27748
    -0.70931
    -0.14115
     0.07738
     0.07738
    -0.01003
     0.25220
     0.82037
     0.95148
     1.17001
     0.77666
     0.90778
     1.03889
     1.34483
     1.38854
     1.47595
     1.82559
     1.51965
     1.08260
     1.17001
     1.17001
     0.95148
     1.03889
     0.99519
     0.77666
     0.90778
     0.77666
     0.64555
     0.77666
     0.64555
     0.60184
     0.60184
     0.90778
     0.95148
     0.33961
     0.73296
     0.73296
     0.99519
     0.99519
     0.90778
     0.95148
     0.73296
     1.17001
     1.08260
     1.21371
     1.21371
     0.99519
     0.86407
     1.12630
     1.30112
     0.99519
     1.03889
     1.17001
     0.95148
     0.90778
     0.90778
     0.77666
     1.17001
     1.34483
     1.25742
     1.03889
     1.17001
     1.25742
     1.12630
     0.90778
     1.21371
     1.03889
     1.25742
     1.12630
     1.30112
     1.34483
     1.30112
     0.86407
     0.77666
     0.68925
     0.86407
     0.99519
     0.82037
     0.77666
     0.51443
     0.42702
     0.64555
     0.82037
     0.25220
     0.25220
     0.25220
     0.29591
     0.42702
     0.20850
     0.12109
     0.07738
     0.20850
     0.29591
     0.25220
    -0.09744
    -0.22856
    -0.22856
     0.16479
     0.03368
    -0.22856
     0.07738
     0.12109
     0.07738
    -0.18485
     0.07738
    -0.09744
    -0.01003
    -0.18485
     0.12109
     0.42702
     0.20850
    -0.01003
    -0.22856
    -0.01003
     0.16479
    -0.05374
    -0.09744
    -0.31597
    -0.01003
    -0.01003
    -0.31597
    -0.49079
    -0.57820
    -0.18485
    -0.53449
    -0.97154
    -0.62190
    -0.75302
    -0.70931
    -0.70931
    -0.70931
    -0.53449
    -1.05895
    -0.49079
    -0.27226
    -0.35967
    -0.49079
    -0.22856
    -0.09744
    -0.22856
    -0.01003
    -0.05374
    -0.40338
    -0.62190
    -0.70931
    -0.84043
    -0.01003
     0.33961
    -0.53449
    -1.10266
    -1.01525
    -0.92784
    -0.84043
    -0.79672
    -0.66561
    -0.84043
    -1.67083
    -1.23377
    -1.27748
    -0.70931
    -0.70931
    -0.84043
    -0.01003
    -0.44708
    -1.40860
    -1.58342
    -1.97676
    -1.67083
    -0.22856
    -0.40338
    -0.35967
    -0.70931
    -1.01525
    -1.62712
    -1.62712
    -1.05895
    -0.92784
    -1.05895
    -0.79672
    -0.92784
    -1.40860
    -1.49601
    -1.40860
    -1.53971
    -1.58342
    -1.27748
    -1.23377
    -1.49601
    -1.53971
    -1.71453
    -1.40860
    -0.84043
    -1.27748
    -1.40860
    -1.32118
    -0.14115
    -0.01003
    -0.49079
    -0.53449
    -0.57820
     0.07738
     0.29591
     0.25220
     0.33961
     0.42702
     0.38332
     0.38332
     0.47073
     0.38332
     0.20850
    -0.09744
     0.47073
     0.68925
     0.29591
     0.12109
     0.29591
     0.16479
    -0.09744
     0.07738
     0.25220
     0.25220
     0.07738
    -0.05374
     0.16479
     0.03368
    -0.01003
    -0.49079
    -0.35967
     0.16479
    -0.14115
    -0.14115
    -0.27226
    -0.27226
    -0.49079
    -0.31597
    -0.49079
    -0.40338
    -0.57820
    -0.53449
    -0.44708
    -0.57820
    -0.57820
    -0.70931
    -0.92784
    -0.57820
    -0.84043
    -0.92784
    -1.01525
    -1.10266
    -1.10266
    -0.92784
    -0.84043
    -1.19007
    -1.23377
    -1.05895
    -1.23377
    -1.10266
    -0.92784
    -0.97154
    -0.97154
    -0.84043
    -0.62190
    -0.66561
    -0.35967
    -0.40338
    -0.27226
    -0.53449
    -0.27226
    -0.14115
    -0.05374
    -0.27226
    -0.22856
    -0.01003
    -0.22856
    -0.53449
    -0.66561
    -1.14636
    -0.66561
    -1.19007
    -1.71453
    -1.36489
    -1.27748
    -1.75824
    -1.62712
    -1.67083
    -2.10788
    -2.10788
    -1.84565
    -1.71453
    -1.75824
    -1.58342
    -1.49601
    -1.14636
    -0.88413
    -0.70931
    -0.62190
    -0.62190
    -0.40338
    -0.44708
    -0.14115
     0.33961
    -0.14115
     0.07738
     0.12109
     0.33961
     0.42702
     0.16479
     0.29591
    -0.01003
     0.16479
     0.55814
     0.20850
     0.07738
    -0.09744
     0.03368
     0.03368
     0.03368
     0.12109
     0.29591
     0.38332
     0.20850
     0.33961
     0.25220
     0.20850
     0.12109
     0.42702
     0.47073
     0.68925
     0.68925
     0.86407
     0.99519
     1.03889
     1.03889
     0.38332
    -0.53449
    -0.40338
    -0.84043
    -1.01525
    -0.92784
    -1.19007
    -2.06417
    -1.97676
    -2.67604
    -3.33162
    -3.50644
    -3.41903
    -3.46274
    -3.98720
    -3.63756
    -3.41903
    -3.06939
    -2.85087
    -3.15680
    -3.20051
    -2.67604
    -2.10788
    -1.75824
    -1.36489
    -0.70931
    -0.49079
     0.20850
     0.25220
    -0.09744
    -0.18485
    -0.31597
    -0.66561
    -0.66561
    -1.19007
    -1.32118
    -2.15158
    -2.02047
    -1.75824
    -2.28270
    -2.23899
    -1.67083
    -2.19529
    -3.06939
    -3.11310
    -3.55015
    -3.85608
    -2.50122
    -2.02047
    -0.40338
     0.55814
     0.77666
     0.33961
    -0.27226
    -0.27226
     0.29591
     1.43224
     2.04411
     2.17523
     1.86929
     2.00041
     2.26264
     2.65598
     2.52487
     1.47595
     1.12630
     1.30112
     1.73818
     1.73818
     1.21371
     1.47595
     1.17001
     0.73296
     0.55814
     0.73296
     0.82037
     0.64555
     0.38332
     0.33961
     0.42702
     0.51443
     0.60184
     0.73296
     0.82037
     0.77666
     0.82037
     0.64555
     0.68925
     0.42702
     0.55814
     0.68925
     0.73296
     0.60184
     0.60184
     0.86407
     0.47073
     0.51443
     0.51443
     0.47073
     0.68925
     0.38332
     0.51443
     0.51443
     0.77666
     1.03889
     0.68925
     0.68925
     0.55814
     0.42702
     0.33961
     0.07738
     0.20850
    -0.14115
    -0.35967
    -0.62190
    -0.53449
    -0.57820
    -0.75302
    -0.92784
    -1.14636
    -1.05895
    -0.97154
    -0.75302
    -0.66561
    -0.97154
    -0.75302
    -0.49079
    -0.18485
    -0.01003
     0.07738
     0.60184
     0.64555
     0.86407
     0.86407
     0.90778
     0.99519
     0.95148
     0.99519
     1.25742
     1.43224
     1.38854
     1.30112
     1.60706
     1.51965
     1.60706
     1.34483
     1.34483
     1.34483
     1.47595
     1.47595
     1.51965
     1.30112
     1.38854
     1.43224
     1.03889
     1.08260
     0.95148
     0.90778
     0.99519
     0.99519
     1.17001
     0.90778
     0.95148
     1.08260
     1.30112
     1.43224
     0.99519
     0.99519
     0.68925
     0.77666
     0.42702
     0.68925
     0.68925
     0.38332
     0.20850
     0.16479
    -0.14115
    -0.40338
    -0.79672
    -0.92784
    -1.05895
    -1.49601
    -1.53971
    -1.10266
    -1.32118
    -1.36489
    -1.84565
    -1.14636
    -0.75302
    -1.05895
    -0.92784
    -0.79672
    -0.84043
    -0.53449
    -0.75302
    -0.44708
    -0.49079
    -0.53449
    -0.66561
    -0.40338
    -0.18485
    -0.27226
     0.07738
    -0.27226
     0.33961
    -0.05374
    -0.75302
    -0.66561
    -0.88413
    -0.66561
    -0.84043
    -0.92784
    -0.79672
    -0.92784
    -0.88413
    -0.79672
    -0.57820
    -0.88413
    -1.05895
    -1.19007
    -1.45230
    -1.80194
    -0.97154
    -0.31597
     0.38332
     0.77666
     0.82037
     0.99519
     0.47073
     0.68925
     1.08260
     1.12630
     0.82037
     0.90778
     1.86929
     2.00041
     0.95148
     0.16479
    -0.57820
    -0.09744
     0.07738
     0.47073
     0.07738
     0.42702
     0.29591
    -0.01003
    -0.40338
     0.25220
     0.25220
     0.73296
     0.77666
    -0.14115
    -0.40338
     0.07738
    -0.62190
    -0.14115
     0.38332
    -0.18485
    -0.35967
    -0.53449
    -0.66561
    -0.62190
    -0.40338
    -0.66561
    -0.35967
    -0.27226
    -0.27226
     0.20850
     0.33961
     1.17001
     1.25742
     0.99519
     0.99519
     1.30112
     1.08260
     1.25742
     1.25742
     1.47595
     1.60706
     1.21371
     0.77666
     0.73296
     0.68925
     0.60184
     0.68925
     0.77666
     0.86407
     0.60184
     0.42702
     0.42702
     0.68925
     0.68925
     0.47073
     0.60184
     0.68925
     0.95148
     0.99519
     0.64555
     0.95148
     1.08260
     0.95148
     1.25742
     1.43224
     1.17001
     1.21371
     1.30112
     1.30112
     1.17001
     1.12630
     1.25742
     1.12630
     0.55814
     0.73296
     0.90778
     0.95148
     0.86407
     0.68925
     0.68925
     0.82037
     0.77666
     0.51443
     0.47073
     0.82037
     0.42702
     0.86407
     0.73296
     0.60184
     0.99519
     1.12630
     0.95148
     1.03889
     0.77666
     0.55814
     0.25220
     0.60184
     0.55814
     0.25220
    -0.01003
    -0.09744
    -0.31597
    -0.53449
    -1.01525
    -1.05895
    -1.75824
    -1.80194
    -1.53971
    -1.40860
    -1.75824
    -1.58342
    -1.75824
    -1.40860
    -1.19007
    -1.23377
    -0.84043
    -1.27748
    -0.70931
    -0.53449
    -0.05374
     0.07738
     0.03368
     0.12109
    -0.18485
    -0.18485
     0.12109
     0.29591
    -0.01003
     0.03368
     0.07738
    -0.01003
     0.07738
     0.25220
     0.03368
     0.03368
     0.29591
     0.51443
     0.20850
     0.16479
     0.03368
     0.20850
     0.16479
    -0.18485
    -0.40338
    -0.53449
    -0.35967
    -0.40338
    -0.49079
    -0.70931
    -0.84043
    -0.40338
    -0.01003
    -0.49079
    -0.57820
    -0.84043
    -0.40338
     0.16479
     0.12109
     0.68925
     0.47073
     0.51443
     0.38332
    -0.49079
    -0.92784
     0.29591
     0.82037
     0.20850
     0.07738
     0.20850
     0.68925
     0.47073
     0.25220
     0.07738
     0.60184
     0.99519
     1.03889
     1.34483
     1.21371
     1.60706
     1.25742
     1.08260
     1.34483
     1.30112
     1.12630
     0.86407
     1.12630
     0.90778
     0.73296
     0.99519
     1.17001
     1.38854
     1.03889
     0.55814
     0.33961
     0.25220
     0.16479
     0.03368
     0.20850
    -0.31597
    -0.62190
    -0.31597
    -0.53449
    -0.35967
    -0.57820
    -0.70931
    -1.19007
    -1.49601
    -1.40860
    -1.62712
    -1.05895
    -0.97154
    -1.19007
    -1.01525
    -1.10266
    -0.70931
    -0.92784
    -0.79672
    -1.01525
    -0.75302
    -0.40338
    -0.35967
    -0.53449
    -0.75302
    -0.62190
    -0.70931
    -0.40338
     0.16479
     0.51443
     0.64555
     0.95148
     0.64555
     0.90778
     0.95148
     1.17001
     1.21371
     1.51965
     1.78188
     1.43224
     1.65077
     1.91300
     2.00041
     1.91300
     2.21893
     2.48116
     1.91300
     2.04411
     1.34483
     1.30112
     1.60706
     1.86929
     2.26264
     1.95670
     1.69447
     1.69447
     1.47595
     1.56336
     1.21371
     1.34483
     1.51965
     1.91300
     1.73818
     1.43224
     1.47595
     0.77666
     0.55814
     0.60184
     0.77666
     0.42702
     0.29591
    -0.01003
    -0.27226
    -0.49079
    -0.92784
    -1.40860
    -1.36489
    -0.92784
    -1.49601
    -1.27748
    -0.84043
    -0.79672
    -0.88413
    -0.75302
    -0.92784
    -1.05895
    -0.62190
    -0.57820
    -0.75302
    -0.40338
     0.12109
     0.25220
    -0.27226
    -0.44708
    -0.22856
    -0.70931
    -0.53449
    -0.40338
    -0.62190
    -1.14636
    -0.75302
    -0.62190
    -0.57820
    -0.53449
    -1.14636
    -1.19007
    -1.53971
    -1.36489
    -1.19007
    -1.27748
    -1.10266
    -1.53971
    -1.36489
    -1.23377
    -1.80194
    -2.32640
    -2.02047
    -2.02047
    -1.53971
    -1.23377
    -1.05895
    -1.14636
    -1.53971
    -1.23377
    -1.14636
    -0.88413
    -0.22856
    -0.01003
    -0.14115
     0.73296
     0.68925
     0.77666
     1.25742
     1.60706
     1.51965
     1.60706
     1.91300
     1.82559
     2.08782
     2.00041
     2.04411
     1.95670
     1.95670
     1.78188
     1.60706
     1.47595
     1.51965
     1.12630
     1.12630
     1.03889
     0.99519
     0.77666
     0.77666
     0.73296
     0.64555
     0.77666
     0.64555
     0.51443
     0.60184
     0.29591
     0.16479
     0.03368
    -0.05374
    -0.27226
    -0.92784
    -0.44708
    -0.49079
    -0.66561
    -0.57820
    -1.01525
    -1.58342
    -1.40860
    -1.71453
    -1.71453
    -1.67083
    -1.93306
    -1.75824
    -1.75824
    -1.88935
    -2.15158
    -2.02047
    -2.28270
    -1.67083
    -0.84043
    -0.31597
    -0.18485
    -0.18485
    -0.18485
    -0.40338
    -0.22856
    -0.27226
     0.20850
     0.12109
     0.29591
     0.68925
     0.77666
     0.42702
    -0.31597
    -0.57820
    -1.10266
    -0.70931
    -0.62190
    -0.79672
    -0.92784
    -0.70931
    -0.92784
    -1.14636
    -0.66561
    -0.70931
    -0.27226
    -0.05374
    -0.31597
    -0.35967
     0.33961
     0.60184
     0.60184
     0.73296
     0.51443
     0.68925
     0.60184
     0.77666
     0.77666
     0.60184
     0.77666
     1.08260
     0.73296
     0.73296
     1.47595
     1.25742
     0.95148
     0.68925
     0.77666
     0.86407
     1.34483
     1.03889
     1.08260
     0.95148
     0.29591
     0.16479
     0.07738
     0.16479
    -0.09744
    -0.27226
     0.03368
    -0.62190
    -0.79672
    -0.97154
    -1.14636
    -1.45230
    -1.88935
    -1.67083
    -1.88935
    -1.62712
    -1.45230
    -1.01525
    -1.45230
    -0.84043
    -1.05895
    -0.97154
    -0.70931
    -0.53449
    -0.44708
    -0.49079
     0.16479
     0.55814
     0.99519
     1.03889
     1.25742
     0.99519
     0.99519
     0.60184
     0.60184
     1.17001
     1.25742
     0.42702
     0.29591
     0.60184
     0.25220
    -0.27226
    -0.09744
    -0.70931
    -0.70931
    -0.49079
    -0.44708
    -0.62190
    -0.79672
    -1.23377
    -0.92784
    -0.79672
    -0.05374
    -0.18485
     0.07738
    -0.09744
     0.03368
     0.60184
     0.90778
     0.55814
     0.77666
     0.77666
     1.17001
     1.17001
     0.95148
     0.90778
     0.86407
     0.99519
     1.08260
     0.95148
     0.64555
     0.64555
     0.47073
     0.47073
     0.47073
     0.60184
     0.33961
     0.20850
     0.33961
     0.55814
     0.47073
     0.42702
    -0.09744
     0.16479
     0.42702
     0.68925
     0.42702
     0.25220
     0.25220
     0.16479
     0.38332
     0.29591
    -0.14115
    -0.09744
    -0.09744
     0.25220
     0.25220
     0.29591
     0.38332
    -0.01003
     0.33961
     0.64555
     0.33961
     0.42702
     0.60184
     0.68925
     0.86407
     0.68925
     0.86407
     0.60184
     1.08260
     1.17001
     1.56336
     1.51965
     1.56336
     0.51443
    -0.01003
     0.68925
     1.21371
     1.43224
     1.47595
     0.90778
     0.60184
     0.68925
     0.73296
     0.33961
     0.55814
     0.55814
     0.64555
     0.25220
     0.12109
    -0.14115
    -0.01003
     0.33961
     0.38332
    -0.09744
    -0.01003
    -0.01003
    -0.01003
     0.16479
    -0.18485
     0.07738
     0.03368
    -0.01003
    -0.09744
     0.07738
     0.03368
    -0.53449
    -0.92784
    -0.35967
     0.03368
    -0.57820
    -0.84043
    -0.75302
    -0.57820
    -0.05374
    -0.27226
    -0.53449
    -0.70931
    -0.66561
    -0.62190
    -0.57820
    -0.53449
    -0.31597
    -0.22856
    -0.27226
    -0.27226
    -0.66561
    -0.70931
    -0.40338
    -0.31597
    -0.40338
    -0.49079
    -0.31597
    -0.92784
     0.07738
     0.07738
    -0.18485
    -1.01525
    -0.92784
    -1.27748
    -1.45230
    -1.01525
    -0.84043
    -1.45230
    -0.92784
    -0.79672
    -0.75302
    -1.32118
    -1.14636
    -1.10266
    -1.05895
    -0.66561
    -0.57820
    -0.57820
    -0.49079
    -0.31597
    -0.40338
     0.60184
     1.17001
     0.51443
     0.33961
    -0.01003
     0.25220
     0.47073
    -0.18485
    -0.09744
     0.25220
     0.16479
     0.16479
     0.42702
     0.29591
     0.07738
    -0.40338
     0.12109
     0.38332
     0.16479
     0.47073
     0.33961
     0.51443
    -0.05374
     0.47073
     0.55814
     0.60184
     0.51443
     0.51443
     0.68925
     0.60184
     0.68925
     0.29591
     0.42702
     0.60184
     0.60184
     0.64555
     0.60184
     0.33961
     0.29591
     0.25220
     0.38332
     0.33961
     0.29591
     0.25220
     0.16479
     0.51443
     0.33961
     0.20850
     0.16479
     0.42702
     0.55814
     0.42702
     0.25220
     0.38332
     0.38332
     0.25220
     0.07738
     0.12109
     0.12109
    -0.09744
    -0.01003
    -0.01003
    -0.14115
     0.07738
    -0.35967
    -0.14115
    -0.35967
    -0.22856
    -0.14115
    -0.35967
    -0.01003
    -0.27226
    -0.01003
     0.03368
     0.16479
     0.20850
     0.12109
     0.20850
     0.29591
     0.29591
     0.20850
     0.51443
     0.51443
     0.20850
     0.20850
     0.51443
     0.16479
     0.38332
     0.55814
     0.68925
     0.38332
     0.25220
    -0.40338
    -0.31597
    -0.01003
    -0.57820
    -0.70931
    -0.35967
     0.64555
    -0.14115
    -1.01525
    -1.58342
    -1.36489
    -0.92784
    -0.49079
    -0.09744
    -0.09744
    -0.53449
    -0.01003
    -0.22856
     0.20850
     0.20850
     0.68925
     0.51443
     0.90778
     0.55814
     0.47073
     0.60184
     0.60184
     0.68925
     0.77666
     0.55814
     0.55814
     0.38332
     0.25220
     0.03368
     0.03368
    -0.40338
    -0.35967
    -0.49079
    -0.14115
     0.03368
    -0.27226
     0.03368
    -0.09744
    -0.31597
    -0.40338
    -0.70931
    -0.01003
    -0.05374
     0.25220
     0.25220
     0.20850
     0.03368
    -0.31597
    -0.57820
     0.25220
     0.20850
    -0.31597
    -0.18485
    -0.35967
    -0.66561
     0.16479
     0.16479
     0.03368
    -0.70931
    -0.44708
    -0.18485
    -0.31597
    -0.44708
    -0.35967
    -0.88413
    -1.19007
    -0.40338
    -0.35967
     0.29591
     0.20850
    -0.40338
    -0.57820
     0.07738
     0.55814
     1.21371
     0.95148
    -0.35967
    -1.45230
    -1.45230
    -0.92784
    -0.97154
    -0.88413
    -0.35967
    -0.66561
    -0.70931
    -0.49079
    -1.36489
    -1.84565
    -1.67083
    -0.75302
    -0.70931
    -0.97154
    -0.57820
    -0.31597
    -0.18485
     0.33961
     0.38332
     0.68925
     0.82037
     1.08260
     0.73296
     0.47073
     0.68925
     0.77666
     0.77666
     0.20850
     0.33961
     0.29591
     0.51443
     0.64555
     0.38332
     0.60184
     0.99519
     0.95148
     0.68925
     0.64555
     0.51443
     0.77666
     0.95148
     0.82037
     0.64555
     0.68925
     0.33961
     0.33961
    -0.01003
    -0.31597
    -0.31597
    -0.49079
    -0.53449
    -0.75302
    -1.27748
    -0.88413
    -0.88413
    -1.53971
    -1.67083
    -1.75824
    -1.53971
    -1.58342
    -1.32118
    -1.10266
    -1.19007
    -0.92784
    -0.66561
    -0.84043
    -0.88413
    -0.35967
    -0.57820
    -0.57820
    -0.79672
    -0.84043
    -0.53449
    -0.53449
    -0.18485
    -0.44708
    -0.62190
    -0.53449
    -0.75302
    -0.57820
    -0.40338
    -0.44708
    -0.57820
    -0.57820
    -0.66561
    -0.92784
    -0.66561
    -0.79672
    -0.62190
    -0.70931
    -0.84043
    -0.92784
    -0.92784
    -0.66561
    -0.92784
    -0.92784
    -0.79672
    -0.66561
    -0.40338
    -0.79672
    -0.97154
    -0.88413
    -0.22856
    -0.75302
    -0.49079
    -0.57820
    -0.57820
    -0.79672
    -0.88413
    -0.84043
    -0.84043
    -0.84043
    -1.01525
    -1.01525
    -0.97154
    -0.88413
    -0.88413
    -1.10266
    -0.75302
    -0.92784
    -1.14636
    -0.84043
    -0.79672
    -0.79672
    -1.05895
    -0.92784
    -0.92784
    -1.01525
    -0.62190
    -0.57820
    -0.49079
    -0.53449
    -0.84043
    -1.01525
    -0.66561
    -0.27226
    -0.35967
    -0.14115
    -0.14115
    -0.05374
     0.25220
     0.29591
     0.86407
     1.03889
     1.21371
     1.51965
     1.43224
     1.25742
     0.95148
     0.82037
     1.56336
     2.39375
     1.08260
     0.16479
     0.25220
     0.42702
     0.73296
     0.95148
     0.33961
    -0.75302
    -1.88935
    -3.94349
    -4.20573
    -3.28792
    -3.37533
    -4.29314
    -4.55537
    -3.63756
    -3.24421
    -3.55015
    -4.33684
    -5.03612
    -4.73019
    -3.59385
    -2.89457
    -2.54493
    -1.40860
    -0.57820
    -1.36489
    -1.80194
    -1.23377
    -1.58342
    -1.53971
    -0.92784
    -0.75302
    -1.58342
    -1.75824
    -2.41381
    -2.06417
    -2.32640
    -2.41381
    -2.85087
    -2.98198
    -3.02569
    -2.67604
    -2.28270
    -2.23899
    -1.93306
    -1.88935
    -1.32118
    -0.84043
    -0.84043
    -0.88413
    -0.75302
    -0.14115
     0.07738
    -0.01003
     0.47073
     0.55814
    -0.01003
    -0.05374
     0.03368
     0.12109
    -0.01003
    -0.44708
    -0.05374
     0.60184
     0.16479
    -0.14115
    -0.40338
    -0.70931
    -0.70931
    -0.88413
    -0.92784
    -0.70931
    -0.79672
    -0.49079
    -0.14115
     0.07738
    -0.40338
    -0.70931
    -0.70931
    -0.40338
    -0.44708
    -0.66561
    -0.70931
    -0.31597
    -0.40338
    -0.53449
    -0.27226
    -0.40338
    -0.40338
    -0.75302
    -0.49079
    -0.35967
    -0.53449
    -0.57820
    -0.66561
    -0.40338
    -0.57820
    -0.53449
    -0.53449
    -0.53449
    -0.35967
    -0.35967
    -0.49079
    -0.62190
    -0.40338
    -0.27226
    -0.31597
    -0.18485
    -0.44708
    -0.49079
    -0.57820
    -0.62190
    -0.14115
    -0.22856
    -0.40338
    -0.22856
    -0.18485
    -0.09744
    -0.05374
    -0.01003
    -0.14115
    -0.22856
    -0.18485
     0.07738
     0.03368
     0.16479
    -0.09744
    -0.22856
     0.16479
    -0.14115
    -0.44708
    -0.40338
    -0.70931
    -0.75302
    -0.53449
    -0.53449
    -0.66561
    -0.35967
    -0.44708
    -0.05374
     0.25220
    -0.18485
    -0.70931
    -0.40338
    -0.22856
     0.16479
     0.55814
     0.42702
     0.68925
     0.95148
     1.03889
     0.77666
     0.95148
     1.34483
     1.25742
     1.47595
     1.82559
     1.25742
     0.77666
     1.03889
     1.25742
     1.03889
     0.82037
     0.82037
     0.68925
     0.38332
     0.47073
    -0.14115
     0.16479
    -0.18485
    -0.01003
    -0.09744
     0.25220
     0.42702
     0.29591
     0.55814
     0.64555
     0.95148
     0.64555
     0.60184
     0.77666
     0.77666
     0.77666
     0.77666
     0.86407
     0.82037
     0.77666
     0.20850
     0.12109
    -0.01003
     0.12109
     0.42702
     0.07738
     0.25220
    -0.09744
    -0.75302
    -1.23377
    -1.32118
    -1.40860
    -0.84043
    -1.36489
    -1.75824
    -1.62712
    -2.02047
    -2.58863
    -2.10788
    -2.50122
    -2.23899
    -2.32640
    -2.28270
    -1.80194
    -1.67083
    -0.70931
     0.77666
    -0.09744
    -0.70931
    -1.36489
    -1.14636
    -1.40860
    -1.05895
    -2.02047
    -1.71453
    -0.92784
    -1.10266
    -1.49601
    -1.40860
    -1.88935
    -2.54493
    -2.85087
    -2.76345
    -1.80194
    -0.92784
    -0.35967
    -0.18485
     0.16479
     0.73296
     1.03889
     1.21371
     1.47595
     2.35005
     2.17523
     2.83081
     3.00563
     2.35005
     2.83081
     2.48116
     2.39375
     2.48116
     2.30634
     1.91300
     1.86929
     1.73818
     1.95670
     1.51965
     1.73818
     1.43224
     0.82037
     0.51443
     0.90778
     1.03889
     0.82037
     0.29591
     0.33961
     0.33961
     0.20850
     0.20850
     0.33961
     0.51443
    -0.01003
    -0.35967
    -0.18485
    -0.05374
    -0.27226
    -0.35967
    -0.70931
    -0.40338
    -0.49079
    -0.35967
    -0.35967
    -0.49079
    -0.35967
    -0.40338
    -0.35967
    -0.35967
    -0.53449
    -0.66561
    -0.40338
    -0.70931
    -0.22856
    -0.22856
    -0.18485
    -0.35967
    -0.75302
    -0.84043
    -0.49079
    -1.05895
    -1.05895
    -0.75302
    -0.62190
    -0.62190
    -0.57820
    -0.75302
    -0.75302
    -0.84043
    -0.84043
    -0.75302
    -0.88413
    -0.70931
    -0.79672
    -1.19007
    -0.88413
    -0.53449
    -0.62190
    -0.18485
    -0.44708
    -0.22856
     0.07738
    -0.27226
    -0.97154
    -0.92784
    -0.01003
    -0.05374
     0.07738
     0.60184
     0.16479
    -0.14115
    -0.18485
    -0.18485
     0.16479
    -0.09744
     0.03368
     0.16479
     0.25220
     0.29591
     0.33961
     0.20850
     0.42702
     0.51443
     0.33961
     0.60184
     1.03889
     0.64555
     0.68925
     0.86407
     0.95148
     0.82037
     0.86407
     0.86407
     0.82037
     0.77666
     0.60184
     0.64555
     0.51443
     0.33961
     0.60184
     0.42702
     0.95148
     1.34483
     0.86407
     0.64555
     0.82037
     0.60184
     0.42702
     0.51443
     0.64555
     0.77666
     0.77666
     1.08260
     0.82037
     0.86407
     0.60184
     0.12109
     0.90778
     0.47073
     0.20850
     0.12109
     0.33961
     0.33961
     0.12109
    -0.27226
    -0.22856
    -0.14115
    -0.35967
    -0.53449
    -0.14115
    -0.27226
    -0.79672
    -1.05895
    -0.53449
    -0.35967
    -0.62190
    -0.31597
    -0.22856
     0.03368
    -0.22856
    -0.05374
    -0.01003
     0.55814
     0.77666
     0.99519
     0.55814
     0.07738
    -0.09744
     0.38332
     0.51443
     0.42702
     0.38332
    -0.40338
    -0.66561
    -1.27748
    -0.57820
     0.20850
    -1.01525
    -1.80194
    -2.50122
    -2.23899
    -1.75824
    -1.53971
    -1.45230
    -1.32118
    -1.10266
    -0.62190
    -0.35967
    -0.14115
    -0.62190
    -1.67083
    -1.80194
     0.29591
     0.68925
     0.60184
     1.12630
     0.51443
     0.38332
    -0.01003
    -0.18485
     0.33961
     0.99519
     1.17001
     0.90778
     0.20850
     0.16479
     0.51443
     0.33961
     0.64555
     0.60184
     0.55814
     0.90778
     0.99519
     0.64555
     1.03889
     0.68925
     0.16479
    -0.18485
     0.60184
     0.86407
     0.90778
     0.82037
     0.42702
     0.38332
     0.33961
    -0.09744
    -0.09744
     0.38332
     0.55814
     0.12109
    -0.35967
    -0.31597
    -0.35967
    -0.57820
    -0.57820
    -0.27226
    -0.53449
    -0.31597
    -0.40338
    -0.40338
    -0.27226
     0.33961
     0.42702
     0.29591
     0.29591
     0.55814
     0.68925
     0.51443
     0.68925
     0.60184
     0.68925
     0.82037
     0.64555
     0.64555
     0.33961
     0.68925
     0.68925
     0.77666
     0.51443
     0.55814
     0.68925
     0.68925
     0.82037
     0.60184
     0.47073
     0.60184
     0.60184
     0.99519
     0.99519
     0.68925
     0.77666
     0.73296
     0.68925
     0.68925
     0.55814
     0.47073
     0.68925
     0.64555
