# Supplementary material for: Software algorithm and hardware design for real-time implementation of new spectral estimator
Source: Biomed Eng Online. 2014 May 9;13:61. doi: 10.1186/1475-925X-13-61 (PMC4057578; doi:10.1186/1475-925X-13-61)
Supplement: Additional file 2 — txtfiles.zip. [file 1475-925X-13-61-S2.zip › FILE120.TXT]

    -0.34647
    -0.38029
    -0.46483
    -0.39719
    -0.43101
    -0.41410
    -0.36338
    -0.31265
    -0.22811
    -0.17739
    -0.22811
    -0.21120
    -0.21120
    -0.22811
    -0.27884
    -0.14357
    -0.07594
    -0.17739
    -0.19430
    -0.14357
    -0.19430
    -0.17739
    -0.17739
    -0.22811
    -0.16048
    -0.16048
    -0.14357
    -0.17739
    -0.17739
    -0.10975
    -0.12666
    -0.12666
    -0.07594
    -0.19430
    -0.16048
    -0.00831
     0.02551
    -0.04212
    -0.12666
    -0.00831
    -0.04212
    -0.04212
    -0.02521
    -0.07594
    -0.07594
    -0.05903
    -0.07594
    -0.12666
    -0.02521
    -0.14357
    -0.05903
    -0.16048
    -0.12666
    -0.07594
     0.05933
    -0.21120
    -0.05903
    -0.07594
    -0.00831
    -0.07594
    -0.09285
    -0.10975
     0.00860
    -0.14357
     0.02551
    -0.00831
    -0.14357
    -0.16048
    -0.16048
     0.02551
    -0.17739
    -0.12666
    -0.19430
    -0.10975
    -0.17739
    -0.02521
    -0.14357
    -0.19430
    -0.24502
    -0.24502
    -0.05903
    -0.12666
    -0.10975
    -0.12666
    -0.12666
    -0.05903
     0.07624
    -0.04212
    -0.14357
    -0.12666
    -0.10975
    -0.14357
    -0.10975
    -0.16048
    -0.16048
    -0.29574
    -0.19430
    -0.07594
    -0.26193
    -0.27884
    -0.34647
    -0.21120
    -0.27884
    -0.26193
    -0.31265
    -0.29574
    -0.22811
    -0.16048
    -0.17739
    -0.12666
    -0.04212
    -0.07594
    -0.26193
    -0.24502
     0.11005
     0.04242
    -0.14357
     0.05933
    -0.02521
     0.05933
     0.05933
    -0.12666
    -0.02521
     0.19459
     0.44821
     0.34677
     0.29604
     0.27913
     0.27913
     0.44821
     0.54966
     0.39749
     0.49894
     0.36367
     0.43131
     0.43131
     0.44821
     0.43131
     0.36367
     0.36367
     0.38058
     0.27913
     0.14387
     0.11005
     0.12696
     0.19459
     0.22841
     0.09314
    -0.05903
     0.04242
     0.09314
    -0.00831
     0.07624
     0.02551
    -0.04212
    -0.00831
    -0.12666
    -0.02521
    -0.09285
    -0.00831
    -0.22811
    -0.12666
    -0.00831
     0.16078
    -0.07594
    -0.04212
    -0.02521
     0.02551
     0.07624
     0.09314
    -0.02521
     0.07624
     0.12696
     0.31295
     0.19459
     0.17768
     0.11005
     0.16078
     0.22841
     0.22841
     0.12696
     0.24532
     0.24532
     0.17768
     0.05933
     0.19459
     0.12696
     0.14387
     0.05933
     0.09314
     0.02551
    -0.00831
     0.00860
     0.04242
     0.21150
     0.16078
     0.09314
    -0.00831
    -0.02521
    -0.00831
     0.14387
     0.22841
     0.14387
     0.05933
     0.12696
     0.17768
     0.21150
     0.22841
     0.09314
    -0.02521
     0.05933
     0.16078
     0.09314
     0.07624
     0.05933
     0.00860
     0.05933
    -0.00831
     0.05933
     0.05933
     0.00860
     0.12696
     0.11005
     0.24532
     0.16078
     0.04242
     0.04242
     0.16078
     0.17768
     0.16078
     0.21150
     0.07624
     0.14387
     0.19459
     0.16078
     0.22841
     0.09314
     0.12696
     0.09314
     0.02551
     0.02551
    -0.00831
    -0.12666
     0.07624
     0.05933
    -0.09285
    -0.10975
    -0.12666
    -0.00831
    -0.12666
    -0.16048
    -0.16048
    -0.27884
    -0.27884
    -0.21120
    -0.22811
    -0.17739
    -0.21120
    -0.31265
    -0.27884
    -0.14357
    -0.14357
    -0.21120
    -0.34647
    -0.29574
    -0.17739
    -0.17739
    -0.07594
    -0.14357
    -0.16048
    -0.17739
     0.00860
    -0.04212
    -0.07594
    -0.14357
    -0.27884
    -0.05903
    -0.14357
    -0.05903
    -0.09285
    -0.04212
    -0.14357
    -0.29574
    -0.22811
    -0.12666
    -0.17739
    -0.29574
    -0.26193
    -0.17739
    -0.22811
    -0.26193
    -0.34647
    -0.26193
    -0.21120
    -0.22811
    -0.24502
    -0.22811
    -0.00831
    -0.16048
    -0.29574
    -0.24502
    -0.16048
    -0.14357
    -0.14357
    -0.29574
    -0.19430
    -0.14357
    -0.32956
    -0.34647
    -0.27884
    -0.48173
    -0.48173
    -0.43101
    -0.46483
    -0.58318
    -0.56627
    -0.53246
    -0.43101
    -0.51555
    -0.56627
    -0.53246
    -0.51555
    -0.41410
    -0.32956
    -0.29574
    -0.16048
    -0.14357
    -0.04212
     0.07624
     0.16078
     0.14387
     0.19459
     0.22841
     0.49894
     0.51585
     0.44821
     0.54966
     0.61730
     0.51585
     0.48203
     0.49894
     0.51585
     0.54966
     0.39749
     0.22841
     0.09314
     0.27913
     0.17768
     0.11005
     0.21150
     0.11005
     0.02551
     0.04242
     0.00860
    -0.07594
     0.02551
    -0.12666
    -0.05903
     0.02551
     0.04242
     0.09314
     0.02551
     0.05933
    -0.09285
    -0.12666
    -0.05903
     0.09314
     0.09314
    -0.07594
    -0.04212
    -0.09285
     0.07624
    -0.07594
    -0.02521
    -0.07594
    -0.19430
    -0.02521
    -0.04212
    -0.00831
    -0.14357
    -0.36338
    -0.04212
     0.05933
    -0.04212
     0.05933
    -0.16048
    -0.14357
    -0.02521
    -0.14357
    -0.17739
     0.00860
     0.04242
     0.04242
    -0.00831
     0.09314
     0.04242
     0.04242
     0.00860
    -0.00831
     0.19459
     0.22841
     0.21150
     0.11005
     0.19459
     0.19459
     0.54966
     0.56657
     0.34677
     0.38058
     0.48203
     0.46512
     0.32986
     0.29604
     0.58348
     0.54966
     0.41440
     0.48203
     0.61730
     0.51585
     0.48203
     0.63420
     0.44821
     0.38058
     0.44821
     0.44821
     0.58348
     0.58348
     0.63420
     0.44821
     0.41440
     0.51585
     0.51585
     0.34677
     0.31295
     0.19459
     0.24532
     0.19459
     0.11005
     0.07624
     0.09314
     0.04242
     0.00860
    -0.09285
    -0.09285
    -0.10975
    -0.19430
    -0.07594
    -0.00831
    -0.09285
    -0.02521
    -0.17739
    -0.16048
    -0.22811
    -0.16048
    -0.12666
    -0.05903
    -0.21120
    -0.12666
    -0.14357
    -0.05903
    -0.14357
    -0.10975
    -0.16048
    -0.17739
    -0.10975
    -0.17739
    -0.21120
    -0.19430
    -0.21120
    -0.12666
    -0.16048
    -0.09285
    -0.21120
    -0.24502
    -0.17739
    -0.27884
    -0.16048
    -0.21120
    -0.22811
    -0.22811
    -0.16048
    -0.16048
    -0.16048
    -0.21120
    -0.26193
    -0.14357
    -0.26193
    -0.09285
    -0.16048
    -0.32956
    -0.22811
    -0.14357
    -0.22811
    -0.19430
    -0.31265
    -0.24502
    -0.05903
    -0.12666
    -0.10975
    -0.22811
    -0.17739
    -0.16048
    -0.16048
    -0.16048
    -0.09285
    -0.14357
    -0.14357
     0.02551
    -0.02521
    -0.04212
    -0.10975
    -0.09285
    -0.10975
    -0.02521
     0.02551
    -0.07594
     0.00860
    -0.02521
    -0.16048
     0.00860
     0.05933
     0.02551
    -0.16048
    -0.02521
     0.05933
    -0.00831
    -0.04212
    -0.10975
    -0.07594
    -0.00831
    -0.10975
    -0.04212
     0.09314
    -0.02521
    -0.07594
    -0.12666
     0.05933
    -0.02521
     0.02551
     0.00860
    -0.04212
     0.09314
     0.09314
     0.09314
     0.02551
    -0.00831
     0.09314
    -0.00831
     0.07624
     0.04242
     0.00860
    -0.16048
    -0.00831
    -0.00831
    -0.17739
    -0.16048
    -0.07594
    -0.10975
    -0.12666
    -0.12666
    -0.04212
    -0.10975
    -0.17739
    -0.00831
    -0.04212
    -0.26193
    -0.07594
    -0.10975
    -0.12666
     0.11005
    -0.12666
    -0.04212
    -0.00831
     0.07624
     0.05933
     0.11005
     0.00860
     0.05933
     0.04242
     0.12696
     0.12696
     0.16078
     0.22841
     0.22841
     0.17768
     0.34677
     0.38058
     0.16078
     0.16078
     0.21150
     0.16078
     0.22841
     0.27913
     0.29604
     0.21150
     0.19459
     0.24532
     0.16078
     0.16078
     0.09314
    -0.00831
     0.21150
     0.09314
    -0.09285
     0.05933
     0.02551
    -0.27884
    -0.10975
     0.12696
    -0.04212
    -0.14357
    -0.05903
    -0.04212
    -0.04212
    -0.14357
    -0.16048
    -0.12666
     0.14387
     0.31295
     0.07624
    -0.04212
     0.19459
     0.19459
     0.29604
     0.24532
     0.11005
     0.02551
     0.04242
     0.38058
     0.32986
     0.43131
     0.14387
     0.27913
     0.32986
     0.36367
     0.29604
     0.43131
     0.32986
     0.39749
     0.32986
     0.39749
     0.38058
     0.44821
     0.46512
     0.38058
     0.38058
     0.36367
     0.48203
     0.46512
     0.26223
     0.31295
     0.32986
     0.27913
     0.19459
     0.11005
     0.22841
     0.31295
     0.19459
     0.12696
     0.04242
     0.00860
     0.05933
     0.19459
     0.14387
     0.07624
    -0.04212
     0.07624
     0.14387
     0.11005
     0.04242
    -0.04212
     0.14387
     0.14387
     0.04242
     0.05933
     0.11005
     0.02551
    -0.02521
    -0.00831
    -0.04212
     0.00860
    -0.04212
    -0.02521
    -0.00831
    -0.12666
    -0.05903
    -0.26193
    -0.12666
    -0.02521
    -0.09285
    -0.24502
    -0.16048
    -0.17739
    -0.12666
    -0.21120
    -0.09285
    -0.07594
    -0.16048
    -0.22811
    -0.00831
    -0.04212
    -0.16048
    -0.10975
    -0.10975
     0.00860
    -0.05903
    -0.09285
    -0.00831
    -0.05903
    -0.07594
    -0.07594
    -0.00831
    -0.14357
    -0.10975
    -0.29574
     0.04242
     0.00860
    -0.07594
    -0.12666
    -0.14357
    -0.14357
    -0.22811
    -0.00831
    -0.04212
    -0.02521
    -0.09285
    -0.12666
    -0.00831
     0.00860
    -0.04212
    -0.21120
    -0.22811
    -0.10975
    -0.16048
    -0.26193
    -0.22811
    -0.16048
    -0.29574
    -0.17739
    -0.17739
    -0.21120
    -0.22811
    -0.39719
    -0.19430
    -0.16048
    -0.17739
    -0.29574
    -0.22811
    -0.09285
     0.04242
     0.00860
    -0.04212
    -0.05903
    -0.09285
    -0.09285
    -0.04212
     0.02551
    -0.00831
    -0.05903
    -0.09285
    -0.02521
    -0.07594
    -0.07594
    -0.12666
    -0.04212
    -0.02521
    -0.17739
    -0.05903
    -0.09285
    -0.17739
    -0.21120
    -0.17739
    -0.14357
    -0.14357
    -0.16048
    -0.05903
    -0.17739
    -0.19430
    -0.12666
    -0.31265
    -0.10975
    -0.09285
    -0.09285
    -0.26193
    -0.27884
    -0.32956
    -0.29574
    -0.22811
    -0.22811
    -0.19430
    -0.29574
    -0.36338
    -0.41410
    -0.29574
    -0.26193
    -0.41410
    -0.31265
    -0.26193
    -0.39719
    -0.32956
    -0.27884
    -0.27884
    -0.31265
    -0.29574
    -0.19430
    -0.16048
    -0.07594
    -0.05903
    -0.26193
    -0.12666
     0.07624
     0.04242
     0.00860
     0.14387
     0.38058
     0.17768
     0.17768
     0.09314
     0.19459
     0.05933
     0.14387
     0.27913
     0.04242
    -0.04212
     0.00860
    -0.14357
    -0.16048
    -0.19430
    -0.24502
    -0.46483
    -0.68463
    -0.63391
    -0.68463
    -0.73536
    -0.78608
    -0.76917
    -1.07352
    -1.03970
    -0.95516
    -1.10734
    -1.00589
    -0.98898
    -1.02280
    -1.12424
    -1.05661
    -0.98898
    -0.73536
    -0.76917
    -0.76917
    -0.60009
    -0.60009
    -0.53246
    -0.56627
    -0.48173
    -0.38029
    -0.27884
    -0.16048
    -0.22811
    -0.10975
    -0.14357
    -0.24502
    -0.07594
    -0.07594
    -0.12666
     0.05933
     0.14387
     0.00860
    -0.00831
     0.19459
     0.05933
     0.16078
     0.39749
     0.39749
     0.19459
     0.29604
     0.36367
     0.27913
     0.65111
     0.36367
     0.19459
     0.44821
     0.48203
     0.32986
     0.21150
     0.38058
     0.32986
     0.16078
     0.22841
     0.14387
     0.22841
     0.16078
     0.19459
     0.14387
    -0.04212
    -0.04212
     0.05933
     0.11005
     0.07624
     0.04242
     0.16078
     0.04242
    -0.07594
     0.02551
     0.00860
     0.07624
     0.05933
     0.00860
     0.04242
    -0.02521
     0.00860
    -0.00831
     0.11005
     0.05933
     0.02551
     0.07624
     0.12696
    -0.12666
    -0.17739
     0.00860
     0.00860
     0.02551
    -0.04212
    -0.16048
    -0.26193
    -0.14357
    -0.00831
    -0.19430
    -0.17739
    -0.36338
    -0.26193
    -0.26193
    -0.12666
    -0.16048
    -0.22811
    -0.21120
    -0.17739
    -0.19430
    -0.09285
    -0.19430
    -0.48173
    -0.38029
    -0.16048
    -0.21120
    -0.05903
    -0.14357
    -0.39719
    -0.19430
    -0.22811
    -0.24502
    -0.21120
    -0.26193
    -0.16048
    -0.12666
    -0.12666
    -0.17739
    -0.16048
    -0.17739
     0.02551
    -0.16048
    -0.10975
    -0.07594
    -0.16048
    -0.05903
     0.00860
     0.00860
    -0.16048
    -0.19430
    -0.09285
    -0.12666
    -0.04212
    -0.05903
    -0.07594
     0.02551
    -0.12666
    -0.10975
    -0.05903
    -0.04212
    -0.19430
    -0.04212
    -0.02521
    -0.09285
    -0.10975
    -0.05903
    -0.10975
    -0.14357
    -0.12666
    -0.14357
    -0.07594
    -0.09285
    -0.10975
    -0.10975
    -0.21120
    -0.05903
    -0.22811
    -0.17739
    -0.04212
    -0.05903
    -0.02521
    -0.09285
    -0.14357
    -0.17739
    -0.00831
    -0.02521
    -0.07594
    -0.07594
    -0.00831
    -0.04212
    -0.00831
     0.04242
    -0.00831
    -0.04212
    -0.04212
     0.00860
    -0.04212
     0.07624
    -0.00831
     0.07624
     0.05933
     0.12696
    -0.00831
     0.16078
     0.12696
     0.05933
     0.07624
     0.27913
     0.27913
     0.14387
     0.24532
     0.21150
     0.11005
     0.21150
     0.22841
     0.11005
     0.22841
     0.29604
     0.14387
     0.12696
     0.16078
    -0.02521
     0.00860
     0.16078
     0.26223
     0.14387
     0.11005
     0.11005
     0.12696
     0.17768
     0.04242
     0.11005
     0.11005
     0.16078
     0.16078
     0.21150
     0.14387
     0.04242
     0.09314
     0.05933
     0.27913
     0.14387
     0.07624
     0.07624
     0.00860
     0.02551
    -0.16048
    -0.00831
     0.19459
     0.12696
     0.16078
     0.02551
    -0.00831
     0.05933
     0.11005
    -0.00831
     0.07624
     0.00860
     0.07624
     0.27913
     0.24532
     0.26223
     0.31295
     0.19459
     0.22841
     0.32986
     0.49894
     0.46512
     0.58348
     0.60039
     0.24532
     0.36367
     0.46512
     0.49894
     0.49894
     0.58348
     0.39749
     0.36367
     0.34677
     0.36367
     0.31295
     0.32986
    -0.00831
     0.11005
     0.36367
     0.34677
     0.16078
    -0.02521
     0.19459
     0.44821
     0.26223
     0.11005
    -0.00831
     0.00860
     0.09314
     0.17768
     0.17768
     0.17768
     0.16078
    -0.00831
     0.04242
    -0.04212
     0.05933
     0.04242
    -0.04212
     0.17768
     0.02551
    -0.14357
     0.14387
     0.31295
     0.12696
     0.14387
     0.26223
     0.05933
     0.00860
     0.09314
     0.24532
     0.16078
     0.14387
     0.12696
    -0.00831
     0.16078
     0.22841
     0.09314
     0.04242
     0.04242
     0.02551
     0.04242
     0.09314
     0.04242
     0.04242
     0.12696
     0.14387
     0.11005
     0.19459
     0.05933
     0.07624
     0.11005
     0.27913
     0.16078
     0.17768
     0.27913
     0.22841
     0.38058
     0.36367
     0.34677
     0.41440
     0.24532
     0.49894
     0.49894
     0.46512
     0.41440
     0.34677
     0.22841
     0.43131
     0.38058
     0.34677
     0.34677
     0.24532
     0.19459
     0.21150
     0.16078
     0.09314
     0.02551
    -0.00831
    -0.00831
     0.07624
    -0.00831
    -0.09285
    -0.21120
     0.11005
     0.02551
    -0.07594
     0.02551
     0.09314
     0.05933
    -0.14357
    -0.07594
    -0.14357
    -0.04212
    -0.02521
    -0.10975
    -0.16048
    -0.21120
     0.02551
     0.02551
     0.04242
    -0.12666
    -0.22811
    -0.05903
    -0.07594
     0.02551
    -0.09285
     0.07624
     0.09314
     0.05933
     0.07624
     0.11005
     0.12696
     0.16078
     0.12696
     0.00860
     0.19459
     0.04242
     0.05933
     0.14387
     0.11005
    -0.00831
    -0.00831
    -0.00831
    -0.00831
    -0.17739
     0.02551
    -0.05903
     0.02551
    -0.16048
    -0.09285
    -0.07594
    -0.10975
     0.04242
     0.00860
    -0.17739
     0.00860
    -0.10975
    -0.00831
     0.02551
     0.17768
     0.04242
     0.04242
     0.09314
     0.05933
     0.02551
     0.05933
     0.00860
    -0.04212
     0.05933
     0.21150
     0.09314
     0.12696
     0.00860
     0.14387
     0.02551
     0.04242
     0.22841
     0.34677
     0.26223
     0.16078
     0.12696
     0.17768
     0.16078
     0.16078
     0.29604
     0.32986
     0.16078
     0.19459
    -0.00831
     0.02551
     0.05933
     0.16078
     0.16078
     0.07624
     0.00860
    -0.09285
    -0.14357
     0.04242
     0.07624
    -0.00831
    -0.00831
     0.00860
    -0.12666
    -0.21120
    -0.02521
    -0.00831
    -0.16048
    -0.09285
    -0.12666
     0.02551
    -0.09285
    -0.16048
    -0.07594
    -0.16048
    -0.00831
    -0.07594
    -0.21120
    -0.00831
    -0.05903
    -0.07594
     0.02551
    -0.04212
    -0.12666
    -0.09285
    -0.04212
    -0.12666
    -0.10975
    -0.16048
    -0.24502
    -0.12666
    -0.07594
    -0.05903
    -0.14357
    -0.00831
    -0.17739
    -0.05903
     0.02551
    -0.02521
     0.00860
     0.05933
     0.05933
     0.16078
     0.41440
     0.53276
     0.39749
     0.41440
     0.27913
     0.41440
     0.51585
     0.54966
     0.46512
     0.39749
     0.51585
     0.48203
     0.39749
     0.41440
     0.44821
     0.48203
     0.32986
     0.22841
     0.17768
     0.12696
     0.12696
     0.27913
     0.12696
    -0.00831
     0.05933
     0.02551
    -0.09285
    -0.00831
    -0.10975
    -0.14357
     0.02551
    -0.10975
    -0.14357
    -0.14357
    -0.10975
    -0.00831
    -0.00831
    -0.02521
     0.09314
    -0.12666
     0.02551
     0.12696
     0.05933
     0.11005
     0.07624
     0.11005
     0.04242
     0.12696
     0.12696
     0.11005
     0.12696
     0.19459
     0.09314
     0.19459
     0.49894
     0.46512
     0.26223
     0.26223
     0.11005
     0.26223
     0.41440
     0.43131
     0.29604
     0.36367
     0.32986
     0.22841
     0.26223
     0.24532
     0.16078
     0.09314
     0.12696
     0.09314
     0.16078
     0.07624
    -0.04212
     0.04242
     0.04242
    -0.04212
    -0.10975
    -0.16048
    -0.05903
    -0.04212
    -0.02521
     0.00860
     0.04242
     0.00860
    -0.02521
     0.00860
    -0.04212
     0.22841
     0.16078
     0.05933
     0.17768
     0.22841
     0.24532
     0.26223
     0.32986
     0.26223
     0.31295
     0.22841
     0.21150
     0.19459
     0.22841
     0.32986
     0.11005
     0.16078
     0.17768
     0.11005
     0.09314
     0.16078
     0.21150
     0.11005
     0.05933
    -0.05903
     0.05933
     0.17768
     0.09314
    -0.05903
     0.00860
     0.09314
     0.09314
     0.16078
     0.22841
     0.11005
     0.02551
     0.02551
     0.27913
     0.31295
     0.19459
     0.09314
     0.29604
     0.21150
     0.26223
     0.24532
     0.16078
     0.09314
     0.11005
     0.19459
     0.14387
     0.11005
     0.02551
     0.14387
     0.04242
    -0.04212
    -0.04212
    -0.09285
    -0.19430
    -0.00831
    -0.04212
    -0.09285
    -0.09285
    -0.09285
    -0.17739
    -0.21120
    -0.10975
    -0.27884
    -0.34647
    -0.14357
    -0.07594
    -0.10975
    -0.10975
    -0.12666
    -0.21120
    -0.10975
    -0.17739
    -0.10975
    -0.19430
    -0.10975
    -0.14357
    -0.05903
    -0.04212
     0.02551
    -0.24502
    -0.17739
    -0.19430
    -0.19430
    -0.10975
    -0.10975
    -0.19430
    -0.10975
    -0.00831
    -0.00831
    -0.09285
    -0.07594
    -0.05903
     0.05933
     0.02551
    -0.10975
    -0.05903
    -0.04212
    -0.00831
     0.07624
    -0.00831
    -0.04212
    -0.21120
    -0.02521
    -0.04212
    -0.07594
    -0.12666
    -0.17739
    -0.09285
    -0.07594
    -0.17739
    -0.14357
    -0.04212
    -0.10975
    -0.10975
    -0.04212
     0.04242
    -0.00831
     0.05933
    -0.10975
    -0.29574
    -0.21120
    -0.17739
    -0.10975
    -0.07594
    -0.32956
    -0.31265
     0.09314
     0.04242
    -0.22811
    -0.04212
     0.04242
    -0.17739
    -0.04212
     0.09314
     0.21150
     0.39749
     0.32986
     0.38058
     0.36367
     0.48203
     0.39749
     0.34677
     0.51585
     0.61730
     0.43131
     0.38058
     0.41440
     0.31295
     0.38058
     0.41440
     0.36367
     0.16078
     0.31295
     0.38058
     0.24532
     0.05933
    -0.07594
    -0.12666
    -0.02521
    -0.00831
     0.00860
    -0.16048
    -0.16048
    -0.00831
    -0.04212
    -0.16048
    -0.04212
    -0.12666
    -0.10975
    -0.16048
     0.11005
     0.00860
    -0.00831
     0.05933
     0.11005
     0.21150
     0.26223
     0.04242
     0.12696
     0.26223
     0.16078
     0.17768
     0.17768
     0.16078
     0.32986
     0.32986
     0.29604
     0.38058
     0.27913
     0.11005
     0.09314
     0.27913
     0.41440
     0.22841
     0.22841
     0.04242
     0.16078
     0.22841
     0.21150
     0.12696
     0.12696
     0.12696
     0.00860
     0.09314
    -0.00831
     0.04242
     0.00860
     0.02551
     0.05933
     0.11005
    -0.02521
    -0.02521
    -0.02521
    -0.00831
    -0.02521
     0.04242
    -0.02521
    -0.04212
     0.11005
     0.07624
     0.12696
     0.16078
     0.07624
     0.19459
     0.24532
     0.36367
     0.32986
     0.44821
     0.36367
     0.41440
     0.39749
     0.48203
     0.49894
     0.51585
     0.34677
     0.29604
     0.43131
     0.27913
     0.07624
     0.19459
     0.34677
     0.16078
     0.04242
     0.04242
    -0.14357
    -0.21120
    -0.21120
    -0.22811
    -0.17739
    -0.07594
    -0.12666
    -0.21120
    -0.17739
    -0.16048
    -0.22811
    -0.26193
    -0.16048
    -0.14357
    -0.19430
    -0.04212
    -0.14357
    -0.12666
    -0.09285
    -0.12666
    -0.04212
    -0.05903
    -0.05903
    -0.05903
    -0.04212
    -0.00831
    -0.07594
    -0.21120
    -0.10975
     0.16078
    -0.07594
    -0.16048
    -0.10975
    -0.14357
    -0.14357
    -0.16048
    -0.16048
    -0.27884
    -0.19430
    -0.36338
    -0.48173
    -0.39719
    -0.51555
    -0.58318
    -0.54937
    -0.36338
    -0.26193
    -0.19430
    -0.14357
    -0.07594
    -0.14357
    -0.16048
    -0.07594
    -0.04212
     0.12696
     0.27913
     0.27913
     0.48203
     0.34677
     0.22841
     0.16078
     0.29604
     0.24532
     0.14387
     0.04242
    -0.12666
    -0.10975
    -0.22811
    -0.19430
    -0.22811
    -0.27884
    -0.26193
    -0.48173
    -0.34647
    -0.32956
    -0.29574
    -0.38029
    -0.27884
    -0.41410
    -0.36338
    -0.27884
    -0.32956
    -0.26193
    -0.22811
    -0.19430
    -0.29574
    -0.22811
    -0.31265
    -0.38029
    -0.26193
    -0.10975
    -0.14357
    -0.26193
    -0.24502
    -0.17739
    -0.31265
    -0.16048
    -0.17739
    -0.07594
    -0.29574
    -0.14357
    -0.05903
    -0.02521
    -0.12666
    -0.07594
    -0.12666
     0.00860
    -0.02521
    -0.00831
    -0.19430
     0.00860
    -0.00831
    -0.17739
    -0.09285
     0.00860
     0.04242
    -0.17739
    -0.00831
    -0.02521
    -0.16048
    -0.14357
    -0.10975
    -0.04212
     0.00860
    -0.10975
    -0.26193
    -0.04212
    -0.14357
    -0.19430
    -0.00831
    -0.14357
    -0.16048
    -0.12666
    -0.04212
    -0.10975
    -0.12666
     0.02551
     0.04242
    -0.04212
    -0.10975
     0.04242
     0.02551
     0.14387
     0.22841
     0.05933
    -0.02521
    -0.04212
     0.22841
     0.21150
    -0.00831
     0.21150
     0.63420
     0.27913
     0.31295
     0.16078
     0.29604
     0.04242
     0.11005
     0.09314
     0.22841
     0.16078
     0.14387
     0.16078
     0.00860
    -0.10975
    -0.17739
    -0.32956
    -0.24502
    -0.26193
    -0.27884
    -0.29574
    -0.34647
    -0.48173
    -0.34647
    -0.38029
    -0.27884
    -0.27884
    -0.26193
    -0.27884
    -0.21120
    -0.22811
    -0.27884
    -0.17739
    -0.17739
    -0.19430
    -0.07594
    -0.21120
    -0.19430
    -0.17739
    -0.14357
    -0.09285
    -0.09285
    -0.17739
    -0.17739
    -0.07594
    -0.17739
    -0.21120
    -0.16048
    -0.24502
    -0.19430
    -0.21120
    -0.22811
    -0.17739
    -0.21120
    -0.26193
    -0.19430
    -0.22811
    -0.10975
    -0.19430
    -0.22811
    -0.19430
    -0.10975
     0.04242
    -0.00831
     0.14387
     0.02551
     0.09314
     0.17768
     0.29604
     0.12696
     0.00860
     0.19459
     0.00860
    -0.05903
    -0.19430
    -0.10975
     0.00860
    -0.04212
    -0.16048
    -0.16048
    -0.38029
    -0.46483
    -0.46483
    -0.46483
    -0.44792
    -0.38029
    -0.48173
    -0.39719
    -0.31265
    -0.41410
    -0.36338
    -0.43101
    -0.36338
    -0.29574
    -0.39719
    -0.36338
    -0.26193
    -0.41410
    -0.43101
    -0.24502
    -0.26193
    -0.24502
    -0.43101
    -0.39719
    -0.36338
    -0.41410
    -0.27884
    -0.36338
    -0.41410
    -0.43101
    -0.43101
    -0.38029
    -0.43101
    -0.49864
    -0.41410
    -0.27884
    -0.48173
    -0.36338
    -0.39719
    -0.39719
    -0.38029
    -0.32956
    -0.29574
    -0.29574
    -0.36338
    -0.41410
    -0.32956
    -0.41410
    -0.36338
    -0.36338
    -0.46483
    -0.48173
    -0.39719
    -0.39719
    -0.43101
    -0.48173
    -0.46483
    -0.41410
    -0.41410
    -0.31265
    -0.46483
    -0.51555
    -0.38029
    -0.34647
    -0.29574
    -0.38029
    -0.39719
    -0.39719
    -0.43101
    -0.39719
    -0.39719
    -0.43101
    -0.41410
    -0.44792
    -0.48173
    -0.41410
    -0.43101
    -0.43101
    -0.39719
    -0.46483
    -0.38029
    -0.31265
    -0.43101
    -0.43101
    -0.43101
    -0.19430
    -0.34647
    -0.32956
    -0.32956
    -0.36338
    -0.43101
    -0.36338
    -0.24502
    -0.29574
    -0.36338
    -0.29574
    -0.31265
    -0.32956
    -0.29574
    -0.48173
    -0.38029
    -0.41410
    -0.36338
    -0.22811
    -0.16048
    -0.27884
    -0.34647
    -0.39719
    -0.16048
    -0.29574
    -0.27884
    -0.29574
    -0.14357
    -0.27884
    -0.31265
    -0.22811
    -0.24502
    -0.27884
    -0.21120
    -0.27884
    -0.27884
    -0.14357
    -0.32956
    -0.24502
    -0.17739
    -0.21120
    -0.31265
    -0.22811
    -0.21120
    -0.21120
    -0.34647
    -0.17739
    -0.21120
    -0.16048
    -0.16048
    -0.22811
    -0.26193
    -0.34647
    -0.27884
    -0.29574
    -0.14357
    -0.22811
    -0.26193
    -0.32956
    -0.32956
    -0.24502
    -0.21120
    -0.21120
    -0.43101
    -0.34647
    -0.31265
    -0.27884
    -0.22811
    -0.31265
    -0.43101
    -0.39719
    -0.22811
    -0.21120
    -0.24502
    -0.34647
    -0.32956
    -0.29574
    -0.31265
    -0.39719
    -0.49864
    -0.39719
    -0.43101
    -0.53246
    -0.34647
    -0.53246
    -0.58318
    -0.54937
    -0.51555
    -0.31265
    -0.43101
    -0.46483
    -0.44792
    -0.43101
    -0.41410
    -0.29574
    -0.27884
    -0.36338
    -0.22811
    -0.12666
    -0.12666
    -0.10975
    -0.26193
    -0.22811
    -0.16048
     0.02551
     0.00860
    -0.12666
    -0.07594
    -0.36338
    -0.10975
     0.12696
     0.38058
     0.17768
    -0.09285
     0.00860
     0.11005
     0.02551
     0.39749
     0.34677
     0.11005
     0.27913
     0.16078
     0.04242
     0.26223
     0.26223
     0.09314
     0.00860
     0.19459
     0.05933
     0.19459
     0.05933
    -0.00831
    -0.00831
    -0.05903
    -0.26193
    -0.21120
    -0.05903
    -0.04212
    -0.04212
    -0.07594
    -0.07594
    -0.24502
    -0.12666
    -0.12666
    -0.22811
    -0.17739
    -0.09285
    -0.00831
    -0.05903
    -0.14357
    -0.17739
    -0.26193
    -0.27884
    -0.14357
    -0.10975
    -0.16048
    -0.26193
    -0.16048
    -0.12666
    -0.14357
    -0.24502
    -0.24502
    -0.29574
    -0.27884
    -0.16048
    -0.09285
    -0.09285
    -0.07594
    -0.29574
    -0.12666
     0.05933
    -0.05903
    -0.14357
    -0.22811
    -0.26193
    -0.12666
    -0.04212
    -0.10975
    -0.14357
    -0.07594
    -0.21120
    -0.27884
    -0.21120
    -0.16048
    -0.19430
    -0.21120
    -0.12666
    -0.32956
    -0.22811
    -0.22811
    -0.19430
    -0.05903
    -0.04212
    -0.16048
    -0.26193
    -0.17739
    -0.14357
    -0.02521
     0.02551
     0.00860
    -0.29574
    -0.14357
    -0.05903
    -0.05903
    -0.10975
    -0.02521
    -0.04212
    -0.02521
    -0.16048
    -0.17739
    -0.10975
     0.00860
    -0.09285
    -0.09285
    -0.09285
    -0.14357
    -0.17739
    -0.27884
    -0.10975
    -0.21120
    -0.19430
     0.04242
    -0.22811
    -0.31265
    -0.17739
    -0.14357
    -0.16048
    -0.22811
    -0.22811
    -0.27884
    -0.29574
    -0.29574
    -0.26193
    -0.46483
    -0.24502
    -0.27884
    -0.16048
    -0.22811
    -0.39719
    -0.51555
    -0.58318
    -0.44792
    -0.41410
    -0.32956
    -0.44792
    -0.46483
    -0.46483
    -0.22811
    -0.31265
    -0.48173
    -0.48173
    -0.31265
    -0.44792
    -0.26193
    -0.12666
    -0.36338
    -0.43101
    -0.29574
    -0.21120
    -0.32956
    -0.27884
    -0.27884
    -0.19430
    -0.49864
    -0.39719
    -0.36338
    -0.49864
    -0.26193
    -0.19430
    -0.21120
    -0.36338
    -0.38029
    -0.43101
    -0.43101
    -0.24502
    -0.22811
    -0.41410
    -0.17739
    -0.29574
    -0.22811
    -0.17739
    -0.26193
    -0.44792
    -0.27884
    -0.19430
    -0.09285
    -0.21120
    -0.36338
    -0.24502
    -0.21120
    -0.24502
    -0.22811
    -0.17739
    -0.09285
    -0.29574
    -0.27884
    -0.17739
    -0.22811
    -0.34647
    -0.24502
    -0.22811
    -0.43101
    -0.29574
    -0.32956
    -0.36338
    -0.48173
    -0.46483
    -0.43101
    -0.36338
    -0.31265
    -0.49864
    -0.48173
    -0.32956
    -0.53246
    -0.54937
    -0.51555
    -0.53246
    -0.73536
    -0.43101
    -0.29574
    -0.65082
    -0.53246
    -0.54937
    -0.49864
    -0.39719
    -0.36338
    -0.32956
    -0.48173
    -0.32956
    -0.21120
    -0.04212
     0.09314
    -0.04212
     0.02551
     0.14387
     0.09314
     0.00860
     0.11005
     0.26223
     0.21150
     0.24532
     0.24532
     0.09314
     0.22841
     0.17768
     0.17768
     0.07624
     0.11005
     0.09314
     0.22841
    -0.00831
     0.05933
     0.19459
     0.00860
     0.14387
     0.04242
    -0.02521
    -0.07594
     0.09314
    -0.04212
    -0.07594
     0.00860
     0.11005
    -0.12666
     0.02551
     0.09314
     0.00860
     0.02551
     0.02551
    -0.10975
    -0.12666
    -0.05903
     0.00860
    -0.02521
     0.00860
    -0.04212
    -0.16048
    -0.12666
    -0.21120
    -0.21120
    -0.21120
    -0.19430
    -0.21120
    -0.26193
    -0.16048
    -0.04212
    -0.09285
    -0.17739
    -0.07594
    -0.04212
     0.11005
     0.00860
    -0.04212
    -0.12666
     0.09314
     0.09314
     0.14387
     0.12696
    -0.05903
    -0.09285
     0.14387
     0.02551
    -0.07594
    -0.05903
    -0.17739
    -0.34647
    -0.10975
    -0.22811
    -0.31265
    -0.29574
    -0.32956
    -0.29574
    -0.34647
    -0.24502
    -0.46483
    -0.46483
    -0.43101
    -0.36338
    -0.38029
    -0.44792
    -0.26193
    -0.27884
    -0.34647
    -0.32956
    -0.26193
    -0.27884
    -0.10975
    -0.12666
    -0.19430
    -0.12666
    -0.10975
    -0.26193
    -0.26193
    -0.17739
    -0.17739
    -0.21120
    -0.16048
    -0.04212
    -0.36338
    -0.21120
    -0.04212
    -0.16048
    -0.17739
    -0.19430
    -0.12666
    -0.14357
    -0.16048
    -0.07594
    -0.12666
     0.00860
    -0.12666
    -0.07594
    -0.16048
    -0.09285
    -0.09285
    -0.07594
    -0.16048
    -0.10975
    -0.27884
    -0.16048
    -0.24502
    -0.17739
    -0.07594
    -0.14357
    -0.16048
    -0.14357
    -0.02521
     0.02551
    -0.02521
    -0.09285
    -0.05903
    -0.02521
     0.05933
     0.11005
     0.09314
     0.14387
    -0.05903
    -0.04212
     0.09314
     0.14387
    -0.00831
    -0.02521
    -0.00831
     0.04242
     0.05933
    -0.02521
     0.09314
     0.12696
     0.02551
     0.09314
     0.12696
     0.02551
     0.00860
     0.04242
     0.11005
     0.22841
     0.14387
     0.12696
     0.05933
     0.12696
     0.12696
     0.02551
    -0.09285
     0.00860
     0.05933
     0.05933
     0.04242
     0.12696
     0.21150
     0.00860
    -0.10975
    -0.16048
    -0.41410
    -0.43101
    -0.24502
    -0.17739
    -0.17739
    -0.32956
    -0.51555
    -0.41410
    -0.41410
    -0.44792
    -0.36338
    -0.46483
    -0.27884
    -0.32956
    -0.24502
    -0.10975
     0.09314
     0.02551
     0.04242
     0.07624
     0.16078
     0.22841
     0.31295
     0.31295
     0.32986
     0.31295
     0.24532
     0.38058
     0.41440
     0.36367
     0.34677
     0.36367
     0.48203
     0.41440
     0.31295
     0.32986
     0.51585
     0.49894
     0.29604
     0.34677
     0.36367
     0.53276
     0.54966
     0.44821
     0.38058
     0.31295
     0.26223
     0.27913
     0.36367
     0.29604
     0.44821
     0.31295
     0.16078
     0.16078
     0.22841
     0.00860
    -0.12666
    -0.10975
    -0.07594
    -0.04212
    -0.00831
    -0.07594
    -0.07594
    -0.14357
    -0.14357
    -0.19430
    -0.19430
    -0.07594
    -0.07594
    -0.09285
     0.04242
    -0.00831
    -0.02521
     0.11005
     0.14387
     0.21150
     0.05933
     0.14387
     0.21150
     0.22841
     0.24532
     0.24532
     0.11005
     0.09314
     0.29604
     0.29604
     0.22841
     0.04242
     0.09314
     0.11005
     0.19459
     0.22841
     0.04242
     0.04242
    -0.04212
    -0.12666
     0.02551
    -0.07594
    -0.04212
    -0.12666
    -0.19430
    -0.19430
    -0.10975
    -0.22811
    -0.19430
    -0.31265
    -0.21120
    -0.32956
    -0.22811
    -0.26193
    -0.24502
    -0.36338
    -0.22811
    -0.26193
    -0.27884
    -0.16048
    -0.22811
    -0.17739
    -0.17739
    -0.24502
    -0.22811
    -0.29574
    -0.22811
    -0.36338
    -0.22811
    -0.26193
    -0.26193
    -0.27884
    -0.36338
    -0.29574
    -0.26193
    -0.32956
    -0.34647
    -0.39719
    -0.41410
    -0.34647
    -0.39719
    -0.43101
    -0.48173
    -0.51555
    -0.38029
    -0.16048
    -0.05903
     0.09314
    -0.04212
     0.04242
    -0.04212
     0.17768
     0.17768
     0.34677
     0.32986
     0.38058
     0.53276
     0.66802
     0.56657
     0.58348
     0.48203
     0.46512
     0.38058
     0.34677
     0.31295
     0.22841
     0.38058
     0.12696
     0.22841
    -0.00831
     0.05933
     0.02551
     0.05933
     0.05933
     0.00860
    -0.02521
     0.11005
     0.11005
     0.11005
    -0.10975
    -0.04212
     0.00860
     0.21150
     0.04242
     0.09314
     0.38058
     0.05933
    -0.04212
     0.16078
     0.38058
     0.29604
    -0.00831
     0.16078
     0.12696
     0.22841
     0.26223
     0.26223
     0.19459
     0.24532
     0.19459
     0.27913
     0.29604
     0.17768
     0.12696
     0.22841
     0.36367
     0.27913
     0.16078
     0.38058
     0.49894
     0.26223
     0.21150
     0.29604
     0.14387
     0.34677
     0.38058
     0.21150
     0.11005
     0.43131
     0.70184
     0.61730
     0.60039
     0.58348
     0.41440
     0.58348
     0.54966
     0.48203
     0.53276
     0.66802
     0.48203
     0.38058
     0.43131
     0.39749
     0.43131
     0.34677
     0.26223
     0.05933
    -0.02521
     0.05933
     0.22841
     0.19459
     0.31295
     0.22841
     0.07624
     0.26223
     0.22841
     0.16078
     0.27913
     0.21150
     0.07624
     0.19459
     0.27913
     0.26223
     0.14387
     0.11005
     0.05933
     0.07624
    -0.05903
    -0.05903
     0.00860
     0.05933
     0.22841
    -0.07594
     0.00860
     0.04242
    -0.12666
    -0.14357
    -0.04212
    -0.04212
    -0.17739
    -0.12666
    -0.09285
    -0.02521
    -0.21120
    -0.31265
    -0.26193
    -0.21120
    -0.27884
    -0.43101
    -0.27884
    -0.12666
    -0.16048
    -0.04212
    -0.10975
    -0.17739
    -0.34647
    -0.00831
    -0.09285
    -0.05903
    -0.14357
    -0.17739
    -0.21120
    -0.16048
    -0.19430
    -0.21120
    -0.32956
    -0.31265
    -0.17739
    -0.36338
    -0.41410
    -0.26193
    -0.36338
    -0.46483
    -0.36338
    -0.32956
    -0.32956
    -0.36338
    -0.43101
    -0.36338
    -0.39719
    -0.32956
    -0.39719
    -0.26193
    -0.36338
    -0.32956
    -0.27884
    -0.31265
    -0.29574
    -0.39719
    -0.29574
    -0.32956
    -0.29574
    -0.22811
    -0.22811
    -0.19430
    -0.31265
    -0.31265
    -0.29574
    -0.26193
    -0.32956
    -0.34647
    -0.29574
    -0.26193
    -0.27884
    -0.43101
    -0.36338
    -0.38029
    -0.36338
    -0.29574
    -0.17739
    -0.39719
    -0.36338
    -0.29574
    -0.41410
    -0.29574
    -0.26193
    -0.29574
    -0.26193
    -0.27884
    -0.41410
    -0.34647
    -0.38029
    -0.34647
    -0.31265
    -0.17739
    -0.29574
    -0.36338
    -0.22811
    -0.19430
    -0.39719
    -0.21120
    -0.17739
    -0.24502
    -0.32956
    -0.17739
    -0.07594
    -0.10975
    -0.22811
    -0.22811
    -0.29574
    -0.17739
    -0.19430
    -0.36338
    -0.32956
    -0.21120
    -0.24502
    -0.29574
    -0.27884
    -0.34647
    -0.44792
    -0.36338
    -0.32956
    -0.27884
    -0.43101
    -0.39719
    -0.36338
    -0.31265
    -0.43101
    -0.44792
    -0.39719
    -0.31265
    -0.41410
    -0.41410
    -0.56627
    -0.53246
    -0.63391
    -0.36338
    -0.43101
    -0.54937
    -0.56627
    -0.61700
    -0.49864
    -0.48173
    -0.41410
    -0.43101
    -0.41410
    -0.43101
    -0.44792
    -0.36338
    -0.27884
    -0.17739
    -0.26193
    -0.24502
    -0.29574
    -0.07594
    -0.17739
    -0.17739
    -0.17739
    -0.26193
    -0.21120
    -0.05903
    -0.22811
    -0.10975
    -0.16048
    -0.21120
    -0.22811
    -0.16048
    -0.19430
    -0.26193
    -0.19430
     0.07624
    -0.10975
    -0.00831
     0.36367
     0.19459
     0.27913
     0.16078
     0.34677
     0.16078
     0.19459
     0.44821
     0.43131
     0.54966
     0.51585
     0.19459
     0.22841
     0.36367
     0.24532
     0.19459
     0.05933
    -0.05903
     0.00860
    -0.16048
    -0.02521
    -0.07594
     0.04242
     0.02551
    -0.19430
    -0.12666
     0.11005
    -0.07594
    -0.14357
     0.02551
     0.07624
     0.05933
     0.04242
     0.07624
    -0.09285
     0.05933
    -0.00831
    -0.04212
    -0.05903
    -0.04212
    -0.12666
    -0.07594
    -0.02521
    -0.26193
    -0.27884
    -0.27884
    -0.27884
    -0.22811
    -0.26193
    -0.21120
    -0.32956
    -0.27884
    -0.31265
    -0.26193
    -0.43101
    -0.41410
    -0.36338
    -0.32956
    -0.16048
    -0.16048
    -0.41410
    -0.29574
    -0.36338
    -0.27884
    -0.29574
    -0.41410
    -0.26193
    -0.07594
    -0.10975
    -0.12666
    -0.09285
    -0.12666
    -0.16048
    -0.05903
    -0.04212
     0.09314
     0.05933
    -0.10975
    -0.10975
    -0.17739
    -0.12666
    -0.12666
    -0.17739
    -0.17739
    -0.19430
    -0.17739
    -0.24502
    -0.31265
    -0.38029
    -0.44792
    -0.49864
    -0.32956
    -0.38029
    -0.24502
    -0.41410
    -0.24502
    -0.22811
    -0.26193
    -0.36338
    -0.36338
    -0.31265
    -0.21120
    -0.10975
    -0.24502
    -0.24502
    -0.21120
    -0.27884
    -0.12666
    -0.02521
    -0.17739
    -0.12666
    -0.17739
    -0.09285
    -0.10975
    -0.07594
    -0.12666
    -0.10975
    -0.10975
    -0.12666
    -0.17739
    -0.26193
    -0.32956
    -0.43101
    -0.38029
    -0.17739
    -0.36338
    -0.36338
    -0.22811
    -0.27884
    -0.38029
    -0.29574
    -0.22811
    -0.22811
    -0.09285
    -0.00831
    -0.16048
    -0.07594
     0.05933
     0.12696
     0.19459
     0.22841
     0.11005
     0.02551
     0.07624
     0.12696
     0.00860
    -0.07594
    -0.02521
    -0.00831
    -0.02521
    -0.04212
    -0.02521
    -0.05903
    -0.21120
    -0.27884
    -0.27884
    -0.22811
    -0.14357
    -0.16048
    -0.17739
    -0.19430
    -0.16048
    -0.12666
    -0.16048
    -0.22811
    -0.26193
    -0.19430
    -0.09285
    -0.02521
    -0.21120
    -0.10975
    -0.27884
    -0.12666
    -0.19430
    -0.19430
    -0.02521
    -0.22811
    -0.21120
    -0.07594
    -0.10975
    -0.27884
    -0.22811
    -0.10975
    -0.04212
    -0.17739
    -0.09285
    -0.10975
    -0.19430
    -0.02521
    -0.04212
    -0.04212
    -0.12666
    -0.10975
    -0.04212
    -0.02521
     0.05933
     0.00860
    -0.04212
    -0.05903
    -0.02521
    -0.02521
    -0.00831
     0.00860
     0.02551
    -0.00831
     0.04242
     0.02551
     0.04242
    -0.00831
    -0.29574
    -0.00831
     0.11005
     0.12696
     0.02551
    -0.00831
    -0.14357
    -0.07594
    -0.04212
     0.04242
    -0.07594
    -0.04212
     0.00860
     0.02551
     0.05933
    -0.04212
    -0.10975
    -0.07594
    -0.14357
    -0.09285
    -0.00831
    -0.04212
    -0.10975
    -0.05903
    -0.07594
    -0.04212
    -0.02521
    -0.29574
    -0.04212
     0.02551
    -0.10975
    -0.04212
    -0.07594
    -0.05903
    -0.09285
    -0.12666
    -0.04212
    -0.00831
    -0.14357
    -0.16048
    -0.07594
    -0.12666
    -0.19430
    -0.32956
    -0.17739
    -0.14357
    -0.17739
    -0.19430
    -0.24502
    -0.22811
    -0.29574
    -0.32956
    -0.24502
    -0.17739
    -0.32956
    -0.39719
    -0.43101
    -0.58318
    -0.63391
    -0.53246
    -0.43101
    -0.32956
    -0.56627
    -0.65082
    -0.68463
    -0.66772
    -0.73536
    -0.73536
    -0.63391
    -0.54937
    -0.51555
    -0.26193
    -0.46483
    -0.48173
    -0.24502
    -0.21120
    -0.36338
     0.05933
    -0.07594
     0.07624
     0.07624
    -0.07594
    -0.10975
    -0.16048
    -0.41410
    -0.22811
     0.19459
     0.17768
     0.19459
     0.05933
    -0.12666
    -0.07594
    -0.16048
     0.12696
     0.11005
     0.05933
     0.19459
     0.19459
     0.17768
     0.12696
     0.17768
     0.27913
     0.36367
     0.14387
     0.14387
    -0.09285
    -0.04212
     0.05933
    -0.07594
    -0.14357
    -0.22811
    -0.27884
    -0.19430
    -0.14357
    -0.31265
    -0.41410
    -0.39719
    -0.17739
    -0.17739
    -0.46483
    -0.31265
    -0.21120
    -0.14357
    -0.17739
    -0.22811
    -0.12666
     0.04242
    -0.07594
     0.02551
    -0.17739
    -0.22811
    -0.38029
    -0.32956
    -0.16048
    -0.22811
    -0.38029
    -0.43101
    -0.38029
    -0.48173
    -0.38029
    -0.49864
    -0.61700
    -0.51555
    -0.49864
    -0.51555
    -0.44792
    -0.38029
    -0.36338
    -0.41410
    -0.29574
    -0.29574
    -0.39719
    -0.32956
    -0.14357
    -0.07594
    -0.16048
    -0.26193
    -0.27884
    -0.14357
    -0.14357
    -0.17739
    -0.12666
    -0.19430
    -0.07594
    -0.12666
    -0.12666
    -0.14357
    -0.07594
    -0.09285
    -0.12666
    -0.07594
    -0.09285
    -0.14357
    -0.16048
    -0.17739
    -0.22811
    -0.12666
    -0.16048
    -0.09285
    -0.07594
    -0.19430
    -0.09285
    -0.10975
    -0.22811
    -0.29574
    -0.14357
    -0.09285
    -0.09285
    -0.04212
    -0.14357
    -0.14357
    -0.07594
    -0.07594
    -0.22811
     0.00860
    -0.05903
     0.00860
    -0.12666
    -0.14357
    -0.12666
    -0.07594
    -0.12666
    -0.17739
    -0.17739
    -0.05903
    -0.16048
    -0.16048
    -0.16048
    -0.10975
    -0.26193
    -0.21120
    -0.19430
    -0.16048
    -0.19430
    -0.27884
    -0.26193
    -0.12666
    -0.16048
    -0.22811
    -0.26193
    -0.24502
    -0.26193
    -0.19430
    -0.12666
    -0.07594
    -0.14357
    -0.12666
    -0.05903
    -0.09285
    -0.21120
    -0.16048
    -0.29574
    -0.09285
    -0.14357
    -0.07594
    -0.19430
    -0.26193
    -0.17739
    -0.29574
    -0.14357
    -0.17739
    -0.32956
    -0.39719
    -0.17739
    -0.09285
    -0.10975
    -0.16048
    -0.16048
    -0.09285
    -0.04212
    -0.07594
    -0.07594
    -0.12666
    -0.00831
     0.12696
     0.09314
     0.12696
    -0.00831
     0.02551
     0.00860
     0.11005
    -0.02521
    -0.09285
    -0.07594
     0.05933
     0.05933
    -0.00831
    -0.14357
    -0.05903
     0.02551
     0.00860
    -0.16048
     0.11005
     0.05933
    -0.09285
    -0.07594
     0.05933
     0.05933
     0.02551
    -0.07594
     0.05933
     0.16078
     0.19459
     0.00860
     0.04242
     0.05933
     0.11005
    -0.09285
     0.12696
     0.26223
     0.02551
     0.05933
     0.21150
     0.29604
     0.29604
     0.38058
     0.27913
     0.31295
     0.22841
     0.66802
     0.63420
     0.56657
     0.61730
     0.73565
     0.66802
     0.65111
     0.53276
     0.63420
     0.61730
     0.51585
     0.58348
     0.70184
     0.32986
     0.31295
     0.32986
     0.41440
     0.48203
     0.24532
     0.22841
     0.26223
     0.36367
     0.29604
     0.16078
     0.09314
     0.31295
     0.17768
     0.19459
     0.27913
     0.24532
     0.09314
     0.05933
     0.14387
     0.04242
     0.09314
     0.05933
     0.14387
     0.04242
     0.04242
    -0.05903
    -0.21120
    -0.04212
    -0.00831
    -0.02521
    -0.10975
    -0.14357
    -0.04212
    -0.07594
    -0.07594
    -0.04212
    -0.12666
    -0.12666
    -0.04212
    -0.22811
    -0.21120
    -0.00831
    -0.10975
    -0.12666
    -0.14357
    -0.10975
    -0.07594
    -0.07594
    -0.17739
    -0.31265
    -0.07594
    -0.12666
    -0.27884
    -0.21120
    -0.05903
     0.05933
    -0.07594
     0.05933
     0.07624
    -0.14357
     0.04242
    -0.04212
     0.21150
     0.22841
     0.04242
    -0.09285
     0.07624
     0.14387
     0.12696
     0.05933
    -0.07594
     0.00860
    -0.07594
    -0.04212
    -0.00831
    -0.12666
    -0.17739
    -0.19430
    -0.16048
    -0.14357
    -0.19430
    -0.16048
    -0.14357
    -0.07594
    -0.00831
    -0.12666
    -0.16048
    -0.27884
    -0.22811
    -0.17739
    -0.05903
    -0.17739
    -0.19430
    -0.10975
    -0.07594
    -0.14357
    -0.21120
    -0.26193
    -0.22811
    -0.09285
    -0.07594
    -0.16048
    -0.16048
    -0.17739
    -0.22811
    -0.17739
     0.02551
    -0.09285
    -0.07594
    -0.14357
    -0.09285
    -0.14357
    -0.12666
     0.00860
    -0.14357
    -0.17739
    -0.00831
    -0.12666
    -0.12666
    -0.19430
    -0.07594
    -0.00831
     0.00860
    -0.14357
    -0.14357
    -0.04212
    -0.07594
     0.00860
     0.04242
    -0.12666
    -0.05903
    -0.02521
     0.04242
    -0.00831
    -0.10975
     0.00860
    -0.10975
    -0.12666
    -0.09285
    -0.14357
    -0.16048
    -0.14357
    -0.09285
    -0.12666
    -0.04212
    -0.02521
    -0.19430
    -0.14357
    -0.19430
    -0.12666
    -0.12666
    -0.07594
     0.00860
    -0.12666
    -0.04212
    -0.04212
    -0.12666
    -0.19430
    -0.02521
    -0.12666
    -0.07594
    -0.12666
     0.00860
    -0.14357
    -0.02521
    -0.04212
     0.04242
     0.16078
     0.05933
     0.07624
     0.02551
     0.29604
    -0.07594
    -0.04212
    -0.17739
    -0.31265
    -0.24502
    -0.21120
    -0.22811
    -0.27884
    -0.26193
    -0.41410
    -0.44792
    -0.34647
    -0.43101
    -0.24502
    -0.19430
    -0.31265
    -0.19430
    -0.04212
     0.02551
     0.00860
     0.09314
     0.12696
     0.29604
     0.43131
     0.26223
     0.29604
     0.29604
     0.22841
     0.24532
     0.07624
     0.09314
     0.14387
     0.12696
     0.05933
     0.11005
     0.00860
    -0.04212
    -0.04212
    -0.10975
     0.02551
     0.05933
    -0.02521
    -0.07594
    -0.04212
     0.11005
     0.21150
    -0.09285
    -0.10975
     0.11005
    -0.00831
     0.04242
    -0.02521
     0.02551
    -0.02521
    -0.16048
    -0.17739
    -0.17739
    -0.00831
    -0.04212
    -0.17739
    -0.07594
    -0.10975
    -0.22811
    -0.32956
    -0.19430
    -0.17739
    -0.12666
    -0.14357
    -0.16048
    -0.22811
    -0.16048
    -0.19430
    -0.24502
    -0.16048
    -0.09285
    -0.10975
    -0.07594
    -0.07594
    -0.24502
    -0.12666
     0.00860
     0.00860
    -0.07594
     0.02551
    -0.04212
    -0.04212
    -0.02521
    -0.00831
    -0.02521
     0.05933
    -0.00831
    -0.17739
     0.04242
     0.07624
     0.04242
    -0.04212
     0.00860
     0.05933
     0.04242
     0.09314
     0.19459
     0.00860
    -0.16048
    -0.04212
     0.05933
     0.05933
     0.04242
    -0.14357
    -0.22811
    -0.36338
    -0.21120
    -0.31265
    -0.22811
    -0.09285
    -0.26193
    -0.51555
    -0.31265
    -0.43101
    -0.38029
    -0.24502
    -0.26193
    -0.27884
    -0.19430
    -0.14357
    -0.24502
    -0.17739
    -0.10975
    -0.21120
    -0.26193
    -0.22811
    -0.21120
    -0.07594
    -0.10975
    -0.12666
    -0.21120
    -0.19430
    -0.29574
    -0.29574
    -0.07594
    -0.14357
    -0.22811
    -0.22811
    -0.19430
    -0.12666
    -0.21120
    -0.12666
    -0.22811
    -0.27884
    -0.14357
    -0.10975
    -0.14357
    -0.14357
    -0.17739
    -0.16048
    -0.10975
    -0.07594
    -0.07594
    -0.00831
    -0.02521
    -0.05903
    -0.07594
     0.00860
    -0.02521
    -0.02521
     0.11005
     0.04242
    -0.00831
    -0.17739
    -0.02521
     0.04242
     0.05933
     0.19459
     0.00860
    -0.07594
    -0.04212
     0.05933
    -0.00831
     0.02551
     0.09314
    -0.14357
    -0.04212
    -0.07594
     0.00860
     0.02551
     0.05933
    -0.14357
    -0.10975
    -0.16048
    -0.14357
    -0.16048
    -0.04212
    -0.02521
    -0.17739
    -0.10975
    -0.07594
    -0.14357
    -0.14357
    -0.05903
     0.00860
    -0.00831
     0.00860
     0.05933
     0.07624
     0.12696
     0.09314
     0.14387
     0.17768
     0.26223
     0.16078
     0.22841
     0.54966
     0.16078
     0.02551
     0.02551
     0.34677
     0.29604
     0.44821
     0.48203
     0.27913
    -0.17739
    -1.32714
    -2.91651
    -4.94549
    -6.73775
    -8.58074
    -8.58074
    -8.58074
    -8.58074
    -8.58074
    -8.58074
    -8.58074
    -8.58074
    -8.58074
    -8.58074
    -8.58074
    -8.58074
    -8.58074
    -8.58074
    -8.58074
    -8.58074
    -8.58074
    -8.58074
    -8.58074
    -8.58074
    -8.58074
    -8.58074
    -8.58074
    -8.58074
    -8.58074
    -8.58074
    -8.58074
    -8.58074
    -8.58074
    -8.58074
    -8.58074
    -8.58074
    -8.58074
    -8.58074
    -8.58074
    -8.58074
    -8.58074
    -8.58074
    -8.58074
    -8.58074
    -8.58074
    -8.58074
    -8.58074
    -8.58074
    -8.58074
    -8.58074
    -8.58074
    -8.58074
    -8.58074
    -8.58074
    -8.58074
    -8.58074
    -8.58074
    -8.58074
    -8.58074
    -8.58074
    -8.47929
    -8.22567
    -7.85369
    -7.65079
    -7.38026
    -7.14355
    -6.75466
    -6.68703
    -6.51795
    -6.24742
    -6.16288
    -5.94307
    -5.60491
    -5.52037
    -5.43583
    -5.19911
    -5.14839
    -5.04694
    -4.92858
    -4.74259
    -4.79332
    -4.52279
    -4.45515
    -4.25225
    -4.26916
    -4.20153
    -4.18462
    -4.10008
    -3.93100
    -3.86337
    -3.79573
    -3.66047
    -3.66047
    -3.47448
    -3.47448
    -3.44066
    -3.33921
    -3.30540
    -3.18704
    -3.06868
    -3.01796
    -3.03487
    -3.01796
    -2.91651
    -2.73052
    -2.73052
    -2.74743
    -2.64598
    -2.64598
    -2.54453
    -2.51071
    -2.59525
    -2.47690
    -2.39236
    -2.37545
    -2.30782
    -2.20637
    -2.25709
    -2.25709
    -2.32472
    -2.15564
    -2.03729
    -2.03729
    -2.15564
    -1.98656
    -2.05419
    -1.96965
    -1.90202
    -1.93584
    -1.88511
    -1.88511
    -1.76675
    -1.69912
    -1.76675
    -1.78366
    -1.66531
    -1.63149
    -1.46241
    -1.64840
    -1.58076
    -1.47932
    -1.39477
    -1.46241
    -1.49622
    -1.53004
    -1.56386
    -1.27642
    -1.15806
    -1.20879
    -1.53004
    -1.56386
    -1.59767
    -1.63149
    -1.53004
    -1.36096
    -1.49622
    -1.46241
    -1.49622
    -1.46241
    -1.37787
    -1.54695
    -1.44550
    -1.42859
    -1.31023
    -1.32714
    -1.15806
    -1.14115
    -1.25951
    -1.27642
    -0.95516
    -0.90444
    -0.98898
    -0.88753
    -0.97207
    -1.00589
    -0.93825
    -0.95516
    -0.83681
    -0.87062
    -0.90444
    -0.90444
    -0.88753
    -0.81990
    -0.80299
    -0.92135
    -0.83681
    -0.76917
    -0.76917
    -0.83681
    -0.75226
    -0.80299
    -0.80299
    -0.78608
    -0.73536
    -0.73536
    -0.66772
    -0.68463
    -0.71845
    -0.63391
    -0.63391
    -0.73536
    -0.71845
    -0.60009
    -0.60009
    -0.48173
    -0.44792
    -0.39719
    -0.49864
    -0.61700
    -0.56627
    -0.43101
    -0.41410
    -0.36338
    -0.38029
    -0.34647
    -0.43101
    -0.43101
    -0.53246
    -0.43101
    -0.39719
    -0.26193
    -0.32956
    -0.32956
    -0.43101
    -0.31265
    -0.29574
    -0.32956
    -0.26193
    -0.29574
    -0.27884
    -0.14357
    -0.22811
    -0.19430
    -0.29574
    -0.27884
    -0.10975
    -0.12666
    -0.46483
    -0.36338
    -0.19430
    -0.31265
    -0.19430
    -0.21120
    -0.31265
    -0.27884
    -0.29574
    -0.22811
    -0.16048
    -0.21120
    -0.26193
    -0.22811
    -0.10975
     0.02551
     0.04242
     0.12696
    -0.00831
     0.02551
     0.02551
     0.12696
     0.14387
     0.05933
     0.17768
     0.12696
     0.16078
     0.12696
     0.05933
     0.04242
     0.09314
     0.17768
     0.14387
     0.19459
     0.11005
     0.07624
     0.02551
     0.12696
     0.12696
     0.07624
     0.17768
     0.07624
     0.12696
     0.19459
    -0.02521
     0.11005
     0.19459
     0.26223
     0.07624
     0.26223
     0.19459
     0.19459
     0.16078
     0.12696
     0.26223
     0.26223
     0.21150
     0.21150
     0.16078
     0.22841
     0.26223
     0.19459
     0.31295
     0.26223
     0.22841
     0.43131
     0.41440
     0.49894
     0.31295
     0.19459
     0.31295
     0.39749
     0.39749
     0.38058
     0.44821
     0.29604
     0.38058
     0.38058
     0.32986
     0.29604
     0.26223
     0.34677
     0.38058
     0.24532
     0.36367
     0.43131
     0.43131
     0.58348
     0.48203
     0.48203
     0.44821
     0.38058
     0.53276
     0.43131
     0.31295
     0.38058
     0.49894
     0.56657
     0.41440
     0.36367
     0.14387
     0.12696
     0.22841
     0.36367
     0.34677
     0.41440
     0.38058
     0.36367
     0.27913
     0.41440
     0.39749
     0.49894
     0.49894
     0.41440
     0.56657
     0.53276
     0.56657
     0.51585
     0.48203
     0.49894
     0.58348
     0.51585
     0.56657
     0.49894
     0.53276
     0.49894
     0.48203
     0.60039
     0.58348
     0.53276
     0.60039
     0.70184
     0.56657
     0.68493
     0.68493
     0.68493
     0.68493
     0.63420
     0.80329
     0.82019
     0.88783
     0.65111
     0.68493
     0.90474
     0.93855
     0.76947
     0.70184
     0.93855
     0.87092
     0.71875
     0.70184
     0.61730
     0.73565
     0.78638
     0.68493
     0.60039
     0.76947
     0.71875
     0.58348
     0.68493
     0.63420
     0.58348
     0.65111
     0.66802
     0.80329
     0.68493
     0.68493
     0.63420
     0.58348
     0.66802
     0.82019
     0.73565
     0.70184
     0.73565
     0.68493
     0.58348
     0.75256
     0.78638
     0.70184
     0.76947
     0.75256
     0.80329
     0.70184
     0.66802
     0.68493
     0.73565
     0.80329
     0.80329
     0.80329
     0.80329
     0.75256
     0.71875
     0.82019
     0.95546
     0.73565
     0.78638
     0.78638
     0.92164
     0.85401
     0.87092
     0.82019
     0.83710
     0.90474
     0.87092
     0.87092
     0.90474
     0.83710
     0.83710
     0.83710
     0.93855
     0.88783
     0.87092
     0.90474
     0.88783
     0.88783
     0.87092
     0.80329
     0.80329
     0.90474
     0.88783
     0.82019
     0.83710
     0.73565
     0.80329
     0.80329
     0.90474
     0.90474
     0.73565
     0.80329
     0.82019
     0.80329
     0.75256
     0.70184
     0.68493
     0.78638
     0.85401
     0.85401
     0.83710
     0.73565
     0.80329
     0.65111
     0.76947
     0.78638
     0.70184
     0.63420
     0.83710
     0.70184
     0.82019
     0.76947
     0.73565
     0.70184
     0.73565
     0.82019
     0.66802
     0.68493
     0.61730
     0.70184
     0.80329
     0.97237
     0.85401
     0.75256
     0.83710
     0.80329
     0.75256
     0.76947
     0.80329
     0.97237
     1.02309
     1.12454
     1.00618
     0.78638
     0.82019
     0.65111
     0.83710
     1.02309
     0.88783
     0.75256
     0.78638
     0.83710
     0.87092
     0.70184
     0.76947
     0.73565
     0.73565
     0.80329
     0.71875
     0.87092
     0.68493
     0.70184
     0.71875
     0.83710
     0.88783
     0.75256
     0.75256
     0.73565
     0.75256
     0.78638
     0.70184
     0.73565
     0.76947
     0.75256
     0.73565
     0.73565
     0.78638
     0.70184
     0.65111
     0.75256
     0.93855
     0.82019
     0.82019
     0.76947
     0.88783
     0.97237
     0.85401
     0.97237
     0.95546
     0.98928
     0.95546
     0.92164
     1.00618
     1.02309
     0.92164
     1.02309
     1.07382
     0.93855
     0.98928
     0.97237
     1.12454
     1.00618
     1.07382
     0.98928
     0.95546
     0.93855
     0.98928
     1.09073
     1.10763
     1.00618
     0.95546
     1.02309
     1.19217
     1.17527
     0.98928
     1.02309
     1.00618
     1.05691
     1.09073
     1.02309
     1.10763
     1.04000
     1.12454
     1.14145
     1.15836
     1.19217
     1.10763
     1.02309
     1.14145
     1.22599
     1.12454
     1.24290
     1.27672
     1.15836
     1.29362
     1.12454
     1.20908
     1.20908
     1.27672
     1.32744
     1.31053
     1.36126
     1.15836
     1.15836
     1.27672
     1.34435
     1.34435
     1.32744
     1.20908
     1.25981
     1.34435
     1.29362
     1.31053
     1.25981
     1.17527
     1.25981
     1.37816
     1.24290
     1.32744
     1.19217
     1.22599
     1.32744
     1.29362
     1.25981
     1.25981
     1.24290
     1.22599
     1.34435
     1.27672
     1.27672
     1.37816
     1.27672
     1.32744
     1.32744
     1.31053
     1.27672
     1.24290
     1.31053
     1.42889
     1.42889
     1.36126
     1.25981
     1.27672
     1.31053
     1.31053
     1.32744
     1.32744
     1.24290
     1.29362
     1.34435
     1.32744
     1.22599
     1.20908
     1.27672
     1.36126
     1.29362
     1.25981
     1.20908
     1.22599
     1.24290
     1.29362
     1.46270
     1.34435
     1.34435
     1.29362
     1.56415
     1.42889
     1.25981
     1.25981
     1.42889
     1.68251
     1.53034
     1.41198
     1.34435
     1.17527
     1.20908
     1.22599
     1.24290
     1.17527
     1.14145
     1.29362
     1.19217
     1.36126
     1.10763
     0.98928
     0.95546
     1.19217
     1.17527
     1.15836
     1.25981
     1.24290
     1.24290
     1.32744
     1.25981
     1.29362
     1.32744
     1.36126
     1.31053
     1.31053
     1.36126
     1.25981
     1.19217
     1.31053
     1.29362
     1.19217
     1.17527
     1.22599
     1.22599
     1.22599
     1.25981
     1.20908
     1.17527
     1.32744
     1.22599
     1.20908
     1.25981
     1.29362
     1.37816
     1.47961
     1.37816
     1.34435
     1.31053
     1.44580
     1.51343
     1.29362
     1.34435
     1.46270
     1.39507
     1.37816
     1.31053
     1.29362
     1.39507
     1.37816
     1.14145
     1.17527
     1.34435
     1.37816
     1.29362
     1.32744
     1.19217
     1.12454
     1.19217
     1.31053
     1.36126
     1.32744
     1.29362
     1.22599
     1.25981
     1.27672
     1.22599
     1.20908
     1.31053
     1.27672
     1.29362
     1.31053
     1.29362
     1.31053
     1.25981
     1.20908
     1.25981
     1.34435
     1.32744
     1.32744
     1.32744
     1.27672
     1.41198
     1.36126
     1.42889
     1.44580
     1.46270
     1.42889
     1.44580
     1.41198
     1.36126
     1.39507
     1.47961
     1.47961
     1.46270
     1.44580
     1.37816
     1.34435
     1.37816
     1.37816
     1.31053
     1.44580
     1.42889
     1.37816
     1.37816
     1.29362
     1.39507
     1.31053
     1.36126
     1.37816
     1.36126
     1.36126
     1.24290
     1.36126
     1.29362
     1.31053
     1.27672
     1.36126
     1.32744
     1.25981
     1.32744
     1.29362
     1.34435
     1.32744
     1.41198
     1.31053
     1.46270
     1.36126
     1.36126
     1.37816
     1.41198
     1.36126
     1.25981
     1.44580
     1.44580
     1.39507
     1.46270
     1.44580
     1.41198
     1.41198
     1.36126
     1.42889
     1.39507
     1.36126
     1.46270
     1.42889
     1.44580
     1.51343
     1.46270
     1.49652
     1.49652
     1.54725
     1.29362
     1.09073
     1.63179
     1.49652
     1.24290
     1.29362
     1.25981
     1.12454
     1.14145
     1.22599
     1.22599
     1.09073
     1.07382
     1.12454
     1.19217
     1.17527
     1.07382
     1.14145
     1.27672
     1.22599
     1.32744
     1.24290
     1.25981
     1.42889
     1.32744
     1.36126
     1.39507
     1.34435
     1.37816
     1.31053
     1.39507
     1.44580
     1.32744
     1.46270
     1.37816
     1.32744
     1.37816
     1.36126
     1.42889
     1.39507
     1.42889
     1.31053
     1.34435
     1.34435
     1.37816
     1.42889
     1.56415
     1.44580
     1.36126
     1.49652
     1.42889
     1.53034
     1.54725
     1.44580
     1.47961
     1.58106
     1.68251
     1.51343
     1.36126
     1.49652
     1.41198
     1.44580
     1.51343
     1.58106
     1.42889
     1.31053
     1.36126
     1.39507
     1.31053
     1.25981
     1.31053
     1.37816
     1.37816
     1.25981
     1.22599
     1.25981
     1.22599
     1.22599
     1.24290
     1.32744
     1.19217
     1.15836
     1.31053
     1.25981
     1.14145
     1.24290
     1.22599
     1.27672
     1.29362
     1.31053
     1.29362
     1.22599
     1.25981
     1.31053
     1.32744
     1.46270
     1.36126
     1.31053
     1.31053
     1.36126
     1.41198
     1.34435
     1.29362
     1.34435
     1.47961
     1.47961
     1.37816
     1.51343
     1.42889
     1.46270
     1.32744
     1.58106
     1.51343
     1.41198
     1.53034
     1.42889
     1.49652
     1.46270
     1.37816
     1.37816
     1.37816
     1.49652
     1.46270
     1.29362
     1.37816
     1.32744
     1.27672
     1.41198
     1.46270
     1.32744
     1.31053
     1.46270
     1.29362
     1.31053
     1.36126
     1.39507
     1.49652
     1.41198
     1.42889
     1.37816
     1.46270
     1.37816
     1.37816
     1.41198
     1.54725
     1.41198
     1.51343
     1.41198
     1.42889
     1.49652
     1.44580
     1.49652
     1.36126
     1.34435
     1.46270
     1.39507
     1.32744
     1.41198
     1.41198
     1.47961
     1.42889
     1.32744
     1.32744
     1.29362
     1.34435
     1.39507
     1.39507
     1.34435
     1.27672
     1.24290
     1.47961
     1.61488
     1.46270
     1.10763
     1.05691
     0.93855
     1.42889
     1.54725
     1.46270
     1.53034
     1.41198
     1.44580
     1.24290
     1.36126
     1.47961
     1.58106
     1.64869
     1.51343
     1.59797
     1.66560
     1.61488
     1.54725
     1.59797
     1.71633
     1.66560
     1.63179
     1.64869
     1.56415
     1.54725
     1.49652
     1.49652
     1.53034
     1.54725
     1.54725
     1.44580
     1.49652
     1.41198
     1.36126
     1.37816
     1.44580
     1.41198
     1.20908
     1.27672
     1.24290
     1.29362
     1.39507
     1.29362
     1.41198
     1.49652
     1.29362
     1.34435
     1.47961
     1.58106
     1.46270
     1.37816
     1.53034
     1.51343
     1.54725
     1.46270
     1.47961
     1.59797
     1.46270
     1.42889
     1.24290
     1.29362
     1.27672
     1.32744
     1.39507
     1.17527
     1.15836
     1.17527
     1.29362
     1.32744
     1.20908
     1.17527
     1.19217
     1.15836
     1.25981
     1.22599
     1.29362
     1.27672
     1.27672
     1.29362
     1.20908
     1.29362
     1.22599
     1.19217
     1.19217
     1.37816
     1.31053
     1.15836
     1.22599
     1.10763
     1.17527
     1.20908
     1.20908
     1.25981
     1.17527
     1.19217
     1.17527
     1.20908
     1.22599
     1.15836
     1.15836
     1.34435
     1.37816
     1.27672
     1.31053
     1.20908
     1.29362
     1.34435
     1.25981
     1.27672
     1.36126
     1.31053
     1.31053
     1.31053
     1.29362
     1.36126
     1.17527
     1.24290
     1.25981
     1.20908
     1.25981
     1.24290
     1.31053
     1.29362
     1.24290
     1.15836
     1.10763
     1.24290
     1.22599
     1.32744
     1.20908
     1.19217
     1.17527
     1.17527
     1.29362
     1.19217
     1.17527
     1.19217
     1.14145
     1.12454
     1.22599
     1.31053
     1.22599
     1.22599
     1.25981
     1.27672
     1.17527
     1.05691
     1.17527
     1.15836
     1.27672
     1.27672
     1.24290
     1.31053
     1.29362
     1.24290
     1.25981
     1.24290
     1.22599
     1.17527
     1.09073
     1.10763
     1.15836
     1.20908
     1.25981
     1.05691
     1.09073
     1.04000
     0.95546
     0.98928
     1.07382
     1.14145
     1.12454
     0.98928
     1.00618
     0.87092
     0.92164
     0.95546
     1.10763
     1.15836
     1.12454
     1.05691
     1.05691
     1.22599
     1.04000
     1.07382
     1.14145
     1.14145
     1.20908
     1.07382
     1.17527
     1.29362
     1.25981
     1.19217
     1.22599
     1.24290
     1.22599
     1.17527
     1.22599
     1.24290
     1.20908
     1.14145
     1.15836
     1.19217
     1.14145
     1.25981
     1.24290
     1.10763
     1.17527
     1.04000
     1.05691
     1.10763
     1.32744
     1.31053
     1.44580
     1.34435
     1.20908
     1.15836
     1.20908
     1.17527
     1.25981
     1.36126
     1.49652
     1.46270
     1.36126
     1.20908
     1.24290
     1.25981
     1.25981
     1.24290
     1.12454
     1.24290
     1.24290
     1.09073
     1.17527
     1.17527
     1.10763
     1.19217
     1.20908
     1.12454
     1.22599
     1.07382
     1.10763
     1.02309
     1.14145
     1.10763
     1.05691
     1.09073
     1.15836
     1.07382
     1.15836
     1.10763
     1.05691
     1.04000
     1.05691
     1.10763
     1.10763
     1.09073
     1.09073
     1.07382
     1.14145
     1.12454
     1.09073
     1.10763
     1.20908
     1.04000
     0.97237
     1.19217
     1.09073
     0.97237
     1.05691
     1.12454
     1.24290
     1.09073
     1.12454
     1.09073
     1.09073
     1.12454
     1.07382
     1.00618
     1.19217
     1.14145
     1.04000
     1.19217
     1.04000
     1.05691
     1.04000
     1.05691
     1.05691
     1.02309
     1.10763
     0.95546
     1.09073
     1.05691
     1.02309
     1.00618
     1.07382
     1.09073
     0.90474
     1.15836
     1.02309
     1.02309
     1.12454
     0.98928
     1.04000
     1.07382
     1.05691
     1.04000
     0.98928
     1.05691
     1.07382
     0.98928
     1.00618
     1.07382
     0.97237
     0.97237
     1.09073
     1.12454
     1.07382
     1.05691
     1.17527
     1.02309
     1.09073
     1.04000
     1.05691
     1.22599
     1.29362
     1.24290
     1.15836
     1.22599
     1.07382
     1.14145
     1.39507
     1.05691
     0.90474
     0.78638
     0.98928
     0.97237
     0.98928
     0.92164
     0.92164
     0.90474
     0.80329
     0.78638
     0.73565
     0.82019
     0.98928
     0.87092
     0.88783
     0.95546
     0.95546
     1.09073
     1.05691
     1.12454
     1.02309
     1.15836
     1.09073
     1.07382
     1.17527
     1.20908
     1.02309
     1.05691
     1.09073
     1.14145
     1.12454
     1.14145
     1.09073
     1.14145
     0.97237
     0.98928
     1.09073
     1.12454
     1.10763
     1.04000
     1.14145
     1.14145
     1.10763
     1.00618
     0.95546
     0.95546
     0.92164
     0.97237
     1.00618
     1.24290
     1.17527
     1.02309
     0.93855
     0.85401
     0.87092
     0.95546
     1.00618
     0.97237
     0.90474
     0.92164
     0.98928
     0.97237
     0.87092
     1.04000
     0.93855
     0.95546
     0.70184
     0.75256
     0.87092
     0.88783
     0.95546
     0.88783
     0.88783
     0.97237
     0.88783
     0.85401
     0.80329
     0.85401
     0.82019
     0.93855
     0.95546
     0.90474
     1.00618
     0.93855
     0.93855
     0.88783
     0.95546
     0.85401
     0.93855
     0.97237
     0.97237
     0.83710
     0.90474
     0.85401
     0.82019
     0.92164
     0.93855
     1.00618
     0.85401
     0.82019
     0.83710
     0.80329
     0.88783
     0.82019
     0.90474
     0.87092
     0.95546
     0.92164
     0.90474
     0.93855
     0.93855
     0.87092
     0.93855
     1.02309
     1.00618
     0.97237
     0.85401
     0.98928
     1.07382
     0.97237
     0.90474
     0.97237
     0.97237
     0.88783
     0.95546
     0.95546
     1.04000
     0.82019
     0.83710
     0.90474
     0.92164
     0.83710
     0.90474
     0.90474
     0.83710
     0.87092
     0.87092
     0.66802
     0.58348
     0.75256
     0.76947
     0.95546
     0.95546
     0.80329
     0.76947
     0.82019
     0.88783
     0.75256
     0.85401
     0.88783
     0.98928
     1.02309
     0.98928
     1.04000
     1.02309
     1.05691
     0.97237
     1.09073
     1.09073
     0.87092
     0.92164
     1.14145
     0.97237
     1.07382
     0.87092
     0.87092
     0.93855
     0.93855
     0.90474
     0.76947
     0.73565
     0.80329
     0.78638
     0.63420
     0.85401
     1.00618
     0.87092
     0.68493
     0.88783
     0.97237
     0.88783
     0.71875
     0.88783
     0.87092
     0.90474
     1.02309
     0.95546
     0.82019
     0.78638
     0.73565
     0.85401
     0.83710
     0.70184
     0.80329
     0.80329
     0.82019
     0.73565
     0.73565
     0.76947
     0.68493
     0.80329
     0.80329
     0.87092
     0.88783
     0.76947
     0.88783
     0.92164
     1.02309
     0.88783
     0.88783
     0.83710
     0.95546
     0.87092
     0.90474
     0.87092
     0.82019
     0.82019
     0.83710
     0.87092
     0.85401
     0.93855
     0.76947
     0.88783
     0.93855
     0.98928
     0.93855
     0.85401
     1.00618
     1.07382
     1.00618
     0.82019
     0.85401
     1.04000
     0.97237
     1.04000
     1.02309
     1.05691
     0.97237
     0.87092
     0.92164
     0.82019
     0.75256
     0.85401
     0.95546
     0.87092
     0.92164
     0.78638
     0.82019
     0.82019
     0.78638
     0.70184
     0.66802
     0.80329
     0.73565
     0.61730
     0.66802
     0.73565
     0.60039
     0.58348
     0.60039
     0.58348
     0.70184
     0.68493
     0.66802
     0.54966
     0.58348
     0.65111
     0.66802
     0.71875
     0.70184
     0.71875
     0.66802
     0.78638
     0.73565
     0.78638
     0.63420
     0.85401
     0.88783
     0.78638
     0.87092
     0.88783
     0.88783
     0.90474
     0.83710
     0.87092
     0.83710
     0.70184
     0.85401
     0.93855
     0.82019
     0.85401
     0.73565
     0.76947
     0.75256
     0.76947
     0.76947
     0.73565
     0.76947
     0.85401
     0.73565
     0.76947
     0.85401
     0.68493
     0.68493
     0.83710
     0.76947
     0.75256
     0.80329
     0.76947
     0.75256
     0.83710
     0.75256
     0.71875
     0.70184
     0.70184
     0.80329
     0.78638
     0.83710
     0.80329
     0.70184
     0.83710
     0.87092
     0.87092
     0.75256
     0.85401
     0.90474
     0.90474
     0.78638
     0.87092
     0.80329
     0.87092
     0.85401
     0.85401
     0.80329
     0.76947
     0.82019
     0.76947
     0.92164
     0.80329
     0.82019
     0.83710
     0.82019
     0.87092
     0.88783
     0.87092
     0.82019
     0.97237
     1.04000
     0.97237
     0.92164
     0.85401
     0.87092
     0.78638
     1.09073
     0.82019
     0.65111
     0.43131
     0.66802
     0.63420
     0.71875
     0.70184
     0.60039
     0.54966
     0.54966
     0.58348
     0.60039
     0.61730
     0.68493
     0.66802
     0.88783
     0.88783
     0.90474
     0.85401
     0.88783
     0.88783
     0.92164
     0.93855
     0.98928
     0.88783
     0.83710
     0.87092
     0.88783
     0.88783
     0.82019
     0.68493
     0.82019
     0.83710
     0.76947
     0.78638
     0.76947
     0.71875
     0.75256
     0.83710
     0.87092
     0.88783
     0.88783
     0.76947
     0.90474
     0.87092
     0.92164
     0.83710
     1.02309
     1.04000
     1.04000
     1.12454
     1.17527
     1.12454
     0.93855
     0.92164
     1.00618
     1.10763
     1.15836
     1.05691
     1.12454
     1.04000
     0.90474
     0.88783
     0.90474
     0.97237
     0.90474
     0.83710
     0.90474
     0.83710
     0.88783
     0.80329
     0.82019
     0.80329
     0.82019
     0.80329
     0.83710
     0.87092
     0.88783
     0.92164
     0.71875
     0.93855
     0.97237
     0.87092
     0.85401
     0.87092
     0.88783
     0.76947
     0.95546
     0.95546
     0.98928
     0.90474
     0.93855
     0.83710
     0.93855
     0.85401
     0.82019
     0.92164
     0.93855
     0.95546
     0.95546
     0.98928
     0.80329
     0.83710
     0.80329
     0.80329
     0.87092
     0.75256
     0.90474
     0.82019
     0.78638
     0.75256
     0.71875
     0.63420
     0.73565
     0.70184
     0.70184
     0.80329
     0.70184
     0.66802
     0.71875
     0.66802
     0.70184
     0.68493
     0.58348
     0.68493
     0.80329
     0.83710
     0.90474
     0.76947
     0.71875
     0.68493
     0.70184
     0.80329
     0.82019
     0.82019
     0.85401
     0.75256
     0.75256
     0.80329
     0.76947
     0.73565
     0.66802
     0.68493
     0.66802
     0.63420
     0.66802
     0.66802
     0.53276
     0.58348
     0.56657
     0.58348
     0.53276
     0.53276
     0.53276
     0.58348
     0.53276
     0.56657
     0.43131
     0.38058
     0.49894
     0.46512
     0.56657
     0.61730
     0.53276
     0.48203
     0.31295
     0.51585
     0.75256
     0.87092
     0.58348
     0.54966
     0.56657
     0.60039
     0.51585
     0.65111
     0.70184
     0.87092
     0.76947
     0.82019
     0.68493
     0.66802
     0.73565
     0.66802
     0.70184
     0.66802
     0.68493
     0.76947
     0.80329
     0.71875
     0.68493
     0.75256
     0.71875
     0.73565
     0.65111
     0.75256
     0.70184
     0.66802
     0.73565
     0.73565
     0.71875
     0.70184
     0.61730
     0.61730
     0.71875
     0.66802
     0.65111
     0.51585
     0.58348
     0.58348
     0.61730
     0.63420
     0.76947
     0.71875
     0.66802
     0.73565
     0.68493
     0.71875
     0.66802
     0.70184
     0.87092
     0.90474
     0.95546
     0.90474
     0.82019
     0.78638
     0.68493
     0.80329
     1.00618
     0.80329
     0.83710
     0.80329
     0.76947
     0.68493
     0.56657
     0.70184
     0.66802
     0.71875
     0.68493
     0.65111
     0.65111
     0.66802
     0.60039
     0.56657
     0.60039
     0.60039
     0.58348
     0.65111
     0.56657
     0.68493
     0.49894
     0.53276
     0.54966
     0.66802
     0.68493
     0.58348
     0.61730
     0.49894
     0.56657
     0.46512
     0.61730
     0.61730
     0.58348
     0.61730
     0.58348
     0.61730
     0.51585
     0.46512
     0.51585
     0.65111
     0.75256
     0.76947
     0.65111
     0.65111
     0.63420
     0.60039
     0.71875
     0.76947
     0.75256
     0.68493
     0.70184
     0.71875
     0.63420
     0.54966
     0.63420
     0.75256
     0.78638
     0.60039
     0.48203
     0.58348
     0.75256
     0.53276
     0.58348
     0.78638
     0.73565
     0.68493
     0.70184
     0.78638
     0.66802
     0.80329
     0.80329
     0.76947
     0.71875
     0.75256
     0.71875
     0.76947
     0.73565
     0.78638
     0.70184
     0.80329
     0.71875
     0.61730
     0.66802
     0.68493
     0.66802
     0.68493
     0.66802
     0.68493
     0.76947
     0.68493
     0.71875
     0.76947
     0.78638
     0.80329
     0.68493
     0.71875
     0.68493
     0.73565
     0.70184
     0.70184
     0.75256
     0.78638
     0.61730
     0.44821
     0.46512
     0.82019
     0.51585
     0.32986
     0.31295
     0.21150
     0.09314
     0.36367
     0.51585
     0.29604
     0.00860
     0.19459
     0.21150
     0.21150
     0.26223
     0.51585
     0.60039
     0.60039
     0.43131
     0.60039
     0.44821
     0.58348
     0.61730
     0.75256
     0.83710
     0.83710
     0.68493
     0.75256
     0.76947
     0.70184
     0.68493
     0.54966
     0.58348
     0.61730
     0.66802
     0.66802
     0.58348
     0.58348
     0.43131
     0.48203
     0.68493
     0.58348
     0.44821
     0.43131
     0.51585
     0.41440
     0.46512
     0.36367
     0.38058
     0.43131
     0.58348
     0.49894
     0.46512
     0.54966
     0.44821
     0.39749
     0.60039
     0.73565
     0.75256
     0.68493
     0.65111
     0.54966
     0.58348
     0.65111
     0.65111
     0.60039
     0.68493
     0.66802
     0.66802
     0.46512
     0.38058
     0.39749
     0.41440
     0.58348
     0.46512
     0.34677
     0.36367
     0.41440
     0.43131
     0.44821
     0.41440
     0.31295
     0.36367
     0.34677
     0.34677
     0.44821
     0.29604
     0.36367
     0.34677
     0.51585
     0.49894
     0.38058
     0.41440
     0.34677
     0.44821
     0.44821
     0.34677
     0.34677
     0.41440
     0.39749
     0.46512
     0.44821
     0.39749
     0.36367
     0.26223
     0.44821
     0.43131
     0.32986
     0.32986
     0.44821
     0.49894
     0.44821
     0.44821
     0.46512
     0.39749
     0.44821
     0.46512
     0.56657
     0.48203
     0.51585
     0.38058
     0.49894
     0.56657
     0.51585
     0.53276
     0.49894
     0.46512
     0.51585
     0.51585
     0.54966
     0.53276
     0.51585
     0.46512
     0.53276
     0.53276
     0.49894
     0.38058
     0.39749
     0.58348
     0.48203
     0.49894
     0.48203
     0.41440
     0.38058
     0.49894
     0.46512
     0.44821
     0.54966
     0.44821
     0.43131
     0.51585
     0.46512
     0.48203
     0.49894
     0.65111
     0.61730
     0.54966
     0.51585
     0.54966
     0.54966
     0.58348
     0.56657
     0.43131
     0.53276
     0.51585
     0.51585
     0.51585
     0.54966
     0.53276
     0.34677
     0.32986
     0.48203
     0.48203
     0.44821
     0.32986
     0.36367
     0.38058
     0.41440
     0.48203
     0.56657
     0.58348
     0.48203
     0.49894
     0.49894
     0.46512
     0.44821
     0.51585
     0.58348
     0.66802
     0.56657
     0.26223
     0.12696
     0.14387
     0.05933
     0.24532
     0.27913
     0.27913
     0.09314
     0.02551
     0.07624
     0.02551
     0.00860
    -0.05903
     0.05933
     0.16078
     0.11005
     0.22841
     0.16078
     0.26223
     0.29604
     0.31295
     0.29604
     0.31295
     0.36367
     0.26223
     0.21150
     0.41440
     0.32986
     0.12696
     0.36367
     0.29604
     0.31295
     0.27913
     0.48203
     0.44821
     0.32986
     0.46512
     0.49894
     0.41440
     0.49894
     0.63420
     0.68493
     0.66802
     0.51585
     0.43131
     0.58348
     0.76947
     0.70184
     0.51585
     0.58348
     0.51585
     0.51585
     0.44821
     0.44821
     0.43131
     0.36367
     0.29604
     0.36367
     0.38058
     0.36367
     0.29604
     0.17768
     0.32986
     0.21150
     0.32986
     0.31295
     0.34677
     0.32986
     0.27913
     0.34677
     0.32986
     0.32986
     0.34677
     0.32986
     0.38058
     0.43131
     0.29604
     0.27913
     0.29604
     0.29604
     0.27913
     0.39749
     0.32986
     0.29604
     0.29604
     0.34677
     0.24532
     0.22841
     0.29604
     0.31295
     0.46512
     0.38058
     0.36367
     0.22841
     0.29604
     0.41440
     0.36367
     0.41440
     0.39749
     0.31295
     0.36367
     0.29604
     0.44821
     0.39749
     0.32986
     0.27913
     0.34677
     0.36367
     0.43131
     0.32986
     0.38058
     0.34677
     0.26223
     0.36367
     0.38058
     0.36367
     0.22841
     0.32986
     0.32986
     0.29604
     0.38058
     0.27913
     0.29604
     0.36367
     0.38058
     0.27913
     0.32986
     0.46512
     0.34677
     0.29604
     0.48203
     0.43131
     0.39749
     0.39749
     0.38058
     0.38058
     0.38058
     0.38058
     0.36367
     0.49894
     0.46512
     0.29604
     0.24532
     0.27913
     0.38058
     0.29604
     0.26223
     0.34677
     0.38058
     0.31295
     0.29604
     0.29604
     0.26223
     0.29604
     0.31295
     0.29604
     0.39749
     0.36367
     0.38058
     0.36367
     0.39749
     0.31295
     0.34677
     0.44821
     0.31295
     0.19459
     0.22841
     0.27913
     0.38058
     0.38058
     0.29604
     0.14387
     0.09314
    -0.02521
    -0.09285
     0.11005
     0.32986
     0.05933
     0.05933
     0.09314
     0.09314
     0.00860
     0.00860
     0.04242
     0.16078
     0.14387
     0.07624
     0.22841
     0.14387
     0.22841
     0.14387
     0.12696
     0.26223
     0.12696
     0.19459
     0.29604
     0.16078
     0.22841
     0.11005
     0.11005
     0.07624
     0.19459
     0.02551
    -0.02521
    -0.04212
     0.19459
     0.22841
     0.12696
     0.19459
     0.19459
     0.04242
     0.11005
     0.19459
     0.36367
     0.26223
     0.39749
     0.39749
     0.41440
     0.32986
     0.29604
     0.36367
     0.39749
     0.38058
     0.41440
     0.39749
     0.26223
     0.24532
     0.22841
     0.19459
     0.16078
     0.16078
     0.12696
     0.19459
     0.27913
     0.24532
     0.14387
     0.14387
     0.05933
     0.22841
     0.24532
     0.27913
     0.31295
     0.21150
     0.11005
     0.19459
     0.22841
     0.17768
     0.31295
     0.27913
     0.22841
     0.29604
     0.22841
     0.11005
     0.19459
     0.19459
     0.26223
     0.22841
     0.32986
     0.17768
     0.07624
     0.12696
     0.19459
     0.19459
     0.27913
     0.24532
     0.22841
     0.34677
     0.31295
     0.22841
     0.19459
     0.26223
     0.27913
     0.26223
     0.36367
     0.41440
     0.27913
     0.34677
     0.32986
     0.29604
     0.22841
     0.22841
     0.22841
     0.36367
     0.32986
     0.22841
     0.17768
     0.16078
     0.21150
     0.11005
     0.22841
     0.29604
     0.11005
     0.22841
     0.21150
     0.22841
     0.19459
     0.16078
     0.22841
     0.16078
     0.29604
     0.24532
     0.22841
     0.22841
     0.17768
     0.16078
     0.19459
     0.29604
     0.22841
     0.16078
     0.24532
     0.22841
     0.26223
     0.29604
     0.19459
     0.21150
     0.29604
     0.24532
     0.26223
     0.29604
     0.16078
     0.05933
     0.12696
     0.14387
     0.16078
     0.02551
     0.07624
     0.11005
     0.07624
    -0.05903
     0.02551
    -0.05903
    -0.22811
    -0.14357
    -0.00831
    -0.10975
    -0.22811
    -0.14357
    -0.22811
     0.02551
     0.00860
    -0.09285
     0.02551
    -0.12666
    -0.24502
    -0.12666
    -0.09285
    -0.17739
     0.00860
     0.09314
     0.04242
     0.05933
     0.00860
    -0.07594
    -0.16048
    -0.05903
     0.19459
     0.07624
     0.02551
    -0.00831
     0.04242
     0.04242
     0.12696
     0.05933
    -0.00831
     0.04242
     0.05933
     0.07624
     0.09314
     0.05933
     0.00860
    -0.10975
     0.09314
     0.05933
    -0.12666
    -0.07594
    -0.04212
     0.05933
     0.07624
    -0.00831
    -0.12666
     0.00860
     0.00860
     0.05933
     0.11005
     0.11005
     0.00860
     0.17768
     0.29604
     0.29604
     0.00860
     0.11005
     0.12696
     0.26223
     0.22841
     0.21150
     0.14387
     0.11005
     0.16078
     0.16078
     0.12696
     0.22841
     0.11005
    -0.00831
     0.16078
     0.26223
     0.14387
     0.19459
     0.12696
     0.14387
     0.16078
     0.17768
     0.26223
     0.16078
     0.14387
     0.17768
     0.21150
     0.32986
     0.19459
     0.14387
     0.16078
     0.17768
     0.22841
     0.11005
     0.09314
     0.22841
     0.16078
     0.22841
     0.17768
     0.16078
     0.12696
     0.09314
     0.16078
     0.12696
     0.16078
     0.09314
     0.14387
     0.24532
     0.26223
     0.14387
     0.11005
     0.21150
     0.21150
     0.21150
     0.19459
     0.24532
     0.19459
     0.19459
     0.29604
     0.24532
     0.22841
     0.19459
     0.16078
     0.26223
     0.27913
     0.27913
     0.19459
     0.19459
     0.17768
     0.26223
     0.31295
     0.16078
     0.26223
     0.21150
     0.26223
     0.22841
     0.36367
     0.22841
     0.16078
     0.22841
     0.38058
     0.21150
     0.29604
     0.22841
     0.32986
     0.24532
     0.31295
     0.27913
     0.26223
     0.22841
     0.31295
     0.19459
     0.38058
     0.32986
     0.16078
     0.16078
     0.36367
     0.31295
     0.38058
     0.22841
     0.27913
     0.17768
     0.27913
     0.32986
     0.21150
     0.22841
     0.17768
     0.27913
     0.22841
     0.26223
     0.16078
     0.12696
     0.27913
     0.41440
     0.31295
     0.38058
     0.19459
     0.21150
     0.11005
     0.11005
     0.38058
     0.14387
     0.09314
     0.11005
     0.17768
     0.22841
     0.26223
     0.12696
     0.09314
     0.07624
    -0.04212
    -0.02521
     0.02551
     0.14387
     0.27913
     0.24532
     0.19459
     0.17768
     0.19459
     0.16078
     0.22841
     0.31295
     0.32986
     0.16078
     0.24532
     0.32986
     0.24532
     0.22841
     0.34677
     0.26223
     0.32986
     0.32986
     0.39749
     0.34677
     0.38058
     0.29604
     0.24532
     0.27913
     0.27913
     0.34677
     0.16078
     0.43131
     0.48203
     0.31295
     0.27913
     0.32986
     0.26223
     0.31295
     0.36367
     0.43131
     0.44821
     0.53276
     0.31295
     0.32986
     0.27913
     0.27913
     0.31295
     0.48203
     0.44821
     0.36367
     0.22841
     0.17768
     0.11005
     0.19459
     0.09314
     0.19459
     0.21150
     0.19459
     0.14387
     0.16078
     0.19459
     0.19459
     0.02551
     0.17768
     0.22841
     0.16078
     0.19459
     0.19459
     0.14387
     0.11005
     0.16078
     0.19459
     0.17768
     0.11005
     0.11005
     0.04242
     0.12696
     0.16078
     0.11005
     0.22841
     0.22841
     0.17768
     0.16078
     0.22841
     0.16078
     0.12696
     0.29604
     0.22841
     0.34677
     0.31295
     0.27913
     0.22841
     0.16078
     0.36367
     0.31295
     0.22841
     0.32986
     0.31295
     0.24532
     0.31295
     0.27913
     0.17768
     0.17768
     0.17768
     0.17768
     0.29604
     0.22841
     0.11005
     0.11005
     0.16078
     0.27913
     0.11005
     0.17768
     0.17768
     0.09314
     0.17768
     0.16078
     0.17768
     0.11005
     0.16078
     0.12696
     0.12696
     0.21150
     0.19459
     0.11005
     0.12696
     0.17768
     0.12696
     0.12696
     0.16078
     0.00860
     0.11005
     0.14387
     0.16078
     0.05933
     0.05933
     0.09314
     0.09314
     0.11005
     0.05933
     0.02551
     0.09314
     0.04242
     0.12696
     0.05933
     0.11005
     0.05933
     0.02551
     0.19459
     0.11005
    -0.00831
     0.04242
    -0.02521
     0.04242
     0.14387
     0.05933
    -0.10975
    -0.00831
    -0.07594
    -0.00831
    -0.14357
     0.00860
    -0.05903
    -0.22811
    -0.32956
    -0.22811
    -0.12666
    -0.14357
    -0.12666
     0.02551
    -0.22811
    -0.21120
    -0.26193
    -0.24502
    -0.24502
    -0.07594
    -0.12666
     0.00860
     0.04242
    -0.16048
    -0.04212
     0.04242
     0.05933
     0.02551
     0.02551
     0.14387
     0.12696
     0.19459
     0.22841
     0.09314
     0.04242
     0.09314
     0.12696
     0.24532
     0.14387
     0.16078
     0.05933
     0.14387
     0.17768
     0.09314
     0.17768
     0.00860
     0.09314
     0.09314
     0.21150
     0.21150
     0.16078
     0.21150
     0.09314
     0.27913
     0.36367
     0.31295
     0.16078
     0.24532
     0.39749
     0.56657
     0.51585
     0.31295
     0.19459
     0.36367
     0.51585
     0.56657
     0.44821
     0.32986
     0.39749
     0.31295
     0.34677
     0.32986
     0.17768
     0.27913
     0.22841
     0.14387
     0.16078
     0.14387
     0.09314
     0.21150
     0.16078
     0.14387
     0.11005
     0.11005
     0.14387
     0.09314
     0.17768
     0.14387
     0.07624
     0.09314
     0.12696
     0.19459
     0.12696
     0.07624
     0.04242
     0.05933
     0.14387
     0.16078
     0.16078
     0.14387
     0.04242
     0.02551
     0.09314
     0.22841
     0.04242
     0.05933
     0.14387
     0.19459
     0.11005
     0.05933
     0.12696
     0.12696
     0.09314
     0.17768
     0.11005
     0.09314
     0.12696
     0.04242
     0.05933
     0.14387
     0.02551
     0.05933
     0.11005
     0.12696
     0.07624
     0.09314
     0.07624
     0.09314
     0.05933
     0.09314
     0.11005
     0.14387
     0.27913
     0.12696
    -0.00831
     0.16078
     0.11005
     0.05933
     0.16078
     0.09314
     0.17768
     0.16078
     0.12696
     0.05933
     0.05933
     0.12696
     0.11005
     0.16078
     0.00860
     0.04242
     0.11005
     0.12696
     0.07624
     0.02551
     0.02551
     0.02551
     0.04242
     0.02551
     0.09314
     0.00860
     0.02551
     0.00860
     0.12696
     0.17768
     0.05933
     0.22841
     0.02551
     0.00860
     0.16078
     0.04242
    -0.00831
     0.02551
     0.04242
     0.09314
     0.14387
    -0.07594
    -0.24502
    -0.12666
    -0.07594
    -0.10975
    -0.27884
    -0.24502
    -0.34647
    -0.39719
    -0.17739
    -0.24502
    -0.39719
    -0.39719
    -0.27884
    -0.10975
    -0.19430
    -0.31265
    -0.26193
    -0.27884
    -0.12666
    -0.10975
    -0.17739
    -0.12666
    -0.14357
    -0.16048
     0.04242
     0.02551
    -0.00831
    -0.02521
    -0.05903
    -0.07594
    -0.00831
    -0.02521
    -0.05903
    -0.14357
    -0.00831
    -0.04212
    -0.10975
    -0.14357
    -0.02521
    -0.12666
    -0.22811
    -0.10975
    -0.17739
    -0.27884
    -0.19430
    -0.07594
    -0.09285
    -0.09285
    -0.16048
    -0.14357
    -0.04212
    -0.07594
    -0.09285
    -0.02521
     0.07624
     0.09314
     0.14387
     0.26223
     0.12696
     0.04242
    -0.00831
     0.00860
     0.22841
     0.17768
     0.11005
     0.04242
    -0.05903
    -0.04212
    -0.12666
     0.02551
    -0.04212
    -0.14357
    -0.17739
    -0.00831
    -0.05903
    -0.17739
    -0.10975
    -0.14357
    -0.07594
    -0.14357
    -0.04212
    -0.07594
    -0.14357
    -0.00831
    -0.12666
    -0.12666
    -0.05903
    -0.12666
    -0.17739
    -0.04212
    -0.00831
    -0.09285
    -0.14357
    -0.17739
    -0.04212
    -0.04212
     0.02551
     0.09314
    -0.02521
    -0.17739
    -0.09285
     0.00860
     0.09314
     0.04242
     0.49894
     0.11005
     0.16078
     0.16078
     0.11005
     0.05933
     0.16078
     0.24532
     0.19459
     0.19459
     0.12696
     0.05933
     0.07624
     0.11005
     0.02551
    -0.04212
    -0.12666
    -0.16048
    -0.12666
    -0.07594
    -0.12666
    -0.14357
    -0.14357
    -0.22811
    -0.10975
    -0.22811
    -0.14357
    -0.22811
    -0.16048
    -0.14357
    -0.17739
    -0.05903
    -0.14357
    -0.16048
    -0.16048
    -0.02521
    -0.12666
    -0.04212
    -0.07594
    -0.12666
    -0.09285
    -0.00831
    -0.07594
    -0.04212
     0.05933
     0.00860
     0.04242
    -0.00831
    -0.04212
    -0.16048
    -0.04212
    -0.07594
    -0.07594
     0.00860
     0.02551
    -0.10975
    -0.04212
    -0.09285
    -0.12666
     0.00860
    -0.16048
    -0.29574
    -0.26193
    -0.36338
    -0.29574
    -0.19430
    -0.22811
    -0.19430
    -0.27884
    -0.34647
    -0.22811
    -0.24502
    -0.19430
    -0.09285
    -0.05903
    -0.17739
    -0.16048
    -0.19430
    -0.22811
    -0.00831
     0.11005
     0.07624
    -0.05903
     0.05933
    -0.14357
    -0.07594
    -0.05903
    -0.14357
    -0.05903
    -0.16048
    -0.07594
    -0.00831
    -0.00831
     0.04242
    -0.14357
    -0.07594
    -0.00831
    -0.00831
    -0.14357
     0.04242
     0.02551
    -0.04212
    -0.04212
    -0.07594
    -0.04212
    -0.07594
    -0.14357
    -0.07594
    -0.10975
    -0.24502
    -0.21120
    -0.17739
    -0.02521
     0.00860
    -0.07594
     0.02551
     0.04242
    -0.19430
     0.04242
     0.22841
     0.32986
     0.24532
     0.24532
     0.07624
     0.17768
     0.24532
     0.21150
     0.27913
     0.27913
     0.32986
     0.11005
     0.04242
     0.07624
    -0.02521
    -0.05903
    -0.12666
    -0.14357
    -0.22811
    -0.16048
    -0.21120
    -0.14357
    -0.16048
    -0.17739
    -0.24502
    -0.26193
    -0.14357
    -0.22811
    -0.17739
    -0.10975
    -0.07594
    -0.10975
    -0.16048
    -0.09285
    -0.10975
    -0.12666
    -0.04212
    -0.07594
    -0.04212
    -0.10975
    -0.19430
    -0.07594
    -0.12666
    -0.07594
    -0.16048
    -0.17739
    -0.12666
    -0.10975
    -0.17739
    -0.19430
    -0.16048
    -0.22811
    -0.10975
     0.04242
    -0.04212
    -0.02521
    -0.05903
    -0.07594
    -0.10975
     0.05933
     0.09314
     0.07624
     0.05933
    -0.07594
     0.00860
     0.04242
     0.11005
     0.02551
    -0.02521
    -0.00831
     0.11005
     0.07624
     0.05933
    -0.05903
    -0.05903
    -0.04212
     0.04242
     0.02551
     0.04242
    -0.00831
    -0.12666
    -0.00831
     0.05933
     0.04242
    -0.12666
    -0.14357
    -0.00831
    -0.05903
    -0.05903
    -0.10975
    -0.19430
    -0.22811
    -0.12666
    -0.10975
    -0.09285
    -0.02521
    -0.31265
    -0.16048
    -0.10975
    -0.14357
    -0.09285
    -0.14357
    -0.10975
    -0.07594
    -0.04212
    -0.12666
    -0.12666
    -0.07594
    -0.14357
    -0.14357
    -0.09285
    -0.05903
    -0.21120
    -0.29574
    -0.14357
    -0.14357
    -0.16048
    -0.10975
    -0.16048
    -0.32956
    -0.14357
    -0.04212
    -0.19430
    -0.27884
    -0.41410
    -0.29574
    -0.07594
    -0.02521
    -0.04212
    -0.09285
    -0.21120
    -0.22811
    -0.36338
    -0.32956
    -0.39719
    -0.14357
    -0.17739
    -0.22811
    -0.27884
    -0.19430
    -0.26193
    -0.29574
    -0.31265
    -0.22811
    -0.21120
    -0.24502
    -0.21120
    -0.22811
    -0.14357
    -0.29574
    -0.34647
    -0.21120
    -0.17739
    -0.12666
    -0.19430
    -0.26193
    -0.21120
    -0.26193
    -0.29574
    -0.26193
    -0.26193
    -0.43101
    -0.51555
    -0.39719
    -0.26193
    -0.17739
    -0.32956
    -0.29574
    -0.22811
    -0.29574
    -0.27884
    -0.17739
    -0.09285
    -0.10975
    -0.12666
     0.09314
     0.16078
    -0.12666
    -0.07594
    -0.02521
     0.09314
     0.16078
    -0.02521
    -0.14357
    -0.12666
    -0.07594
    -0.05903
    -0.10975
    -0.16048
    -0.10975
    -0.14357
    -0.21120
    -0.10975
    -0.19430
    -0.27884
    -0.22811
    -0.24502
    -0.14357
    -0.19430
    -0.21120
    -0.21120
    -0.16048
    -0.17739
    -0.16048
    -0.14357
    -0.19430
    -0.12666
    -0.14357
    -0.02521
    -0.14357
    -0.27884
    -0.14357
    -0.05903
    -0.04212
    -0.05903
    -0.02521
    -0.19430
    -0.19430
    -0.10975
    -0.02521
    -0.14357
    -0.19430
    -0.17739
    -0.17739
    -0.02521
    -0.04212
    -0.14357
    -0.09285
    -0.12666
    -0.16048
    -0.14357
    -0.04212
    -0.07594
    -0.02521
    -0.00831
    -0.02521
    -0.09285
    -0.12666
    -0.10975
    -0.12666
    -0.02521
     0.09314
    -0.10975
    -0.16048
    -0.14357
    -0.07594
    -0.07594
    -0.19430
    -0.22811
    -0.27884
    -0.14357
    -0.19430
    -0.09285
    -0.26193
    -0.27884
    -0.32956
    -0.31265
    -0.14357
    -0.22811
    -0.32956
    -0.41410
    -0.27884
    -0.16048
    -0.22811
    -0.21120
    -0.29574
    -0.24502
    -0.16048
    -0.19430
    -0.22811
    -0.26193
    -0.22811
    -0.29574
    -0.19430
    -0.04212
    -0.16048
    -0.22811
    -0.24502
    -0.29574
    -0.22811
    -0.27884
    -0.32956
    -0.29574
    -0.29574
    -0.36338
    -0.19430
    -0.29574
    -0.39719
    -0.46483
    -0.27884
    -0.27884
    -0.34647
    -0.27884
    -0.32956
    -0.36338
    -0.38029
    -0.34647
    -0.41410
    -0.53246
    -0.46483
    -0.39719
    -0.34647
    -0.32956
    -0.39719
    -0.53246
    -0.63391
    -0.53246
    -0.66772
    -0.60009
    -0.51555
    -0.49864
    -0.53246
    -0.46483
    -0.53246
    -0.53246
    -0.41410
    -0.49864
    -0.44792
    -0.38029
    -0.43101
    -0.43101
    -0.36338
    -0.12666
    -0.24502
    -0.22811
    -0.24502
    -0.17739
    -0.21120
    -0.19430
    -0.19430
    -0.17739
    -0.22811
    -0.14357
    -0.14357
    -0.19430
    -0.21120
    -0.22811
    -0.36338
    -0.17739
    -0.16048
    -0.16048
    -0.22811
    -0.24502
    -0.12666
    -0.26193
    -0.21120
    -0.19430
    -0.05903
    -0.07594
    -0.12666
    -0.12666
    -0.14357
    -0.07594
    -0.10975
    -0.07594
     0.02551
    -0.05903
     0.00860
    -0.07594
    -0.19430
    -0.02521
    -0.04212
    -0.04212
     0.05933
     0.11005
     0.16078
     0.14387
     0.14387
     0.17768
     0.09314
     0.24532
     0.34677
     0.41440
     0.43131
     0.29604
     0.14387
     0.19459
     0.38058
     0.43131
     0.43131
     0.32986
     0.22841
     0.31295
     0.22841
     0.22841
     0.21150
     0.02551
     0.24532
     0.31295
     0.22841
     0.21150
     0.11005
     0.12696
     0.11005
     0.04242
     0.11005
     0.19459
     0.16078
     0.09314
     0.05933
     0.05933
     0.02551
    -0.04212
     0.04242
     0.09314
     0.07624
     0.02551
    -0.05903
    -0.02521
    -0.00831
    -0.10975
     0.02551
    -0.00831
     0.07624
     0.00860
     0.00860
    -0.00831
     0.02551
    -0.04212
    -0.10975
     0.02551
     0.02551
     0.09314
    -0.02521
    -0.07594
    -0.02521
    -0.00831
     0.04242
    -0.00831
     0.02551
    -0.05903
    -0.04212
    -0.04212
     0.02551
    -0.10975
    -0.09285
     0.00860
    -0.00831
    -0.02521
     0.02551
     0.07624
     0.04242
     0.12696
    -0.00831
     0.00860
     0.09314
    -0.04212
    -0.02521
    -0.05903
    -0.00831
    -0.07594
    -0.14357
     0.04242
     0.04242
    -0.16048
    -0.04212
    -0.04212
    -0.05903
    -0.27884
    -0.10975
    -0.07594
     0.07624
    -0.07594
    -0.27884
    -0.31265
    -0.19430
    -0.17739
    -0.41410
    -0.41410
    -0.29574
    -0.34647
    -0.36338
    -0.26193
    -0.43101
    -0.38029
    -0.43101
    -0.34647
    -0.32956
    -0.27884
    -0.16048
    -0.12666
    -0.07594
    -0.12666
     0.00860
    -0.07594
     0.09314
     0.05933
     0.04242
     0.16078
     0.04242
     0.02551
    -0.04212
     0.05933
    -0.00831
     0.00860
    -0.00831
    -0.00831
    -0.05903
    -0.02521
    -0.04212
     0.04242
     0.02551
    -0.05903
    -0.17739
    -0.07594
    -0.07594
    -0.14357
    -0.12666
    -0.14357
    -0.04212
    -0.04212
     0.02551
    -0.00831
    -0.07594
    -0.04212
    -0.02521
    -0.10975
    -0.02521
    -0.04212
    -0.04212
     0.02551
     0.05933
    -0.00831
    -0.07594
    -0.07594
    -0.07594
    -0.05903
    -0.02521
    -0.07594
    -0.07594
    -0.00831
    -0.14357
    -0.17739
    -0.17739
    -0.02521
    -0.17739
    -0.05903
    -0.07594
    -0.12666
    -0.09285
    -0.19430
    -0.10975
    -0.05903
    -0.10975
    -0.07594
    -0.21120
    -0.12666
    -0.16048
    -0.14357
    -0.12666
    -0.10975
    -0.14357
    -0.21120
    -0.14357
    -0.24502
    -0.21120
    -0.19430
    -0.22811
    -0.14357
    -0.19430
    -0.19430
    -0.29574
    -0.19430
    -0.22811
    -0.24502
    -0.29574
    -0.04212
    -0.12666
    -0.19430
    -0.16048
    -0.07594
    -0.12666
    -0.14357
    -0.16048
    -0.19430
    -0.04212
    -0.00831
    -0.10975
    -0.21120
    -0.10975
    -0.10975
    -0.19430
    -0.09285
    -0.10975
    -0.21120
    -0.14357
    -0.10975
    -0.12666
    -0.32956
    -0.26193
    -0.19430
    -0.22811
    -0.17739
    -0.17739
    -0.21120
    -0.29574
    -0.21120
    -0.19430
    -0.26193
    -0.10975
    -0.24502
    -0.22811
    -0.16048
    -0.09285
    -0.09285
    -0.10975
    -0.21120
    -0.16048
    -0.02521
    -0.00831
    -0.02521
    -0.07594
    -0.05903
    -0.12666
    -0.16048
    -0.02521
    -0.19430
    -0.17739
    -0.07594
    -0.09285
    -0.32956
    -0.27884
    -0.22811
    -0.32956
    -0.22811
    -0.10975
    -0.17739
    -0.24502
    -0.41410
    -0.46483
    -0.41410
    -0.22811
    -0.22811
    -0.39719
    -0.44792
    -0.43101
    -0.16048
    -0.27884
    -0.22811
    -0.39719
    -0.44792
    -0.29574
    -0.41410
    -0.43101
    -0.26193
    -0.02521
    -0.09285
    -0.10975
    -0.10975
    -0.19430
    -0.27884
    -0.14357
    -0.10975
     0.00860
    -0.17739
    -0.10975
    -0.16048
    -0.04212
    -0.00831
    -0.17739
    -0.22811
    -0.19430
    -0.26193
    -0.10975
    -0.07594
    -0.26193
    -0.19430
    -0.19430
    -0.12666
    -0.16048
    -0.14357
    -0.14357
    -0.16048
    -0.10975
    -0.04212
    -0.16048
    -0.12666
    -0.16048
    -0.16048
    -0.17739
    -0.00831
    -0.16048
    -0.31265
    -0.39719
    -0.21120
    -0.07594
    -0.07594
    -0.14357
    -0.14357
    -0.14357
    -0.09285
    -0.07594
    -0.00831
    -0.02521
     0.11005
    -0.02521
    -0.00831
    -0.05903
    -0.10975
    -0.05903
     0.00860
     0.04242
     0.02551
    -0.12666
    -0.21120
    -0.16048
    -0.24502
    -0.16048
    -0.27884
    -0.21120
    -0.07594
    -0.07594
    -0.04212
    -0.00831
    -0.24502
    -0.24502
    -0.12666
    -0.04212
    -0.07594
    -0.04212
    -0.17739
    -0.17739
    -0.14357
    -0.12666
    -0.16048
    -0.21120
    -0.29574
    -0.32956
    -0.29574
    -0.24502
    -0.26193
    -0.41410
    -0.21120
    -0.22811
    -0.21120
    -0.32956
    -0.31265
    -0.38029
    -0.34647
    -0.29574
    -0.21120
    -0.17739
    -0.19430
    -0.27884
    -0.21120
    -0.24502
    -0.17739
    -0.17739
    -0.19430
    -0.17739
    -0.22811
    -0.12666
    -0.12666
    -0.17739
    -0.26193
    -0.26193
    -0.12666
    -0.19430
    -0.17739
    -0.27884
    -0.36338
    -0.24502
    -0.17739
    -0.29574
    -0.32956
    -0.27884
    -0.32956
    -0.27884
    -0.32956
    -0.27884
    -0.26193
    -0.26193
    -0.22811
    -0.29574
    -0.21120
    -0.27884
    -0.29574
    -0.17739
    -0.17739
    -0.17739
    -0.24502
    -0.19430
    -0.21120
    -0.07594
    -0.22811
    -0.16048
    -0.09285
    -0.04212
    -0.04212
    -0.10975
    -0.14357
    -0.22811
    -0.10975
    -0.19430
    -0.21120
    -0.04212
    -0.00831
    -0.09285
    -0.26193
    -0.16048
    -0.24502
    -0.19430
    -0.31265
    -0.29574
    -0.24502
    -0.12666
    -0.14357
    -0.21120
    -0.27884
    -0.14357
    -0.00831
    -0.32956
    -0.44792
    -0.39719
    -0.26193
    -0.12666
    -0.05903
    -0.22811
    -0.31265
    -0.22811
    -0.34647
    -0.41410
    -0.24502
    -0.21120
    -0.27884
    -0.39719
    -0.24502
    -0.29574
    -0.29574
    -0.32956
    -0.27884
    -0.24502
    -0.24502
    -0.19430
    -0.26193
    -0.22811
    -0.22811
    -0.24502
    -0.22811
    -0.21120
    -0.19430
    -0.32956
    -0.29574
    -0.16048
    -0.16048
    -0.19430
    -0.26193
    -0.31265
    -0.26193
    -0.21120
    -0.29574
    -0.16048
    -0.27884
    -0.49864
    -0.43101
    -0.10975
    -0.17739
    -0.12666
    -0.24502
    -0.22811
    -0.24502
    -0.27884
    -0.07594
    -0.12666
    -0.12666
    -0.07594
    -0.02521
    -0.07594
     0.07624
     0.02551
    -0.17739
    -0.10975
     0.04242
     0.05933
    -0.16048
    -0.16048
    -0.12666
    -0.19430
    -0.21120
    -0.26193
    -0.29574
    -0.29574
    -0.32956
    -0.34647
    -0.41410
    -0.46483
    -0.49864
    -0.51555
    -0.56627
    -0.46483
    -0.66772
    -0.60009
    -0.54937
    -0.61700
    -0.68463
    -0.65082
    -0.68463
    -0.61700
    -0.58318
    -0.68463
    -0.61700
    -0.58318
    -0.71845
    -0.61700
    -0.65082
    -0.53246
    -0.65082
    -0.66772
    -0.53246
    -0.54937
    -0.58318
    -0.56627
    -0.66772
    -0.65082
    -0.60009
    -0.49864
    -0.46483
    -0.54937
    -0.56627
    -0.54937
    -0.48173
    -0.43101
    -0.48173
    -0.53246
    -0.39719
    -0.38029
    -0.41410
    -0.34647
    -0.39719
    -0.39719
    -0.38029
    -0.36338
    -0.31265
    -0.41410
    -0.36338
    -0.27884
    -0.26193
    -0.27884
    -0.29574
    -0.46483
    -0.31265
    -0.26193
    -0.27884
    -0.24502
    -0.32956
    -0.26193
    -0.27884
    -0.29574
    -0.19430
    -0.19430
    -0.10975
    -0.21120
    -0.22811
    -0.16048
    -0.09285
    -0.16048
    -0.12666
    -0.04212
    -0.12666
    -0.05903
    -0.05903
    -0.04212
    -0.14357
    -0.14357
    -0.07594
    -0.07594
    -0.02521
    -0.07594
    -0.22811
    -0.16048
    -0.09285
    -0.19430
    -0.12666
     0.02551
    -0.10975
    -0.21120
    -0.02521
    -0.05903
    -0.14357
    -0.10975
     0.09314
     0.26223
     0.12696
     0.22841
     0.16078
     0.11005
     0.16078
     0.32986
     0.17768
    -0.14357
    -0.38029
    -0.34647
    -0.22811
    -0.02521
    -0.16048
    -0.19430
    -0.16048
    -0.29574
    -0.46483
    -0.41410
    -0.46483
    -0.41410
    -0.36338
    -0.14357
    -0.22811
    -0.09285
    -0.00831
    -0.04212
     0.02551
     0.07624
     0.11005
    -0.00831
    -0.17739
    -0.10975
    -0.05903
    -0.07594
    -0.16048
    -0.07594
    -0.17739
    -0.10975
    -0.22811
    -0.17739
    -0.21120
    -0.26193
    -0.21120
    -0.10975
    -0.16048
    -0.12666
    -0.21120
    -0.12666
    -0.24502
    -0.16048
    -0.10975
    -0.19430
    -0.16048
    -0.17739
    -0.17739
    -0.16048
    -0.16048
    -0.29574
    -0.31265
    -0.36338
    -0.27884
    -0.27884
    -0.31265
    -0.29574
    -0.32956
    -0.32956
    -0.32956
    -0.41410
    -0.39719
    -0.39719
    -0.32956
    -0.44792
    -0.36338
    -0.34647
    -0.39719
    -0.43101
    -0.27884
    -0.29574
    -0.39719
    -0.32956
    -0.32956
    -0.26193
    -0.21120
    -0.26193
    -0.22811
    -0.26193
    -0.09285
    -0.16048
    -0.00831
    -0.09285
    -0.10975
    -0.05903
    -0.07594
    -0.07594
    -0.07594
    -0.12666
    -0.07594
    -0.07594
    -0.04212
    -0.00831
    -0.12666
    -0.12666
    -0.12666
    -0.14357
    -0.12666
    -0.04212
    -0.07594
    -0.17739
    -0.07594
    -0.09285
    -0.10975
    -0.07594
    -0.14357
    -0.19430
     0.00860
    -0.12666
    -0.24502
    -0.24502
    -0.14357
    -0.12666
    -0.26193
    -0.16048
    -0.26193
    -0.29574
    -0.29574
    -0.36338
    -0.22811
    -0.36338
    -0.41410
    -0.43101
    -0.27884
    -0.32956
    -0.32956
    -0.41410
    -0.36338
    -0.39719
    -0.48173
    -0.31265
    -0.27884
    -0.34647
    -0.38029
    -0.32956
    -0.22811
    -0.26193
    -0.27884
    -0.27884
    -0.29574
    -0.17739
    -0.26193
    -0.10975
    -0.14357
    -0.07594
    -0.10975
    -0.10975
    -0.05903
    -0.12666
    -0.12666
    -0.17739
    -0.17739
    -0.17739
    -0.19430
    -0.12666
    -0.07594
    -0.07594
    -0.04212
     0.00860
     0.12696
    -0.04212
    -0.00831
    -0.09285
     0.00860
     0.09314
     0.14387
     0.31295
     0.02551
     0.05933
    -0.04212
    -0.02521
     0.14387
     0.27913
     0.11005
    -0.19430
    -0.41410
    -0.41410
    -0.27884
    -0.16048
    -0.09285
    -0.16048
    -0.26193
    -0.22811
    -0.29574
    -0.22811
    -0.27884
    -0.27884
    -0.27884
    -0.10975
    -0.00831
    -0.04212
     0.04242
    -0.00831
    -0.04212
    -0.07594
     0.07624
     0.02551
    -0.02521
     0.07624
     0.11005
     0.02551
    -0.00831
    -0.02521
    -0.05903
    -0.07594
    -0.04212
     0.07624
     0.00860
    -0.04212
    -0.07594
    -0.21120
    -0.02521
     0.07624
     0.00860
    -0.05903
    -0.00831
    -0.02521
     0.14387
     0.07624
    -0.04212
     0.04242
     0.19459
     0.27913
     0.29604
     0.17768
     0.11005
     0.07624
     0.24532
     0.38058
     0.32986
     0.27913
     0.27913
     0.26223
     0.31295
     0.32986
     0.29604
     0.19459
     0.16078
     0.26223
     0.22841
     0.21150
     0.12696
     0.12696
    -0.09285
     0.21150
     0.17768
    -0.04212
    -0.07594
    -0.09285
    -0.14357
    -0.09285
    -0.00831
    -0.09285
    -0.17739
    -0.05903
    -0.07594
    -0.07594
    -0.21120
    -0.12666
    -0.19430
    -0.16048
     0.00860
    -0.04212
    -0.04212
    -0.16048
    -0.17739
    -0.12666
    -0.04212
    -0.00831
    -0.05903
     0.00860
    -0.02521
     0.05933
    -0.00831
    -0.00831
    -0.02521
    -0.02521
     0.12696
    -0.00831
    -0.04212
     0.05933
    -0.07594
    -0.02521
    -0.09285
    -0.07594
     0.02551
    -0.12666
    -0.07594
    -0.04212
    -0.09285
    -0.09285
    -0.14357
    -0.27884
    -0.05903
    -0.07594
    -0.12666
    -0.02521
    -0.19430
    -0.10975
    -0.14357
    -0.17739
    -0.17739
    -0.10975
    -0.19430
    -0.17739
    -0.07594
    -0.07594
    -0.10975
    -0.21120
    -0.07594
    -0.07594
    -0.07594
    -0.19430
    -0.07594
    -0.07594
    -0.07594
    -0.00831
    -0.00831
     0.00860
    -0.04212
    -0.00831
    -0.09285
    -0.05903
    -0.05903
    -0.05903
    -0.09285
    -0.05903
    -0.10975
    -0.10975
    -0.14357
    -0.21120
    -0.05903
    -0.09285
    -0.10975
    -0.07594
    -0.05903
    -0.04212
    -0.12666
    -0.09285
    -0.09285
    -0.10975
    -0.14357
    -0.10975
    -0.00831
    -0.12666
    -0.10975
    -0.17739
    -0.41410
    -0.34647
    -0.36338
    -0.24502
    -0.36338
    -0.32956
    -0.24502
    -0.29574
    -0.27884
    -0.38029
    -0.41410
    -0.32956
    -0.22811
    -0.22811
    -0.19430
    -0.14357
    -0.14357
    -0.05903
    -0.10975
    -0.09285
    -0.12666
    -0.09285
    -0.10975
     0.00860
    -0.04212
    -0.14357
    -0.09285
    -0.12666
     0.00860
    -0.00831
    -0.04212
    -0.16048
    -0.10975
    -0.12666
    -0.07594
    -0.12666
    -0.00831
    -0.14357
    -0.19430
    -0.21120
     0.00860
    -0.07594
    -0.09285
    -0.12666
     0.02551
    -0.09285
    -0.07594
    -0.10975
     0.00860
    -0.12666
    -0.00831
     0.16078
     0.11005
    -0.10975
    -0.14357
    -0.12666
     0.04242
     0.09314
     0.04242
     0.02551
     0.11005
    -0.12666
    -0.10975
    -0.07594
    -0.00831
    -0.12666
    -0.04212
    -0.02521
    -0.07594
    -0.16048
    -0.10975
    -0.12666
    -0.10975
    -0.07594
    -0.10975
    -0.22811
    -0.07594
    -0.09285
    -0.16048
    -0.10975
    -0.09285
    -0.12666
    -0.10975
    -0.10975
    -0.14357
    -0.05903
    -0.16048
    -0.16048
    -0.12666
    -0.04212
    -0.04212
    -0.17739
    -0.16048
    -0.10975
    -0.09285
    -0.07594
    -0.12666
    -0.21120
    -0.14357
    -0.00831
    -0.05903
    -0.00831
    -0.07594
    -0.05903
    -0.07594
    -0.04212
    -0.10975
    -0.00831
    -0.17739
    -0.04212
    -0.10975
    -0.17739
    -0.14357
    -0.04212
    -0.19430
    -0.17739
    -0.12666
    -0.22811
    -0.22811
    -0.19430
    -0.27884
    -0.19430
    -0.14357
    -0.22811
    -0.27884
    -0.14357
    -0.22811
    -0.17739
    -0.10975
    -0.19430
    -0.12666
    -0.24502
    -0.22811
    -0.12666
    -0.04212
    -0.05903
    -0.12666
    -0.19430
    -0.09285
    -0.02521
    -0.07594
    -0.00831
     0.07624
    -0.07594
    -0.07594
    -0.12666
    -0.00831
    -0.02521
    -0.10975
    -0.00831
    -0.00831
    -0.07594
    -0.02521
    -0.04212
    -0.07594
    -0.02521
    -0.10975
    -0.09285
    -0.04212
    -0.14357
    -0.05903
    -0.04212
    -0.04212
    -0.22811
    -0.17739
    -0.14357
    -0.10975
    -0.14357
    -0.21120
    -0.39719
    -0.27884
    -0.41410
    -0.39719
    -0.46483
    -0.36338
    -0.39719
    -0.34647
    -0.39719
    -0.16048
    -0.10975
    -0.29574
    -0.39719
    -0.24502
    -0.29574
    -0.19430
    -0.16048
     0.00860
    -0.05903
    -0.05903
    -0.09285
    -0.07594
    -0.07594
    -0.14357
    -0.19430
    -0.04212
    -0.07594
    -0.22811
    -0.29574
    -0.05903
    -0.17739
    -0.10975
    -0.16048
    -0.22811
    -0.14357
    -0.12666
    -0.21120
    -0.16048
    -0.16048
    -0.22811
    -0.21120
    -0.02521
     0.00860
    -0.04212
    -0.00831
    -0.10975
    -0.09285
    -0.00831
     0.00860
     0.04242
    -0.05903
     0.17768
     0.09314
     0.16078
     0.31295
     0.05933
     0.00860
    -0.04212
     0.21150
     0.12696
    -0.00831
    -0.00831
    -0.00831
    -0.00831
     0.04242
    -0.05903
    -0.22811
    -0.16048
    -0.16048
    -0.21120
    -0.02521
    -0.22811
    -0.27884
    -0.26193
    -0.17739
    -0.17739
    -0.12666
    -0.17739
    -0.16048
    -0.14357
    -0.14357
    -0.09285
    -0.17739
    -0.16048
    -0.17739
    -0.10975
    -0.09285
    -0.04212
    -0.26193
    -0.14357
    -0.16048
    -0.12666
    -0.16048
    -0.14357
    -0.22811
    -0.16048
    -0.09285
    -0.22811
    -0.29574
    -0.24502
    -0.21120
    -0.24502
    -0.14357
    -0.09285
    -0.17739
    -0.21120
    -0.17739
    -0.19430
    -0.21120
    -0.21120
    -0.17739
    -0.17739
    -0.12666
    -0.12666
    -0.14357
    -0.21120
    -0.21120
    -0.17739
    -0.21120
    -0.07594
    -0.21120
    -0.22811
    -0.27884
    -0.22811
    -0.19430
    -0.22811
    -0.27884
    -0.26193
    -0.19430
    -0.12666
    -0.21120
    -0.26193
    -0.27884
    -0.29574
    -0.34647
    -0.14357
    -0.16048
    -0.22811
    -0.26193
    -0.24502
    -0.17739
    -0.22811
    -0.12666
    -0.22811
    -0.17739
    -0.22811
    -0.04212
    -0.14357
    -0.19430
    -0.29574
    -0.22811
    -0.19430
    -0.14357
    -0.27884
    -0.21120
    -0.19430
    -0.27884
    -0.34647
    -0.32956
    -0.32956
    -0.43101
    -0.48173
    -0.41410
    -0.46483
    -0.36338
    -0.51555
    -0.54937
    -0.41410
    -0.21120
    -0.44792
    -0.51555
    -0.26193
    -0.10975
    -0.17739
    -0.26193
    -0.29574
    -0.07594
     0.11005
    -0.04212
    -0.34647
    -0.07594
    -0.00831
     0.07624
    -0.02521
    -0.07594
    -0.12666
    -0.12666
    -0.02521
    -0.14357
    -0.19430
    -0.16048
    -0.26193
    -0.26193
    -0.26193
    -0.16048
    -0.14357
    -0.16048
    -0.36338
    -0.19430
    -0.32956
    -0.19430
    -0.16048
    -0.34647
    -0.31265
    -0.31265
    -0.21120
    -0.17739
    -0.21120
    -0.22811
    -0.17739
    -0.12666
    -0.16048
    -0.10975
    -0.02521
    -0.07594
    -0.04212
     0.04242
     0.00860
    -0.12666
    -0.22811
    -0.22811
    -0.04212
     0.00860
    -0.09285
    -0.14357
    -0.39719
    -0.31265
    -0.32956
    -0.39719
    -0.43101
    -0.51555
    -0.56627
    -0.60009
    -0.61700
    -0.68463
    -0.70154
    -0.78608
    -0.75226
    -0.66772
    -0.75226
    -0.81990
    -0.87062
    -0.78608
    -0.73536
    -0.75226
    -0.68463
    -0.65082
    -0.66772
    -0.75226
    -0.60009
    -0.63391
    -0.56627
    -0.58318
    -0.63391
    -0.48173
    -0.56627
    -0.56627
    -0.61700
    -0.68463
    -0.63391
    -0.66772
    -0.60009
    -0.61700
    -0.63391
    -0.75226
    -0.71845
    -0.61700
    -0.76917
    -0.75226
    -0.73536
    -0.65082
    -0.65082
    -0.66772
    -0.63391
    -0.68463
    -0.66772
    -0.63391
    -0.56627
    -0.48173
    -0.58318
    -0.54937
    -0.48173
    -0.39719
    -0.48173
    -0.41410
    -0.39719
    -0.41410
    -0.31265
    -0.32956
    -0.21120
    -0.32956
    -0.34647
    -0.22811
    -0.24502
    -0.21120
    -0.19430
    -0.10975
    -0.17739
    -0.07594
    -0.12666
    -0.17739
    -0.17739
    -0.10975
    -0.10975
    -0.04212
    -0.07594
    -0.12666
    -0.17739
    -0.10975
    -0.07594
    -0.10975
    -0.17739
    -0.17739
    -0.22811
    -0.16048
    -0.04212
    -0.09285
    -0.19430
    -0.19430
    -0.24502
    -0.14357
    -0.16048
    -0.07594
    -0.16048
    -0.10975
    -0.09285
    -0.12666
    -0.10975
     0.02551
    -0.17739
     0.02551
     0.11005
    -0.04212
    -0.00831
     0.09314
     0.09314
     0.21150
     0.29604
     0.27913
     0.14387
     0.27913
     0.22841
     0.29604
     0.24532
     0.05933
    -0.14357
    -0.43101
    -0.26193
    -0.26193
    -0.24502
    -0.04212
    -0.16048
    -0.39719
    -0.44792
    -0.58318
    -0.54937
    -0.58318
    -0.43101
    -0.44792
    -0.36338
    -0.29574
    -0.31265
    -0.31265
    -0.14357
    -0.16048
    -0.16048
    -0.12666
    -0.31265
    -0.29574
    -0.29574
    -0.26193
    -0.19430
    -0.29574
    -0.32956
    -0.36338
    -0.36338
    -0.24502
    -0.34647
    -0.46483
    -0.36338
    -0.41410
    -0.44792
    -0.39719
    -0.43101
    -0.54937
    -0.49864
    -0.49864
    -0.56627
    -0.58318
    -0.58318
    -0.66772
    -0.65082
    -0.75226
    -0.73536
    -0.93825
    -0.90444
    -0.78608
    -1.00589
    -0.93825
    -0.97207
    -1.07352
    -1.10734
    -1.17497
    -1.19188
    -1.15806
    -1.17497
    -1.17497
    -1.31023
    -1.22569
    -1.25951
    -1.22569
    -1.31023
    -1.19188
    -1.31023
    -1.31023
    -1.32714
    -1.24260
    -1.10734
    -1.32714
    -1.25951
    -1.32714
    -1.25951
    -1.32714
    -1.29333
    -1.25951
    -1.27642
    -1.29333
    -1.36096
    -1.24260
    -1.22569
    -1.31023
    -1.22569
    -1.32714
    -1.31023
    -1.31023
    -1.27642
    -1.15806
    -1.12424
    -1.15806
    -1.15806
    -1.15806
    -1.17497
    -1.17497
    -1.20879
    -1.10734
    -1.03970
    -1.07352
    -1.03970
    -1.05661
    -1.09043
    -1.10734
    -1.09043
    -0.93825
    -1.00589
    -0.95516
    -1.07352
    -0.98898
    -1.02280
    -0.97207
    -1.07352
    -0.97207
    -0.93825
    -0.95516
    -0.97207
    -0.92135
    -1.00589
    -0.95516
    -1.03970
    -1.00589
    -0.92135
    -0.90444
    -0.93825
    -0.98898
    -0.90444
    -0.92135
    -0.92135
    -0.90444
    -0.87062
    -0.90444
    -0.87062
    -0.88753
    -0.81990
    -0.90444
    -0.90444
    -0.87062
    -0.76917
    -0.73536
    -0.83681
    -0.90444
    -0.87062
    -0.78608
    -0.73536
    -0.80299
    -0.70154
    -0.75226
    -0.78608
    -0.73536
    -0.66772
    -0.65082
    -0.70154
    -0.66772
    -0.56627
    -0.53246
    -0.49864
    -0.58318
    -0.58318
    -0.44792
    -0.46483
    -0.38029
    -0.26193
    -0.19430
    -0.27884
    -0.36338
    -0.43101
    -0.49864
    -0.46483
    -0.58318
    -0.78608
    -0.49864
    -0.54937
    -0.80299
    -0.71845
    -0.66772
    -0.71845
    -0.76917
    -0.81990
    -0.70154
    -0.80299
    -0.70154
    -0.60009
    -0.56627
    -0.43101
    -0.49864
    -0.29574
    -0.31265
    -0.21120
    -0.19430
    -0.17739
    -0.29574
    -0.22811
    -0.22811
    -0.22811
    -0.17739
    -0.22811
    -0.19430
    -0.22811
    -0.16048
    -0.31265
    -0.26193
    -0.19430
    -0.26193
    -0.16048
    -0.24502
    -0.21120
    -0.36338
    -0.21120
    -0.17739
    -0.22811
    -0.00831
    -0.12666
    -0.19430
    -0.21120
    -0.09285
    -0.10975
    -0.09285
    -0.17739
    -0.12666
    -0.07594
    -0.05903
    -0.00831
    -0.05903
    -0.10975
    -0.16048
    -0.12666
    -0.00831
    -0.00831
    -0.09285
    -0.07594
    -0.04212
     0.00860
    -0.17739
    -0.19430
    -0.09285
    -0.04212
    -0.02521
    -0.09285
    -0.12666
    -0.16048
    -0.07594
    -0.17739
    -0.19430
     0.04242
    -0.16048
    -0.14357
    -0.10975
    -0.04212
    -0.10975
    -0.07594
    -0.12666
    -0.00831
    -0.05903
    -0.00831
     0.00860
    -0.00831
     0.00860
     0.02551
     0.05933
     0.14387
     0.16078
    -0.00831
     0.00860
     0.11005
     0.14387
     0.00860
     0.02551
     0.00860
     0.14387
     0.09314
     0.09314
     0.00860
    -0.04212
    -0.05903
     0.00860
     0.02551
     0.02551
    -0.05903
    -0.04212
    -0.04212
    -0.00831
    -0.00831
    -0.04212
    -0.12666
    -0.09285
    -0.04212
    -0.00831
    -0.07594
    -0.12666
    -0.07594
    -0.00831
    -0.00831
     0.04242
    -0.09285
    -0.05903
     0.02551
     0.02551
     0.02551
    -0.00831
     0.05933
     0.05933
     0.02551
     0.07624
     0.05933
     0.00860
     0.05933
     0.00860
    -0.02521
     0.12696
     0.02551
    -0.05903
     0.09314
     0.05933
     0.00860
     0.02551
    -0.00831
    -0.02521
    -0.04212
     0.12696
     0.04242
     0.05933
    -0.04212
    -0.05903
    -0.02521
     0.14387
     0.05933
    -0.04212
    -0.05903
     0.12696
     0.05933
     0.09314
     0.11005
     0.04242
     0.07624
     0.16078
     0.29604
     0.31295
     0.38058
     0.49894
     0.34677
     0.41440
     0.36367
     0.29604
     0.36367
     0.36367
     0.34677
     0.43131
     0.17768
    -0.07594
    -0.34647
    -0.22811
     0.22841
     0.16078
     0.12696
     0.09314
    -0.39719
    -0.34647
    -0.21120
    -0.12666
    -0.00831
     0.04242
     0.09314
     0.12696
     0.17768
     0.12696
     0.09314
     0.21150
     0.19459
     0.16078
     0.17768
     0.14387
     0.09314
     0.02551
     0.22841
     0.09314
     0.09314
     0.05933
     0.07624
     0.09314
     0.11005
     0.02551
     0.11005
     0.05933
     0.12696
     0.12696
     0.17768
     0.09314
     0.04242
    -0.05903
     0.14387
     0.16078
     0.11005
     0.16078
     0.07624
     0.22841
     0.02551
     0.00860
     0.14387
     0.09314
     0.16078
     0.02551
     0.14387
     0.12696
    -0.07594
    -0.04212
     0.11005
     0.09314
     0.05933
     0.04242
     0.00860
     0.09314
     0.05933
     0.00860
    -0.00831
    -0.00831
     0.05933
     0.04242
     0.07624
     0.11005
     0.12696
    -0.00831
     0.00860
     0.12696
     0.09314
     0.00860
     0.04242
     0.02551
     0.05933
    -0.02521
     0.02551
     0.09314
    -0.02521
    -0.00831
     0.11005
    -0.00831
     0.00860
    -0.04212
    -0.19430
     0.04242
     0.02551
    -0.10975
    -0.00831
    -0.07594
    -0.00831
    -0.00831
    -0.00831
    -0.07594
    -0.04212
     0.02551
    -0.00831
     0.07624
     0.05933
     0.02551
    -0.09285
     0.05933
     0.09314
     0.09314
     0.02551
     0.07624
    -0.00831
     0.02551
     0.11005
     0.09314
    -0.00831
     0.04242
     0.12696
     0.07624
     0.02551
     0.05933
    -0.10975
     0.02551
     0.11005
     0.07624
     0.00860
    -0.04212
     0.05933
    -0.05903
    -0.00831
     0.02551
    -0.00831
     0.04242
    -0.09285
    -0.00831
     0.11005
     0.04242
     0.00860
    -0.07594
     0.04242
     0.07624
     0.09314
     0.02551
     0.00860
     0.07624
     0.00860
     0.07624
     0.05933
    -0.09285
     0.00860
     0.04242
     0.00860
     0.04242
    -0.00831
    -0.07594
     0.07624
    -0.04212
     0.05933
     0.00860
    -0.02521
     0.05933
    -0.00831
     0.17768
     0.32986
     0.31295
     0.32986
     0.31295
     0.19459
     0.27913
     0.36367
     0.09314
     0.29604
     0.12696
     0.09314
     0.00860
    -0.12666
    -0.05903
     0.02551
    -0.05903
    -0.22811
    -0.22811
    -0.27884
    -0.39719
    -0.38029
    -0.27884
    -0.17739
    -0.24502
    -0.31265
    -0.07594
    -0.10975
    -0.02521
    -0.07594
     0.04242
    -0.07594
     0.02551
     0.04242
     0.00860
     0.02551
     0.07624
     0.04242
     0.11005
     0.12696
     0.04242
     0.07624
     0.09314
     0.02551
     0.16078
     0.09314
     0.16078
     0.12696
     0.09314
     0.14387
     0.22841
     0.16078
     0.22841
     0.11005
     0.12696
     0.27913
     0.24532
     0.19459
     0.14387
     0.12696
     0.09314
     0.34677
     0.24532
     0.11005
     0.04242
     0.17768
     0.07624
     0.09314
     0.02551
     0.07624
     0.04242
     0.14387
     0.12696
     0.02551
     0.04242
     0.02551
    -0.00831
    -0.04212
     0.05933
     0.05933
     0.09314
     0.04242
     0.11005
     0.05933
     0.07624
     0.00860
     0.04242
     0.05933
     0.11005
     0.05933
     0.02551
     0.09314
    -0.00831
     0.00860
     0.11005
     0.04242
     0.00860
     0.04242
    -0.00831
     0.09314
     0.09314
     0.07624
    -0.02521
    -0.10975
     0.09314
     0.14387
     0.07624
     0.16078
     0.09314
     0.00860
     0.11005
     0.09314
     0.07624
     0.02551
     0.00860
     0.02551
     0.07624
     0.04242
    -0.00831
     0.02551
     0.05933
    -0.00831
    -0.02521
    -0.00831
     0.02551
    -0.14357
     0.04242
     0.02551
    -0.02521
    -0.04212
    -0.04212
    -0.02521
    -0.00831
     0.04242
    -0.07594
    -0.04212
    -0.07594
     0.11005
    -0.07594
    -0.05903
    -0.02521
     0.00860
    -0.02521
    -0.04212
     0.02551
    -0.00831
    -0.00831
     0.00860
    -0.02521
     0.04242
    -0.00831
     0.09314
     0.09314
     0.11005
     0.04242
     0.04242
     0.02551
     0.04242
    -0.00831
     0.04242
     0.09314
     0.00860
    -0.02521
    -0.07594
     0.02551
     0.04242
     0.05933
     0.04242
     0.16078
     0.02551
    -0.05903
    -0.10975
    -0.10975
    -0.10975
    -0.09285
    -0.04212
    -0.07594
    -0.04212
    -0.00831
    -0.12666
    -0.17739
    -0.19430
    -0.17739
    -0.27884
    -0.32956
    -0.22811
    -0.19430
    -0.21120
    -0.17739
     0.04242
    -0.16048
    -0.10975
     0.00860
    -0.14357
    -0.12666
    -0.12666
    -0.10975
    -0.07594
     0.04242
     0.05933
    -0.12666
    -0.41410
    -0.04212
    -0.09285
    -0.16048
    -0.14357
    -0.16048
    -0.12666
    -0.14357
    -0.16048
    -0.14357
    -0.22811
    -0.19430
    -0.10975
    -0.17739
    -0.10975
    -0.10975
    -0.19430
    -0.05903
    -0.07594
     0.02551
     0.12696
     0.07624
     0.09314
     0.19459
     0.14387
     0.11005
     0.22841
     0.12696
     0.19459
     0.41440
     0.38058
     0.29604
     0.19459
     0.29604
     0.21150
    -0.00831
     0.16078
     0.11005
     0.04242
    -0.00831
     0.00860
    -0.05903
    -0.07594
    -0.10975
    -0.24502
    -0.05903
    -0.02521
    -0.12666
    -0.24502
    -0.27884
    -0.21120
    -0.09285
     0.00860
    -0.04212
    -0.17739
    -0.17739
    -0.10975
     0.00860
    -0.02521
    -0.14357
    -0.07594
    -0.02521
     0.09314
     0.11005
    -0.02521
    -0.05903
    -0.09285
    -0.04212
     0.00860
     0.19459
     0.02551
    -0.07594
    -0.04212
     0.00860
    -0.09285
    -0.10975
    -0.21120
    -0.05903
    -0.00831
     0.04242
    -0.05903
    -0.19430
    -0.21120
    -0.43101
    -0.51555
    -0.05903
     0.14387
    -0.19430
    -0.36338
    -0.34647
    -0.32956
    -0.29574
    -0.26193
    -0.27884
    -0.27884
    -0.24502
    -0.21120
    -0.17739
    -0.21120
    -0.24502
    -0.27884
    -0.12666
    -0.14357
    -0.19430
    -0.26193
    -0.17739
    -0.14357
    -0.09285
    -0.22811
    -0.26193
    -0.19430
    -0.00831
    -0.07594
    -0.17739
    -0.10975
    -0.14357
    -0.24502
    -0.14357
     0.04242
    -0.04212
    -0.12666
    -0.24502
    -0.32956
    -0.02521
    -0.02521
    -0.02521
    -0.14357
    -0.34647
    -0.07594
    -0.21120
    -0.17739
    -0.21120
    -0.21120
    -0.22811
    -0.19430
    -0.10975
    -0.24502
    -0.14357
    -0.22811
     0.02551
    -0.00831
    -0.19430
    -0.32956
    -0.09285
    -0.21120
    -0.26193
    -0.27884
    -0.21120
    -0.31265
    -0.19430
    -0.16048
    -0.12666
    -0.27884
    -0.49864
    -0.48173
    -0.48173
    -0.43101
    -0.39719
    -0.41410
    -0.27884
    -0.31265
    -0.31265
    -0.36338
    -0.41410
    -0.43101
    -0.51555
    -0.36338
    -0.29574
    -0.39719
    -0.51555
    -0.43101
    -0.32956
    -0.34647
    -0.46483
    -0.60009
    -0.58318
    -0.56627
    -0.65082
    -0.63391
    -0.81990
    -0.75226
    -0.81990
    -0.81990
    -0.61700
    -0.73536
    -0.92135
    -0.97207
    -0.98898
    -0.92135
    -0.80299
    -0.92135
    -0.90444
    -0.80299
    -0.76917
    -0.73536
    -0.66772
    -0.78608
    -0.75226
    -0.68463
    -0.49864
    -0.44792
    -0.54937
    -0.48173
    -0.41410
    -0.41410
    -0.44792
    -0.29574
    -0.22811
    -0.29574
    -0.26193
    -0.31265
    -0.12666
    -0.24502
    -0.26193
    -0.26193
    -0.12666
    -0.07594
    -0.14357
    -0.07594
    -0.19430
    -0.17739
    -0.10975
    -0.07594
    -0.05903
    -0.14357
     0.00860
     0.16078
     0.04242
     0.00860
    -0.12666
    -0.16048
     0.04242
     0.11005
     0.05933
     0.07624
    -0.02521
    -0.04212
    -0.00831
    -0.14357
    -0.04212
    -0.07594
    -0.04212
     0.02551
    -0.04212
    -0.14357
    -0.12666
    -0.26193
    -0.14357
    -0.00831
    -0.07594
    -0.00831
    -0.07594
    -0.09285
    -0.04212
    -0.04212
    -0.00831
    -0.10975
     0.00860
    -0.04212
    -0.00831
     0.05933
     0.05933
    -0.04212
    -0.14357
     0.02551
     0.02551
    -0.04212
    -0.04212
     0.02551
    -0.07594
    -0.04212
    -0.00831
    -0.07594
    -0.05903
    -0.07594
    -0.09285
    -0.04212
    -0.09285
    -0.05903
    -0.21120
    -0.10975
    -0.04212
     0.02551
    -0.07594
    -0.00831
    -0.10975
    -0.05903
     0.05933
     0.12696
     0.04242
     0.02551
     0.02551
     0.02551
     0.09314
     0.11005
     0.00860
     0.07624
     0.14387
     0.04242
     0.07624
     0.04242
     0.04242
     0.04242
     0.09314
     0.16078
     0.11005
     0.05933
     0.05933
     0.12696
     0.29604
     0.27913
     0.22841
     0.21150
     0.22841
     0.32986
     0.27913
     0.19459
     0.19459
     0.16078
     0.29604
     0.16078
    -0.10975
    -0.24502
    -0.27884
    -0.26193
    -0.21120
    -0.17739
    -0.22811
    -0.48173
    -0.36338
    -0.32956
    -0.51555
    -0.36338
    -0.41410
    -0.32956
    -0.36338
    -0.19430
    -0.17739
    -0.07594
    -0.09285
    -0.00831
     0.00860
     0.00860
     0.05933
    -0.12666
     0.02551
     0.02551
     0.04242
     0.07624
     0.07624
     0.02551
    -0.04212
    -0.07594
     0.00860
     0.00860
     0.00860
    -0.00831
    -0.00831
    -0.02521
     0.00860
    -0.00831
    -0.04212
     0.12696
    -0.00831
     0.14387
     0.17768
    -0.00831
     0.04242
     0.02551
     0.12696
     0.22841
     0.22841
     0.22841
     0.19459
     0.19459
     0.32986
     0.19459
     0.26223
     0.31295
     0.17768
     0.29604
     0.38058
     0.41440
     0.34677
     0.16078
     0.17768
     0.22841
     0.31295
     0.36367
     0.17768
     0.27913
     0.07624
     0.16078
     0.00860
     0.12696
     0.12696
     0.12696
     0.17768
     0.09314
    -0.04212
     0.00860
    -0.09285
     0.00860
     0.26223
     0.17768
     0.02551
    -0.00831
     0.09314
     0.05933
     0.11005
     0.09314
     0.09314
     0.02551
     0.05933
     0.12696
     0.07624
     0.12696
     0.04242
     0.02551
     0.12696
     0.12696
     0.09314
     0.04242
     0.05933
     0.02551
    -0.00831
     0.00860
     0.19459
     0.11005
     0.02551
     0.11005
     0.09314
     0.12696
     0.07624
     0.09314
     0.09314
     0.09314
     0.14387
     0.16078
     0.07624
     0.00860
    -0.04212
    -0.00831
     0.16078
     0.00860
     0.02551
     0.12696
     0.09314
    -0.07594
    -0.05903
    -0.09285
     0.00860
     0.11005
     0.16078
     0.05933
     0.11005
     0.05933
     0.09314
     0.00860
     0.16078
     0.14387
     0.04242
     0.02551
     0.16078
     0.26223
     0.19459
     0.04242
     0.02551
    -0.12666
    -0.00831
     0.05933
     0.00860
     0.00860
    -0.04212
    -0.07594
    -0.10975
    -0.05903
    -0.09285
    -0.12666
    -0.10975
    -0.00831
    -0.09285
    -0.19430
    -0.19430
    -0.05903
     0.04242
    -0.19430
    -0.29574
    -0.10975
    -0.14357
     0.09314
    -0.00831
    -0.22811
    -0.41410
    -0.38029
    -0.41410
    -0.27884
    -0.21120
    -0.26193
    -0.22811
    -0.31265
    -0.34647
    -0.29574
    -0.38029
    -0.27884
    -0.29574
    -0.24502
    -0.22811
    -0.04212
    -0.07594
    -0.07594
     0.02551
    -0.00831
     0.02551
    -0.00831
    -0.04212
     0.07624
     0.07624
     0.12696
    -0.00831
     0.05933
     0.00860
    -0.02521
    -0.00831
     0.09314
     0.02551
    -0.04212
    -0.05903
     0.02551
     0.02551
    -0.05903
     0.00860
    -0.00831
    -0.00831
     0.04242
     0.00860
     0.00860
     0.00860
    -0.05903
    -0.04212
    -0.04212
     0.11005
     0.00860
    -0.10975
    -0.04212
     0.04242
     0.02551
    -0.04212
     0.02551
    -0.14357
    -0.02521
     0.05933
    -0.02521
    -0.04212
    -0.07594
    -0.02521
    -0.09285
     0.12696
    -0.09285
    -0.07594
    -0.10975
     0.00860
     0.02551
    -0.00831
    -0.07594
    -0.19430
    -0.07594
     0.05933
     0.00860
    -0.00831
    -0.09285
    -0.14357
    -0.10975
     0.05933
     0.05933
    -0.07594
    -0.09285
    -0.02521
     0.02551
    -0.04212
    -0.07594
    -0.07594
    -0.00831
    -0.12666
    -0.00831
     0.00860
    -0.04212
    -0.07594
    -0.14357
    -0.07594
    -0.02521
    -0.14357
    -0.12666
    -0.14357
     0.00860
    -0.09285
    -0.19430
    -0.12666
    -0.14357
    -0.14357
    -0.10975
    -0.10975
    -0.14357
    -0.26193
    -0.10975
    -0.21120
    -0.05903
    -0.19430
    -0.24502
    -0.32956
    -0.43101
    -0.17739
    -0.27884
    -0.22811
    -0.16048
    -0.02521
    -0.04212
    -0.12666
    -0.00831
     0.00860
    -0.07594
     0.09314
     0.51585
     0.07624
     0.07624
     0.38058
     0.36367
     0.24532
     0.24532
     0.26223
     0.31295
     0.26223
     0.17768
     0.24532
     0.21150
     0.38058
     0.22841
     0.11005
     0.22841
     0.27913
     0.16078
    -0.04212
     0.02551
     0.14387
     0.19459
     0.16078
     0.12696
    -0.00831
    -0.04212
     0.04242
     0.00860
    -0.02521
    -0.36338
    -0.46483
    -0.49864
    -0.43101
    -0.38029
    -0.60009
    -0.60009
    -0.54937
    -0.63391
    -0.60009
    -0.68463
    -0.75226
    -0.75226
    -0.66772
    -0.60009
    -0.44792
    -0.49864
    -0.49864
    -0.48173
    -0.22811
    -0.07594
    -0.27884
    -0.14357
    -0.19430
    -0.04212
     0.00860
    -0.04212
    -0.07594
     0.00860
    -0.07594
     0.00860
    -0.02521
    -0.02521
    -0.12666
    -0.12666
    -0.02521
     0.04242
    -0.17739
    -0.07594
    -0.17739
    -0.07594
    -0.04212
    -0.04212
    -0.00831
    -0.10975
    -0.14357
    -0.07594
    -0.05903
    -0.00831
    -0.09285
    -0.22811
    -0.12666
    -0.02521
    -0.10975
    -0.12666
    -0.07594
    -0.19430
    -0.12666
    -0.19430
    -0.12666
    -0.16048
    -0.17739
    -0.22811
    -0.16048
    -0.19430
    -0.19430
    -0.19430
    -0.27884
    -0.17739
    -0.22811
    -0.17739
    -0.16048
    -0.22811
    -0.19430
    -0.19430
    -0.19430
    -0.14357
    -0.19430
    -0.19430
    -0.19430
    -0.16048
    -0.16048
    -0.17739
    -0.32956
    -0.05903
    -0.10975
    -0.17739
    -0.14357
    -0.26193
    -0.22811
    -0.12666
    -0.14357
    -0.16048
    -0.14357
    -0.14357
    -0.19430
    -0.04212
    -0.17739
    -0.22811
    -0.27884
    -0.16048
    -0.04212
    -0.17739
    -0.04212
    -0.26193
    -0.17739
    -0.14357
    -0.10975
    -0.09285
    -0.10975
    -0.17739
    -0.19430
    -0.14357
    -0.04212
    -0.10975
    -0.22811
    -0.16048
    -0.09285
    -0.09285
    -0.10975
    -0.10975
    -0.14357
    -0.22811
    -0.07594
    -0.14357
    -0.09285
    -0.07594
    -0.14357
    -0.14357
    -0.09285
    -0.12666
    -0.19430
    -0.27884
    -0.09285
    -0.12666
    -0.14357
    -0.14357
    -0.27884
    -0.22811
    -0.19430
    -0.24502
    -0.21120
    -0.26193
    -0.22811
    -0.27884
    -0.26193
    -0.21120
    -0.26193
    -0.29574
    -0.26193
    -0.16048
    -0.17739
    -0.21120
    -0.19430
    -0.16048
    -0.14357
    -0.26193
    -0.05903
    -0.14357
     0.00860
    -0.09285
     0.04242
     0.00860
    -0.10975
    -0.17739
    -0.16048
    -0.07594
    -0.12666
    -0.14357
    -0.21120
    -0.16048
    -0.32956
    -0.44792
    -0.29574
    -0.19430
    -0.05903
    -0.09285
    -0.21120
    -0.10975
    -0.07594
    -0.00831
     0.39749
     0.39749
     0.11005
    -0.22811
     0.11005
     0.19459
     0.26223
    -0.02521
    -0.12666
    -0.14357
    -0.26193
    -0.26193
    -0.27884
    -0.39719
    -0.27884
    -0.39719
    -0.48173
    -0.39719
    -0.39719
    -0.26193
    -0.10975
    -0.17739
    -0.16048
    -0.16048
    -0.00831
     0.12696
     0.14387
     0.05933
     0.04242
     0.05933
     0.05933
     0.00860
    -0.14357
    -0.02521
    -0.02521
    -0.05903
    -0.00831
    -0.00831
    -0.17739
    -0.26193
    -0.24502
    -0.22811
    -0.10975
    -0.12666
    -0.19430
    -0.10975
    -0.07594
    -0.05903
    -0.17739
    -0.24502
    -0.05903
    -0.07594
    -0.07594
    -0.04212
    -0.09285
    -0.10975
    -0.07594
    -0.10975
    -0.04212
    -0.07594
    -0.07594
    -0.02521
    -0.04212
    -0.14357
    -0.07594
    -0.17739
    -0.04212
    -0.02521
    -0.09285
    -0.02521
    -0.04212
    -0.10975
    -0.22811
    -0.14357
    -0.16048
    -0.04212
    -0.07594
    -0.14357
    -0.12666
    -0.07594
    -0.00831
     0.04242
     0.31295
     0.12696
    -0.26193
    -0.22811
    -0.00831
     0.19459
     0.02551
    -0.10975
     0.17768
     0.05933
    -0.04212
    -0.00831
    -0.04212
    -0.16048
    -0.10975
    -0.16048
    -0.05903
    -0.17739
    -0.26193
    -0.17739
    -0.10975
    -0.00831
    -0.16048
    -0.17739
    -0.16048
    -0.12666
    -0.14357
    -0.16048
    -0.14357
    -0.24502
    -0.12666
    -0.19430
    -0.12666
    -0.10975
    -0.24502
    -0.24502
    -0.10975
    -0.19430
    -0.21120
    -0.26193
    -0.21120
    -0.19430
    -0.14357
    -0.19430
    -0.21120
    -0.21120
    -0.22811
    -0.21120
    -0.14357
    -0.04212
    -0.12666
    -0.21120
    -0.00831
    -0.05903
    -0.10975
    -0.04212
    -0.10975
     0.00860
     0.04242
     0.02551
    -0.04212
    -0.00831
    -0.07594
     0.11005
     0.02551
     0.05933
     0.04242
    -0.12666
    -0.04212
    -0.00831
     0.00860
    -0.09285
    -0.04212
    -0.12666
    -0.07594
     0.00860
    -0.09285
    -0.07594
    -0.16048
    -0.12666
    -0.17739
    -0.04212
    -0.10975
    -0.19430
    -0.16048
    -0.00831
    -0.10975
    -0.14357
    -0.19430
    -0.24502
    -0.14357
    -0.21120
    -0.19430
    -0.09285
    -0.22811
    -0.27884
    -0.29574
    -0.21120
    -0.07594
    -0.29574
    -0.43101
    -0.22811
    -0.39719
    -0.43101
    -0.54937
    -0.48173
    -0.46483
    -0.14357
     0.02551
    -0.22811
    -0.29574
    -0.29574
    -0.38029
    -0.26193
    -0.12666
    -0.21120
    -0.19430
    -0.10975
    -0.00831
    -0.02521
     0.00860
    -0.07594
    -0.12666
    -0.12666
    -0.09285
    -0.04212
    -0.00831
    -0.14357
    -0.09285
     0.04242
     0.07624
    -0.04212
    -0.21120
    -0.12666
    -0.16048
    -0.09285
    -0.02521
    -0.19430
    -0.10975
    -0.07594
    -0.21120
    -0.32956
    -0.48173
    -0.60009
    -0.49864
    -0.49864
    -0.53246
    -0.51555
    -0.63391
    -0.70154
    -0.78608
    -0.90444
    -0.90444
    -1.12424
    -1.07352
    -1.05661
    -1.05661
    -1.00589
    -1.15806
    -1.20879
    -1.24260
    -1.32714
    -1.25951
    -1.15806
    -1.25951
    -1.24260
    -1.14115
    -1.09043
    -0.92135
    -1.07352
    -0.98898
    -1.09043
    -0.98898
    -0.83681
    -0.81990
    -0.80299
    -0.80299
    -0.85371
    -0.85371
    -0.68463
    -0.73536
    -0.80299
    -0.78608
    -0.80299
    -0.68463
    -0.73536
    -0.76917
    -0.85371
    -0.75226
    -0.68463
    -0.71845
    -0.73536
    -0.68463
    -0.80299
    -0.71845
    -0.60009
    -0.53246
    -0.66772
    -0.65082
    -0.66772
    -0.60009
    -0.58318
    -0.54937
    -0.53246
    -0.53246
    -0.41410
    -0.49864
    -0.54937
    -0.39719
    -0.46483
    -0.60009
    -0.51555
    -0.36338
    -0.49864
    -0.53246
    -0.48173
    -0.49864
    -0.51555
    -0.49864
    -0.53246
    -0.39719
    -0.54937
    -0.49864
    -0.51555
    -0.44792
    -0.51555
    -0.56627
    -0.54937
    -0.29574
    -0.26193
    -0.41410
    -0.49864
    -0.54937
    -0.53246
    -0.46483
    -0.43101
    -0.49864
    -0.46483
    -0.36338
    -0.49864
    -0.44792
    -0.41410
    -0.54937
    -0.53246
    -0.46483
    -0.48173
    -0.44792
    -0.44792
    -0.56627
    -0.43101
    -0.44792
    -0.29574
    -0.36338
    -0.43101
    -0.48173
    -0.39719
    -0.29574
    -0.38029
    -0.49864
    -0.43101
    -0.32956
    -0.26193
    -0.43101
    -0.41410
    -0.54937
    -0.44792
    -0.43101
    -0.43101
    -0.56627
    -0.53246
    -0.51555
    -0.54937
    -0.48173
    -0.48173
    -0.56627
    -0.51555
    -0.56627
    -0.41410
    -0.43101
    -0.51555
    -0.51555
    -0.44792
    -0.49864
    -0.36338
    -0.43101
    -0.41410
    -0.41410
    -0.36338
    -0.41410
    -0.43101
    -0.58318
    -0.93825
    -0.87062
    -0.66772
    -0.63391
    -0.43101
    -0.65082
    -0.76917
    -0.60009
    -0.90444
    -0.61700
    -0.54937
    -0.54937
    -0.39719
    -0.22811
     0.00860
    -0.17739
    -0.31265
    -0.27884
    -0.12666
    -0.02521
     0.00860
     0.11005
    -0.00831
    -0.12666
    -0.51555
    -0.58318
    -0.43101
    -0.19430
    -0.09285
    -0.19430
    -0.36338
    -0.19430
    -0.22811
    -0.63391
    -0.51555
    -0.48173
    -0.92135
    -1.10734
    -1.29333
    -0.66772
     0.21150
     0.48203
     0.04242
    -0.76917
    -1.05661
    -0.80299
    -0.48173
    -0.17739
     0.26223
     0.27913
     0.19459
     0.43131
     0.38058
     0.27913
     0.29604
     0.26223
     0.31295
     0.36367
     0.11005
     0.17768
     0.16078
    -0.07594
    -0.05903
    -0.21120
    -0.29574
    -0.27884
    -0.39719
    -0.41410
    -0.53246
    -0.51555
    -0.43101
    -0.34647
    -0.51555
    -0.51555
    -0.51555
    -0.39719
    -0.29574
    -0.46483
    -0.48173
    -0.36338
    -0.27884
    -0.21120
    -0.36338
    -0.31265
    -0.31265
    -0.36338
    -0.29574
    -0.27884
    -0.34647
    -0.34647
    -0.29574
    -0.29574
    -0.19430
    -0.22811
    -0.43101
    -0.48173
    -0.43101
    -0.36338
    -0.39719
    -0.29574
    -0.39719
    -0.65082
    -0.49864
    -0.53246
    -0.65082
    -0.88753
    -1.09043
    -1.37787
    -1.78366
    -2.05419
    -2.49381
    -3.00105
    -3.37303
    -3.93100
    -4.53969
    -5.26674
    -5.95998
    -6.68703
    -7.26191
    -7.85369
    -8.58074
    -8.58074
    -8.58074
    -8.58074
    -8.58074
    -8.58074
    -8.58074
    -8.58074
    -8.58074
    -8.58074
    -8.58074
    -8.58074
    -8.58074
    -8.58074
    -8.58074
    -8.58074
    -8.58074
    -8.58074
    -8.58074
    -8.58074
    -8.58074
    -8.58074
    -8.58074
    -8.58074
    -8.58074
    -8.58074
    -8.58074
    -8.58074
    -8.58074
    -8.58074
    -8.58074
    -8.58074
    -8.58074
    -8.58074
    -8.58074
    -8.58074
    -8.58074
    -8.58074
    -8.58074
    -8.58074
    -8.58074
    -8.58074
    -8.58074
    -8.58074
    -8.56384
    -8.46239
    -8.41166
    -8.34403
    -8.05659
    -7.78606
    -7.70152
    -7.63389
    -7.54935
    -7.41408
    -7.17737
    -7.04210
    -7.07592
    -7.00829
    -6.92374
    -6.73775
    -6.67012
    -6.41650
    -6.43341
    -6.29814
    -6.17979
    -6.02761
    -5.87544
    -5.80781
    -5.62182
    -5.52037
    -5.38510
    -5.33438
    -5.19911
    -5.11457
    -5.14839
    -4.86095
    -4.69187
    -4.57351
    -4.45515
    -4.43824
    -4.38752
    -4.31989
    -4.16771
    -4.04936
    -3.98172
    -3.82955
    -3.81264
    -3.71119
    -3.69429
    -3.59284
    -3.38994
    -3.40685
    -3.49139
    -3.35612
    -3.13632
    -3.17013
    -3.01796
    -2.88269
    -2.93342
    -2.83197
    -2.84888
    -2.64598
    -2.47690
    -2.35854
    -2.29091
    -2.44308
    -2.32472
    -2.39236
    -2.44308
    -2.37545
    -2.32472
    -2.35854
    -2.45999
    -2.57835
    -2.66289
    -2.78124
    -2.98414
    -3.17013
    -3.28849
    -3.37303
    -3.50830
    -3.69429
    -3.86337
    -3.94791
    -4.16771
    -4.13390
    -4.25225
    -4.37061
    -4.43824
    -4.50588
    -4.57351
    -4.50588
    -4.47206
    -4.60733
    -4.59042
    -4.47206
    -4.47206
    -4.28607
    -4.35370
    -4.30298
    -4.13390
    -4.20153
    -4.10008
    -3.99863
    -3.98172
    -3.91409
    -3.93100
    -3.77883
    -3.76192
    -3.76192
    -3.84646
    -3.79573
    -3.54211
    -3.55902
    -3.49139
    -3.52520
    -3.55902
    -3.59284
    -3.45757
    -3.28849
    -3.33921
    -3.42375
    -3.37303
    -3.27158
    -3.25467
    -3.22086
    -3.18704
    -3.15322
    -3.15322
    -3.06868
    -2.96723
    -3.03487
    -3.00105
    -2.86578
    -2.86578
    -2.62907
    -2.76434
    -2.61216
    -2.66289
    -2.57835
    -2.39236
    -2.39236
    -2.35854
    -2.30782
    -2.25709
    -2.18946
    -2.12183
    -2.13873
    -2.13873
    -2.07110
    -2.07110
    -1.98656
    -1.91893
    -2.02038
    -1.90202
    -1.81748
    -1.81748
    -1.76675
    -1.80057
    -1.74985
    -1.83439
    -1.64840
    -1.63149
    -1.49622
    -1.49622
    -1.54695
    -1.46241
    -1.39477
    -1.20879
    -1.34405
    -1.22569
    -1.25951
    -1.15806
    -1.17497
    -1.14115
    -1.07352
    -1.05661
    -1.02280
    -0.92135
    -1.00589
    -0.75226
    -0.80299
    -0.92135
    -0.85371
    -0.75226
    -0.73536
    -0.68463
    -0.61700
    -0.48173
    -0.04212
    -0.34647
    -0.61700
    -0.48173
    -0.27884
    -0.19430
    -0.27884
    -0.21120
    -0.38029
    -0.39719
    -0.43101
    -0.39719
    -0.53246
    -0.73536
    -1.03970
    -0.80299
    -0.43101
    -0.44792
    -0.60009
    -0.61700
    -0.48173
    -0.44792
    -0.49864
    -0.65082
    -0.38029
    -0.22811
    -0.19430
     0.12696
     0.32986
     0.14387
     0.27913
     0.49894
     0.51585
     0.51585
     0.56657
     0.46512
     0.34677
     0.48203
     0.60039
     0.65111
     0.78638
     0.68493
     0.60039
     0.61730
     0.65111
     0.63420
     0.53276
     0.54966
     0.56657
     0.56657
     0.63420
     0.53276
     0.60039
     0.56657
     0.60039
     0.56657
     0.54966
     0.58348
     0.58348
     0.48203
     0.63420
     0.58348
     0.51585
     0.54966
     0.56657
     0.51585
     0.56657
     0.58348
     0.58348
     0.46512
     0.65111
     0.54966
     0.68493
     0.63420
     0.58348
     0.56657
     0.65111
     0.75256
     0.75256
     0.76947
     0.66802
     0.68493
     0.75256
     0.63420
     0.60039
     0.82019
     0.87092
     0.88783
     0.88783
     0.97237
     0.82019
     0.80329
     0.87092
     1.02309
     0.93855
     1.05691
     1.07382
     1.02309
     1.07382
     1.05691
     1.09073
     1.04000
     1.05691
     1.15836
     1.20908
     1.10763
     1.20908
     1.00618
     1.15836
     1.31053
     1.29362
     1.19217
     1.29362
     1.31053
     1.29362
     1.29362
     1.32744
     1.37816
     1.32744
     1.20908
     1.24290
     1.37816
     1.37816
     1.32744
     1.27672
     1.34435
     1.31053
     1.25981
     1.34435
     1.25981
     1.27672
     1.31053
     1.34435
     1.25981
     1.34435
     1.36126
     1.24290
     1.39507
     1.39507
     1.34435
     1.29362
     1.42889
     1.51343
     1.49652
     1.44580
     1.41198
     1.42889
     1.46270
     1.46270
     1.53034
     1.46270
     1.42889
     1.47961
     1.42889
     1.51343
     1.41198
     1.24290
     1.36126
     1.41198
     1.27672
     1.32744
     1.24290
     1.29362
     1.29362
     1.25981
     1.34435
     1.31053
     1.34435
     1.29362
     1.39507
     1.31053
     1.36126
     1.32744
     1.34435
     1.51343
     1.27672
     1.44580
     1.42889
     1.49652
     1.29362
     1.32744
     1.37816
     1.36126
     1.42889
     1.42889
     1.32744
     1.41198
     1.41198
     1.36126
     1.29362
     1.42889
     1.42889
     1.42889
     1.37816
     1.34435
     1.36126
     1.36126
     1.47961
     1.51343
     1.42889
     1.44580
     1.31053
     1.34435
     1.47961
     1.41198
     1.39507
     1.47961
     1.53034
     1.41198
     1.56415
     1.56415
     1.56415
     1.54725
     1.53034
     1.58106
     1.58106
     1.59797
     1.54725
     1.54725
     1.66560
     1.66560
     1.61488
     1.66560
     1.68251
     1.51343
     1.51343
     1.66560
     1.51343
     1.10763
     0.95546
     1.14145
     1.20908
     1.31053
     1.27672
     1.20908
     1.10763
     1.07382
     0.83710
     0.93855
     1.00618
     1.09073
     1.15836
     1.34435
     1.24290
     1.31053
     1.36126
     1.63179
     1.64869
     1.64869
     1.80087
     1.75014
     1.69942
     1.63179
     1.59797
     1.49652
     1.73324
     1.68251
     1.64869
     1.71633
     1.76705
     1.58106
     1.49652
     1.44580
     1.51343
     1.42889
     1.44580
     1.47961
     1.54725
     1.66560
     1.54725
     1.61488
     1.59797
     1.64869
     1.58106
     1.61488
     1.66560
     1.56415
     1.61488
     1.64869
     1.69942
     1.75014
     1.73324
     1.47961
     1.41198
     1.44580
     1.54725
     1.58106
     1.49652
     1.53034
     1.42889
     1.44580
     1.32744
     1.42889
     1.32744
     1.39507
     1.41198
     1.36126
     1.49652
     1.42889
     1.37816
     1.41198
     1.41198
     1.34435
     1.47961
     1.51343
     1.41198
     1.32744
     1.42889
     1.44580
     1.49652
     1.54725
     1.51343
     1.34435
     1.39507
     1.47961
     1.39507
     1.36126
     1.47961
     1.41198
     1.42889
     1.47961
     1.41198
     1.36126
     1.39507
     1.41198
     1.36126
     1.37816
     1.31053
     1.46270
     1.47961
     1.46270
     1.42889
     1.41198
     1.47961
     1.47961
     1.44580
     1.56415
     1.47961
     1.42889
     1.46270
     1.53034
     1.44580
     1.53034
     1.46270
     1.34435
     1.42889
     1.44580
     1.47961
     1.47961
     1.31053
     1.29362
     1.34435
     1.41198
     1.46270
     1.36126
     1.34435
     1.36126
     1.39507
     1.39507
     1.37816
     1.37816
     1.47961
     1.42889
     1.51343
     1.49652
     1.47961
     1.41198
     1.54725
     1.46270
     1.61488
     1.58106
     1.49652
     1.64869
     1.64869
     1.66560
     1.68251
     1.66560
     1.63179
     1.64869
     1.78396
     1.64869
     1.69942
     1.73324
     1.63179
     1.56415
     1.64869
     1.56415
     1.56415
     1.56415
     1.49652
     1.63179
     1.46270
     1.37816
     1.36126
     1.51343
     1.32744
     1.37816
     1.29362
     1.37816
     1.32744
     1.20908
     1.37816
     1.46270
     1.42889
     1.32744
     1.31053
     1.56415
     1.31053
     1.39507
     1.51343
     1.32744
     1.29362
     1.17527
     1.32744
     1.34435
     1.17527
     1.12454
     1.27672
     1.49652
     1.22599
     1.07382
     1.09073
     1.15836
     1.20908
     1.10763
     1.22599
     1.15836
     1.29362
     1.37816
     1.34435
     1.36126
     1.29362
     1.31053
     1.41198
     1.56415
     1.37816
     1.39507
     1.63179
     1.53034
     1.66560
     1.59797
     1.59797
     1.53034
     1.41198
     1.61488
     1.68251
     1.61488
     1.63179
     1.58106
     1.68251
     1.69942
     1.53034
     1.58106
     1.47961
     1.46270
     1.41198
     1.56415
     1.58106
     1.54725
     1.53034
     1.49652
     1.56415
     1.39507
     1.42889
     1.36126
     1.36126
     1.41198
     1.46270
     1.36126
     1.31053
     1.36126
     1.34435
     1.27672
     1.31053
     1.36126
     1.27672
     1.31053
     1.25981
     1.32744
     1.27672
     1.31053
     1.17527
     1.19217
     1.36126
     1.31053
     1.17527
     1.32744
     1.27672
     1.24290
     1.24290
     1.19217
     1.24290
     1.25981
     1.29362
     1.34435
     1.27672
     1.29362
     1.29362
     1.20908
     1.36126
     1.37816
     1.29362
     1.34435
     1.29362
     1.27672
     1.25981
     1.22599
     1.25981
     1.22599
     1.27672
     1.19217
     1.22599
     1.15836
     1.14145
     1.14145
     1.17527
     1.24290
     1.15836
     1.12454
     1.17527
     1.14145
     1.10763
     1.09073
     1.20908
     1.02309
     1.17527
     1.12454
     1.17527
     1.15836
     1.07382
     1.00618
     1.05691
     1.14145
     1.12454
     1.04000
     1.04000
     1.04000
     1.00618
     0.98928
     1.04000
     0.97237
     0.93855
     1.09073
     1.02309
     0.93855
     0.85401
     0.82019
     0.73565
     0.82019
     0.82019
     0.70184
     0.73565
     0.73565
     0.73565
     0.68493
     0.71875
     0.63420
     0.63420
     0.51585
     0.60039
     0.70184
     0.66802
     0.63420
     0.73565
     0.73565
     0.75256
     0.60039
     0.76947
     0.83710
     0.80329
     0.75256
     0.85401
     0.83710
     0.87092
     0.98928
     1.04000
     1.02309
     0.95546
     0.98928
     1.04000
     1.07382
     1.20908
     1.12454
     1.10763
     1.20908
     1.15836
     1.20908
     1.17527
     1.20908
     1.10763
     1.20908
     1.19217
     1.27672
     1.24290
     1.17527
     1.09073
     1.09073
     1.25981
     1.20908
     1.25981
     1.12454
     1.12454
     1.17527
     1.15836
     1.12454
     1.09073
     1.20908
     1.15836
     1.22599
     1.17527
     1.17527
     1.05691
     1.02309
     1.10763
     1.14145
     1.17527
     1.17527
     1.00618
     1.12454
     1.17527
     1.15836
     1.17527
     1.12454
     1.09073
     1.22599
     1.27672
     1.12454
     1.14145
     1.09073
     1.22599
     1.20908
     1.09073
     1.17527
     1.00618
     0.88783
     1.12454
     1.09073
     1.10763
     1.00618
     1.02309
     1.00618
     0.92164
     0.92164
     1.04000
     1.00618
     1.04000
     1.15836
     0.97237
     1.02309
     1.00618
     0.98928
     0.98928
     0.92164
     1.00618
     0.98928
     1.04000
     0.95546
     0.95546
     0.88783
     0.88783
     0.87092
     0.87092
     0.97237
     0.98928
     0.98928
     0.90474
     0.97237
     0.98928
     1.09073
     1.12454
     1.07382
     1.04000
     1.00618
     0.95546
     1.07382
     1.15836
     1.15836
     1.09073
     1.29362
     1.42889
     1.34435
     1.58106
     1.24290
     1.29362
     1.31053
     1.39507
     1.61488
     1.64869
     1.71633
     1.69942
     1.80087
     1.81778
     1.44580
     1.22599
     1.51343
     1.51343
     1.32744
     1.54725
     1.42889
     1.20908
     1.09073
     1.15836
     1.27672
     1.29362
     1.19217
     1.02309
     0.87092
     0.76947
     0.88783
     1.00618
     0.97237
     0.93855
     0.87092
     0.82019
     0.90474
     0.71875
     0.63420
     0.58348
     0.65111
     0.75256
     0.75256
     0.75256
     0.70184
     0.66802
     0.75256
     0.58348
     0.61730
     0.75256
     0.68493
     0.82019
     0.82019
     0.76947
     0.70184
     0.76947
     0.82019
     0.80329
     0.82019
     0.87092
     0.87092
     0.83710
     0.92164
     0.85401
     0.97237
     0.93855
     0.95546
     1.05691
     1.14145
     1.07382
     1.04000
     1.04000
     1.24290
     1.07382
     1.12454
     0.95546
     1.04000
     1.15836
     1.22599
     1.24290
     1.05691
     1.07382
     1.04000
     1.07382
     1.09073
     0.98928
     1.00618
     0.92164
     0.93855
     0.95546
     1.10763
     0.97237
     1.02309
     0.95546
     0.93855
     0.88783
     0.76947
     0.82019
     0.80329
     0.82019
     0.75256
     0.73565
     0.82019
     0.78638
     0.73565
     0.68493
     0.73565
     0.82019
     0.80329
     0.70184
     0.82019
     0.70184
     0.82019
     0.78638
     0.80329
     0.76947
     0.83710
     0.78638
     0.78638
     0.78638
     0.82019
     0.73565
     0.78638
     0.73565
     0.80329
     0.76947
     0.68493
     0.76947
     0.75256
     0.78638
     0.82019
     0.71875
     0.66802
     0.70184
     0.66802
     0.54966
     0.63420
     0.70184
     0.73565
     0.76947
     0.61730
     0.60039
     0.53276
     0.60039
     0.65111
     0.54966
     0.68493
     0.66802
     0.65111
     0.60039
     0.54966
     0.75256
     0.53276
     0.53276
     0.61730
     0.66802
     0.63420
     0.60039
     0.49894
     0.54966
     0.61730
     0.68493
     0.54966
     0.58348
     0.58348
     0.54966
     0.65111
     0.60039
     0.63420
     0.54966
     0.56657
     0.63420
     0.68493
     0.66802
     0.70184
     0.61730
     0.70184
     0.70184
     0.73565
     0.80329
     0.68493
     0.70184
     0.78638
     0.83710
     0.87092
     0.80329
     0.70184
     0.66802
     0.85401
     0.80329
     0.75256
     0.85401
     0.80329
     0.70184
     0.68493
     0.70184
     0.61730
     0.56657
     0.68493
     0.68493
     0.65111
     0.63420
     0.66802
     0.66802
     0.65111
     0.71875
     0.76947
     0.80329
     0.71875
     0.65111
     0.73565
     0.92164
     0.93855
     0.80329
     0.75256
     0.93855
     0.87092
     0.88783
     0.93855
     0.78638
     0.88783
     0.76947
     0.83710
     0.87092
     0.95546
     0.76947
     0.83710
     0.73565
     1.00618
     0.93855
     0.78638
     0.78638
     0.83710
     0.85401
     0.87092
     0.85401
     0.82019
     0.83710
     0.90474
     0.98928
     0.97237
     0.92164
     0.90474
     0.87092
     0.97237
     0.92164
     0.90474
     0.95546
     0.92164
     1.04000
     0.97237
     0.80329
     0.82019
     0.93855
     0.95546
     0.90474
     0.73565
     0.76947
     0.71875
     0.56657
     0.66802
     0.71875
     0.65111
     0.71875
     0.63420
     0.68493
     0.66802
     0.56657
     0.60039
     0.60039
     0.65111
     0.71875
     0.70184
     0.60039
     0.58348
     0.54966
     0.58348
     0.75256
     0.60039
     0.61730
     0.58348
     0.61730
     0.70184
     0.51585
     0.51585
     0.53276
     0.56657
     0.66802
     0.68493
     0.60039
     0.56657
     0.60039
     0.60039
     0.75256
     0.63420
     0.61730
     0.65111
     0.58348
     0.66802
     0.68493
     0.53276
     0.49894
     0.49894
     0.54966
     0.70184
     0.65111
     0.58348
     0.58348
     0.46512
     0.65111
     0.54966
     0.38058
     0.41440
     0.48203
     0.51585
     0.56657
     0.41440
     0.39749
     0.46512
     0.43131
     0.38058
     0.34677
     0.46512
     0.32986
     0.41440
     0.44821
     0.58348
     0.51585
     0.44821
     0.49894
     0.53276
     0.58348
     0.54966
     0.58348
     0.66802
     0.65111
     0.73565
     0.68493
     0.65111
     0.66802
     0.60039
     0.61730
     0.82019
     0.73565
     0.71875
     0.60039
     0.61730
     0.65111
     0.78638
     0.71875
     0.70184
     0.75256
     0.73565
     0.66802
     0.75256
     0.75256
     0.60039
     0.58348
     0.80329
     0.80329
     0.68493
     0.61730
     0.48203
     0.49894
     0.56657
     0.54966
     0.56657
     0.39749
     0.38058
     0.38058
     0.44821
     0.38058
     0.27913
     0.21150
     0.36367
     0.44821
     0.34677
     0.24532
     0.41440
     0.32986
     0.44821
     0.43131
     0.49894
     0.41440
     0.44821
     0.51585
     0.58348
     0.66802
     0.49894
     0.51585
     0.58348
     0.70184
     0.66802
     0.70184
     0.63420
     0.76947
     0.60039
     0.58348
     0.75256
     0.78638
     0.68493
     0.66802
     0.76947
     0.82019
     0.73565
     0.56657
     0.51585
     0.73565
     0.65111
     0.49894
     0.46512
     0.41440
     0.41440
     0.36367
     0.22841
     0.11005
     0.11005
    -0.04212
     0.02551
     0.21150
     0.19459
    -0.00831
    -0.07594
    -0.02521
     0.04242
    -0.12666
     0.00860
    -0.10975
     0.02551
     0.09314
    -0.04212
    -0.19430
    -0.41410
    -0.38029
    -0.17739
    -0.02521
    -0.02521
    -0.16048
    -0.29574
    -0.02521
     0.17768
     0.05933
     0.29604
     0.54966
     0.92164
     1.19217
     1.12454
     1.14145
     1.19217
     1.49652
     1.54725
     1.56415
     1.56415
     1.71633
     1.63179
     1.51343
     1.83468
     1.61488
     1.36126
     1.39507
     1.25981
     1.29362
     1.27672
     1.29362
     1.34435
     1.15836
     1.22599
     1.20908
     1.31053
     1.17527
     1.14145
     1.04000
     1.10763
     1.14145
     1.00618
     0.98928
     0.88783
     0.76947
     0.73565
     0.82019
     0.70184
     0.76947
     0.65111
     0.53276
     0.66802
     0.70184
     0.68493
     0.61730
     0.66802
     0.68493
     0.56657
     0.65111
     0.68493
     0.70184
     0.66802
     0.73565
     0.68493
     0.76947
     0.61730
     0.65111
     0.53276
     0.63420
     0.75256
     0.54966
     0.63420
     0.61730
     0.60039
     0.65111
     0.61730
     0.58348
     0.54966
     0.58348
     0.54966
     0.70184
     0.63420
     0.66802
     0.53276
     0.76947
     0.76947
     0.66802
     0.54966
     0.70184
     0.75256
     0.71875
     0.71875
     0.68493
     0.65111
     0.63420
     0.51585
     0.54966
     0.43131
     0.48203
     0.49894
     0.46512
     0.49894
     0.41440
     0.26223
     0.34677
     0.32986
     0.19459
     0.29604
     0.29604
     0.24532
     0.22841
     0.22841
     0.27913
     0.22841
     0.21150
     0.16078
     0.17768
     0.22841
     0.19459
     0.16078
     0.19459
     0.19459
     0.19459
     0.26223
     0.29604
     0.29604
     0.22841
     0.22841
     0.26223
     0.32986
     0.27913
     0.24532
     0.29604
     0.49894
     0.44821
     0.27913
     0.44821
     0.54966
     0.44821
     0.53276
     0.63420
     0.68493
     0.63420
     0.53276
     0.58348
     0.70184
     0.61730
     0.61730
     0.65111
     0.58348
     0.61730
     0.68493
     0.43131
     0.32986
     0.39749
     0.51585
     0.44821
     0.38058
     0.36367
     0.31295
     0.29604
     0.36367
     0.32986
     0.34677
     0.27913
     0.29604
     0.41440
     0.41440
     0.27913
     0.27913
     0.26223
     0.22841
     0.29604
     0.34677
     0.26223
     0.19459
     0.17768
     0.22841
     0.19459
     0.21150
     0.24532
     0.19459
     0.17768
     0.31295
     0.22841
     0.27913
     0.36367
     0.27913
     0.24532
     0.36367
     0.29604
     0.36367
     0.26223
     0.36367
     0.29604
     0.34677
     0.29604
     0.27913
     0.26223
     0.31295
     0.17768
     0.12696
     0.16078
     0.14387
     0.16078
     0.22841
     0.22841
     0.19459
     0.17768
     0.17768
     0.19459
     0.31295
     0.27913
     0.26223
     0.32986
     0.34677
     0.41440
     0.39749
     0.39749
     0.32986
     0.32986
     0.44821
     0.46512
     0.43131
     0.39749
     0.31295
     0.31295
     0.48203
     0.51585
     0.44821
     0.38058
     0.32986
     0.38058
     0.34677
     0.38058
     0.46512
     0.34677
     0.31295
     0.46512
     0.48203
     0.38058
     0.41440
     0.44821
     0.49894
     0.44821
     0.43131
     0.39749
     0.48203
     0.48203
     0.44821
     0.54966
     0.70184
     0.51585
     0.36367
     0.49894
     0.43131
     0.48203
     0.58348
     0.44821
     0.53276
     0.61730
     0.58348
     0.61730
     0.61730
     0.46512
     0.49894
     0.56657
     0.60039
     0.51585
     0.49894
     0.58348
     0.56657
     0.73565
     0.58348
     0.44821
     0.46512
     0.56657
     0.54966
     0.48203
     0.48203
     0.51585
     0.58348
     0.41440
     0.58348
     0.66802
     0.32986
     0.38058
     0.49894
     0.61730
     0.63420
     0.53276
     0.51585
     0.38058
     0.56657
     0.51585
     0.46512
     0.41440
     0.48203
     0.44821
     0.54966
     0.53276
     0.53276
     0.48203
     0.43131
     0.46512
     0.48203
     0.29604
     0.43131
     0.36367
     0.44821
     0.51585
     0.31295
     0.36367
     0.36367
     0.24532
     0.27913
     0.38058
     0.22841
     0.16078
     0.26223
     0.19459
     0.26223
     0.14387
     0.19459
     0.21150
     0.22841
     0.24532
     0.19459
     0.22841
     0.12696
     0.19459
     0.14387
     0.36367
     0.24532
     0.16078
     0.29604
     0.27913
     0.27913
     0.22841
     0.16078
     0.19459
     0.22841
     0.32986
     0.22841
     0.12696
     0.22841
     0.16078
     0.16078
     0.14387
     0.17768
     0.07624
     0.17768
     0.14387
     0.17768
     0.17768
     0.11005
     0.19459
     0.02551
     0.05933
     0.11005
     0.11005
     0.11005
     0.19459
     0.07624
     0.14387
     0.12696
     0.00860
     0.02551
    -0.02521
     0.00860
     0.16078
     0.14387
     0.07624
     0.04242
     0.17768
     0.16078
     0.21150
     0.02551
     0.16078
     0.05933
     0.16078
     0.29604
     0.34677
     0.14387
     0.19459
     0.34677
     0.27913
     0.22841
     0.24532
     0.27913
     0.29604
     0.32986
     0.29604
     0.38058
     0.32986
     0.29604
     0.16078
     0.41440
     0.34677
     0.31295
     0.27913
     0.31295
     0.36367
     0.34677
     0.34677
     0.31295
     0.26223
     0.27913
     0.38058
     0.31295
     0.34677
     0.19459
     0.11005
     0.31295
     0.41440
     0.14387
     0.22841
     0.16078
     0.16078
     0.24532
     0.19459
     0.09314
     0.16078
     0.12696
     0.12696
     0.16078
     0.19459
     0.07624
    -0.04212
     0.00860
     0.19459
     0.09314
    -0.02521
    -0.14357
     0.02551
     0.11005
     0.07624
     0.02551
    -0.04212
    -0.00831
     0.00860
     0.02551
     0.05933
     0.16078
     0.00860
     0.02551
     0.27913
     0.36367
     0.22841
     0.22841
     0.29604
     0.36367
     0.60039
     0.51585
     0.34677
     0.44821
     0.41440
     0.54966
     0.54966
     0.48203
     0.51585
     0.32986
     0.66802
     0.61730
     0.32986
     0.36367
     0.32986
     0.34677
     0.34677
     0.49894
     0.44821
     0.34677
     0.43131
     0.49894
     0.36367
     0.39749
     0.32986
     0.26223
     0.32986
     0.44821
     0.41440
     0.31295
     0.31295
     0.27913
     0.24532
     0.21150
     0.21150
     0.19459
     0.19459
     0.16078
     0.16078
     0.19459
     0.17768
     0.12696
     0.17768
     0.19459
     0.17768
     0.17768
     0.12696
     0.17768
     0.17768
     0.21150
     0.14387
     0.19459
     0.09314
     0.14387
     0.14387
     0.09314
     0.14387
     0.07624
     0.02551
     0.16078
     0.12696
     0.07624
     0.19459
     0.04242
     0.11005
     0.12696
     0.09314
     0.16078
     0.11005
     0.09314
     0.19459
     0.22841
     0.27913
     0.12696
     0.04242
     0.22841
     0.24532
     0.04242
     0.04242
     0.09314
     0.02551
     0.04242
     0.21150
     0.11005
    -0.02521
    -0.09285
    -0.07594
    -0.00831
     0.12696
     0.32986
     0.22841
     0.16078
     0.34677
     0.48203
     0.44821
     0.29604
     0.16078
     0.32986
     0.36367
     0.56657
     0.63420
     0.44821
     0.41440
     0.36367
     0.39749
     0.43131
     0.29604
     0.22841
     0.34677
     0.43131
     0.31295
     0.38058
     0.29604
     0.27913
     0.29604
     0.41440
     0.31295
     0.29604
     0.24532
     0.12696
     0.26223
     0.22841
     0.31295
     0.05933
     0.04242
     0.00860
     0.11005
     0.02551
     0.02551
     0.05933
    -0.02521
    -0.00831
     0.05933
     0.04242
    -0.04212
     0.05933
    -0.02521
     0.05933
     0.12696
     0.00860
    -0.00831
    -0.02521
    -0.05903
     0.02551
     0.04242
    -0.05903
    -0.04212
     0.00860
    -0.00831
    -0.00831
    -0.04212
     0.00860
    -0.04212
     0.05933
    -0.00831
    -0.02521
     0.02551
     0.14387
     0.19459
     0.16078
     0.14387
     0.02551
     0.16078
     0.09314
     0.29604
     0.24532
     0.19459
     0.19459
     0.17768
     0.22841
     0.14387
     0.14387
     0.07624
     0.26223
     0.26223
     0.19459
     0.31295
     0.17768
     0.19459
     0.12696
     0.16078
     0.16078
     0.21150
     0.31295
     0.19459
     0.19459
     0.14387
     0.26223
     0.09314
     0.26223
     0.07624
     0.05933
     0.14387
     0.12696
     0.07624
    -0.04212
    -0.02521
     0.07624
     0.12696
     0.05933
     0.04242
     0.07624
     0.05933
     0.09314
    -0.02521
     0.09314
     0.09314
    -0.02521
     0.07624
     0.05933
     0.02551
     0.05933
    -0.00831
     0.07624
     0.02551
    -0.02521
    -0.07594
    -0.04212
    -0.10975
    -0.07594
    -0.19430
    -0.17739
    -0.21120
    -0.22811
    -0.24502
    -0.16048
    -0.16048
    -0.26193
    -0.32956
    -0.14357
    -0.05903
    -0.05903
    -0.02521
    -0.14357
    -0.07594
    -0.02521
    -0.00831
    -0.07594
     0.04242
     0.07624
     0.04242
     0.14387
     0.12696
     0.02551
     0.05933
    -0.04212
    -0.00831
    -0.00831
    -0.05903
    -0.16048
    -0.14357
    -0.10975
    -0.07594
    -0.17739
    -0.17739
    -0.10975
    -0.19430
    -0.21120
    -0.26193
    -0.07594
    -0.14357
    -0.19430
    -0.14357
    -0.05903
    -0.00831
     0.11005
     0.07624
     0.26223
     0.19459
     0.29604
     0.44821
     0.48203
     0.36367
     0.41440
     0.58348
     0.71875
     0.70184
     0.56657
     0.68493
     0.66802
     0.78638
     0.75256
     0.61730
     0.54966
     0.54966
     0.51585
     0.58348
     0.60039
     0.58348
     0.60039
     0.54966
     0.58348
     0.53276
     0.41440
     0.26223
     0.41440
     0.51585
     0.54966
     0.58348
     0.41440
     0.51585
     0.43131
     0.36367
     0.44821
     0.36367
     0.32986
     0.19459
     0.22841
     0.38058
     0.26223
     0.29604
     0.21150
     0.22841
     0.29604
     0.27913
     0.19459
     0.16078
     0.19459
     0.11005
     0.29604
     0.22841
     0.12696
     0.24532
     0.26223
     0.31295
     0.21150
     0.19459
     0.14387
     0.11005
     0.19459
     0.34677
     0.22841
     0.17768
     0.26223
     0.26223
     0.09314
     0.32986
     0.11005
     0.11005
     0.21150
     0.19459
     0.16078
     0.16078
     0.05933
     0.04242
     0.12696
     0.14387
     0.12696
    -0.00831
     0.00860
     0.02551
    -0.16048
     0.05933
    -0.02521
     0.02551
     0.05933
     0.04242
    -0.04212
    -0.04212
    -0.16048
    -0.12666
    -0.02521
    -0.07594
    -0.00831
    -0.05903
    -0.04212
    -0.22811
    -0.19430
    -0.07594
     0.02551
    -0.07594
    -0.10975
    -0.09285
    -0.07594
    -0.04212
    -0.00831
    -0.00831
    -0.04212
    -0.02521
     0.02551
    -0.19430
    -0.00831
    -0.04212
    -0.09285
    -0.02521
     0.09314
    -0.09285
    -0.07594
    -0.09285
     0.05933
    -0.04212
    -0.07594
    -0.09285
    -0.10975
    -0.05903
    -0.02521
    -0.00831
    -0.02521
    -0.19430
    -0.14357
    -0.07594
    -0.07594
    -0.14357
    -0.14357
    -0.10975
    -0.14357
    -0.10975
    -0.14357
    -0.10975
    -0.14357
    -0.14357
    -0.05903
    -0.14357
    -0.19430
    -0.14357
    -0.21120
    -0.17739
    -0.05903
    -0.14357
    -0.17739
    -0.07594
    -0.21120
    -0.16048
    -0.16048
    -0.16048
    -0.21120
    -0.10975
    -0.12666
    -0.12666
    -0.17739
    -0.10975
    -0.17739
    -0.17739
    -0.07594
    -0.05903
    -0.07594
    -0.07594
    -0.16048
     0.00860
    -0.00831
    -0.00831
    -0.05903
    -0.04212
     0.04242
    -0.05903
    -0.00831
     0.02551
    -0.02521
    -0.05903
    -0.00831
     0.05933
    -0.00831
    -0.04212
    -0.05903
    -0.07594
    -0.02521
    -0.02521
    -0.02521
    -0.00831
     0.00860
    -0.00831
    -0.09285
     0.02551
    -0.05903
    -0.04212
    -0.04212
     0.09314
     0.05933
     0.04242
    -0.00831
    -0.04212
    -0.00831
    -0.00831
    -0.07594
    -0.10975
    -0.07594
    -0.00831
     0.02551
     0.04242
    -0.10975
    -0.12666
    -0.21120
    -0.02521
    -0.00831
    -0.04212
    -0.00831
    -0.04212
    -0.04212
    -0.07594
     0.02551
     0.00860
     0.05933
     0.04242
     0.00860
     0.00860
     0.11005
     0.11005
     0.07624
     0.16078
     0.21150
     0.12696
     0.12696
    -0.00831
     0.12696
     0.11005
     0.24532
     0.22841
     0.02551
     0.12696
     0.16078
     0.07624
     0.14387
     0.14387
    -0.00831
     0.05933
     0.24532
     0.11005
     0.12696
     0.11005
     0.04242
     0.05933
     0.14387
     0.05933
     0.11005
     0.11005
     0.12696
     0.05933
     0.04242
    -0.00831
    -0.00831
    -0.09285
     0.09314
     0.11005
    -0.02521
    -0.00831
    -0.04212
    -0.09285
    -0.04212
    -0.07594
     0.04242
    -0.05903
    -0.07594
     0.00860
     0.05933
     0.07624
    -0.04212
    -0.12666
    -0.17739
    -0.19430
    -0.14357
    -0.07594
    -0.07594
    -0.04212
    -0.12666
    -0.17739
    -0.14357
    -0.17739
    -0.26193
    -0.14357
    -0.17739
    -0.07594
    -0.12666
    -0.12666
    -0.14357
    -0.05903
    -0.14357
    -0.04212
    -0.10975
    -0.00831
    -0.07594
    -0.00831
    -0.09285
    -0.02521
    -0.00831
     0.02551
     0.02551
    -0.02521
     0.04242
    -0.02521
     0.04242
     0.14387
     0.02551
     0.16078
     0.17768
     0.21150
     0.32986
     0.31295
     0.34677
     0.29604
     0.41440
     0.51585
     0.54966
     0.61730
     0.41440
     0.51585
     0.44821
     0.60039
     0.61730
     0.61730
     0.32986
     0.34677
     0.17768
     0.02551
     0.07624
     0.05933
    -0.02521
     0.12696
    -0.04212
    -0.04212
    -0.10975
    -0.04212
    -0.19430
    -0.21120
    -0.19430
    -0.27884
    -0.04212
    -0.04212
     0.11005
    -0.04212
    -0.16048
    -0.09285
    -0.02521
    -0.14357
    -0.07594
    -0.09285
    -0.10975
    -0.10975
    -0.22811
    -0.19430
    -0.12666
    -0.16048
    -0.12666
    -0.12666
    -0.10975
    -0.14357
    -0.21120
    -0.14357
    -0.17739
    -0.14357
    -0.17739
    -0.22811
    -0.24502
    -0.09285
    -0.19430
    -0.29574
    -0.22811
    -0.10975
    -0.16048
    -0.17739
    -0.17739
    -0.16048
    -0.24502
    -0.21120
    -0.16048
    -0.10975
    -0.16048
    -0.14357
    -0.12666
    -0.17739
    -0.05903
    -0.16048
     0.00860
    -0.05903
    -0.09285
    -0.04212
     0.00860
    -0.10975
     0.00860
     0.02551
     0.00860
     0.09314
     0.11005
     0.02551
     0.02551
     0.11005
    -0.04212
    -0.12666
     0.04242
     0.11005
    -0.02521
     0.02551
     0.00860
    -0.05903
    -0.12666
    -0.10975
    -0.07594
    -0.14357
     0.00860
    -0.05903
    -0.17739
    -0.09285
    -0.16048
    -0.17739
    -0.16048
    -0.12666
    -0.19430
    -0.14357
    -0.14357
    -0.12666
    -0.14357
    -0.16048
    -0.22811
    -0.29574
    -0.22811
    -0.19430
    -0.22811
    -0.22811
    -0.12666
    -0.27884
    -0.29574
    -0.17739
    -0.19430
    -0.34647
    -0.21120
    -0.19430
    -0.16048
    -0.22811
    -0.26193
    -0.24502
    -0.10975
    -0.16048
    -0.19430
    -0.14357
    -0.10975
    -0.04212
    -0.17739
    -0.04212
    -0.05903
    -0.14357
    -0.09285
    -0.16048
    -0.07594
    -0.21120
    -0.21120
    -0.19430
    -0.14357
    -0.21120
    -0.24502
    -0.22811
    -0.10975
    -0.17739
    -0.24502
    -0.16048
     0.02551
    -0.17739
    -0.14357
    -0.19430
    -0.09285
    -0.21120
    -0.12666
    -0.16048
    -0.12666
    -0.10975
    -0.04212
    -0.07594
    -0.10975
    -0.10975
    -0.24502
    -0.21120
    -0.04212
    -0.22811
    -0.16048
    -0.14357
    -0.12666
    -0.07594
    -0.07594
    -0.12666
    -0.09285
     0.02551
     0.02551
     0.04242
     0.07624
     0.00860
     0.09314
    -0.05903
     0.12696
    -0.04212
     0.02551
     0.00860
     0.09314
     0.12696
    -0.07594
    -0.02521
    -0.24502
    -0.07594
    -0.04212
     0.02551
    -0.10975
    -0.22811
    -0.26193
    -0.24502
    -0.07594
    -0.10975
    -0.22811
    -0.16048
    -0.07594
    -0.14357
    -0.17739
    -0.21120
    -0.22811
    -0.19430
    -0.14357
    -0.12666
    -0.10975
    -0.14357
    -0.24502
    -0.26193
    -0.22811
    -0.14357
    -0.17739
    -0.16048
    -0.12666
    -0.19430
    -0.21120
    -0.17739
    -0.17739
    -0.17739
    -0.09285
     0.02551
    -0.14357
    -0.21120
    -0.22811
    -0.22811
    -0.07594
     0.05933
    -0.09285
    -0.09285
    -0.07594
    -0.12666
     0.04242
    -0.12666
    -0.16048
    -0.04212
    -0.05903
     0.02551
     0.00860
    -0.02521
    -0.07594
    -0.10975
    -0.09285
     0.04242
    -0.12666
    -0.21120
    -0.02521
    -0.04212
    -0.07594
    -0.14357
    -0.17739
    -0.12666
    -0.14357
    -0.02521
    -0.12666
    -0.14357
    -0.14357
    -0.12666
    -0.27884
    -0.12666
    -0.05903
    -0.09285
     0.00860
     0.05933
     0.24532
     0.16078
    -0.14357
    -0.22811
    -0.19430
    -0.07594
     0.04242
     0.12696
     0.26223
     0.14387
     0.09314
     0.02551
     0.09314
     0.16078
     0.02551
    -0.00831
     0.05933
     0.05933
    -0.07594
    -0.10975
    -0.09285
     0.09314
     0.16078
     0.07624
    -0.00831
    -0.04212
    -0.16048
    -0.16048
    -0.00831
    -0.00831
    -0.17739
    -0.04212
     0.00860
     0.02551
    -0.05903
    -0.00831
    -0.05903
    -0.07594
    -0.09285
    -0.02521
    -0.12666
    -0.02521
    -0.14357
    -0.16048
    -0.07594
    -0.12666
    -0.31265
    -0.14357
    -0.16048
    -0.09285
    -0.12666
    -0.21120
    -0.21120
    -0.21120
    -0.12666
    -0.09285
    -0.12666
    -0.12666
    -0.10975
    -0.29574
    -0.16048
    -0.07594
    -0.17739
    -0.22811
    -0.02521
    -0.05903
    -0.14357
    -0.12666
    -0.07594
    -0.04212
    -0.09285
    -0.00831
     0.11005
     0.14387
     0.12696
    -0.00831
    -0.09285
     0.14387
     0.05933
     0.00860
     0.11005
     0.02551
     0.00860
     0.02551
     0.07624
    -0.00831
    -0.05903
    -0.07594
    -0.17739
    -0.05903
    -0.07594
    -0.16048
    -0.29574
    -0.04212
    -0.02521
    -0.17739
    -0.10975
    -0.07594
    -0.17739
    -0.21120
    -0.19430
    -0.14357
    -0.14357
    -0.17739
    -0.21120
    -0.14357
    -0.24502
    -0.22811
    -0.29574
    -0.34647
    -0.19430
    -0.27884
    -0.22811
    -0.21120
    -0.26193
    -0.26193
    -0.34647
    -0.19430
    -0.22811
    -0.12666
    -0.19430
    -0.17739
    -0.07594
    -0.07594
    -0.16048
    -0.14357
    -0.12666
     0.04242
    -0.00831
     0.00860
    -0.04212
    -0.02521
     0.02551
     0.02551
     0.12696
     0.09314
     0.11005
     0.19459
     0.07624
     0.04242
    -0.05903
    -0.04212
     0.14387
    -0.00831
    -0.00831
    -0.07594
    -0.16048
    -0.21120
    -0.12666
    -0.09285
    -0.26193
    -0.21120
    -0.19430
    -0.27884
    -0.27884
    -0.31265
    -0.34647
    -0.34647
    -0.27884
    -0.21120
    -0.24502
    -0.21120
    -0.36338
    -0.26193
    -0.24502
    -0.19430
    -0.24502
    -0.12666
    -0.32956
    -0.31265
    -0.22811
    -0.19430
    -0.27884
    -0.27884
    -0.27884
    -0.07594
    -0.26193
    -0.29574
    -0.27884
    -0.26193
    -0.21120
    -0.27884
    -0.19430
    -0.19430
    -0.24502
    -0.27884
    -0.14357
    -0.17739
    -0.21120
    -0.24502
    -0.21120
    -0.14357
    -0.09285
    -0.12666
    -0.19430
    -0.19430
    -0.27884
    -0.16048
    -0.14357
    -0.14357
    -0.24502
    -0.19430
    -0.12666
    -0.07594
    -0.16048
    -0.10975
    -0.21120
    -0.04212
    -0.05903
    -0.09285
    -0.07594
    -0.04212
    -0.14357
    -0.10975
    -0.04212
    -0.07594
    -0.12666
    -0.17739
    -0.19430
    -0.14357
    -0.22811
    -0.19430
    -0.32956
    -0.29574
    -0.27884
    -0.19430
    -0.31265
    -0.17739
    -0.26193
    -0.26193
    -0.16048
    -0.24502
    -0.19430
    -0.14357
     0.05933
     0.12696
     0.14387
     0.16078
     0.00860
     0.17768
     0.19459
     0.16078
     0.29604
     0.27913
     0.21150
     0.22841
     0.21150
     0.32986
     0.48203
     0.27913
     0.11005
     0.11005
     0.22841
     0.21150
     0.11005
    -0.12666
    -0.00831
     0.00860
     0.05933
     0.14387
     0.09314
    -0.22811
    -0.26193
    -0.17739
    -0.10975
    -0.16048
    -0.21120
    -0.22811
    -0.16048
    -0.21120
    -0.19430
    -0.29574
    -0.10975
    -0.12666
    -0.10975
    -0.17739
    -0.00831
    -0.05903
    -0.05903
    -0.05903
     0.00860
    -0.00831
    -0.02521
    -0.00831
    -0.04212
     0.09314
     0.16078
     0.05933
     0.12696
     0.12696
     0.04242
     0.09314
     0.14387
     0.14387
     0.07624
    -0.00831
     0.07624
     0.12696
     0.09314
     0.12696
    -0.00831
    -0.04212
     0.04242
    -0.05903
    -0.05903
     0.00860
     0.04242
     0.07624
    -0.05903
    -0.10975
    -0.07594
    -0.00831
    -0.04212
     0.09314
    -0.16048
    -0.17739
    -0.31265
    -0.31265
    -0.31265
    -0.43101
    -0.56627
    -0.51555
    -0.76917
    -0.68463
    -0.65082
    -0.73536
    -0.93825
    -0.83681
    -0.88753
    -0.87062
    -0.80299
    -0.80299
    -0.80299
    -0.73536
    -0.71845
    -0.68463
    -0.65082
    -0.56627
    -0.49864
    -0.41410
    -0.29574
    -0.41410
    -0.44792
    -0.38029
    -0.44792
    -0.46483
    -0.27884
    -0.29574
    -0.31265
    -0.36338
    -0.26193
    -0.32956
    -0.54937
    -0.38029
    -0.34647
    -0.49864
    -0.41410
    -0.39719
    -0.41410
    -0.39719
    -0.51555
    -0.49864
    -0.43101
    -0.43101
    -0.46483
    -0.53246
    -0.51555
    -0.31265
    -0.46483
    -0.51555
    -0.53246
    -0.54937
    -0.58318
    -0.46483
    -0.41410
    -0.31265
    -0.43101
    -0.56627
    -0.65082
    -0.48173
    -0.43101
    -0.38029
    -0.46483
    -0.44792
    -0.49864
    -0.53246
    -0.41410
    -0.51555
    -0.54937
    -0.48173
    -0.41410
    -0.34647
    -0.48173
    -0.41410
    -0.58318
    -0.51555
    -0.46483
    -0.38029
    -0.51555
    -0.43101
    -0.38029
    -0.36338
    -0.22811
    -0.31265
    -0.27884
    -0.26193
    -0.12666
    -0.12666
    -0.09285
    -0.07594
     0.02551
    -0.04212
     0.05933
     0.11005
     0.16078
     0.22841
     0.14387
     0.12696
     0.22841
     0.22841
    -0.00831
    -0.09285
    -0.14357
    -0.02521
    -0.09285
    -0.19430
    -0.17739
    -0.22811
    -0.26193
    -0.34647
    -0.44792
    -0.36338
    -0.49864
    -0.51555
    -0.49864
    -0.41410
    -0.36338
    -0.53246
    -0.43101
    -0.38029
    -0.32956
    -0.32956
    -0.39719
    -0.32956
    -0.36338
    -0.32956
    -0.22811
    -0.26193
    -0.26193
    -0.24502
    -0.27884
    -0.16048
    -0.21120
    -0.26193
    -0.27884
    -0.17739
    -0.21120
    -0.22811
    -0.19430
    -0.21120
    -0.26193
    -0.14357
    -0.19430
    -0.26193
    -0.19430
    -0.19430
    -0.22811
    -0.10975
    -0.05903
    -0.19430
    -0.22811
    -0.16048
    -0.17739
    -0.22811
    -0.17739
    -0.16048
    -0.19430
    -0.21120
    -0.17739
    -0.19430
    -0.27884
    -0.39719
    -0.44792
    -0.29574
    -0.19430
    -0.26193
    -0.24502
    -0.31265
    -0.27884
    -0.32956
    -0.24502
    -0.26193
    -0.26193
    -0.19430
    -0.14357
    -0.17739
    -0.16048
    -0.26193
    -0.17739
    -0.21120
    -0.04212
    -0.21120
    -0.17739
    -0.21120
    -0.10975
    -0.24502
    -0.22811
    -0.34647
    -0.26193
    -0.24502
    -0.21120
    -0.22811
    -0.26193
    -0.27884
    -0.31265
    -0.32956
    -0.27884
    -0.26193
    -0.27884
    -0.26193
    -0.24502
    -0.29574
    -0.29574
    -0.29574
    -0.26193
    -0.29574
    -0.27884
    -0.16048
    -0.12666
    -0.26193
    -0.32956
    -0.32956
    -0.16048
    -0.17739
    -0.04212
    -0.04212
    -0.17739
    -0.09285
    -0.07594
    -0.04212
    -0.09285
    -0.07594
    -0.05903
     0.04242
     0.14387
     0.16078
     0.17768
     0.07624
     0.27913
     0.53276
     0.48203
     0.46512
     0.39749
     0.48203
     0.63420
     0.63420
     0.82019
     0.76947
     0.88783
     1.00618
     0.78638
     0.75256
     0.60039
     0.49894
     0.51585
     0.56657
     0.56657
     0.44821
     0.21150
     0.19459
     0.14387
     0.00860
    -0.04212
    -0.04212
    -0.07594
    -0.22811
    -0.21120
    -0.29574
    -0.17739
    -0.21120
    -0.41410
    -0.32956
    -0.17739
    -0.29574
    -0.29574
    -0.31265
    -0.41410
    -0.46483
    -0.34647
    -0.38029
    -0.36338
    -0.36338
    -0.43101
    -0.43101
    -0.46483
    -0.39719
    -0.44792
    -0.39719
    -0.36338
    -0.38029
    -0.43101
    -0.32956
    -0.27884
    -0.24502
    -0.27884
    -0.29574
    -0.16048
    -0.22811
    -0.10975
    -0.09285
    -0.22811
    -0.27884
    -0.36338
    -0.16048
     0.05933
    -0.02521
    -0.10975
    -0.00831
    -0.12666
    -0.14357
    -0.22811
    -0.21120
    -0.17739
    -0.14357
    -0.14357
    -0.14357
    -0.05903
    -0.17739
    -0.14357
    -0.22811
    -0.16048
    -0.00831
    -0.17739
    -0.17739
    -0.21120
    -0.19430
    -0.16048
    -0.14357
    -0.10975
    -0.00831
    -0.07594
    -0.07594
    -0.17739
    -0.17739
    -0.17739
    -0.19430
    -0.24502
    -0.12666
    -0.16048
    -0.24502
    -0.17739
    -0.22811
    -0.17739
    -0.19430
    -0.17739
    -0.12666
    -0.21120
    -0.05903
    -0.00831
    -0.09285
    -0.17739
    -0.17739
    -0.24502
    -0.00831
    -0.07594
    -0.09285
    -0.19430
    -0.12666
    -0.22811
    -0.17739
    -0.17739
    -0.27884
    -0.22811
    -0.24502
    -0.21120
    -0.16048
    -0.22811
    -0.31265
    -0.32956
    -0.22811
    -0.19430
    -0.24502
    -0.31265
    -0.29574
    -0.24502
    -0.26193
    -0.22811
    -0.31265
    -0.32956
    -0.29574
    -0.31265
    -0.29574
    -0.29574
    -0.29574
    -0.51555
    -0.32956
    -0.26193
    -0.19430
    -0.24502
    -0.31265
    -0.22811
    -0.24502
    -0.26193
    -0.24502
    -0.19430
    -0.21120
    -0.27884
    -0.26193
    -0.19430
    -0.27884
    -0.32956
    -0.31265
    -0.19430
    -0.31265
    -0.29574
    -0.29574
    -0.32956
    -0.36338
    -0.27884
    -0.26193
    -0.27884
    -0.26193
    -0.17739
    -0.27884
    -0.22811
    -0.17739
    -0.19430
    -0.17739
    -0.10975
    -0.09285
    -0.05903
    -0.07594
    -0.00831
    -0.09285
    -0.02521
     0.09314
     0.02551
     0.09314
     0.04242
     0.00860
     0.00860
     0.02551
    -0.00831
    -0.16048
    -0.00831
    -0.07594
    -0.09285
    -0.12666
    -0.17739
    -0.09285
    -0.22811
    -0.19430
    -0.21120
    -0.22811
    -0.17739
    -0.24502
    -0.21120
    -0.22811
    -0.19430
    -0.39719
    -0.32956
    -0.27884
    -0.27884
    -0.39719
    -0.36338
    -0.32956
    -0.38029
    -0.46483
    -0.49864
    -0.32956
    -0.36338
    -0.44792
    -0.43101
    -0.32956
    -0.27884
    -0.32956
    -0.22811
    -0.19430
    -0.17739
    -0.07594
    -0.17739
    -0.19430
    -0.07594
    -0.04212
    -0.04212
    -0.00831
    -0.04212
     0.02551
     0.05933
     0.00860
     0.14387
     0.02551
    -0.00831
     0.04242
     0.05933
    -0.02521
     0.04242
    -0.00831
     0.00860
    -0.07594
    -0.10975
    -0.19430
    -0.12666
    -0.14357
    -0.17739
    -0.21120
    -0.10975
    -0.29574
    -0.27884
    -0.27884
    -0.32956
    -0.41410
    -0.31265
    -0.14357
    -0.26193
    -0.27884
    -0.26193
    -0.24502
    -0.21120
    -0.04212
    -0.22811
    -0.26193
    -0.16048
    -0.22811
    -0.19430
    -0.07594
    -0.26193
    -0.19430
    -0.12666
    -0.14357
    -0.16048
    -0.10975
    -0.09285
    -0.21120
    -0.17739
    -0.00831
    -0.02521
    -0.04212
     0.00860
     0.05933
     0.02551
    -0.04212
     0.02551
    -0.12666
    -0.00831
    -0.00831
     0.11005
     0.29604
    -0.04212
    -0.19430
    -0.04212
     0.21150
     0.26223
     0.05933
    -0.07594
    -0.24502
     0.02551
    -0.09285
     0.07624
    -0.04212
     0.04242
    -0.07594
     0.05933
    -0.10975
    -0.12666
    -0.19430
    -0.10975
    -0.04212
    -0.09285
    -0.19430
    -0.07594
    -0.05903
    -0.02521
    -0.21120
    -0.14357
    -0.09285
    -0.09285
     0.00860
    -0.05903
    -0.05903
    -0.00831
    -0.07594
    -0.16048
    -0.05903
    -0.09285
    -0.04212
    -0.19430
    -0.16048
    -0.10975
    -0.04212
    -0.00831
     0.00860
    -0.04212
     0.12696
     0.02551
     0.07624
    -0.00831
    -0.05903
     0.04242
     0.09314
     0.11005
     0.09314
    -0.00831
    -0.04212
    -0.00831
    -0.07594
    -0.05903
    -0.02521
    -0.22811
    -0.21120
    -0.19430
    -0.17739
    -0.21120
    -0.29574
    -0.26193
    -0.34647
    -0.26193
    -0.22811
    -0.27884
    -0.27884
    -0.27884
    -0.29574
    -0.27884
    -0.26193
    -0.32956
    -0.39719
    -0.27884
    -0.26193
    -0.22811
    -0.27884
    -0.29574
    -0.43101
    -0.29574
    -0.17739
    -0.27884
    -0.31265
    -0.24502
    -0.22811
    -0.24502
    -0.22811
    -0.19430
    -0.19430
    -0.10975
    -0.14357
    -0.07594
    -0.12666
    -0.07594
    -0.14357
    -0.14357
    -0.07594
    -0.00831
     0.00860
     0.02551
     0.02551
    -0.02521
     0.00860
     0.19459
     0.05933
     0.09314
     0.02551
     0.16078
     0.09314
     0.16078
     0.09314
    -0.00831
    -0.02521
     0.02551
     0.07624
     0.07624
    -0.24502
    -0.16048
    -0.27884
    -0.14357
    -0.21120
    -0.27884
    -0.29574
    -0.26193
    -0.29574
    -0.26193
    -0.16048
    -0.27884
    -0.19430
    -0.19430
    -0.07594
    -0.16048
    -0.21120
    -0.22811
    -0.26193
    -0.02521
    -0.12666
    -0.26193
    -0.17739
    -0.19430
    -0.21120
    -0.19430
    -0.34647
    -0.26193
    -0.29574
    -0.21120
    -0.26193
    -0.34647
    -0.41410
    -0.34647
    -0.41410
    -0.26193
    -0.21120
    -0.22811
    -0.34647
    -0.43101
    -0.32956
    -0.32956
    -0.36338
    -0.19430
     0.00860
    -0.07594
    -0.21120
    -0.24502
    -0.24502
    -0.21120
    -0.26193
    -0.22811
    -0.17739
    -0.12666
    -0.22811
    -0.21120
    -0.19430
    -0.19430
    -0.22811
    -0.22811
    -0.39719
    -0.22811
    -0.26193
    -0.19430
    -0.04212
    -0.10975
    -0.21120
    -0.24502
     0.00860
     0.02551
     0.05933
     0.00860
    -0.02521
     0.02551
     0.00860
     0.04242
     0.09314
     0.07624
     0.05933
     0.05933
     0.12696
     0.05933
    -0.07594
    -0.02521
     0.16078
     0.11005
    -0.17739
     0.04242
     0.32986
     0.07624
     0.16078
     0.34677
     0.32986
     0.12696
    -0.04212
    -0.21120
     0.04242
     0.27913
     0.04242
    -0.07594
    -0.19430
     0.04242
    -0.02521
    -0.12666
    -0.24502
    -0.32956
    -0.32956
    -0.22811
    -0.27884
    -0.43101
    -0.31265
    -0.36338
    -0.27884
    -0.24502
    -0.26193
    -0.41410
    -0.38029
    -0.22811
    -0.29574
    -0.27884
    -0.36338
    -0.39719
    -0.32956
    -0.21120
    -0.24502
    -0.26193
    -0.38029
    -0.26193
    -0.27884
    -0.26193
    -0.27884
    -0.22811
    -0.36338
    -0.10975
    -0.17739
    -0.14357
    -0.04212
    -0.16048
    -0.19430
    -0.19430
    -0.19430
    -0.07594
    -0.16048
    -0.00831
    -0.05903
    -0.02521
    -0.00831
    -0.09285
    -0.07594
    -0.00831
    -0.00831
     0.00860
    -0.07594
    -0.02521
    -0.00831
    -0.07594
    -0.00831
    -0.04212
    -0.07594
    -0.04212
    -0.16048
    -0.16048
    -0.19430
    -0.21120
    -0.29574
    -0.26193
    -0.19430
    -0.34647
    -0.41410
    -0.36338
    -0.39719
    -0.41410
    -0.29574
    -0.43101
    -0.39719
    -0.38029
    -0.39719
    -0.31265
    -0.32956
    -0.29574
    -0.41410
    -0.39719
    -0.27884
    -0.34647
    -0.24502
    -0.17739
    -0.31265
    -0.27884
    -0.32956
    -0.32956
    -0.29574
    -0.26193
    -0.29574
    -0.32956
    -0.27884
    -0.22811
    -0.21120
    -0.31265
    -0.22811
    -0.19430
    -0.17739
    -0.21120
    -0.09285
    -0.22811
    -0.22811
    -0.17739
    -0.19430
    -0.21120
    -0.14357
    -0.12666
    -0.16048
    -0.27884
    -0.26193
    -0.32956
    -0.24502
    -0.26193
    -0.26193
    -0.19430
    -0.29574
    -0.21120
    -0.22811
    -0.16048
    -0.12666
    -0.12666
    -0.17739
    -0.17739
    -0.05903
    -0.00831
    -0.04212
     0.02551
    -0.09285
    -0.04212
    -0.07594
    -0.14357
    -0.07594
    -0.10975
    -0.17739
    -0.24502
    -0.21120
    -0.17739
    -0.21120
    -0.17739
    -0.16048
    -0.02521
    -0.27884
    -0.29574
    -0.38029
    -0.17739
     0.04242
     0.11005
     0.11005
    -0.00831
     0.11005
     0.02551
     0.02551
     0.09314
     0.05933
     0.04242
    -0.00831
     0.02551
    -0.00831
    -0.10975
    -0.10975
     0.09314
    -0.14357
    -0.27884
    -0.14357
    -0.19430
    -0.19430
    -0.27884
    -0.31265
    -0.16048
    -0.19430
    -0.19430
    -0.14357
    -0.14357
    -0.12666
    -0.00831
    -0.19430
    -0.07594
    -0.05903
     0.07624
     0.00860
    -0.17739
    -0.29574
    -0.39719
    -0.04212
    -0.00831
     0.21150
     0.19459
     0.32986
     0.14387
    -0.29574
    -0.24502
    -0.16048
     0.07624
     0.29604
     0.22841
     0.24532
     0.14387
     0.12696
     0.09314
     0.11005
    -0.02521
     0.02551
    -0.00831
    -0.04212
    -0.00831
    -0.02521
     0.05933
    -0.00831
    -0.07594
    -0.10975
    -0.09285
    -0.12666
    -0.10975
    -0.14357
    -0.19430
    -0.19430
    -0.27884
    -0.17739
    -0.29574
    -0.21120
    -0.32956
    -0.38029
    -0.29574
    -0.43101
    -0.51555
    -0.43101
    -0.44792
    -0.53246
    -0.48173
    -0.54937
    -0.66772
    -0.68463
    -0.60009
    -0.65082
    -0.54937
    -0.44792
    -0.39719
    -0.29574
    -0.26193
    -0.24502
    -0.36338
    -0.39719
    -0.31265
    -0.38029
    -0.41410
    -0.26193
    -0.32956
    -0.41410
    -0.38029
    -0.43101
    -0.58318
    -0.54937
    -0.46483
    -0.63391
    -0.68463
    -0.66772
    -0.78608
    -0.76917
    -0.66772
    -0.60009
    -0.65082
    -0.56627
    -0.61700
    -0.51555
    -0.60009
    -0.66772
    -0.65082
    -0.61700
    -0.61700
    -0.61700
    -0.70154
    -0.70154
    -0.75226
    -0.78608
    -0.75226
    -0.73536
    -0.81990
    -0.88753
    -0.78608
    -0.88753
    -0.92135
    -0.93825
    -0.87062
    -0.90444
    -0.87062
    -0.85371
    -0.88753
    -0.88753
    -0.92135
    -0.93825
    -0.83681
    -0.80299
    -0.90444
    -0.87062
    -0.81990
    -0.78608
    -0.80299
    -0.80299
    -0.80299
    -0.78608
    -0.71845
    -0.78608
    -0.87062
    -0.97207
    -0.83681
    -0.92135
    -0.80299
    -0.61700
    -0.75226
    -0.88753
    -0.92135
    -0.80299
    -0.76917
    -0.73536
    -0.81990
    -0.73536
    -0.61700
    -0.63391
    -0.65082
    -0.68463
    -0.60009
    -0.76917
    -0.83681
    -0.71845
    -0.66772
    -0.68463
    -0.80299
    -0.90444
    -0.80299
    -0.81990
    -0.76917
    -0.80299
    -0.85371
    -0.75226
    -0.66772
    -0.76917
    -0.71845
    -0.61700
    -0.63391
    -0.43101
    -0.44792
    -0.41410
    -0.43101
    -0.29574
    -0.29574
    -0.36338
    -0.39719
    -0.24502
    -0.05903
    -0.10975
    -0.05903
    -0.07594
    -0.14357
    -0.10975
    -0.02521
    -0.07594
    -0.12666
    -0.07594
    -0.10975
     0.02551
    -0.00831
    -0.02521
    -0.10975
    -0.14357
    -0.10975
    -0.14357
    -0.19430
    -0.07594
    -0.26193
    -0.39719
    -0.27884
    -0.19430
    -0.09285
    -0.17739
    -0.26193
    -0.27884
    -0.22811
    -0.27884
    -0.29574
    -0.31265
    -0.34647
    -0.17739
    -0.16048
    -0.22811
    -0.26193
    -0.24502
    -0.26193
    -0.21120
    -0.26193
    -0.21120
    -0.36338
    -0.26193
    -0.29574
    -0.19430
    -0.14357
    -0.22811
    -0.17739
    -0.27884
    -0.26193
    -0.09285
    -0.09285
    -0.17739
    -0.17739
    -0.24502
    -0.17739
    -0.07594
    -0.27884
    -0.24502
    -0.09285
    -0.16048
    -0.07594
    -0.16048
    -0.29574
    -0.26193
    -0.14357
    -0.24502
    -0.21120
    -0.39719
    -0.31265
    -0.22811
    -0.27884
    -0.10975
    -0.10975
    -0.41410
    -0.32956
    -0.16048
    -0.10975
    -0.07594
     0.00860
    -0.00831
     0.07624
     0.22841
     0.32986
     0.19459
     0.26223
     0.24532
     0.31295
     0.53276
     0.51585
     0.44821
     0.46512
     0.54966
     0.46512
     0.38058
     0.31295
     0.34677
     0.22841
     0.27913
     0.22841
     0.11005
     0.11005
     0.00860
    -0.14357
    -0.00831
    -0.00831
    -0.00831
    -0.10975
    -0.16048
    -0.14357
    -0.21120
    -0.24502
    -0.16048
    -0.17739
    -0.17739
    -0.16048
    -0.17739
    -0.12666
    -0.24502
    -0.36338
    -0.14357
    -0.00831
    -0.16048
    -0.14357
    -0.17739
    -0.14357
    -0.21120
    -0.21120
    -0.17739
    -0.12666
    -0.07594
    -0.07594
    -0.10975
    -0.09285
    -0.22811
    -0.29574
    -0.17739
    -0.07594
    -0.07594
    -0.22811
    -0.21120
    -0.10975
    -0.46483
    -0.24502
    -0.21120
    -0.29574
    -0.22811
    -0.21120
    -0.12666
    -0.29574
    -0.34647
    -0.49864
    -0.49864
    -0.39719
    -0.31265
    -0.26193
    -0.27884
    -0.48173
    -0.43101
    -0.43101
    -0.41410
    -0.38029
    -0.46483
    -0.34647
    -0.39719
    -0.38029
    -0.27884
    -0.34647
    -0.29574
    -0.19430
    -0.21120
    -0.21120
    -0.27884
    -0.31265
    -0.26193
    -0.17739
    -0.26193
    -0.22811
    -0.27884
    -0.17739
    -0.14357
    -0.04212
    -0.09285
    -0.21120
    -0.04212
    -0.02521
     0.07624
    -0.04212
     0.07624
     0.09314
     0.16078
     0.04242
     0.22841
     0.22841
     0.09314
     0.09314
     0.11005
     0.22841
     0.24532
     0.21150
     0.12696
     0.11005
     0.19459
     0.22841
     0.27913
     0.16078
     0.24532
     0.19459
     0.09314
     0.29604
     0.31295
     0.16078
     0.22841
     0.22841
     0.17768
     0.11005
     0.11005
    -0.10975
     0.09314
     0.11005
     0.09314
    -0.02521
     0.00860
    -0.12666
    -0.17739
    -0.12666
    -0.26193
    -0.12666
    -0.05903
    -0.32956
    -0.44792
    -0.34647
    -0.29574
    -0.36338
    -0.19430
    -0.14357
    -0.16048
    -0.34647
    -0.43101
    -0.41410
    -0.41410
    -0.41410
    -0.27884
    -0.22811
    -0.22811
    -0.41410
    -0.36338
    -0.19430
    -0.29574
    -0.43101
    -0.41410
    -0.32956
    -0.29574
    -0.32956
    -0.39719
    -0.43101
    -0.44792
    -0.39719
    -0.38029
    -0.34647
    -0.16048
    -0.10975
    -0.16048
    -0.32956
    -0.27884
    -0.22811
    -0.29574
    -0.17739
    -0.12666
    -0.19430
    -0.00831
    -0.14357
    -0.10975
    -0.00831
    -0.10975
    -0.10975
    -0.04212
    -0.09285
    -0.12666
    -0.12666
    -0.16048
    -0.07594
    -0.16048
     0.04242
     0.11005
    -0.05903
    -0.09285
    -0.00831
     0.05933
     0.00860
     0.05933
     0.02551
     0.17768
     0.22841
     0.29604
     0.17768
     0.31295
     0.22841
     0.05933
     0.17768
     0.27913
     0.22841
     0.38058
     0.36367
     0.31295
     0.22841
     0.22841
     0.11005
     0.27913
     0.16078
     0.05933
     0.00860
     0.00860
     0.14387
    -0.04212
    -0.16048
    -0.07594
    -0.12666
    -0.22811
    -0.29574
    -0.29574
    -0.36338
    -0.32956
    -0.49864
    -0.36338
    -0.31265
    -0.34647
    -0.39719
    -0.39719
    -0.29574
    -0.34647
    -0.36338
    -0.29574
    -0.31265
    -0.38029
    -0.34647
    -0.36338
    -0.29574
    -0.34647
    -0.29574
    -0.21120
    -0.12666
    -0.19430
    -0.22811
    -0.22811
    -0.17739
    -0.17739
    -0.26193
    -0.12666
    -0.14357
    -0.21120
    -0.14357
    -0.04212
    -0.17739
    -0.19430
    -0.21120
    -0.16048
    -0.19430
    -0.14357
    -0.27884
    -0.41410
    -0.31265
    -0.24502
    -0.26193
    -0.17739
    -0.27884
    -0.31265
    -0.29574
    -0.21120
    -0.22811
    -0.21120
    -0.26193
    -0.39719
    -0.26193
    -0.29574
    -0.21120
    -0.16048
    -0.17739
    -0.21120
    -0.16048
    -0.24502
    -0.12666
    -0.19430
    -0.22811
    -0.14357
    -0.19430
    -0.14357
    -0.07594
    -0.00831
     0.00860
    -0.10975
    -0.22811
    -0.22811
    -0.09285
    -0.07594
    -0.02521
    -0.02521
    -0.00831
    -0.10975
    -0.14357
     0.09314
     0.02551
    -0.10975
    -0.14357
    -0.17739
    -0.02521
     0.00860
     0.07624
    -0.04212
    -0.26193
    -0.16048
    -0.07594
    -0.17739
    -0.44792
    -0.41410
    -0.29574
    -0.07594
    -0.16048
    -0.22811
    -0.34647
    -0.34647
    -0.39719
    -0.29574
    -0.26193
    -0.26193
    -0.21120
    -0.19430
    -0.17739
    -0.26193
    -0.29574
    -0.10975
    -0.17739
    -0.22811
    -0.19430
    -0.12666
    -0.07594
    -0.16048
    -0.14357
    -0.12666
    -0.07594
    -0.14357
    -0.02521
    -0.17739
    -0.00831
    -0.02521
    -0.16048
    -0.00831
    -0.04212
    -0.10975
    -0.16048
    -0.09285
    -0.04212
    -0.00831
    -0.19430
    -0.16048
    -0.10975
     0.02551
    -0.00831
    -0.14357
    -0.14357
    -0.02521
    -0.17739
    -0.00831
    -0.04212
    -0.12666
     0.00860
     0.04242
    -0.07594
    -0.09285
    -0.24502
    -0.21120
    -0.04212
    -0.10975
    -0.19430
    -0.17739
    -0.22811
    -0.14357
    -0.27884
    -0.24502
    -0.14357
    -0.29574
    -0.44792
    -0.31265
    -0.29574
    -0.24502
    -0.38029
    -0.32956
    -0.26193
    -0.34647
    -0.26193
    -0.39719
    -0.44792
    -0.44792
    -0.29574
    -0.29574
    -0.22811
    -0.27884
    -0.38029
    -0.19430
    -0.21120
    -0.31265
    -0.27884
    -0.29574
    -0.22811
    -0.14357
    -0.05903
    -0.14357
    -0.07594
    -0.10975
    -0.22811
    -0.07594
    -0.00831
     0.04242
    -0.21120
    -0.16048
    -0.07594
    -0.05903
    -0.10975
    -0.14357
    -0.12666
    -0.12666
    -0.12666
    -0.10975
    -0.10975
     0.07624
    -0.26193
    -0.26193
    -0.26193
    -0.12666
    -0.29574
    -0.19430
    -0.21120
    -0.04212
    -0.05903
    -0.21120
    -0.31265
    -0.16048
    -0.09285
    -0.07594
    -0.07594
    -0.19430
    -0.26193
    -0.19430
    -0.17739
     0.04242
    -0.07594
    -0.09285
    -0.22811
    -0.19430
    -0.14357
    -0.19430
    -0.26193
    -0.19430
    -0.16048
    -0.12666
    -0.21120
    -0.24502
    -0.22811
    -0.27884
    -0.29574
    -0.19430
    -0.27884
    -0.21120
    -0.29574
    -0.22811
    -0.22811
    -0.32956
    -0.27884
    -0.29574
    -0.29574
    -0.17739
    -0.26193
    -0.26193
    -0.32956
    -0.34647
    -0.49864
    -0.34647
    -0.10975
    -0.05903
     0.05933
    -0.32956
    -0.39719
    -0.29574
    -0.26193
    -0.17739
    -0.14357
    -0.12666
     0.02551
    -0.12666
    -0.22811
    -0.29574
    -0.36338
    -0.14357
    -0.02521
    -0.00831
    -0.17739
    -0.00831
    -0.00831
    -0.22811
    -0.22811
    -0.26193
    -0.07594
     0.09314
     0.07624
    -0.05903
     0.02551
     0.12696
    -0.00831
     0.00860
     0.19459
     0.16078
     0.16078
     0.19459
     0.26223
     0.29604
     0.34677
     0.26223
     0.21150
     0.16078
     0.21150
     0.12696
     0.09314
     0.16078
     0.02551
    -0.07594
     0.07624
     0.07624
    -0.04212
     0.04242
    -0.12666
    -0.17739
    -0.12666
    -0.12666
    -0.09285
    -0.19430
    -0.22811
    -0.14357
    -0.07594
    -0.05903
    -0.04212
    -0.22811
    -0.26193
    -0.36338
    -0.43101
    -0.36338
    -0.36338
    -0.36338
    -0.31265
    -0.39719
    -0.36338
    -0.36338
    -0.34647
    -0.36338
    -0.27884
    -0.26193
    -0.34647
    -0.34647
    -0.27884
    -0.16048
    -0.22811
    -0.16048
    -0.21120
    -0.21120
    -0.14357
    -0.17739
    -0.19430
    -0.10975
    -0.14357
    -0.26193
    -0.17739
    -0.17739
    -0.21120
    -0.16048
    -0.17739
    -0.05903
    -0.14357
    -0.07594
    -0.14357
    -0.02521
     0.07624
     0.04242
     0.00860
    -0.04212
    -0.00831
     0.04242
     0.02551
     0.07624
     0.14387
    -0.00831
    -0.07594
     0.00860
    -0.07594
    -0.00831
    -0.10975
    -0.07594
    -0.16048
    -0.17739
    -0.26193
    -0.22811
    -0.24502
    -0.29574
    -0.22811
    -0.17739
    -0.21120
    -0.17739
    -0.26193
    -0.19430
    -0.10975
    -0.16048
    -0.19430
    -0.19430
    -0.16048
    -0.24502
    -0.17739
    -0.04212
    -0.07594
    -0.07594
    -0.07594
    -0.16048
    -0.21120
    -0.05903
    -0.21120
    -0.32956
    -0.12666
    -0.17739
    -0.17739
    -0.22811
    -0.26193
    -0.27884
    -0.26193
    -0.29574
    -0.22811
    -0.31265
    -0.26193
    -0.34647
    -0.31265
    -0.27884
    -0.29574
    -0.38029
    -0.16048
    -0.29574
    -0.29574
    -0.26193
    -0.31265
    -0.36338
    -0.36338
    -0.36338
    -0.21120
    -0.26193
    -0.21120
    -0.29574
    -0.26193
    -0.21120
    -0.22811
    -0.24502
    -0.10975
    -0.16048
    -0.10975
    -0.07594
    -0.05903
    -0.04212
    -0.10975
    -0.04212
    -0.07594
    -0.04212
    -0.07594
    -0.21120
    -0.04212
    -0.04212
    -0.17739
    -0.10975
    -0.17739
    -0.12666
    -0.12666
    -0.04212
    -0.12666
    -0.19430
    -0.26193
    -0.12666
    -0.00831
    -0.00831
    -0.07594
    -0.22811
    -0.12666
    -0.07594
    -0.04212
    -0.12666
    -0.19430
    -0.12666
    -0.07594
    -0.12666
    -0.07594
    -0.16048
    -0.14357
    -0.19430
    -0.17739
    -0.21120
    -0.26193
    -0.24502
    -0.36338
    -0.29574
    -0.22811
    -0.41410
    -0.54937
    -0.34647
    -0.46483
    -0.49864
    -0.36338
    -0.44792
    -0.61700
    -0.63391
    -0.48173
    -0.41410
    -0.17739
    -0.09285
    -0.02521
     0.14387
     0.07624
    -0.10975
    -0.14357
     0.09314
     0.16078
     0.26223
     0.22841
     0.27913
     0.17768
     0.12696
     0.02551
     0.05933
     0.02551
    -0.02521
    -0.02521
    -0.14357
    -0.16048
    -0.12666
    -0.26193
    -0.22811
    -0.04212
    -0.16048
    -0.10975
    -0.24502
    -0.22811
    -0.09285
    -0.17739
    -0.21120
    -0.16048
    -0.22811
    -0.24502
    -0.10975
    -0.19430
    -0.04212
    -0.12666
    -0.14357
    -0.19430
    -0.12666
    -0.14357
    -0.04212
    -0.05903
    -0.16048
    -0.21120
    -0.29574
    -0.31265
    -0.16048
    -0.26193
    -0.31265
    -0.32956
    -0.32956
    -0.07594
    -0.36338
    -0.43101
    -0.54937
    -0.43101
    -0.29574
    -0.10975
    -0.19430
    -0.38029
    -0.34647
    -0.29574
    -0.12666
    -0.00831
     0.00860
    -0.05903
    -0.10975
    -0.19430
    -0.31265
    -0.09285
    -0.04212
    -0.14357
    -0.09285
     0.04242
    -0.07594
    -0.22811
    -0.19430
    -0.26193
    -0.17739
    -0.16048
    -0.31265
    -0.32956
    -0.29574
    -0.36338
    -0.38029
    -0.32956
    -0.27884
    -0.38029
    -0.43101
    -0.36338
    -0.36338
    -0.31265
    -0.24502
    -0.41410
    -0.43101
    -0.36338
    -0.32956
    -0.32956
    -0.29574
    -0.32956
    -0.36338
    -0.27884
    -0.21120
    -0.27884
    -0.34647
    -0.41410
    -0.32956
    -0.32956
    -0.27884
    -0.34647
    -0.19430
    -0.12666
     0.11005
    -0.10975
    -0.26193
    -0.26193
    -0.24502
    -0.19430
     0.04242
    -0.04212
    -0.22811
    -0.14357
    -0.17739
    -0.12666
    -0.22811
    -0.22811
    -0.29574
    -0.36338
    -0.24502
    -0.29574
    -0.43101
    -0.34647
    -0.43101
    -0.34647
    -0.34647
    -0.26193
    -0.27884
    -0.29574
    -0.24502
    -0.17739
    -0.16048
    -0.16048
    -0.16048
    -0.22811
    -0.21120
    -0.12666
    -0.10975
    -0.16048
    -0.16048
    -0.16048
    -0.22811
    -0.14357
    -0.21120
    -0.38029
    -0.34647
    -0.34647
    -0.27884
    -0.26193
    -0.29574
    -0.34647
    -0.29574
    -0.27884
    -0.34647
    -0.29574
    -0.29574
    -0.26193
    -0.19430
    -0.04212
    -0.21120
    -0.24502
    -0.17739
    -0.07594
    -0.16048
    -0.12666
    -0.09285
    -0.17739
     0.02551
     0.00860
    -0.02521
    -0.22811
    -0.21120
    -0.16048
    -0.22811
    -0.07594
    -0.05903
    -0.10975
    -0.04212
    -0.21120
    -0.10975
    -0.10975
    -0.31265
    -0.24502
    -0.24502
    -0.09285
    -0.12666
    -0.04212
    -0.10975
    -0.14357
    -0.16048
    -0.02521
    -0.00831
    -0.05903
    -0.12666
    -0.07594
     0.09314
     0.09314
    -0.04212
    -0.05903
     0.07624
     0.04242
     0.05933
     0.04242
    -0.00831
    -0.10975
    -0.09285
    -0.00831
    -0.04212
     0.04242
    -0.14357
    -0.14357
    -0.05903
    -0.12666
    -0.07594
    -0.17739
    -0.17739
    -0.00831
    -0.07594
    -0.00831
     0.02551
    -0.00831
    -0.10975
    -0.14357
     0.00860
     0.05933
    -0.07594
    -0.17739
    -0.04212
    -0.00831
    -0.05903
    -0.12666
    -0.14357
    -0.22811
    -0.09285
    -0.07594
    -0.21120
    -0.21120
    -0.24502
    -0.27884
    -0.22811
    -0.14357
    -0.22811
    -0.22811
    -0.12666
    -0.16048
    -0.10975
    -0.14357
    -0.17739
    -0.14357
    -0.16048
    -0.10975
    -0.09285
    -0.09285
    -0.05903
    -0.12666
    -0.19430
    -0.00831
    -0.05903
    -0.07594
    -0.12666
    -0.22811
    -0.10975
    -0.05903
    -0.09285
    -0.24502
    -0.21120
    -0.00831
    -0.05903
    -0.17739
    -0.17739
    -0.17739
    -0.24502
     0.16078
     0.19459
     0.02551
    -0.26193
    -0.27884
    -0.05903
     0.02551
    -0.05903
    -0.10975
    -0.07594
    -0.02521
    -0.12666
    -0.16048
    -0.19430
    -0.22811
    -0.38029
    -0.21120
    -0.16048
    -0.24502
    -0.16048
    -0.24502
    -0.21120
    -0.07594
    -0.12666
     0.02551
     0.00860
     0.12696
     0.22841
     0.32986
     0.32986
     0.26223
     0.09314
     0.22841
     0.27913
     0.17768
     0.22841
     0.17768
     0.27913
     0.17768
     0.22841
     0.04242
    -0.07594
    -0.12666
    -0.16048
    -0.16048
    -0.09285
    -0.21120
    -0.31265
    -0.32956
    -0.21120
    -0.09285
    -0.34647
    -0.32956
    -0.29574
    -0.38029
    -0.19430
    -0.34647
    -0.24502
    -0.34647
    -0.29574
    -0.43101
    -0.32956
    -0.24502
    -0.16048
    -0.41410
    -0.22811
    -0.14357
    -0.26193
    -0.24502
    -0.43101
    -0.22811
    -0.07594
    -0.07594
    -0.24502
    -0.16048
    -0.16048
    -0.05903
     0.00860
    -0.05903
     0.00860
    -0.14357
    -0.05903
     0.04242
    -0.00831
     0.05933
     0.05933
    -0.02521
    -0.04212
     0.05933
     0.11005
    -0.00831
    -0.10975
    -0.04212
    -0.05903
    -0.07594
    -0.05903
    -0.19430
    -0.16048
    -0.12666
    -0.04212
    -0.16048
    -0.14357
    -0.17739
    -0.17739
    -0.17739
    -0.07594
    -0.10975
    -0.14357
    -0.14357
    -0.07594
    -0.04212
    -0.10975
    -0.17739
    -0.22811
     0.02551
    -0.10975
    -0.16048
    -0.09285
    -0.16048
    -0.09285
    -0.10975
    -0.12666
    -0.16048
    -0.17739
    -0.17739
    -0.12666
    -0.14357
    -0.12666
    -0.10975
    -0.21120
    -0.16048
    -0.05903
    -0.22811
    -0.16048
    -0.09285
    -0.17739
    -0.07594
    -0.10975
    -0.14357
    -0.09285
    -0.07594
    -0.05903
    -0.09285
     0.02551
    -0.16048
    -0.02521
    -0.07594
     0.05933
    -0.10975
    -0.02521
    -0.09285
    -0.04212
    -0.07594
     0.00860
     0.09314
    -0.04212
    -0.02521
    -0.16048
    -0.14357
     0.00860
     0.11005
     0.21150
     0.19459
     0.43131
     0.44821
     0.46512
     0.31295
     0.36367
     0.43131
     0.41440
     0.60039
     0.68493
     0.53276
     0.70184
     0.58348
     0.51585
     0.48203
     0.53276
     0.32986
     0.39749
     0.38058
     0.32986
     0.36367
     0.14387
     0.14387
     0.05933
     0.11005
     0.16078
     0.09314
     0.11005
     0.00860
     0.05933
     0.09314
