# Supplementary material for: Software algorithm and hardware design for real-time implementation of new spectral estimator
Source: Biomed Eng Online. 2014 May 9;13:61. doi: 10.1186/1475-925X-13-61 (PMC4057578; doi:10.1186/1475-925X-13-61)
Supplement: Additional file 2 — txtfiles.zip. [file 1475-925X-13-61-S2.zip › FILE121.TXT]

    -0.04871
    -0.04017
    -0.11418
    -0.09995
    -0.07433
    -0.08572
    -0.13980
    -0.13126
    -0.20527
    -0.22520
    -0.20527
    -0.19958
    -0.15973
    -0.04017
     0.02815
     0.02815
     0.07654
     0.03099
    -0.02879
    -0.04587
    -0.13126
    -0.39315
    -0.66927
    -0.73759
    -0.74897
    -0.91123
    -1.24713
    -1.45493
    -1.62857
    -1.74528
    -1.69689
    -1.81644
    -1.87053
    -1.76236
    -1.73105
    -1.60580
    -1.49193
    -1.28129
    -1.02225
    -0.72620
    -0.40738
    -0.13411
     0.08792
     0.11070
     0.26441
     0.40105
     0.64301
     0.85650
     1.13547
     1.04723
     1.05292
     0.95044
     1.08708
     1.20663
     1.26357
     1.27780
     1.34896
     1.45144
     1.61939
     1.59662
     1.67917
     1.66778
     1.53399
     1.33758
     1.25503
     1.08423
     1.01591
     0.94475
     0.89066
     0.83088
     0.69994
     0.45513
     0.25587
     0.10500
    -0.08002
    -0.41308
    -0.20243
     0.03384
    -0.06579
    -0.12842
    -0.08856
    -0.10849
    -0.17396
     0.27580
     0.48645
     0.72841
     1.31480
     1.29488
     1.37458
     0.85366
     0.86220
     1.04438
     0.92198
     1.21233
     1.33188
     1.27495
     1.10700
     0.65440
     0.28719
     0.14770
    -0.01740
    -0.14834
    -0.05725
    -0.09995
    -0.16258
    -0.11134
    -0.19104
    -0.33622
    -0.29637
    -0.58102
    -0.87707
    -0.72905
    -0.31344
    -0.22805
    -0.20812
    -0.18819
    -0.41023
    -0.56394
    -0.62942
    -0.66642
    -0.98524
    -1.15319
    -1.09056
    -1.53748
    -1.97301
    -2.36014
    -2.14380
    -1.24428
    -0.43585
    -0.39884
    -0.80021
    -1.12188
    -1.21581
    -1.17596
    -0.81160
    -0.41592
    -0.01740
     0.30142
     0.40959
     0.44375
     0.39536
     0.59177
     0.62878
     0.50637
     0.42667
     0.43806
     0.40959
     0.34981
     0.27865
     0.16194
     0.15909
     0.20748
     0.27011
     0.31281
     0.36404
     0.40674
     0.24733
     0.19609
     0.22171
     0.15909
     0.24449
     0.32988
     0.27865
     0.11354
     0.09646
     0.08508
    -0.04017
    -0.04587
    -0.10849
    -0.10280
    -0.04587
    -0.04017
    -0.06294
    -0.04302
    -0.02594
     0.00822
    -0.02594
    -0.02309
    -0.08002
    -0.09141
    -0.06010
    -0.04017
    -0.07718
    -0.03163
    -0.00317
     0.02245
    -0.00032
     0.00822
     0.03669
     0.00822
     0.01391
     0.01391
     0.04238
    -0.03163
    -0.00032
     0.00537
     0.05946
     0.08792
     0.04238
     0.11354
     0.16194
     0.08792
     0.11354
     0.16478
     0.14486
     0.20179
     0.15340
     0.19894
     0.18471
     0.17617
     0.12493
     0.05092
    -0.13126
    -0.42731
    -0.82868
    -1.10764
    -0.89130
    -0.12842
     0.84227
     1.49699
     1.79588
     1.20663
     1.34612
     0.77111
     0.41244
     0.41528
     0.84512
     1.98945
     2.08054
     1.16963
     0.78819
     0.28149
    -0.23089
    -1.19873
    -1.06779
    -0.68065
    -1.24713
    -1.99009
    -2.06125
    -1.47201
    -1.13042
    -1.16742
    -1.29552
    -1.16742
    -0.97385
    -0.60380
    -0.14550
     0.13062
     0.44944
     0.55761
     0.63162
     0.50637
     0.45513
     0.43236
     0.26726
     0.20748
     0.07938
    -0.00032
    -0.02879
    -0.10849
    -0.13696
    -0.25936
    -0.22235
    -0.17681
    -0.26505
    -0.19104
    -0.26221
    -0.30775
    -0.23089
    -0.27644
    -0.28213
    -0.29921
    -0.25936
    -0.21666
    -0.18250
    -0.18819
    -0.14265
    -0.16542
    -0.13411
    -0.09141
    -0.08572
     0.03669
    -0.00317
     0.03099
     0.05661
     0.09931
     0.13062
     0.06515
     0.12778
     0.15624
     0.15055
     0.14770
     0.19894
     0.14770
     0.14486
     0.19325
     0.08792
     0.13916
     0.09931
     0.05661
     0.06800
     0.09646
     0.10216
     0.05092
     0.02530
     0.06515
     0.07654
     0.09077
     0.01676
     0.03669
    -0.00317
     0.01961
     0.02530
     0.02815
     0.06800
    -0.01740
    -0.06864
    -0.09710
    -0.09426
    -0.04587
    -0.07718
    -0.15973
    -0.22520
    -0.11703
    -0.11988
    -0.07718
     0.06800
     0.29857
     0.29288
     0.40390
     0.47791
     0.57754
     0.77395
     0.91344
     1.13262
     0.99599
     1.00453
     1.00737
     0.66009
     0.17902
     0.23310
     0.46083
     0.22741
    -0.48993
    -1.46916
    -2.07548
    -1.99009
    -1.70258
    -1.52040
    -1.19019
    -1.50901
    -1.77090
    -2.22066
    -2.26621
    -1.95308
    -1.02794
    -0.27929
    -0.12842
     0.09077
     0.03099
     0.13916
    -0.17396
     0.81380
     1.46852
     1.56246
     1.34042
     1.59946
     1.40020
     2.06915
     2.07200
     1.54538
     0.46937
     0.72841
     0.75118
     0.72841
     0.71133
     0.62878
     0.28719
    -0.00317
    -0.31629
    -0.66358
    -0.93400
    -1.06779
    -1.25851
    -1.36668
    -1.44069
    -1.41223
    -1.40654
    -1.33822
    -1.19019
    -1.09910
    -1.06779
    -0.95393
    -0.79737
    -0.76036
    -0.60664
    -0.56679
    -0.53548
    -0.51555
    -0.35614
    -0.27929
    -0.24797
    -0.19673
    -0.18535
    -0.15119
    -0.06864
    -0.00032
    -0.02025
    -0.03733
     0.06800
     0.09646
     0.18471
     0.13062
     0.17902
     0.16763
     0.22741
     0.20748
     0.29003
     0.18756
     0.26157
     0.29857
     0.34981
     0.38112
     0.31281
     0.34127
     0.44659
     0.42098
     0.48645
     0.56331
     0.48645
     0.54338
     0.54623
     0.60316
     0.64301
     0.64870
     0.56046
     0.64016
     0.71417
     0.66294
     0.66578
     0.57754
     0.50922
     0.52630
     0.48075
     0.45798
     0.40390
     0.35266
     0.28149
     0.28719
     0.30427
     0.12208
    -0.10849
    -0.08002
     0.12493
     1.33188
     2.15170
     1.03584
    -0.22235
    -0.85145
    -0.95393
    -0.95962
    -0.53263
    -0.38746
    -0.35614
    -0.42446
    -0.47855
    -0.57818
    -1.07348
    -1.31544
    -1.37238
    -1.43215
    -1.23289
    -0.99378
    -0.78313
    -0.45862
    -0.34191
    -0.13126
     0.02530
     0.03669
     0.07369
     0.08508
     0.23310
     0.38112
     0.41244
     0.30711
     0.00537
    -0.25651
    -0.05156
    -0.04302
    -0.02879
     0.03669
     0.18756
     0.08223
     0.12778
    -0.15973
    -0.42162
    -0.36753
    -0.48139
    -0.36468
    -0.17966
    -0.09995
    -0.07148
     0.03099
    -0.09995
    -0.14265
    -0.42446
    -0.09141
     0.61170
     0.74549
     0.16194
     0.82519
     0.64301
     1.18102
     1.33758
     1.53115
     1.65070
     0.32419
    -0.01740
     0.46367
     0.88782
     1.13547
     0.94190
     0.82519
     0.69709
     0.50637
     0.51207
     0.38112
     0.12208
     0.05946
     0.13062
     0.25587
     0.25872
     0.36689
     0.34412
     0.40390
     0.39820
     0.30996
     0.33558
     0.19609
     0.02530
    -0.09426
    -0.17681
    -0.22235
    -0.26790
    -0.27644
    -0.32483
    -0.35045
    -0.36753
    -0.50132
    -0.59241
    -0.93969
    -1.17881
    -1.40938
    -1.49763
    -1.06210
    -0.71481
    -0.87422
    -0.93969
    -1.10195
    -1.17596
    -1.30690
    -1.46631
    -1.71112
    -1.79936
    -1.64280
    -1.46916
    -1.31544
    -1.36953
    -1.22720
    -1.04787
    -0.46431
    -0.08002
    -0.52125
    -0.72620
    -0.29921
     0.08508
     0.21033
     0.47506
     0.80242
     1.13832
     1.30342
     1.44859
     1.42582
     1.37743
     1.33758
     1.21233
     1.06715
     0.87643
     0.75118
     0.52630
     0.44090
     0.49499
     0.34981
     0.24449
    -0.04871
    -0.25651
    -0.33052
    -0.53548
    -0.49847
    -0.46716
    -0.41308
    -0.32483
    -0.30491
    -0.35330
    -0.34760
    -0.45293
    -0.41023
    -0.32483
    -0.29352
    -0.25651
    -0.25936
    -0.19673
    -0.19958
    -0.11988
    -0.11703
    -0.01455
    -0.07433
    -0.15688
    -0.12557
    -0.08287
    -0.09710
    -0.11418
    -0.09995
    -0.05156
     0.02245
     0.09362
     0.13347
     0.15909
     0.29573
     0.38966
     0.49214
     0.62878
     0.70279
     0.71987
     0.68286
     0.54907
     0.57754
     0.64016
     0.73125
     0.82519
     0.73410
     0.59462
     0.77111
     0.65440
     0.65724
     0.77395
     0.95329
     0.92198
     1.13547
     1.46567
     1.80726
     0.99599
     1.01307
     1.06430
     1.13262
     1.05861
     0.50353
     0.24733
     0.01961
    -0.38461
    -0.49563
    -0.73189
    -1.28983
    -1.53179
    -1.60580
    -2.00147
    -2.07264
    -1.84206
    -1.84206
    -1.68835
    -1.40084
    -1.23005
    -1.15888
    -0.88846
    -0.45008
    -0.15404
     0.21602
     0.39251
     0.57469
     0.65440
     0.73695
     0.76541
     0.69994
     0.77111
     0.69994
     0.62024
     0.62308
     0.54623
     0.49214
     0.39820
     0.27295
     0.27295
     0.17902
     0.13632
     0.12208
     0.03669
     0.07654
     0.05092
     0.07654
     0.11354
     0.02245
    -0.07433
    -0.15119
    -0.11134
    -0.02594
    -0.02025
     0.01391
     0.04807
    -0.00032
     0.08223
     0.04523
     0.05946
     0.09931
     0.16194
     0.18471
     0.15909
     0.25872
     0.21317
     0.23595
     0.24449
     0.22456
     0.25018
     0.25872
     0.21602
     0.21033
     0.18186
     0.13632
     0.09646
     0.09931
     0.08792
     0.13062
     0.08508
     0.07654
     0.11924
     0.17332
     0.07654
    -0.00886
    -0.12272
    -0.14550
    -0.37038
    -0.59241
    -0.51271
    -0.52694
    -0.61803
    -0.55256
    -0.46147
    -0.54687
    -0.54402
    -0.66073
    -0.61803
    -0.65504
    -0.48993
    -0.38461
    -0.22805
     0.08223
     0.25303
     0.35266
     0.34981
     0.24164
     0.02530
    -0.01455
    -0.02025
     0.07369
     0.36120
     0.23025
    -0.13696
    -0.53263
    -0.78029
    -1.23289
    -1.31260
    -1.09056
    -0.97101
    -0.86568
    -0.57818
    -0.22805
    -0.26505
     0.02245
     0.24164
     0.59462
     0.47506
     0.43236
     0.60600
     0.92198
     1.11839
     0.97891
     0.83088
     0.77680
     0.62593
     0.27295
    -0.14265
     0.04523
    -0.41592
    -0.68635
    -0.98239
    -1.05356
    -1.09626
    -0.75751
    -0.88846
    -0.76605
    -0.52979
    -0.48709
    -0.42446
    -0.10280
     0.23310
     0.27865
     0.34981
     0.23025
     0.13916
     0.09931
     0.11070
     0.06231
     0.13062
     0.09077
     0.11639
     0.06231
    -0.09426
    -0.16542
    -0.27644
    -0.22520
    -0.23089
    -0.18535
    -0.15688
    -0.05156
     0.01107
     0.02815
     0.11924
     0.17617
     0.18471
     0.21602
     0.19325
     0.17902
     0.13916
     0.28149
     0.21602
     0.34981
     0.31850
     0.32134
     0.27011
     0.34981
     0.36120
     0.42382
     0.41244
     0.41528
     0.44659
     0.49499
     0.50353
     0.44944
     0.42382
     0.44375
     0.40390
     0.46083
     0.42667
     0.36404
     0.32419
     0.27011
     0.34981
     0.30142
     0.32419
     0.28149
     0.28149
     0.35835
     0.33273
     0.39251
     0.38966
     0.39820
     0.36689
     0.30427
     0.34981
     0.34412
     0.34127
     0.24164
     0.07369
    -0.23089
    -0.64934
    -0.84576
    -0.37322
     0.13916
     0.00253
    -0.30491
    -0.50701
    -0.57248
    -0.27075
    -0.27929
    -0.45008
    -0.39600
    -0.29921
     0.00822
     0.27865
     0.43521
     0.40674
     0.42098
     0.40105
     0.44944
     0.34981
     0.33558
     0.20179
     0.13347
     0.13062
     0.05377
     0.12778
     0.18471
     0.14770
     0.06800
     0.07084
     0.12208
     0.08508
     0.04523
     0.15055
     0.15340
     0.29003
     0.54623
     0.59746
     0.56900
     0.69140
     0.73979
     0.73979
     0.76257
     0.66578
     0.52915
     0.43521
     0.15055
     0.55477
     0.82234
     0.53484
     0.42952
     0.15909
    -0.14265
    -0.57818
    -1.18165
    -1.42646
    -1.24997
    -0.73474
    -0.51271
    -0.29637
    -0.71197
    -1.09910
    -1.24428
    -1.21866
    -1.32968
    -1.39800
    -1.25851
    -0.97955
    -0.84860
    -0.78598
    -0.74613
    -0.74043
    -0.79452
    -0.87138
    -0.82298
    -0.73474
    -0.82298
    -0.71766
    -0.78029
    -0.68350
    -0.66642
    -0.50701
    -0.48993
    -0.40169
    -0.26505
    -0.15973
    -0.08002
    -0.12842
     0.05946
     0.12778
     0.24164
     0.20179
    -0.10564
     0.15340
     0.43236
     0.42667
     0.25872
     0.09362
    -0.04017
    -0.08572
    -0.17966
    -0.10564
    -0.09710
    -0.06864
    -0.18535
    -0.41592
    -0.57818
    -0.58102
    -0.55825
    -0.53833
    -0.43300
    -0.33052
    -0.16258
    -0.12272
    -0.04302
     0.08508
     0.18471
     0.33273
     0.52345
     0.61739
     0.66578
     0.80527
     0.87358
     1.03299
     1.04723
     1.07569
     1.14116
     1.15824
     1.15824
     1.26072
     1.26357
     1.18386
     1.11554
     1.09562
     1.03299
     0.96183
     1.01591
     0.96752
     0.79103
     0.68286
     0.73410
     0.73979
     0.57184
     0.45513
     0.16478
    -0.18819
    -0.03448
     0.18756
     0.21887
     0.15055
    -0.04587
    -0.20527
    -0.17966
    -0.14265
    -0.14834
    -0.07433
     0.03953
     0.07654
     0.03953
     0.04807
     0.06515
     0.14486
     0.14486
     0.13347
     0.12208
     0.13632
     0.13632
     0.08792
     0.09931
     0.08792
     0.10216
     0.02530
     0.09077
     0.05946
     0.17332
     0.13347
     0.30711
     0.41813
     0.47506
     0.61739
     0.51776
     0.22456
    -0.29067
    -0.63511
    -0.75751
    -0.97670
    -0.51271
     0.01961
    -0.06010
    -0.73474
    -1.05356
    -1.18735
    -1.24997
    -1.15604
    -1.12188
    -0.91977
    -0.80590
    -0.61234
    -0.30491
    -0.12557
     0.04523
     0.35835
     0.60885
     0.64870
     0.63732
     0.69709
     0.67148
     0.52345
     0.31850
     0.20748
     0.27295
     0.13916
    -0.06010
    -0.33337
    -0.80590
    -1.29267
    -1.29836
    -1.26421
    -1.68265
    -1.41223
    -1.11049
    -0.84576
    -0.81729
    -0.90838
    -0.95677
    -0.78029
    -0.49847
    -0.23374
     0.04807
     0.34696
     0.57469
     0.65155
     0.73125
     0.69709
     0.65724
     0.56900
     0.49783
     0.46083
     0.32988
     0.24164
     0.18471
     0.07938
     0.07938
    -0.02025
     0.03384
    -0.01455
    -0.14550
    -0.12272
    -0.16542
    -0.13696
    -0.20527
    -0.21097
    -0.27359
    -0.22520
    -0.21666
    -0.20527
    -0.25367
    -0.25936
    -0.32198
    -0.41023
    -0.29352
    -0.20243
    -0.20812
    -0.21381
    -0.21951
    -0.10849
    -0.11988
    -0.03448
    -0.11134
    -0.08856
     0.03669
    -0.02879
     0.02815
    -0.00032
     0.03953
     0.01391
    -0.04871
    -0.08002
    -0.10564
    -0.15973
    -0.23943
    -0.16258
    -0.11988
    -0.01740
    -0.25367
    -0.35614
    -0.36753
    -0.31060
    -0.21097
    -0.04302
     0.03384
     0.03099
     0.08792
     0.17048
     0.15909
     0.24449
     0.33558
     0.40105
     0.57184
     0.72841
     0.86789
     1.01022
     1.12693
     1.21233
     1.15255
     1.12978
     1.26357
     1.25503
     1.29203
     1.18955
     1.15540
     1.00737
     1.06146
     1.15255
     1.05292
     1.08992
     1.15255
     1.07000
     0.93621
     0.81096
     0.66578
     0.83658
     0.56900
     0.58038
     0.72841
     0.91059
     0.98175
     0.53199
     0.11639
    -1.58587
    -2.51671
    -1.62857
    -0.96247
    -0.41308
    -1.07064
    -2.26051
    -2.38007
    -2.94654
    -3.51017
    -3.45608
    -3.46177
    -3.56425
    -3.66957
    -2.94085
    -1.62288
    -1.04217
    -1.50332
    -1.69119
    -1.87907
    -1.75667
    -1.44354
    -0.89700
    -0.24797
     0.27295
     0.50637
     0.73410
     0.82234
     0.80242
     0.81950
     1.00453
     1.10131
     1.13547
     1.27780
     1.22941
     1.32334
     1.33188
     1.30626
     1.26072
     1.24364
     1.16678
     1.12693
     1.03015
     0.99599
     0.81380
     0.70848
     0.70563
     0.59177
     0.46937
     0.33842
     0.22456
     0.13062
     0.12493
     0.05377
     0.03384
    -0.05156
    -0.05441
    -0.07148
    -0.06294
    -0.06579
    -0.06010
    -0.15119
    -0.07148
    -0.01740
     0.00822
     0.00537
    -0.03448
     0.02245
     0.03669
     0.00537
    -0.00601
     0.05377
     0.08792
     0.04238
     0.01961
    -0.03163
    -0.00032
    -0.06864
    -0.04302
    -0.03733
    -0.00601
    -0.02025
    -0.04302
    -0.03733
     0.00253
    -0.03163
    -0.07148
    -0.02879
    -0.03163
    -0.02594
    -0.03163
    -0.01455
    -0.04871
    -0.12272
    -0.09426
    -0.09426
    -0.11988
    -0.11988
    -0.15688
    -0.18819
    -0.23943
    -0.28498
    -0.32483
    -0.27359
    -0.28213
    -0.33622
    -0.35045
    -0.30206
    -0.31914
    -0.39315
    -0.48709
    -0.46716
    -0.38461
    -0.39315
    -0.30491
    -0.39884
    -0.39600
    -0.43869
    -0.52694
    -0.51271
    -0.57818
    -0.59810
    -0.76890
    -1.06210
    -1.36099
    -1.29552
    -0.76036
     0.60316
     1.17248
     1.44859
     1.84142
     2.16878
     2.90890
     4.49729
     5.92628
     5.61885
     3.21633
     1.57100
     1.48560
     2.02076
     2.91174
     3.19355
     1.98091
     0.27865
    -0.50132
    -1.31829
    -2.51955
    -3.15150
    -3.60695
    -3.83752
    -4.20758
    -4.40969
    -3.97131
    -3.41338
    -2.77290
    -2.14096
    -1.81644
    -1.54886
    -1.19873
    -0.98239
    -0.70627
    -0.54117
    -0.38461
    -0.29352
    -0.17112
    -0.12272
    -0.02309
     0.08792
     0.17902
     0.23879
     0.30142
     0.32134
     0.42952
     0.44090
     0.53484
     0.45798
     0.53199
     0.55761
     0.49783
     0.49214
     0.51207
     0.41528
     0.49214
     0.50922
     0.44375
     0.44090
     0.42382
     0.37828
     0.40959
     0.42098
     0.41528
     0.38112
     0.32419
     0.35266
     0.42667
     0.37258
     0.38966
     0.33558
     0.31565
     0.33273
     0.36404
     0.39536
     0.37828
     0.32419
     0.32134
     0.31281
     0.36404
     0.32988
     0.31281
     0.25872
     0.25872
     0.30142
     0.33842
     0.30142
     0.25872
     0.25872
     0.26726
     0.26726
     0.30142
     0.24164
     0.21033
     0.21602
     0.26157
     0.26157
     0.22456
     0.13062
     0.15909
     0.23879
     0.21602
     0.18186
     0.15909
     0.09646
     0.07654
     0.13632
     0.16194
     0.12493
     0.06800
     0.11354
     0.11070
     0.08508
     0.07938
     0.10216
     0.05092
     0.07938
     0.12778
     0.08508
     0.08223
    -0.00317
     0.00253
     0.02530
     0.02245
    -0.05156
    -0.05441
    -0.11988
    -0.10280
    -0.05156
    -0.15688
    -0.19389
    -0.24228
    -0.23943
    -0.18819
    -0.23659
    -0.23089
    -0.31629
    -0.24228
    -0.38176
    -0.29352
    -0.30491
    -0.36753
    -0.36753
    -0.34476
    -0.31629
    -0.39600
    -0.42446
    -0.46716
    -0.50132
    -0.54971
    -0.47855
    -0.57533
    -0.64365
    -0.64365
    -0.65504
    -0.67496
    -0.61803
    -0.61518
    -0.59810
    -0.50701
    -0.31914
    -0.07433
     0.35550
     0.77680
     1.51407
     1.45713
     0.47221
     0.08223
    -0.41877
    -1.11334
    -0.73474
    -0.14834
     0.15340
    -1.24428
    -1.50617
    -2.90384
    -1.71112
    -0.79167
    -1.44639
    -1.91892
    -1.69973
    -1.03363
    -0.49847
    -0.87138
    -0.92546
    -0.41308
     0.21033
     0.78534
     1.23795
     1.41728
     1.41159
     1.34612
     1.05577
     0.83373
     0.62878
     0.44944
     0.26726
     0.13062
     0.09931
    -0.04871
    -0.05156
    -0.05725
    -0.02879
    -0.03733
    -0.03163
    -0.03448
    -0.03448
     0.01391
     0.04807
     0.07084
     0.06515
     0.09077
     0.14770
     0.13916
     0.16194
     0.18186
     0.20179
     0.20748
     0.17902
     0.17048
     0.20748
     0.25018
     0.19894
     0.14486
     0.15340
     0.21317
     0.13916
     0.17332
     0.14486
     0.18186
     0.17332
     0.15624
     0.24733
     0.14486
     0.19894
     0.20463
     0.18756
     0.30996
     0.29857
     0.25872
     0.21033
     0.23025
     0.24164
     0.26726
     0.21033
     0.27295
     0.22456
     0.15624
     0.19325
     0.23025
     0.15055
     0.16478
     0.09077
     0.19325
     0.17617
     0.09362
     0.13347
     0.13062
     0.17048
     0.08508
     0.10785
     0.13062
     0.12778
     0.12778
     0.12493
     0.11070
     0.09646
     0.07369
     0.08792
     0.10216
     0.12208
     0.07938
     0.06515
     0.06231
     0.04523
     0.01676
     0.03953
     0.00537
     0.04238
     0.09077
     0.03099
     0.01676
     0.01961
     0.08223
     0.05661
     0.03953
     0.08508
     0.07938
     0.06231
     0.07369
     0.07084
    -0.00317
     0.00537
     0.03669
    -0.08856
    -0.02025
    -0.05156
    -0.06579
    -0.11988
    -0.12557
    -0.17966
    -0.22805
    -0.19389
    -0.24797
    -0.27075
    -0.29921
    -0.23943
    -0.28213
    -0.23089
    -0.26221
    -0.17396
    -0.04587
    -0.05156
     0.15340
     0.38112
     0.57184
     0.84796
     0.75403
     0.54907
     0.40390
     0.23879
    -0.06864
     0.25018
     1.08423
     1.93251
     1.40305
    -0.83437
    -2.97501
    -2.41138
    -2.04132
    -1.62857
    -1.08202
    -0.64650
    -1.36953
    -1.87053
    -2.04702
    -2.22351
    -1.77090
    -1.60864
    -1.26136
    -0.80590
    -0.41023
    -0.00601
     0.28434
     0.46367
     0.67717
     0.72271
     0.70563
     0.80527
     0.68002
     0.64016
     0.63732
     0.54338
     0.42098
     0.32419
     0.32988
     0.29857
     0.16763
     0.15340
     0.11070
     0.15055
     0.14486
     0.09931
     0.09931
     0.07654
     0.05946
     0.03669
     0.03953
     0.05946
     0.01676
     0.05092
     0.03669
     0.05661
     0.02245
     0.04807
     0.09077
     0.09646
     0.14201
     0.07084
     0.09931
     0.05946
     0.12208
     0.04523
     0.13062
     0.09646
     0.13916
     0.07938
     0.16763
     0.19040
     0.13632
     0.09646
     0.11924
     0.13062
     0.16478
     0.13632
     0.16194
     0.19040
     0.20463
     0.22171
     0.19894
     0.23879
     0.25872
     0.22456
     0.22741
     0.21602
     0.20463
     0.19040
     0.21033
     0.23310
     0.21033
     0.24733
     0.22456
     0.21317
     0.23879
     0.21033
     0.15909
     0.25018
     0.22741
     0.15624
     0.20179
     0.17617
     0.14770
     0.13062
     0.12493
     0.14486
     0.13062
     0.16194
     0.07938
     0.07938
     0.09931
     0.13062
     0.06515
     0.12778
     0.07938
     0.09931
     0.06515
     0.05661
     0.11070
     0.03669
     0.07654
    -0.01740
     0.06231
     0.11070
     0.02245
    -0.04587
     0.01391
     0.03384
     0.01676
     0.01676
    -0.00601
    -0.02309
    -0.04587
     0.01391
     0.00253
    -0.02025
     0.00822
     0.05661
     0.16194
     0.29857
     0.46083
     0.56046
     1.00168
     1.49983
     1.79873
     2.22287
     1.29203
    -0.04871
    -0.74043
    -1.40938
    -1.22720
    -0.17966
     0.01391
    -0.22805
    -1.26421
    -1.25567
    -1.03648
    -1.53463
    -1.40654
    -1.88761
    -2.20358
    -2.01286
    -1.78513
    -1.14465
    -0.31629
     0.01961
     0.40105
     0.38397
     0.56615
     0.45513
     0.44375
     0.46937
     0.33558
     0.28719
     0.26157
     0.28719
     0.40959
     0.40390
     0.45513
     0.35550
     0.26726
     0.16763
     0.18186
     0.15909
     0.01961
     0.00537
    -0.07433
    -0.01455
    -0.05156
    -0.08856
    -0.14550
    -0.18535
    -0.10280
    -0.10849
    -0.15119
    -0.10849
    -0.07433
    -0.12272
    -0.05725
    -0.02594
    -0.02594
    -0.00601
    -0.01455
    -0.05441
     0.07084
     0.02815
     0.08508
    -0.01455
     0.05661
     0.01961
     0.05092
     0.09646
     0.10216
    -0.00032
     0.07654
     0.09362
     0.06515
     0.05946
     0.01391
     0.05092
     0.03099
     0.03099
     0.07654
    -0.01740
    -0.02594
    -0.06579
    -0.13696
    -0.05156
    -0.04871
    -0.12842
    -0.13126
    -0.10564
     0.01676
    -0.05441
    -0.08002
    -0.07148
    -0.03448
    -0.00601
    -0.00601
     0.10500
     0.07654
     0.18471
     0.16478
     0.25303
     0.27295
     0.22741
     0.29857
     0.28434
     0.33558
     0.30711
     0.20463
     0.21887
     0.29288
     0.26441
     0.25303
     0.22456
     0.21033
     0.15909
     0.10785
     0.10216
     0.11070
     0.06515
     0.00537
     0.02530
     0.08223
     0.01391
     0.00537
    -0.01455
    -0.00601
     0.03384
     0.01107
     0.02245
    -0.04871
    -0.02025
    -0.02025
    -0.03448
     0.04238
     0.04238
     0.03669
     0.01676
     0.04807
     0.05661
     0.06515
    -0.00886
    -0.01455
     0.03669
     0.06515
     0.06800
     0.03099
    -0.02309
     0.02245
     0.00253
     0.03953
     0.07938
    -0.02879
    -0.04302
    -0.04587
    -0.00317
     0.05377
     0.17048
     0.49783
     1.15255
     2.21717
     3.08254
     3.80557
     4.27241
     2.94875
     0.65155
    -1.17027
    -0.79737
     0.74264
     2.83773
     3.30457
     1.16394
    -1.64565
    -1.50617
    -1.05640
    -2.09541
    -3.83752
    -3.30236
    -2.01286
    -2.22920
    -2.39146
    -2.11818
    -2.07833
    -1.68835
    -1.44069
    -1.12188
    -0.84006
    -0.52979
    -0.21951
    -0.10280
    -0.03163
     0.00253
    -0.07718
    -0.13411
    -0.19673
    -0.19104
    -0.22805
    -0.21381
    -0.18250
    -0.17966
    -0.22520
    -0.31914
    -0.28213
    -0.28498
    -0.23374
    -0.15973
    -0.21097
    -0.27075
    -0.23659
    -0.18819
    -0.15119
    -0.13126
    -0.22235
    -0.21097
    -0.20812
    -0.07148
    -0.05441
    -0.05725
    -0.07433
     0.00537
     0.03099
     0.07654
     0.09362
     0.13062
     0.16194
     0.16194
     0.20748
     0.28719
     0.27580
     0.30996
     0.30711
     0.40390
     0.44944
     0.43806
     0.38682
     0.36689
     0.35266
     0.40105
     0.35266
     0.33842
     0.27865
     0.26157
     0.21887
     0.18756
     0.09931
    -0.01455
    -0.04587
    -0.08287
    -0.08287
    -0.08287
    -0.11703
    -0.17112
    -0.13696
    -0.15119
    -0.11703
    -0.10280
    -0.09141
    -0.06294
    -0.01455
     0.01961
     0.09362
     0.09077
     0.10785
     0.06231
     0.13347
     0.17048
     0.08792
     0.14486
     0.12493
     0.11354
     0.05661
    -0.00601
    -0.08002
    -0.06579
    -0.13980
    -0.10849
    -0.16258
    -0.18250
    -0.21381
    -0.32483
    -0.13696
     0.02530
     0.07084
     0.12493
     0.17332
     0.14201
     0.25018
     0.51776
     0.67148
     0.84512
     0.94190
     0.88782
     0.99883
     1.10416
     1.05292
     1.02445
     1.02445
     1.06430
     1.08138
     0.94475
     1.03299
     1.01876
     0.93905
     0.69140
     0.75687
     0.46367
     0.27011
     0.30711
     0.41813
     0.69140
     0.47221
     0.41813
     0.59177
     0.18186
    -0.47285
    -0.76890
    -0.76890
    -0.93400
    -1.23005
    -1.02509
    -0.16542
     0.62308
    -0.43869
    -1.40654
    -1.55740
    -1.60010
    -2.33168
    -2.05840
    -2.14096
    -2.21781
    -1.56025
    -0.52694
    -0.68065
    -1.30975
    -1.55456
    -1.35530
    -1.19589
    -0.88561
    -0.69204
    -0.42446
    -0.06579
     0.13632
     0.33273
     0.56900
     0.66294
     0.81665
     0.99599
     0.97321
     0.93336
     0.86789
     0.81096
     0.67432
     0.42667
     0.29573
     0.37543
     0.39536
     0.33842
     0.21317
     0.13062
     0.02815
    -0.05156
    -0.09995
    -0.04871
    -0.02309
    -0.07148
    -0.03448
    -0.06864
    -0.08572
    -0.11703
    -0.11703
    -0.09141
    -0.13126
    -0.10849
    -0.09141
    -0.06010
    -0.04017
    -0.02025
    -0.00601
     0.01961
     0.02245
     0.03099
     0.07084
     0.05946
     0.07084
     0.05946
     0.04238
     0.03384
     0.10500
     0.08508
     0.02245
    -0.02879
    -0.03448
    -0.00317
    -0.09995
    -0.13696
    -0.13126
    -0.14550
    -0.15119
    -0.09995
    -0.16542
    -0.18535
    -0.21097
    -0.19673
    -0.17112
    -0.15119
    -0.13980
    -0.16827
    -0.15404
    -0.04302
    -0.12272
    -0.09710
    -0.00886
    -0.05441
    -0.00601
    -0.06579
    -0.00601
    -0.05725
    -0.06294
    -0.06294
    -0.01455
    -0.06294
    -0.04017
    -0.00886
    -0.08002
    -0.04587
    -0.07718
    -0.07148
    -0.05725
    -0.12272
    -0.11134
    -0.11703
    -0.13696
    -0.12557
    -0.20243
    -0.21381
    -0.17112
    -0.27644
    -0.39884
    -0.59810
    -0.68635
    -0.45293
    -0.06010
     0.01961
     0.19609
     0.40390
     0.27865
     0.59462
     0.85081
     0.64586
     0.53199
     0.38682
     0.37258
     0.36120
     0.87643
     1.03015
     1.67632
     1.44575
    -0.73759
    -2.29467
    -2.10680
    -0.89130
    -0.85430
    -1.14180
    -1.39800
    -1.33537
    -0.95962
    -1.02509
    -1.36099
    -1.97301
    -1.94454
    -1.23289
    -0.72905
    -0.50132
    -0.38176
    -0.27359
    -0.19958
     0.06800
     0.06231
     0.21602
     0.27580
     0.24449
     0.21317
     0.17617
     0.24449
     0.26157
     0.40674
     0.53769
     0.56615
     0.58892
     0.67148
     0.65724
     0.69140
     0.72556
     0.62878
     0.64586
     0.61739
     0.54338
     0.51491
     0.39251
     0.37828
     0.37258
     0.36689
     0.30142
     0.34696
     0.19609
     0.28149
     0.22456
     0.20463
     0.32988
     0.36120
     0.25018
     0.29857
     0.31565
     0.30711
     0.32134
     0.25303
     0.40105
     0.46652
     0.42382
     0.48360
     0.49214
     0.36974
     0.47221
     0.37828
     0.39820
     0.42382
     0.39536
     0.39536
     0.41528
     0.35835
     0.32988
     0.29288
     0.28149
     0.31565
     0.24449
     0.24164
     0.21602
     0.15624
     0.18471
     0.15624
     0.12778
     0.10785
     0.07654
     0.00822
     0.02815
     0.08223
    -0.02594
    -0.03733
    -0.08856
    -0.10280
    -0.09995
    -0.15973
    -0.18819
    -0.26221
    -0.32483
    -0.31060
    -0.32198
    -0.28498
    -0.31344
    -0.40738
    -0.37892
    -0.37892
    -0.40454
    -0.40454
    -0.46431
    -0.37322
    -0.35899
    -0.29637
    -0.30775
    -0.31060
    -0.33906
    -0.22805
    -0.35614
    -0.23374
    -0.18535
    -0.22520
    -0.18819
    -0.20243
    -0.14834
    -0.13696
    -0.06579
    -0.11703
    -0.06010
    -0.03448
     0.04238
     0.09077
     0.13632
     0.24449
     0.31565
     0.31850
     0.29288
     0.14770
     0.15055
     0.22456
     0.18471
     0.31281
     0.37828
     0.46083
     0.49499
     0.28719
    -0.23943
    -0.38176
    -1.13326
    -1.53463
    -2.11534
    -2.18935
    -1.59726
    -0.96531
    -0.20812
    -0.13980
    -0.84006
    -1.75951
    -2.46262
    -2.34591
    -1.98724
    -1.89330
    -1.69404
    -0.54687
     0.69425
     0.65155
     0.20748
    -0.23659
    -0.28498
    -0.30491
    -0.09710
     0.02530
     0.24449
     0.39536
     0.56900
     0.62308
     0.64870
     0.63162
     0.61170
     0.62024
     0.53199
     0.50637
     0.45229
     0.36974
     0.30711
     0.46652
     0.34412
     0.32134
     0.27580
     0.27295
     0.31850
     0.27011
     0.29288
     0.31281
     0.34981
     0.33842
     0.36404
     0.35835
     0.31565
     0.30996
     0.28719
     0.46367
     0.38682
     0.37258
     0.37543
     0.38682
     0.39536
     0.33842
     0.34127
     0.28434
     0.37828
     0.33273
     0.36120
     0.28149
     0.23595
     0.34981
     0.26441
     0.34127
     0.31281
     0.29003
     0.22171
     0.30142
     0.32988
     0.29003
     0.29288
     0.27295
     0.27865
     0.29573
     0.32419
     0.28149
     0.36974
     0.32988
     0.27295
     0.32704
     0.30142
     0.32419
     0.26157
     0.33842
     0.33273
     0.35266
     0.33273
     0.29288
     0.38966
     0.38966
     0.41528
     0.41528
     0.41244
     0.45798
     0.41813
     0.40674
     0.42667
     0.38966
     0.47221
     0.39536
     0.38966
     0.38682
     0.37828
     0.30711
     0.27011
     0.36120
     0.24733
     0.19894
     0.25018
     0.22456
     0.25018
     0.19894
     0.17048
     0.24449
     0.19040
     0.07084
     0.09646
     0.10216
     0.00253
    -0.01740
     0.17048
     0.31850
     0.24733
     0.12208
     0.18756
     0.22171
     0.07084
     0.03099
     0.26441
     0.02245
    -0.26221
    -0.47285
    -0.72335
    -0.69204
    -0.85714
    -1.06210
    -1.69689
    -1.43500
    -0.96816
    -0.54402
    -0.23089
    -0.53263
    -1.21012
    -3.07748
    -3.84606
    -2.52809
    -1.30690
    -1.06210
    -1.16742
    -0.99378
    -0.62088
    -0.60380
    -0.66358
    -1.25282
    -1.31829
    -1.16173
    -0.94254
    -0.80875
    -0.32198
    -0.16258
     0.03669
     0.37828
     0.38112
     0.40105
     0.59177
     0.59462
     0.58892
     0.56331
     0.52061
     0.52915
     0.74264
     0.84227
     0.87643
     0.89351
     0.85366
     0.89636
     0.97037
     0.96467
     0.82234
     0.69425
     0.54623
     0.53769
     0.46083
     0.43521
     0.36689
     0.35550
     0.32704
     0.33273
     0.38112
     0.30427
     0.26441
     0.20179
     0.12493
     0.22171
     0.19894
     0.10785
     0.13916
     0.08223
     0.03953
    -0.01740
    -0.06579
    -0.05441
    -0.04587
    -0.02025
     0.03953
     0.00537
     0.01676
     0.00253
     0.04523
     0.04807
     0.16194
     0.13347
     0.17902
     0.17617
     0.21317
     0.25018
     0.27295
     0.27580
     0.29288
     0.27295
     0.27865
     0.33558
     0.32419
     0.38966
     0.31281
     0.32134
     0.37258
     0.37828
     0.37828
     0.32988
     0.32419
     0.32704
     0.26157
     0.32134
     0.33842
     0.32988
     0.30996
     0.24449
     0.27295
     0.27580
     0.19325
     0.17332
     0.21317
     0.23025
     0.24733
     0.19325
     0.19894
     0.19894
     0.20748
     0.12778
     0.18471
     0.23879
     0.20748
     0.14486
     0.10785
     0.15340
     0.13347
     0.07084
     0.09931
     0.12778
     0.08508
     0.07084
     0.03953
     0.00253
     0.00537
     0.01107
    -0.02025
     0.04523
     0.07369
     0.01961
    -0.03733
    -0.07433
    -0.09710
    -0.16258
    -0.16542
    -0.00886
     0.46652
     1.32334
     1.75033
     1.20379
     0.64586
     0.46083
     0.28719
     0.99314
     1.83288
     2.06915
     1.51407
     1.21517
     1.15824
     1.28349
     1.29773
     1.03015
     2.37658
     2.19155
    -0.06294
    -2.13526
    -2.42561
    -1.90754
    -2.56794
    -2.82414
    -1.97016
    -1.89330
    -2.10110
    -2.52525
    -3.23405
    -3.79198
    -3.84322
    -3.57279
    -3.05186
    -2.48824
    -1.88476
    -1.41223
    -1.01371
    -0.61234
    -0.32483
    -0.10564
     0.18756
     0.23879
     0.29003
     0.36120
     0.39820
     0.47506
     0.40390
     0.41244
     0.40390
     0.32988
     0.39251
     0.38112
     0.40105
     0.36974
     0.28434
     0.25872
     0.26157
     0.22171
     0.20748
     0.19040
     0.12493
     0.14486
     0.11070
     0.05946
     0.07938
     0.08223
     0.08792
     0.11924
     0.12493
     0.09646
     0.01107
     0.02245
     0.11639
     0.08223
     0.09931
     0.07654
     0.15340
     0.12493
     0.13916
     0.17902
     0.23595
     0.21033
     0.22741
     0.22741
     0.25587
     0.28719
     0.20179
     0.25587
     0.28149
     0.33558
     0.27865
     0.36689
     0.25587
     0.29857
     0.31565
     0.25587
     0.34127
     0.30996
     0.26157
     0.28434
     0.22171
     0.22741
     0.20463
     0.17617
     0.16763
     0.19325
     0.19609
     0.10785
     0.01961
    -0.00032
    -0.03733
     0.02530
     0.03099
     0.05092
     0.01107
     0.06800
     0.12493
     0.18471
     0.16478
     0.19894
     0.22456
     0.28434
     0.27865
     0.37258
     0.38397
     0.40674
     0.52630
     0.45798
     0.51776
     0.52345
     0.45229
     0.47506
     0.46652
     0.50922
     0.45513
     0.36689
     0.45798
     0.51207
     0.56900
     0.56046
     0.55192
     0.46083
     0.56615
     0.61739
     0.76257
     0.83373
     1.00168
     1.26072
     1.45713
     1.34612
     1.35181
     1.14401
     1.12408
     1.17532
     1.20948
     1.42867
     1.77026
     1.77880
     1.46567
     1.29203
     0.74833
    -0.27075
    -0.53263
    -0.82868
    -1.25851
    -1.24713
    -0.16827
     0.79957
     0.55477
    -0.14550
    -0.95962
    -1.60295
    -1.10764
    -0.86568
    -1.22720
    -2.18081
    -2.50817
    -1.19304
     0.07654
     0.22171
    -0.53833
    -1.25567
    -1.71112
    -1.93031
    -2.02140
    -1.85345
    -1.80506
    -1.56310
    -1.41223
    -1.21297
    -1.14180
    -1.05925
    -0.96816
    -0.94539
    -0.80021
    -0.79167
    -0.76605
    -0.72335
    -0.61234
    -0.55825
    -0.53548
    -0.52125
    -0.47285
    -0.33622
    -0.23374
    -0.20243
    -0.14265
    -0.11703
    -0.02879
    -0.03163
     0.08508
     0.10216
     0.04807
     0.11924
     0.14770
     0.19609
     0.15055
     0.15340
     0.20179
     0.16763
     0.22456
     0.23879
     0.17332
     0.18186
     0.10216
     0.08223
     0.16194
     0.19894
     0.15055
     0.14770
     0.09646
     0.12493
     0.11639
     0.07654
     0.10216
     0.09362
     0.13347
     0.21887
     0.16763
     0.08792
     0.14770
     0.18756
     0.19325
     0.26157
     0.18186
     0.16763
     0.15909
     0.21602
     0.15624
     0.08792
     0.11639
     0.14486
     0.16478
     0.14770
     0.09646
     0.11354
     0.03953
     0.09931
     0.07654
     0.16478
     0.15624
     0.14486
     0.11924
     0.11070
     0.23879
     0.24449
     0.21887
     0.23595
     0.27580
     0.24733
     0.31281
     0.25587
     0.24164
     0.23879
     0.19894
     0.31281
     0.31850
     0.29573
     0.30996
     0.29857
     0.30996
     0.27011
     0.25872
     0.24733
     0.37258
     0.49214
     1.03584
     1.52830
     1.56530
     1.47137
     1.62508
     1.22941
     1.38028
     1.58808
     1.83288
     1.52545
     0.92482
     0.95898
     0.95613
     0.68855
     0.41528
     0.17617
    -0.23374
    -0.57818
    -0.50417
     0.43806
     0.38682
    -1.24428
    -2.78144
    -2.89815
    -2.19789
    -2.05556
    -2.24913
    -1.92461
    -1.20727
    -0.84576
    -1.34106
    -2.20073
    -2.56794
    -2.41992
    -2.09541
    -1.53463
    -1.12188
    -0.81444
    -0.47855
    -0.27359
    -0.09710
     0.10785
     0.32988
     0.52630
     0.58892
     0.66863
     0.73125
     0.80527
     0.84512
     0.85650
     0.84512
     0.72841
     0.61454
     0.58892
     0.52915
     0.50353
     0.40105
     0.29573
     0.23310
     0.22456
     0.18186
     0.03953
     0.07938
    -0.03448
     0.03953
    -0.04302
    -0.08572
    -0.04871
    -0.15119
    -0.11134
    -0.10564
    -0.04871
    -0.07718
    -0.08002
    -0.11134
    -0.14265
    -0.16258
    -0.12557
    -0.17966
    -0.18535
    -0.04587
    -0.02594
    -0.03448
    -0.01455
    -0.04302
    -0.08287
    -0.06579
     0.01391
     0.02530
     0.00822
    -0.00886
     0.02245
     0.01107
     0.03953
     0.09362
     0.05377
     0.10785
     0.04807
     0.03099
     0.11924
     0.03099
    -0.02594
    -0.06864
     0.00822
     0.04238
    -0.01171
    -0.06294
    -0.06294
    -0.09710
    -0.11418
    -0.16542
    -0.13980
    -0.13126
    -0.16258
    -0.20812
    -0.22235
    -0.23089
    -0.19673
    -0.23374
    -0.27075
    -0.21666
    -0.17966
    -0.27359
    -0.24228
    -0.27075
    -0.22805
    -0.25367
    -0.19958
    -0.23374
    -0.20527
    -0.23374
    -0.21666
    -0.23089
    -0.21666
    -0.23089
    -0.24228
    -0.17966
    -0.23089
    -0.22805
    -0.21666
    -0.22235
    -0.19673
    -0.17396
    -0.22235
    -0.15688
    -0.15688
    -0.11418
    -0.16258
    -0.19673
    -0.13980
    -0.16258
    -0.17966
    -0.13126
    -0.14834
    -0.10849
    -0.13696
    -0.11134
    -0.09995
     0.15624
     0.32704
     0.54623
     0.88497
     1.28349
     1.67632
     2.18871
     2.86904
     3.63478
     4.18986
     4.53999
     4.63393
     3.60631
     1.11554
    -0.97101
    -1.71966
    -0.24228
     1.13832
     0.81096
    -0.21666
    -1.43500
    -1.53463
    -2.20073
    -3.77774
    -4.49793
    -4.39545
    -3.66388
    -2.95223
    -2.07548
    -1.36668
    -0.76605
    -0.36753
    -0.08856
     0.15340
     0.22456
     0.32704
     0.34412
     0.36974
     0.34412
     0.37543
     0.30996
     0.32134
     0.23310
     0.24733
     0.27295
     0.31281
     0.22741
     0.28719
     0.25587
     0.25303
     0.27865
     0.27295
     0.20463
     0.21033
     0.24733
     0.15909
     0.12208
     0.12778
     0.10500
     0.18756
     0.13062
     0.16478
     0.16478
     0.13916
     0.08223
     0.09646
     0.14770
     0.15624
     0.15055
     0.13347
     0.19609
     0.09931
     0.17332
     0.20179
     0.18756
     0.14201
     0.20463
     0.15909
     0.11639
     0.13632
     0.09362
     0.05377
     0.06800
     0.09646
     0.14201
     0.02815
     0.03099
     0.04238
    -0.03163
    -0.04587
    -0.09710
    -0.06294
     0.00253
    -0.03163
    -0.06010
    -0.09141
    -0.05441
    -0.10564
    -0.10280
    -0.08287
    -0.04871
    -0.01171
    -0.02879
    -0.03733
    -0.04302
    -0.05156
    -0.06010
    -0.05725
     0.01107
    -0.03733
    -0.06579
    -0.07718
    -0.04871
    -0.07433
    -0.13411
    -0.13411
    -0.11418
    -0.17396
    -0.09426
    -0.16542
    -0.18535
    -0.19104
    -0.19389
    -0.19958
    -0.16542
    -0.17396
    -0.27359
    -0.16258
    -0.12272
    -0.10849
    -0.19673
    -0.18250
    -0.15688
    -0.11134
    -0.09710
    -0.11134
    -0.11418
    -0.06294
    -0.02025
    -0.11134
    -0.02879
     0.00822
    -0.09995
    -0.07433
    -0.06010
    -0.05156
    -0.05441
    -0.08002
    -0.13696
    -0.05156
    -0.04871
    -0.07433
    -0.11703
    -0.13411
    -0.14834
    -0.14550
    -0.14550
    -0.10280
    -0.15404
    -0.08572
    -0.11134
     0.02815
     0.19609
     0.30996
     0.29003
     0.33842
     0.51207
     0.81096
     1.07000
     1.40305
     1.57100
     1.51976
     1.42867
     1.61085
     1.12408
     0.73125
     0.86789
     0.96467
     0.44375
    -0.48139
    -0.99093
    -0.32768
    -1.13326
    -2.66188
    -2.53379
    -1.96447
    -2.23774
    -2.92377
    -2.75582
    -2.45693
    -2.21497
    -1.93600
    -1.80506
    -1.54602
    -1.21581
    -0.82868
    -0.33337
     0.00537
     0.37543
     0.58608
     0.69425
     0.75972
     0.83942
     0.86504
     0.78819
     0.77965
     0.74549
     0.63447
     0.59177
     0.50922
     0.48075
     0.38112
     0.34127
     0.31281
     0.28719
     0.24449
     0.23879
     0.23025
     0.17617
     0.17048
     0.18471
     0.11070
     0.16478
     0.17048
     0.13062
     0.05661
     0.11639
     0.11070
     0.07369
     0.07654
     0.04238
     0.09077
     0.14201
     0.12778
     0.07369
    -0.01455
     0.06231
     0.07084
     0.08223
     0.09646
     0.03953
     0.02245
    -0.05725
    -0.04017
    -0.03733
    -0.08856
    -0.04302
    -0.01455
    -0.10280
    -0.03448
    -0.08287
    -0.11134
    -0.07433
    -0.07148
    -0.02025
    -0.00886
    -0.03163
    -0.09710
    -0.11418
    -0.08572
    -0.09141
    -0.07433
    -0.08572
    -0.09426
    -0.08287
    -0.01171
    -0.08856
    -0.11134
    -0.11703
    -0.06294
    -0.04871
    -0.04871
    -0.02879
     0.04238
     0.03099
     0.06515
     0.08223
     0.07084
     0.03384
     0.06515
     0.12493
     0.16478
     0.15624
     0.11924
     0.09931
     0.07938
     0.10216
     0.16194
     0.17332
     0.10216
     0.06515
     0.17902
     0.28149
     0.17332
     0.13916
     0.12778
     0.21887
     0.24733
     0.23879
     0.15909
     0.13632
     0.20463
     0.12778
     0.23879
     0.37258
     0.30996
     0.23879
     0.23310
     0.31281
     0.32419
     0.54053
     0.67148
     0.69994
     0.90774
     1.00453
     0.92767
     0.68002
     0.69709
     0.80811
     0.84227
     0.92767
     0.88212
     0.95898
     1.11839
     1.30911
     1.24933
     1.18955
     1.26072
     1.22371
     1.27495
     1.74749
     2.09762
     2.17163
     2.94590
     3.35866
     1.10700
    -0.71766
    -1.69689
    -0.96816
    -1.34106
    -1.99863
    -1.95308
    -2.05271
    -1.61149
    -1.60864
    -2.67042
    -4.00547
    -4.64026
    -4.47801
    -3.94569
    -3.22551
    -2.46262
    -1.71112
    -1.30975
    -0.94539
    -0.70627
    -0.47855
    -0.33337
    -0.18819
    -0.19673
    -0.14834
    -0.05441
     0.05946
     0.02815
     0.07654
     0.07084
     0.10785
     0.09362
     0.20748
     0.34412
     0.33273
     0.30427
     0.37828
     0.39251
     0.43806
     0.44659
     0.47791
     0.48075
     0.44090
     0.48929
     0.50353
     0.46083
     0.49214
     0.40105
     0.41528
     0.50353
     0.36120
     0.38966
     0.35550
     0.34696
     0.30711
     0.31281
     0.27011
     0.30142
     0.25018
     0.23595
     0.28719
     0.25018
     0.20463
     0.20748
     0.11924
     0.19894
     0.22456
     0.15909
     0.17332
     0.15340
     0.20179
     0.21602
     0.13347
     0.18756
     0.13916
     0.18186
     0.16478
     0.17902
     0.15624
     0.19040
     0.11070
     0.15055
     0.15624
     0.11354
     0.01961
     0.00537
     0.01107
     0.02530
    -0.00317
     0.01391
     0.01961
     0.02530
     0.00253
    -0.01171
    -0.00601
    -0.02879
    -0.04017
     0.02530
     0.08508
     0.01391
     0.00537
    -0.02594
    -0.07718
     0.00537
    -0.05156
    -0.11418
    -0.12842
    -0.17396
    -0.21381
    -0.24513
    -0.23659
    -0.25082
    -0.32483
    -0.29637
    -0.26505
    -0.26790
    -0.23374
    -0.16827
    -0.06579
     0.32704
     0.91059
     1.35181
     1.20379
     0.87928
     0.55477
     0.83088
     1.26357
     1.53684
     1.83573
     1.79303
     1.67632
     1.66209
     1.77026
     2.27695
     2.40505
     1.23795
    -0.67496
    -2.19789
    -2.31744
    -1.54317
    -1.83068
    -2.09256
    -2.18935
    -1.98439
    -2.16657
    -3.44469
    -3.96277
    -3.67811
    -3.65250
    -3.40769
    -2.96647
    -2.43415
    -1.89615
    -1.16458
    -0.85430
    -0.45008
    -0.10280
     0.35266
     0.52915
     0.75118
     0.95898
     0.94759
     1.01307
     1.11839
     1.12978
     1.10700
     1.26357
     1.24933
     1.27211
     1.19240
     1.09277
     0.94475
     0.94190
     0.77680
     0.76541
     0.72841
     0.62878
     0.50068
     0.45513
     0.47791
     0.51776
     0.42382
     0.42098
     0.39820
     0.34412
     0.38397
     0.35835
     0.32704
     0.36974
     0.27865
     0.29573
     0.31565
     0.25587
     0.26441
     0.22456
     0.23310
     0.26441
     0.25018
     0.22171
     0.20463
     0.20748
     0.19040
     0.22171
     0.19040
     0.15340
     0.23595
     0.18471
     0.18186
     0.17902
     0.18186
     0.17332
     0.20463
     0.23025
     0.18756
     0.16763
     0.23025
     0.20748
     0.26441
     0.17048
     0.17048
     0.21033
     0.25018
     0.18756
     0.21602
     0.15624
     0.14770
     0.13916
     0.12778
     0.14201
     0.24449
     0.10500
     0.07654
     0.01391
    -0.00601
    -0.01740
     0.00537
    -0.02025
    -0.01740
    -0.00032
    -0.07433
    -0.03733
    -0.03733
    -0.09710
    -0.06010
    -0.04302
    -0.00032
    -0.06579
     0.01107
     0.01391
    -0.02309
    -0.04871
    -0.06579
    -0.03163
    -0.00032
    -0.03733
    -0.02309
     0.00253
     0.01107
     0.00822
    -0.10849
    -0.13696
    -0.11134
    -0.21381
    -0.20527
    -0.15119
    -0.04871
    -0.04587
    -0.02309
    -0.06864
     0.10785
     0.25303
     0.40105
     0.63732
     0.86504
     1.21802
     2.10900
     3.17932
     4.27526
     4.40051
     2.57584
    -0.01455
    -1.33537
    -0.01455
     1.62224
     2.09762
     0.91059
    -0.43585
    -1.07348
    -1.98155
    -2.16088
    -2.75013
    -3.41907
    -3.30806
    -3.30521
    -3.59272
    -3.54432
    -3.00063
    -2.37153
    -1.94169
    -1.70258
    -1.43785
    -1.11903
    -0.82014
    -0.55256
    -0.54687
    -0.46431
    -0.35614
    -0.22520
    -0.19389
    -0.07433
    -0.06010
    -0.07433
    -0.02309
     0.05661
     0.02245
     0.04523
     0.06515
     0.11639
     0.11070
     0.14486
     0.18186
     0.14201
     0.16194
     0.19609
     0.16478
     0.26441
     0.23879
     0.22171
     0.29573
     0.28719
     0.28434
     0.23310
     0.24733
     0.26157
     0.24733
     0.25587
     0.25018
     0.22741
     0.18756
     0.21602
     0.18756
     0.22741
     0.25872
     0.26441
     0.22171
     0.26726
     0.27580
     0.27865
     0.24449
     0.22741
     0.32704
     0.34696
     0.35266
     0.33558
     0.24164
     0.31565
     0.33273
     0.33273
     0.31281
     0.28719
     0.26441
     0.26726
     0.28149
     0.27295
     0.18186
     0.18471
     0.27011
     0.29003
     0.29003
     0.20463
     0.21887
     0.17617
     0.21887
     0.17048
     0.23595
     0.30142
     0.21033
     0.17332
     0.28149
     0.23595
     0.27580
     0.19040
     0.25872
     0.18756
     0.28434
     0.21602
     0.21317
     0.18186
     0.23310
     0.16194
     0.25587
     0.28719
     0.25872
     0.29003
     0.41813
     0.48645
     0.45229
     0.37258
     0.40105
     0.43521
     0.59462
     0.68855
     0.87643
     0.86789
     0.86789
     0.55477
     0.52915
     0.55761
     0.52345
     0.58323
     0.51491
     0.62308
     0.53769
     0.48075
     0.45798
     0.42667
     0.42098
     0.51776
     0.30996
     0.38397
     0.79957
     0.29573
    -0.36184
    -1.00517
    -1.31829
    -1.37522
    -1.42077
    -2.43700
    -2.36584
    -1.46347
    -1.54033
    -1.79936
    -1.66842
    -1.90754
    -2.22351
    -2.55371
    -2.86968
    -2.53379
    -1.92746
    -1.09910
    -0.41308
    -0.27929
    -0.23943
    -0.00032
     0.42952
     0.60316
     0.58323
     0.66294
     0.86504
     0.83942
     0.86789
     1.12124
     1.23225
     1.32904
     1.36889
     1.42298
     1.40874
     1.28065
     1.07854
     0.91059
     0.75972
     0.62878
     0.51776
     0.42667
     0.37828
     0.31281
     0.32988
     0.29003
     0.19325
     0.13916
     0.10500
     0.13632
     0.21602
     0.25872
     0.19894
     0.18186
     0.15340
     0.16194
     0.14201
     0.08223
     0.05092
     0.03953
     0.02815
     0.08508
     0.03384
     0.02245
     0.01676
    -0.01740
     0.06800
     0.03953
    -0.00886
    -0.04871
     0.02245
    -0.03733
    -0.06294
    -0.03163
    -0.03733
    -0.02309
    -0.06294
     0.07654
     0.00537
    -0.04587
    -0.02879
     0.02530
     0.05092
     0.12493
     0.02245
     0.06800
     0.06231
     0.10500
     0.09077
     0.09931
     0.07938
     0.04523
     0.09077
     0.12493
     0.11639
     0.04238
     0.02245
     0.06231
     0.08223
     0.10500
     0.09077
     0.00253
    -0.05441
     0.00253
    -0.07718
     0.01391
    -0.08287
    -0.08002
    -0.03163
     0.01676
    -0.04017
    -0.13126
    -0.10849
    -0.11988
    -0.13696
    -0.07718
    -0.06294
     0.01676
     0.06515
     0.13347
     0.32988
     0.39251
     0.35835
     0.31850
     0.30996
     0.53199
     0.83942
     1.14970
     0.86220
     0.44090
     0.05092
     0.06231
    -0.13126
    -0.19104
    -0.55256
    -0.44723
    -0.36753
    -1.02509
    -1.29836
    -1.28413
    -2.00147
    -2.62203
    -2.08972
    -1.65704
    -1.54033
    -1.73105
    -1.58018
    -1.73959
    -2.11818
    -1.85345
    -1.37238
    -1.07348
    -0.87422
    -0.56110
    -0.40169
    -0.33052
    -0.21381
    -0.51271
    -0.70343
    -0.55256
    -0.42162
    -0.07718
    -0.01171
     0.13062
     0.21887
     0.10216
     0.07084
     0.05092
     0.09362
     0.13062
     0.17902
     0.19040
     0.30427
     0.35835
     0.38966
     0.45513
     0.47791
     0.41813
     0.41528
     0.40959
     0.43236
     0.36404
     0.30711
     0.23879
     0.22741
     0.15055
     0.16763
     0.15909
     0.06231
     0.02530
     0.02815
     0.06231
     0.00537
     0.04807
     0.01391
    -0.03163
    -0.03163
    -0.00032
    -0.03448
     0.05661
     0.05092
     0.05661
     0.09931
     0.03384
     0.05092
    -0.05725
    -0.03163
    -0.03448
     0.14770
     0.09362
     0.12208
     0.10216
    -0.07433
    -0.04587
     0.02530
     0.02530
     0.03384
     0.01107
     0.04238
     0.04523
    -0.01455
     0.04807
     0.00253
     0.02530
     0.02530
    -0.01740
     0.03953
     0.03384
    -0.00317
     0.09646
     0.03099
     0.05092
     0.11070
     0.15624
     0.18471
     0.19040
     0.16763
     0.20463
     0.31850
     0.33273
     0.29857
     0.29857
     0.29288
     0.32419
     0.29857
     0.35550
     0.34696
     0.35266
     0.26157
     0.34127
     0.32134
     0.26726
     0.26157
     0.27011
     0.31281
     0.25872
     0.25018
     0.24733
     0.19040
     0.15624
     0.08508
     0.19894
     0.23879
     0.18186
     0.08792
     0.08508
     0.06515
     0.05661
     0.05377
     0.06800
     0.04523
     0.05092
     0.01676
     0.06231
    -0.03448
     0.04523
    -0.05725
    -0.04302
    -0.00032
    -0.02594
    -0.03163
    -0.03163
    -0.08856
    -0.05441
    -0.04587
     0.02245
    -0.06010
    -0.06864
    -0.11988
    -0.04017
    -0.07148
    -0.04017
    -0.03733
    -0.08287
    -0.09995
    -0.10564
    -0.08002
    -0.01171
    -0.04871
    -0.09995
    -0.12842
    -0.09426
    -0.06010
     0.00253
     0.02530
     0.00822
    -0.13696
    -0.21666
    -0.26221
    -0.55540
    -1.46631
    -2.38292
    -2.85260
    -2.02140
    -0.95962
     0.82234
     1.24364
     1.94675
    -0.71481
    -1.56025
    -0.99947
     0.33273
     1.42013
     1.44859
     1.38312
     1.93251
     2.21433
     2.18301
     1.99799
     1.71048
     1.38028
     1.07284
     0.74833
     0.39536
     0.09646
    -0.07718
    -0.28498
    -0.37892
    -0.53548
    -0.61234
    -0.70627
    -0.72335
    -0.80875
    -0.79737
    -0.77459
    -0.84006
    -0.82868
    -0.76890
    -0.80021
    -0.80590
    -0.70627
    -0.65219
    -0.71197
    -0.64650
    -0.60664
    -0.57248
    -0.46147
    -0.47001
    -0.45577
    -0.44154
    -0.36184
    -0.33622
    -0.32768
    -0.20243
    -0.22520
    -0.20243
    -0.09141
    -0.02025
    -0.04302
     0.01391
     0.03384
     0.06231
     0.09077
     0.15909
     0.15909
     0.15909
     0.18471
     0.18471
     0.20748
     0.27011
     0.23310
     0.23310
     0.17902
     0.23310
     0.24733
     0.27580
     0.27011
     0.20463
     0.17332
     0.18186
     0.23310
     0.17048
     0.17048
     0.08223
     0.04523
     0.12208
     0.05092
    -0.02025
    -0.00032
     0.03953
    -0.00317
     0.05661
     0.09646
     0.06800
     0.06231
     0.01107
     0.12208
     0.04807
     0.12208
     0.15624
     0.13347
     0.12208
     0.20748
     0.22456
     0.13916
     0.13632
     0.07369
     0.07084
     0.05661
     0.05377
    -0.05725
    -0.05441
    -0.07718
    -0.14265
    -0.08572
    -0.04302
    -0.07718
    -0.10849
    -0.06010
    -0.10564
    -0.04587
    -0.07148
    -0.03448
     0.00253
     0.01961
     0.04807
     0.00253
     0.09646
     0.07938
     0.06515
     0.05661
     0.09362
     0.05661
     0.02245
     0.05946
     0.05946
    -0.02025
    -0.10849
    -0.16258
    -0.15404
    -0.04302
    -0.09710
    -0.17966
    -0.20243
    -0.21951
    -0.28213
    -0.27644
    -0.23943
    -0.36184
    -0.29352
    -0.27359
    -0.17396
     0.06515
     0.48929
     0.93052
     1.74179
     2.94305
     3.49814
     2.19155
    -0.21381
    -1.83068
    -1.26136
    -0.50132
    -0.31344
    -1.01371
    -1.27559
    -2.08402
    -1.79652
    -1.57164
    -3.00632
    -4.04248
    -4.34422
    -3.61264
    -3.14011
    -1.95023
    -1.12188
    -0.93685
    -0.86568
    -0.37038
     0.39820
     1.01022
     1.52545
     1.87843
     2.09762
     2.07769
     1.94675
     1.68771
     1.58238
     1.47137
     1.32904
     1.22941
     1.09277
     0.97321
     0.92482
     0.75403
     0.64870
     0.54907
     0.42952
     0.24449
     0.18756
     0.13347
     0.10785
     0.04807
     0.01676
    -0.05156
    -0.04871
    -0.05441
    -0.04871
    -0.04017
    -0.04871
    -0.06579
    -0.05156
    -0.05441
    -0.04871
    -0.07433
    -0.06864
    -0.05725
    -0.03448
    -0.11703
    -0.05441
    -0.06010
    -0.07718
    -0.09710
    -0.09710
    -0.17681
    -0.16258
    -0.15119
    -0.19389
    -0.13980
    -0.10849
    -0.16258
    -0.10564
    -0.03733
    -0.01171
    -0.06010
    -0.09710
    -0.05725
     0.03099
     0.02530
     0.09646
     0.06515
     0.03099
     0.02530
     0.01676
     0.05661
     0.13632
     0.01391
     0.01391
     0.03099
     0.00537
     0.03384
    -0.02025
    -0.07148
    -0.11988
    -0.06010
     0.00253
    -0.02309
    -0.04302
    -0.16827
    -0.23089
    -0.07718
     0.03384
    -0.05156
    -0.06864
    -0.10849
    -0.07433
    -0.05725
    -0.02879
    -0.01740
    -0.01740
    -0.00601
     0.00253
     0.06515
     0.00537
     0.02245
     0.02530
    -0.03163
     0.08792
     0.09931
     0.09077
     0.04807
    -0.01740
    -0.04871
     0.01391
    -0.04017
    -0.03733
    -0.03733
    -0.07148
    -0.08856
    -0.11703
    -0.08572
    -0.12272
    -0.09710
    -0.06864
    -0.11134
    -0.10280
     0.03099
     0.41528
     0.82234
     1.42582
     2.59292
     3.50383
     2.74949
     1.07284
    -0.68350
    -0.82014
    -0.03448
     0.17332
    -0.05156
    -0.65219
    -2.08972
    -2.34876
    -1.24143
    -1.69973
    -2.94085
    -3.99409
    -4.98470
    -4.62318
    -3.78628
    -2.95508
    -2.07548
    -1.60295
    -1.27844
    -0.86284
    -0.34191
     0.07654
     0.56331
     0.79673
     0.99883
     1.10416
     1.34612
     1.34612
     1.34042
     1.32334
     1.23795
     1.12693
     0.93621
     0.83373
     0.60885
     0.45798
     0.30996
     0.14770
     0.16478
     0.09646
     0.03669
    -0.03163
    -0.08572
    -0.08572
     0.07369
     0.23025
     0.22741
     0.16478
     0.20463
     0.24164
     0.33273
     0.36120
     0.38397
     0.36689
     0.43236
     0.43236
     0.40959
     0.39820
     0.34981
     0.30996
     0.26441
     0.20748
     0.16763
     0.13347
     0.08792
     0.04807
     0.03953
     0.03099
     0.08223
     0.01391
     0.00822
     0.06231
    -0.00886
     0.01391
     0.01676
     0.02245
     0.02245
    -0.00032
    -0.02309
     0.08223
     0.06800
     0.04523
     0.03953
    -0.02879
     0.00253
     0.05092
    -0.00886
     0.04238
     0.13347
     0.01391
     0.06515
     0.09362
     0.11354
     0.07654
     0.07369
     0.08792
     0.09646
     0.07369
     0.12208
     0.11924
     0.07654
     0.06231
     0.05946
     0.12208
     0.11354
     0.06800
     0.04807
     0.05946
     0.05377
     0.07084
     0.08792
     0.08223
     0.09931
     0.05092
     0.05946
     0.15624
     0.14770
     0.13632
     0.08223
     0.05946
     0.14201
     0.14486
     0.13062
     0.12778
     0.13062
     0.01391
     0.01676
     0.09646
     0.05092
    -0.04302
    -0.04017
    -0.03448
    -0.05441
    -0.05441
    -0.14265
    -0.09426
    -0.13980
    -0.16827
    -0.16542
    -0.11988
    -0.16258
    -0.20243
    -0.19958
    -0.19104
    -0.21381
    -0.19673
    -0.15404
    -0.23089
    -0.20812
    -0.19673
    -0.19958
    -0.14550
    -0.14265
    -0.16542
    -0.14265
    -0.16827
    -0.04302
    -0.15688
    -0.16542
    -0.11418
    -0.03163
     0.06515
     0.10216
     0.07654
     0.11639
     0.24164
     0.48645
     0.86504
     1.23795
     1.56530
     2.20009
     2.83488
     2.78365
     1.98375
     0.53769
    -1.74813
    -3.31660
    -3.30521
    -1.14180
    -1.03648
    -2.74443
    -2.12957
    -0.95108
    -1.63426
    -3.00632
    -4.26736
    -4.10510
    -3.62688
    -2.72166
    -1.73389
    -0.38176
     0.41244
     0.98175
     1.57384
     1.75603
     1.82719
     1.87274
     1.86989
     1.80442
     1.61939
     1.46567
     1.43151
     1.26641
     1.09846
     1.03015
     0.97321
     0.80242
     0.65724
     0.55477
     0.50068
     0.45513
     0.35266
     0.24449
     0.21317
     0.16763
     0.14770
     0.03669
    -0.04302
     0.02530
     0.02815
     0.03953
     0.01961
    -0.00601
    -0.06864
    -0.06579
     0.02530
     0.06800
     0.02815
     0.01107
    -0.02879
    -0.00317
     0.05092
    -0.04017
     0.00822
    -0.08856
    -0.15119
    -0.16542
    -0.16258
    -0.13696
    -0.16827
    -0.19389
    -0.23659
    -0.25367
    -0.11703
    -0.06579
    -0.13411
    -0.19389
    -0.14550
    -0.14550
    -0.17966
    -0.04587
    -0.05156
    -0.08287
    -0.06010
    -0.03733
    -0.02309
    -0.00317
    -0.10564
     0.00253
    -0.03448
    -0.01740
    -0.06294
    -0.09710
    -0.06010
    -0.11703
    -0.16258
    -0.11703
    -0.07718
    -0.14265
    -0.12272
    -0.15404
    -0.19958
    -0.21666
    -0.22805
    -0.22805
    -0.19104
    -0.20527
    -0.19389
    -0.22520
    -0.19673
    -0.15973
    -0.21381
    -0.15404
    -0.19673
    -0.20812
    -0.15404
    -0.10564
    -0.07718
    -0.13696
    -0.14550
    -0.11703
    -0.05156
    -0.07718
    -0.09141
    -0.11988
    -0.13411
    -0.06294
    -0.13126
    -0.09426
    -0.08856
    -0.08572
    -0.12557
    -0.07148
    -0.02879
    -0.08287
    -0.11134
    -0.08572
    -0.07433
    -0.04587
    -0.03163
    -0.05156
    -0.05441
    -0.07148
    -0.00317
    -0.01740
    -0.01455
    -0.08856
    -0.04302
    -0.08856
    -0.07433
    -0.05441
    -0.06579
    -0.17112
    -0.13411
    -0.11418
    -0.08002
    -0.09995
    -0.10849
    -0.17681
    -0.15973
    -0.18250
    -0.10564
    -0.10564
    -0.08002
    -0.03733
     0.08792
     0.02815
     0.03384
     0.03669
    -0.06579
    -0.03163
     0.06515
     0.05377
     0.23310
     0.49214
     1.51691
     2.50753
     3.74579
     4.40905
     4.18132
     3.11954
     2.19725
    -0.57818
    -0.97385
     0.86220
     1.97806
     0.89920
     0.19609
    -0.01455
     0.50637
     0.03669
    -1.39230
    -3.29667
    -3.81760
    -3.47885
    -2.92377
    -2.31460
    -1.67981
    -1.09910
    -0.68635
    -0.33906
    -0.04302
     0.15055
     0.20179
     0.21887
     0.29573
     0.32419
     0.36689
     0.36120
     0.38966
     0.37828
     0.33842
     0.24164
     0.25587
     0.25303
     0.17617
     0.07654
     0.01961
    -0.01740
     0.01676
    -0.00601
     0.04238
    -0.00317
    -0.02594
    -0.01171
     0.02245
     0.06515
     0.06231
    -0.01171
     0.02530
     0.04807
     0.07084
     0.08508
     0.06800
     0.05092
     0.02815
     0.08792
     0.18186
     0.12778
     0.08223
     0.06231
     0.07369
     0.11924
     0.15909
     0.09077
     0.07369
     0.08508
     0.08508
     0.12778
     0.12208
     0.12493
     0.07938
     0.05946
     0.04523
     0.06515
     0.05092
     0.05092
     0.01961
     0.03384
     0.03384
     0.04807
     0.01391
     0.04523
    -0.00886
     0.01961
    -0.01455
    -0.05725
    -0.05725
    -0.00886
     0.05661
    -0.04871
    -0.05441
    -0.00032
     0.00253
    -0.01171
    -0.05441
    -0.02879
    -0.03163
    -0.11988
    -0.02594
    -0.00317
    -0.01171
    -0.04302
    -0.06579
    -0.01740
    -0.01171
     0.02815
    -0.11703
    -0.09141
    -0.07433
    -0.13696
    -0.08002
    -0.04871
    -0.12272
    -0.12557
    -0.08572
    -0.10849
    -0.10564
    -0.19958
    -0.23089
    -0.19104
    -0.17112
    -0.20527
    -0.18250
    -0.27644
    -0.23659
    -0.26505
    -0.21097
    -0.12842
    -0.16542
    -0.23943
    -0.21097
    -0.24228
    -0.25082
    -0.24228
    -0.28213
    -0.24513
    -0.25082
    -0.31060
    -0.24228
    -0.34476
    -0.36468
    -0.43869
    -0.47285
    -0.46431
    -0.44439
    -0.47285
    -0.54687
    -0.53263
    -0.52979
    -0.56394
    -0.46716
    -0.47855
    -0.58102
    -0.52979
    -0.46431
    -0.50132
    -0.51555
    -0.52694
    -0.28213
     0.45798
     1.59946
     2.82065
     4.76203
     5.47367
     3.95929
     1.42867
    -1.57733
    -4.05102
    -2.36299
     2.54453
     3.98206
     0.92482
     0.06231
    -1.00801
    -2.30606
    -2.64765
    -2.65334
    -2.74443
    -3.09456
    -3.19419
    -2.61918
    -1.87053
    -1.18165
    -0.56679
    -0.04587
     0.27295
     0.44090
     0.52915
     0.54623
     0.51776
     0.45798
     0.48929
     0.52061
     0.46367
     0.45229
     0.38112
     0.41528
     0.42952
     0.32704
     0.27580
     0.22171
     0.27011
     0.25872
     0.15909
     0.11354
     0.10216
     0.04807
    -0.01740
     0.05377
    -0.00317
    -0.04302
    -0.02309
    -0.06579
    -0.03163
    -0.01171
     0.00822
     0.02245
     0.01391
     0.04807
     0.14486
     0.15340
     0.17902
     0.19894
     0.18186
     0.19894
     0.20748
     0.19609
     0.15909
     0.15340
     0.18186
     0.19040
     0.25018
     0.19325
     0.18471
     0.12493
     0.14201
     0.17332
     0.17048
     0.17902
     0.06800
     0.14201
     0.16763
     0.13347
     0.17048
     0.18756
     0.20748
     0.13347
     0.09646
     0.12493
     0.12778
     0.11924
     0.08508
     0.07654
     0.06231
     0.08223
     0.07654
     0.04807
     0.08508
     0.00253
     0.03669
     0.04523
     0.02245
    -0.00317
    -0.00601
    -0.00601
    -0.02309
     0.07369
     0.01676
     0.03669
    -0.03448
     0.02815
     0.03099
     0.02815
     0.06800
     0.03099
     0.08792
     0.03669
     0.09362
     0.11924
     0.11924
     0.08792
     0.10500
     0.09362
     0.11924
     0.09931
     0.09077
     0.07084
     0.04238
     0.03384
     0.06800
     0.09931
    -0.00317
    -0.02594
     0.00822
    -0.02594
    -0.09141
    -0.04587
    -0.02025
    -0.08287
    -0.06864
    -0.07433
    -0.06010
    -0.02025
    -0.05725
    -0.07718
    -0.13126
    -0.09995
    -0.10849
    -0.13696
    -0.16542
    -0.27929
    -0.32768
    -0.29067
    -0.17112
     0.07369
     0.48360
     1.45429
     2.87474
     3.86250
     3.93082
     2.23995
    -0.21097
    -2.16942
    -1.82214
     0.93905
     2.89182
     1.54253
     1.10416
    -1.17027
    -3.92861
    -4.04817
    -3.75782
    -3.13157
    -2.15804
    -1.68835
    -2.42846
    -2.78428
    -2.76151
    -2.27759
    -1.96162
    -1.37522
    -0.59241
     0.06515
     0.54338
     0.64586
     0.75687
     0.79388
     0.79957
     0.73695
     0.44944
     0.32419
     0.12778
     0.10500
     0.07938
     0.07938
     0.11639
     0.08508
     0.04238
     0.10216
     0.07938
     0.14486
     0.08792
     0.08792
     0.03669
     0.05092
     0.04238
     0.02245
    -0.00886
    -0.06864
    -0.03448
    -0.02025
    -0.00032
     0.01676
    -0.00601
     0.01676
    -0.01171
    -0.03448
    -0.06864
    -0.06294
    -0.02025
     0.05946
     0.04238
     0.03099
     0.05946
     0.08223
     0.05661
     0.05661
     0.05377
     0.06800
     0.07654
     0.09931
     0.10216
     0.11354
     0.01961
     0.09931
     0.11070
     0.17332
     0.13062
     0.09646
     0.06231
     0.08223
     0.08792
     0.10500
     0.13347
     0.13062
     0.10216
     0.13632
     0.17332
     0.15624
     0.14486
     0.09646
     0.18756
     0.15909
     0.18471
     0.20463
     0.16194
     0.15340
     0.20463
     0.23879
     0.21602
     0.31281
     0.18186
     0.19040
     0.22456
     0.24733
     0.20748
     0.18186
     0.11924
     0.13347
     0.11924
     0.08223
     0.02245
    -0.04017
    -0.07433
    -0.15688
    -0.17681
    -0.12272
    -0.26221
    -0.18535
    -0.23374
    -0.17966
    -0.21951
    -0.23659
    -0.21097
    -0.17112
    -0.16258
    -0.12842
    -0.11134
    -0.08002
    -0.01740
     0.00253
     0.00822
     0.05092
     0.05092
     0.09931
     0.08508
     0.09362
     0.09362
     0.01676
     0.02530
     0.05092
     0.16763
     0.13347
     0.12208
     0.16194
     0.15624
     0.29003
     0.52630
     1.00453
     2.00083
     3.16509
     4.73641
     5.07800
     2.90036
     0.15340
    -1.92177
    -1.32398
     0.83658
     2.56161
     1.75887
     1.14401
    -0.67212
    -0.55825
    -2.04132
    -4.18196
    -4.58048
    -3.74928
    -2.62772
    -2.32029
    -2.07548
    -2.04702
    -2.04986
    -1.89046
    -1.59441
    -1.21297
    -0.72905
    -0.31344
    -0.08856
     0.06515
     0.12493
     0.14770
     0.13062
     0.04807
    -0.13980
    -0.18819
    -0.19389
    -0.13126
    -0.24228
    -0.27075
    -0.32198
    -0.31344
    -0.23374
    -0.17112
    -0.10280
    -0.12272
    -0.08856
    -0.07148
    -0.00032
     0.09931
     0.05946
     0.17902
     0.23879
     0.29003
     0.33273
     0.40674
     0.39251
     0.45798
     0.44375
     0.49499
     0.52630
     0.46937
     0.47791
     0.45798
     0.48360
     0.42952
     0.36120
     0.35266
     0.37543
     0.25872
     0.22456
     0.14201
     0.11639
     0.18471
     0.21033
     0.16478
     0.14201
     0.09931
     0.11639
     0.12493
     0.14201
     0.19609
     0.09931
     0.12778
     0.14201
     0.17048
     0.15340
     0.09931
     0.11070
     0.14486
     0.20463
     0.17617
     0.13632
     0.09931
     0.07084
     0.08223
     0.07369
     0.11639
     0.08223
     0.04523
     0.01107
     0.04523
     0.03953
     0.01676
    -0.03163
    -0.08002
     0.02245
    -0.04017
    -0.05156
    -0.03163
    -0.10280
    -0.09426
    -0.15119
    -0.05725
    -0.02309
    -0.08572
    -0.13696
    -0.11418
    -0.04587
    -0.11988
    -0.04302
    -0.06579
    -0.12272
    -0.04302
    -0.02025
    -0.00032
    -0.00601
    -0.03448
    -0.07433
    -0.03163
     0.09362
    -0.03733
    -0.01740
     0.02245
    -0.04017
     0.00253
     0.01676
     0.00537
    -0.03448
    -0.04871
    -0.04302
    -0.04587
    -0.02879
    -0.05725
    -0.09426
    -0.06864
    -0.02309
    -0.01455
    -0.06579
    -0.02594
    -0.00317
    -0.02879
    -0.05156
    -0.06864
     0.01676
     0.00253
     0.04523
     0.01107
    -0.00886
    -0.00886
     0.01961
     0.01107
    -0.00032
    -0.04017
    -0.11703
    -0.17396
    -0.14265
    -0.17396
    -0.11134
    -0.19673
    -0.20243
    -0.19104
    -0.15973
    -0.28498
    -0.33622
    -0.39315
    -0.38746
    -0.41592
    -0.32768
    -0.34760
    -0.39600
    -0.32198
    -0.20812
    -0.02309
     0.34412
     0.89636
     1.84142
     3.19071
     4.64532
     5.39397
     3.68886
     0.83088
    -0.90838
    -0.83152
     0.25303
     1.80726
     0.96183
    -1.87338
    -2.17511
    -1.53748
    -0.39315
    -1.26136
    -3.16004
    -4.20758
    -4.67727
    -4.31006
    -3.61264
    -2.53379
    -1.83922
    -1.06779
    -0.39315
     0.16478
     0.41528
     0.48360
     0.58323
     0.61170
     0.47506
     0.35835
     0.23879
     0.23879
     0.22456
     0.18756
     0.11070
     0.09077
     0.09362
     0.07654
     0.03384
     0.05661
     0.03953
     0.10500
     0.04238
     0.08508
     0.05661
     0.04238
     0.06800
     0.08223
     0.07654
     0.15909
     0.13916
     0.16194
     0.14201
     0.17048
     0.15624
     0.29288
     0.29573
     0.32419
     0.36689
     0.41528
     0.36689
     0.43236
     0.42098
     0.42952
     0.47506
     0.56900
     0.55192
     0.54907
     0.48645
     0.48929
     0.43236
     0.41244
     0.45513
     0.46083
     0.36120
     0.41244
     0.41813
     0.36120
     0.38112
     0.35550
     0.33558
     0.29573
     0.25018
     0.26726
     0.24449
     0.21033
     0.18756
     0.09646
     0.15624
     0.10500
     0.07938
     0.00253
    -0.06010
    -0.07433
    -0.12272
    -0.13126
    -0.17396
    -0.22805
    -0.22805
    -0.18819
    -0.20527
    -0.19389
    -0.18250
    -0.21381
    -0.20812
    -0.13696
    -0.15973
    -0.12272
    -0.07148
    -0.09710
    -0.06864
    -0.06294
    -0.04871
    -0.00886
     0.02530
     0.00822
    -0.05441
    -0.01171
     0.00253
    -0.05725
    -0.06864
    -0.04587
    -0.06864
    -0.09995
    -0.08572
    -0.05725
    -0.15973
    -0.18819
    -0.21381
    -0.15973
    -0.20527
    -0.20812
    -0.21951
    -0.25082
    -0.25082
    -0.23659
    -0.27359
    -0.17681
    -0.25651
    -0.22235
    -0.17112
    -0.17966
    -0.17396
    -0.17112
    -0.12272
    -0.11703
    -0.06294
    -0.01455
    -0.02879
     0.01961
     0.05661
     0.06231
     0.07084
     0.14770
     0.20179
     0.14770
     0.20748
     0.22171
     0.24733
     0.20748
     0.17617
     0.22456
     0.25303
     0.18471
     0.08792
     0.03099
     0.00253
    -0.03733
    -0.18819
    -0.17112
    -0.22805
    -0.31344
    -0.43015
    -0.54402
    -0.52979
    -0.50986
    -0.48139
    -0.53263
    -0.32768
    -0.31060
    -0.15973
     0.34412
     1.34896
     2.34527
     2.98575
     3.07400
     2.10900
     1.12978
    -0.02309
     1.21517
     3.46113
     3.30742
    -0.82014
    -2.35160
    -2.22920
    -0.99378
    -0.00317
     0.16478
    -0.41592
    -1.66558
    -2.87822
    -3.65534
    -3.39061
    -2.75297
    -1.95593
    -1.27559
    -0.57818
    -0.08002
     0.11070
     0.13347
     0.17617
     0.27580
     0.19609
     0.09077
    -0.00886
    -0.00317
    -0.06294
    -0.08287
    -0.06010
    -0.12557
    -0.20527
    -0.19673
    -0.22235
    -0.13411
    -0.23089
    -0.17966
    -0.11418
    -0.08002
    -0.00601
     0.05946
     0.06515
     0.11070
     0.11354
     0.15624
     0.17902
     0.24164
     0.21317
     0.26157
     0.30142
     0.30996
     0.29573
     0.30427
     0.34981
     0.34696
     0.33273
     0.32988
     0.30142
     0.28719
     0.29288
     0.27580
     0.27295
     0.25587
     0.25587
     0.21033
     0.22456
     0.20179
     0.17902
     0.13632
     0.09931
     0.11639
     0.12208
     0.11639
     0.14201
     0.03953
     0.05092
     0.08508
     0.09931
     0.05377
     0.01107
     0.02245
     0.08508
     0.06231
     0.07369
    -0.03448
     0.03099
     0.07084
     0.10785
     0.10216
     0.10500
     0.03384
     0.04807
     0.04807
     0.07369
     0.13916
     0.10216
     0.02245
     0.02815
     0.07084
     0.11924
     0.07938
    -0.02309
    -0.03448
    -0.02879
     0.00537
    -0.02594
    -0.10849
    -0.10849
    -0.14834
    -0.21097
    -0.19104
    -0.13696
    -0.23089
    -0.29637
    -0.25082
    -0.27644
    -0.29637
    -0.35330
    -0.34476
    -0.32768
    -0.35045
    -0.30491
    -0.31344
    -0.36468
    -0.29637
    -0.35899
    -0.23943
    -0.18819
    -0.27359
    -0.33052
    -0.25936
    -0.20812
    -0.15119
    -0.14550
    -0.11703
    -0.08287
     0.01961
     0.07369
     0.04238
     0.09931
     0.12493
     0.30427
     0.37258
     0.54623
     0.46652
     0.39536
     0.40959
     0.56900
     0.57754
     0.46937
     0.46937
     0.57469
     0.74264
     0.77395
     0.89636
     0.57184
     0.29003
     0.32134
     0.20463
     0.21602
     0.17617
     1.68771
     2.63562
     1.21233
    -1.42931
    -2.75297
    -2.38576
    -0.78883
    -0.18819
    -1.55740
    -0.79737
    -0.78883
    -1.45493
    -2.04417
    -2.44554
    -2.43985
    -2.22635
    -1.93600
    -1.52609
    -1.27275
    -0.89130
    -0.61803
    -0.39030
    -0.25367
    -0.08002
     0.04523
     0.15909
     0.23595
     0.27011
     0.33558
     0.32704
     0.41528
     0.40390
     0.35550
     0.33558
     0.32419
     0.42098
     0.43806
     0.42098
     0.35835
     0.36120
     0.38682
     0.40674
     0.41244
     0.38112
     0.34412
     0.42382
     0.39820
     0.42952
     0.46367
     0.42667
     0.47791
     0.44090
     0.41528
     0.42382
     0.43806
     0.41244
     0.41244
     0.42667
     0.34412
     0.38112
     0.34696
     0.35266
     0.30711
     0.32134
     0.37543
     0.32419
     0.29857
     0.30142
     0.28719
     0.32419
     0.23310
     0.26157
     0.25587
     0.30142
     0.30711
     0.26726
     0.23310
     0.29573
     0.22171
     0.29288
     0.29573
     0.26726
     0.21033
     0.23879
     0.29857
     0.24733
     0.26441
     0.17902
     0.22741
     0.24733
     0.23310
     0.27580
     0.19894
     0.14486
     0.18756
     0.15055
     0.24164
     0.19325
     0.14770
     0.15340
     0.11354
     0.19894
     0.17332
     0.18471
     0.12778
     0.18471
     0.20748
     0.21602
     0.23879
     0.19894
     0.19609
     0.25018
     0.19894
     0.30996
     0.30142
     0.26726
     0.27865
     0.36120
     0.38397
     0.40105
     0.47791
     0.51207
     0.39536
     0.36689
     0.42667
     0.55192
     0.58323
     0.66294
     0.87643
     0.88497
     0.51491
     0.23310
     0.15340
     0.17048
     0.04238
     0.41813
     0.79103
     0.68286
     0.59746
     0.26441
     0.05092
    -0.46147
    -0.95962
    -1.24997
    -1.41508
    -0.98239
    -1.29552
    -1.49193
    -1.69973
    -1.20443
    -1.28983
    -1.61434
    -1.83352
    -2.16657
    -1.99863
    -1.52894
    -1.01940
    -0.88561
    -1.03079
    -1.13611
    -0.92546
    -0.21381
     0.33842
     0.48360
     0.71133
     0.56615
     0.54907
     0.51207
     0.49783
     0.43521
     0.51776
     0.63732
     0.79957
     0.94475
     0.84227
     0.77965
     0.58892
     0.49499
     0.49214
     0.40959
     0.27580
     0.25872
     0.15624
     0.13632
     0.04807
     0.05661
     0.02815
     0.00537
    -0.00317
     0.04523
    -0.02594
    -0.03448
    -0.09995
    -0.10849
    -0.08856
    -0.04587
    -0.13126
    -0.14834
    -0.14550
    -0.14550
    -0.16827
    -0.20243
    -0.12842
    -0.20812
    -0.16542
    -0.13411
    -0.17112
    -0.20812
    -0.17966
    -0.21951
    -0.21381
    -0.14550
    -0.13126
    -0.12557
    -0.09426
    -0.09710
    -0.10280
    -0.09141
    -0.02879
    -0.03163
     0.01107
    -0.00317
    -0.04587
    -0.00601
     0.02530
    -0.04587
     0.03384
     0.04807
    -0.03448
     0.03384
    -0.00886
    -0.02879
    -0.06579
    -0.03448
    -0.05156
    -0.04587
    -0.03733
    -0.00032
    -0.06864
    -0.02309
    -0.04302
    -0.02025
    -0.05725
    -0.02879
    -0.00601
    -0.03733
    -0.00601
    -0.01455
     0.01676
    -0.00032
    -0.04871
    -0.00886
    -0.00601
     0.00253
     0.03384
     0.01391
    -0.00601
     0.00822
     0.04238
     0.10785
     0.08792
     0.07938
     0.18471
     0.30142
     0.31850
     0.48645
     0.62593
     0.73695
     0.79957
     0.66294
     0.62878
     0.62593
     0.64586
     0.61739
     0.75118
     0.95613
     1.17532
     0.83658
     0.69994
     0.69709
     0.72271
     0.91913
     1.14116
     1.25218
     1.11554
     0.52345
     1.08138
     1.87843
     2.51607
     2.21148
     0.68286
    -1.20443
    -2.30606
    -0.94539
    -0.23659
    -0.84006
    -2.02140
    -2.45977
    -1.89046
    -1.22435
    -1.70543
    -2.93231
    -3.70658
    -3.35930
    -2.63057
    -2.08402
    -1.27559
    -0.84860
    -0.34191
    -0.26790
    -0.13696
     0.19609
     0.34696
     0.50068
     0.56331
     0.64016
     0.66863
     0.71702
     0.63447
     0.52630
     0.46937
     0.36404
     0.30711
     0.22741
     0.27295
     0.17048
     0.16763
     0.13347
     0.15055
     0.09931
     0.08508
    -0.03733
    -0.03163
    -0.05156
    -0.05725
    -0.03448
    -0.03163
    -0.01740
    -0.07433
    -0.11418
    -0.11134
    -0.06579
    -0.13696
    -0.13411
    -0.20243
    -0.22235
    -0.27359
    -0.27929
    -0.26505
    -0.25082
    -0.27359
    -0.28783
    -0.35899
    -0.38461
    -0.33622
    -0.35614
    -0.35330
    -0.33052
    -0.32483
    -0.28498
    -0.24797
    -0.27359
    -0.18250
    -0.23089
    -0.18250
    -0.15973
    -0.03163
    -0.02879
    -0.03448
    -0.02309
     0.11354
     0.09931
     0.16478
     0.18186
     0.23595
     0.25303
     0.34127
     0.30142
     0.23879
     0.22741
     0.26441
     0.30427
     0.36974
     0.36120
     0.26157
     0.26726
     0.32988
     0.28434
     0.23310
     0.24733
     0.24733
     0.18756
     0.23025
     0.27865
     0.26441
     0.19609
     0.20179
     0.20463
     0.20179
     0.19894
     0.20463
     0.13062
     0.10785
     0.10500
    -0.00032
     0.10216
     0.25872
     0.39820
     0.57754
     0.46937
     0.31565
     0.38397
     0.47506
     0.40959
     0.41244
     0.56900
     0.98745
     1.04723
     1.06146
     1.12978
     0.92198
     0.86504
     1.28349
     1.38882
     1.45429
     0.97891
     0.48929
     0.31850
     0.18471
     0.06231
     0.16194
     0.60031
     0.82234
     1.43436
     1.75603
     0.66578
    -1.29267
    -3.08887
    -3.29667
    -2.59641
    -1.58587
    -1.52609
    -1.82214
    -1.55740
    -1.55171
    -2.08687
    -2.88961
    -3.21127
    -3.19704
    -2.88676
    -2.48824
    -1.78513
    -1.29836
    -0.77175
    -0.45293
    -0.18819
     0.06800
     0.28719
     0.40674
     0.56046
     0.64870
     0.77680
     0.83658
     1.04153
     1.12408
     1.11554
     1.10131
     1.01022
     1.01876
     1.04153
     0.97606
     0.91628
     0.77965
     0.66009
     0.52915
     0.58892
     0.47506
     0.40674
     0.33273
     0.27865
     0.19325
     0.19325
     0.10500
     0.03669
     0.02530
     0.07084
     0.06800
     0.13632
     0.08508
     0.08792
     0.12493
     0.20463
     0.16763
     0.18756
     0.18471
     0.22741
     0.25018
     0.23595
     0.24449
     0.20179
     0.19609
     0.20179
     0.22456
     0.29003
     0.24164
     0.16194
     0.23025
     0.18756
     0.23595
     0.17048
     0.18471
     0.17617
     0.20748
     0.19325
     0.19894
     0.15340
     0.11070
     0.08792
     0.06515
     0.13916
     0.08508
     0.01107
     0.06231
     0.06800
     0.06800
    -0.04587
    -0.08002
    -0.12272
     0.00253
     0.01961
     0.01676
     0.01107
     0.00537
    -0.00886
    -0.05725
     0.06231
     0.06231
     0.02245
     0.01961
     0.02530
     0.07938
     0.04523
     0.08508
     0.07369
     0.18471
     0.14486
     0.20748
     0.18756
     0.14486
     0.05946
     0.09362
     0.14770
     0.20179
     0.17617
     0.13062
     0.03384
     0.00822
     0.03099
     0.03384
    -0.05725
    -0.06864
    -0.10280
    -0.08572
    -0.13696
    -0.19958
    -0.21381
    -0.22520
    -0.21097
    -0.12557
    -0.15688
    -0.17681
    -0.10849
    -0.02879
     0.00537
    -0.05156
    -0.03163
     0.00822
     0.03384
     0.08508
     0.15624
     0.15340
     0.12208
     0.12208
     0.12208
     0.20179
     0.17617
     0.11354
     0.13062
     0.18186
     0.19040
     0.11924
     0.12778
     0.11639
     0.13632
     0.12493
     0.16478
     0.13062
     0.12493
     0.12778
     0.05377
     0.10500
     0.13347
     0.09931
     0.07654
     0.08508
     0.09077
     0.10216
     0.04238
     0.01107
     0.03384
     0.04807
     0.05377
     0.01107
    -0.00317
     0.02815
    -0.03448
    -0.00601
     0.05377
     0.04238
     0.02815
    -0.00317
     0.02245
     0.00253
     0.03384
     0.01961
    -0.02309
    -0.00032
    -0.05441
     0.02245
    -0.00601
    -0.00601
    -0.01740
    -0.10564
    -0.10564
    -0.01740
    -0.05725
    -0.02594
    -0.05156
     0.00253
    -0.08856
    -0.04587
    -0.06864
    -0.03733
    -0.08572
    -0.07433
    -0.14834
    -0.16827
    -0.26790
    -0.27359
    -0.13411
    -0.13126
    -0.25082
    -0.42162
    -0.20812
     0.36120
     1.72187
     3.68317
     5.31142
     5.92628
     5.92628
     5.92628
     3.42697
     0.69140
    -0.43869
    -0.12842
     1.03299
     1.73041
     2.21717
     2.11185
     0.54907
    -2.10110
    -4.19619
    -5.70773
    -5.73051
    -5.73051
    -5.73051
    -5.42307
    -4.61180
    -3.82898
    -3.06325
    -2.45977
    -1.87338
    -1.36384
    -1.01655
    -0.76036
    -0.52125
    -0.35614
    -0.21381
    -0.13696
    -0.01171
     0.07938
     0.13062
     0.18186
     0.25587
     0.35550
     0.32134
     0.35550
     0.36120
     0.48360
     0.44375
     0.44659
     0.47221
     0.45229
     0.42952
     0.38397
     0.41528
     0.36689
     0.34127
     0.33273
     0.29288
     0.28719
     0.25303
     0.25303
     0.21317
     0.22171
     0.22741
     0.20463
     0.20179
     0.25303
     0.21602
     0.19609
     0.23879
     0.21317
     0.27295
     0.27011
     0.26157
     0.28149
     0.28149
     0.28434
     0.27580
     0.27580
     0.32704
     0.31281
     0.30711
     0.25303
     0.27295
     0.21033
     0.24449
     0.25587
     0.22171
     0.18756
     0.19040
     0.21033
     0.20748
     0.17902
     0.15909
     0.11924
     0.20463
     0.12208
     0.09646
     0.10500
     0.12493
     0.10216
     0.07084
     0.05377
     0.09931
     0.08508
     0.08792
     0.06800
     0.00253
     0.01676
     0.01676
     0.02245
    -0.03448
     0.00822
    -0.04017
    -0.02309
    -0.03733
    -0.02025
    -0.09141
    -0.08002
    -0.11134
    -0.06010
    -0.09141
    -0.12272
    -0.11418
    -0.14834
    -0.16542
    -0.10564
    -0.16258
    -0.13980
    -0.12842
    -0.12842
    -0.13696
    -0.13126
    -0.18250
    -0.21951
    -0.17112
    -0.10564
    -0.10564
    -0.13126
    -0.14550
    -0.15688
    -0.09995
    -0.13980
    -0.16542
    -0.09710
    -0.12272
    -0.11703
    -0.08572
    -0.07718
    -0.09141
    -0.13126
    -0.11134
    -0.00601
    -0.06579
    -0.05441
    -0.02594
    -0.07718
    -0.03733
    -0.02025
    -0.05156
     0.07084
     0.05377
     0.10785
     0.19894
     0.18471
     0.22741
     0.30711
     0.44944
     0.61170
     0.76257
     0.76826
     0.89636
     0.93336
     0.99029
     0.95898
     0.99029
     1.00168
     1.09277
     1.22941
     1.36604
     1.34042
     1.24649
     1.14116
     1.04153
     1.34042
     1.73041
     1.65924
     1.92398
     1.88697
     0.27580
    -1.69689
    -2.27759
    -0.86568
    -0.35045
    -0.97955
    -2.26905
    -1.89900
    -1.56879
    -1.74528
    -2.46831
    -3.07748
    -3.26821
    -3.03194
    -2.65050
    -2.25197
    -1.80506
    -1.36384
    -1.09626
    -0.83437
    -0.54117
    -0.49278
    -0.42446
    -0.31629
    -0.26790
    -0.17966
    -0.20243
    -0.14550
    -0.15404
    -0.06010
    -0.06010
    -0.00317
    -0.00032
     0.01961
     0.09646
     0.08508
     0.12778
     0.14770
     0.14770
     0.17332
     0.20463
     0.17617
     0.15909
     0.14201
     0.11070
     0.15055
     0.19040
     0.20179
     0.14486
     0.10500
     0.11354
     0.10785
     0.13062
     0.17048
     0.12493
     0.11924
     0.14201
     0.15055
     0.13916
     0.13916
     0.08223
     0.10500
     0.22456
     0.12493
     0.17048
     0.09646
     0.17617
     0.13347
     0.15909
     0.19040
     0.15055
     0.16763
     0.13916
     0.18471
     0.17048
     0.18471
     0.15055
     0.18756
     0.24449
     0.23025
     0.20179
     0.21317
     0.16478
     0.16763
     0.20463
     0.22171
     0.19609
     0.17332
     0.13632
     0.18756
     0.12208
     0.15055
     0.10785
     0.11354
     0.10500
     0.11070
     0.07654
     0.06231
     0.03099
     0.05661
     0.03384
     0.06515
     0.04238
    -0.01455
     0.01107
     0.04523
     0.03953
     0.01961
    -0.04871
    -0.02309
    -0.00317
     0.03384
    -0.00032
     0.01961
    -0.02025
    -0.02879
    -0.01171
    -0.02879
     0.01107
     0.02245
    -0.09141
    -0.01740
    -0.00317
    -0.01740
    -0.10849
    -0.03448
    -0.06864
    -0.02594
    -0.06294
    -0.03163
    -0.12842
    -0.08572
    -0.14265
    -0.10280
    -0.08287
    -0.14834
    -0.17396
    -0.13126
    -0.10849
    -0.10849
    -0.13411
    -0.19673
    -0.19104
    -0.13411
    -0.13980
    -0.15119
    -0.21097
    -0.17112
    -0.12557
    -0.14550
    -0.04302
    -0.01740
    -0.01740
    -0.06579
     0.04807
     0.16763
     0.40674
     0.58323
     0.83658
     1.23225
     1.61654
     1.85850
     2.07769
     2.61570
     3.39282
     4.48875
     4.60546
     3.87104
     2.80357
     2.63278
     2.97437
     1.18386
    -1.34960
    -0.88561
    -0.13411
    -0.77744
    -0.57248
    -0.81729
    -2.47401
    -3.50447
    -4.13072
    -4.58618
    -4.65449
    -4.31860
    -3.67242
    -3.01771
    -2.38861
    -1.75667
    -1.25567
    -1.01371
    -0.83722
    -0.62657
    -0.50986
    -0.35899
    -0.25367
    -0.22520
    -0.18535
    -0.16542
    -0.15404
    -0.10564
    -0.12272
    -0.09995
    -0.09426
    -0.11134
    -0.05441
    -0.06864
    -0.09710
    -0.09995
    -0.08572
    -0.09426
    -0.11134
    -0.07433
    -0.07148
    -0.07718
    -0.11418
    -0.05156
    -0.00886
    -0.09141
    -0.08572
    -0.03163
     0.01107
    -0.02594
    -0.02879
     0.01107
     0.03099
    -0.00317
     0.03384
     0.03669
     0.06231
     0.00822
    -0.02879
     0.06800
     0.07084
     0.07084
     0.01391
     0.03384
     0.10216
     0.04807
     0.05946
     0.09077
     0.07369
     0.08792
     0.12493
     0.15909
     0.10500
     0.10500
     0.09931
     0.08508
     0.15624
     0.20748
     0.13632
     0.15055
     0.17617
     0.15340
     0.17332
     0.12208
     0.12778
     0.16478
     0.16763
     0.17048
     0.15624
     0.12208
     0.15055
     0.10216
     0.12778
     0.14201
     0.15909
     0.13916
     0.15624
     0.14770
     0.10785
     0.08792
     0.13347
     0.11354
     0.11070
     0.09077
     0.13632
     0.06800
     0.07369
     0.04523
     0.10216
     0.12778
     0.07084
     0.04523
     0.04238
     0.07084
     0.00253
     0.03099
     0.03669
    -0.03163
     0.05377
     0.05092
     0.00537
     0.03384
    -0.03448
    -0.02879
    -0.04302
    -0.03163
     0.01676
    -0.03163
    -0.01455
     0.01107
    -0.02594
    -0.07148
    -0.02879
    -0.03733
     0.00253
    -0.00886
     0.06231
    -0.03733
    -0.05725
    -0.02309
    -0.06010
    -0.00032
     0.00822
    -0.02879
    -0.04017
    -0.06579
    -0.08287
    -0.08856
    -0.07148
    -0.10280
    -0.13126
    -0.12842
    -0.11134
    -0.22235
    -0.16827
    -0.09995
    -0.15973
    -0.03448
    -0.09141
    -0.06010
     0.06800
     0.41813
     1.04153
     1.83858
     3.12808
     4.61970
     5.87504
     5.53630
     4.07315
     2.42782
     0.99314
    -0.09710
     1.58808
     3.96783
     3.77995
     2.22856
     0.23025
    -1.03933
    -2.50247
    -3.59841
    -3.51871
    -3.09456
    -3.68950
    -4.21612
    -4.34706
    -3.97701
    -3.53863
    -3.10595
    -2.61634
    -2.22635
    -1.83352
    -1.53179
    -1.21581
    -0.99378
    -0.75182
    -0.64080
    -0.52694
    -0.42162
    -0.36753
    -0.24797
    -0.15688
    -0.12557
    -0.15688
    -0.01171
     0.03953
     0.08508
     0.13632
     0.10216
     0.14201
     0.24733
     0.25872
     0.30427
     0.30711
     0.27580
     0.21317
     0.19894
     0.21602
     0.16763
     0.12493
     0.09362
     0.09077
     0.03099
     0.00822
     0.00537
    -0.05725
    -0.06010
    -0.04302
    -0.09141
    -0.11988
    -0.04871
    -0.04587
    -0.02025
    -0.03163
     0.07938
     0.06515
     0.11924
     0.18186
     0.17048
     0.19325
     0.26726
     0.27865
     0.32419
     0.36404
     0.38112
     0.36404
     0.34981
     0.38112
     0.35835
     0.44375
     0.37258
     0.39536
     0.33558
     0.33273
     0.31565
     0.35266
     0.33273
     0.34696
     0.31850
     0.31850
     0.33273
     0.33558
     0.32134
     0.29857
     0.29857
     0.28719
     0.30711
     0.26726
     0.28149
     0.33273
     0.32988
     0.23595
     0.26726
     0.32134
     0.27580
     0.29003
     0.28149
     0.27580
     0.18756
     0.21602
     0.23595
     0.29857
     0.30996
     0.27011
     0.25303
     0.25872
     0.31850
     0.24733
     0.27580
     0.24733
     0.16763
     0.19040
     0.19609
     0.18186
     0.10785
     0.04807
     0.03953
    -0.03163
    -0.04587
    -0.11703
    -0.14265
    -0.23659
    -0.21666
    -0.26505
    -0.24797
    -0.33337
    -0.31914
    -0.27644
    -0.25936
    -0.23659
    -0.20812
    -0.28498
    -0.23659
    -0.09995
    -0.15404
    -0.07148
    -0.09710
    -0.06579
    -0.06864
    -0.08287
    -0.10849
    -0.15688
    -0.19389
    -0.19104
    -0.18819
    -0.26790
    -0.17681
    -0.07433
    -0.01455
     0.03384
     0.10500
     0.41813
     0.89351
     1.64216
     2.16878
     2.01791
     1.92113
     1.96952
     2.02645
     3.19925
     4.42328
     5.69855
     5.92628
     5.92628
     3.80272
     0.05092
    -2.73020
    -2.66473
    -1.61718
     0.03099
     0.22171
    -0.74613
    -1.58018
    -2.86684
    -4.60610
    -5.73051
    -5.73051
    -5.73051
    -5.46293
    -4.52070
    -3.64965
    -2.83837
    -2.05271
    -1.50332
    -0.99947
    -0.77459
    -0.54971
    -0.41308
    -0.24797
    -0.15404
    -0.02879
     0.01107
     0.05661
     0.10785
     0.22456
     0.27295
     0.23595
     0.27011
     0.36404
     0.44944
     0.38682
     0.49214
     0.43806
     0.51491
     0.54053
     0.51491
     0.62878
     0.60031
     0.66294
     0.67148
     0.72556
     0.74264
     0.68002
     0.76257
     0.77965
     0.87074
     0.87643
     0.87074
     0.84227
     0.87074
     0.86789
     0.79103
     0.78534
     0.75972
     0.63162
     0.49783
     0.42667
     0.34412
     0.23025
     0.14201
     0.05946
    -0.04871
    -0.12557
    -0.18535
    -0.36184
    -0.39600
    -0.46147
    -0.46147
    -0.43300
    -0.39600
    -0.40454
    -0.34760
    -0.35330
    -0.26505
    -0.18819
    -0.16258
    -0.12842
    -0.05156
    -0.02025
     0.01676
     0.06800
     0.02245
     0.07369
     0.04807
     0.09077
     0.12208
     0.15340
     0.03953
     0.03953
     0.10216
     0.13916
     0.10216
     0.07084
     0.05946
     0.11354
     0.16194
     0.15909
     0.06515
     0.09931
     0.09077
     0.07938
     0.15055
     0.08792
     0.03384
     0.06231
     0.08223
     0.05661
     0.04807
     0.00537
    -0.03448
     0.06231
     0.04238
     0.01107
    -0.03163
    -0.02594
    -0.06010
    -0.09995
    -0.03733
    -0.05725
    -0.13126
    -0.12557
    -0.13980
    -0.14834
    -0.17681
    -0.23659
    -0.25651
    -0.25367
    -0.24513
    -0.27075
    -0.27359
    -0.31060
    -0.31060
    -0.35045
    -0.33337
    -0.25936
    -0.31060
    -0.41023
    -0.34476
    -0.32483
    -0.35614
    -0.32768
    -0.40738
    -0.34191
    -0.42446
    -0.36184
    -0.34191
    -0.43300
    -0.46147
    -0.40738
    -0.43869
    -0.37322
    -0.40169
    -0.39884
    -0.36184
    -0.20527
    -0.14550
    -0.25651
    -0.18535
    -0.10564
     0.03099
     0.31281
     0.77395
     1.31196
     1.54823
     2.36235
     3.42128
     4.08738
     4.89012
     5.76403
     5.65016
     2.61285
    -0.43869
    -1.48909
    -0.16258
     0.13916
    -0.46431
    -0.37322
    -0.28783
    -0.60095
    -2.38861
    -4.30152
    -5.55971
    -5.69635
    -5.73051
    -5.02170
    -4.16773
    -3.33652
    -2.50532
    -1.84776
    -1.30121
    -0.92262
    -0.60095
    -0.34476
    -0.20243
    -0.11988
    -0.06294
    -0.03163
    -0.00601
     0.04523
     0.10216
     0.17048
     0.15909
     0.21602
     0.23879
     0.33273
     0.38112
     0.37828
     0.40959
     0.46652
     0.44375
     0.52915
     0.50068
     0.46083
     0.47221
     0.49499
     0.52061
     0.56331
     0.49214
     0.49214
     0.52915
     0.48929
     0.49783
     0.48645
     0.48360
     0.54338
     0.49783
     0.53199
     0.48929
     0.52061
     0.46083
     0.38682
     0.45513
     0.48075
     0.41813
     0.41813
     0.39536
     0.38112
     0.34127
     0.28434
     0.26157
     0.25018
     0.20463
     0.17902
     0.17902
     0.13347
     0.10500
     0.03669
     0.05377
     0.06800
     0.03384
     0.01107
    -0.02025
     0.06515
    -0.03733
     0.03669
     0.00822
     0.00537
     0.05661
     0.00537
     0.03099
     0.01391
    -0.08856
    -0.08002
    -0.07433
    -0.04587
    -0.05725
    -0.08002
    -0.13411
    -0.12272
    -0.16542
    -0.11988
    -0.19104
    -0.17112
    -0.14550
    -0.11988
    -0.14265
    -0.15404
    -0.17396
    -0.10564
    -0.15119
    -0.08856
    -0.02594
    -0.11988
    -0.06864
    -0.02879
    -0.08002
    -0.06294
    -0.03163
    -0.06010
    -0.04017
    -0.04871
     0.02245
    -0.03733
    -0.01740
    -0.01455
    -0.05725
    -0.01455
    -0.01171
    -0.02879
    -0.01455
    -0.04302
     0.00537
    -0.03163
    -0.00317
     0.01107
    -0.00886
    -0.02309
    -0.00886
    -0.03733
    -0.04017
    -0.02309
    -0.09426
    -0.11134
    -0.09995
    -0.08572
    -0.13126
    -0.08287
    -0.05725
     0.03669
     0.27865
     0.45513
     0.93621
     1.27495
     1.42298
     1.75887
     2.05492
     2.27411
     2.68401
     2.68686
     2.51037
     0.92198
    -0.04302
    -1.45493
    -2.03848
    -0.90838
    -0.21951
     0.09646
    -0.67496
    -1.89900
    -2.86114
    -3.08887
    -3.27390
    -3.39346
    -3.03763
    -2.59926
    -1.95877
    -1.23289
    -0.73189
    -0.26505
     0.01107
     0.14201
     0.24733
     0.26726
     0.33273
     0.30427
     0.29003
     0.23595
     0.21887
     0.15055
     0.19325
     0.07938
     0.15055
     0.15340
     0.12208
     0.13916
     0.15340
     0.14770
     0.13632
     0.13062
     0.17617
     0.25018
     0.24449
     0.29003
     0.31850
     0.27011
     0.27865
     0.25872
     0.25872
     0.26157
     0.26157
     0.29288
     0.26726
     0.26157
     0.20463
     0.12493
     0.11354
     0.11070
     0.16194
     0.13632
     0.13916
     0.07369
     0.03669
     0.06231
     0.04807
     0.07369
     0.06231
     0.05946
     0.05946
     0.09931
     0.09646
     0.03953
     0.09646
     0.05092
     0.11070
     0.03099
     0.07654
     0.09077
     0.06231
     0.03953
    -0.00317
     0.07369
     0.00822
     0.02815
    -0.01455
     0.01391
     0.00253
    -0.08572
    -0.00886
    -0.07433
    -0.07148
    -0.06294
    -0.04871
    -0.04587
    -0.07718
    -0.06579
    -0.07718
    -0.13126
    -0.08287
    -0.11134
    -0.09426
    -0.09710
    -0.06294
    -0.12842
    -0.15119
    -0.09141
    -0.10280
    -0.08287
    -0.11418
    -0.15973
    -0.15688
    -0.12557
    -0.14834
    -0.14834
    -0.10564
    -0.13980
    -0.13411
    -0.14834
    -0.10564
    -0.15688
    -0.13980
    -0.13411
    -0.07433
    -0.11418
    -0.07433
    -0.06010
    -0.08572
    -0.03448
    -0.08287
    -0.05725
    -0.01740
    -0.01455
    -0.04017
    -0.03448
    -0.00886
    -0.01171
    -0.04302
    -0.03733
    -0.00317
     0.00537
     0.01107
     0.00253
     0.00253
    -0.02879
     0.01676
     0.01676
    -0.02025
     0.01676
    -0.03733
     0.01961
     0.00537
     0.03669
    -0.01740
     0.00822
    -0.04302
    -0.08572
    -0.04871
    -0.09995
    -0.03733
    -0.14550
    -0.15119
    -0.17396
    -0.21097
    -0.28498
    -0.29352
    -0.30775
    -0.13126
    -0.25651
    -0.39315
    -0.47855
    -0.26505
     0.99314
     3.01991
     4.38343
     5.07515
     5.12354
     5.43382
     5.92628
     5.92628
     5.92628
     5.92628
     3.09392
    -1.69973
    -1.77090
     0.94190
     3.00283
     3.21917
     0.96183
    -1.93315
    -5.20104
    -5.73051
    -5.73051
    -5.73051
    -5.73051
    -5.73051
    -5.73051
    -5.30067
    -4.44100
    -3.54432
    -2.82983
    -2.22066
    -1.74813
    -1.38376
    -1.17312
    -0.95677
    -0.76036
    -0.66358
    -0.55256
    -0.51555
    -0.35614
    -0.29921
    -0.19958
    -0.11988
    -0.05156
    -0.02594
     0.07369
     0.17332
     0.17902
     0.27580
     0.26441
     0.37828
     0.44090
     0.47791
     0.52061
     0.48929
     0.51491
     0.48360
     0.51776
     0.58892
     0.59177
     0.48929
     0.49499
     0.54623
     0.52915
     0.50068
     0.45798
     0.46083
     0.46083
     0.49214
     0.46937
     0.39820
     0.42667
     0.40105
     0.38397
     0.40390
     0.44944
     0.36689
     0.38397
     0.40959
     0.39536
     0.37543
     0.29857
     0.34696
     0.38397
     0.34981
     0.39536
     0.26441
     0.33558
     0.27865
     0.27295
     0.36120
     0.33558
     0.24164
     0.21033
     0.25872
     0.16194
     0.17617
     0.11070
     0.18471
     0.14770
     0.18471
     0.16478
     0.05661
     0.04807
    -0.00032
     0.03384
     0.01391
     0.07654
     0.02530
    -0.00032
     0.03669
     0.03669
     0.04523
    -0.03733
    -0.06864
    -0.02309
    -0.06010
     0.02815
    -0.00886
    -0.01740
    -0.02025
    -0.02594
    -0.05156
    -0.02879
    -0.01455
    -0.05156
    -0.07718
    -0.03163
     0.00253
    -0.02879
    -0.05156
    -0.02309
    -0.04302
    -0.05156
    -0.01455
    -0.03733
    -0.02309
    -0.07433
    -0.07148
    -0.04017
    -0.00886
    -0.04871
    -0.04302
    -0.05441
    -0.01740
    -0.01740
    -0.08572
    -0.09141
    -0.05725
    -0.04871
    -0.04871
    -0.01455
    -0.08002
    -0.06864
    -0.08287
    -0.07433
    -0.01740
    -0.09710
    -0.07148
    -0.09710
    -0.03733
    -0.07433
     0.00253
    -0.08572
    -0.08572
    -0.03163
     0.01676
    -0.05156
    -0.00601
    -0.07433
    -0.05156
    -0.10849
    -0.05725
    -0.13126
    -0.24797
    -0.29637
    -0.31344
    -0.36468
    -0.42446
    -0.63511
    -0.68350
    -0.89415
    -0.78883
    -0.65788
    -0.08856
     1.05861
     3.33304
     5.92628
     5.92628
     5.92628
     5.92628
     2.85196
    -0.60949
    -1.24143
     1.14970
     2.51037
     3.58638
     2.62424
     2.08623
     0.34696
    -2.47116
    -4.21897
    -5.02170
    -5.70204
    -5.73051
    -5.73051
    -5.21243
    -4.49509
    -3.52725
    -2.79852
    -2.14380
    -1.59441
    -1.11334
    -0.75182
    -0.46431
    -0.32768
    -0.22520
    -0.17681
    -0.10849
    -0.11703
    -0.11988
    -0.01740
    -0.08572
    -0.08002
    -0.11703
    -0.04302
    -0.02025
    -0.00317
    -0.02309
    -0.05725
    -0.02309
     0.01107
     0.05092
     0.11639
     0.07938
     0.11070
     0.14770
     0.23310
     0.23025
     0.22456
     0.26726
     0.32988
     0.37258
     0.39820
     0.46652
     0.43806
     0.49214
     0.51207
     0.52630
     0.58323
     0.58608
     0.49499
     0.51207
     0.59746
     0.65724
     0.61170
     0.56900
     0.59462
     0.59746
     0.54623
     0.54053
     0.54907
     0.48075
     0.50922
     0.50068
     0.50068
     0.45513
     0.36974
     0.32988
     0.41244
     0.41813
     0.39251
     0.36974
     0.36974
     0.33842
     0.33842
     0.28719
     0.27865
     0.27865
     0.32134
     0.29288
     0.31565
     0.21602
     0.24449
     0.21887
     0.19894
     0.19894
     0.20748
     0.17048
     0.18756
     0.15055
     0.13632
     0.11354
     0.13347
     0.12493
     0.13916
     0.13916
     0.19325
     0.09077
     0.07369
     0.05946
     0.03384
     0.06515
     0.15055
     0.03669
     0.03953
     0.01391
     0.06800
     0.01676
    -0.00032
    -0.02309
    -0.02309
    -0.01455
     0.02245
    -0.00032
    -0.02309
    -0.08002
    -0.13126
    -0.02594
    -0.03163
    -0.04587
    -0.01171
    -0.08856
    -0.08856
    -0.05725
    -0.05441
    -0.08572
    -0.02594
    -0.08287
    -0.02309
    -0.05156
    -0.06864
    -0.07718
    -0.12842
    -0.11134
    -0.05156
    -0.07433
    -0.04587
     0.11354
     0.05661
    -0.09710
    -0.11988
    -0.12842
    -0.04302
    -0.09995
    -0.10564
    -0.17112
    -0.15973
    -0.21381
    -0.28783
    -0.34760
    -0.38461
    -0.39600
    -0.51555
    -0.62942
    -0.73759
    -0.79452
    -0.90269
    -0.97955
    -1.03648
    -1.15319
    -1.31544
    -1.46631
    -1.27559
    -0.65219
     0.40674
     1.79588
     2.78934
     4.06176
     4.16140
     5.12639
     5.70425
     5.92628
     5.92628
     3.71448
     1.44290
     0.01107
    -0.42446
     1.20663
     2.17732
     1.61085
    -0.00601
    -1.22435
    -3.37638
    -5.17257
    -5.73051
    -5.73051
    -5.73051
    -5.42307
    -4.45808
    -3.56710
    -2.69604
    -2.01001
    -1.38946
    -1.06779
    -0.73474
    -0.47570
    -0.26790
    -0.21951
    -0.11703
     0.07084
     0.07084
     0.09646
     0.13062
     0.18471
     0.15055
     0.15909
     0.15055
     0.24733
     0.25303
     0.28149
     0.19040
     0.19609
     0.23025
     0.22456
     0.20179
     0.29857
     0.29003
     0.22741
     0.20179
     0.29288
     0.24733
     0.23595
     0.28719
     0.27865
     0.28149
     0.35550
     0.20179
     0.20748
     0.23879
     0.28719
     0.15624
     0.18471
     0.16763
     0.10785
     0.07084
     0.15340
     0.10216
     0.04238
    -0.00886
    -0.03163
     0.05092
     0.05661
     0.01107
     0.03953
     0.01391
    -0.01171
    -0.08002
    -0.12272
    -0.06579
    -0.04587
    -0.08856
     0.04238
     0.01676
     0.01676
    -0.05725
     0.04523
     0.07938
     0.12778
     0.04238
     0.09646
     0.08792
     0.12778
     0.12208
     0.14770
     0.19325
     0.19040
     0.15909
     0.19325
     0.21887
     0.19040
     0.17048
     0.12208
     0.16194
     0.18756
     0.18186
     0.13632
     0.10500
     0.09931
     0.17048
     0.10500
     0.14201
     0.13062
     0.12208
     0.11924
     0.10216
     0.12778
     0.07084
     0.07084
     0.07369
     0.06800
     0.16194
     0.13916
     0.14201
     0.08792
     0.10500
     0.07938
     0.07084
     0.11354
     0.02815
     0.14770
     0.13347
     0.12208
     0.09646
     0.05377
     0.09077
     0.10216
     0.09646
     0.11070
     0.04523
     0.09077
     0.08508
     0.03669
     0.08508
     0.09362
     0.06800
     0.07938
     0.08508
     0.09646
     0.07654
     0.04807
     0.05092
     0.04523
     0.11639
     0.10785
     0.05661
    -0.00317
     0.00537
    -0.02879
     0.00253
    -0.01171
    -0.07433
    -0.09426
    -0.08287
    -0.10849
    -0.12842
    -0.16542
    -0.22520
    -0.31914
    -0.31914
    -0.27075
    -0.27359
     0.17332
     1.36604
     2.80072
     4.80757
     4.71933
     4.57130
     3.46113
     0.01676
    -1.98155
    -0.40454
     1.57954
     2.14316
     2.60431
     0.79388
    -0.53548
    -0.33622
    -1.36099
    -2.78998
    -3.77774
    -4.15065
    -3.88307
    -3.25397
    -2.85545
    -2.42846
    -2.10395
    -1.65134
    -1.35530
    -1.11903
    -0.89700
    -0.69204
    -0.54971
    -0.43585
    -0.36468
    -0.25367
    -0.14550
    -0.15973
    -0.10564
    -0.03733
    -0.02309
     0.01391
     0.06515
     0.18471
     0.20463
     0.23310
     0.26441
     0.30142
     0.34981
     0.46652
     0.50353
     0.44659
     0.52061
     0.57469
     0.59177
     0.71702
     0.74264
     0.75972
     0.80242
     0.79103
     0.76541
     0.69709
     0.76541
     0.73125
     0.74549
     0.69994
     0.63732
     0.54338
     0.50922
     0.52061
     0.37828
     0.38112
     0.34127
     0.22456
     0.15624
     0.11070
     0.08792
     0.07654
     0.01676
    -0.02879
    -0.07718
    -0.10564
    -0.17681
    -0.29352
    -0.40454
    -0.40738
    -0.39600
    -0.31060
    -0.33337
    -0.37607
    -0.42446
    -0.41592
    -0.41592
    -0.39030
    -0.31914
    -0.33906
    -0.25936
    -0.16827
    -0.15688
    -0.05156
    -0.06864
     0.00537
    -0.03733
     0.06515
     0.16763
     0.06800
     0.07084
     0.05377
     0.07084
     0.07369
     0.08223
     0.01961
    -0.00317
     0.04238
     0.01107
    -0.00032
     0.00537
    -0.00886
    -0.03448
    -0.10280
    -0.01171
    -0.01455
    -0.06864
    -0.06010
    -0.06579
    -0.00886
    -0.07148
    -0.07433
    -0.03448
    -0.01171
    -0.04871
    -0.00886
    -0.00886
    -0.07148
    -0.05725
    -0.06294
    -0.02025
     0.03669
     0.04523
     0.00253
     0.00822
     0.03669
     0.02245
    -0.00886
    -0.00032
     0.04523
    -0.04587
     0.01107
     0.02245
     0.03099
    -0.02594
     0.03669
     0.24733
     0.76541
     1.18102
     1.52545
     2.67832
     3.30457
     2.12324
    -0.01740
    -0.87138
    -0.89700
     0.02245
     0.56900
    -0.14265
    -0.09710
    -0.08856
    -0.22805
    -1.06494
    -3.39061
    -4.14211
    -3.14011
    -2.73305
    -2.14950
    -1.85345
    -1.14750
    -1.25851
    -1.28698
    -0.89984
    -0.51271
     0.05661
     0.41528
     0.61739
     0.75403
     0.77395
     0.93905
     1.10416
     0.99599
     0.98460
     0.94190
     0.86789
     0.73125
     0.58038
     0.46652
     0.40959
     0.28719
     0.25587
     0.23025
     0.23879
     0.22456
     0.07084
     0.08792
     0.13632
     0.04238
     0.09646
    -0.02879
     0.03099
    -0.02594
    -0.00032
     0.00253
     0.01391
     0.01391
    -0.02594
     0.04523
     0.03099
     0.03953
    -0.01171
     0.05092
     0.05661
     0.03384
     0.06231
     0.09646
     0.11639
     0.13062
     0.07938
     0.15055
     0.17332
     0.14201
     0.17332
     0.22741
     0.22741
     0.19040
     0.16194
     0.18186
     0.27011
     0.28434
     0.27011
     0.20748
     0.20748
     0.20748
     0.23595
     0.23310
     0.23310
     0.19325
     0.17617
     0.16763
     0.15055
     0.11354
     0.09646
    -0.02594
    -0.05725
     0.04523
    -0.04302
    -0.12842
    -0.17681
    -0.21097
    -0.26790
    -0.26505
    -0.31914
    -0.41308
    -0.49563
    -0.50417
    -0.60380
    -0.65788
    -0.62088
    -0.68919
    -0.68919
    -0.64080
    -0.70627
    -0.75751
    -0.66073
    -0.66358
    -0.63511
    -0.66642
    -0.54687
    -0.50986
    -0.45862
    -0.38746
    -0.35330
    -0.27359
    -0.24228
    -0.22805
    -0.12272
    -0.09426
    -0.07718
    -0.00601
    -0.04302
     0.01961
     0.01107
     0.02530
    -0.00032
     0.05661
     0.06800
     0.09931
     0.07369
     0.14486
     0.11070
     0.13347
     0.11639
     0.13916
     0.16763
     0.18186
     0.18471
     0.23310
     0.17048
     0.16763
     0.23025
     0.26726
     0.19894
     0.28149
     0.39251
     0.63162
     0.95898
     1.18671
     1.50268
     1.87843
     2.12608
     1.36604
    -0.25936
    -1.05640
    -0.13411
     0.94759
     0.34127
    -0.89984
    -2.23774
    -3.73789
    -3.76067
    -1.62003
    -1.46916
    -1.97585
    -2.83552
    -2.98924
    -2.52525
    -2.18935
    -1.65704
    -0.96531
    -0.33337
     0.10785
     0.58323
     1.20948
     1.62508
     1.90120
     2.05207
     2.06061
     1.92682
     1.77595
     1.61370
     1.40020
     1.40020
     1.26357
     1.18102
     0.97037
     0.94190
     0.89351
     0.78819
     0.72841
     0.76826
     0.77111
     0.66863
     0.62024
     0.56900
     0.57754
     0.54907
     0.39536
     0.36974
     0.31281
     0.34981
     0.19609
     0.19894
     0.17617
     0.09077
     0.03669
     0.11070
     0.13062
     0.04238
     0.12493
     0.14201
     0.16763
     0.14201
     0.11924
     0.15055
     0.17617
     0.23595
     0.25018
     0.21033
     0.25018
     0.22456
     0.14770
     0.17048
     0.22456
     0.23595
     0.19040
     0.16763
     0.08508
     0.15624
     0.05092
     0.09362
     0.06515
     0.08223
     0.05946
     0.03669
     0.04238
     0.04238
     0.04807
     0.01676
     0.05377
     0.12778
     0.02815
     0.05377
     0.04523
     0.07369
     0.13632
     0.05092
     0.10785
     0.12493
     0.14770
     0.11354
     0.17332
     0.20463
     0.17902
     0.13916
     0.19894
     0.19325
     0.18756
     0.23310
     0.15055
     0.19325
     0.17048
     0.13347
     0.08223
     0.05092
     0.00822
    -0.01740
    -0.02309
    -0.02594
    -0.15119
    -0.20527
    -0.31914
    -0.27075
    -0.41592
    -0.50132
    -0.43015
    -0.45577
    -0.45293
    -0.48139
    -0.48709
    -0.54402
    -0.53548
    -0.48139
    -0.42162
    -0.38746
    -0.30206
    -0.35899
    -0.33337
    -0.23943
    -0.09426
    -0.06864
    -0.01455
    -0.02309
     0.01391
     0.03099
     0.09077
     0.15340
     0.15624
     0.14201
     0.12493
     0.21033
     0.20463
     0.17902
     0.19040
     0.16478
     0.21317
     0.23025
     0.17048
     0.14486
     0.17902
     0.20179
     0.19325
     0.27580
     0.29857
     0.40390
     0.61739
     0.71702
     0.87928
     0.81950
     1.01876
     0.87358
     0.24164
    -0.17681
     0.06800
     0.55477
     0.42952
    -0.47855
    -0.71481
    -1.60580
    -2.76721
    -3.15150
    -1.60580
    -0.87422
    -1.32683
    -1.86199
    -1.83068
    -1.89900
    -1.52894
    -1.12188
    -0.72051
    -0.44439
    -0.11703
     0.38397
     0.76826
     1.14970
     1.45713
     1.49129
     1.53969
     1.62224
     1.52830
     1.36035
     1.07854
     1.01591
     0.97891
     0.87928
     0.82519
     0.68571
     0.59746
     0.58038
     0.50353
     0.34412
     0.32134
     0.25303
     0.21033
     0.14201
     0.09646
     0.16194
    -0.00317
     0.00537
     0.01961
     0.06515
     0.10216
     0.07938
     0.01391
    -0.02879
    -0.00317
     0.06800
     0.10216
     0.07938
     0.11354
     0.08223
     0.10216
     0.11639
     0.07938
     0.03384
     0.08508
     0.09077
     0.11924
     0.09362
     0.14486
     0.07369
     0.15055
     0.06515
     0.11639
     0.18186
     0.13062
     0.11354
     0.10785
     0.14486
     0.13632
     0.09931
     0.12778
     0.16194
     0.17617
     0.19040
     0.18471
     0.17617
     0.13632
     0.17617
     0.17902
     0.24164
     0.24449
     0.22456
     0.22741
     0.28149
     0.29573
     0.29003
     0.23879
     0.22456
     0.27865
     0.23879
     0.28434
     0.16478
     0.14770
     0.15055
     0.07654
     0.17902
     0.11639
    -0.00601
    -0.04871
    -0.03733
    -0.02594
    -0.14265
    -0.18535
    -0.23089
    -0.20527
    -0.17112
    -0.20812
    -0.26505
    -0.33337
    -0.37322
    -0.38176
    -0.37038
    -0.33337
    -0.38461
    -0.39884
    -0.38461
    -0.30491
    -0.33337
    -0.32198
    -0.29921
    -0.25936
    -0.20812
    -0.17112
    -0.06864
    -0.08002
    -0.05725
    -0.02309
    -0.00601
     0.12778
     0.10216
     0.16478
     0.12208
     0.12493
     0.14486
     0.05377
     0.07369
     0.09362
     0.06800
     0.05377
    -0.02594
    -0.04302
     0.07654
     0.30142
     0.77680
     1.50553
     2.37943
     2.81496
     3.12239
     3.32450
     1.37458
    -2.09826
    -3.16004
    -1.25567
     0.87358
     1.09562
     0.05946
    -2.52240
    -2.68465
    -2.26905
    -3.35076
    -4.29013
    -3.97985
    -3.16288
    -2.68750
    -1.96162
    -1.51471
    -1.15604
    -0.57533
     0.14770
     0.69140
     1.19240
     1.60516
     1.85566
     1.96667
     2.04069
     1.93821
     1.82719
     1.61085
     1.35181
     1.13547
     0.83088
     0.69425
     0.46083
     0.30427
     0.26726
     0.05946
    -0.05441
    -0.07718
    -0.16827
    -0.17966
    -0.23659
    -0.23659
    -0.24228
    -0.26790
    -0.20812
    -0.24228
    -0.28783
    -0.19958
    -0.23659
    -0.19104
    -0.14550
    -0.18819
    -0.16542
    -0.15404
    -0.07148
    -0.07433
    -0.07148
    -0.02309
    -0.06864
     0.00253
     0.08508
     0.06800
     0.01391
     0.02815
     0.03099
     0.11354
     0.06800
     0.12493
     0.12208
     0.15909
     0.11354
     0.10216
     0.06800
     0.08792
     0.09931
     0.13062
     0.16194
     0.11070
     0.07084
     0.08792
     0.09362
     0.05946
     0.03099
     0.08792
     0.03953
     0.03953
     0.06800
     0.01107
     0.02245
     0.05092
    -0.03733
     0.00537
     0.05092
     0.02530
     0.01391
     0.02245
     0.00822
     0.03953
     0.00822
     0.05661
     0.05946
     0.09077
     0.11924
     0.11924
     0.07938
     0.09077
     0.07654
     0.03384
     0.12208
     0.11354
     0.08223
     0.05946
     0.04523
     0.03099
     0.05092
    -0.01455
     0.00253
    -0.11703
    -0.13696
    -0.15973
    -0.08856
    -0.10280
    -0.16258
    -0.17112
    -0.12842
    -0.12842
    -0.19958
    -0.25936
    -0.26221
    -0.27359
    -0.25367
    -0.21381
    -0.31060
    -0.25936
    -0.26505
    -0.29921
    -0.34476
    -0.35899
    -0.35614
    -0.47570
    -0.33337
    -0.26790
    -0.13126
     0.20748
     0.81665
     1.65924
     2.47906
     2.76372
     3.29318
     2.13462
    -1.08772
    -3.55571
    -2.16942
     0.32704
     1.35750
     1.28634
    -0.28783
    -1.52325
    -2.59356
    -3.62118
    -3.33652
    -3.02909
    -3.44185
    -4.27590
    -4.12788
    -3.04617
    -1.53179
    -0.61234
    -0.68635
    -0.76036
    -0.67496
    -0.41877
    -0.13126
     0.40105
     0.64870
     0.80527
     0.93905
     1.19525
     1.18955
     1.15540
     1.15540
     1.08423
     0.92198
     0.88212
     0.77680
     0.62024
     0.65440
     0.60031
     0.52630
     0.51491
     0.43236
     0.42382
     0.38397
     0.35266
     0.38682
     0.29288
     0.26726
     0.27580
     0.21887
     0.19040
     0.15055
     0.20748
     0.13916
     0.22741
     0.16763
     0.16478
     0.22456
     0.18756
     0.20748
     0.23879
     0.24164
     0.21887
     0.23879
     0.25303
     0.27580
     0.27580
     0.25587
     0.30996
     0.27011
     0.24733
     0.21033
     0.23879
     0.25303
     0.26157
     0.24733
     0.17048
     0.26157
     0.22741
     0.17617
     0.16194
     0.22456
     0.21887
     0.22741
     0.24449
     0.19894
     0.21317
     0.21033
     0.17048
     0.20463
     0.21317
     0.23310
     0.17902
     0.24733
     0.18471
     0.18471
     0.10500
     0.22456
     0.20748
     0.22171
     0.18471
     0.17048
     0.19609
     0.16194
     0.14486
     0.21317
     0.21033
     0.15055
     0.18471
     0.15055
     0.17048
     0.09362
     0.08508
     0.14770
     0.14486
     0.13632
     0.11354
     0.06515
     0.04523
     0.03669
     0.02815
     0.00537
     0.04807
    -0.02025
    -0.01455
    -0.00317
     0.00537
    -0.06864
    -0.04017
     0.13916
     0.41528
     0.74264
     1.51122
     2.49899
     3.22202
     3.35866
     3.45544
     2.22571
    -0.64080
    -2.53379
    -1.09910
     1.08423
     1.82719
     1.89836
     0.21033
    -1.29267
    -1.91323
    -2.79567
    -2.94085
    -3.27105
    -4.36984
    -4.15919
    -3.29952
    -2.30036
    -1.42361
    -1.43500
    -1.48339
    -1.31544
    -0.95677
    -0.44154
    -0.02025
     0.50068
     0.54907
     0.64016
     0.81096
     1.09277
     1.39451
     1.63932
     1.73895
     1.63932
     1.52830
     1.35466
     1.20663
     1.18386
     1.16678
     1.09562
     0.89920
     0.77680
     0.71987
     0.59746
     0.46652
     0.31281
     0.12493
     0.02815
    -0.11988
    -0.11134
    -0.20527
    -0.27075
    -0.37892
    -0.50701
    -0.50132
    -0.43585
    -0.52125
    -0.54117
    -0.50417
    -0.49563
    -0.36468
    -0.30775
    -0.25936
    -0.27075
    -0.15404
    -0.12272
    -0.04871
     0.03384
     0.07654
     0.03953
     0.07369
     0.14201
     0.15909
     0.17617
     0.13062
     0.23595
     0.22741
     0.17332
     0.25018
     0.19325
     0.14770
     0.17902
     0.20748
     0.24164
     0.25872
     0.16194
     0.20463
     0.15909
     0.26157
     0.22171
     0.10785
     0.19609
     0.17048
     0.15909
     0.15055
     0.11924
     0.07654
     0.10216
     0.06231
     0.08792
     0.12778
     0.10500
     0.04807
     0.09931
     0.12208
     0.09077
     0.07654
     0.09362
     0.09362
     0.09077
     0.10216
     0.07938
     0.05377
     0.07938
    -0.00886
     0.08508
     0.04238
     0.00253
    -0.04302
    -0.04871
    -0.03163
     0.01676
    -0.05725
    -0.01455
     0.01676
     0.05661
     0.09077
     0.18186
     0.50353
     0.91344
     1.30057
     1.40874
     2.19440
     2.64701
     2.09477
     0.18471
    -0.73189
    -0.32768
     0.64870
     0.97891
     0.41813
    -0.04871
    -0.38176
    -0.55825
    -0.93969
    -1.55456
    -2.09256
    -2.31744
    -2.18935
    -1.92461
    -2.73305
    -3.01486
    -2.77005
    -1.50332
    -0.23943
     0.15909
    -0.01740
    -0.37038
    -0.49278
    -0.47855
    -0.33906
     0.07654
     0.45229
     0.71987
     0.99314
     1.14401
     1.17532
     1.15824
     0.99314
     0.89920
     0.71133
     0.60600
     0.44090
     0.36404
     0.28149
     0.19325
     0.13632
     0.07369
     0.00537
    -0.08572
    -0.05441
    -0.07718
     0.00537
    -0.01455
     0.02815
     0.01961
     0.01107
    -0.03163
     0.01391
    -0.01455
     0.02245
     0.04238
     0.15055
     0.13062
     0.09362
     0.07084
     0.09077
     0.19040
     0.20463
     0.12493
     0.11354
     0.08792
     0.13632
     0.08792
     0.08223
     0.16478
     0.18756
     0.26157
     0.21602
     0.17617
     0.13632
     0.16194
     0.08508
     0.12208
     0.10500
     0.08508
    -0.00886
    -0.05441
    -0.09426
    -0.08572
    -0.15688
    -0.19389
    -0.23374
    -0.33052
    -0.27644
    -0.26790
    -0.34476
    -0.35899
    -0.37322
    -0.33052
    -0.24513
    -0.25936
    -0.31629
    -0.32483
    -0.21951
    -0.14834
    -0.09141
    -0.12272
    -0.04871
     0.00822
    -0.00886
    -0.00886
     0.07084
     0.17902
     0.09362
     0.18186
     0.27011
     0.25303
     0.25303
     0.25872
     0.32988
     0.34412
     0.29003
     0.28719
     0.35835
     0.42098
     0.35550
     0.53484
     0.58323
     0.76541
     0.95898
     1.07854
     1.33188
     1.58523
     1.21802
    -0.04587
    -1.19019
    -1.05640
     0.09646
     0.96467
     1.04153
     0.42382
    -0.87707
    -1.27844
    -1.42646
    -1.58018
    -1.41223
    -2.10110
    -3.16857
    -2.55940
    -1.44069
    -1.32968
    -2.45408
    -2.03848
    -1.12188
    -1.04502
    -1.24997
    -1.38661
    -1.26705
    -0.93685
    -0.74043
    -0.42446
    -0.06864
     0.23595
     0.43806
     0.56331
     0.77111
     0.86504
     0.86504
     0.68571
     0.75118
     0.74264
     0.78249
     0.81096
     0.83373
     0.82519
     0.85366
     0.88782
     0.86789
     0.82804
     0.80242
     0.95329
     0.93052
     0.84227
     0.89920
     0.81950
     0.90774
     0.87074
     0.96467
     1.05007
     0.99314
     1.02730
     1.04723
     0.94475
     0.90490
     0.82804
     0.75118
     0.75972
     0.79388
     0.63732
     0.61170
     0.49214
     0.45798
     0.38112
     0.30711
     0.27011
     0.21887
     0.13916
     0.12208
     0.14486
     0.11354
     0.12778
     0.09077
     0.06515
     0.11354
     0.21317
     0.09646
     0.15340
     0.09931
     0.11070
     0.09931
     0.06231
     0.11354
     0.07084
     0.08223
     0.03953
     0.02530
    -0.00601
    -0.04587
    -0.05725
     0.02530
     0.07369
     0.08792
     0.09646
     0.13632
     0.18756
     0.20748
     0.29288
     0.35266
     0.40959
     0.41244
     0.38682
     0.34696
     0.36120
     0.32419
     0.34127
     0.41813
     0.49499
     0.38112
     0.34981
     0.24733
     0.22741
     0.27011
     0.39251
     0.44375
     0.55761
     0.73979
     0.85650
     1.09846
     1.19809
     1.04438
     0.78819
     0.44090
    -0.05156
     0.05946
     0.46367
     0.52345
     0.73410
     0.36974
    -0.42446
    -1.44923
    -2.26051
    -2.60780
    -2.53663
    -2.71881
    -2.82983
    -3.00632
    -3.45323
    -3.12303
    -2.81275
    -2.72166
    -3.07748
    -3.47031
    -2.72451
    -1.80790
    -1.46916
    -0.92831
    -0.66358
    -0.15688
     0.27295
     0.64301
     0.84796
     1.10700
     1.32050
     1.45144
     1.67348
     1.67348
     1.55107
     1.51691
     1.47991
     1.31196
     1.23225
     1.08423
     0.98745
     0.95044
     0.78534
     0.66578
     0.56046
     0.54907
     0.53199
     0.46083
     0.42382
     0.35266
     0.35266
     0.25587
     0.25587
     0.23310
     0.13916
     0.13347
     0.12778
     0.13347
     0.09077
     0.12778
     0.09362
     0.07084
     0.06231
     0.05661
     0.03953
     0.06800
     0.07084
    -0.01455
     0.06515
     0.06231
     0.00822
     0.01107
     0.01391
     0.06515
    -0.01171
     0.05377
     0.02245
     0.00537
     0.01107
    -0.02025
    -0.00886
    -0.01740
     0.02245
     0.01391
     0.06231
     0.01961
     0.00537
    -0.06010
    -0.02594
    -0.00886
     0.07084
    -0.00886
     0.03384
    -0.00317
     0.01107
     0.06515
    -0.00886
     0.00822
     0.01961
    -0.04871
     0.01961
     0.02245
    -0.02594
     0.03384
     0.04807
     0.02245
     0.07654
     0.17902
     0.19325
     0.14201
     0.21033
     0.24164
     0.16194
     0.12208
     0.07938
    -0.11703
    -0.19673
     0.18471
     0.48075
     0.54338
     0.27011
     0.00537
     0.08792
    -0.09995
    -0.37892
    -0.04587
     0.25018
     0.17617
     0.17902
     0.27295
     0.50068
     0.89351
     1.06430
     1.14686
     1.25218
     1.42867
     1.24364
    -0.11134
    -1.19873
    -1.54886
    -0.82298
    -0.00317
    -0.40169
    -0.96247
    -0.86568
    -0.70627
    -0.71481
    -1.24143
    -1.62288
    -1.62572
    -1.44639
    -0.96247
    -0.61234
    -0.23089
     0.10785
     0.44659
     0.66863
     0.76826
     0.81665
     0.68002
     0.54338
     0.43521
     0.28719
     0.16478
    -0.02025
    -0.10849
    -0.15973
    -0.18535
    -0.27359
    -0.37607
    -0.34191
    -0.31914
    -0.38176
    -0.37322
    -0.37892
    -0.38176
    -0.37607
    -0.30775
    -0.31629
    -0.24797
    -0.33337
    -0.26505
    -0.19673
    -0.11418
    -0.09995
    -0.10564
    -0.06579
    -0.00317
     0.02245
     0.03384
     0.09362
     0.00822
     0.12493
     0.07654
     0.16763
     0.17332
     0.11354
     0.13062
     0.24164
     0.19894
     0.19609
     0.12208
     0.07084
     0.02530
     0.12208
    -0.00317
    -0.09710
    -0.00032
     0.07938
     0.07369
     0.08223
     0.06800
     0.09931
     0.09646
     0.16194
     0.24733
     0.37258
     0.39536
     0.46083
     0.44375
     0.44944
     0.59177
     0.56615
     0.58323
     0.53199
     0.59177
     0.46083
     0.49214
     0.47506
     0.44090
     0.28149
     0.24733
     0.19040
     0.22456
     0.16194
     0.07654
     0.10216
     0.03384
    -0.11703
    -0.40738
    -0.44154
    -0.43585
    -0.30775
    -0.20243
    -0.11134
    -0.15973
    -0.37892
    -0.57533
    -0.47285
    -0.36184
    -0.26221
    -0.46147
    -0.26790
     0.14770
     0.25018
     0.13062
     0.06515
     0.18471
     0.49499
     0.70848
     0.87358
     0.89351
     0.99029
     0.95329
     1.05292
     1.42298
     1.53115
     1.46852
     1.43721
     1.10700
     0.55192
    -0.31914
    -0.74613
    -0.81729
    -1.24143
    -2.23205
    -2.96077
    -3.19135
    -2.28329
    -1.36668
    -1.30121
    -2.24343
    -3.25682
    -3.94285
    -3.69235
    -2.61634
    -1.62572
    -0.77744
    -0.32198
     0.04238
     0.17617
     0.25303
     0.47221
     0.72556
     0.81665
     0.87074
     1.04153
     1.10700
     1.07854
     0.94475
     0.90774
     0.77395
     0.69425
     0.74833
     0.69994
     0.52630
     0.45513
     0.26441
     0.20463
     0.23025
     0.02245
    -0.02879
    -0.04302
    -0.08287
    -0.13411
    -0.07718
    -0.13411
    -0.12842
    -0.07148
    -0.05725
    -0.02309
     0.01391
     0.03953
     0.06231
     0.07084
     0.12208
     0.20463
     0.15909
     0.16478
     0.17048
     0.17048
     0.20179
     0.19894
     0.18756
     0.22741
     0.23595
     0.20748
     0.13632
     0.15624
     0.24164
     0.17617
     0.15909
     0.20463
     0.17332
     0.15055
     0.17902
     0.19325
     0.24733
     0.19609
     0.15340
     0.21317
     0.23595
     0.21033
     0.17902
     0.18471
     0.19040
     0.15055
     0.07084
     0.12208
     0.03384
    -0.01455
    -0.00886
     0.06800
     0.04523
     0.01676
    -0.03733
    -0.02025
     0.00253
    -0.05725
    -0.08002
    -0.12557
    -0.06864
    -0.08287
    -0.05725
     0.07369
    -0.02594
    -0.04302
    -0.07433
    -0.04587
    -0.07718
    -0.06294
    -0.02879
    -0.00317
    -0.09710
    -0.04871
    -0.00886
    -0.01740
     0.00537
    -0.02594
    -0.00032
     0.07369
     0.06800
     0.03953
     0.11924
     0.09931
     0.17902
     0.28719
     0.40105
     0.40105
     0.40674
     0.33558
     0.44375
     0.70848
     0.06800
    -1.05925
    -1.73959
    -2.14380
    -1.64850
    -1.09056
    -1.42077
    -2.58787
    -2.44554
    -1.15034
    -1.15319
    -1.18450
    -1.17881
    -1.15034
    -0.97670
    -0.56964
     0.39536
     1.03584
     1.51691
     1.86420
     2.03784
     2.32534
     2.36520
     2.30257
     2.19440
     2.00653
     1.80442
     1.50268
     1.23510
     0.98175
     0.77680
     0.51491
     0.33842
     0.17048
     0.05661
    -0.06864
    -0.09141
    -0.17112
    -0.18819
    -0.31060
    -0.25651
    -0.21097
    -0.20243
    -0.25936
    -0.18535
    -0.12557
    -0.06864
    -0.08572
    -0.03448
     0.02530
     0.07654
     0.04238
     0.17332
     0.28434
     0.15909
     0.16194
     0.21033
     0.12778
     0.06515
     0.08792
     0.05946
     0.07084
    -0.03163
    -0.08002
    -0.09995
    -0.15973
    -0.22805
    -0.27359
    -0.32483
    -0.30206
    -0.40454
    -0.40738
    -0.35899
    -0.38461
    -0.38176
    -0.34191
    -0.31344
    -0.25082
    -0.21666
    -0.21951
    -0.23374
    -0.22805
    -0.11703
    -0.13696
    -0.01740
     0.01961
     0.01961
     0.10216
     0.07084
     0.05946
     0.06800
     0.05661
     0.11924
     0.09931
     0.17902
     0.19040
     0.16763
     0.19894
     0.16478
     0.19894
     0.25587
     0.32419
     0.28719
     0.30427
     0.32704
     0.32134
     0.34696
     0.39820
     0.37258
     0.36404
     0.37543
     0.36689
     0.39251
     0.34981
     0.35835
     0.28434
     0.23310
     0.24733
     0.28434
     0.14770
     0.13916
     0.10500
     0.13632
     0.11639
     0.05946
     0.05946
     0.09931
     0.09646
     0.05377
    -0.00886
    -0.00032
     0.02530
    -0.03163
    -0.07433
    -0.04302
    -0.04017
    -0.06294
    -0.11703
    -0.17112
    -0.23089
    -0.20812
    -0.18819
    -0.14834
    -0.09710
     0.00822
     0.19894
     0.44375
     0.72271
     0.50068
     0.71133
     0.19609
    -1.60295
    -3.36784
    -5.61664
    -5.73051
    -5.51701
    -3.48455
    -2.87822
    -2.84976
    -2.09256
    -1.86199
    -1.71681
    -2.66757
    -2.65050
    -0.96531
     0.04523
     1.06146
     2.15170
     3.66609
     4.85881
     5.48791
     5.69571
     5.34558
     4.74779
     4.18986
     3.66324
     3.07400
     2.50183
     1.90974
     1.41159
     1.00737
     0.71133
     0.56046
     0.30142
     0.13916
     0.01961
    -0.04871
    -0.13980
    -0.22520
    -0.30206
    -0.36753
    -0.41023
    -0.37892
    -0.38461
    -0.35614
    -0.45008
    -0.39030
    -0.41592
    -0.41023
    -0.39884
    -0.45577
    -0.37322
    -0.47285
    -0.44723
    -0.40738
    -0.40738
    -0.45862
    -0.41877
    -0.45862
    -0.43300
    -0.43015
    -0.48139
    -0.44439
    -0.37892
    -0.42446
    -0.32768
    -0.34191
    -0.27929
    -0.28213
    -0.26505
    -0.25651
    -0.23943
    -0.24513
    -0.19958
    -0.12557
    -0.10564
    -0.19104
    -0.13411
    -0.07433
    -0.09141
    -0.05156
    -0.09995
    -0.04302
    -0.10849
    -0.06579
     0.03099
     0.02530
    -0.02879
    -0.00601
     0.03669
     0.10785
     0.05946
     0.08223
     0.05661
     0.11924
     0.11639
     0.08792
     0.14486
     0.09646
     0.04238
     0.06515
     0.09362
     0.27011
     0.18471
     0.00822
    -0.00601
    -0.01171
     0.10500
     0.17902
     0.11639
     0.06800
    -0.03733
    -0.07718
     0.06800
     0.09077
     0.09646
     0.16478
     0.07084
     0.10785
     0.21602
     0.26726
     0.03669
    -0.60664
    -1.29267
    -1.76805
    -1.26990
    -0.04302
    -0.27075
    -1.75667
    -2.93515
    -3.41338
    -2.77859
    -1.67981
    -0.65788
    -0.57818
    -0.83152
    -0.98524
    -1.00517
    -0.82014
    -0.76036
    -0.47285
     0.11639
     0.40105
     0.83373
     1.33758
     1.50837
     1.92398
     1.56246
     1.02445
     0.55477
     0.58323
     0.86220
     0.66578
     0.65724
     0.62308
     0.68002
     0.87928
     0.77395
     0.70279
     0.64870
     0.54053
     0.40674
     0.24733
     0.21887
     0.17617
     0.10500
     0.05092
     0.17048
     0.27295
     0.26726
     0.52915
     0.83373
     0.83088
     0.58892
     0.30142
     0.33273
     0.34981
     0.34127
     0.42667
     0.51776
     0.44090
     0.49214
     0.40959
     0.20748
    -0.02309
    -0.23089
    -0.39030
    -0.45862
    -0.46431
    -0.45862
    -0.47001
    -0.45862
    -0.52694
    -0.40454
    -0.40169
    -0.29637
    -0.27929
    -0.27929
    -0.21381
    -0.19673
    -0.13126
    -0.11134
    -0.14265
    -0.03448
    -0.01171
    -0.01171
    -0.06010
    -0.03163
    -0.09995
    -0.09995
    -0.19958
    -0.19104
    -0.20812
    -0.30206
    -0.27929
    -0.30775
    -0.30775
    -0.37607
    -0.32483
    -0.36753
    -0.32483
    -0.38461
    -0.35899
    -0.21097
    -0.20812
    -0.13696
    -0.14265
    -0.00317
     0.04523
     0.06515
     0.22171
     0.27295
     0.45229
     0.54907
     0.68002
     0.77680
     0.87074
     0.98460
     0.98460
     1.05292
     0.78819
     0.32988
    -0.11703
    -0.97385
    -0.43300
     0.42382
     0.26157
    -0.24797
    -0.94539
    -1.35245
    -1.42646
    -1.50047
    -1.54886
    -1.63711
    -1.53179
    -1.65419
    -1.69119
    -1.52894
    -1.29836
    -1.34106
    -1.12188
    -1.34106
    -1.33252
    -1.07064
    -1.45493
    -1.44923
    -0.68635
    -0.69773
    -0.68919
    -0.34191
    -0.17966
    -0.27075
    -0.27644
     0.14770
     0.29573
     0.48645
     0.63162
     0.80811
     0.82519
     0.87074
     1.01307
     1.03299
     0.98175
     1.09846
     0.99883
     0.87358
     0.75118
     0.71133
     0.65440
     0.63447
     0.54623
     0.41244
     0.37828
     0.43236
     0.38682
     0.30427
     0.28434
     0.27865
     0.18471
     0.22171
     0.21317
     0.18471
     0.11354
     0.14201
     0.07938
     0.02245
     0.10785
     0.11070
     0.07369
     0.12778
     0.22171
     0.13632
     0.19894
     0.16478
     0.15055
     0.08792
     0.14201
     0.15909
     0.13916
     0.16763
     0.15909
     0.17902
     0.14770
     0.16763
     0.14486
     0.17332
     0.23025
     0.14201
     0.15909
     0.16763
     0.21887
     0.20463
     0.25303
     0.28719
     0.50353
     0.88782
     1.13262
     1.35181
     1.28919
     0.72841
    -0.13411
    -0.58102
    -0.36184
     0.77111
     0.82804
     0.66578
     0.29003
    -0.01455
    -0.33052
    -0.58387
    -0.85145
    -1.28413
    -1.82783
    -2.19504
    -2.37722
    -1.86199
    -1.28983
    -0.76036
    -0.16258
    -0.54117
    -0.80021
    -0.72905
    -0.39884
     0.02245
     0.23595
     0.43236
     0.86220
     1.23225
     1.66494
     1.83004
     1.78734
     1.79019
     1.69055
     1.40590
     1.22941
     0.87358
     0.48645
     0.31565
     0.21602
    -0.06294
    -0.25082
    -0.16258
    -0.28783
    -0.52979
    -0.79452
    -0.84576
    -0.88276
    -0.76036
    -0.74613
    -0.70912
    -0.64080
    -0.42162
    -0.33337
    -0.23943
    -0.29352
    -0.09995
    -0.01171
    -0.07718
    -0.02879
     0.08508
     0.17617
     0.13062
     0.16763
     0.20463
     0.15909
     0.18756
     0.05946
     0.07654
     0.04807
     0.01391
    -0.13980
    -0.13980
    -0.46431
    -0.20243
     0.26726
     0.25303
    -0.04302
    -0.14834
    -0.08572
    -0.16542
    -0.26505
    -0.17966
     0.06800
     0.16194
     0.04238
     0.12208
     0.12208
     0.13632
     0.20463
     0.31850
     0.19040
     0.22171
     0.14770
     0.17048
     0.18756
     0.12778
     0.24164
     0.24449
     0.25303
     0.26726
     0.25018
     0.19609
     0.12778
     0.08223
     0.13347
     0.03384
     0.09646
     0.06515
     0.16478
     0.07654
     0.14486
     0.13062
     0.18756
     0.22741
     0.15624
     0.21887
     0.24449
     0.23310
     0.29857
     0.27295
     0.28149
     0.26726
     0.19040
     0.23595
     0.27011
     0.26157
     0.19325
     0.13916
     0.10216
     0.03669
    -0.00601
     0.04238
     0.10216
     0.09077
     0.15909
     0.13916
     0.17048
     0.04807
     0.14770
     0.23025
     0.30996
     0.34127
     0.19609
     0.04523
    -0.23089
    -0.57533
    -0.87138
    -1.42077
    -2.12672
    -2.64765
    -2.77005
    -2.38007
    -2.17227
    -1.89046
    -1.93600
    -2.36299
    -2.39146
    -2.10110
    -1.54602
    -1.17312
    -0.79737
    -0.47570
     0.04807
     0.70563
     1.37743
     1.67632
     1.80442
     1.85281
     1.78449
     1.75603
     1.57100
     1.55676
     1.52261
     1.39166
     1.14401
     1.15824
     1.05292
     0.97606
     1.00737
     1.01591
     0.92767
     0.87074
     0.78819
     0.63162
     0.60885
     0.96467
     1.09846
     0.97606
     0.85366
     0.97321
     0.82804
     0.75118
     0.55761
     0.46937
     0.38966
     0.42952
     0.30711
     0.27865
     0.25018
     0.37258
     0.24733
     0.12493
     0.03953
    -0.06294
    -0.32768
    -0.41308
    -0.33052
    -0.24228
    -0.11703
    -0.19958
    -0.33622
    -0.37038
    -0.36468
    -0.36468
    -0.39030
    -0.46147
    -0.42162
    -0.29067
    -0.23089
    -0.25936
    -0.23943
    -0.15119
    -0.03163
     0.14486
     0.10500
     0.03099
     0.07654
     0.07654
    -0.03448
     0.03384
     0.16194
     0.20179
     0.26726
     0.18756
     0.13347
     0.06231
     0.01391
    -0.03733
    -0.06010
    -0.04302
    -0.02879
    -0.00601
    -0.06579
    -0.05725
    -0.11418
    -0.08856
    -0.08572
    -0.10849
    -0.08287
    -0.03163
    -0.10280
    -0.09710
    -0.14550
    -0.12272
    -0.09995
    -0.12557
    -0.11134
    -0.19104
    -0.18819
    -0.19958
    -0.12842
    -0.21097
    -0.15119
    -0.18535
    -0.21951
    -0.21381
    -0.14550
    -0.20243
    -0.24797
    -0.16827
    -0.15404
    -0.05156
     0.16478
     0.20748
     0.22171
     0.47506
     0.63732
     0.52061
     0.15055
    -0.24513
    -0.98809
    -1.65134
    -2.01571
    -2.10110
    -1.76805
    -1.97016
    -2.94939
    -4.79113
    -5.73051
    -5.33198
    -4.01401
    -3.58418
    -3.38776
    -3.11164
    -2.97501
    -2.17227
    -1.22435
    -1.01371
    -0.20243
     0.84796
     1.73325
     2.56446
     3.15655
     3.62054
     3.87104
     4.05038
     3.99345
     3.85112
     3.48675
     3.08254
     2.72387
     2.45913
     2.10616
     1.72187
     1.40874
     1.20948
     0.92767
     0.72841
     0.53769
     0.31850
     0.20748
     0.20179
     0.15909
     0.10785
     0.15909
     0.07938
     0.07654
     0.19325
     0.24449
     0.19609
     0.27865
     0.33273
     0.35835
     0.31565
     0.37828
     0.37543
     0.39536
     0.37828
     0.35835
     0.28719
     0.31565
     0.19325
     0.17902
     0.13916
     0.13062
     0.05092
     0.08223
     0.05661
     0.07654
     0.02530
     0.01676
    -0.00886
     0.01391
     0.05092
     0.09931
     0.04523
     0.05661
     0.02245
     0.02815
     0.01107
     0.08508
    -0.00886
    -0.00601
    -0.05156
    -0.00886
    -0.00317
    -0.01740
    -0.17396
    -0.16258
    -0.08002
    -0.03448
    -0.06864
    -0.13126
    -0.07433
    -0.11418
    -0.05156
    -0.01740
    -0.00032
    -0.04871
    -0.00601
     0.00537
     0.07084
     0.11354
     0.08223
     0.12208
     0.11639
     0.11924
     0.08223
     0.09646
     0.14486
     0.05092
     0.00822
     0.07654
     0.13347
     0.03953
    -0.02025
    -0.02309
    -0.03448
    -0.03448
    -0.14834
    -0.11988
    -0.15688
    -0.14265
    -0.24228
    -0.24797
    -0.21381
    -0.25936
    -0.30775
    -0.30206
    -0.35045
    -0.35045
    -0.32483
    -0.24228
     0.05661
     0.34981
     0.40959
     0.19609
    -0.28783
    -1.59156
    -3.02340
    -3.55571
    -3.14865
    -2.83837
    -4.00263
    -4.95339
    -4.30152
    -2.43415
    -1.09341
    -1.33252
    -2.34876
    -3.10310
    -2.86684
    -1.93885
    -0.67212
     0.64301
     1.82150
     2.66409
     3.16793
     3.47537
     3.42413
     3.36435
     3.20494
     2.99429
     2.73810
     2.40790
     2.08623
     1.84712
     1.61085
     1.28919
     0.98175
     0.83088
     0.69994
     0.51776
     0.38682
     0.20463
     0.09077
    -0.00601
    -0.02309
    -0.02309
    -0.18250
    -0.25082
    -0.29067
    -0.30206
    -0.23943
    -0.26221
    -0.29067
    -0.29352
    -0.28213
    -0.27075
    -0.17966
    -0.18535
    -0.12272
    -0.16827
    -0.06010
     0.01391
     0.02245
     0.01961
     0.07084
     0.03384
     0.09077
     0.09931
     0.12778
     0.09931
     0.11354
     0.09646
     0.09362
     0.11354
     0.08508
     0.09646
     0.01107
     0.07084
    -0.00032
     0.01391
     0.01676
    -0.02594
    -0.07433
    -0.08572
    -0.06864
    -0.03163
    -0.02025
    -0.08856
    -0.10564
    -0.06010
    -0.09995
    -0.07148
    -0.12272
    -0.10564
    -0.04302
    -0.09710
    -0.04587
    -0.05441
    -0.06579
    -0.10280
    -0.12842
    -0.07148
    -0.10849
    -0.11703
    -0.08287
    -0.07433
    -0.11988
    -0.12272
    -0.08572
    -0.01740
     0.01107
     0.00537
    -0.02025
    -0.05441
    -0.01740
    -0.03163
     0.04523
     0.02530
     0.06231
     0.06800
     0.06515
     0.02815
    -0.05156
    -0.03733
    -0.07148
    -0.12842
    -0.09710
    -0.20812
    -0.18819
    -0.40738
    -0.39600
    -0.43300
    -0.42446
    -0.39884
    -0.27644
    -0.27929
    -0.21951
    -0.15404
    -0.04871
     0.09362
     0.47791
     0.94475
     1.02730
    -0.14834
    -2.01571
    -2.74159
    -2.78428
    -4.20758
    -5.73051
    -5.73051
    -5.73051
    -3.06610
    -1.75097
    -1.75097
    -1.58872
    -1.92177
    -1.58587
    -2.14665
    -2.42561
    -0.18819
     1.78734
     3.77995
     5.18901
     5.88928
     5.92628
     5.76972
     5.49075
     4.97837
     4.32650
     3.63762
     2.90605
     2.11185
     1.60800
     0.88782
     0.58323
     0.35266
     0.04238
    -0.06294
    -0.10564
    -0.26790
    -0.39030
    -0.44154
    -0.52409
    -0.55540
    -0.56964
    -0.63226
    -0.65788
    -0.68350
    -0.68350
    -0.59810
    -0.62372
    -0.57533
    -0.51555
    -0.55256
    -0.50417
    -0.46431
    -0.36184
    -0.37038
    -0.28498
    -0.26790
    -0.18819
    -0.19104
    -0.13980
    -0.13126
    -0.13126
    -0.10564
    -0.10564
    -0.04871
    -0.01455
    -0.00886
    -0.06864
    -0.03733
    -0.08287
    -0.08572
    -0.06864
    -0.02025
     0.06515
     0.20748
     0.21602
     0.21033
     0.23025
     0.26726
     0.19325
     0.31850
     0.39536
     0.47506
     0.50353
     0.48075
     0.48645
     0.41244
     0.36404
     0.40674
     0.42098
     0.38682
     0.32704
     0.22741
     0.25587
     0.25303
     0.14201
     0.17332
     0.15909
     0.16763
     0.15340
     0.21602
     0.16478
     0.19325
     0.04807
     0.13632
     0.23025
     0.22741
     0.18471
     0.13916
     0.10500
     0.16478
     0.13347
     0.12493
     0.09077
     0.11924
     0.07084
     0.05661
     0.11924
     0.09931
     0.03953
    -0.01455
    -0.00317
     0.03953
     0.04238
    -0.01740
    -0.01455
     0.00537
     0.01676
     0.01961
    -0.00032
     0.07084
     0.02245
    -0.04017
     0.03099
    -0.01740
    -0.02309
    -0.02594
    -0.07433
    -0.05156
    -0.10280
    -0.05441
    -0.06864
    -0.12272
    -0.13696
    -0.17966
    -0.20812
    -0.23943
    -0.37892
    -0.39884
    -0.31914
    -0.10849
     0.20179
     0.42382
     0.56046
     0.44659
     0.00822
    -0.47285
    -2.17796
    -3.66104
    -3.55002
    -3.63826
    -4.75982
    -4.51217
    -3.48739
    -2.01001
    -0.62942
    -1.18735
    -2.44269
    -2.42561
    -2.28613
    -1.71112
    -0.63226
     1.00737
     2.45629
     3.30742
     3.95644
     4.51153
     4.36350
     4.04468
     3.74579
     3.42982
     3.06546
     2.76657
     2.27695
     1.69340
     1.24933
     0.95044
     0.68002
     0.39820
     0.22741
    -0.04302
    -0.17112
    -0.29637
    -0.43300
    -0.45293
    -0.49563
    -0.59241
    -0.57818
    -0.51555
    -0.45577
    -0.52979
    -0.52409
    -0.51271
    -0.45008
    -0.43869
    -0.44439
    -0.39600
    -0.41877
    -0.38176
    -0.48139
    -0.43015
    -0.35330
    -0.36753
    -0.41308
    -0.33906
    -0.33052
    -0.37322
    -0.46147
    -0.46716
    -0.42446
    -0.40738
    -0.39030
    -0.33906
    -0.32198
    -0.31914
    -0.37322
    -0.37607
    -0.28783
    -0.33052
    -0.35045
    -0.27644
    -0.27359
    -0.29067
    -0.27929
    -0.27075
    -0.18819
    -0.15119
    -0.21666
    -0.14265
    -0.15404
    -0.19104
    -0.13411
    -0.14550
    -0.13126
    -0.06864
    -0.11988
    -0.02309
    -0.02309
    -0.04017
    -0.10280
    -0.08856
    -0.08002
    -0.04871
    -0.00317
    -0.02025
    -0.06010
    -0.00032
     0.03669
     0.04523
     0.06800
     0.09646
     0.05946
     0.09362
     0.14486
     0.16194
     0.13347
     0.14770
     0.06800
     0.17332
     0.23025
     0.20748
     0.14201
     0.12493
     0.14770
     0.09362
     0.19040
     0.10500
     0.10216
     0.05377
     0.05092
     0.02815
    -0.08002
    -0.31060
    -0.52125
    -0.52694
    -0.34760
     0.11354
     0.82804
     1.36320
     1.57384
     1.24079
     1.26357
     2.03215
     3.00283
     3.27326
     2.94590
     2.10900
     1.43151
     1.35750
     1.33188
     0.95898
    -0.06864
    -0.78883
    -0.01171
    -0.50417
    -1.01655
    -2.41423
    -3.57564
    -4.03394
    -3.82329
    -3.47316
    -2.58218
    -1.54317
    -1.08772
    -1.17596
    -1.06210
    -0.66927
    -0.27075
     0.24733
     0.71417
     1.18386
     1.42298
     1.42867
     1.38882
     1.35181
     1.25503
     1.08423
     0.89066
     0.73979
     0.64586
     0.39536
     0.31850
     0.19040
     0.13632
     0.15909
     0.07084
     0.01107
     0.01107
    -0.00032
    -0.03163
    -0.04302
    -0.08002
    -0.14265
    -0.23089
    -0.14550
    -0.17112
    -0.15688
    -0.25367
    -0.34191
    -0.37322
    -0.36184
    -0.40454
    -0.38746
    -0.47001
    -0.48709
    -0.51555
    -0.49847
    -0.46431
    -0.41877
    -0.49563
    -0.47855
    -0.47285
    -0.45862
    -0.40454
    -0.40169
    -0.37607
    -0.32198
    -0.33052
    -0.28213
    -0.27075
    -0.31060
    -0.24513
    -0.24228
    -0.17966
    -0.09995
    -0.12557
    -0.12842
    -0.12557
    -0.04017
    -0.03163
     0.04807
     0.02815
     0.03953
     0.03384
     0.10500
     0.07938
     0.13916
     0.17617
     0.14486
     0.17048
     0.18756
     0.21033
     0.16478
     0.13916
     0.16763
     0.19040
     0.20748
     0.18186
     0.18471
     0.21887
     0.21602
     0.17332
     0.16478
     0.16478
     0.22741
     0.15909
     0.17617
     0.17332
     0.08508
     0.08508
     0.09362
     0.03669
    -0.02879
    -0.04871
    -0.11988
    -0.09426
    -0.21381
    -0.17112
    -0.23659
    -0.23659
    -0.35330
    -0.35614
    -0.25651
    -0.28213
    -0.30491
    -0.35330
    -0.26221
    -0.21666
    -0.20812
    -0.25082
    -0.21666
    -0.14834
    -0.10564
    -0.06864
    -0.02879
    -0.02879
    -0.05441
    -0.04871
    -0.02025
     0.00253
    -0.02309
    -0.07433
    -0.02594
    -0.14265
    -0.11134
    -0.11988
    -0.14834
    -0.09426
    -0.19958
    -0.17681
    -0.18819
    -0.13126
     0.13347
     0.27295
     0.86789
     1.78449
     3.09962
     3.96498
     4.52576
     3.17647
     0.92198
    -1.00232
    -1.01371
     0.72556
     1.05861
     0.17332
     0.11354
     0.87643
     0.20179
    -0.91408
    -2.21212
    -3.12303
    -3.41053
    -3.09741
    -2.66188
    -2.15804
    -1.52609
    -1.09626
    -0.66358
    -0.25936
     0.03384
     0.19609
     0.27011
     0.31850
     0.42382
     0.41813
     0.32988
     0.35835
     0.29573
     0.27295
     0.30427
     0.30711
     0.26157
     0.15909
     0.19040
     0.15624
     0.12493
     0.16194
     0.11070
     0.10216
     0.09646
     0.04238
     0.01391
     0.11924
     0.04238
     0.03953
     0.01391
    -0.01171
    -0.00886
    -0.09141
    -0.07433
    -0.04871
    -0.10280
    -0.06579
    -0.09426
    -0.06864
    -0.13696
    -0.12842
    -0.19104
    -0.16258
    -0.10849
    -0.05156
    -0.11134
    -0.09426
    -0.07148
    -0.01455
    -0.02594
     0.00253
     0.01676
    -0.02025
    -0.01171
     0.00253
    -0.01455
    -0.01740
     0.02815
    -0.04302
    -0.02594
    -0.04302
    -0.03448
    -0.06294
    -0.11988
    -0.11988
    -0.11134
    -0.13126
    -0.13126
    -0.05441
    -0.10564
    -0.11988
    -0.13696
    -0.09710
    -0.02309
    -0.05441
    -0.03448
    -0.00317
    -0.04017
    -0.07433
     0.00537
     0.01676
     0.00253
     0.00253
    -0.00317
     0.08792
     0.05661
     0.09362
     0.01107
     0.05092
     0.05946
     0.09362
     0.08223
     0.16763
     0.09931
     0.12778
     0.15055
     0.15055
     0.15340
     0.19325
     0.11070
     0.11354
     0.12493
     0.01676
     0.01676
    -0.05156
    -0.13696
    -0.21381
    -0.26221
    -0.15404
    -0.21951
    -0.27075
    -0.20527
    -0.15688
    -0.26221
    -0.25367
    -0.29067
    -0.20527
    -0.16827
    -0.11418
    -0.02309
     0.01961
     0.08792
     0.03384
     0.07369
     0.17332
     0.20748
     0.22741
     0.27295
     0.26441
     0.37258
     0.41528
     0.52345
     0.57469
     0.59746
     0.59177
     0.87358
     1.64786
     2.64132
     3.67463
     4.61970
     5.52207
     5.41959
     3.77141
     1.39451
    -0.32768
    -0.35899
    -0.19389
    -0.41023
    -0.32768
     0.62308
     0.36404
    -0.71197
    -2.77290
    -4.41823
    -5.03024
    -5.33483
    -5.07579
    -4.32998
    -3.43900
    -2.76721
    -2.08972
    -1.56879
    -1.06779
    -0.87138
    -0.51271
    -0.28783
    -0.17396
    -0.05441
    -0.05156
    -0.04587
    -0.05441
    -0.00886
     0.01391
     0.07084
     0.04807
     0.01107
     0.01391
     0.08223
     0.12208
     0.10500
     0.11354
     0.16478
     0.25872
     0.27580
     0.22456
     0.25018
     0.24449
     0.26157
     0.21887
     0.29857
     0.36689
     0.26441
     0.24164
     0.25587
     0.26157
     0.30711
     0.26441
     0.17048
     0.23595
     0.24449
     0.18756
     0.21602
     0.25018
     0.20179
     0.18471
     0.15340
     0.20463
     0.20463
     0.17048
     0.15624
     0.21602
     0.17048
     0.12493
     0.15340
     0.15055
     0.16763
     0.12208
     0.11354
     0.07654
     0.08508
     0.04807
     0.08223
     0.08223
     0.04807
    -0.02879
     0.03384
     0.05946
     0.00253
    -0.03733
    -0.05441
    -0.00317
     0.01391
     0.01961
    -0.04017
    -0.06010
    -0.05441
     0.01676
     0.00537
    -0.01171
    -0.02025
    -0.05441
    -0.03733
    -0.01455
    -0.05441
    -0.08002
    -0.07148
    -0.15119
    -0.07718
    -0.05156
    -0.05441
    -0.11988
    -0.13696
    -0.16258
    -0.16542
    -0.12842
    -0.06864
    -0.16542
    -0.12272
    -0.09141
    -0.00317
     0.01391
    -0.04017
    -0.02309
    -0.00032
     0.07084
     0.12208
     0.11354
     0.16763
     0.13916
     0.15909
     0.19040
     0.23879
     0.27011
     0.19325
     0.24449
     0.27011
     0.24449
     0.22171
     0.25303
     0.23025
     0.25587
     0.29857
     0.26157
     0.26157
     0.29857
     0.28434
     0.22741
     0.30142
     0.30996
     0.25303
     0.24164
     0.27865
     0.29573
     0.30996
     0.29857
     0.29573
     0.41528
     0.45229
     0.61170
     1.04723
     1.76741
     2.52745
     3.11385
     3.06830
     2.94590
     1.44290
    -1.06779
    -2.45977
    -0.45008
     2.43067
     1.98945
    -0.34760
    -1.01940
    -0.78029
    -0.96247
    -1.70827
    -2.24059
    -2.46262
    -2.56225
    -2.23205
    -1.76521
    -1.33537
    -0.95962
    -0.66642
    -0.25936
    -0.10849
     0.01676
     0.10216
     0.13916
     0.17617
     0.25587
     0.44944
     0.16763
     0.12778
     0.14201
     0.16194
     0.16478
     0.12493
     0.07084
     0.02530
     0.02245
    -0.02025
    -0.01740
    -0.06579
    -0.13126
    -0.13411
    -0.10849
    -0.15973
    -0.17112
    -0.23089
    -0.21666
    -0.26505
    -0.17112
    -0.15404
    -0.21381
    -0.21951
    -0.20812
    -0.21666
    -0.15119
    -0.11988
    -0.13411
    -0.13126
    -0.09710
    -0.06010
    -0.06579
    -0.02309
    -0.00886
    -0.04871
    -0.05725
     0.04523
    -0.00601
     0.01107
     0.01961
     0.03669
     0.02245
     0.00537
     0.00822
     0.04807
     0.02245
     0.05092
     0.00822
    -0.03733
     0.01676
     0.01391
     0.02815
     0.03384
     0.08792
    -0.01171
    -0.05156
     0.05092
     0.00537
     0.01961
     0.00537
     0.01107
     0.01107
     0.00537
     0.03669
    -0.01740
    -0.03448
    -0.02309
    -0.08572
     0.01391
     0.00537
    -0.05725
    -0.09426
    -0.08856
    -0.04017
    -0.11418
    -0.12842
    -0.14550
    -0.16827
    -0.09710
    -0.14550
    -0.20243
    -0.22805
    -0.17396
    -0.27644
    -0.18250
    -0.21097
    -0.16542
    -0.22520
    -0.25082
    -0.25367
    -0.19389
    -0.18819
    -0.19389
    -0.17966
    -0.18819
    -0.10849
    -0.13980
    -0.17966
    -0.13980
    -0.12842
    -0.12272
    -0.09995
    -0.06010
    -0.08287
    -0.08002
    -0.12272
    -0.08287
    -0.06010
    -0.13696
    -0.05441
    -0.06010
    -0.11418
    -0.09141
    -0.09426
    -0.13980
    -0.09995
    -0.09995
     0.02815
     0.14770
     0.17048
     0.37828
     0.72841
     1.15255
     1.56246
     2.00937
     2.25418
     1.97521
     0.91628
    -0.15404
    -0.25651
     0.76541
     1.42298
     1.20379
    -0.27929
    -0.88561
    -1.75951
    -2.17511
    -0.94539
    -0.49278
    -0.79452
    -1.83637
    -1.96731
    -1.86484
    -1.67127
    -1.13896
    -0.61234
    -0.29637
    -0.17966
     0.06515
     0.30427
     0.41813
     0.40390
     0.33842
     0.23310
     0.17048
     0.04807
     0.01391
    -0.08287
    -0.13411
    -0.11418
    -0.18819
    -0.21951
    -0.23943
    -0.17966
    -0.25936
    -0.20243
    -0.15404
    -0.12272
    -0.15688
    -0.14834
    -0.21097
    -0.11703
    -0.22235
    -0.14834
    -0.12842
    -0.15119
    -0.19673
    -0.17112
    -0.19389
    -0.12272
    -0.15119
    -0.16542
    -0.05156
     0.03384
    -0.01171
     0.03669
     0.01676
     0.02245
     0.04807
     0.03953
     0.15055
     0.12493
     0.21033
     0.15909
     0.08508
     0.12778
     0.15340
     0.14201
     0.12208
     0.15055
     0.10500
     0.13916
     0.19325
     0.21887
     0.10500
     0.13062
     0.19609
     0.20748
     0.21317
     0.18471
     0.23595
     0.23595
     0.22741
     0.22741
     0.21317
     0.25018
     0.24733
     0.24164
     0.25303
     0.28719
     0.19894
     0.21317
     0.23025
     0.17048
     0.17332
     0.15909
     0.09646
     0.17048
     0.13632
     0.04807
     0.05092
    -0.00032
     0.01961
    -0.03733
    -0.03733
    -0.06579
    -0.11134
    -0.14550
    -0.09710
    -0.13411
    -0.15404
    -0.19104
    -0.18250
    -0.19104
    -0.16258
    -0.24513
    -0.26505
    -0.24797
    -0.27075
    -0.25651
    -0.22520
    -0.30775
    -0.31629
    -0.31629
    -0.24797
    -0.20527
    -0.20812
    -0.21097
    -0.24513
    -0.21381
    -0.20527
    -0.16542
    -0.20243
    -0.22805
    -0.23943
    -0.23943
    -0.18250
    -0.09710
    -0.04017
     0.09362
     0.71702
     1.92682
     3.39282
     4.46883
     4.63393
     3.05976
     0.37543
    -1.11334
    -1.19589
     0.95613
     2.83204
     3.05692
     1.01876
    -0.23089
    -0.25936
     0.09362
    -0.97385
    -3.32798
    -3.66104
    -3.42192
    -2.42561
    -1.73959
    -1.17881
    -0.98239
    -0.91123
    -0.74043
    -0.57818
    -0.36468
    -0.13696
     0.16478
     0.27865
     0.49499
     0.53484
     0.55192
     0.65440
     0.64870
     0.60031
     0.53199
     0.42098
     0.40390
     0.35835
     0.22171
     0.25872
     0.23879
     0.09931
     0.13347
     0.18756
     0.16194
     0.17902
     0.14201
     0.20179
     0.18186
     0.21317
     0.21602
     0.13347
     0.24164
     0.27011
     0.27011
     0.25872
     0.25018
     0.18186
     0.22741
     0.21887
     0.25303
     0.11354
     0.12778
     0.12208
     0.16194
     0.21317
     0.19040
     0.18471
     0.07938
     0.11924
     0.13916
     0.10216
     0.11354
     0.10500
     0.05092
     0.05946
     0.10785
    -0.01171
    -0.01171
    -0.11418
    -0.07148
    -0.07148
    -0.13980
    -0.10849
    -0.14550
    -0.15688
    -0.13126
    -0.08002
    -0.07718
    -0.12557
    -0.15688
    -0.16827
    -0.11988
    -0.10564
    -0.12557
    -0.11988
    -0.09710
    -0.10280
    -0.04302
    -0.06294
    -0.11418
    -0.11134
    -0.08287
    -0.09426
    -0.04302
     0.00822
    -0.01740
    -0.00317
    -0.02594
    -0.00886
     0.01676
    -0.02879
    -0.01740
     0.03099
     0.06800
    -0.02594
     0.01391
    -0.01455
     0.00822
    -0.03448
    -0.04587
    -0.00601
    -0.04587
    -0.06010
    -0.07148
    -0.04587
    -0.10280
    -0.08287
    -0.12557
    -0.06010
    -0.07148
    -0.08002
    -0.11988
    -0.17112
    -0.16542
    -0.12272
    -0.12557
    -0.13411
    -0.17396
    -0.19104
    -0.12842
    -0.11418
    -0.11703
    -0.15119
    -0.20243
    -0.12557
    -0.14550
    -0.16827
    -0.15973
    -0.20243
    -0.15404
    -0.16542
    -0.24797
    -0.25936
    -0.26221
    -0.39600
    -0.57533
    -0.56679
    -0.27644
     0.27295
     1.30342
     2.60431
     3.55222
     5.45090
     5.92628
     3.49245
    -0.56964
    -1.89900
     0.02245
     2.18301
     4.34927
     4.82180
     1.98091
     0.39251
    -0.39030
    -1.17881
    -2.25482
    -2.36868
    -2.67896
    -2.58502
    -2.54232
    -2.59356
    -2.42277
    -2.22351
    -1.88192
    -1.62288
    -1.38092
    -1.19873
    -1.07918
    -0.93400
    -0.77744
    -0.60664
    -0.56964
    -0.47001
    -0.39600
    -0.25651
    -0.15973
    -0.11418
    -0.04017
    -0.01455
     0.01676
     0.11354
     0.20463
     0.24733
     0.23310
     0.26726
     0.30427
     0.34412
     0.36404
     0.31281
     0.38966
     0.34696
     0.42667
     0.42098
     0.45229
     0.35266
     0.42667
     0.36689
     0.44944
     0.47506
     0.41244
     0.37543
     0.43806
     0.44375
     0.40105
     0.36974
     0.37828
     0.38397
     0.33273
     0.34127
     0.31281
     0.22171
     0.19040
     0.14770
     0.14201
     0.21033
     0.09362
     0.03953
     0.05092
     0.01676
     0.03669
    -0.03733
    -0.08572
    -0.11418
    -0.11418
    -0.04017
    -0.09426
    -0.09426
    -0.13980
    -0.14550
    -0.12842
    -0.08002
    -0.09426
    -0.09141
    -0.08572
    -0.11418
    -0.09426
    -0.15404
    -0.14265
    -0.08002
    -0.09426
    -0.06579
    -0.00032
    -0.09426
    -0.09710
    -0.11134
    -0.12842
    -0.06294
    -0.05156
    -0.07148
    -0.04302
     0.01676
     0.03953
     0.02245
    -0.07433
    -0.04302
    -0.05441
     0.04238
     0.03384
     0.01961
     0.00822
    -0.07433
    -0.09426
    -0.00032
    -0.04587
    -0.01740
    -0.06010
    -0.10280
    -0.11703
    -0.12842
    -0.10849
    -0.12557
    -0.15973
    -0.13126
    -0.16827
    -0.08856
    -0.09710
    -0.13696
    -0.22235
    -0.17112
    -0.16258
    -0.06864
    -0.08287
    -0.11418
    -0.04587
     0.02245
     0.05661
    -0.06294
    -0.06010
    -0.00886
     0.12208
     0.30142
     0.58038
     0.83942
     0.88782
     0.83088
     0.75118
     0.67432
     0.64016
     0.74549
     1.14970
     2.07484
     3.20494
     4.27241
     4.71079
     5.92628
     5.92628
     3.23056
    -0.13696
    -0.36753
     0.41813
     0.74833
     0.11639
     0.54338
     0.44375
    -0.88846
    -1.38661
    -1.83637
    -3.66388
    -5.01032
    -5.42023
    -5.21527
    -4.67157
    -3.81760
    -3.03194
    -2.43985
    -1.98439
    -1.61434
    -1.20727
    -0.97670
    -0.77459
    -0.64365
    -0.47855
    -0.43015
    -0.35899
    -0.39030
    -0.31914
    -0.24228
    -0.16542
    -0.08287
     0.00253
    -0.01740
     0.02815
     0.01961
     0.10500
     0.19894
     0.19325
     0.23879
     0.22171
     0.23310
     0.20463
     0.25018
     0.27011
     0.26726
     0.26441
     0.33842
     0.23595
     0.24449
     0.30142
     0.27865
     0.21887
     0.30142
     0.26441
     0.19325
     0.24449
     0.23310
     0.21887
     0.19609
     0.19894
     0.13916
     0.22456
     0.21033
     0.14770
     0.11924
     0.11070
     0.05661
    -0.02594
     0.03384
     0.09362
     0.02245
     0.04523
    -0.04302
    -0.00317
    -0.04871
    -0.00317
    -0.00886
     0.03953
     0.02245
     0.01961
     0.01391
     0.05946
     0.14486
     0.05946
     0.13347
     0.19040
     0.09931
     0.15055
     0.09077
     0.08508
     0.03669
     0.06231
     0.10216
     0.04238
     0.03953
     0.00253
    -0.00601
    -0.03163
    -0.03448
    -0.16827
    -0.17396
    -0.09141
    -0.15688
    -0.15973
    -0.19673
    -0.18250
    -0.17681
    -0.23659
    -0.23089
    -0.28213
    -0.22235
    -0.27075
    -0.29067
    -0.33337
    -0.30775
    -0.31629
    -0.28213
    -0.26221
    -0.26505
    -0.20527
    -0.20243
    -0.07148
     0.00253
    -0.02025
     0.04238
     0.21887
     0.22741
     0.31850
     0.48929
     0.40390
     0.48645
     0.64016
     0.68855
     0.86789
     0.81380
     0.59746
     0.64870
     0.96752
     1.20663
     1.16963
     1.06715
     0.63447
     0.26726
     0.11924
     0.00822
     0.04807
    -0.03733
     0.08792
     0.26726
     0.60600
     0.94190
     0.39251
    -1.35814
    -2.50532
    -2.45977
    -1.73105
    -1.17881
    -1.51471
    -1.43215
    -0.68919
    -1.24143
    -1.36384
    -1.72820
    -1.60864
    -1.51186
    -1.43500
    -1.19589
    -0.88846
    -0.52694
    -0.22520
     0.07654
     0.17048
     0.24449
     0.30427
     0.33273
     0.35550
     0.30142
     0.31850
     0.25303
     0.28149
     0.26726
     0.21317
     0.17048
     0.12493
     0.12778
     0.08792
     0.21887
     0.12208
     0.11354
     0.09646
     0.11354
     0.09931
     0.06515
     0.06231
     0.03669
     0.05092
     0.05377
     0.09931
     0.05946
     0.11924
     0.08508
     0.07084
     0.13347
     0.16478
     0.13916
     0.08792
     0.11354
     0.20748
     0.21317
     0.17902
     0.13347
     0.17332
     0.21317
     0.15340
     0.21602
     0.27011
     0.14486
     0.17902
     0.19894
     0.25303
     0.14486
     0.18471
     0.13916
     0.18471
     0.14770
     0.10216
     0.09646
     0.03099
     0.05377
     0.06231
     0.00822
     0.02245
    -0.02025
    -0.06294
     0.00537
    -0.06579
    -0.05725
    -0.09995
    -0.09141
    -0.08572
    -0.09995
    -0.03733
    -0.08572
    -0.07148
    -0.09710
    -0.02594
    -0.12557
    -0.04587
    -0.05156
    -0.08572
    -0.08572
     0.01107
     0.00822
    -0.06864
    -0.03163
    -0.01455
    -0.00886
     0.07369
     0.07084
     0.04523
     0.06515
     0.12778
     0.11354
     0.13062
     0.17617
     0.13347
     0.13347
     0.15909
     0.14770
     0.12493
     0.19040
     0.22171
     0.28719
     0.29573
     0.44090
     0.52630
     0.71133
     0.70563
     0.66009
     0.69994
     0.96752
     1.03869
     1.09846
     0.95329
     0.67432
     0.32134
     0.90774
     1.58523
     1.78449
     1.49129
     0.14486
    -1.34676
    -1.60864
    -0.67496
    -0.54687
    -0.49278
    -0.92831
    -1.73959
    -1.45493
    -1.02509
    -1.11618
    -1.68265
    -1.86199
    -1.97016
    -2.04132
    -1.61718
    -1.09341
    -0.76890
    -0.52979
    -0.39600
    -0.35614
    -0.37607
    -0.23089
    -0.10280
     0.01676
     0.05661
     0.15055
     0.26157
     0.25303
     0.33273
     0.37543
     0.48360
     0.50353
     0.58038
     0.55192
     0.52915
     0.50637
     0.44090
     0.48360
     0.49499
     0.41244
     0.38397
     0.38397
     0.35835
     0.36404
     0.38966
     0.30142
     0.33273
     0.30427
     0.34127
     0.32704
     0.27580
     0.24733
     0.29857
     0.25303
     0.29003
     0.28719
     0.25018
     0.22456
     0.25303
     0.25872
     0.22456
     0.22741
     0.16763
     0.24164
     0.23025
     0.21887
     0.19609
     0.19325
     0.16478
     0.17332
     0.21602
     0.18471
     0.13916
     0.15909
     0.17332
     0.17617
     0.18186
     0.09931
     0.09931
     0.13916
     0.20463
     0.14201
     0.10216
     0.08792
     0.15055
     0.12208
     0.18471
     0.17902
     0.14201
     0.16763
     0.15909
     0.23310
     0.19894
     0.23310
     0.19040
     0.20463
     0.25303
     0.25872
     0.28149
     0.26157
     0.22741
     0.15624
     0.16194
     0.17617
     0.17048
     0.11354
     0.10500
     0.09362
     0.07654
     0.03669
    -0.00601
    -0.03448
    -0.05156
    -0.03733
    -0.12272
    -0.15119
    -0.18250
    -0.23089
    -0.29067
    -0.19673
    -0.20527
    -0.32483
    -0.23374
    -0.11703
    -0.01171
    -0.02879
    -0.00601
    -0.08572
    -0.19673
    -0.17681
    -0.02879
     0.02245
     0.09931
     0.08792
     0.03953
     0.09362
     0.25587
     0.40959
     0.61454
     1.08992
     1.02445
     0.44659
     0.03384
    -0.70912
    -1.69689
    -2.36014
    -1.77090
    -1.62288
    -2.20927
    -1.52325
    -0.22805
    -0.69204
    -1.78513
    -3.02909
    -2.97216
    -2.28613
    -1.77944
    -1.15034
    -0.53548
     0.01391
     0.34127
     0.62878
     0.80527
     0.95329
     1.03869
     1.07569
     1.05577
     1.02161
     1.07000
     0.99314
     0.86220
     0.79388
     0.73979
     0.69140
     0.60031
     0.47506
     0.43806
     0.36404
     0.32134
     0.32704
     0.34981
     0.30142
     0.24733
     0.23025
     0.24733
     0.19325
     0.23025
     0.19325
     0.18756
     0.23879
     0.21887
     0.19894
     0.24449
     0.15340
     0.18756
     0.13347
     0.17332
     0.15340
     0.18186
     0.12208
     0.16478
     0.18186
     0.13347
     0.08223
     0.11070
     0.15624
     0.08223
     0.08223
     0.09362
     0.15055
     0.13062
     0.12208
     0.12493
     0.07938
     0.10216
     0.09646
     0.09931
     0.09646
     0.10785
     0.07084
     0.05661
     0.06800
     0.02245
     0.03384
     0.03953
     0.05946
     0.01107
     0.01676
     0.03384
    -0.01171
     0.00537
    -0.03733
    -0.02025
    -0.03733
     0.00822
    -0.05441
    -0.02309
     0.02530
    -0.00886
     0.00537
     0.00822
    -0.06010
     0.00822
     0.00253
     0.03099
    -0.04017
    -0.02025
    -0.01455
    -0.00032
    -0.02025
     0.01676
    -0.03163
    -0.02594
     0.01391
     0.01107
    -0.03448
    -0.05725
    -0.03163
    -0.02309
    -0.05725
    -0.08002
    -0.02594
    -0.09141
    -0.04017
    -0.15119
    -0.14834
    -0.12842
    -0.14265
    -0.17681
    -0.18535
    -0.17966
    -0.23659
    -0.23943
    -0.29352
    -0.42162
    -0.68350
    -0.94539
    -0.97955
    -0.66927
    -0.03448
     0.15624
     0.71987
     1.24933
     1.24079
     1.31196
     1.30626
     1.75318
     2.28265
     2.06915
     0.20463
    -0.99378
    -1.40654
    -0.03163
     0.82519
    -0.19104
    -0.54971
    -1.09626
    -2.18081
    -2.23774
    -2.34591
    -3.04617
    -3.49024
    -3.45039
    -3.09172
    -2.57079
    -1.94454
    -1.30406
    -0.90554
    -0.77459
    -0.72905
    -0.54117
    -0.33337
    -0.17112
     0.02245
     0.17332
     0.34412
     0.38112
     0.49214
     0.62593
     0.71987
     0.75972
     0.71702
     0.69425
     0.69140
     0.73410
     0.56900
     0.50068
     0.29288
     0.43521
     0.26441
     0.25872
     0.13632
     0.14201
     0.06231
     0.05661
     0.06231
     0.07938
     0.06800
     0.08223
     0.16194
     0.19325
     0.23025
     0.22741
     0.24449
     0.24164
     0.27295
     0.19040
     0.25587
     0.26441
     0.27011
     0.24164
     0.21602
     0.23879
     0.22456
     0.18756
     0.22171
     0.25872
     0.24164
     0.21317
     0.18756
     0.22741
     0.22456
     0.14486
     0.23595
     0.24164
     0.21602
     0.18471
     0.21317
     0.21887
     0.16763
     0.15340
     0.16478
     0.18186
     0.14486
     0.13632
     0.12493
     0.05377
     0.10785
     0.03953
     0.13632
     0.12493
     0.07084
     0.02245
     0.09646
     0.05946
     0.09931
     0.02530
     0.03953
     0.07938
     0.10785
     0.08792
     0.01107
     0.09077
     0.05946
     0.08508
     0.05092
     0.11354
     0.03384
     0.01961
     0.05946
     0.08223
     0.05377
     0.02530
     0.00253
     0.09077
     0.08223
     0.03669
     0.01391
     0.01391
    -0.00601
     0.03669
     0.03384
     0.01676
     0.07654
    -0.00317
     0.03669
     0.04807
     0.04238
     0.02530
     0.01961
     0.04807
     0.06515
     0.08508
     0.08792
     0.04807
     0.05946
     0.07084
     0.07369
     0.05377
     0.11924
     0.04523
     0.10216
     0.00537
     0.02530
     0.08508
     0.02530
     0.04238
     0.05946
     0.03099
     0.07938
     0.02245
    -0.01740
     0.05661
    -0.01740
     0.05092
     0.05377
     0.02815
     0.03384
     0.03669
     0.07654
     0.07369
     0.02530
     0.00253
     0.04523
     0.11924
     0.07654
     0.05092
     0.01391
     0.00822
    -0.01455
    -0.00317
     0.08508
    -0.00886
     0.01107
    -0.13126
    -0.09995
    -0.17396
    -0.21666
    -0.20527
    -0.18819
    -0.17966
    -0.21097
    -0.26221
    -0.29637
    -0.32483
    -0.29352
    -0.34760
    -0.25651
    -0.23374
    -0.14834
    -0.16258
    -0.14265
    -0.09710
    -0.11703
    -0.04302
    -0.00601
     0.01676
     0.04238
     0.07084
    -0.01455
     0.03953
     0.07369
     0.03384
    -0.01455
     0.04238
    -0.05156
    -0.16542
    -0.17681
    -0.21951
    -0.34476
    -0.53548
    -0.63511
    -0.49847
    -0.36468
    -0.16258
     0.05946
     0.51491
     1.14116
     1.88697
     0.97606
    -0.38461
     0.12778
     0.38397
    -1.65704
    -3.60410
    -3.08033
    -1.57164
    -0.24513
    -0.25082
    -0.01740
    -0.61803
    -1.11618
    -1.60295
    -1.62003
    -1.56310
    -1.21012
    -0.30206
     0.54907
     1.42013
     2.00653
     2.33104
     2.35666
     2.24849
     2.03499
     1.73325
     1.55676
     1.23510
     0.98460
     0.71987
     0.46652
     0.33558
     0.21033
     0.09362
     0.00822
    -0.01171
    -0.07148
    -0.11988
    -0.13126
    -0.14834
    -0.17112
    -0.16258
    -0.11134
    -0.09426
    -0.07433
    -0.03448
    -0.05725
    -0.03448
     0.02245
     0.04238
     0.12493
     0.10785
     0.13916
     0.17048
     0.22171
     0.27295
     0.25872
     0.24733
     0.26441
     0.28719
     0.32419
     0.27865
     0.26441
     0.25018
     0.24449
     0.23025
     0.25872
     0.19894
     0.15909
     0.08792
     0.11354
     0.10500
     0.02815
    -0.01455
     0.02530
     0.02530
     0.01107
     0.00822
     0.03384
    -0.01455
     0.03384
     0.01961
     0.07084
     0.11924
     0.11354
     0.12778
     0.15624
     0.15624
     0.19040
     0.18471
     0.19894
     0.23595
     0.23595
     0.28719
     0.23025
     0.23025
     0.19894
     0.15909
     0.21887
     0.23310
     0.11924
     0.17332
     0.12493
     0.12778
     0.16478
     0.09077
     0.03669
     0.04238
     0.07938
     0.09077
     0.03953
    -0.02309
    -0.02594
    -0.06294
    -0.03733
     0.00537
    -0.05441
    -0.08856
    -0.11418
    -0.05441
    -0.11418
    -0.09710
    -0.12272
    -0.08002
    -0.07433
    -0.08287
    -0.10280
    -0.08002
    -0.06010
    -0.03163
    -0.09141
    -0.03163
    -0.02025
    -0.03448
    -0.08002
    -0.04302
    -0.03163
    -0.05156
    -0.06294
    -0.06579
    -0.05725
    -0.09995
    -0.06579
    -0.13696
    -0.13126
    -0.13980
    -0.16542
    -0.18819
    -0.16258
    -0.18250
    -0.17396
    -0.22235
    -0.19104
    -0.23659
    -0.25367
    -0.21666
    -0.23089
    -0.16258
    -0.21097
    -0.27644
    -0.26221
    -0.22520
    -0.25651
    -0.20527
    -0.17966
    -0.22520
    -0.28498
    -0.20527
    -0.20527
    -0.26221
    -0.18819
    -0.25936
    -0.21666
    -0.20527
    -0.14834
    -0.10849
    -0.17396
    -0.15973
    -0.14265
    -0.15973
    -0.02309
    -0.06010
    -0.02025
    -0.04017
    -0.02025
     0.03669
     0.02815
     0.00822
    -0.00317
     0.01107
     0.05377
     0.03099
     0.00822
     0.05377
    -0.05441
    -0.01455
    -0.00317
     0.04523
    -0.01740
    -0.09141
    -0.07433
    -0.09426
    -0.14265
    -0.17396
    -0.18535
    -0.27644
    -0.25082
    -0.13126
     0.00253
    -0.00032
     0.27865
     0.40105
     0.27580
    -0.89984
    -2.53663
    -3.04902
    -2.03279
    -1.11903
    -0.90838
    -2.10110
    -1.95023
    -0.69773
    -0.28498
     0.27295
     0.29288
    -0.76321
    -0.97670
    -0.25651
     0.71702
     1.50268
     1.99514
     2.42497
     2.56161
     2.58438
     2.38797
     2.13747
     1.81296
     1.52261
     1.24933
     0.99599
     0.77680
     0.58038
     0.45798
     0.25018
     0.13347
     0.07938
     0.01961
    -0.06010
    -0.13411
    -0.10280
    -0.21381
    -0.22235
    -0.27644
    -0.28213
    -0.23089
    -0.23659
    -0.27929
    -0.26790
    -0.27075
    -0.27929
    -0.32483
    -0.17681
    -0.18819
    -0.15973
    -0.18250
    -0.16258
    -0.10564
    -0.16827
    -0.14550
    -0.09141
    -0.06579
    -0.08572
    -0.12272
    -0.12272
    -0.05725
    -0.12557
    -0.14550
    -0.10564
    -0.05725
    -0.13126
    -0.11134
    -0.08572
    -0.08002
    -0.19958
    -0.18250
    -0.08287
    -0.09426
    -0.12557
    -0.10280
    -0.09710
    -0.06864
    -0.03163
    -0.11703
    -0.14834
    -0.04017
    -0.04017
    -0.00317
     0.00537
    -0.03733
     0.01107
    -0.00317
     0.00253
     0.07654
     0.03669
     0.06800
     0.05092
     0.05661
     0.09931
     0.05092
     0.08508
     0.09931
     0.09077
     0.07938
     0.11924
     0.06800
     0.03669
     0.03099
     0.02530
     0.02815
     0.01107
    -0.02594
    -0.02025
    -0.08002
    -0.12557
    -0.04587
    -0.14265
    -0.13411
    -0.13980
    -0.12842
    -0.14834
    -0.14834
    -0.15973
    -0.21097
    -0.15688
    -0.13411
    -0.11418
    -0.13411
    -0.14265
    -0.13980
    -0.10564
    -0.13126
    -0.13696
    -0.09995
    -0.02594
    -0.04302
    -0.07148
    -0.03448
    -0.04871
    -0.05725
    -0.02309
    -0.05441
     0.05377
    -0.00032
     0.00253
    -0.01171
    -0.04017
     0.03953
     0.03669
     0.01961
     0.09362
     0.03953
     0.06231
     0.04523
     0.06515
     0.09077
     0.06515
     0.06800
     0.09077
     0.13347
     0.08508
     0.07084
     0.09931
     0.08508
     0.04807
     0.09362
     0.07654
     0.05946
     0.03953
     0.03384
     0.04238
     0.05946
    -0.03448
    -0.03448
    -0.04587
    -0.04302
    -0.04017
    -0.07718
    -0.01171
     0.13632
     0.40390
     0.60885
     0.98175
     1.47137
     2.10046
     2.83204
     3.44975
     3.07400
     1.76172
    -0.17396
    -2.44839
    -3.14011
    -0.93115
     1.75603
     2.11754
     0.85935
    -0.66642
    -2.06979
    -2.84122
    -2.96362
    -2.73305
    -2.54802
    -2.02140
    -1.53463
    -0.98239
    -0.52125
    -0.15404
     0.12208
     0.27295
     0.39820
     0.48075
     0.48075
     0.46937
     0.45798
     0.44090
     0.49783
     0.39820
     0.26441
     0.31281
     0.27011
     0.34981
     0.26441
     0.25018
     0.27295
     0.28149
     0.23595
     0.19894
     0.19325
     0.17902
     0.21033
     0.16478
     0.21887
     0.13916
     0.08792
     0.11924
     0.13632
     0.15340
     0.06231
     0.05377
     0.05092
     0.07369
     0.05377
     0.01676
    -0.01171
    -0.01455
    -0.04871
    -0.00032
    -0.00032
    -0.02309
    -0.02309
    -0.02025
     0.01391
     0.01676
    -0.03163
    -0.08287
    -0.03733
     0.02245
    -0.01171
     0.08508
     0.02245
    -0.01171
     0.01676
     0.03099
     0.04238
     0.06515
     0.02245
     0.04523
     0.04523
     0.11070
     0.05661
     0.04238
     0.03099
     0.02530
     0.07938
     0.07938
     0.05661
     0.01676
     0.01961
     0.05377
     0.02245
     0.06515
     0.01107
     0.07938
     0.02530
     0.01676
     0.00537
     0.04523
     0.02245
     0.01961
    -0.01455
     0.00253
     0.01961
    -0.00317
    -0.10280
    -0.06864
    -0.12557
    -0.10564
    -0.08287
    -0.14834
    -0.10564
    -0.14265
    -0.09995
    -0.14550
    -0.13411
    -0.15688
    -0.06864
    -0.05725
    -0.05725
    -0.05156
    -0.02309
    -0.00886
    -0.00317
     0.01961
     0.08223
     0.06515
     0.05377
     0.09362
     0.08223
     0.11924
     0.08792
     0.05092
     0.08792
     0.09931
     0.10216
     0.10785
     0.06231
     0.08792
     0.05661
     0.04238
     0.09077
     0.09931
     0.02530
     0.07084
     0.04523
     0.11924
     0.01391
     0.02530
     0.05092
     0.09362
     0.05377
     0.10216
     0.04238
     0.05092
     0.04807
    -0.01171
     0.03099
     0.03953
     0.03953
     0.03669
     0.15055
     0.18186
     0.25587
     0.30996
     0.60031
     1.07284
     1.67917
     2.03784
     2.37658
     3.23625
     3.69455
     2.92882
     1.10131
    -0.63226
    -1.20443
    -1.00517
    -0.34760
     0.77965
     0.07084
    -0.95108
    -1.01940
    -1.32114
    -2.45977
    -3.35645
    -3.67527
    -3.49024
    -3.04048
    -2.32883
    -1.66842
    -1.04502
    -0.69204
    -0.49563
    -0.19958
    -0.06864
     0.01107
     0.00537
     0.07938
     0.11070
     0.10216
     0.11924
     0.09931
     0.14201
     0.14201
     0.10216
     0.13916
     0.15340
     0.19609
     0.17332
     0.17048
     0.17617
     0.24449
     0.21887
     0.14770
     0.17902
     0.24733
     0.25872
     0.26441
     0.26157
     0.22171
     0.21033
     0.18186
     0.21887
     0.23025
     0.19325
     0.24164
     0.25872
     0.27295
     0.25018
     0.20179
     0.20179
     0.20179
     0.22171
     0.20463
     0.18186
     0.24164
     0.17902
     0.21887
     0.19325
     0.27865
     0.25303
     0.22456
     0.20463
     0.23310
     0.26157
     0.23879
     0.19040
     0.24449
     0.28434
     0.27011
     0.24449
     0.22741
     0.22171
     0.22741
     0.23310
     0.24164
     0.25872
     0.25587
     0.34127
     0.21887
     0.20748
     0.23595
     0.18186
     0.24733
     0.24164
     0.18186
     0.11354
     0.07084
     0.06231
     0.04238
    -0.04302
    -0.00317
    -0.03448
    -0.11703
    -0.17966
    -0.15119
    -0.21666
    -0.17112
    -0.21666
    -0.21951
    -0.22805
    -0.19104
    -0.10564
    -0.07148
    -0.09141
    -0.09141
    -0.13126
     0.07369
     0.03953
     0.07938
     0.06515
     0.13632
     0.09931
     0.15624
     0.11070
     0.07938
     0.11924
     0.12493
     0.13347
     0.17048
     0.10500
     0.07654
     0.00253
    -0.02594
     0.07369
     0.02530
    -0.01171
    -0.00032
     0.02530
    -0.02879
    -0.08287
    -0.06010
    -0.06864
    -0.06864
    -0.02309
    -0.11988
    -0.10849
    -0.08856
    -0.13411
    -0.10280
    -0.06864
    -0.07433
    -0.04871
    -0.09426
    -0.05441
    -0.07718
    -0.07148
    -0.05441
    -0.07148
    -0.00032
     0.02245
     0.04238
    -0.04587
     0.02815
     0.01391
    -0.02594
     0.03099
    -0.00032
    -0.03733
    -0.01740
    -0.04871
    -0.06010
    -0.12842
    -0.15973
    -0.19104
    -0.20243
    -0.21951
    -0.23659
    -0.33337
    -0.31914
    -0.27075
    -0.37038
    -0.35045
    -0.28498
    -0.27359
    -0.28213
    -0.26790
    -0.11703
    -0.04587
     0.12208
     0.30142
     0.56331
     0.78249
     0.97891
     2.00368
     3.47537
     4.05607
     3.37858
     1.93536
     0.62024
    -1.52894
    -1.97016
     0.23310
     1.53399
     3.55222
     2.74664
     0.46937
    -1.94739
    -3.16573
    -3.06040
    -2.34306
    -1.83352
    -1.80506
    -1.60864
    -1.44923
    -1.23005
    -1.09910
    -1.00517
    -0.87138
    -0.68919
    -0.59241
    -0.49847
    -0.34191
    -0.28498
    -0.23659
    -0.15973
    -0.15404
    -0.11988
    -0.05441
    -0.02025
    -0.04017
     0.01676
     0.01391
     0.03099
     0.08508
     0.01676
     0.00822
     0.05946
     0.06515
     0.09362
     0.12493
     0.13632
     0.13632
     0.15340
     0.15340
     0.20179
     0.07938
     0.20463
     0.19040
     0.15340
     0.18756
     0.19894
     0.15909
     0.19894
     0.16763
     0.19040
     0.20463
     0.24164
     0.22456
     0.24164
     0.20463
     0.21602
     0.12778
     0.17048
     0.17902
     0.19040
     0.10785
     0.12493
     0.15055
     0.12208
     0.08223
     0.03099
     0.04523
     0.14486
    -0.07433
    -0.04017
    -0.04017
    -0.03448
     0.03669
    -0.02025
    -0.04017
    -0.00601
     0.01107
    -0.00317
     0.02245
    -0.00032
     0.03669
     0.05661
     0.04523
     0.13632
     0.13632
     0.10500
     0.09931
     0.14201
     0.12493
     0.13062
     0.17332
     0.14201
     0.17617
     0.12778
     0.17617
     0.11924
     0.14201
     0.14201
     0.11070
     0.14201
     0.11924
     0.13916
     0.10500
     0.09646
     0.16478
     0.11070
     0.07654
     0.13916
     0.10216
     0.07938
     0.11639
     0.13347
     0.08508
     0.03099
     0.00537
     0.02815
     0.11354
     0.08223
     0.09077
     0.07938
     0.01676
     0.03099
     0.00537
     0.03384
     0.07654
     0.00537
     0.04238
     0.11924
     0.02530
     0.06231
    -0.00032
     0.03384
     0.06515
     0.07938
     0.07938
     0.04523
     0.04523
     0.07084
     0.01107
     0.08508
     0.09646
     0.03953
     0.00822
     0.01107
     0.01676
    -0.04017
    -0.07718
    -0.13696
    -0.10564
    -0.14834
    -0.24228
    -0.28213
    -0.29352
    -0.39315
    -0.40454
    -0.42162
    -0.45577
    -0.50132
    -0.53548
    -0.58956
    -0.69489
    -0.72620
    -0.77175
    -0.83152
    -0.70343
    -0.48424
    -0.19958
     0.62593
     1.40305
     2.36235
     3.40136
     4.34927
     3.42982
     1.48845
     0.13347
     0.11070
     0.02815
     1.54538
     2.75233
     2.81211
     0.26726
    -0.22520
    -1.23574
    -2.51386
    -3.58418
    -3.44469
    -2.65903
    -2.63626
    -2.99778
    -3.13442
    -2.96362
    -2.47970
    -2.01001
    -1.58018
    -1.36668
    -1.02225
    -0.72905
    -0.46716
    -0.30206
    -0.16542
    -0.11988
    -0.10849
    -0.03448
     0.01107
     0.08792
     0.15909
     0.12208
     0.13062
     0.10500
     0.07654
     0.07654
     0.12208
     0.11354
     0.13916
     0.18186
     0.21887
     0.19325
     0.19609
     0.21317
     0.19894
     0.23310
     0.19894
     0.21033
     0.22741
     0.19040
     0.19325
     0.21033
     0.19325
     0.13916
     0.19040
     0.14770
     0.12208
     0.13062
     0.11924
     0.12778
     0.08792
     0.03953
     0.04807
     0.07369
    -0.05725
    -0.00886
    -0.00317
     0.02245
     0.01676
     0.02245
     0.01107
    -0.00886
     0.10785
     0.03384
     0.00253
     0.02815
     0.13916
     0.06800
     0.16763
     0.17617
     0.11924
     0.09077
     0.19325
     0.19894
     0.13916
     0.15909
     0.12208
     0.09362
     0.19609
     0.15055
     0.08223
     0.06231
     0.15909
     0.05946
     0.14770
     0.13062
     0.09077
     0.05946
     0.13347
     0.07938
     0.09646
     0.11070
     0.03384
     0.13347
     0.08792
     0.12778
     0.12778
     0.12208
     0.11924
     0.12493
     0.08223
     0.17048
     0.11924
     0.15624
     0.08223
     0.16194
     0.15340
     0.12208
     0.11924
     0.12208
     0.13916
     0.16194
     0.16194
     0.10500
     0.12778
     0.06231
     0.09931
     0.11639
     0.13347
     0.09646
     0.14201
     0.08223
     0.17048
     0.07654
     0.07654
     0.07938
     0.10216
     0.09931
     0.09931
     0.09362
     0.07938
     0.06515
     0.00822
     0.10785
     0.08508
     0.00253
     0.00537
     0.01961
    -0.00032
    -0.06294
    -0.05441
    -0.06579
    -0.08002
    -0.08002
    -0.10564
    -0.20243
    -0.22235
    -0.21951
    -0.27075
    -0.31914
    -0.27929
    -0.33906
    -0.30206
    -0.30491
    -0.03448
     0.09362
     0.43236
     0.71133
     1.42298
     2.83488
     4.21833
     3.87958
     2.51891
     0.94190
    -0.09995
    -2.22066
    -1.07633
     1.66494
     3.31026
     3.07684
     1.27495
    -1.49478
    -2.67327
    -2.69035
    -2.67611
    -2.21781
    -2.11818
    -2.16088
    -1.93885
    -1.75667
    -1.50617
    -1.24997
    -0.96531
    -0.86568
    -0.73474
    -0.60380
    -0.48424
    -0.35899
    -0.27075
    -0.25367
    -0.14550
    -0.11988
    -0.10280
    -0.07148
    -0.02309
    -0.04302
     0.01961
    -0.00601
     0.06800
     0.17048
     0.02530
     0.02245
     0.05661
     0.06231
     0.06800
     0.04523
     0.06231
     0.09362
     0.09362
     0.05946
     0.07654
     0.11070
     0.09362
     0.07654
     0.09931
     0.23310
     0.15909
     0.18471
     0.21033
     0.20463
     0.36120
     0.26157
     0.12208
     0.15340
     0.17902
     0.13632
     0.19040
     0.18756
     0.15624
     0.19325
     0.16478
     0.17617
     0.20463
     0.19040
     0.14486
     0.14486
     0.21033
     0.21033
     0.29857
     0.27011
     0.31565
     0.32704
     0.42382
     0.30996
     0.32704
     0.34696
     0.29857
     0.33842
     0.39251
     0.35550
     0.33558
     0.28434
     0.29573
     0.27011
     0.23025
     0.27295
     0.20463
     0.24449
     0.22171
     0.20463
     0.21033
     0.18471
     0.10500
     0.13347
     0.16478
     0.17332
     0.17048
     0.11354
     0.13916
     0.13347
     0.13632
     0.11354
     0.15340
     0.13062
     0.15340
     0.15340
     0.13347
     0.11924
     0.08223
     0.09931
     0.13916
     0.14770
     0.10785
     0.09646
     0.12208
     0.05946
     0.09931
     0.04238
     0.08508
     0.04523
     0.09362
     0.08223
     0.08508
     0.04238
     0.04807
     0.05946
     0.09646
     0.14770
     0.15055
     0.13347
     0.15055
     0.07369
     0.09077
     0.06231
     0.05092
     0.02245
     0.02530
     0.05092
    -0.02879
    -0.04871
    -0.09141
    -0.25367
    -0.23374
    -0.26505
    -0.33906
    -0.37892
    -0.39600
    -0.41023
    -0.47570
    -0.51271
    -0.53263
    -0.50132
    -0.45862
    -0.51555
    -0.48709
    -0.50132
    -0.52694
    -0.54687
    -0.43585
    -0.36184
    -0.35614
    -0.28783
    -0.28783
    -0.31060
    -0.30206
    -0.35045
    -0.30775
    -0.27644
    -0.27075
    -0.34191
    -0.29352
    -0.38176
    -0.60380
    -0.85714
    -0.97670
    -1.01086
    -0.22805
     1.35466
     2.44205
     2.28834
     2.00653
     1.59946
     1.38882
     0.88782
     2.48475
     4.74210
     5.92628
     5.92628
     1.05007
    -3.24828
    -2.26621
     0.40390
     2.04069
     1.88412
     0.62308
    -0.69773
    -1.76805
    -2.75297
    -3.46177
    -3.62688
    -3.33083
    -2.81560
    -2.27759
    -1.79083
    -1.33822
    -0.98809
    -0.65219
    -0.39030
    -0.17396
    -0.11703
    -0.02025
     0.02530
     0.11639
     0.19040
     0.16478
     0.19325
     0.29003
     0.29573
     0.34981
     0.29857
     0.25872
     0.34127
     0.24449
     0.25018
     0.23595
     0.21602
     0.13916
     0.13062
     0.07654
    -0.00317
     0.08508
     0.00537
    -0.09426
    -0.09710
    -0.11988
    -0.05725
    -0.09141
    -0.05725
    -0.04587
    -0.06579
    -0.00601
     0.10785
     0.01961
     0.12778
     0.17617
     0.15909
     0.19040
     0.25018
     0.25018
     0.29288
     0.30711
     0.30711
     0.26726
     0.32988
     0.35266
     0.30996
     0.34127
     0.35266
     0.29857
     0.31850
     0.25872
     0.21602
     0.20179
     0.16194
     0.17048
     0.19894
     0.15055
     0.11070
     0.10500
     0.06515
     0.01391
     0.01961
    -0.01455
    -0.00601
    -0.05725
    -0.06579
    -0.03163
    -0.07433
    -0.08856
    -0.15688
    -0.13696
    -0.11703
    -0.06864
    -0.12842
    -0.12272
    -0.14550
    -0.13126
    -0.08287
    -0.06579
    -0.06864
    -0.06579
    -0.05725
    -0.03448
     0.01391
    -0.03448
    -0.06864
    -0.02594
    -0.00886
     0.01961
     0.02530
     0.09077
    -0.02594
     0.04238
     0.01107
    -0.05156
    -0.00317
     0.03384
     0.02815
    -0.02879
     0.02245
     0.00253
    -0.04871
    -0.07718
    -0.11418
    -0.12557
    -0.06579
    -0.06864
    -0.11418
    -0.13696
    -0.08002
    -0.16542
    -0.15119
    -0.15688
    -0.27075
    -0.22235
    -0.27075
    -0.27075
    -0.31914
    -0.39600
    -0.37038
    -0.41877
    -0.47285
    -0.48424
    -0.57248
    -0.60949
    -0.60095
    -0.75467
    -0.79167
    -0.71481
    -0.85145
    -0.76321
    -0.67781
    -0.44439
    -0.35614
    -0.24228
    -0.26221
    -0.28498
     0.13916
     0.53199
     1.06146
     1.39451
     2.22287
     3.08538
     4.42043
     5.36266
     4.07884
     1.39736
    -0.26505
     0.36974
     1.10985
     1.40590
     0.24733
    -0.58387
     0.56046
     0.79957
    -0.68350
    -2.44269
    -3.38207
    -3.82898
    -3.63826
    -3.16004
    -2.71597
    -2.22635
    -1.71966
    -1.36384
    -1.00517
    -0.76321
    -0.57248
    -0.40454
    -0.24228
    -0.23089
    -0.11703
    -0.18250
    -0.11134
    -0.09710
    -0.08572
    -0.01740
     0.07369
     0.05092
     0.08223
     0.14770
     0.14201
     0.17902
     0.20463
     0.17902
     0.18756
     0.22456
     0.23595
     0.28434
     0.23310
     0.23879
     0.19894
     0.25018
     0.27295
     0.23310
     0.22456
     0.26157
     0.32704
     0.31565
     0.30427
     0.31281
     0.32988
     0.38397
     0.37543
     0.34696
     0.38112
     0.36974
     0.46083
     0.40105
     0.45229
     0.45513
     0.41528
     0.39536
     0.41528
     0.44659
     0.35550
     0.26157
     0.32704
     0.30142
     0.32704
     0.22741
     0.19609
     0.10500
     0.11354
     0.08792
     0.07084
     0.02530
    -0.00317
    -0.05156
    -0.01740
     0.01107
    -0.05441
    -0.08572
    -0.07433
    -0.05156
     0.00537
    -0.06579
    -0.01740
    -0.01171
    -0.02025
    -0.03448
     0.03099
     0.08508
     0.03669
     0.04238
     0.05946
     0.10785
     0.07084
     0.01391
    -0.01171
     0.01391
     0.08508
     0.11924
     0.10500
     0.04523
     0.04807
     0.01391
     0.02815
     0.06515
     0.01961
    -0.01171
    -0.00601
     0.02245
     0.09362
    -0.01455
    -0.04302
    -0.00317
    -0.02309
     0.04807
     0.05092
    -0.08572
     0.00253
    -0.04302
    -0.03163
     0.05377
     0.01391
    -0.03163
    -0.03448
    -0.02879
     0.00822
    -0.04302
    -0.04871
    -0.06010
    -0.01740
    -0.05156
    -0.03448
     0.02245
    -0.06864
    -0.04302
    -0.05156
    -0.04587
    -0.04017
    -0.04871
    -0.09426
    -0.01171
    -0.07148
    -0.02025
     0.00537
     0.17617
     0.21887
     0.40390
     0.39820
     0.44090
     0.52630
     0.77965
     1.08708
     1.48275
     1.58238
     1.13262
     0.81950
     0.51207
     0.85366
     1.27780
     1.27780
     1.57669
    -0.09710
    -2.15519
    -2.96647
    -2.41423
    -1.18165
    -0.48139
    -0.92546
    -1.54317
    -1.73959
    -2.13811
    -2.17796
    -2.21781
    -1.81644
    -1.17596
    -0.58102
    -0.21951
     0.14486
     0.37828
     0.51491
     0.63162
     0.66294
     0.77680
     0.74833
     0.63447
     0.59177
     0.58323
     0.42952
     0.45798
     0.34696
     0.31281
     0.31565
     0.32419
     0.27865
     0.29573
     0.34981
     0.32419
     0.38682
     0.34696
     0.38112
     0.34981
     0.33558
     0.37543
     0.36404
     0.35835
     0.29573
     0.33842
     0.33558
     0.31565
     0.31850
     0.32134
     0.26441
     0.28719
     0.28434
     0.24164
     0.25303
     0.24733
     0.22171
     0.26726
     0.23025
     0.19040
     0.25587
     0.28149
     0.25018
     0.23595
     0.29573
     0.23595
     0.34412
     0.24449
     0.32988
     0.30996
     0.32419
     0.32419
     0.22456
     0.34412
     0.37258
     0.29573
     0.33842
     0.27865
     0.29573
     0.26157
     0.30142
     0.28719
     0.27295
     0.29288
     0.23879
     0.27580
     0.22456
     0.27580
     0.20179
     0.23310
     0.23595
     0.28149
     0.20463
     0.23310
     0.22456
     0.17332
     0.20748
     0.17617
     0.15909
     0.16478
     0.16194
     0.14486
     0.11639
     0.13632
     0.06515
     0.09077
     0.07938
     0.07369
     0.05661
     0.00822
     0.01107
    -0.02594
    -0.04587
    -0.04871
    -0.00032
    -0.11988
    -0.08856
    -0.06864
    -0.12557
    -0.09710
    -0.14550
    -0.19673
    -0.12557
    -0.09141
    -0.12272
    -0.10849
    -0.11134
    -0.15404
    -0.10280
    -0.15404
    -0.08287
    -0.11134
    -0.08572
    -0.02025
    -0.03163
    -0.04017
    -0.03448
    -0.08002
     0.00537
     0.00537
     0.01107
     0.01961
     0.01961
     0.03384
    -0.03448
     0.07084
     0.07369
     0.22171
     0.27295
     0.30711
     0.48929
     0.68571
     0.86504
     1.16963
     1.45144
     1.71617
     2.18871
     2.30257
     2.01791
     1.61654
     1.25787
     0.86504
     0.67432
    -0.55540
    -1.09056
    -1.16458
    -1.98155
    -2.68181
    -2.14950
    -1.37807
    -1.89046
    -2.99209
    -3.33937
    -3.39630
    -3.19135
    -2.84406
    -2.34591
    -1.64850
    -0.93115
    -0.41308
     0.04238
     0.40390
     0.54907
     0.67148
     0.71133
     0.68855
     0.57469
     0.64586
     0.62024
     0.50068
     0.50637
     0.42382
     0.39251
     0.22456
     0.23310
     0.16763
     0.19609
     0.13916
     0.10500
     0.09931
     0.06800
     0.08223
     0.02815
     0.02530
    -0.06010
    -0.02025
    -0.04302
    -0.07433
    -0.06579
    -0.05156
    -0.12842
    -0.06010
    -0.05441
    -0.14550
    -0.14265
    -0.14550
    -0.13696
    -0.16258
    -0.15973
    -0.20243
    -0.17112
    -0.19389
    -0.10564
    -0.11418
    -0.09141
    -0.12272
    -0.09426
    -0.09710
    -0.07148
     0.06515
     0.02530
    -0.01740
     0.04807
     0.09362
     0.15624
     0.12493
     0.13062
     0.19609
     0.07654
     0.16763
     0.17617
     0.15340
     0.10216
     0.07938
     0.07084
     0.11639
     0.07654
     0.07654
     0.05946
     0.03384
     0.06515
    -0.00601
     0.05946
     0.01961
     0.00253
     0.01676
     0.05661
     0.11639
     0.03099
     0.00822
     0.05092
     0.06800
     0.07369
     0.07369
     0.02530
     0.06231
     0.05946
     0.03953
     0.07938
     0.04238
     0.03384
     0.06231
     0.09931
     0.08508
    -0.01455
    -0.00032
     0.02245
    -0.02309
     0.03384
    -0.00886
    -0.04871
    -0.01171
    -0.07433
    -0.10564
    -0.11134
    -0.09141
    -0.17396
    -0.18250
    -0.16258
    -0.16542
    -0.18250
    -0.26505
    -0.26790
    -0.26790
    -0.24228
    -0.25367
    -0.28498
    -0.29637
    -0.28213
    -0.26221
    -0.23943
    -0.27644
    -0.23659
    -0.25651
    -0.24513
    -0.14265
    -0.14265
    -0.09141
     0.02530
     0.23025
     0.79673
     1.43436
     1.97237
     2.27126
     2.03215
     1.05861
    -0.03733
     0.12208
     0.52630
     0.08508
    -0.08572
    -0.13411
    -0.34191
     0.07654
    -0.69204
    -0.96816
    -2.29182
    -3.70943
    -3.41623
    -1.85914
    -0.88561
    -1.12188
    -1.05356
    -0.75467
    -0.48424
    -0.38746
    -0.18250
     0.18186
     0.62308
     0.87074
     0.93336
     0.99314
     1.00737
     0.96183
     0.74833
     0.56615
     0.29573
     0.10216
     0.02530
    -0.09141
    -0.19673
    -0.31914
    -0.48139
    -0.49847
    -0.49563
    -0.59241
    -0.60095
    -0.65504
    -0.68350
    -0.64080
    -0.60949
    -0.60380
    -0.66642
    -0.68350
    -0.63796
    -0.63226
    -0.53263
    -0.56394
    -0.55540
    -0.55825
    -0.55256
    -0.54687
    -0.52409
    -0.50986
    -0.52979
    -0.45008
    -0.48709
    -0.48993
    -0.47285
    -0.54117
    -0.49278
    -0.48709
    -0.42446
    -0.37038
    -0.35614
    -0.36468
    -0.29921
    -0.24513
    -0.20527
    -0.24797
    -0.18250
    -0.12272
    -0.07433
     0.00537
     0.00537
     0.01107
    -0.00886
     0.04807
     0.07654
     0.13347
     0.10500
     0.10785
     0.11354
     0.15055
     0.15624
     0.08223
     0.06515
     0.13062
     0.09077
     0.17048
     0.15340
     0.09931
     0.13062
     0.10785
     0.07084
     0.14770
     0.11924
     0.11354
     0.04807
     0.12493
     0.11070
     0.11354
     0.09077
     0.05946
     0.09077
     0.10785
     0.16763
     0.11354
     0.20463
     0.18186
     0.20179
     0.23879
     0.26157
     0.24733
     0.28434
     0.26157
     0.35550
     0.37258
     0.33842
     0.44659
     0.38397
     0.43236
     0.44375
     0.42952
     0.38397
     0.38966
     0.40390
     0.40105
     0.51491
     0.47791
     0.44944
     0.47221
     0.57469
     0.48929
     0.40390
     0.43236
     0.45229
     0.44659
     0.45798
     0.38397
     0.35550
     0.38112
     0.30427
     0.30996
     0.23310
     0.17902
     0.08223
     0.06231
     0.01676
     0.01676
    -0.07148
    -0.07433
    -0.09426
    -0.00601
    -0.00601
    -0.02594
    -0.08856
    -0.08002
    -0.03163
     0.03669
     0.07084
     0.26726
     0.45513
     0.84227
     1.37743
     1.90974
     2.69825
     3.42697
     2.39366
     1.17248
    -1.98439
    -5.03309
    -3.49593
    -1.57733
    -0.72905
     0.59177
     1.53969
     0.47221
    -1.77375
    -2.51671
    -3.37638
    -3.11164
    -2.22920
    -1.07633
    -0.00601
     0.73979
     1.31480
     1.80157
     1.89266
     1.84427
     1.69909
     1.43721
     1.24649
     1.06430
     0.85366
     0.68855
     0.42952
     0.36689
     0.27580
     0.22456
     0.10785
     0.17617
     0.18471
     0.16763
     0.12778
     0.15909
     0.22741
     0.17617
     0.17048
     0.24449
     0.23025
     0.19609
     0.17617
     0.21887
     0.20463
     0.18756
     0.19040
     0.17048
     0.11070
     0.17617
     0.12493
     0.19325
     0.15624
     0.17048
     0.12778
     0.21317
     0.24164
     0.19609
     0.19325
     0.19609
     0.24164
     0.25018
     0.23025
     0.23879
     0.15624
     0.19609
     0.19040
     0.12493
     0.05092
     0.05092
    -0.01740
     0.02245
     0.05377
    -0.02309
    -0.12842
    -0.16542
    -0.15119
    -0.16258
    -0.23089
    -0.23659
    -0.22520
    -0.16258
    -0.18535
    -0.15973
    -0.22235
    -0.16542
    -0.19389
    -0.17112
    -0.07148
    -0.05725
    -0.12557
    -0.01455
     0.00537
    -0.00317
    -0.00032
     0.03384
     0.07369
     0.03953
     0.11354
     0.10785
     0.10216
     0.05661
     0.09646
     0.01676
     0.07084
     0.12208
     0.11639
     0.05377
     0.03953
    -0.01740
     0.06515
    -0.00601
     0.08508
     0.07654
    -0.00317
     0.02815
    -0.00032
     0.04807
     0.03953
    -0.01455
     0.05661
     0.02245
     0.09077
     0.04238
     0.11924
     0.07369
     0.06515
     0.08508
     0.06231
     0.11354
     0.11354
     0.03099
     0.05661
     0.11639
     0.10785
     0.00537
     0.05092
     0.03384
     0.03669
    -0.00317
     0.06515
    -0.00601
     0.01961
    -0.06294
    -0.02594
     0.00822
    -0.01740
     0.02530
    -0.00886
     0.03953
     0.05946
     0.02815
     0.12778
     0.20463
     0.32419
     0.48075
     0.74264
     1.17532
     1.47706
     2.26841
     2.31111
     1.61370
     0.36974
    -0.47570
    -0.93685
    -0.63226
    -0.05725
     1.07284
     0.75118
    -0.52694
    -2.20073
    -2.17511
    -1.99009
    -2.78428
    -2.57079
    -1.67411
    -1.36384
    -1.25282
    -1.37238
    -1.22720
    -0.89700
    -0.59241
    -0.37038
    -0.08572
     0.16763
     0.41528
     0.53769
     0.45798
     0.43521
     0.37828
     0.23595
     0.13062
     0.02815
    -0.00317
    -0.09426
    -0.09995
    -0.21951
    -0.21951
    -0.20243
    -0.14550
    -0.18819
    -0.13696
    -0.10849
    -0.10280
    -0.02025
     0.00537
     0.09931
     0.02530
     0.02815
     0.04523
     0.14770
     0.14770
     0.22456
     0.21317
     0.19609
     0.26157
     0.23310
     0.21317
     0.22171
     0.30427
     0.23595
     0.23595
     0.26441
     0.25872
     0.22741
     0.15909
     0.24733
     0.28149
     0.26157
     0.27580
     0.24733
     0.21887
     0.22456
     0.16194
     0.24733
     0.25872
     0.21887
     0.19894
     0.21033
     0.16478
     0.18471
     0.22456
     0.15055
     0.16194
     0.17902
     0.15624
     0.10216
     0.12493
     0.09646
     0.06800
     0.11354
     0.15055
     0.13062
     0.10500
     0.08508
     0.03953
     0.03669
     0.00253
    -0.03163
     0.06800
     0.01676
    -0.01171
    -0.02309
    -0.03733
    -0.03163
    -0.09141
    -0.12272
    -0.11418
    -0.12842
    -0.13980
    -0.17966
    -0.15973
    -0.19958
    -0.25651
    -0.19958
    -0.16542
    -0.15404
    -0.14834
    -0.13980
    -0.11988
    -0.12272
    -0.09426
    -0.08287
    -0.00886
    -0.02594
     0.00537
     0.11639
     0.21887
     0.10500
     0.10785
     0.14486
     0.10500
     0.15909
     0.21602
     0.21602
     0.20463
     0.13916
     0.17048
     0.13632
     0.15055
     0.15909
     0.09362
     0.09646
     0.11924
     0.13062
     0.03099
     0.05092
     0.02530
     0.02530
     0.04238
     0.08223
     0.09646
     0.09646
     0.11070
     0.17048
     0.23595
     0.37828
     0.57754
     0.82519
     1.00737
     1.17532
     1.44290
     1.41159
     1.05861
     0.63162
     0.29288
     0.94759
     1.75603
     1.60231
     1.04153
     0.69994
    -0.75751
    -1.01371
    -1.25282
    -0.45293
    -0.31629
    -0.56964
    -1.38946
    -1.27559
    -1.35245
    -1.43785
    -1.38946
    -1.38376
    -1.29836
    -1.13326
    -0.89984
    -0.76321
    -0.58102
    -0.35614
    -0.32768
    -0.36468
    -0.27075
    -0.27644
    -0.17966
    -0.22805
    -0.17396
    -0.10564
    -0.02025
    -0.01740
     0.00253
     0.05661
     0.04238
     0.17902
     0.26157
     0.26441
     0.37828
     0.34696
     0.38112
     0.44659
     0.48360
     0.47791
     0.44659
     0.46937
     0.48075
     0.46083
     0.44659
     0.39820
     0.32419
     0.25587
     0.26441
     0.28434
     0.26441
     0.21317
     0.15055
     0.15055
     0.10216
     0.13632
     0.12493
     0.09077
     0.07084
     0.13062
     0.12778
     0.12493
     0.09362
     0.06800
     0.06515
     0.07654
     0.15624
     0.09362
     0.06231
     0.08508
     0.03384
     0.03384
     0.04523
     0.08508
     0.04238
     0.08792
    -0.00601
     0.03099
     0.02815
    -0.05156
    -0.02025
    -0.07718
    -0.09141
    -0.05441
    -0.08572
    -0.12272
    -0.05725
    -0.11703
    -0.12272
    -0.20527
    -0.23374
    -0.17966
    -0.11988
    -0.12557
    -0.18819
    -0.19958
    -0.15119
    -0.18535
    -0.18535
    -0.15688
    -0.17112
    -0.22520
    -0.19389
    -0.15404
    -0.19389
    -0.26505
    -0.28213
    -0.24797
    -0.26790
    -0.27359
    -0.31629
    -0.36184
    -0.33052
    -0.36753
    -0.35330
    -0.29352
    -0.28213
    -0.35045
    -0.35899
    -0.29067
    -0.25082
    -0.29637
    -0.31344
    -0.20527
    -0.24797
    -0.13126
    -0.15119
    -0.09710
    -0.15688
    -0.15404
    -0.12842
    -0.00317
    -0.01171
    -0.03448
    -0.05725
    -0.02309
     0.01961
    -0.02025
    -0.01740
     0.00537
    -0.04302
     0.01961
     0.07938
     0.11639
     0.16763
     0.27295
     0.41244
     0.49214
     0.56331
     0.56046
     0.83942
     1.14116
     1.61370
     1.90690
     2.27411
     2.63562
     3.65186
     3.77426
     3.84542
     3.74864
     2.20009
     0.15624
    -1.02794
     0.04807
     1.12693
     0.73410
    -1.40938
    -3.24259
    -2.61349
    -1.99863
    -2.43700
    -3.69519
    -4.43531
    -4.39261
    -4.29298
    -3.92861
    -3.31660
    -2.58502
    -1.97016
    -1.32683
    -0.87138
    -0.57248
    -0.37322
    -0.22520
    -0.07718
    -0.03163
     0.13632
     0.10500
     0.17048
     0.19040
     0.24449
     0.18756
     0.25303
     0.21602
     0.19040
     0.16194
     0.29288
     0.30427
     0.25872
     0.24733
     0.28149
     0.33558
     0.29573
     0.29288
     0.28434
     0.29288
     0.30427
     0.30711
     0.30427
     0.33842
     0.28434
     0.30996
     0.30711
     0.41528
     0.38682
     0.34981
     0.34412
     0.36404
     0.36404
     0.31565
     0.39536
     0.44944
     0.48075
     0.41244
     0.46652
     0.46367
     0.51776
     0.48360
     0.46083
     0.59746
     0.52345
     0.43521
     0.51207
     0.51776
     0.48929
     0.54338
     0.48645
     0.55761
     0.46367
     0.46367
     0.46652
     0.42952
     0.39251
     0.40390
     0.34412
     0.28434
     0.26441
     0.22456
     0.24733
     0.23310
     0.16763
     0.11354
     0.04807
    -0.02025
    -0.07433
    -0.08287
    -0.08572
    -0.11418
    -0.17681
    -0.16542
    -0.23659
    -0.24797
    -0.23659
    -0.26790
    -0.27075
    -0.23659
    -0.22805
    -0.23659
    -0.17681
    -0.23374
    -0.18250
    -0.12272
    -0.06864
    -0.01740
    -0.02025
    -0.02025
    -0.05156
     0.01391
     0.00822
     0.07938
     0.00822
    -0.01740
    -0.00601
    -0.02025
    -0.03163
    -0.15973
    -0.11988
    -0.19104
    -0.14265
    -0.19673
    -0.21381
    -0.23943
    -0.33622
    -0.39030
    -0.27075
    -0.28498
    -0.25367
    -0.30206
    -0.25367
    -0.27359
    -0.26790
    -0.21951
    -0.14550
    -0.12272
    -0.13126
    -0.16827
    -0.04871
     0.02815
     0.02245
    -0.02594
     0.00537
     0.01391
    -0.03448
    -0.04017
     0.04238
     0.24449
     0.51491
     0.77680
     0.82804
     0.82234
     1.01307
     1.05292
     1.38882
     2.84058
     4.64532
     5.39397
     5.72417
     4.82750
     1.55676
    -0.42446
     0.01676
     1.62508
     2.27126
     1.63362
    -0.30775
    -1.24143
    -1.65419
    -2.37153
    -3.19419
    -3.76351
    -3.98839
    -4.30436
    -4.44385
    -4.48085
    -3.96277
    -3.26536
    -2.62772
    -2.08402
    -1.46062
    -1.04502
    -0.73474
    -0.55825
    -0.34191
    -0.22235
    -0.17112
    -0.15688
    -0.16258
    -0.11418
    -0.04017
     0.08508
     0.11639
     0.19325
     0.20463
     0.22741
     0.20748
     0.20463
     0.21602
     0.32988
     0.34412
     0.32704
     0.37828
     0.40105
     0.40105
     0.46083
     0.38112
     0.41813
     0.47791
     0.39536
     0.39820
     0.43236
     0.43521
     0.34981
     0.38966
     0.35266
     0.42382
     0.47221
     0.39536
     0.36689
     0.39536
     0.38966
     0.38112
     0.38112
     0.39820
     0.33273
     0.31850
     0.38966
     0.36689
     0.29573
     0.26726
     0.27865
     0.33273
     0.35835
     0.25872
     0.21602
     0.25872
     0.26157
     0.22741
     0.25303
     0.26726
     0.18756
     0.20179
     0.23595
     0.29857
     0.23879
     0.18756
     0.21887
     0.24449
     0.23879
     0.26441
     0.23310
     0.22456
     0.15055
     0.17617
     0.16763
     0.25303
     0.20748
     0.09931
     0.07084
     0.10500
     0.05092
     0.01391
     0.02530
    -0.04871
    -0.05156
    -0.04587
    -0.08002
    -0.08572
    -0.17396
    -0.20243
    -0.28498
    -0.25651
    -0.21951
    -0.25082
    -0.25651
    -0.30206
    -0.31629
    -0.33906
    -0.34760
    -0.28498
    -0.25936
    -0.26221
    -0.25651
    -0.13411
    -0.23089
    -0.17396
    -0.15973
    -0.13411
    -0.07433
     0.03384
     0.01107
     0.02245
     0.01676
     0.11639
     0.09931
     0.12493
     0.33558
     0.48645
     0.69994
     0.67148
     0.69709
     0.63162
     0.45229
     0.39251
     0.77965
     1.25787
     1.38028
     0.85935
     1.29203
     2.30257
     3.16793
     4.32650
     4.89582
     4.25249
     2.17163
    -1.21866
    -3.26536
    -2.40000
    -0.09710
     1.69340
     1.84996
     0.12208
    -1.54033
    -3.52440
    -3.65819
    -3.79198
    -4.22181
    -4.05102
    -3.56994
    -3.09172
    -2.63057
    -1.98155
    -1.46062
    -1.03933
    -0.85430
    -0.66927
    -0.35614
    -0.14265
    -0.09710
    -0.05441
     0.06231
     0.10216
     0.01676
     0.02245
    -0.00032
    -0.01455
     0.04807
     0.09646
     0.03953
     0.03953
     0.02245
    -0.01171
     0.01961
     0.01676
    -0.04302
    -0.06010
    -0.02309
     0.03384
     0.03099
     0.09931
     0.11924
     0.13632
     0.20463
     0.25872
     0.23310
     0.22456
     0.14770
     0.22456
     0.25587
     0.30142
     0.28434
     0.34127
     0.33842
     0.36974
     0.35550
     0.25018
     0.32704
     0.29573
     0.31850
     0.40390
     0.31281
     0.32134
     0.36689
     0.37258
     0.32704
     0.39251
     0.41244
     0.37543
     0.35550
     0.37543
     0.40390
     0.31281
     0.26157
     0.22456
     0.27865
     0.27865
     0.24733
     0.22171
     0.09931
     0.05092
    -0.00886
     0.00253
     0.01961
    -0.09995
    -0.10564
    -0.14550
    -0.14834
    -0.15119
    -0.15119
    -0.19104
    -0.18535
    -0.15688
    -0.10564
    -0.03733
    -0.11988
    -0.13126
    -0.10564
    -0.04017
     0.06231
     0.07369
     0.01676
    -0.03448
     0.05377
     0.04523
     0.04807
     0.03099
     0.01107
    -0.00886
     0.03669
     0.04523
    -0.06010
    -0.05725
    -0.14265
    -0.10564
    -0.12842
    -0.13411
    -0.20243
    -0.21951
    -0.18819
    -0.22235
    -0.33337
    -0.38176
    -0.32198
    -0.36184
    -0.32483
    -0.28213
    -0.23089
    -0.23374
    -0.13696
     0.03953
     0.21033
     0.32988
     0.42667
     0.66578
     0.84227
     1.08138
     0.91913
     0.74549
     0.83373
     1.17817
     1.47137
     1.55676
     1.68771
     1.59377
     1.56815
     1.68771
     1.75603
     2.48191
     3.02561
     4.16140
     3.48106
     0.54907
    -2.40854
    -2.82414
    -1.38092
    -0.30775
    -0.52409
    -1.62572
    -2.19504
    -1.77944
    -2.51386
    -3.78344
    -4.62034
    -4.72851
    -4.44100
    -3.96847
    -3.31375
    -2.71027
    -2.15804
    -1.77659
    -1.40938
    -1.10764
    -0.84860
    -0.64080
    -0.46147
    -0.32768
    -0.25936
    -0.27644
    -0.23089
    -0.12842
     0.00822
    -0.07148
    -0.00317
     0.05946
     0.14201
