# Supplementary material for: Software algorithm and hardware design for real-time implementation of new spectral estimator
Source: Biomed Eng Online. 2014 May 9;13:61. doi: 10.1186/1475-925X-13-61 (PMC4057578; doi:10.1186/1475-925X-13-61)
Supplement: Additional file 2 — txtfiles.zip. [file 1475-925X-13-61-S2.zip › FILE122.TXT]

    -1.30802
    -1.29873
    -1.21976
    -1.19653
    -1.08039
    -1.02930
    -0.95032
    -0.88993
    -0.88064
    -0.87600
    -0.56476
    -0.53689
    -0.34178
    -0.30926
    -0.19313
    -0.17919
    -0.06771
     0.00198
     0.07630
     0.16456
     0.15063
     0.15063
     0.13669
     0.17385
     0.13669
     0.15992
     0.10417
     0.20637
     0.29463
     0.41077
     0.38754
     0.28999
     0.28070
     0.36896
     0.42006
     0.47116
     0.62445
     0.50367
     0.50367
     0.58729
     0.58265
     0.61052
     0.59194
     0.61052
     0.68020
     0.67555
     0.60587
     0.71736
     0.66626
     0.59658
     0.56871
     0.71736
     0.68484
     0.67091
     0.61052
     0.56871
     0.66626
     0.56406
     0.62445
     0.67091
     0.62910
     0.72665
     0.72201
     0.78240
     0.84279
     0.77775
     0.64304
     0.70343
     0.71736
     0.74523
     0.54548
     0.46651
     0.46187
     0.46651
     0.49903
     0.33644
     0.29928
     0.08095
     0.07630
     0.02056
     0.00198
    -0.35107
    -0.34178
    -1.19188
    -1.71681
    -1.78649
    -1.78649
    -2.07915
    -1.71681
    -1.47990
    -1.34518
    -1.29873
    -1.09898
    -1.99553
    -1.37305
    -0.41611
     0.17385
     0.44793
     0.94034
     0.94034
     1.14009
     1.58605
     2.05523
     2.54764
     2.50118
     2.21317
     2.11562
     2.00413
     1.82760
     1.51636
     1.26551
     1.01931
     0.70807
     0.53155
     0.32251
     0.05772
     0.04843
    -0.08164
    -0.14203
    -0.32785
    -0.27675
    -0.32320
    -0.34643
    -0.37430
    -0.37894
    -0.36501
    -0.34178
    -0.35572
    -0.29068
    -0.35107
    -0.24887
    -0.22100
    -0.23494
    -0.15597
    -0.11416
    -0.09093
    -0.05841
    -0.01196
     0.00662
     0.15992
     0.15063
     0.25747
     0.35038
     0.29928
     0.35038
     0.40612
     0.55013
     0.54084
     0.42006
     0.53619
     0.49903
     0.50367
     0.45258
     0.51297
     0.45258
     0.39683
     0.31321
     0.28999
     0.24818
     0.16456
     0.02056
     0.02520
    -0.04912
    -0.07700
    -0.20242
    -0.19778
    -0.33249
    -0.43004
    -0.45792
    -0.45792
    -0.40217
    -0.53224
    -0.53689
    -0.47185
    -0.51366
    -0.39753
    -0.36501
    -0.48114
    -0.47185
    -0.44863
    -0.56940
    -0.50901
    -0.55547
    -0.62050
    -0.66696
    -0.68089
    -0.80167
    -0.80632
    -0.84813
    -0.82490
    -0.82025
    -0.73199
    -0.60657
    -0.62515
    -0.65767
    -0.47650
    -0.29997
    -0.43004
    -0.06771
    -0.03983
     0.04843
     0.24353
     0.30392
     0.31321
     0.41541
     0.36431
     0.42006
     0.39683
     0.45722
     0.49903
     0.43399
     0.42006
     0.44793
     0.41541
     0.46187
     0.53619
     0.50832
     0.35502
     0.48045
     0.52690
     0.51297
     0.44329
     0.45722
     0.55013
     0.67555
     0.58265
     0.50832
     0.15063
     0.50367
     0.60587
     0.26212
     0.03449
    -0.29533
    -0.62515
    -0.72270
    -1.11756
    -0.62979
    -0.56476
    -0.43469
    -0.31391
    -0.68554
    -0.95032
    -0.81096
    -0.49508
    -0.31391
     0.19244
     1.07970
     1.45133
     1.44204
     1.46527
     1.80902
     1.97161
     1.96232
     2.02735
     2.16672
     2.26427
     2.24104
     1.97626
     1.87870
     1.44204
     1.25622
     0.99144
     0.58729
     0.46651
     0.32715
     0.13669
    -0.03519
    -0.00732
    -0.13274
    -0.29068
    -0.38824
    -0.28139
    -0.28604
    -0.29533
    -0.23029
    -0.33249
    -0.27210
    -0.25817
    -0.29533
    -0.17455
    -0.12345
    -0.16526
    -0.12345
    -0.06306
    -0.10022
    -0.06306
    -0.16990
     0.01127
    -0.06771
    -0.06306
     0.00198
    -0.06771
    -0.11880
    -0.04448
    -0.15132
    -0.11416
    -0.11416
    -0.06771
    -0.10487
    -0.17455
    -0.07235
    -0.18848
    -0.27675
    -0.18384
    -0.12809
    -0.18848
    -0.22100
    -0.22100
    -0.21636
    -0.28139
    -0.28139
    -0.35107
    -0.23958
    -0.32320
    -0.38359
    -0.36501
    -0.32320
    -0.41146
    -0.48114
    -0.49972
    -0.40682
    -0.36501
    -0.35572
    -0.44398
    -0.44398
    -0.46256
    -0.36501
    -0.49508
    -0.30926
    -0.24423
    -0.30926
    -0.38359
    -0.14203
    -0.03054
    -0.08629
    -0.16990
    -0.06771
    -0.03054
     0.08559
     0.05772
     0.07166
     0.07166
     0.11811
     0.12275
     0.17385
     0.13205
     0.01591
    -0.13739
    -0.11880
    -0.11416
    -0.11880
    -0.24423
    -0.32320
    -0.39753
    -0.37430
    -0.42540
    -0.58334
    -0.57405
    -0.60657
    -0.60192
    -0.62979
    -0.56011
    -0.64373
    -0.62979
    -0.56011
    -0.51366
    -0.57870
    -0.52295
    -0.38359
    -0.42075
    -0.32785
    -0.22100
    -0.26746
    -0.22100
    -0.06771
    -0.06771
    -0.08164
     0.06237
     0.10882
     0.15992
     0.18779
     0.28999
     0.21102
     0.18779
     0.18779
     0.36431
     0.28999
     0.30857
     0.27605
     0.44329
     0.59658
     1.04254
     1.59069
     1.83225
     1.59069
     1.62321
     2.22246
     3.17476
     3.72291
     2.81242
     1.42346
     0.61052
     1.06112
     1.19119
     1.12151
     0.99608
     0.44793
     0.17850
    -0.46721
    -1.02001
    -1.52170
    -1.83759
    -2.07450
    -2.05128
    -1.86082
    -1.67500
    -1.50312
    -1.25227
    -0.91316
    -0.59728
    -0.36965
    -0.14668
    -0.03983
     0.08559
     0.13205
     0.16921
     0.47580
     0.39219
     0.29928
     0.27141
     0.34573
     0.30857
     0.36896
     0.31321
     0.37825
     0.31786
     0.41541
     0.30857
     0.32715
     0.26676
     0.23424
     0.25747
     0.21566
     0.32715
     0.10882
     0.08559
     0.08095
     0.12275
     0.03914
    -0.00732
     0.16921
     0.00198
     0.09024
    -0.01196
     0.10882
     0.02056
     0.07166
     0.05772
     0.19708
     0.20637
     0.21566
     0.24818
     0.23889
     0.36431
     0.33644
     0.23889
     0.23424
     0.36431
     0.26676
     0.24818
     0.23889
     0.09024
     0.10882
     0.01127
     0.07630
     0.08095
    -0.08164
    -0.11416
    -0.16526
    -0.08164
    -0.16526
    -0.21171
    -0.18384
    -0.18848
    -0.20242
    -0.08164
    -0.09558
    -0.10951
     0.02056
    -0.12345
     0.03449
     0.12275
     0.11346
     0.02520
     0.05772
     0.08559
     0.14134
     0.14598
     0.01591
    -0.03519
    -0.01196
    -0.00267
     0.04843
    -0.05377
    -0.07700
    -0.15597
    -0.28604
    -0.19778
    -0.10022
    -0.27210
    -0.28604
    -0.39753
    -0.36501
    -0.27210
    -0.29533
    -0.32320
    -0.45792
    -0.33714
    -0.40217
    -0.30462
    -0.36965
    -0.36965
    -0.44398
    -0.37430
    -0.23494
    -0.24423
    -0.43469
    -0.32320
    -0.24887
    -0.31391
    -0.31855
    -0.25352
    -0.26281
    -0.22565
    -0.20242
    -0.23029
    -0.19778
    -0.16526
    -0.26746
    -0.21636
    -0.18384
    -0.17919
    -0.14203
    -0.07700
    -0.03983
    -0.10022
    -0.15597
    -0.12345
     0.03914
     0.24818
     0.59194
     0.82421
     1.39559
     2.28285
     2.25962
     2.39898
     2.84958
     3.06792
     3.63930
     2.60338
     1.39094
     0.94034
     0.66626
     0.56406
     0.88459
     0.73594
     0.28070
    -0.37430
    -1.01071
    -1.74933
    -2.40897
    -2.76202
    -2.81776
    -2.62266
    -2.41362
    -2.07450
    -1.75862
    -1.31731
    -0.89458
    -0.72735
    -0.48579
    -0.31855
    -0.18848
     0.00662
     0.07166
     0.14598
     0.10882
     0.15063
     0.27605
     0.31786
     0.41541
     0.28999
     0.39683
     0.33644
     0.49438
     0.29928
     0.37360
     0.30392
     0.28534
     0.33644
     0.35967
     0.29928
     0.28070
     0.28070
     0.18779
     0.27141
     0.22495
     0.13205
     0.19244
     0.03449
     0.14134
     0.08559
     0.12740
     0.15992
     0.13669
     0.22495
     0.15527
     0.15527
     0.19244
     0.18779
     0.12275
     0.27141
     0.22031
     0.21102
     0.24353
     0.32715
     0.41541
     0.28534
     0.24818
     0.33180
     0.30392
     0.42470
     0.38754
     0.40148
     0.31321
     0.44793
     0.30392
     0.39219
     0.44329
     0.35038
     0.35038
     0.34109
     0.40148
     0.39683
     0.45258
     0.48974
     0.45258
     0.49903
     0.37825
     0.33644
     0.29928
     0.15063
     0.13669
     0.11346
     0.12275
     0.09024
     0.15992
     0.10417
    -0.08629
    -0.20242
    -0.27675
    -0.34643
    -0.29068
    -0.29997
    -0.32785
    -0.31391
    -0.35107
    -0.36036
    -0.33249
    -0.42075
    -0.34178
    -0.26746
    -0.30926
    -0.23029
    -0.21171
    -0.23494
    -0.42075
    -0.10951
    -0.01661
    -0.01661
    -0.04448
    -0.00267
     0.09024
     0.33180
     0.39219
     0.28070
     0.48045
     0.57336
     0.74988
     0.89389
     0.96821
     0.88459
     0.98215
     0.90782
     0.78240
     0.57800
     0.42006
     0.35038
     0.22495
     0.01127
    -0.03054
    -0.23494
    -0.28139
    -0.62979
    -0.88993
    -0.99213
    -0.63909
     0.25747
     0.95428
     0.99608
    -0.48114
    -0.95497
    -0.55082
     1.49314
     1.68824
     1.44668
     0.27605
    -0.19313
     0.01127
     0.55477
     0.42935
     0.21566
    -0.00267
    -0.31855
    -0.62515
    -0.79703
    -0.87135
    -0.89923
    -0.85742
    -0.70412
    -0.65767
    -0.55082
    -0.39288
    -0.15597
    -0.15132
    -0.04912
     0.13205
     0.12740
     0.21566
     0.20173
     0.20637
     0.15527
     0.09024
     0.16456
     0.17850
     0.11346
     0.07166
     0.03449
     0.04378
     0.00662
    -0.04912
    -0.01661
     0.06701
    -0.03054
    -0.00267
    -0.01196
     0.06237
    -0.01661
     0.06701
    -0.04448
     0.02520
     0.05307
     0.02056
     0.03914
     0.09953
     0.09024
     0.01591
     0.02985
     0.15992
     0.16456
     0.09953
     0.23424
     0.18779
     0.17385
     0.09953
     0.11811
     0.20173
     0.36431
     0.42935
     0.38754
     0.41541
     0.45258
     0.47116
     0.49438
     0.55477
     0.61516
     0.60587
     0.62910
     0.72201
     0.66626
     0.69413
     0.62910
     0.68484
     0.67091
     0.72665
     0.70807
     0.64768
     0.67091
     0.70343
     0.66162
     0.77311
     0.77775
     0.53619
     0.71736
     0.79169
     0.67555
     0.81956
     0.58265
     0.68949
     0.68949
     0.80562
     0.73594
     0.60587
     0.64768
     0.56406
     0.54548
     0.50832
     0.51297
     0.32715
     0.39219
     0.33180
     0.34109
     0.32251
     0.16456
    -0.03054
    -0.04912
    -0.08629
    -0.01196
    -0.02590
     0.08095
     0.20173
     0.06701
     0.09953
     0.08095
    -0.08164
     0.03914
     0.14134
     0.18314
     0.25747
     0.24818
     0.22960
     0.20173
     0.18779
     0.20637
     0.28534
     0.11346
     0.07166
     0.21102
     0.25283
     0.41541
     0.33644
     0.42006
     0.59658
     0.92640
     1.74863
     2.33395
     2.38969
     2.08310
     1.89728
     2.60338
     2.79384
     2.81242
     2.25033
     1.79509
     0.79169
    -0.83884
    -1.42880
    -1.29408
    -0.94568
    -0.67160
    -1.06181
    -1.87940
    -2.46936
    -2.98964
    -3.29623
    -3.38450
    -2.94783
    -2.43684
    -1.90727
    -1.20582
    -0.73664
    -0.35572
     0.05307
     0.35967
     0.42006
     0.55942
     0.60587
     0.55942
     0.49438
     0.31786
     0.34573
     0.28999
     0.27141
     0.22031
     0.02985
    -0.02125
    -0.10022
    -0.11880
    -0.13274
    -0.25352
    -0.22565
    -0.29997
    -0.18848
    -0.25352
    -0.33249
    -0.24887
    -0.18384
    -0.23494
    -0.10951
    -0.15132
    -0.21171
    -0.14203
    -0.10022
    -0.08629
     0.04378
     0.05772
     0.01127
     0.10882
     0.08095
     0.15063
     0.15063
     0.07630
     0.14134
     0.23889
     0.17850
     0.20637
     0.16921
     0.17850
     0.25283
     0.19708
     0.25747
     0.32251
     0.29928
     0.35967
     0.30392
     0.38754
     0.28070
     0.35502
     0.38290
     0.37825
     0.47116
     0.57800
     0.48045
     0.47116
     0.52226
     0.48509
     0.47580
     0.49438
     0.52226
     0.48045
     0.47580
     0.42006
     0.48045
     0.44793
     0.34109
     0.36896
     0.42006
     0.32251
     0.39219
     0.17850
     0.25747
     0.20637
     0.17850
     0.31786
     0.11811
     0.15527
     0.07630
     0.09953
     0.07166
     0.01591
    -0.03054
    -0.10022
     0.04378
    -0.02125
     0.02056
    -0.03519
    -0.02590
    -0.12809
    -0.18848
    -0.09558
    -0.09093
    -0.19778
    -0.26281
    -0.09558
    -0.17455
    -0.24423
    -0.30926
    -0.33249
    -0.29068
    -0.27675
    -0.29997
    -0.27675
    -0.31855
    -0.41611
    -0.45792
    -0.30926
    -0.33714
    -0.40682
    -0.51831
    -0.45792
    -0.39288
    -0.46721
    -0.54153
    -0.53689
    -0.56011
    -0.55547
    -0.53224
    -0.54618
    -0.57870
    -0.63444
    -0.68554
    -0.55547
    -0.34178
    -0.33249
    -0.49043
    -0.57405
    -0.48579
    -0.56940
    -0.32785
    -0.22100
    -0.06771
    -0.29533
     0.13669
     0.16456
     0.41077
     0.64304
     1.13080
     1.46062
     1.83689
     2.27356
     2.48725
     2.32001
     2.54764
     2.20852
     1.12151
     0.00198
    -0.53224
    -0.32320
    -0.85742
    -0.51831
    -0.21171
    -0.88529
    -1.69358
    -2.43684
    -2.91996
    -3.34269
    -3.27301
    -3.15687
    -2.70163
    -2.08844
    -1.63319
    -1.15937
    -0.73199
    -0.44398
    -0.08629
    -0.08164
     0.22031
     0.33644
     0.36896
     0.39683
     0.41541
     0.45722
     0.48509
     0.43399
     0.28999
     0.35967
     0.30392
     0.20637
     0.23889
     0.15992
     0.20173
     0.07166
     0.05307
     0.06237
     0.03914
    -0.02125
    -0.12345
     0.08559
     0.08095
     0.06237
     0.09953
     0.06237
     0.10882
     0.10417
     0.04843
     0.18314
     0.12275
     0.12275
     0.20637
     0.17385
     0.23889
     0.16456
     0.01127
     0.13669
     0.13205
     0.10417
     0.03449
    -0.08164
     0.02985
     0.01591
    -0.06771
    -0.11880
    -0.10487
    -0.19778
    -0.21636
    -0.27210
    -0.24887
    -0.38359
    -0.47650
    -0.36036
    -0.38359
    -0.41611
    -0.46256
    -0.50437
    -0.47650
    -0.47185
    -0.49043
    -0.48114
    -0.36036
    -0.40682
    -0.36965
    -0.37894
    -0.25817
    -0.25817
    -0.31391
    -0.24887
    -0.12809
    -0.03983
    -0.07700
    -0.10487
    -0.02590
    -0.04912
    -0.05841
    -0.02125
     0.00662
     0.01591
     0.06237
     0.14134
     0.15992
     0.13669
     0.13205
     0.04378
     0.22031
     0.08095
     0.12740
     0.15063
     0.17850
     0.07166
     0.09953
     0.09488
     0.12740
     0.15063
     0.07630
     0.09024
     0.08095
     0.16456
     0.07166
     0.05307
     0.10882
     0.28534
     0.20173
     0.39683
     0.33180
     0.30857
     0.21102
     0.15063
     0.24353
     0.29463
     0.26676
     0.28070
     0.27141
     0.17385
     0.12740
     0.09024
    -0.02590
    -0.03519
    -0.01661
     0.02056
     0.12740
     0.30392
     0.31786
     0.54084
     0.61052
     0.28999
     0.33644
     0.52226
     0.49438
     0.90782
     1.13544
     1.61392
     2.03665
     1.68824
     1.62321
     1.80902
     2.77990
     2.95643
     2.31537
     1.57211
     1.40488
     1.07970
     0.02520
     0.21566
     0.09488
     0.06701
    -0.30926
    -0.76451
    -1.23834
    -1.75397
    -2.08844
    -2.37645
    -2.59943
    -2.68305
    -2.67376
    -2.52975
    -2.15812
    -1.83759
    -1.43344
    -1.16401
    -1.07110
    -0.91316
    -0.61586
    -0.52295
    -0.49972
    -0.38824
    -0.21171
    -0.01196
     0.05772
     0.15063
     0.17385
     0.09953
     0.11811
     0.22495
     0.27141
     0.28999
     0.30392
     0.26676
     0.18314
     0.24353
     0.20637
     0.14134
     0.21566
     0.12275
     0.16456
     0.18779
     0.07630
     0.12740
    -0.01196
     0.12275
     0.02520
     0.04378
     0.11811
     0.02520
    -0.05841
     0.08559
     0.02056
    -0.05377
    -0.00267
    -0.07700
    -0.18848
    -0.20707
    -0.18848
    -0.14203
    -0.15597
    -0.24423
    -0.14668
    -0.16526
    -0.23029
    -0.31391
    -0.23494
    -0.23958
    -0.21171
    -0.33249
    -0.21636
    -0.10487
    -0.15132
    -0.13274
    -0.09558
    -0.11880
    -0.17455
    -0.13274
    -0.12809
    -0.02125
    -0.09558
    -0.16990
    -0.18384
    -0.14668
    -0.16990
    -0.21636
    -0.19778
    -0.14203
    -0.26746
    -0.16526
    -0.22100
    -0.18384
    -0.19313
    -0.33714
    -0.24887
    -0.21171
    -0.26281
    -0.23029
    -0.13274
    -0.08164
    -0.01196
    -0.05841
    -0.07235
    -0.03054
     0.13669
     0.09024
     0.17385
     0.14598
     0.17850
     0.02056
    -0.02125
     0.04843
     0.13669
     0.21566
     0.12740
     0.11811
     0.09024
     0.08559
    -0.00732
    -0.05841
     0.03914
     0.12740
     0.12740
     0.25283
     0.36431
     0.45722
     0.36896
     0.51761
     0.73130
     0.79633
     0.69878
     1.29803
     1.95767
     1.76257
     1.74399
     1.40952
     1.48849
     1.47456
     1.39559
     2.63125
     2.82171
     1.75328
     1.59534
     0.39219
    -0.41146
    -0.22565
     0.61981
     0.15527
    -0.29533
    -0.70877
    -1.00142
    -1.30337
    -1.53564
    -1.62390
    -1.69823
    -1.63319
    -1.44738
    -1.25692
    -1.14078
    -0.88529
    -0.68554
    -0.51366
    -0.37430
    -0.11880
    -0.10951
     0.07630
     0.24353
     0.21566
     0.28999
     0.30857
     0.21566
     0.31786
     0.37360
     0.26676
     0.20173
     0.19244
     0.22495
     0.14134
     0.06237
    -0.14668
    -0.31391
    -0.48114
    -0.49043
    -0.73199
    -0.65767
    -0.72270
    -0.90387
    -1.21511
    -1.47061
    -1.49383
    -1.36376
    -1.40557
    -1.39628
    -1.42415
    -1.42415
    -1.15937
    -1.07110
    -1.11291
    -0.91781
    -0.81561
    -0.72735
    -0.48114
    -0.24423
     0.02985
     0.31786
     0.33180
     0.33644
     0.42935
     0.45722
     0.62910
     0.69413
     0.76382
     0.62910
     0.66626
     0.63839
     0.68020
     0.61981
     0.72665
     0.57336
     0.43399
     0.41077
     0.42006
     0.47580
     0.38290
     0.23889
     0.44793
     0.39219
     0.49903
     0.51297
     0.42935
     0.39683
     0.43399
     0.45722
     0.55477
     0.62445
     0.47116
     0.45722
     0.48974
     0.50367
     0.49438
     0.36896
     0.48509
     0.43399
     0.41077
     0.35967
     0.18314
     0.21102
     0.10417
    -0.04448
     0.02056
    -0.04912
    -0.15132
    -0.24423
    -0.18848
    -0.19778
    -0.14668
    -0.26746
    -0.20242
    -0.01661
     0.18779
     0.18779
     0.16921
     0.09488
    -0.04448
     0.22495
     0.46651
     0.61981
     0.48974
     0.50367
     0.49903
     0.73594
     0.73130
     0.73130
     0.36431
     0.37360
     0.32715
     0.18779
     0.39219
     0.38754
     0.50832
     0.55477
     0.56406
     0.44793
     0.13205
     0.38290
     1.27016
     1.44204
     1.04718
     0.96821
     1.06576
     1.80902
     2.44079
     2.94249
     1.98555
     0.14598
    -0.35107
     0.52226
     0.56406
     0.31786
    -0.85742
    -1.20117
    -0.45792
    -0.57405
    -1.47990
    -1.88404
    -2.06521
    -2.19993
    -2.15347
    -1.95372
    -1.58209
    -1.26621
    -0.97355
    -0.63444
    -0.43469
    -0.04912
     0.21102
     0.30857
     0.33180
     0.44793
     0.55477
     0.61052
     0.53155
     0.29928
     0.27605
     0.40612
     0.36431
     0.41077
     0.23889
     0.26676
     0.20637
     0.15992
     0.23889
     0.22495
     0.19244
     0.25747
     0.15527
     0.12275
     0.19708
     0.15527
     0.15992
     0.07166
     0.06701
     0.11346
     0.01591
    -0.01661
    -0.10951
    -0.17919
    -0.10487
    -0.22565
    -0.31855
    -0.37894
    -0.29068
    -0.39753
    -0.37894
    -0.38824
    -0.38824
    -0.32320
    -0.29533
    -0.34643
    -0.39753
    -0.48579
    -0.60192
    -0.67625
    -0.62050
    -0.67625
    -0.76451
    -1.02930
    -1.28479
    -1.44273
    -1.30802
    -1.20117
    -1.23834
    -1.36376
    -1.31266
    -1.15937
    -1.05717
    -0.96891
    -0.85277
    -0.75986
    -0.43004
    -0.18384
    -0.06306
     0.08095
     0.35502
     0.45722
     0.48045
     0.55013
     0.48974
     0.55477
     0.52690
     0.48509
     0.52226
     0.39683
     0.47116
     0.42935
     0.47580
     0.63839
     0.54084
     0.47116
     0.25747
     0.27605
     0.10417
    -0.04912
    -0.29533
    -0.38359
    -0.47650
    -0.27675
    -0.15132
    -0.19313
    -0.11880
    -0.40682
    -0.65767
    -0.66231
    -0.63444
    -0.68554
    -0.27210
    -0.18384
    -0.03519
     0.01127
     0.06237
     0.18314
     0.22960
     0.18779
     0.14598
     0.05307
     0.11811
     0.20173
     0.06701
    -0.04912
     0.26676
     0.39683
     1.06576
     1.74863
     1.57211
     1.33055
     1.55353
     2.44079
     3.29089
     3.24444
     3.29089
     2.02735
     0.47580
     0.32715
     0.40148
     0.82421
     0.74523
    -0.32785
    -0.86206
    -0.83419
    -1.61926
    -2.04663
    -2.33464
    -2.98964
    -2.92461
    -2.64124
    -2.01876
    -1.65642
    -1.17795
    -0.84813
    -0.43004
    -0.20242
     0.15992
     0.38290
     0.47116
     0.59658
     0.65233
     0.79633
     0.65233
     0.68020
     0.74523
     0.71736
     0.54548
     0.44793
     0.35967
     0.30392
     0.25283
     0.22960
     0.31786
     0.26676
     0.32251
     0.28999
     0.28999
     0.25283
     0.16921
     0.23424
     0.20173
     0.19244
     0.20173
     0.20637
     0.22031
     0.20637
     0.23424
     0.18314
     0.20173
     0.10882
     0.11811
     0.20637
     0.25747
     0.33644
     0.19708
     0.22495
     0.17385
     0.22031
     0.22495
     0.12275
     0.09953
     0.06701
     0.07166
    -0.05377
    -0.13739
    -0.11880
    -0.22100
    -0.48114
    -0.44863
    -0.37430
    -0.54153
    -0.50437
    -0.69018
    -0.79703
    -0.69018
    -0.75057
    -0.70877
    -0.78309
    -0.74128
    -0.72735
    -0.69018
    -0.64838
    -0.61586
    -0.81096
    -0.77380
    -0.77845
    -0.67625
    -0.94568
    -0.87135
    -0.82490
    -0.82490
    -0.79238
    -0.77380
    -0.82025
    -0.67160
    -0.60192
    -0.63909
    -0.43004
    -0.39288
    -0.28604
    -0.16526
    -0.11416
     0.06237
     0.05772
     0.22960
     0.25283
     0.39219
     0.53155
     0.74988
     0.62910
     0.69413
     0.66162
     0.68020
     0.68484
     0.74523
     0.80562
     0.83814
     0.88924
     0.93105
     0.88924
     0.99608
     0.78240
     0.55477
     0.45722
     0.28999
     0.16456
     0.11346
     0.10417
    -0.15132
    -0.14203
    -0.29068
    -0.49043
    -0.56476
    -0.53224
    -0.55082
    -0.48114
    -0.56476
    -0.47650
    -0.46256
    -0.43469
    -0.43933
    -0.32320
    -0.07235
     0.05307
     0.17385
     0.15063
     0.14134
     0.09024
     0.04843
     0.26212
     0.48974
     0.48509
     0.26676
     0.24353
     0.14598
     0.58729
     0.60587
     0.66162
     0.73130
     0.90318
     1.07970
     1.57211
     2.13884
     2.52905
     2.68700
     2.86817
     3.35128
     2.36647
     1.96697
     1.74399
     1.49778
     2.16672
     1.28874
    -0.35572
    -1.02001
    -1.53100
    -1.44273
    -0.56476
    -0.72735
    -1.45667
    -2.48330
    -3.05468
    -2.90602
    -2.59014
    -2.16741
    -1.79578
    -1.34054
    -0.71341
    -0.31391
     0.05772
     0.27141
     0.40612
     0.39683
     0.42470
     0.35967
     0.46651
     0.33180
     0.22960
     0.17385
     0.26212
     0.06237
     0.05307
     0.04378
     0.02056
     0.09024
     0.08559
    -0.00732
    -0.06771
     0.00198
    -0.07700
    -0.10487
     0.07630
     0.01127
     0.05307
    -0.00732
    -0.06306
     0.07166
     0.08559
    -0.03983
     0.09024
     0.03914
     0.12740
     0.21566
     0.12275
     0.21102
     0.16456
     0.13205
     0.25747
     0.31786
     0.26212
     0.28070
     0.21566
     0.41077
     0.34573
     0.34109
     0.27605
     0.22960
     0.24818
     0.22960
     0.09024
     0.03914
    -0.16990
    -0.23958
    -0.29533
    -0.32785
    -0.46721
    -0.66696
    -0.78309
    -0.84348
    -0.82955
    -0.98284
    -0.84348
    -1.04788
    -1.34518
    -1.49848
    -1.49383
    -1.44273
    -1.34054
    -1.25692
    -1.20582
    -1.20117
    -1.11291
    -0.95032
    -0.82955
    -0.71341
    -0.67625
    -0.63909
    -0.39288
    -0.28139
    -0.11880
    -0.02125
     0.16456
     0.13205
     0.20173
     0.12275
     0.25747
     0.22960
     0.17385
     0.07630
    -0.08629
    -0.04448
    -0.07700
     0.01591
    -0.11416
    -0.14668
    -0.17455
    -0.10022
    -0.08164
    -0.06771
    -0.01661
     0.11811
     0.07630
     0.18779
     0.17850
     0.13205
     0.09953
     0.23424
     0.27605
     0.13205
     0.12275
     0.16921
     0.09953
    -0.06771
    -0.09093
    -0.15597
    -0.21636
    -0.30462
    -0.39288
    -0.37894
    -0.32320
    -0.41611
    -0.43933
    -0.34178
    -0.33249
    -0.18848
    -0.27210
    -0.19313
    -0.17455
    -0.05377
     0.13669
     0.15527
     0.39219
     0.48045
     0.56871
     0.70807
     1.14474
     1.82760
     2.00413
     2.38969
     2.15743
     2.06452
     2.16207
     2.86817
     3.04934
     2.58480
     2.03200
     0.16921
    -0.86671
    -1.22440
    -0.61586
     0.16921
     0.20173
    -0.30926
    -1.51706
    -2.41362
    -3.02680
    -2.88744
    -2.66911
    -2.33464
    -2.06521
    -1.49383
    -1.07110
    -0.70877
    -0.43004
    -0.22565
     0.01127
     0.16456
     0.28999
     0.44793
     0.40148
     0.37360
     0.40148
     0.52690
     0.42470
     0.35967
     0.33180
     0.35967
     0.33180
     0.33180
     0.33180
     0.23889
     0.21102
     0.22495
     0.17850
     0.27605
     0.18779
     0.18314
     0.19244
     0.22031
     0.31321
     0.26676
     0.27141
     0.22495
     0.34573
     0.40612
     0.44329
     0.45258
     0.48974
     0.44329
     0.37825
     0.57800
     0.55942
     0.59194
     0.55477
     0.49438
     0.55942
     0.50832
     0.46651
     0.50832
     0.46187
     0.47580
     0.38290
     0.30392
     0.23889
     0.17850
     0.16921
     0.16456
     0.21102
     0.16921
     0.01591
    -0.01661
    -0.03983
    -0.13274
    -0.31855
    -0.43469
    -0.36965
    -0.40217
    -0.52760
    -0.49508
    -0.53689
    -0.64838
    -0.79238
    -0.81096
    -0.75057
    -0.76916
    -0.76916
    -0.80632
    -0.85277
    -0.83884
    -0.62515
    -0.58799
    -0.48114
    -0.50437
    -0.38359
    -0.43933
    -0.46256
    -0.49972
    -0.64373
    -0.49508
    -0.43004
    -0.46256
    -0.51831
    -0.70877
    -0.69483
    -0.64838
    -0.45327
    -0.40217
    -0.34178
    -0.29533
    -0.13274
    -0.14203
    -0.17919
    -0.12345
     0.04843
     0.14134
     0.35502
     0.38290
     0.45722
     0.56871
     0.42935
     0.35038
     0.28534
     0.23424
     0.14598
     0.25283
     0.40148
     0.52690
     0.80098
     0.82885
     0.88924
     1.11222
     1.49314
     2.13884
     1.79509
     1.60463
     1.93909
     1.54424
     1.06576
     0.74988
     0.55942
     0.33180
    -0.40682
    -0.77845
    -0.39288
     0.08559
    -0.78774
    -1.61926
    -2.15347
    -2.35323
    -2.03734
    -1.89798
    -1.64248
    -1.48919
    -1.42415
    -1.03394
    -0.72735
    -0.44398
    -0.23029
    -0.12345
    -0.09558
    -0.05841
     0.02056
     0.05307
     0.07630
     0.13669
     0.08095
     0.02056
    -0.00267
     0.05772
    -0.09093
    -0.16990
    -0.16990
    -0.16526
    -0.10487
    -0.13274
    -0.18848
    -0.36501
    -0.34178
    -0.27675
    -0.32785
    -0.39288
    -0.29997
    -0.31391
    -0.37430
    -0.38359
    -0.33249
    -0.33714
    -0.42075
    -0.46256
    -0.34178
    -0.33714
    -0.25352
    -0.17919
    -0.08164
    -0.07235
    -0.18384
    -0.23494
    -0.07235
    -0.18848
    -0.08629
    -0.09558
    -0.07700
    -0.03519
    -0.16990
    -0.05841
    -0.05841
     0.02056
    -0.03054
    -0.10022
    -0.02590
     0.04843
     0.09488
    -0.00267
     0.11346
     0.18779
     0.23424
     0.29463
     0.37360
     0.44793
     0.45722
     0.52226
     0.54548
     0.60123
     0.60123
     0.64768
     0.63375
     0.65697
     0.58729
     0.52226
     0.45258
     0.51761
     0.48045
     0.42006
     0.26212
     0.14134
     0.11811
    -0.03054
     0.02520
    -0.10487
    -0.03054
    -0.06306
    -0.10022
    -0.06306
    -0.17919
    -0.17919
    -0.03983
     0.01591
     0.09953
     0.12740
     0.05307
     0.02056
     0.02520
    -0.04448
    -0.07700
    -0.07700
    -0.11416
    -0.11880
    -0.16061
    -0.16061
    -0.11416
    -0.23029
    -0.18848
    -0.26281
    -0.33249
    -0.34643
    -0.32785
    -0.22565
    -0.24887
    -0.23958
    -0.21171
    -0.13739
    -0.15132
    -0.05841
    -0.14668
    -0.24887
    -0.08629
    -0.21636
    -0.15132
    -0.16990
    -0.16526
    -0.12809
    -0.10022
    -0.03054
    -0.14203
    -0.05377
    -0.11880
    -0.10022
    -0.04448
     0.05772
     0.03449
     0.06237
    -0.00732
     0.09024
     0.02520
     0.05772
     0.27141
     0.12740
     0.27605
     0.46651
     0.74059
     1.05183
     1.46062
     2.10633
     2.39898
     2.67771
     2.72881
     2.12491
     2.12491
     1.86012
     1.43275
     1.80902
     1.14938
     0.42935
     0.26676
    -0.23029
     0.24353
    -0.23958
    -0.65302
    -1.47990
    -1.79114
    -2.00947
    -1.92585
    -1.97695
    -1.68429
    -1.30802
    -0.88529
    -0.65302
    -0.34643
    -0.09093
     0.13669
     0.31321
     0.40148
     0.45722
     0.49903
     0.45722
     0.45722
     0.60587
     0.56406
     0.57336
     0.42935
     0.46651
     0.48509
     0.35038
     0.40612
     0.39683
     0.21102
     0.15992
     0.32715
     0.28999
     0.21102
     0.15527
     0.08095
     0.16456
     0.14598
     0.19244
     0.14598
     0.04843
     0.15992
     0.12740
     0.12740
     0.21102
     0.12275
     0.06701
     0.08095
     0.12275
     0.05307
     0.04378
    -0.01196
     0.05307
     0.07166
     0.07166
     0.18314
     0.00662
     0.09488
     0.10882
     0.09024
     0.19708
     0.14134
     0.19244
     0.17850
     0.25283
     0.21566
     0.28070
     0.17385
     0.24818
     0.23424
     0.26676
     0.21102
     0.18314
     0.22495
     0.13205
     0.20173
     0.18314
     0.15527
     0.15063
     0.13205
     0.15527
     0.11346
     0.05772
     0.03914
     0.04378
     0.04843
     0.07630
     0.01591
    -0.10022
     0.07630
     0.02985
     0.03914
     0.10882
     0.07630
     0.09488
     0.20173
     0.20173
     0.26212
     0.10882
     0.07166
     0.07166
    -0.05841
    -0.00267
    -0.10951
    -0.25352
    -0.58334
    -0.63909
    -0.57405
    -0.62050
    -0.63444
    -0.85742
    -1.08504
    -0.98749
    -0.87135
    -0.85277
    -0.82955
    -0.76916
    -0.67625
    -0.44398
    -0.29997
    -0.10487
    -0.21636
    -0.07700
    -0.05841
     0.12740
     0.24353
     0.21102
     0.22031
     0.23424
     0.22031
     0.27605
     0.13205
     0.16921
     0.03449
     0.13205
     0.00662
     0.08095
     0.05307
     0.00662
    -0.11880
    -0.08164
     0.06701
    -0.00732
    -0.01196
    -0.05377
     0.04378
     0.12740
     0.13205
     0.09488
     0.21102
     0.41541
     0.61516
     0.77311
     1.02396
     1.67895
     2.26427
     2.66377
     2.83100
     2.58944
     2.62661
     2.36647
     2.95178
     2.92391
     2.54299
     2.38969
     0.74059
    -1.89333
    -2.05128
    -1.39163
    -0.90387
    -0.16526
    -0.79703
    -2.27425
    -3.04074
    -3.33804
    -3.59818
    -3.57960
    -2.92925
    -2.12096
    -1.31731
    -0.45327
     0.04378
     0.16921
     0.18314
     0.44793
     0.63839
     0.77775
     0.87995
     0.85672
     0.83814
     1.05183
     1.24229
     0.48045
     0.51297
     0.46651
     0.42006
     0.52690
     0.24818
     0.33180
     0.27605
     0.27605
     0.09953
     0.09024
     0.09488
    -0.00732
     0.02520
     0.09024
     0.12275
     0.14598
     0.06237
     0.21102
     0.11346
     0.03914
     0.13669
     0.17850
     0.16456
     0.23889
     0.22960
     0.29928
     0.26676
     0.26212
     0.16456
     0.27605
     0.38290
     0.38290
     0.28070
     0.26676
     0.26676
     0.33644
     0.36896
     0.28999
     0.42006
     0.44793
     0.39219
     0.40148
     0.33180
     0.33180
     0.31786
     0.25283
     0.36431
     0.39219
     0.21566
     0.23889
     0.25747
     0.22495
     0.26212
     0.24353
     0.16921
     0.15063
     0.19708
     0.24818
     0.20173
     0.23889
     0.23889
     0.09488
     0.29928
     0.25283
     0.16921
     0.07630
     0.10417
    -0.02125
    -0.05841
    -0.17455
    -0.26281
    -0.25352
    -0.43933
    -0.41611
    -0.55082
    -0.63444
    -0.66231
    -0.75522
    -0.73199
    -0.77380
    -0.83419
    -0.82490
    -0.80167
    -0.83419
    -0.78309
    -0.72270
    -0.67160
    -0.70412
    -0.66231
    -0.57870
    -0.56476
    -0.54618
    -0.65302
    -0.70412
    -0.49972
    -0.43469
    -0.52295
    -0.74128
    -0.68554
    -0.72735
    -0.71806
    -0.73199
    -0.82025
    -0.75057
    -0.82490
    -0.86671
    -0.87600
    -0.94568
    -0.79703
    -0.72270
    -0.88064
    -0.65302
    -0.40682
    -0.14203
     0.23424
     0.71736
     1.30268
     1.93445
     2.83565
     3.04934
     3.19334
     3.63001
     4.46617
     4.17351
     2.99359
     2.47796
     1.64179
    -0.00267
    -1.01071
    -0.80632
    -0.85742
    -1.20117
    -1.52170
    -2.13489
    -3.40772
    -4.18814
    -4.80133
    -5.27981
    -4.71772
    -4.06272
    -3.17081
    -2.27890
    -1.57745
    -0.99213
    -0.38359
    -0.19778
     0.21566
     0.41541
     0.33644
     0.48509
     0.71272
     0.55942
     0.48509
     0.37360
     0.24353
     0.13205
    -0.04448
    -0.06306
    -0.31855
    -0.49043
    -0.49043
    -0.40217
    -0.29997
    -0.45327
    -0.40217
    -0.42075
    -0.53689
    -0.43469
    -0.33714
    -0.26746
    -0.14668
    -0.10951
    -0.06771
     0.01591
     0.02056
    -0.07235
     0.20637
     0.20173
     0.20173
     0.21102
     0.22495
     0.21566
     0.09953
     0.07630
     0.12740
     0.07166
    -0.01196
    -0.00267
    -0.09093
    -0.10022
    -0.07700
    -0.23494
    -0.17455
    -0.15132
    -0.24423
    -0.26281
    -0.16526
    -0.18384
    -0.30462
    -0.20707
    -0.23029
    -0.17919
    -0.27210
    -0.19313
    -0.22565
    -0.19313
    -0.24423
    -0.25352
    -0.28139
    -0.23029
    -0.23494
    -0.33249
    -0.27675
    -0.33249
    -0.33249
    -0.36965
    -0.40217
    -0.28604
    -0.26746
    -0.17455
    -0.27675
    -0.29997
    -0.20707
    -0.14668
    -0.22565
    -0.13739
     0.03449
    -0.04912
     0.02056
     0.06237
     0.01591
     0.02520
     0.08559
     0.12275
     0.21566
     0.28070
     0.22495
     0.30857
     0.24818
     0.43399
     0.40148
     0.43399
     0.59658
     0.47580
     0.58265
     0.72201
     0.69878
     0.72665
     0.70343
     0.72665
     0.77775
     0.68949
     0.68484
     0.67091
     0.57800
     0.49903
     0.29928
     0.39219
     0.41077
     0.23889
    -0.03054
    -0.10951
    -0.26281
    -0.57870
    -0.75986
    -0.63444
    -0.74593
    -0.79703
    -0.87135
    -1.01536
    -1.15008
    -1.15472
    -1.20582
    -1.18259
    -1.01071
    -0.84813
    -0.43933
     0.30857
     0.90318
     1.51172
     2.34789
     3.08650
     4.01093
     3.27696
     4.05273
     3.91802
     3.42561
     3.41167
     3.31412
     2.65912
     0.21102
    -1.74004
    -1.70287
    -0.61121
    -0.86206
    -0.99678
    -2.15812
    -3.88620
    -4.84314
    -4.80133
    -4.24389
    -3.56102
    -2.99429
    -2.40432
    -1.71216
    -1.22905
    -0.62515
    -0.15597
     0.04843
     0.46651
     0.67091
     0.79169
     0.69413
     0.56406
     0.22031
     0.13669
    -0.05377
    -0.05377
    -0.33714
    -0.31855
    -0.27675
    -0.27675
    -0.11880
    -0.05377
     0.04378
     0.02520
     0.09488
     0.13205
     0.17850
     0.14134
     0.18779
     0.33644
     0.34109
     0.41077
     0.33180
     0.30857
     0.33180
     0.33644
     0.27605
     0.28999
     0.28999
     0.21102
     0.24818
     0.32251
     0.15992
     0.15992
     0.17850
     0.17385
     0.22031
     0.15992
     0.17850
     0.20637
     0.11346
     0.23889
     0.18314
     0.23424
     0.15527
     0.15992
     0.11811
     0.23889
     0.17385
     0.11346
     0.07166
     0.13669
     0.24353
     0.20637
     0.20637
     0.14598
     0.06701
     0.16456
     0.02520
     0.14134
     0.12740
     0.05772
    -0.01661
     0.03449
     0.01127
     0.01591
    -0.09093
    -0.16061
    -0.12809
    -0.03054
    -0.15597
    -0.20242
    -0.21636
    -0.23494
    -0.21636
    -0.17919
    -0.13739
    -0.14203
    -0.23029
    -0.23958
    -0.12345
    -0.23029
    -0.18848
    -0.21636
    -0.16526
    -0.18384
    -0.09558
    -0.19313
    -0.25352
    -0.23494
    -0.26281
    -0.32320
    -0.12345
    -0.26746
    -0.29533
    -0.36036
    -0.26746
    -0.23494
    -0.28139
    -0.33249
    -0.26281
    -0.22100
    -0.12809
    -0.17455
    -0.20707
    -0.21171
    -0.03054
    -0.10487
     0.05772
     0.06237
     0.10417
     0.22960
     0.25747
     0.36896
     0.47580
     0.53155
     0.66626
     1.04254
     1.44668
     1.55353
     1.85083
     2.19459
     2.83100
     3.10043
     3.13295
     3.69504
     3.59749
     2.81707
     2.92856
     2.17601
     1.83225
     0.81956
    -0.86671
    -1.93979
    -2.00947
    -1.69823
    -1.31731
    -1.86546
    -3.19404
    -4.31821
    -4.72701
    -4.76882
    -4.52726
    -4.20208
    -3.55638
    -3.01287
    -2.33000
    -1.80972
    -1.26621
    -0.88064
    -0.51831
    -0.23958
    -0.19313
     0.02056
     0.10882
     0.11346
     0.09024
     0.32251
     0.25747
     0.09024
     0.11346
     0.25283
     0.32251
     0.24818
     0.15063
     0.06701
    -0.28139
    -0.44398
    -0.62050
    -0.74128
    -0.80632
    -0.75986
    -0.86206
    -0.78774
    -0.62050
    -0.76451
    -0.89923
    -0.96891
    -0.94568
    -0.90852
    -0.70412
    -0.44863
    -0.17455
     0.07166
     0.14598
     0.33180
     0.32715
     0.40148
     0.42935
     0.52226
     0.55013
     0.52690
     0.48045
     0.45258
     0.40148
     0.39219
     0.35502
     0.19708
     0.23424
     0.22495
     0.19708
     0.21102
     0.18314
     0.10417
     0.06701
     0.03449
     0.12740
     0.12275
     0.01591
     0.10882
     0.07166
     0.06237
     0.06237
     0.02520
     0.01127
     0.06237
     0.04378
     0.12740
    -0.03054
     0.08559
    -0.00732
    -0.03519
    -0.03983
     0.06237
     0.00198
    -0.09558
    -0.07235
    -0.00267
    -0.06771
    -0.03983
    -0.02125
    -0.04912
     0.01591
     0.00198
     0.04378
    -0.04912
     0.03914
    -0.07700
     0.01591
     0.15527
     0.10882
     0.04843
    -0.03054
     0.07166
     0.03914
     0.10882
     0.02056
     0.06701
     0.11346
     0.11811
     0.09953
     0.08095
     0.05307
     0.07630
     0.11346
     0.12275
     0.05772
     0.08559
     0.11811
     0.06237
     0.10417
     0.19708
     0.09024
     0.21566
     0.25283
     0.40612
     0.53155
     0.55942
     0.69413
     0.85208
     1.10293
     1.59069
     2.07381
     2.33859
     2.92391
     3.08185
     2.88675
     3.17011
     3.26302
     2.55228
     1.65108
     0.65697
     0.24818
    -0.58334
    -0.70412
    -0.27210
    -1.18724
    -1.89333
    -1.93979
    -2.49723
    -2.52510
    -2.72950
    -3.08255
    -3.16616
    -2.72485
    -2.03270
    -1.17330
    -0.61121
    -0.10951
     0.40148
     0.65697
     0.83350
     0.87995
     0.93569
     0.92640
     0.80562
     0.53619
     0.42006
     0.29928
     0.10882
    -0.01661
    -0.16526
    -0.35107
    -0.34643
    -0.38824
    -0.53224
    -0.47185
    -0.47650
    -0.52295
    -0.45792
    -0.36965
    -0.30462
    -0.25352
    -0.16990
    -0.14203
    -0.11880
    -0.11416
    -0.06771
    -0.04912
    -0.03054
    -0.07235
    -0.09558
    -0.18384
    -0.26281
    -0.13739
    -0.38359
    -0.36501
    -0.33249
    -0.35107
    -0.36965
    -0.41611
    -0.45327
    -0.52295
    -0.50901
    -0.49972
    -0.38359
    -0.31855
    -0.26746
    -0.29997
    -0.31855
    -0.43469
    -0.49972
    -0.36501
    -0.28139
    -0.22565
    -0.28604
    -0.23029
    -0.28139
    -0.23494
    -0.29997
    -0.30926
    -0.27675
    -0.19778
    -0.22100
    -0.29068
    -0.19778
    -0.26746
    -0.23958
    -0.27675
    -0.10022
    -0.24423
    -0.30926
    -0.25352
    -0.27675
    -0.21636
    -0.23958
    -0.15132
    -0.10022
    -0.11880
    -0.10487
    -0.11416
    -0.07700
    -0.07700
    -0.00267
     0.04843
     0.15992
     0.05307
     0.00198
     0.07166
     0.04843
    -0.01196
     0.02056
     0.02056
     0.09024
     0.03914
    -0.06306
    -0.00267
    -0.17919
    -0.06306
    -0.10951
    -0.21171
    -0.12809
    -0.17919
    -0.18848
    -0.23958
    -0.17455
    -0.21636
    -0.29997
    -0.23958
    -0.29997
    -0.22565
    -0.23494
    -0.23494
    -0.27675
    -0.21171
    -0.16990
    -0.23958
    -0.22565
    -0.09093
    -0.20707
    -0.16990
    -0.10487
    -0.02125
    -0.07235
    -0.15597
    -0.00732
     0.01127
     0.15063
     0.28534
     0.50367
     0.72665
     1.05183
     1.31661
     1.74399
     2.58015
     3.17011
     3.05863
     3.95054
     4.08061
     2.88210
     2.27356
     1.82760
     1.61392
    -0.10487
    -1.08039
    -1.32195
    -1.96301
    -2.22780
    -2.22780
    -2.78060
    -3.18939
    -3.55173
    -4.88030
    -5.21013
    -4.76417
    -4.14169
    -3.45418
    -2.61337
    -1.86082
    -1.21047
    -0.43469
    -0.03983
     0.06237
     0.32251
     0.48045
     0.36896
     0.36896
     0.33644
     0.22960
     0.08559
     0.15527
     0.02056
    -0.16061
    -0.25352
    -0.30926
    -0.41146
    -0.31391
    -0.27210
    -0.29997
    -0.26281
    -0.29533
    -0.43933
    -0.30462
    -0.30926
    -0.33249
    -0.34643
    -0.30926
    -0.25817
    -0.21636
    -0.22565
    -0.08164
    -0.10022
    -0.01661
    -0.12809
    -0.16526
    -0.19313
    -0.14668
    -0.10022
    -0.16990
    -0.05841
    -0.15597
    -0.21636
    -0.14668
    -0.14203
    -0.08164
    -0.11880
    -0.20242
    -0.08629
    -0.09558
    -0.02125
    -0.03054
    -0.00267
     0.09024
     0.15063
     0.01127
     0.01127
     0.16921
     0.05772
     0.08095
     0.05772
     0.01591
     0.12740
     0.05772
     0.01591
    -0.00732
    -0.01196
    -0.06306
    -0.10951
    -0.05841
    -0.01661
    -0.04912
     0.06701
     0.01591
     0.02985
     0.04378
     0.07166
     0.13669
     0.09488
    -0.00267
     0.08095
     0.07166
     0.08095
     0.16921
     0.08095
     0.12275
     0.09488
    -0.01661
    -0.03519
     0.04843
     0.00662
    -0.12809
     0.02520
    -0.09093
    -0.08629
    -0.21636
    -0.23958
    -0.11880
    -0.11880
    -0.15597
    -0.15132
    -0.24887
    -0.26281
    -0.18384
    -0.23494
    -0.21636
    -0.12345
    -0.23958
    -0.28139
    -0.19313
    -0.19778
    -0.27675
    -0.22100
    -0.29997
    -0.20707
    -0.12345
    -0.22565
    -0.27210
    -0.28139
    -0.39288
    -0.35107
    -0.29997
    -0.35107
    -0.43933
    -0.50901
    -0.37430
    -0.29533
    -0.27675
    -0.49972
    -0.36965
    -0.38359
    -0.22565
    -0.04912
     0.04378
     0.28999
     1.00073
     1.67895
     2.57551
     3.11437
     2.74274
     3.09579
     2.88210
     3.02146
     2.97501
     2.88675
     2.71487
     0.48045
    -2.53904
    -2.78989
    -2.00947
    -0.89923
    -0.15597
    -1.63319
    -3.16152
    -4.49938
    -5.41452
    -5.58640
    -4.94999
    -3.97446
    -3.39843
    -2.87815
    -2.17206
    -1.65642
    -1.24298
    -0.81096
    -0.53689
    -0.48579
    -0.80632
    -0.82025
    -1.19653
    -1.29873
    -1.22905
    -1.25692
    -1.06646
    -1.12685
    -1.16866
    -1.11756
    -1.13149
    -1.08969
    -1.07575
    -0.69018
    -0.59728
    -0.31391
    -0.19778
    -0.02590
     0.15063
     0.32715
     0.42006
     0.31786
     0.30857
     0.19244
     0.11346
    -0.03054
    -0.22100
    -0.16526
    -0.20707
    -0.30462
    -0.31855
    -0.27210
    -0.40217
    -0.36965
    -0.47185
    -0.39288
    -0.46256
    -0.50901
    -0.54153
    -0.64373
    -0.42075
    -0.45792
    -0.39753
    -0.42540
    -0.40217
    -0.35572
    -0.32320
    -0.36965
    -0.28604
    -0.33714
    -0.25817
    -0.11880
     0.06237
     0.02520
     0.03914
     0.16456
     0.22495
     0.20637
     0.18779
     0.27141
     0.15063
     0.14134
     0.15992
     0.16456
     0.07166
    -0.00267
    -0.02590
    -0.12809
     0.03914
    -0.03054
    -0.10487
    -0.12345
    -0.16061
    -0.02590
    -0.10022
    -0.00732
    -0.05841
    -0.01661
     0.08559
     0.05772
     0.08095
     0.09953
     0.04378
    -0.06306
     0.06701
     0.10882
     0.06701
    -0.02125
     0.01127
    -0.00267
    -0.10951
    -0.04448
    -0.08164
    -0.08629
    -0.14203
    -0.10022
    -0.09558
    -0.16990
    -0.16990
    -0.23494
    -0.11416
    -0.08629
    -0.10951
    -0.23494
    -0.15597
    -0.18848
    -0.16526
    -0.13274
    -0.09093
    -0.03983
     0.00198
     0.22031
     0.67091
     0.60123
     0.94034
     0.95428
     1.11686
     1.83225
     2.32466
     2.86817
     3.31877
     3.11437
     2.45937
     2.00413
     1.60927
     0.39219
    -1.33124
    -1.41486
     0.31321
     1.10757
    -0.20707
    -1.61461
    -2.55298
    -3.23120
    -3.42166
    -3.56102
    -3.29159
    -2.84563
    -2.46007
    -2.17206
    -1.75397
    -1.23834
    -0.71806
    -0.37430
    -0.20242
    -0.06771
    -0.11416
    -0.09558
    -0.12809
    -0.08164
    -0.07235
    -0.12345
    -0.28604
    -0.12809
    -0.36036
    -0.49972
    -0.51831
    -0.52295
    -0.66696
    -0.68554
    -0.70877
    -0.65767
    -0.43469
    -0.34643
    -0.19313
    -0.15132
     0.00198
    -0.09558
    -0.15597
    -0.08629
    -0.13274
    -0.24423
    -0.45792
    -0.41611
    -0.55547
    -0.70412
    -0.97820
    -1.13149
    -1.26621
    -1.30337
    -1.30802
    -1.37770
    -1.34054
    -1.36376
    -1.38234
    -1.25692
    -1.19188
    -1.09898
    -0.96891
    -0.73199
    -0.49508
    -0.35572
    -0.20242
    -0.03983
     0.17850
     0.31321
     0.39683
     0.29928
     0.38754
     0.45258
     0.33644
     0.32251
     0.22495
     0.16456
     0.13669
     0.20173
     0.16456
     0.22031
     0.33180
     0.27141
     0.16921
     0.16921
     0.20637
     0.20173
     0.22960
     0.34573
     0.40148
     0.36896
     0.36896
     0.45258
     0.31321
     0.29928
     0.38290
     0.39683
     0.41077
     0.32715
     0.36431
     0.39219
     0.41077
     0.31321
     0.26212
     0.41077
     0.44793
     0.30857
     0.47116
     0.33644
     0.36431
     0.25747
     0.26676
     0.28534
     0.41541
     0.28070
     0.28999
     0.30392
     0.27141
     0.28534
     0.18779
     0.30392
     0.30857
     0.28070
     0.30857
     0.22960
     0.35967
     0.32715
     0.26212
     0.23889
     0.19244
     0.21102
     0.13205
     0.11811
     0.22960
     0.24353
     0.42470
     0.35038
     0.49903
     0.55942
     1.01002
     1.27945
     1.98555
     2.56157
     3.56033
     3.81582
     3.54639
     3.67181
     4.04344
     4.31752
     3.53245
     1.76721
    -0.04448
    -1.16866
    -0.52295
     0.11346
    -0.00732
    -0.05841
    -1.12685
    -3.00358
    -3.96052
    -4.41577
    -4.36002
    -4.01627
    -3.72825
    -3.22655
    -2.72950
    -2.07450
    -1.43344
    -1.00142
    -0.60192
    -0.44863
    -0.15132
     0.00198
     0.05307
     0.00198
     0.07630
    -0.02125
     0.06701
     0.15527
     0.17850
     0.15527
     0.07166
     0.09488
     0.18779
     0.16921
     0.22031
     0.12275
     0.15063
     0.06237
     0.12740
     0.05307
     0.01591
     0.07630
     0.04378
     0.03449
     0.09488
     0.09488
     0.01591
     0.06237
    -0.00267
    -0.24423
    -0.10022
    -0.16990
    -0.26746
    -0.18848
    -0.06771
    -0.06306
    -0.15132
    -0.27210
    -0.25352
    -0.17455
    -0.24423
    -0.08629
     0.02520
     0.02520
     0.10417
     0.20173
     0.30857
     0.42470
     0.56406
     0.61981
     0.78240
     0.91247
     0.98679
     0.99144
     1.06576
     1.13544
     1.20977
     1.28410
     1.31197
     1.31661
     1.33055
     1.38165
     1.20513
     0.88924
     0.60123
     0.46651
     0.38290
     0.05307
    -0.21171
    -0.53224
    -0.47185
    -0.75522
    -1.01071
    -1.23834
    -1.42415
    -1.60068
    -1.78649
    -1.71216
    -1.78185
    -1.60997
    -1.54029
    -1.42880
    -1.32660
    -1.15008
    -0.97355
    -0.83419
    -0.74128
    -0.54618
    -0.45792
    -0.23494
    -0.13274
    -0.12345
     0.02056
     0.04843
     0.07630
     0.22495
     0.37360
     0.25747
     0.29463
     0.35967
     0.36896
     0.28999
     0.32251
     0.26212
     0.27605
     0.35038
     0.39683
     0.37360
     0.21102
     0.20173
     0.16456
     0.11346
     0.19244
     0.16456
     0.02520
     0.10417
     0.09488
     0.04843
     0.04378
     0.01127
    -0.15132
    -0.00267
     0.02985
    -0.07235
    -0.20707
    -0.13739
    -0.15597
    -0.26746
    -0.16990
    -0.17455
    -0.22565
    -0.20242
    -0.23958
    -0.08164
    -0.03519
     0.01591
     0.34109
     0.63839
     1.34913
     1.87406
     2.35253
     2.56622
     2.56622
     3.02146
     3.00288
     3.43490
     3.63465
     3.12366
     0.83814
    -0.39288
    -0.28604
    -0.01196
    -0.08629
     0.12740
     0.33180
    -0.74593
    -1.84688
    -2.29748
    -2.55298
    -2.58549
    -2.49259
    -2.33929
    -2.02805
    -1.45667
    -0.66696
     0.02520
     0.22031
     0.22495
     0.21102
     0.13669
     0.08559
     0.01591
    -0.05841
    -0.16990
    -0.34178
    -0.34643
    -0.46256
    -0.27675
    -0.25352
    -0.38359
    -0.36501
    -0.41146
    -0.36965
    -0.36036
    -0.38359
    -0.36036
    -0.40217
    -0.25817
    -0.26281
    -0.31391
    -0.27675
    -0.22565
    -0.23958
    -0.12345
    -0.12345
    -0.22100
    -0.28139
    -0.21171
    -0.19778
    -0.17919
    -0.08164
    -0.05841
    -0.12809
    -0.05377
     0.02985
     0.01591
    -0.10022
     0.09488
     0.02985
     0.15063
     0.24353
     0.18314
     0.30392
     0.18779
     0.27141
     0.31321
     0.44329
     0.48045
     0.34109
     0.28999
     0.23424
     0.25283
     0.26212
     0.24353
     0.18779
     0.17850
     0.23889
     0.21102
     0.08095
     0.07630
     0.09953
     0.23424
     0.23424
     0.13669
     0.21566
     0.36896
     0.40612
     0.37825
     0.36431
     0.45722
     0.38754
     0.43864
     0.47580
     0.44329
     0.42006
     0.43864
     0.38754
     0.38290
     0.24353
     0.19708
     0.21102
     0.12275
     0.08095
     0.00198
    -0.08629
    -0.14668
     0.01127
    -0.14668
    -0.08164
    -0.03054
    -0.16526
    -0.22100
    -0.18848
    -0.15132
    -0.13739
    -0.11880
    -0.02125
     0.03449
     0.01591
     0.17385
     0.10417
     0.23424
     0.22031
     0.17385
     0.19708
     0.24353
     0.28999
     0.22495
     0.16921
     0.18314
     0.23424
     0.22495
     0.20173
     0.18779
     0.16921
     0.23424
     0.25283
     0.15992
     0.18779
     0.18779
     0.13205
     0.31786
     0.39219
     0.57800
     0.89853
     1.32126
     1.69753
     2.01342
     2.43150
     1.86941
     2.84494
     3.64394
     3.85298
     2.19923
     0.94963
     0.54084
     0.55477
     0.49438
     0.15992
    -0.11880
    -0.41611
    -0.35572
    -1.09898
    -1.85617
    -2.19064
    -2.97106
    -3.30088
    -2.98500
    -2.31606
    -2.04663
    -1.57745
    -1.17330
    -0.87600
    -0.54618
    -0.22565
    -0.21636
    -0.18384
    -0.12345
    -0.06771
     0.05772
     0.15063
     0.13205
     0.15527
     0.24818
     0.16456
     0.15992
     0.06701
     0.04843
     0.12275
     0.00662
     0.22495
     0.36431
     0.17385
     0.12275
     0.18314
     0.01591
     0.07630
     0.01127
     0.06701
    -0.05377
     0.02985
     0.01591
    -0.00267
     0.08559
    -0.03054
    -0.14668
    -0.08164
    -0.00732
    -0.10487
    -0.10951
     0.00198
     0.01127
    -0.12809
    -0.21171
    -0.12809
    -0.19778
    -0.12345
    -0.19778
    -0.30926
    -0.30926
    -0.23029
    -0.46256
    -0.29068
    -0.28139
    -0.34643
    -0.32320
    -0.30462
    -0.25817
    -0.33249
    -0.18848
    -0.23494
    -0.13739
    -0.00732
    -0.01196
     0.15063
     0.07630
     0.09488
    -0.02590
     0.26676
     0.22031
     0.27141
     0.13669
     0.17385
     0.13669
     0.06237
     0.09953
     0.02056
    -0.00267
     0.03914
     0.05772
     0.04843
     0.07630
     0.08095
    -0.05841
    -0.08164
     0.02520
     0.11811
     0.17385
     0.17850
     0.11811
     0.10882
     0.12275
     0.26212
     0.20173
     0.18314
     0.19708
     0.23424
     0.13205
     0.09488
     0.24353
     0.02520
     0.11346
     0.10417
     0.12275
     0.08559
     0.08559
     0.01591
     0.00198
    -0.08629
    -0.05377
    -0.10951
     0.01127
    -0.12809
    -0.16990
    -0.01661
    -0.07700
    -0.09558
    -0.16061
    -0.14203
    -0.13274
    -0.05841
    -0.11880
    -0.10022
    -0.09093
    -0.10487
    -0.16526
    -0.10022
    -0.01661
    -0.06771
    -0.10487
    -0.14203
    -0.01661
    -0.07235
    -0.01661
     0.22960
     0.26676
     0.48509
     0.82885
     1.53495
     2.02735
     2.45473
     2.93320
     3.06792
     2.77990
     2.91927
     1.41417
     2.22711
     1.89264
     0.54084
     0.38290
     0.78240
    -0.27210
    -1.15472
    -1.36376
    -1.96766
    -2.28354
    -2.98500
    -3.07326
    -2.99429
    -3.14294
    -3.07790
    -2.87815
    -2.32071
    -1.67036
    -1.19188
    -0.83419
    -0.41146
    -0.05377
     0.09024
     0.30392
     0.37360
     0.31786
     0.34573
     0.35967
     0.27141
     0.21566
     0.08095
     0.14598
     0.05307
     0.01591
    -0.01661
    -0.04448
    -0.11416
    -0.11416
    -0.18848
    -0.13274
    -0.01196
    -0.06306
    -0.14203
    -0.11416
    -0.14668
    -0.04912
    -0.00267
     0.01127
    -0.03519
    -0.05841
     0.01591
     0.09024
    -0.00732
     0.09024
     0.05307
     0.02520
    -0.01196
     0.12740
     0.07166
     0.07166
     0.00198
     0.02985
     0.05307
     0.05307
     0.01127
    -0.04912
    -0.07235
     0.07166
    -0.07235
     0.07166
     0.07630
    -0.01196
     0.02520
     0.06701
     0.22495
     0.17385
     0.10417
     0.19244
     0.27141
     0.20637
     0.17385
     0.22960
     0.18314
     0.14134
    -0.15132
     0.02985
     0.03449
    -0.06771
    -0.18384
    -0.23494
    -0.19778
    -0.13274
    -0.28139
    -0.27210
    -0.31855
    -0.12809
    -0.14668
    -0.12809
    -0.02590
     0.06237
     0.10417
     0.21102
     0.33180
     0.27141
     0.34109
     0.33180
     0.42935
     0.40148
     0.54084
     0.38754
     0.51297
     0.46187
     0.43864
     0.43399
     0.44793
     0.44329
     0.39683
     0.32251
     0.41077
     0.32715
     0.43399
     0.41541
     0.42935
     0.43399
     0.29928
     0.28999
     0.28534
     0.26212
     0.27141
     0.23424
     0.09488
     0.09488
     0.08095
     0.04843
     0.04378
     0.02520
    -0.08629
    -0.08629
    -0.04448
    -0.05841
    -0.01661
    -0.03519
     0.06701
     0.09488
     0.37360
     0.55477
     0.49903
     0.87066
     1.63250
     1.99948
     2.33395
     2.11562
     2.13420
     2.93320
     2.87281
     3.85298
     4.20139
     3.02611
     1.69753
     0.74523
     1.03325
     0.72665
    -0.08629
    -0.49972
     0.01127
    -0.56011
    -1.74004
    -1.91192
    -2.16277
    -2.62266
    -2.72485
    -2.79918
    -2.42755
    -2.06521
    -1.50777
    -0.98749
    -0.46256
    -0.09093
     0.19244
     0.47116
     0.58265
     0.82421
     0.95428
     0.94963
     1.07505
     0.94963
     1.06576
     0.98679
     0.90782
     0.73130
     0.67555
     0.57800
     0.50367
     0.45722
     0.41541
     0.28070
     0.19244
     0.14598
     0.11811
     0.14598
     0.22960
     0.13669
     0.09953
     0.07166
     0.11346
     0.18779
     0.07166
     0.06237
     0.14134
     0.16921
     0.32251
     0.20637
     0.14134
     0.16921
     0.15992
     0.13669
     0.15063
     0.12740
     0.08559
     0.10882
     0.11346
     0.22031
     0.16921
     0.17385
     0.07630
     0.27605
     0.24353
     0.32251
     0.15992
     0.18779
     0.11346
     0.21102
     0.25747
     0.29928
     0.15527
     0.19708
     0.12275
     0.14598
     0.24353
     0.09488
     0.17850
     0.03914
     0.02056
     0.09953
     0.09024
     0.06237
     0.02985
    -0.05377
    -0.00267
     0.12740
     0.11811
     0.02520
    -0.08629
     0.03914
    -0.02590
     0.04378
    -0.01196
    -0.03983
     0.12275
     0.10417
     0.12740
     0.22031
     0.18779
     0.25283
     0.25747
     0.45258
     0.29463
     0.35038
     0.48045
     0.57336
     0.60587
     0.50367
     0.72201
     0.96357
     0.78704
     0.57800
     0.40612
     0.47580
     0.45722
     0.32715
    -0.12809
    -0.50901
    -0.75986
    -0.84348
    -1.02465
    -0.67160
    -0.44398
    -0.55082
    -0.77380
    -0.97820
    -1.03394
    -1.02930
    -0.87135
    -0.77380
    -0.47650
    -0.20242
     0.01591
     0.22960
     0.30857
     0.34573
     0.46651
     0.52226
     0.63839
     1.40952
     2.18065
     2.66377
     3.38845
     3.94589
     3.76472
     2.26891
     2.08774
     1.99484
     1.42346
     2.24569
     1.36307
     0.61981
    -0.44398
    -1.09898
    -1.38699
    -1.05252
    -1.55422
    -2.23709
    -3.35662
    -3.78400
    -3.62141
    -3.27301
    -2.84563
    -2.27425
    -1.84688
    -1.21047
    -0.51366
    -0.05377
     0.15063
     0.32251
     0.56406
     0.65233
     0.78240
     0.84279
     0.81956
     0.85208
     0.75452
     0.55942
     0.39683
     0.37360
     0.42470
     0.15527
     0.19244
     0.06237
     0.03449
     0.01127
     0.00662
    -0.02125
    -0.01661
    -0.10487
    -0.05841
     0.04843
     0.03449
     0.04378
     0.01591
     0.02520
    -0.08164
    -0.07235
    -0.01196
    -0.00732
    -0.12809
    -0.01661
     0.06701
     0.04843
     0.00662
     0.05307
     0.07166
     0.05307
     0.04378
     0.03914
     0.11811
     0.12275
     0.17385
     0.16921
     0.15063
     0.28999
     0.29463
     0.22960
     0.25283
     0.18779
     0.16921
     0.19244
     0.13205
     0.11811
     0.13669
     0.09488
     0.16456
    -0.01661
    -0.19778
    -0.09093
    -0.03983
    -0.01196
     0.06701
    -0.13274
    -0.07235
    -0.10487
    -0.14668
    -0.19313
    -0.01196
    -0.12345
    -0.04912
    -0.01661
     0.01127
    -0.00732
     0.04843
     0.03914
    -0.03519
    -0.00267
     0.16921
     0.04378
     0.14134
     0.08559
    -0.01196
    -0.01661
     0.03914
     0.01591
     0.07630
     0.12275
    -0.01196
    -0.03054
     0.09024
     0.18779
     0.02056
     0.08095
     0.08559
     0.03914
     0.09488
     0.15063
     0.23424
     0.18314
     0.14134
     0.17850
     0.23424
     0.32251
     0.28070
     0.20173
     0.26676
     0.25283
     0.18314
     0.24353
     0.26676
     0.21566
     0.22495
     0.20637
     0.31321
     0.27605
     0.24818
     0.24818
     0.20173
     0.23424
     0.20637
     0.10417
     0.20173
     0.14598
     0.13205
     0.19244
     0.27141
     0.15063
     0.21566
     0.29928
     0.34573
     0.40612
     0.97750
     1.92051
     2.37576
     2.71022
     2.47331
     2.88210
     3.11437
     3.71827
     4.51263
     5.06078
     5.36737
     1.53030
     0.32715
     1.02396
     1.21442
     1.10757
     0.83814
    -0.03054
    -1.45202
    -2.55762
    -3.27765
    -3.56102
    -3.73290
    -3.77006
    -3.83510
    -3.80258
    -3.08719
    -2.44149
    -2.00947
    -1.60068
    -1.09898
    -0.78774
    -0.48114
    -0.22100
     0.10417
     0.26212
     0.47116
     0.60123
     0.47116
     0.41541
     0.51297
     0.44329
     0.36896
     0.21566
     0.14598
    -0.00732
     0.05307
     0.08095
     0.13669
     0.06237
     0.03449
     0.04378
     0.16456
     0.19244
     0.13669
     0.05307
     0.04843
     0.05772
     0.04843
     0.02520
     0.05307
    -0.10487
     0.02056
     0.03914
     0.07630
     0.03914
     0.05307
    -0.03054
     0.05772
     0.10417
     0.06701
     0.07630
     0.04843
     0.10417
     0.03914
     0.20173
     0.30392
     0.13669
     0.10417
     0.17385
     0.43399
     0.10882
     0.01127
     0.15992
     0.12740
     0.23424
     0.22495
     0.10882
     0.14134
     0.15992
     0.11811
     0.03914
     0.08095
     0.10882
     0.03914
     0.07630
     0.07166
     0.07630
     0.00198
     0.08559
     0.14134
     0.08559
     0.11811
     0.03449
    -0.05377
     0.03449
     0.05772
     0.01127
     0.07166
    -0.06306
     0.04378
     0.02985
     0.08559
    -0.01661
    -0.12345
     0.01591
    -0.02125
     0.07630
     0.09488
     0.03914
     0.03914
     0.09953
     0.08559
     0.01127
     0.12275
     0.06701
     0.05772
     0.09488
     0.07630
     0.12275
     0.14598
    -0.03054
    -0.00267
     0.12740
     0.22031
     0.16921
     0.08095
     0.08559
     0.16921
     0.21102
     0.19708
     0.29463
     0.25747
     0.20173
     0.25283
     0.34573
     0.56406
     0.82421
     1.14474
     1.26087
     1.53030
     1.17261
     1.64643
     1.97161
     2.00877
     2.02735
     1.96697
     2.44079
     3.07721
     3.73685
     4.02486
     3.26767
     1.50243
     0.23889
     1.23300
     1.60463
     1.16796
     0.70807
    -0.08629
    -0.43469
    -0.70412
    -1.09433
    -1.53100
    -1.59603
    -1.82830
    -2.01411
    -2.10238
    -1.86546
    -1.61926
    -1.60997
    -1.26156
    -0.96426
    -0.73199
    -0.73664
    -0.63444
    -0.69018
    -0.64373
    -0.62979
    -0.67625
    -0.59263
    -0.57870
    -0.98749
    -0.75986
    -0.80632
    -0.96426
    -1.12685
    -1.11756
    -1.00142
    -0.94568
    -0.70412
    -0.63444
    -0.59728
    -0.54153
    -0.40217
    -0.27675
    -0.10487
    -0.04448
    -0.19778
    -0.14668
     0.09024
     0.03449
    -0.00732
     0.11346
     0.02985
     0.02985
     0.08559
     0.08559
    -0.00267
    -0.15597
    -0.19313
    -0.36965
    -0.33249
    -0.28139
    -0.22100
    -0.31391
    -0.31855
    -0.36501
    -0.28604
    -0.36036
    -0.43004
    -0.55082
    -0.61121
    -0.57870
    -0.67625
    -0.77845
    -0.67625
    -0.74593
    -0.75057
    -0.58799
    -0.63909
    -0.68089
    -0.69018
    -0.62515
    -0.57870
    -0.51831
    -0.45327
    -0.41146
    -0.33249
    -0.19778
    -0.10951
    -0.10951
     0.02520
     0.07630
     0.05772
     0.15527
     0.30392
     0.25283
     0.20637
     0.31321
     0.41077
     0.37825
     0.22495
     0.31321
     0.36431
     0.50832
     0.40612
     0.35502
     0.30392
     0.34573
     0.28999
     0.42470
     0.38290
     0.39683
     0.25283
     0.41541
     0.42470
     0.40612
     0.29463
     0.31786
     0.35502
     0.34573
     0.45258
     0.43399
     0.44793
     0.39683
     0.47116
     0.61516
     0.69413
     0.54548
     0.55013
     0.73594
     0.85672
     0.94034
     1.10293
     1.40952
     1.47456
     1.62785
     1.70682
     1.92051
     2.83565
     3.30483
     3.77401
     3.50923
     2.38969
     1.40488
     0.98679
     1.55353
     1.50707
     0.70807
     0.24818
     0.04378
    -0.40217
    -0.80632
    -1.44738
    -1.75397
    -2.02340
    -2.26032
    -2.46936
    -2.55298
    -2.28354
    -1.60997
    -1.41486
    -1.02465
    -0.62979
    -0.44863
    -0.20707
     0.00198
     0.06701
     0.18314
     0.27141
     0.25747
     0.11811
     0.26676
     0.31321
     0.32715
     0.29928
     0.18314
     0.10882
     0.00662
     0.02056
     0.06237
    -0.03519
    -0.07700
    -0.09093
    -0.13739
    -0.11416
    -0.22565
    -0.30926
    -0.38359
    -0.43004
    -0.24887
    -0.28604
    -0.16061
    -0.25352
    -0.36965
    -0.32320
    -0.20242
    -0.10487
    -0.04448
    -0.06306
    -0.03054
     0.07166
     0.07630
     0.12275
     0.18779
     0.14598
     0.00662
     0.10417
     0.15992
     0.15063
    -0.02590
    -0.03983
     0.03449
     0.03449
     0.04843
    -0.02125
     0.08095
     0.00662
     0.07166
     0.17385
     0.14598
     0.13669
     0.19244
     0.04843
     0.13669
     0.22960
     0.23424
     0.21566
     0.17385
     0.16456
     0.18314
     0.29463
     0.27141
     0.26212
     0.27605
     0.23889
     0.24818
     0.32715
     0.24353
     0.25283
     0.24353
     0.30392
     0.31786
     0.32251
     0.27605
     0.30392
     0.18779
     0.16456
     0.17850
     0.21102
     0.22495
     0.18314
     0.07630
     0.08559
     0.02520
     0.12740
     0.02056
    -0.03054
    -0.00267
    -0.00267
    -0.07700
    -0.01661
    -0.09093
    -0.09093
    -0.05377
    -0.12809
     0.10882
     0.18779
     0.29463
     0.33644
     0.57800
     0.94034
     1.90193
     2.46866
     1.89264
     1.36771
     1.29803
     1.91587
     1.47456
     1.13544
     1.20048
     1.25158
     0.63375
     0.15992
    -0.41146
    -0.77845
    -1.08969
    -1.46132
    -1.83759
    -1.60997
    -1.67965
    -1.90262
    -1.95372
    -1.99553
    -1.70287
    -1.55887
    -1.22440
    -0.87600
    -0.55082
    -0.33714
    -0.07235
    -0.00267
     0.27141
     0.34573
     0.44329
     0.34109
     0.26212
     0.36896
     0.28534
     0.29463
     0.32251
     0.24818
     0.27605
     0.35038
     0.41077
     0.40148
     0.35967
     0.20637
     0.22031
     0.31786
     0.27141
     0.27605
     0.18314
     0.14598
     0.11346
     0.32251
     0.16921
     0.15063
     0.11346
     0.02520
     0.13205
     0.13205
     0.16456
     0.19244
     0.09953
     0.09953
     0.14134
     0.13669
     0.25283
     0.18314
     0.11811
     0.12275
     0.15063
     0.09953
     0.08095
     0.01127
    -0.02125
    -0.01196
    -0.01196
    -0.03054
    -0.19778
    -0.24423
    -0.10487
    -0.23958
    -0.24423
    -0.05841
    -0.20242
    -0.16061
    -0.07700
    -0.12809
    -0.04448
    -0.03054
    -0.01196
    -0.01196
     0.11811
     0.04378
     0.09488
     0.07630
     0.11811
     0.04843
     0.07630
     0.12275
     0.17385
     0.05772
     0.17850
     0.14134
     0.06701
     0.05307
     0.09024
     0.14134
     0.10417
     0.15527
     0.10882
     0.08559
     0.21566
     0.10417
     0.02520
     0.08095
     0.15527
     0.04843
     0.09024
     0.15527
     0.08559
    -0.00732
    -0.00267
     0.11811
     0.09488
     0.02985
    -0.08164
    -0.08164
    -0.19778
    -0.14668
    -0.19778
    -0.18384
    -0.28139
    -0.28139
    -0.26746
    -0.25352
    -0.28604
    -0.36501
    -0.42075
    -0.48114
    -0.29997
    -0.05841
     0.11346
     0.12275
    -0.03519
     0.07630
     0.24353
     0.50832
     0.96821
     0.98679
     1.33984
     1.09828
     1.32126
     1.24693
     1.41417
     1.74863
     2.33859
     2.46402
     2.49654
     1.81831
     1.86477
     2.93320
     1.65573
     0.53155
    -0.11416
    -0.28604
    -0.08164
    -0.35572
    -0.33714
    -0.69483
    -0.93639
    -1.35912
    -1.71216
    -2.06521
    -2.12560
    -1.93979
    -1.84688
    -1.62855
    -1.36376
    -1.01536
    -0.62515
    -0.27210
    -0.10022
     0.10417
     0.18779
     0.31786
     0.32251
     0.37360
     0.36431
     0.40612
     0.33180
     0.37825
     0.23424
     0.34109
     0.32251
     0.22495
     0.22031
     0.10417
     0.08095
    -0.01661
    -0.02590
     0.07166
     0.05307
    -0.03519
    -0.03983
     0.03449
     0.09953
     0.02056
    -0.14203
    -0.13274
    -0.19313
    -0.12345
    -0.14203
    -0.09558
    -0.21171
    -0.23494
    -0.23029
    -0.23029
    -0.23494
    -0.36036
    -0.48114
    -0.39288
    -0.36965
    -0.50437
    -0.40682
    -0.56476
    -0.62050
    -0.66696
    -0.71341
    -0.72270
    -0.75522
    -0.86206
    -0.99213
    -0.94568
    -0.97355
    -0.94568
    -0.91316
    -0.90852
    -0.84813
    -0.82955
    -0.76451
    -0.74593
    -0.67625
    -0.56011
    -0.48114
    -0.24887
    -0.19313
    -0.07700
     0.07630
     0.10882
     0.20637
     0.30392
     0.28999
     0.40148
     0.41077
     0.46651
     0.50367
     0.59194
     0.51761
     0.49438
     0.49438
     0.40612
     0.50367
     0.51761
     0.43399
     0.40612
     0.47580
     0.36896
     0.23889
     0.26212
     0.22031
     0.31321
     0.30392
     0.34573
     0.22495
     0.27141
     0.29463
     0.23424
     0.34573
     0.36431
     0.23424
     0.24818
     0.34109
     0.27141
     0.27605
     0.28534
     0.20637
     0.30392
     0.44793
     0.30857
     0.23889
     0.02985
     0.12275
     0.14134
     0.28070
     0.30392
     0.30392
     0.22031
     0.44329
     0.94034
     1.33984
     1.72076
     2.72881
     1.86477
     0.71272
     0.98215
     1.48849
     1.52566
     2.36647
     2.43615
     2.00877
     2.02271
     1.73470
     1.56746
     1.23300
     0.52690
     0.22031
    -0.35572
    -0.55082
    -0.56011
     0.10882
     0.05307
    -0.14203
    -0.46256
    -0.77380
    -0.97355
    -1.05717
    -0.83419
    -0.75522
    -0.72270
    -0.50901
    -0.26281
    -0.02590
    -0.07700
    -0.06771
     0.11346
     0.01591
    -0.01196
     0.09953
     0.09024
     0.06237
     0.12740
     0.08559
     0.22495
     0.11346
     0.05307
     0.02520
     0.03449
     0.00198
    -0.02590
    -0.02590
    -0.08164
    -0.12809
    -0.02125
    -0.09558
    -0.10022
    -0.14203
    -0.10022
    -0.14203
    -0.08629
    -0.09093
    -0.14203
    -0.25352
    -0.25817
    -0.19778
    -0.23029
    -0.24423
    -0.29533
    -0.29533
    -0.13274
    -0.11880
    -0.18848
    -0.22100
    -0.27210
    -0.17455
    -0.10022
     0.05307
     0.02056
    -0.02590
     0.02056
     0.08559
     0.10417
     0.03914
     0.06237
     0.08095
     0.09953
     0.14134
     0.06701
     0.09024
     0.06701
     0.02985
     0.05307
     0.13205
     0.11346
     0.06237
    -0.06771
    -0.07235
    -0.09093
    -0.00267
    -0.05841
    -0.06771
     0.03449
     0.02520
    -0.44863
    -0.33249
    -0.36036
    -0.32785
    -0.44863
    -0.44398
    -0.42075
    -0.50437
    -0.53224
    -0.54618
    -0.52760
    -0.56476
    -0.55547
    -0.51831
    -0.62979
    -0.48114
    -0.45327
    -0.42540
    -0.34643
    -0.27210
    -0.22565
    -0.11880
    -0.03983
    -0.02590
     0.02056
    -0.03983
    -0.01661
     0.08095
     0.15063
     0.13669
     0.19244
     0.25747
     0.24818
     0.14134
     0.06237
     0.06237
    -0.12345
    -0.00732
     0.02056
     0.04843
     0.18779
     0.18779
     0.26212
     1.39094
     2.99359
     3.09579
     1.26087
     0.98215
     1.92980
     2.38040
     3.03075
     3.01217
     2.64519
     1.66037
     0.95892
     0.81956
     0.62910
     0.52226
    -0.60192
    -0.85742
    -1.05252
    -1.17330
    -1.63784
    -2.02805
    -2.05128
    -2.19528
    -2.11167
    -1.97695
    -1.56816
    -1.42880
    -0.87600
    -0.53224
    -0.37894
    -0.28139
    -0.20242
    -0.07700
     0.17385
     0.13205
    -0.09558
    -0.10951
    -0.17919
    -0.04912
    -0.02125
    -0.07700
    -0.05377
    -0.18384
    -0.18384
    -0.11880
    -0.18848
    -0.19778
    -0.22565
    -0.28139
    -0.35572
    -0.26281
    -0.15597
    -0.05841
    -0.10487
    -0.13739
    -0.05377
    -0.18848
    -0.09093
    -0.06306
    -0.13739
    -0.07235
    -0.09558
    -0.06771
    -0.00267
    -0.00267
    -0.04912
    -0.07235
    -0.08164
    -0.08164
    -0.13739
    -0.19778
    -0.17455
    -0.22100
    -0.19778
    -0.19313
    -0.23494
    -0.18848
    -0.23958
    -0.27210
    -0.35572
    -0.29533
    -0.26746
    -0.29068
    -0.34178
    -0.31855
    -0.28139
    -0.25352
    -0.25352
    -0.23958
    -0.18848
    -0.16061
    -0.27675
    -0.33714
    -0.15597
    -0.23958
    -0.19313
    -0.21636
    -0.26281
    -0.14668
    -0.29997
    -0.26281
    -0.29533
    -0.28139
    -0.36965
    -0.38359
    -0.49972
    -0.50437
    -0.47185
    -0.44863
    -0.26281
    -0.29533
    -0.26281
    -0.36501
    -0.28604
    -0.23494
    -0.24887
    -0.18384
    -0.01661
     0.07630
     0.01591
     0.02056
     0.00662
     0.13669
     0.18314
     0.06701
     0.14134
     0.02520
     0.06237
     0.02520
    -0.00267
    -0.10022
    -0.19778
    -0.17455
    -0.22565
    -0.15132
    -0.23494
    -0.24887
    -0.31391
    -0.25817
    -0.29997
    -0.38824
    -0.30462
    -0.33249
    -0.25817
    -0.38359
    -0.23958
    -0.16526
    -0.29997
    -0.30462
    -0.17919
     0.08559
    -0.12345
    -0.32785
    -0.33714
    -0.25817
     0.78240
     1.84154
     2.39898
     2.97966
     2.84029
     2.63125
     3.52316
     4.15029
     3.15153
     2.65448
     1.29803
     1.59069
     1.96697
     1.99019
     1.93909
     1.68824
     1.12151
     0.22960
    -0.82490
    -1.48919
    -1.82830
    -1.84223
    -1.84223
    -1.76791
    -1.56816
    -1.36376
    -0.90387
    -0.67625
    -0.49043
    -0.35107
    -0.33714
    -0.37430
    -0.25352
    -0.27210
    -0.27675
    -0.26746
    -0.23958
    -0.23494
    -0.23029
    -0.25817
    -0.29068
    -0.39288
    -0.32320
    -0.36036
    -0.31391
    -0.35572
    -0.25817
    -0.20242
    -0.27210
    -0.17455
    -0.23029
    -0.14668
    -0.26281
    -0.06306
    -0.11880
    -0.02590
    -0.02125
    -0.06771
    -0.08629
     0.03449
     0.07630
    -0.00267
     0.11811
     0.00198
    -0.02125
     0.09488
     0.06237
     0.03914
     0.15527
     0.11346
     0.10882
     0.21566
     0.23889
     0.27141
     0.13205
     0.19244
     0.28999
     0.31786
     0.33180
     0.45258
     0.29463
     0.32251
     0.32715
     0.39219
     0.35038
     0.26212
     0.18314
     0.13669
     0.06701
     0.03449
    -0.09558
    -0.05841
    -0.14203
    -0.17455
    -0.15597
    -0.19313
    -0.23029
    -0.34643
    -0.26281
    -0.39288
    -0.37894
    -0.45327
    -0.56011
    -0.49043
    -0.43004
    -0.42540
    -0.49972
    -0.50437
    -0.56011
    -0.64838
    -0.63444
    -0.57870
    -0.75522
    -0.74593
    -0.68089
    -0.75986
    -0.66231
    -0.73199
    -0.79703
    -0.74128
    -0.58334
    -0.54153
    -0.56940
    -0.55547
    -0.48114
    -0.36036
    -0.22565
    -0.29068
    -0.14203
    -0.16990
    -0.07700
     0.13205
     0.13205
     0.16921
     0.17385
     0.18314
     0.19244
     0.38290
     0.33644
     0.30392
     0.34109
     0.33644
     0.34109
     0.34109
     0.45722
     0.30392
     0.38754
     0.23889
     0.28534
     0.33180
     0.37825
     0.29463
     0.31321
     0.35967
     0.37825
     0.40612
     0.33644
     0.34109
     0.28534
     0.35967
     0.39683
     0.35967
     0.36431
     0.33644
     0.33644
     0.21102
     0.29463
     0.23424
     0.09024
     0.03449
     0.16921
     0.18314
     0.30392
     0.28999
     0.22495
     0.05772
     0.04843
    -0.10487
    -0.26281
    -0.19313
    -0.03054
     0.10882
     0.12275
    -0.03054
    -0.07700
     0.26212
     0.45258
     0.88459
     1.90193
     2.11562
     2.72881
     3.72291
     3.40703
     2.90997
     2.36182
     1.44204
     0.80098
    -0.12809
     0.15063
     1.19119
     1.86477
     1.41881
     0.30857
    -0.83884
    -1.86082
    -2.43684
    -2.45542
    -2.26496
    -1.74004
    -1.47990
    -1.24298
    -0.82490
    -0.43469
    -0.18848
     0.26212
     0.31786
     0.42006
     0.39683
     0.49903
     0.41077
     0.37825
     0.29928
     0.17385
     0.23424
     0.11346
     0.14134
    -0.18848
    -0.26281
    -0.25817
    -0.38824
    -0.35572
    -0.37894
    -0.44398
    -0.49043
    -0.44863
    -0.48114
    -0.37430
    -0.43469
    -0.39753
    -0.26281
    -0.29997
    -0.24887
    -0.18848
    -0.20242
    -0.22565
    -0.03054
    -0.07700
    -0.04912
    -0.19313
    -0.38359
    -0.43469
    -0.29533
    -0.37894
    -0.28139
    -0.51366
    -0.51366
    -0.65767
    -0.56476
    -0.63444
    -0.65767
    -0.75522
    -0.80167
    -0.80167
    -0.69947
    -0.74128
    -0.88064
    -0.81561
    -0.76916
    -0.60192
    -0.66696
    -0.61121
    -0.62515
    -0.60192
    -0.56476
    -0.49043
    -0.46721
    -0.36965
    -0.36501
    -0.23494
    -0.11416
     0.07630
     0.06237
     0.06701
     0.08095
     0.18779
     0.26212
     0.22495
     0.23889
     0.35038
     0.40612
     0.35038
     0.29928
     0.46651
     0.34109
     0.33644
     0.41541
     0.42935
     0.41077
     0.33180
     0.32251
     0.37360
     0.34109
     0.39683
     0.33644
     0.37360
     0.38754
     0.44329
     0.46187
     0.35502
     0.43399
     0.35038
     0.37360
     0.45722
     0.38754
     0.26676
     0.27605
     0.28999
     0.24353
     0.24353
     0.15063
     0.13669
     0.10417
     0.10417
     0.02056
     0.02056
    -0.02125
    -0.14668
    -0.16061
    -0.06771
    -0.00732
    -0.16990
    -0.11880
    -0.10951
    -0.12345
    -0.05377
    -0.09558
     0.00662
     0.03449
     0.01591
     0.11346
     0.11346
     0.09488
     0.16921
    -0.05377
     0.06701
     0.18314
     0.04843
     0.01127
    -0.09558
    -0.07700
     0.01591
     0.08095
     0.19708
     0.14598
     0.20637
     0.25747
     0.43864
     0.87530
     1.47920
     1.82296
     1.91587
     2.35253
     3.28160
     3.59284
     3.71362
     2.71951
     2.37576
     2.32930
     1.82760
     0.77311
     0.00662
     0.47580
     1.26087
     0.76846
    -0.00267
    -1.04788
    -1.77720
    -2.35787
    -2.48794
    -2.46936
    -2.24174
    -2.08844
    -1.78185
    -1.57280
    -1.25692
    -0.88064
    -0.66231
    -0.48579
    -0.36036
    -0.34178
    -0.25352
    -0.22565
    -0.24887
    -0.23958
    -0.18848
    -0.19313
    -0.11416
    -0.08629
    -0.12345
    -0.07700
    -0.06771
    -0.04912
    -0.07700
    -0.06771
    -0.19778
    -0.16526
    -0.23958
    -0.27210
    -0.38824
    -0.24423
    -0.22565
    -0.30462
    -0.29068
    -0.38359
    -0.32785
    -0.35572
    -0.33714
    -0.34178
    -0.19778
    -0.17919
    -0.07235
    -0.09558
     0.00198
     0.00662
    -0.02590
     0.02056
     0.07166
     0.14598
     0.09953
     0.15527
     0.08095
     0.03914
    -0.10022
     0.11346
    -0.09093
    -0.16526
    -0.29533
    -0.41611
    -0.39288
    -0.42075
    -0.44863
    -0.52760
    -0.56940
    -0.53689
    -0.55547
    -0.58799
    -0.48114
    -0.46256
    -0.42540
    -0.44398
    -0.33714
    -0.22100
    -0.14668
    -0.06771
    -0.06306
     0.02985
     0.08559
     0.08095
     0.16921
     0.15992
     0.12275
     0.15063
     0.14598
     0.14134
     0.13205
     0.07166
     0.12275
     0.18779
     0.13205
     0.08559
     0.15992
     0.19244
     0.04843
     0.06701
     0.04378
     0.14598
     0.11811
     0.13669
     0.08559
     0.09953
     0.10882
     0.05307
     0.07630
     0.04378
     0.09953
     0.02056
     0.04843
    -0.00267
     0.03914
     0.03449
    -0.09558
     0.00662
     0.11811
    -0.10022
     0.07630
     0.01591
    -0.02590
    -0.03054
    -0.03519
     0.24353
     0.31321
    -0.15597
     0.02520
     0.04378
     0.20173
     0.22960
     0.16456
     0.27141
     0.26676
     0.26212
     0.30857
     0.33644
     0.28999
     0.32251
     0.35038
     0.38290
     0.50832
     0.43399
     0.31786
     0.29928
     0.18779
     0.25747
     0.23889
     0.42006
     0.88459
     0.88924
     1.26087
     1.20977
     1.60927
     1.64643
     1.63250
     2.02735
     2.15743
     1.67431
     1.17261
     0.35967
     0.44793
     0.96821
     0.39683
    -0.07235
    -0.62050
    -1.30337
    -1.64713
    -1.98160
    -2.13489
    -2.49259
    -2.49723
    -2.57620
    -2.54833
    -2.38110
    -2.16277
    -1.92121
    -1.56816
    -1.24298
    -0.99213
    -0.65767
    -0.41611
    -0.25352
    -0.06771
     0.06237
     0.15992
     0.15063
     0.09024
     0.16456
     0.20637
     0.19244
     0.17850
     0.14134
     0.16456
     0.14134
     0.20637
     0.15063
     0.18314
     0.28534
     0.28999
     0.28070
     0.34109
     0.41077
     0.38290
     0.27141
     0.32251
     0.48509
     0.51761
     0.49903
     0.35502
     0.35967
     0.29463
     0.36896
     0.33644
     0.32715
     0.25283
     0.22495
     0.19244
     0.17850
     0.09953
     0.05772
    -0.02125
     0.03914
     0.11346
     0.00198
     0.05307
     0.07166
    -0.02125
     0.00198
    -0.00732
     0.15527
     0.09953
     0.01591
     0.13205
     0.21566
     0.22495
     0.20637
     0.15992
     0.20173
     0.34109
     0.27605
     0.25283
     0.26212
     0.25283
     0.22031
     0.25283
     0.32715
     0.21102
     0.04843
     0.13669
     0.16456
     0.01127
     0.01591
    -0.12345
    -0.11880
    -0.03519
    -0.11416
    -0.07700
    -0.15597
    -0.20707
    -0.21636
    -0.22565
    -0.21636
    -0.14203
    -0.27210
    -0.27675
    -0.24423
    -0.21171
    -0.22100
    -0.31855
    -0.24887
    -0.15132
    -0.19778
    -0.19778
    -0.18384
    -0.20242
    -0.21171
    -0.12809
    -0.16061
    -0.02590
    -0.00732
    -0.03983
     0.02056
     0.14598
     0.16456
     0.11346
     0.15992
     0.35967
     0.48509
     0.72665
     0.89853
     1.14474
     1.04718
     1.08435
     1.13544
     0.87530
     0.90782
     0.99144
     0.98679
     1.23300
     1.20513
     0.55942
    -0.21171
    -0.67160
    -1.14543
    -1.57745
    -1.55887
    -1.50777
    -1.10362
    -1.39163
    -2.01876
    -2.28354
    -2.27425
    -2.37181
    -2.03270
    -1.67500
    -1.39628
    -1.12220
    -0.94103
    -0.58799
    -0.11880
     0.09953
     0.17385
     0.42006
     0.55477
     0.63839
     0.65697
     0.83814
     0.75917
     0.68949
     0.71736
     0.56871
     0.45258
     0.36896
     0.14134
     0.09488
     0.05772
     0.07630
     0.02520
    -0.06306
    -0.11416
    -0.20707
    -0.44863
    -0.50437
    -0.44863
    -0.43004
    -0.44863
    -0.29533
    -0.21636
    -0.10487
    -0.21636
    -0.19778
    -0.26281
    -0.18848
    -0.17919
    -0.11416
    -0.23029
    -0.16990
    -0.23029
    -0.15597
    -0.12345
    -0.09093
    -0.07700
    -0.15132
    -0.16990
    -0.15132
    -0.08164
    -0.11416
    -0.24423
    -0.10022
    -0.02590
    -0.09093
    -0.10487
    -0.15132
    -0.09558
    -0.14668
    -0.17455
    -0.01661
    -0.08164
    -0.26281
    -0.31855
    -0.24423
    -0.17919
    -0.23494
    -0.24423
    -0.36036
    -0.21171
    -0.17919
    -0.11416
    -0.16061
    -0.08164
    -0.01661
     0.11811
     0.14598
     0.11346
     0.07166
     0.12275
     0.15527
     0.22495
     0.28534
     0.22960
     0.22960
     0.24353
     0.19708
     0.05307
     0.09488
     0.05772
    -0.03054
    -0.05841
     0.02520
     0.00198
    -0.07235
    -0.16990
    -0.09558
    -0.03519
    -0.04912
    -0.05377
    -0.09558
    -0.08629
     0.00198
    -0.09093
    -0.08164
     0.02520
     0.01127
     0.04378
     0.07166
     0.09953
     0.05772
     0.09024
     0.17850
     0.09488
     0.09488
     0.26676
     0.34109
     0.22960
     0.34109
     0.37825
     0.28534
     0.29463
     0.36431
     0.32715
     0.41541
     0.58265
     0.42470
     0.48045
     0.45722
     0.51297
     0.53155
     0.55477
     0.55013
     0.42006
     0.63375
     0.74059
     0.84279
     0.75452
     0.82421
     1.08899
     1.60463
     2.38040
     3.19799
     3.57426
     4.20603
     3.95518
     4.61947
     5.04220
     4.44759
     3.90873
     3.39774
     2.62196
     1.67431
     1.08899
     0.61981
    -0.03054
    -0.95962
    -1.62855
    -2.26496
    -2.78989
    -3.54708
    -4.13705
    -4.45293
    -4.44829
    -4.12311
    -3.60283
    -3.02216
    -2.34393
    -1.57745
    -1.01071
    -0.36036
    -0.06306
     0.05772
     0.25283
     0.51761
     0.39683
     0.32251
     0.36431
     0.31786
     0.28070
     0.20173
    -0.04448
    -0.07700
    -0.26746
    -0.33249
    -0.28139
    -0.17455
    -0.31855
    -0.35572
    -0.38359
    -0.15597
    -0.27675
    -0.23958
    -0.20242
    -0.22100
    -0.19313
    -0.15597
     0.01127
    -0.05377
    -0.18848
    -0.21636
    -0.32320
    -0.18384
    -0.07235
    -0.12809
    -0.19778
    -0.13274
    -0.24423
    -0.29533
    -0.49043
    -0.64373
    -0.65767
    -0.76451
    -0.92245
    -0.88993
    -1.08039
    -1.13149
    -1.04323
    -1.19188
    -1.21047
    -1.25227
    -1.19653
    -1.26621
    -1.05252
    -1.13149
    -1.02465
    -0.94103
    -0.88064
    -0.82025
    -0.74128
    -0.55547
    -0.41611
    -0.37430
    -0.32320
    -0.26281
    -0.13274
    -0.08164
    -0.02590
    -0.00732
     0.16456
     0.17850
     0.19244
     0.24353
     0.39219
     0.37825
     0.39683
     0.54084
     0.51761
     0.54084
     0.61516
     0.56871
     0.65233
     0.69878
     0.63839
     0.63839
     0.65697
     0.60587
     0.60123
     0.61981
     0.61981
     0.61981
     0.61981
     0.62910
     0.57800
     0.62910
     0.64304
     0.51297
     0.51761
     0.54548
     0.43864
     0.48045
     0.46187
     0.45258
     0.40148
     0.38754
     0.36431
     0.37360
     0.35038
     0.40612
     0.42935
     0.44793
     0.42935
     0.43399
     0.37825
     0.48974
     0.52226
     0.49438
     0.56406
     0.60587
     0.64304
     0.68484
     0.71272
     0.67091
     0.66626
     0.66626
     0.66162
     0.75452
     0.76846
     0.70807
     0.66626
     0.70807
     0.68949
     0.68949
     0.72201
     0.67091
     0.69878
     0.62445
     0.67555
     0.68020
     0.69878
     0.62445
     0.64304
     0.67091
     0.70807
     0.63375
     0.62910
     0.67091
     0.60587
     0.50832
     0.56406
     0.48974
     0.44793
     0.48045
     0.35502
     0.44329
     0.24818
     0.32251
     0.20173
     0.22960
     0.22960
     0.19708
     0.15527
     0.09024
     0.12275
     0.05307
     0.11811
     0.15527
     0.06237
     0.03914
     0.18779
     0.16456
     0.09488
     0.09488
     0.07630
     0.08559
     0.12740
     0.20637
     0.11811
     0.09488
     0.15527
     0.09953
     0.08095
     0.08559
     0.14134
     0.15527
     0.11811
     0.04843
     0.12740
     0.09024
     0.07630
     0.04378
     0.14598
     0.09953
     0.03914
     0.07630
     0.00662
     0.06701
    -0.02125
     0.01591
     0.09488
    -0.00267
    -0.07700
     0.01591
     0.02056
    -0.03054
    -0.12809
    -0.20242
    -0.04912
    -0.04448
    -0.06771
    -0.11880
    -0.18384
    -0.29997
    -0.36965
    -0.15597
    -0.01196
    -0.10022
    -0.17455
    -0.18848
    -0.08164
    -0.19778
    -0.13274
     0.02520
     0.09024
     0.15527
     0.28534
     0.17385
     0.03914
    -0.06771
    -0.11416
    -0.36501
    -0.57870
    -0.79703
    -0.77845
    -0.78774
    -0.62050
    -0.67160
    -0.92245
    -0.98284
    -0.82025
    -0.66696
    -0.42075
     0.11346
     0.61981
     1.19119
     1.92051
     2.49189
     3.35593
     3.00288
     2.63590
     4.08990
     4.01557
     2.54299
     2.22711
     1.81831
     1.35842
     0.42006
     0.33180
     0.19708
    -0.68554
    -1.70752
    -2.16277
    -2.72485
    -3.06861
    -3.49134
    -3.91407
    -4.09059
    -3.68645
    -2.98500
    -2.52046
    -2.13489
    -1.89798
    -1.37770
    -1.01536
    -0.83419
    -0.67625
    -0.39288
    -0.25817
    -0.11416
     0.04843
     0.24353
     0.36431
     0.40148
     0.38754
     0.41077
     0.40148
     0.29928
     0.29463
     0.26212
     0.32715
     0.30857
     0.24353
     0.22495
     0.14598
     0.24818
     0.09024
     0.12275
     0.15527
     0.07166
     0.02520
     0.09024
     0.13669
     0.04843
     0.06237
    -0.00732
     0.08095
     0.12740
     0.10417
     0.02985
     0.07630
     0.06237
     0.06701
     0.09024
     0.20637
     0.04843
     0.02520
     0.05772
     0.13669
     0.09953
     0.05772
     0.00198
     0.06237
     0.09953
     0.08559
     0.09024
    -0.01661
    -0.00732
    -0.04912
    -0.05841
    -0.03054
    -0.06306
    -0.07235
    -0.14203
    -0.10022
    -0.17455
    -0.17455
    -0.30926
    -0.26746
    -0.32320
    -0.29997
    -0.30926
    -0.48579
    -0.41611
    -0.55547
    -0.62050
    -0.48579
    -0.53689
    -0.72270
    -0.75986
    -0.62050
    -0.72735
    -0.71806
    -0.77845
    -0.74593
    -0.75986
    -0.65302
    -0.62979
    -0.61586
    -0.62050
    -0.46256
    -0.46721
    -0.26281
    -0.22100
    -0.23029
    -0.11416
     0.06701
     0.14134
     0.17385
     0.18314
     0.26212
     0.39219
     0.40148
     0.38290
     0.41541
     0.40148
     0.42470
     0.26212
     0.28534
     0.34573
     0.28070
     0.25283
     0.12740
     0.10417
     0.09024
     0.04378
    -0.02125
     0.01127
    -0.01661
     0.05772
    -0.07700
    -0.06771
    -0.11880
    -0.09558
    -0.03519
    -0.00732
     0.02520
    -0.05841
    -0.02125
     0.04843
    -0.01661
    -0.00732
     0.06701
     0.02056
     0.09953
     0.07630
     0.11811
    -0.00267
    -0.12345
    -0.16526
    -0.43004
    -0.36965
    -0.36965
    -0.61121
    -0.62515
    -0.65767
    -0.82955
    -0.90387
    -0.94103
    -1.04323
    -1.07575
    -1.13614
    -1.00607
    -0.99678
    -1.02001
    -0.78774
    -0.88993
    -0.75522
    -0.59728
    -0.42540
    -0.47185
    -0.43004
    -0.25352
    -0.13274
    -0.08629
    -0.10022
     0.00198
     0.09488
     0.14598
     0.09024
     0.20173
     0.13669
     0.18779
     0.29928
     0.48045
     0.53155
     0.54084
     0.77311
     0.95428
     1.22371
     1.75328
     2.21317
     2.52441
     3.08650
     3.83440
     4.28965
     4.48940
     3.82511
     3.79724
     3.60213
     2.36182
     2.08774
     1.20977
    -0.03983
    -0.85277
    -1.57745
    -1.65177
    -1.96766
    -2.85492
    -2.87815
    -3.57960
    -4.53190
    -4.90353
    -4.78740
    -4.29034
    -3.70967
    -2.74808
    -1.90727
    -1.40557
    -0.87600
    -0.43469
    -0.11416
     0.18779
     0.49438
     0.61516
     0.62910
     0.52226
     0.50367
     0.52226
     0.35967
     0.39219
     0.20637
     0.18314
     0.23424
     0.22495
     0.11811
     0.13669
     0.20637
     0.03449
     0.07166
     0.05307
     0.03914
     0.06237
     0.11346
     0.04378
     0.05307
    -0.00732
    -0.00732
     0.02520
     0.03449
     0.16921
     0.06701
     0.05772
     0.11346
    -0.01661
     0.07166
     0.12275
     0.16456
     0.08559
     0.13669
     0.17385
     0.25747
     0.18314
     0.14134
     0.04378
     0.22495
     0.17385
     0.20173
     0.16921
     0.21566
     0.19708
     0.11346
     0.22495
     0.16456
     0.21102
     0.17850
     0.18779
     0.14134
     0.22495
     0.13205
     0.10882
     0.16456
     0.15527
     0.11811
     0.12275
     0.15063
     0.12740
     0.05307
    -0.03519
     0.09024
     0.14134
     0.05307
    -0.00267
     0.01127
    -0.03519
    -0.01196
    -0.10022
    -0.10022
    -0.06771
    -0.18384
    -0.16526
    -0.26281
    -0.39288
    -0.43469
    -0.48579
    -0.51831
    -0.54618
    -0.48579
    -0.64373
    -0.70412
    -0.67160
    -0.77845
    -0.81561
    -0.79703
    -0.67160
    -0.71341
    -0.70412
    -0.58799
    -0.49508
    -0.51831
    -0.43004
    -0.45792
    -0.30926
    -0.11416
    -0.16990
    -0.04912
    -0.06306
    -0.04448
     0.01591
    -0.00732
     0.00198
     0.06237
    -0.01196
    -0.09093
    -0.10487
    -0.04448
    -0.24423
    -0.18384
    -0.08629
    -0.19778
    -0.11416
    -0.10951
     0.08559
     0.27605
     0.44329
     0.53155
     0.92176
     1.69753
     2.38505
     2.98430
     2.51047
     2.74739
     2.93320
     2.98430
     3.93196
     3.60678
     3.67181
     2.37576
    -0.10487
    -1.28479
    -1.45667
    -0.95497
     0.16921
    -0.49972
    -1.50312
    -2.32535
    -3.63999
    -4.03020
    -4.03949
    -3.80722
    -3.29159
    -2.43684
    -1.45667
    -0.60192
    -0.10022
     0.11346
     0.29463
     0.59194
     1.07041
     1.40952
     1.45598
     1.40952
     1.48849
     1.49778
     1.48849
     1.37236
     1.10757
     0.85672
     0.66626
     0.61981
     0.49438
     0.35967
     0.23424
     0.31786
     0.19708
     0.28070
     0.17850
     0.15527
     0.22960
     0.20637
     0.18314
     0.14598
     0.15527
     0.12275
     0.19244
     0.23889
     0.13669
     0.15063
     0.18779
     0.20173
     0.28999
     0.22495
     0.23424
     0.33644
     0.28534
     0.23889
     0.30857
     0.26676
     0.31321
     0.31786
     0.36896
     0.34573
     0.34109
     0.27141
     0.31786
     0.28534
     0.30392
     0.12275
     0.32251
     0.21102
     0.23889
     0.30392
     0.24818
     0.22031
     0.15527
     0.22495
     0.26676
     0.16456
     0.25283
     0.26676
     0.15063
     0.19708
     0.17850
     0.21102
     0.22495
     0.15992
     0.18314
     0.15527
     0.18314
     0.12740
     0.12740
     0.00198
     0.15063
     0.15527
     0.16456
     0.01591
    -0.00732
     0.01127
     0.02520
     0.02985
     0.01591
    -0.01196
    -0.03054
    -0.05841
    -0.04912
    -0.04448
    -0.09093
    -0.13274
    -0.07700
    -0.08164
    -0.09093
    -0.10951
    -0.06771
    -0.18384
    -0.09093
    -0.18384
    -0.15597
    -0.09558
    -0.10951
    -0.14668
    -0.16990
    -0.11880
    -0.14203
    -0.24423
    -0.18848
    -0.15132
    -0.07235
    -0.10022
    -0.19313
    -0.23958
    -0.19778
    -0.14203
    -0.07235
    -0.03054
     0.02985
    -0.13739
    -0.05377
    -0.00732
     0.04378
     0.10417
     0.18314
     0.28999
     0.28070
     0.43399
     0.63375
     0.75452
     0.72201
     0.94498
     1.23764
     1.77186
     2.35718
     3.04934
     3.43955
     4.07132
     4.29429
     4.17816
     5.22801
     4.63341
     4.60553
     3.93660
     2.84029
     1.04718
    -0.62515
    -1.61926
    -1.62390
    -1.92585
    -1.60068
    -1.92585
    -3.38914
    -4.66197
    -5.39129
    -5.73970
    -5.19154
    -4.58300
    -3.62141
    -2.50652
    -1.65177
    -1.03859
    -1.00142
    -0.81561
    -0.68554
    -0.16526
     0.55477
     1.03789
     1.05183
     0.76846
     0.16921
    -0.32320
    -0.88529
    -1.19653
    -1.25692
    -1.28015
    -1.17330
    -1.04788
    -0.82025
    -0.72270
    -0.57870
    -0.44398
    -0.31855
    -0.17455
    -0.19313
    -0.10951
    -0.01196
     0.18779
     0.18779
     0.28534
     0.29928
     0.32251
     0.48974
     0.43399
     0.43399
     0.34109
     0.26212
     0.24353
     0.20173
     0.24818
     0.13669
     0.11346
     0.11811
     0.10882
     0.15992
     0.10417
     0.06237
     0.12275
     0.21102
     0.22495
     0.14598
     0.18779
     0.11346
     0.12740
     0.21102
     0.24818
     0.06701
     0.07166
     0.09488
     0.14134
     0.15527
     0.13205
     0.06237
     0.08095
     0.14598
     0.16456
     0.13669
     0.06701
     0.01127
     0.07630
     0.03914
     0.09488
     0.06237
     0.05772
     0.07166
     0.08559
     0.04378
     0.02985
    -0.04912
    -0.05841
     0.05307
    -0.01196
     0.11811
     0.00662
     0.03914
    -0.10487
    -0.10487
    -0.00267
     0.10882
    -0.07235
    -0.04448
    -0.00732
    -0.03519
    -0.08629
    -0.08164
    -0.06306
    -0.10487
     0.03914
     0.01591
     0.02056
    -0.07700
    -0.08164
    -0.15132
    -0.06771
     0.08095
    -0.01196
    -0.08164
    -0.10951
     0.01127
    -0.08164
     0.01591
    -0.14668
    -0.08629
    -0.08164
     0.00662
    -0.05841
    -0.07235
    -0.06771
    -0.15132
    -0.11416
    -0.08164
    -0.00732
    -0.12345
    -0.07700
    -0.13739
    -0.17919
    -0.12809
    -0.17455
    -0.10022
    -0.08629
    -0.14203
    -0.07700
    -0.11416
    -0.08629
    -0.17455
    -0.14203
    -0.03519
    -0.00267
    -0.14668
    -0.04912
    -0.11416
    -0.04448
     0.02985
     0.00662
    -0.03519
     0.05772
     0.11346
     0.09953
     0.11346
     0.10417
     0.08559
     0.01591
     0.11346
     0.24353
     0.14598
     0.25747
     0.31786
     0.35502
     0.54084
     0.60587
     0.82885
     1.03325
     1.30268
     2.22246
     3.13760
     3.43026
     4.02022
     4.05273
     4.69380
     4.59160
     5.04220
     5.57177
     4.31288
     2.89604
     1.34913
     0.90318
     1.06576
     0.97750
     0.40148
     0.61981
    -0.14668
    -1.85153
    -2.61337
    -3.40772
    -3.24978
    -2.97106
    -2.66911
    -2.59943
    -2.19064
    -1.52635
    -0.99213
    -0.50901
    -0.05377
     0.26676
     0.35502
     0.34573
     0.27605
     0.17850
     0.09024
     0.10882
    -0.00267
    -0.25817
    -0.48114
    -0.67625
    -0.77845
    -0.78309
    -0.72270
    -0.83884
    -0.90387
    -0.85742
    -0.92710
    -1.18724
    -1.29873
    -1.21511
    -1.14543
    -1.05717
    -0.84813
    -0.63909
    -0.49508
    -0.63444
    -0.63444
    -0.63909
    -0.57870
    -0.47650
    -0.47650
    -0.38824
    -0.33714
    -0.32785
    -0.27210
    -0.37430
    -0.26281
    -0.17919
    -0.12809
    -0.14203
     0.00662
     0.02520
     0.03914
     0.14598
     0.21566
     0.18779
     0.33644
     0.27141
     0.49438
     0.40148
     0.52690
     0.44329
     0.36431
     0.44793
     0.30392
     0.30392
     0.29928
     0.26676
     0.17385
     0.11811
     0.01127
     0.04843
     0.05307
    -0.03054
     0.03914
    -0.08164
    -0.01196
    -0.09093
    -0.08164
    -0.05841
    -0.10022
    -0.10487
    -0.10487
    -0.02125
    -0.10487
    -0.03983
    -0.02125
    -0.07700
    -0.08629
    -0.08629
     0.03914
     0.00198
    -0.02590
    -0.01196
    -0.03519
     0.04843
     0.02985
    -0.04448
    -0.02125
     0.06701
     0.04843
     0.14134
     0.07630
     0.09024
     0.02056
     0.03449
     0.06237
     0.11811
     0.08095
    -0.00267
     0.07630
    -0.01196
     0.09953
     0.03449
    -0.02590
    -0.00267
     0.03449
    -0.02590
    -0.03983
    -0.00732
     0.01591
     0.01591
    -0.01661
    -0.02590
     0.03914
     0.14134
    -0.03983
    -0.04448
     0.00662
    -0.04448
    -0.03519
     0.02056
     0.03914
    -0.09093
     0.00198
    -0.03983
    -0.14668
    -0.05841
    -0.13739
    -0.00267
    -0.10022
    -0.06771
    -0.09558
    -0.10951
    -0.13739
    -0.07235
    -0.17919
    -0.10951
    -0.07700
    -0.14668
    -0.20242
    -0.03983
    -0.11416
    -0.13739
    -0.07700
    -0.17919
    -0.07700
    -0.03054
    -0.02125
    -0.04912
     0.03449
     0.14598
     0.13205
     0.10882
     0.25747
     0.22960
     0.29463
     0.47580
     0.57800
     0.51297
     0.48509
     0.50367
     0.54084
     0.52690
     0.64768
     0.56871
     0.64304
     0.55942
     0.49903
     0.58729
     0.74523
     0.76846
     0.67091
     0.74059
     0.72201
     0.86137
     0.90782
     1.11686
     1.18190
     1.68824
     2.36182
     2.54764
     2.90533
     3.50458
     4.14564
     4.02022
     4.87961
     5.71578
     5.13046
     5.00503
     4.73560
     4.53121
     4.21068
     3.32341
     1.81367
     1.02396
     0.57800
    -0.04448
    -0.41611
    -0.63444
    -1.21047
    -2.38574
    -3.77935
    -5.17296
    -6.05094
    -5.76757
    -4.90818
    -4.26247
    -3.98375
    -3.83974
    -3.58889
    -3.31017
    -3.21726
    -2.96177
    -2.73879
    -2.42291
    -1.93979
    -1.66571
    -1.32195
    -0.96426
    -0.83884
    -0.59728
    -0.41611
    -0.18848
     0.00198
     0.03449
     0.12740
     0.23424
     0.30857
     0.37360
     0.36431
     0.35967
     0.44329
     0.43399
     0.24818
     0.42470
     0.30857
     0.42470
     0.33644
     0.38754
     0.35967
     0.36896
     0.24353
     0.29463
     0.34573
     0.37360
     0.29463
     0.21566
     0.35967
     0.27605
     0.25283
     0.29463
     0.34573
     0.20637
     0.21102
     0.25283
     0.21102
     0.07166
     0.02056
     0.01591
     0.06701
    -0.01661
    -0.05377
    -0.09558
    -0.17455
    -0.18848
    -0.21636
    -0.23958
    -0.33249
    -0.36501
    -0.40682
    -0.38824
    -0.40682
    -0.44863
    -0.46721
    -0.56940
    -0.58334
    -0.47650
    -0.49972
    -0.52760
    -0.55547
    -0.54618
    -0.49972
    -0.55547
    -0.42540
    -0.36501
    -0.52295
    -0.35572
    -0.29068
    -0.26281
    -0.18848
    -0.21171
    -0.20707
    -0.10487
    -0.02125
    -0.09558
    -0.11880
     0.02056
    -0.05841
     0.02985
     0.09024
     0.16456
     0.02985
     0.04843
     0.17385
     0.13669
     0.16456
     0.04378
     0.17385
     0.17850
     0.26212
     0.20637
     0.22960
     0.21566
     0.24353
     0.22960
     0.24818
     0.31786
     0.20173
     0.16456
     0.27141
     0.26676
     0.25283
     0.19708
     0.14134
     0.15527
     0.24353
     0.15527
     0.19244
     0.12740
     0.09024
     0.04843
     0.07630
     0.11811
     0.06701
     0.01127
     0.01591
    -0.02125
    -0.06771
    -0.01661
    -0.17455
    -0.02125
    -0.10487
    -0.14668
    -0.09558
    -0.19778
    -0.17919
    -0.23029
    -0.25817
    -0.13274
    -0.17455
    -0.18848
    -0.19313
    -0.09093
    -0.15597
    -0.16990
    -0.18384
    -0.10022
    -0.09093
    -0.07700
    -0.08164
    -0.16526
    -0.02590
    -0.14668
    -0.10951
     0.06701
     0.03449
     0.06701
     0.13669
     0.19708
     0.32715
     0.43399
     0.67555
     1.07505
     1.41881
     1.82296
     2.41757
     3.36058
     3.69504
     4.13171
     4.06203
     4.31752
     3.45348
     2.01342
     3.75079
     3.37916
     1.54424
     0.54084
    -0.89458
    -1.14543
    -1.15937
    -1.81436
    -2.54369
    -3.50992
    -3.84439
    -4.38325
    -4.97786
    -5.14509
    -4.86637
    -4.39719
    -3.76542
    -3.20333
    -2.81776
    -2.65517
    -2.42291
    -1.92121
    -1.56351
    -1.13149
    -0.94103
    -0.97355
    -1.02465
    -1.04323
    -0.98284
    -1.05252
    -0.93174
    -0.74593
    -0.77380
    -0.62050
    -0.61121
    -0.40682
    -0.36965
    -0.32320
    -0.28604
    -0.22565
    -0.09093
    -0.18848
    -0.11880
    -0.01196
    -0.16061
    -0.21636
    -0.08164
    -0.04448
    -0.21636
    -0.16061
    -0.10951
    -0.15597
    -0.03983
    -0.18384
    -0.14668
    -0.14203
    -0.07235
    -0.04912
    -0.12345
    -0.12345
    -0.13739
    -0.19778
    -0.15132
    -0.03983
    -0.02125
    -0.12809
    -0.14668
    -0.06771
    -0.10022
    -0.10022
    -0.13739
    -0.07235
    -0.08164
    -0.11416
    -0.05841
    -0.08629
    -0.03983
    -0.11880
    -0.16526
    -0.02125
    -0.07700
    -0.05377
    -0.06771
    -0.08629
    -0.10022
    -0.19778
    -0.05377
    -0.06306
    -0.09093
    -0.09093
     0.01591
    -0.06306
    -0.00732
    -0.16990
    -0.20242
    -0.00267
    -0.01196
     0.02520
    -0.06771
    -0.03054
    -0.03983
    -0.00732
    -0.05841
    -0.05377
    -0.03519
    -0.04448
     0.07630
    -0.00732
    -0.00267
    -0.03983
    -0.06306
    -0.09093
     0.01591
     0.00662
    -0.02125
    -0.02590
    -0.01661
    -0.03983
    -0.02125
    -0.03983
    -0.02590
     0.03914
     0.00198
    -0.03519
     0.00662
    -0.00732
     0.01127
     0.02985
     0.05772
     0.03914
    -0.02590
     0.04843
     0.00662
     0.08559
     0.00198
    -0.08164
     0.00198
     0.04378
     0.02520
    -0.07700
    -0.02125
    -0.05841
    -0.07235
    -0.14668
    -0.10487
    -0.12809
    -0.17919
    -0.13274
    -0.18384
    -0.21171
    -0.17919
    -0.27675
    -0.18384
    -0.20242
    -0.28604
    -0.23958
    -0.28139
    -0.24887
    -0.14668
    -0.16990
    -0.03519
     0.04843
     0.08095
     0.17850
     0.28070
     0.48974
     0.88459
     1.29339
     1.86012
     2.56157
     2.95643
     3.21192
     3.71827
     3.38845
     3.51387
     3.59284
     2.71022
     2.06452
     1.07041
    -0.81561
    -2.52046
    -3.05468
    -1.85617
    -2.12096
    -2.26032
    -2.19993
    -3.96517
    -4.83850
    -5.10793
    -5.01967
    -4.00233
    -3.26372
    -2.01876
    -1.21047
    -0.95962
    -0.59263
    -0.12809
     0.26676
     0.61516
     0.74059
     0.77775
     0.65233
     0.32715
     0.02520
    -0.28604
    -0.42540
    -0.64373
    -0.90852
    -1.32660
    -1.06181
    -0.78309
    -0.64838
    -0.73664
    -1.11756
    -1.33589
    -1.39628
    -1.36376
    -1.11291
    -1.06646
    -1.19653
    -1.19653
    -1.30802
    -1.33124
    -1.27550
    -1.25227
    -1.25692
    -1.31266
    -1.15937
    -1.14543
    -0.92710
    -0.70877
    -0.69483
    -0.66696
    -0.57405
    -0.39753
    -0.43004
    -0.29997
    -0.39753
    -0.42540
    -0.30462
    -0.39753
    -0.38359
    -0.26746
    -0.16990
    -0.30462
    -0.23029
    -0.18384
    -0.10951
    -0.11880
    -0.10022
    -0.12809
    -0.04912
    -0.13274
    -0.14203
    -0.14668
    -0.11416
    -0.21636
    -0.15132
    -0.13274
    -0.22565
    -0.13739
    -0.10487
    -0.25817
    -0.21171
    -0.20242
    -0.23029
    -0.22565
    -0.16061
    -0.21636
    -0.16990
    -0.32785
    -0.23958
    -0.22565
    -0.24423
    -0.18848
    -0.23958
    -0.31855
    -0.23494
    -0.15597
    -0.30926
    -0.25352
    -0.29533
    -0.26281
    -0.20707
    -0.17919
    -0.18848
    -0.17919
    -0.21636
    -0.19313
    -0.24423
    -0.16990
    -0.12345
    -0.13739
    -0.16061
    -0.11416
    -0.08629
    -0.22100
    -0.16061
    -0.12345
     0.00662
    -0.12809
     0.02056
    -0.15597
    -0.12345
    -0.09093
    -0.15132
    -0.08629
    -0.04448
    -0.04912
    -0.15132
    -0.02590
    -0.01196
    -0.04448
    -0.12809
    -0.12345
    -0.12809
    -0.07235
    -0.06771
     0.02520
    -0.07235
    -0.16061
    -0.05377
    -0.17455
    -0.11416
    -0.08164
    -0.22100
    -0.08629
    -0.12345
    -0.17919
    -0.20242
    -0.34178
    -0.23494
    -0.18848
    -0.19778
    -0.10487
    -0.29533
    -0.18848
    -0.25817
    -0.20707
    -0.20707
     0.00662
    -0.19313
    -0.11416
     0.06701
     0.27141
     0.27141
     0.52690
     0.85208
     1.62785
     2.27820
     2.78920
     3.73220
     4.28965
     4.67521
     3.67646
     4.70773
     5.81333
     4.15029
     2.49654
     2.14813
     0.57800
    -0.54153
    -0.52760
    -0.15132
    -0.57870
    -1.18259
    -1.23834
    -2.44613
    -3.31482
    -3.56567
    -3.35662
    -3.18475
    -3.01287
    -2.77595
    -2.20457
    -1.38699
    -0.49043
     0.07166
     0.31321
     0.52226
     0.55477
     0.23889
    -0.04912
    -0.46721
    -0.66231
    -0.77845
    -0.78309
    -0.90387
    -0.74593
    -0.73664
    -0.77380
    -0.76916
    -0.67625
    -0.63909
    -0.74593
    -0.64838
    -0.57405
    -0.49508
    -0.55547
    -0.59263
    -0.84348
    -0.98749
    -1.00142
    -0.95032
    -0.88529
    -0.69947
    -0.80632
    -0.97355
    -0.95497
    -0.96426
    -1.05717
    -0.93174
    -0.73664
    -0.58334
    -0.43004
    -0.32785
    -0.27210
    -0.20242
    -0.15132
     0.12740
     0.25747
     0.54548
     0.55477
     0.80562
     0.76382
     0.81491
     0.70807
     0.79169
     0.67091
     0.63839
     0.62445
     0.48974
     0.43399
     0.22960
     0.15992
     0.15992
    -0.02125
     0.00662
     0.05307
    -0.07235
    -0.05841
     0.05307
     0.06701
     0.06701
     0.25283
     0.17385
     0.34573
     0.43864
     0.57800
     0.48509
     0.62910
     0.58729
     0.58729
     0.67555
     0.69413
     0.63839
     0.53619
     0.59194
     0.60587
     0.48509
     0.38290
     0.40148
     0.29463
     0.35038
     0.28534
     0.22960
     0.09488
     0.14134
     0.08559
     0.06237
     0.03914
     0.07630
     0.05307
     0.01127
    -0.04912
    -0.01661
    -0.00732
    -0.09093
    -0.03983
    -0.00732
     0.01127
    -0.07235
    -0.06306
    -0.10022
    -0.15132
    -0.05841
    -0.01196
    -0.05841
    -0.09093
    -0.20707
    -0.02125
    -0.12809
    -0.12345
    -0.12345
    -0.10022
    -0.10487
    -0.03054
    -0.10951
    -0.03983
    -0.16990
    -0.11880
    -0.22565
    -0.11880
    -0.08629
    -0.11880
    -0.16061
    -0.10951
    -0.07235
    -0.19313
    -0.08164
    -0.13274
    -0.18384
    -0.08629
    -0.04912
    -0.15597
    -0.10951
    -0.14203
    -0.18384
    -0.22100
    -0.04448
    -0.22565
    -0.17919
    -0.16061
     0.01127
     0.06701
     0.22031
     0.43399
     0.69878
     1.45598
     2.35718
     2.96572
     3.36987
     3.46742
     3.62536
     3.06327
     3.52781
     3.42096
     3.18405
     0.93569
    -1.35447
    -1.36376
    -0.25352
     0.20173
     0.39219
     0.02985
    -1.67036
    -3.00822
    -3.90013
    -3.87226
    -3.34269
    -2.69698
    -1.73075
    -1.08504
    -0.31855
     0.27141
     0.56871
     0.87995
     1.09364
     1.17261
     1.10293
     0.90782
     0.65697
     0.76846
     0.81956
     0.61052
     0.20637
    -0.23958
    -0.58799
    -0.88529
    -0.97820
    -0.98749
    -0.89923
    -1.00142
    -1.37770
    -1.72146
    -1.72610
    -1.68429
    -1.49383
    -1.55887
    -1.75397
    -1.80043
    -1.87475
    -1.64713
    -1.50777
    -1.32660
    -1.21047
    -1.02001
    -0.80632
    -0.62979
    -0.48114
    -0.26281
    -0.02125
     0.02985
     0.25283
     0.34573
     0.56406
     0.48974
     0.56871
     0.48974
     0.35038
     0.48974
     0.36431
     0.34109
     0.28534
     0.28999
     0.14134
     0.18314
     0.09488
     0.14134
     0.17385
     0.28999
     0.23889
     0.26676
     0.32715
     0.28999
     0.24353
     0.33644
     0.42935
     0.32715
     0.38754
     0.35038
     0.31786
     0.26212
     0.27605
     0.35038
     0.29928
     0.35967
     0.36431
     0.26212
     0.29463
     0.31786
     0.13205
     0.22960
     0.28534
     0.29928
     0.29463
     0.19708
     0.24818
     0.20637
     0.10417
     0.10882
     0.19708
     0.03914
     0.13669
     0.05772
     0.03914
    -0.01196
     0.01591
     0.03914
     0.04378
     0.02520
    -0.03054
    -0.00267
    -0.04448
    -0.09558
    -0.09558
     0.02985
    -0.02125
     0.00662
    -0.04912
    -0.01661
    -0.07235
    -0.03519
    -0.08629
    -0.13274
    -0.02590
    -0.07235
    -0.06771
    -0.10487
    -0.07235
    -0.04912
    -0.09093
    -0.13274
    -0.06771
    -0.02590
    -0.03519
    -0.02125
    -0.00267
    -0.01196
    -0.02590
    -0.09558
    -0.06306
     0.02520
     0.03449
    -0.07235
     0.01591
    -0.04912
     0.00198
    -0.03519
    -0.04448
     0.12275
     0.21102
     0.42935
     0.63375
     1.20513
     1.71147
     1.99948
     2.57086
     2.85888
     3.03540
     3.34664
     3.44419
     3.72291
     2.51976
     1.66037
     0.58265
    -1.04323
    -1.24763
    -0.89923
     0.34573
     0.93569
    -0.50901
    -1.66107
    -2.60408
    -3.27765
    -3.46811
    -3.04074
    -2.60872
    -2.08844
    -1.46132
    -0.93174
    -0.34178
     0.19244
     0.28999
     0.35502
     0.35502
     0.28534
     0.40612
     0.23889
     0.11346
     0.05307
    -0.00732
     0.04378
    -0.08629
     0.04378
    -0.14203
    -0.27210
    -0.63444
    -0.70412
    -0.72735
    -0.62050
    -0.54618
    -0.52295
    -0.54618
    -0.75057
    -0.82955
    -0.70412
    -0.72735
    -0.76916
    -0.83419
    -0.95962
    -1.07110
    -0.89923
    -0.78774
    -0.73664
    -0.72270
    -0.73664
    -0.75986
    -0.81561
    -0.74593
    -0.58334
    -0.57405
    -0.37430
    -0.23029
    -0.23958
    -0.01196
     0.26212
     0.43399
     0.48509
     0.62910
     0.75452
     0.86601
     0.97286
     0.96821
     0.95428
     0.97286
     0.89853
     0.80098
     0.66162
     0.72201
     0.52690
     0.41077
     0.36431
     0.25283
     0.09024
     0.00662
     0.02520
    -0.02590
     0.10417
    -0.06306
     0.05772
    -0.04912
     0.04843
     0.03449
     0.07630
     0.15992
     0.19244
     0.05307
     0.28070
     0.22960
     0.29928
     0.21102
     0.14598
     0.22960
     0.32251
     0.30392
     0.25747
     0.17385
     0.22031
     0.23424
     0.17850
     0.19708
     0.18779
     0.13205
     0.14598
     0.11811
     0.04843
     0.08559
    -0.02590
    -0.03519
     0.04378
     0.06701
     0.07166
    -0.01196
    -0.04448
    -0.08629
    -0.03983
    -0.10022
     0.02985
    -0.10022
    -0.06771
    -0.10487
    -0.00732
    -0.08629
    -0.03519
    -0.12809
     0.02985
    -0.02125
    -0.01196
    -0.08164
    -0.11880
    -0.03054
    -0.01196
    -0.00732
    -0.01661
    -0.04448
    -0.03519
     0.02056
     0.10882
     0.06237
     0.07630
    -0.01661
     0.09953
     0.30392
     0.40612
     0.73594
     1.25622
     1.53495
     2.11097
     2.20852
     2.64054
     2.83565
     2.73345
     3.03540
     2.35253
     2.45008
     1.14009
    -0.56940
    -1.03859
    -0.48114
    -0.04448
     0.43399
     0.04378
    -1.17795
    -2.14418
    -3.08255
    -3.39843
    -2.96641
    -2.34858
    -1.62855
    -0.83884
    -0.62515
    -0.47650
    -0.22100
    -0.12345
     0.10882
     0.35967
     0.30857
     0.42006
     0.49438
     0.48045
     0.30857
     0.24353
    -0.04448
    -0.35572
    -0.62979
    -0.67160
    -0.68089
    -0.57870
    -0.44863
    -0.41611
    -0.38359
    -0.35107
    -0.24887
    -0.25817
    -0.30926
    -0.38359
    -0.42075
    -0.43933
    -0.48114
    -0.48579
    -0.46256
    -0.47650
    -0.44863
    -0.61586
    -0.70412
    -0.87600
    -0.91781
    -0.98284
    -0.95032
    -0.94103
    -1.03859
    -1.02001
    -0.96426
    -0.99678
    -0.80632
    -0.73664
    -0.69483
    -0.60192
    -0.29997
    -0.01661
     0.10882
     0.20173
     0.30857
     0.29928
     0.51297
     0.66162
     0.76846
     0.80098
     0.86137
     0.88459
     0.98679
     0.86601
     0.74523
     0.65697
     0.57800
     0.58265
     0.55942
     0.39219
     0.40148
     0.36431
     0.35502
     0.38754
     0.34573
     0.42935
     0.37360
     0.28999
     0.32715
     0.42470
     0.31786
     0.22031
     0.29463
     0.32251
     0.19708
     0.13205
     0.03914
    -0.02125
    -0.03519
    -0.05377
    -0.11880
    -0.13274
    -0.22100
    -0.23494
    -0.23958
    -0.10022
    -0.11416
    -0.23494
    -0.22100
    -0.13739
    -0.03519
    -0.07700
    -0.00267
    -0.03519
     0.09953
     0.23424
     0.29463
     0.27605
     0.30857
     0.32251
     0.23889
     0.37360
     0.44793
     0.40148
     0.36431
     0.39219
     0.37825
     0.37825
     0.38754
     0.23424
     0.17850
     0.28070
     0.22960
     0.23889
     0.14598
     0.09953
    -0.02590
     0.08095
     0.11811
     0.10417
     0.08559
     0.01127
     0.00662
    -0.00732
     0.02056
     0.00662
     0.01591
    -0.01196
     0.03914
    -0.01196
    -0.05841
    -0.05377
    -0.34643
    -0.25817
     0.05307
    -0.00732
    -0.09093
    -0.16526
    -0.15597
    -0.09558
    -0.15132
    -0.23029
    -0.10487
    -0.01196
    -0.01661
     0.02520
    -0.10022
     0.06701
    -0.03983
    -0.10487
     0.00662
     0.08095
    -0.10022
    -0.10487
    -0.14668
    -0.12345
     0.04378
    -0.19778
    -0.09558
     0.04378
     0.05772
     0.08559
     0.11346
     0.07630
     0.30392
     0.48509
     0.65233
     0.83814
     1.11686
     1.79509
     2.14813
     2.45008
     3.15153
     3.84369
     4.33610
     3.93660
     4.93071
     4.93535
     3.82047
     2.73810
     2.26891
     1.41881
     0.54548
    -0.00732
     0.02520
     0.40148
    -0.05377
    -1.13614
    -2.41362
    -4.17885
    -4.68520
    -5.13115
    -5.75363
    -5.59105
    -4.93140
    -4.19279
    -3.78864
    -3.56567
    -3.44953
    -3.36127
    -3.07790
    -2.81776
    -2.50188
    -2.23709
    -1.93979
    -1.70752
    -1.19653
    -0.93174
    -0.57870
    -0.34643
    -0.17919
     0.03914
     0.20173
     0.20637
     0.37825
     0.40612
     0.61981
     0.47116
     0.55013
     0.55477
     0.50832
     0.60123
     0.55942
     0.58265
     0.66626
     0.66626
     0.76382
     0.81491
     0.74988
     0.80098
     0.86137
     0.72665
     0.81491
     0.81027
     0.76846
     0.81956
     0.75917
     0.73594
     0.65697
     0.60587
     0.54548
     0.55477
     0.50367
     0.38290
     0.41541
     0.37825
     0.27605
     0.23424
     0.31321
     0.22031
     0.28999
     0.19244
     0.13205
     0.19708
     0.14134
     0.18314
     0.13669
     0.21566
     0.27141
     0.22960
     0.26212
     0.20173
     0.32715
     0.29928
     0.43399
     0.35502
     0.33180
     0.35967
     0.38754
     0.42006
     0.34109
     0.40612
     0.41077
     0.38290
     0.41541
     0.31786
     0.29928
     0.32715
     0.31786
     0.14598
     0.20637
     0.27141
     0.15992
     0.12275
     0.13669
     0.15063
     0.04843
     0.02056
     0.07166
     0.05772
     0.00662
    -0.02590
    -0.03054
    -0.02125
    -0.06306
    -0.05841
    -0.09093
    -0.08164
    -0.08164
    -0.09558
    -0.07700
    -0.14203
    -0.08629
    -0.17455
    -0.09558
    -0.05377
    -0.05841
    -0.13739
    -0.07235
    -0.14203
    -0.05841
    -0.03054
    -0.08164
    -0.10022
    -0.06306
    -0.14203
     0.01127
    -0.10951
     0.00198
    -0.06771
    -0.10487
    -0.06771
    -0.02125
    -0.04912
    -0.08164
    -0.06306
    -0.07235
     0.02985
    -0.16990
    -0.05377
     0.02985
     0.01591
    -0.03519
    -0.01196
    -0.05841
    -0.05377
    -0.09093
     0.02520
     0.00198
    -0.00267
     0.00198
    -0.03983
     0.00662
    -0.01661
    -0.09558
    -0.21171
    -0.14668
    -0.31391
    -0.41146
    -0.37430
    -0.45327
    -0.49972
    -0.52295
    -0.67625
    -0.71341
    -0.78309
    -1.05252
    -1.01536
    -0.87135
    -0.68089
    -0.68554
    -0.65767
    -0.30462
     0.36431
     0.89389
     1.33984
     1.71147
     2.18994
     2.27820
     2.57086
     3.11902
     3.44884
     2.58480
     0.04843
    -1.60532
    -1.41951
    -0.70877
     0.11811
     0.51761
    -0.67160
    -2.53904
    -3.82116
    -4.81527
    -4.68520
    -4.12311
    -3.42630
    -2.85492
    -2.35323
    -1.87475
    -1.55422
    -1.22905
    -0.65767
    -0.04912
     0.32251
     0.83814
     1.14009
     1.08435
     1.16796
     1.14474
     1.04254
     0.81027
     0.70343
     0.54084
     0.50367
     0.42935
     0.31786
     0.26676
     0.17850
     0.05772
     0.14598
     0.18314
     0.15063
     0.09953
     0.17850
     0.18314
     0.33180
     0.22495
     0.12740
     0.14134
     0.22960
     0.22495
     0.24353
     0.21102
     0.19244
     0.23424
     0.22031
     0.17850
     0.25283
     0.23889
     0.18314
     0.17850
     0.22031
     0.22960
     0.20173
     0.05307
     0.13669
     0.16921
     0.24818
     0.14598
     0.16456
     0.05772
     0.15063
     0.08095
     0.14598
     0.22495
     0.10417
     0.17850
     0.20637
     0.07630
     0.06701
     0.06237
     0.01591
     0.11346
     0.09953
     0.10882
    -0.01661
     0.06237
     0.02985
    -0.02590
    -0.00267
     0.10882
    -0.03054
    -0.01196
     0.02056
     0.01591
    -0.09093
    -0.08164
    -0.09558
    -0.02125
     0.06237
     0.05307
    -0.09093
    -0.03519
    -0.05841
    -0.14203
     0.00198
     0.02520
    -0.06306
    -0.10022
    -0.00267
     0.02520
     0.01591
    -0.05841
    -0.14203
    -0.01196
     0.03449
     0.00662
    -0.00267
    -0.03054
    -0.03983
    -0.05841
    -0.04912
    -0.07235
    -0.00732
    -0.12809
    -0.06771
    -0.04912
     0.00198
    -0.06771
    -0.17455
    -0.10951
    -0.12345
    -0.06306
    -0.06771
    -0.14668
    -0.15132
    -0.17919
    -0.17455
    -0.10022
    -0.07235
    -0.10951
    -0.17455
    -0.11880
    -0.15132
    -0.10022
    -0.03054
     0.02520
     0.07630
     0.18314
     0.20637
     0.22960
     0.36896
     0.66626
     1.04254
     1.94838
     2.23640
     2.69164
     2.88210
     3.24444
     3.55104
     3.82511
     4.52656
     3.78795
     3.17011
     1.79973
     0.28999
    -0.68089
    -0.98284
    -0.22100
     0.75917
     0.27605
    -0.93639
    -2.09773
    -3.33340
    -3.90478
    -3.79793
    -3.45882
    -2.87351
    -2.13954
    -1.51241
    -1.27085
    -1.10362
    -0.83884
    -0.96426
    -1.12685
    -1.17795
    -1.23369
    -1.09433
    -0.71806
    -0.72735
    -1.03859
    -1.44738
    -1.46132
    -1.66107
    -1.51241
    -1.34054
    -1.02465
    -0.86671
    -0.58334
    -0.40682
    -0.18848
    -0.11416
     0.09488
     0.20173
     0.35038
     0.26676
     0.25747
     0.19708
     0.23889
     0.19244
     0.10417
    -0.00267
     0.02985
     0.01127
    -0.00732
    -0.07700
    -0.18848
    -0.05377
    -0.10951
    -0.18384
    -0.11880
    -0.10022
    -0.14203
    -0.21171
    -0.10487
    -0.16526
    -0.05377
    -0.09558
    -0.08164
    -0.10022
    -0.06306
     0.06237
    -0.05377
    -0.02590
    -0.10487
    -0.05841
     0.04843
     0.04843
     0.05307
     0.02985
     0.03449
     0.00662
    -0.02590
    -0.01196
    -0.01661
    -0.00267
     0.03449
     0.09024
    -0.02590
     0.05307
     0.01591
     0.04843
     0.05772
     0.18314
     0.04843
     0.04378
     0.17385
     0.09953
     0.19244
     0.19708
     0.16456
     0.22960
     0.21102
     0.25283
     0.20637
     0.13669
     0.13669
     0.11346
     0.00198
     0.09953
     0.00662
    -0.01196
    -0.16526
    -0.16526
    -0.25817
    -0.36501
    -0.36501
    -0.34643
    -0.40217
    -0.51831
    -0.46256
    -0.48114
    -0.48579
    -0.51831
    -0.48579
    -0.38824
    -0.39288
    -0.40682
    -0.37430
    -0.29533
    -0.25352
    -0.20707
    -0.27675
    -0.11416
    -0.11416
    -0.10951
    -0.03983
    -0.08164
    -0.13274
    -0.14668
    -0.11880
    -0.11880
    -0.07235
    -0.12809
    -0.11880
    -0.10022
    -0.10951
    -0.19313
    -0.22100
    -0.15132
    -0.16061
    -0.10022
    -0.08164
    -0.13739
     0.02056
     0.05307
     0.00662
     0.27605
     0.67091
     1.18654
     1.48849
     1.98555
     2.30143
     3.22121
     2.83100
     2.41757
     3.55104
     3.17476
     2.77526
     1.96697
     1.24693
     0.46187
    -0.80632
    -1.10362
    -0.95497
    -1.53100
    -1.21511
    -1.25227
    -2.18135
    -2.97570
    -3.49599
    -3.62141
    -3.13829
    -2.56691
    -1.89798
    -1.09898
    -0.76451
    -0.23958
     0.13205
     0.40612
     0.65697
     0.93569
     1.01467
     1.03789
     0.97286
     0.95892
     0.84743
     0.81491
     0.77311
     0.69878
     0.62445
     0.53155
     0.61981
     0.57800
     0.59194
     0.53619
     0.62445
     0.66626
     0.68020
     0.67091
     0.64768
     0.56406
     0.45258
     0.43864
     0.46187
     0.47580
     0.37360
     0.11811
    -0.03983
    -0.02590
    -0.21171
    -0.24423
    -0.23494
    -0.21636
    -0.28139
    -0.14203
    -0.19778
    -0.26281
    -0.33249
    -0.33714
    -0.22565
    -0.12345
     0.01591
     0.17850
     0.18779
     0.31321
     0.44329
     0.45258
     0.48509
     0.60123
     0.48974
     0.37825
     0.42470
     0.38754
     0.17850
     0.17385
     0.13205
     0.18779
     0.09488
     0.14134
     0.07166
     0.04378
     0.09488
     0.13205
     0.06701
     0.07630
     0.06701
     0.11811
     0.09953
     0.13669
     0.12275
     0.03449
     0.07630
     0.11811
     0.09024
     0.09488
     0.04843
     0.11811
    -0.00267
     0.02056
    -0.03054
    -0.03983
    -0.07235
    -0.07700
    -0.04448
    -0.13274
    -0.13739
    -0.18384
    -0.17455
    -0.17919
    -0.17455
    -0.19313
    -0.24423
    -0.29533
    -0.22565
    -0.32320
    -0.29997
    -0.30462
    -0.27210
    -0.30462
    -0.32785
    -0.27675
    -0.30462
    -0.36036
    -0.36965
    -0.36501
    -0.26746
    -0.24423
    -0.32785
    -0.30926
    -0.27210
    -0.27675
    -0.28604
    -0.43469
    -0.17919
    -0.28604
    -0.21171
    -0.28139
    -0.22100
    -0.29997
    -0.24887
    -0.25817
    -0.18384
    -0.18848
    -0.23958
    -0.25352
    -0.20242
    -0.20242
    -0.13274
    -0.22100
    -0.00267
    -0.01661
     0.02985
     0.12740
     0.23889
     0.32715
     0.38290
     0.48045
     0.88459
     1.55353
     1.94838
     2.23640
     2.59873
     3.19799
     3.56962
     3.95054
     3.46742
     2.96107
     2.28750
     1.75792
     1.62321
     1.31661
     0.85672
     0.03449
    -1.10827
    -1.47990
    -1.91656
    -2.06057
    -2.19064
    -2.78989
    -3.27301
    -3.69574
    -3.73290
    -3.20797
    -2.79453
    -2.16277
    -1.57280
    -0.96891
    -0.42075
    -0.03519
     0.00662
     0.20173
     0.35967
     0.28534
     0.22495
     0.22495
     0.25283
     0.29928
     0.48509
     0.32715
     0.22031
     0.02520
    -0.06306
    -0.03054
    -0.08164
    -0.07700
    -0.17455
    -0.03519
    -0.06306
    -0.00267
    -0.02590
    -0.04912
    -0.00267
     0.07166
    -0.05377
     0.06237
     0.02520
     0.01591
     0.07166
     0.09953
     0.04378
     0.09953
     0.08095
     0.06701
     0.15527
     0.20173
     0.15063
     0.02520
     0.10417
     0.16921
     0.10882
     0.21102
     0.19708
     0.17850
     0.24818
     0.17385
     0.29928
     0.20637
     0.18779
     0.38754
     0.42935
     0.47116
     0.48974
     0.34573
     0.30392
     0.34109
     0.27605
     0.28534
     0.29928
     0.14598
     0.02056
    -0.09558
    -0.04448
    -0.10487
    -0.26281
    -0.28604
    -0.34643
    -0.23958
    -0.26281
    -0.29533
    -0.35107
    -0.35107
    -0.35572
    -0.29068
    -0.20707
    -0.23494
    -0.31391
    -0.26746
    -0.21636
    -0.19313
    -0.25352
    -0.31855
    -0.27675
    -0.21171
    -0.28139
    -0.37894
    -0.27675
    -0.42540
    -0.44863
    -0.46256
    -0.32320
    -0.29997
    -0.32320
    -0.43933
    -0.34643
    -0.34178
    -0.33714
    -0.45327
    -0.41611
    -0.38359
    -0.41146
    -0.29533
    -0.36036
    -0.43004
    -0.35572
    -0.43004
    -0.42075
    -0.29068
    -0.44863
    -0.37894
    -0.42540
    -0.26281
    -0.32785
    -0.30462
    -0.40682
    -0.29068
    -0.32785
    -0.31391
    -0.33249
    -0.29997
    -0.34178
    -0.32785
    -0.28139
    -0.21171
    -0.24423
    -0.26281
    -0.30462
    -0.21171
    -0.02590
    -0.03983
     0.08559
     0.26212
     0.72665
     1.33984
     1.90658
     2.14813
     2.64054
     3.25373
     2.95643
     3.11902
     2.24104
     1.20977
     1.43275
     0.78704
     0.81027
     0.84743
     0.18314
    -1.17330
    -1.78649
    -1.77255
    -2.32071
    -2.99893
    -3.22655
    -3.18939
    -3.41237
    -3.18475
    -2.98964
    -2.55762
    -1.98160
    -1.31731
    -0.80167
    -0.30462
     0.01591
     0.35038
     0.60587
     0.63839
     0.80562
     0.81491
     0.79169
     0.72665
     0.61516
     0.71736
     0.67555
     0.63839
     0.27605
     0.21566
     0.17385
     0.17385
    -0.06771
    -0.11880
    -0.07700
    -0.26746
    -0.15597
    -0.18384
    -0.23958
    -0.22565
    -0.31391
    -0.33249
    -0.13274
    -0.19313
    -0.16526
    -0.16061
    -0.03054
    -0.08164
    -0.03519
    -0.03054
     0.08559
     0.05307
     0.05307
     0.08095
     0.09488
     0.02056
     0.02056
     0.03914
     0.15063
     0.02056
    -0.00732
     0.09488
     0.08095
     0.06237
     0.10882
     0.04378
     0.02985
    -0.01661
     0.13669
     0.17850
     0.05772
     0.04843
     0.04843
    -0.00732
     0.04378
     0.20637
     0.13669
     0.01127
     0.10882
     0.14598
     0.09953
     0.15063
     0.16456
     0.14134
     0.20173
     0.28534
     0.32715
     0.37825
     0.32715
     0.41541
     0.45258
     0.54084
     0.52690
     0.58265
     0.53155
     0.65233
     0.49903
     0.34573
     0.14134
     0.25747
     0.13669
     0.04843
    -0.10951
    -0.44398
    -0.50901
    -0.50901
    -0.69483
    -0.51831
    -0.55082
    -0.68554
    -0.73664
    -0.63909
    -0.66231
    -0.62515
    -0.50901
    -0.36036
    -0.22100
    -0.03519
    -0.06306
    -0.03519
     0.19708
     0.23889
     0.16456
     0.28070
     0.33180
     0.29928
     0.43399
     0.34573
     0.38290
     0.34109
     0.29928
     0.36896
     0.35038
     0.40148
     0.35967
     0.35502
     0.34573
     0.33644
     0.27605
     0.26676
     0.34109
     0.21566
     0.22031
     0.24818
     0.23889
     0.26212
     0.18314
     0.20173
     0.15527
     0.19708
     0.18779
     0.28999
     0.28999
     0.19708
     0.28070
     0.38754
     0.54548
     0.56406
     0.87530
     1.07041
     1.77186
     2.57086
     3.06327
     3.06327
     2.77061
     3.02146
     3.16082
     3.31412
     3.87157
     2.94714
     0.93569
    -0.49972
    -0.33249
     0.28999
     0.11811
    -0.05377
    -0.75057
    -1.99553
    -3.05003
    -3.30088
    -3.48669
    -3.50063
    -3.17546
    -2.83634
    -2.19064
    -1.31266
    -0.50901
    -0.18384
    -0.01196
     0.25747
     0.28999
     0.45722
     0.64304
     0.83350
     0.91247
     0.94034
     0.74988
     0.63839
     0.53155
     0.48045
     0.21566
    -0.05841
    -0.13739
    -0.21636
    -0.21636
    -0.20242
    -0.10487
    -0.04448
    -0.06306
     0.16921
     0.09953
     0.10417
     0.05307
     0.20173
     0.20173
     0.21102
     0.19708
     0.16456
     0.28534
     0.25747
     0.19244
     0.22960
     0.29928
     0.27141
     0.27605
     0.32715
     0.34573
     0.41541
     0.41541
     0.44793
     0.44793
     0.39219
     0.49903
     0.47580
     0.49903
     0.45258
     0.43864
     0.56406
     0.70343
     0.52690
     0.58729
     0.51761
     0.54084
     0.39683
     0.47116
     0.51761
     0.38754
     0.38290
     0.38290
     0.35038
     0.26676
     0.22031
     0.09024
    -0.09093
    -0.08629
    -0.22565
    -0.15597
    -0.29068
    -0.35107
    -0.52295
    -0.54618
    -0.51831
    -0.44398
    -0.39288
    -0.56476
    -0.48579
    -0.52760
    -0.23958
    -0.22565
    -0.25352
    -0.12345
     0.03914
     0.05772
     0.17850
     0.19708
     0.32251
     0.23424
     0.23424
     0.28534
     0.25283
     0.24818
     0.12275
     0.07630
     0.05772
    -0.16526
    -0.23029
    -0.27210
    -0.38359
    -0.55547
    -0.58334
    -0.66696
    -0.80632
    -0.79238
    -0.65767
    -0.66696
    -0.62979
    -0.57405
    -0.53689
    -0.62050
    -0.49972
    -0.37430
    -0.42075
    -0.22565
    -0.09093
    -0.10022
    -0.10951
     0.00198
     0.07630
    -0.05377
    -0.09093
    -0.06306
    -0.08164
    -0.08629
    -0.07700
    -0.20707
    -0.25352
    -0.20242
    -0.29997
    -0.14203
    -0.07235
    -0.13274
     0.01127
    -0.06306
     0.03449
     0.02520
     0.13205
     0.32251
     0.65233
     1.19583
     2.32930
     2.98430
     3.36987
     3.61142
     4.40578
     4.80528
     4.38720
     3.36522
     3.00753
     2.88210
     2.71022
     1.84619
     0.92640
     0.46651
    -0.25817
    -0.05377
    -0.89458
    -1.59603
    -2.01876
    -3.13829
    -3.63070
    -3.80258
    -3.42630
    -2.92925
    -2.38110
    -1.72610
    -0.91781
    -0.55082
    -0.06306
     0.20637
     0.27605
     0.58265
     0.60123
     0.67555
     0.58265
     0.52690
     0.48509
     0.31321
     0.13205
    -0.02125
    -0.14668
    -0.19313
    -0.23029
    -0.33249
    -0.49972
    -0.52295
    -0.58799
    -0.52760
    -0.45792
    -0.42075
    -0.43933
    -0.36501
    -0.28139
    -0.22565
    -0.19313
     0.02056
     0.00662
    -0.02590
     0.09488
     0.15063
     0.15527
     0.15527
     0.17850
     0.16456
     0.30857
     0.22495
     0.28534
     0.25747
     0.28999
     0.23424
     0.23889
     0.22031
     0.28999
     0.32715
     0.28534
     0.18314
     0.27141
     0.19708
     0.11811
     0.07630
     0.20173
     0.20173
     0.11346
     0.24353
     0.09953
     0.12740
     0.09024
     0.14598
     0.10417
     0.07630
     0.02056
     0.11346
     0.12740
     0.14598
     0.15063
     0.20173
     0.21566
     0.31321
     0.30857
     0.24353
     0.16921
     0.31786
     0.14134
     0.25747
     0.27605
     0.15527
    -0.04912
    -0.01196
    -0.03054
    -0.21171
    -0.28139
    -0.50901
    -0.62515
    -0.78309
    -0.87135
    -0.82955
    -0.86206
    -0.84348
    -0.82490
    -0.81096
    -0.66696
    -0.78309
    -0.79703
    -0.59728
    -0.35572
    -0.35107
    -0.20707
    -0.18384
    -0.15597
    -0.03519
     0.04843
     0.07166
     0.04843
     0.04843
     0.00198
    -0.10487
    -0.15597
    -0.20707
    -0.14668
    -0.24887
    -0.16526
    -0.22565
    -0.30926
    -0.36036
    -0.36036
    -0.35572
    -0.15132
    -0.16061
    -0.15597
    -0.23494
    -0.03054
    -0.11416
     0.02056
     0.14134
     0.08095
     0.07166
     0.05772
     0.20637
     0.18779
     0.20173
     0.11811
     0.24353
     0.59194
     0.75452
     0.94498
     1.07041
     1.12151
     2.37576
     3.24909
     3.67646
     4.52656
     5.35808
     4.39185
     2.85423
     2.80313
     3.53245
     3.23980
     2.50583
     1.48385
     0.90318
    -0.03054
    -0.86206
    -0.79703
    -0.94568
    -1.94908
    -2.74344
    -3.59354
    -3.85832
    -3.65393
    -3.33804
    -2.86422
    -2.49259
    -1.93979
    -1.40093
    -0.94568
    -0.38824
    -0.03983
     0.13205
     0.10417
     0.05772
     0.08095
     0.28070
     0.41541
     0.25283
     0.12740
     0.05772
    -0.03519
    -0.13739
    -0.21636
    -0.09558
    -0.20242
    -0.06771
    -0.00267
    -0.07235
    -0.11880
    -0.19778
    -0.25817
    -0.08629
    -0.01196
    -0.10487
    -0.14203
    -0.07700
     0.05307
     0.05772
     0.07630
     0.01127
     0.05772
     0.15527
     0.08095
     0.19708
     0.08095
     0.15992
    -0.01196
     0.06237
     0.21102
     0.26212
     0.03914
     0.16921
     0.07166
     0.10417
     0.02985
     0.11811
     0.11346
     0.07630
     0.09024
     0.11346
    -0.00267
     0.04378
     0.06237
     0.03449
     0.00198
     0.09024
     0.03914
    -0.06771
     0.04843
     0.07630
    -0.00732
    -0.00267
     0.02056
     0.12740
     0.02985
     0.05307
     0.13205
     0.03449
    -0.07700
    -0.07235
     0.00198
     0.14134
    -0.03519
    -0.07235
    -0.01196
    -0.03519
    -0.08164
    -0.08629
    -0.17455
    -0.06771
    -0.04448
    -0.03519
    -0.00732
    -0.05377
    -0.00267
    -0.01196
     0.07166
     0.01591
    -0.14668
    -0.29533
    -0.30926
    -0.37894
    -0.57870
    -0.68554
    -0.71806
    -0.91781
    -0.88993
    -0.92245
    -0.92710
    -0.96891
    -1.07575
    -1.09433
    -1.02930
    -0.84813
    -0.82025
    -0.74128
    -0.57870
    -0.41611
    -0.22100
    -0.15597
    -0.03519
     0.20173
     0.32715
     0.15992
     0.19244
     0.20637
     0.26676
     0.21102
     0.17850
     0.15063
     0.20637
     0.10417
     0.15063
    -0.02590
     0.05307
    -0.01196
     0.05307
     0.10882
     0.15063
     0.34109
     0.42470
     0.48509
     0.61516
     0.83350
     0.87995
     1.42810
     2.36182
     2.84494
     2.90068
     2.46866
     3.24909
     3.75543
     4.79599
     5.79939
     4.66128
     3.29554
     1.76257
     1.73005
     1.85083
     1.30732
     1.08435
     0.56871
    -0.04912
    -0.68554
    -1.73075
    -2.48794
    -2.65982
    -2.94783
    -3.21726
    -3.22191
    -2.86886
    -2.38110
    -2.03270
    -1.33124
    -0.98749
    -0.77380
    -0.38824
    -0.15597
     0.09488
     0.17850
     0.09953
    -0.08164
    -0.03983
    -0.03519
    -0.08629
    -0.15132
    -0.23494
    -0.33249
    -0.42540
    -0.43933
    -0.48114
    -0.40682
    -0.47185
    -0.51831
    -0.32785
    -0.18848
    -0.02590
    -0.10951
    -0.02590
     0.00198
     0.03914
    -0.00267
     0.09953
     0.07630
     0.02520
     0.00662
    -0.03983
    -0.05377
    -0.06771
    -0.07700
    -0.09093
     0.02985
    -0.10487
    -0.00732
     0.08095
     0.04378
     0.01127
     0.06701
     0.05772
     0.13205
     0.13205
     0.22960
     0.09488
     0.15527
     0.15992
     0.14134
     0.15063
     0.17385
     0.11346
     0.11346
     0.20637
     0.16456
     0.15527
     0.17385
     0.05307
     0.16456
     0.08095
     0.07166
     0.19244
     0.03449
     0.03914
     0.08559
    -0.07700
     0.00198
    -0.00732
    -0.10951
    -0.20707
    -0.24423
    -0.17455
    -0.35107
    -0.41146
    -0.45792
    -0.42075
    -0.49508
    -0.54153
    -0.53224
    -0.53224
    -0.45327
    -0.56476
    -0.56940
    -0.30926
    -0.40682
    -0.36965
    -0.38359
    -0.25817
    -0.33714
    -0.32320
    -0.24423
    -0.22565
    -0.09558
    -0.25817
    -0.19313
    -0.23029
    -0.27210
    -0.49508
    -0.49508
    -0.37430
    -0.43469
    -0.39753
    -0.49508
    -0.46256
    -0.56940
    -0.63909
    -0.54153
    -0.39288
    -0.30926
    -0.36501
    -0.32785
    -0.33249
    -0.19778
    -0.26281
    -0.06771
     0.05772
     0.02056
     0.08559
     0.25747
     0.32715
     0.27141
     0.31321
     0.47116
     0.59194
     1.27481
     1.60463
     1.65573
     1.41417
     1.40952
     2.07381
     2.22711
     2.31072
     2.88210
     3.29089
     4.26642
     4.21997
     2.49189
     1.27945
    -0.17919
     1.10293
     1.86012
     0.94034
     0.51761
    -0.45327
    -1.24763
    -1.35912
    -1.77255
    -2.03270
    -2.15812
    -2.18599
    -2.39039
    -2.22316
    -1.86082
    -1.35447
    -1.12685
    -0.67160
    -0.40682
    -0.11880
     0.10882
     0.31786
     0.55477
     0.67555
     0.63839
     0.66162
     0.76846
     0.79169
     0.66626
     0.55477
     0.55477
     0.34573
     0.12740
     0.07166
    -0.02590
     0.03914
    -0.06771
    -0.12345
    -0.23494
    -0.22100
    -0.22100
    -0.35572
    -0.29068
    -0.48114
    -0.51366
    -0.45792
    -0.40682
    -0.44398
    -0.49508
    -0.49972
    -0.35572
    -0.24423
    -0.09558
    -0.18384
    -0.21636
    -0.10487
    -0.19778
    -0.10487
     0.01591
    -0.03983
    -0.05841
    -0.03519
     0.11346
     0.12740
    -0.05377
    -0.05377
    -0.06306
     0.09024
     0.04843
     0.07166
     0.08559
    -0.11880
    -0.04912
    -0.06771
     0.04378
     0.04843
    -0.06771
    -0.12345
    -0.04912
     0.00198
    -0.12809
     0.02520
    -0.05841
    -0.07235
    -0.01661
     0.04843
     0.07630
    -0.07700
     0.00198
    -0.07700
     0.02056
     0.20637
     0.18314
     0.15527
     0.16921
     0.16921
     0.22495
     0.22495
     0.22960
     0.29928
     0.28070
     0.37360
     0.35038
     0.28534
     0.23424
     0.32251
     0.11346
     0.20173
     0.22495
     0.07630
     0.03914
    -0.01196
    -0.00267
    -0.11416
    -0.20707
    -0.25352
    -0.17919
    -0.16526
    -0.34178
    -0.48114
    -0.36965
    -0.49043
    -0.38824
    -0.41146
    -0.45327
    -0.49508
    -0.60192
    -0.34178
    -0.10487
    -0.10487
     0.21566
     0.65233
     1.09364
     0.95892
     1.49778
     2.71487
     3.65788
     4.14100
     4.05273
     2.40828
     0.85208
     0.49438
     1.41417
     1.84154
     1.50243
     0.78704
     0.15063
    -0.47650
    -0.77380
    -1.40557
    -1.94908
    -2.38110
    -2.70627
    -2.83170
    -2.68305
    -2.33929
    -1.73539
    -1.29873
    -1.02930
    -0.79703
    -0.59728
    -0.23958
    -0.18848
    -0.08629
    -0.18848
    -0.11880
    -0.08164
     0.01591
    -0.04912
    -0.03054
    -0.21171
    -0.40682
    -0.40217
    -0.51366
    -0.49043
    -0.38359
    -0.45327
    -0.37894
    -0.48114
    -0.48114
    -0.55082
    -0.54153
    -0.51366
    -0.49043
    -0.43004
    -0.55082
    -0.52295
    -0.53689
    -0.48114
    -0.36501
    -0.45327
    -0.48114
    -0.30462
    -0.31391
    -0.31391
    -0.24423
    -0.29068
    -0.21171
    -0.25352
    -0.13739
    -0.09558
    -0.10487
    -0.03983
     0.04843
    -0.02590
     0.20173
     0.13205
     0.12740
     0.14134
     0.25747
     0.15527
     0.27141
     0.13669
     0.15527
     0.14598
     0.24818
     0.21566
     0.20637
     0.14598
     0.10882
     0.04378
     0.19244
     0.12740
     0.02985
    -0.09558
     0.09488
     0.15063
     0.08095
    -0.02590
    -0.02125
     0.00198
     0.04378
     0.12740
     0.05307
     0.03449
     0.04843
     0.02056
     0.17385
     0.24353
     0.14134
    -0.00267
     0.03449
     0.18314
     0.13669
     0.04843
     0.12740
     0.11811
     0.21102
     0.11811
     0.17850
     0.22031
     0.18314
     0.12275
     0.16921
     0.22495
     0.17850
     0.23889
     0.21566
     0.11346
     0.20637
     0.31321
     0.29928
     0.25747
     0.23424
     0.18314
     0.16921
     0.17385
     0.22960
     0.12740
     0.15527
     0.16456
     0.25747
     0.13205
     0.22031
     0.13669
     0.10417
     0.15992
     0.07166
     0.06237
     0.12275
     0.15063
     0.08095
    -0.15132
    -0.12809
    -0.09558
    -0.31855
    -0.30462
    -0.42540
    -0.56476
    -0.60657
    -0.66696
    -0.65767
    -0.64838
    -0.57870
    -0.68554
    -0.63444
    -0.48579
    -0.39288
    -0.32320
    -0.28139
    -0.01196
     0.17385
     0.43864
     0.62910
     0.77775
     0.91711
     1.48385
     2.01342
     1.90658
     2.05523
     2.02271
     2.68235
     3.45813
     4.24784
     3.66252
     1.75328
     1.08435
     1.31661
     1.16796
     1.01002
     0.73130
    -0.35107
    -0.59263
    -0.82025
    -1.41486
    -1.93514
    -2.01411
    -2.26032
    -2.59943
    -2.67840
    -2.52510
    -2.33000
    -1.89798
    -1.58674
    -1.17795
    -0.64838
    -0.32785
    -0.20707
     0.02985
     0.10417
     0.07166
     0.15063
     0.29928
     0.40612
     0.35038
     0.33180
     0.33644
     0.42470
     0.23889
     0.23889
     0.18779
     0.18314
     0.22031
     0.21102
     0.28534
     0.24353
     0.13669
     0.12740
     0.00662
     0.02520
     0.06237
    -0.05377
    -0.00732
    -0.17919
    -0.17919
    -0.15132
    -0.22100
    -0.16990
    -0.13739
    -0.18848
    -0.24423
    -0.20242
    -0.12809
    -0.13739
    -0.22565
    -0.09093
    -0.01661
    -0.07700
     0.03914
     0.04843
     0.14598
     0.02520
     0.02985
     0.01127
     0.09024
     0.22495
     0.14598
     0.06701
     0.11346
     0.06237
     0.06237
    -0.08164
     0.02985
    -0.05841
    -0.03983
    -0.05377
    -0.08629
    -0.08164
    -0.15597
    -0.21171
    -0.08164
    -0.06306
    -0.11416
    -0.01661
    -0.11416
    -0.12809
    -0.08164
    -0.14203
    -0.10022
    -0.03983
    -0.03983
    -0.09558
    -0.00267
    -0.05377
     0.00662
    -0.11416
    -0.11416
     0.06237
    -0.08629
    -0.00732
     0.02056
     0.02520
    -0.05377
    -0.05377
    -0.02125
     0.11346
    -0.00732
     0.10417
    -0.05377
    -0.06306
    -0.03983
    -0.04912
    -0.03983
    -0.03983
    -0.07700
    -0.16061
    -0.04448
     0.01127
    -0.09558
    -0.10487
    -0.12345
     0.00198
    -0.11416
    -0.04912
    -0.07700
    -0.10951
    -0.10022
    -0.09093
    -0.27210
     0.00198
    -0.03983
    -0.04912
     0.02985
     0.00198
    -0.08629
    -0.15132
    -0.08164
    -0.10022
    -0.06306
    -0.16990
    -0.15132
    -0.22100
    -0.18848
    -0.33714
    -0.30926
    -0.27675
    -0.32785
    -0.30926
    -0.29997
    -0.37430
    -0.24887
    -0.28604
    -0.37430
    -0.32320
    -0.20242
    -0.02590
     0.00198
     0.08559
     0.26676
     0.67555
     0.98679
     1.16332
     1.53495
     2.03200
     2.97036
     4.12706
     4.43365
     3.57891
     2.67771
     2.03665
     2.07381
     2.36647
     2.68235
     2.14813
     1.18654
     0.55477
    -0.16990
    -0.83419
    -1.40093
    -1.59603
    -1.79578
    -2.31142
    -2.59478
    -2.71556
    -2.59943
    -2.31142
    -1.85153
    -1.50312
    -1.17795
    -0.79238
    -0.45792
    -0.14203
     0.11346
     0.10882
     0.09953
     0.01591
     0.08559
     0.22495
     0.24353
     0.28999
     0.01127
    -0.00732
    -0.18848
    -0.10951
     0.02056
    -0.03983
    -0.09093
    -0.16990
     0.02985
    -0.05377
     0.04843
     0.02520
    -0.14668
    -0.04912
    -0.03519
     0.03914
    -0.01196
    -0.06306
    -0.07235
    -0.07235
     0.02985
     0.09953
     0.05307
     0.02056
    -0.05841
    -0.08164
    -0.00267
     0.02056
     0.00662
     0.00198
     0.04843
    -0.00267
    -0.05377
     0.03914
    -0.07700
    -0.03519
    -0.02125
    -0.00267
    -0.08164
    -0.08164
    -0.01661
    -0.05841
    -0.04912
    -0.06306
     0.02056
    -0.05377
     0.02520
    -0.02590
    -0.04912
    -0.01661
    -0.14668
    -0.13739
    -0.00732
    -0.04448
    -0.11416
    -0.18848
    -0.11416
    -0.15132
    -0.29533
    -0.17455
    -0.17455
    -0.30926
    -0.28604
    -0.28139
    -0.19313
    -0.37894
    -0.43004
    -0.34178
    -0.27675
    -0.18384
    -0.28139
    -0.28139
    -0.29533
    -0.26746
    -0.25817
    -0.15597
    -0.15132
    -0.12809
    -0.13274
    -0.06306
     0.06237
     0.04378
    -0.06306
    -0.10022
     0.00198
     0.05772
     0.09953
     0.07166
    -0.01196
     0.06237
     0.12740
    -0.02590
     0.06237
    -0.09093
    -0.13274
    -0.02125
    -0.13274
    -0.07700
    -0.16526
    -0.29068
    -0.25817
    -0.30462
    -0.34178
    -0.33714
    -0.41611
    -0.32785
    -0.36501
    -0.29068
    -0.27675
    -0.25352
    -0.23029
    -0.28604
    -0.18848
    -0.12809
    -0.13274
     0.00662
     0.04378
    -0.02125
     0.06237
     0.14598
     0.13205
     0.06701
     0.14598
     0.08095
     0.13669
     0.17385
     0.08095
    -0.00267
    -0.01661
     0.04843
    -0.03983
     0.02520
    -0.09558
    -0.10022
    -0.02125
    -0.03983
    -0.05841
    -0.01196
     0.22960
     0.58265
     0.94034
     1.33055
     2.13420
     2.77990
     3.61142
     3.82976
     2.38040
     2.16207
     2.96572
     2.84029
     2.42686
     2.09239
     2.36647
     2.00877
     0.88924
    -0.18384
    -0.00732
    -0.36965
    -1.01071
    -1.63784
    -1.74933
    -1.82365
    -1.92585
    -2.04663
    -1.81436
    -1.60997
    -0.97820
    -0.43004
    -0.01661
     0.29928
     0.49903
     0.70807
     0.80562
     1.05183
     1.18654
     1.25158
     1.20513
     1.33984
     1.14938
     1.03325
     0.84743
     0.68020
     0.64304
     0.57800
     0.49438
     0.42935
     0.24353
     0.11346
    -0.10022
    -0.02125
    -0.02590
    -0.12809
    -0.17919
    -0.19778
    -0.13739
    -0.06771
    -0.00732
    -0.02590
     0.00198
     0.01127
     0.00198
     0.07166
    -0.02590
     0.01591
    -0.03054
    -0.00267
     0.09953
    -0.03983
    -0.10951
    -0.01196
     0.00662
    -0.12809
    -0.12345
    -0.15597
    -0.06306
    -0.11416
    -0.01661
     0.06701
    -0.03983
     0.02985
     0.08095
     0.05307
     0.09024
     0.14134
     0.04378
     0.14598
     0.11811
     0.20173
     0.15992
     0.15063
     0.15063
     0.09953
     0.09953
     0.15063
     0.03914
    -0.09558
    -0.14203
    -0.22100
    -0.07235
    -0.08629
     0.02520
    -0.14668
    -0.02590
    -0.06306
    -0.01661
     0.09024
    -0.04448
    -0.01661
    -0.02590
    -0.05377
     0.06237
     0.10882
    -0.03519
    -0.15597
    -0.10022
    -0.29533
    -0.42540
    -0.41611
    -0.43469
    -0.49972
    -0.56940
    -0.54153
    -0.55082
    -0.57405
    -0.63909
    -0.62979
    -0.43469
    -0.50901
    -0.42075
    -0.29068
    -0.29068
    -0.18384
    -0.10487
    -0.17919
    -0.11416
    -0.07235
    -0.12809
    -0.01196
    -0.01196
     0.00198
    -0.02125
     0.05772
    -0.00267
     0.11811
    -0.09558
    -0.07700
    -0.07700
    -0.00267
     0.07166
    -0.12345
     0.04378
    -0.07235
    -0.09558
    -0.07700
    -0.19313
    -0.20707
    -0.10951
    -0.21636
    -0.26746
    -0.43933
    -0.32320
    -0.40217
    -0.51831
    -0.48114
    -0.32785
    -0.13739
    -0.29997
    -0.26746
     0.04378
     0.35038
     0.93569
     2.58944
     2.65448
     0.24818
     0.46187
     1.40488
     1.80438
     2.30143
     2.33859
     2.20852
     1.65108
     0.40612
    -0.05841
     0.04843
    -0.21636
    -0.85277
    -0.80632
    -0.53224
    -0.89458
    -1.31731
    -1.58209
    -1.68894
    -1.67500
    -1.60532
    -1.58674
    -1.29873
    -0.93174
    -0.73199
    -0.39753
    -0.35107
    -0.03519
     0.10417
     0.02056
    -0.22100
    -0.09558
    -0.12345
    -0.19313
    -0.12809
    -0.02125
     0.04843
     0.21102
     0.08559
     0.16456
     0.25283
     0.22031
     0.28070
     0.25747
     0.30857
     0.27605
     0.32715
     0.32251
     0.34573
     0.42006
     0.23889
     0.28999
     0.28534
     0.32715
     0.25747
     0.37360
     0.36896
     0.25283
     0.38754
     0.35502
     0.40612
     0.37825
     0.33644
     0.35038
     0.39683
     0.40148
     0.43864
     0.42470
     0.34109
     0.26212
     0.14598
     0.17385
     0.00662
    -0.06771
    -0.14668
    -0.15597
    -0.23958
    -0.29068
    -0.30462
    -0.38824
    -0.35572
    -0.31391
    -0.31855
    -0.33249
    -0.35572
    -0.30926
    -0.36965
    -0.31391
    -0.19778
    -0.16061
    -0.10951
    -0.13739
    -0.12809
     0.00198
    -0.10022
     0.01127
    -0.04448
    -0.01196
    -0.03983
     0.01591
    -0.16061
    -0.08164
    -0.05377
    -0.14203
    -0.13274
    -0.17455
    -0.12345
    -0.17455
    -0.12345
    -0.13739
    -0.32320
    -0.21636
    -0.32320
    -0.37430
    -0.29997
    -0.43469
    -0.47650
    -0.49043
    -0.56476
    -0.61121
    -0.78774
    -1.03859
    -1.11756
    -1.21511
    -1.28015
    -1.24763
    -1.12220
    -1.07110
    -1.15937
    -1.06181
    -1.03394
    -0.99213
    -0.92710
    -0.75986
    -0.63909
    -0.43004
    -0.13739
     0.02520
     0.19708
     0.22495
     0.39683
     0.52690
     0.58729
     0.55942
     0.63375
     0.62910
     0.62445
     0.67555
     0.84743
     0.98215
     1.15867
     1.16796
     1.64643
     2.33859
     2.76132
     4.28500
     3.09114
     1.31197
     1.81367
     3.24909
     2.99824
     2.29679
     2.13884
     2.31537
     1.90193
     0.26212
    -0.50901
    -0.38359
    -0.95497
    -1.56351
    -1.48919
    -1.48454
    -1.68894
    -1.96766
    -2.12560
    -2.21386
    -2.06521
    -1.62855
    -1.25227
    -0.79703
    -0.44863
    -0.16990
     0.12740
     0.35967
     0.50832
     0.45722
     0.67555
     0.54084
     0.63839
     0.63375
     0.48974
     0.48509
     0.37825
     0.28999
     0.45258
     0.33180
     0.43864
     0.32715
     0.25283
     0.24818
     0.30857
     0.23424
     0.25283
     0.19708
     0.23889
     0.20637
     0.32251
     0.24818
     0.26676
     0.15992
     0.22960
     0.29928
     0.28534
     0.24818
     0.26676
     0.20637
     0.16921
     0.12740
     0.26212
     0.22495
     0.22495
     0.22031
     0.32251
     0.27605
     0.21102
     0.18314
     0.25747
     0.27605
     0.30857
     0.21566
     0.18314
     0.15063
     0.20637
     0.15063
     0.21566
     0.19244
     0.14134
     0.09488
     0.09953
     0.13205
     0.11346
     0.03449
     0.00662
     0.02520
     0.11811
     0.14598
     0.08559
    -0.08164
    -0.03983
     0.00662
    -0.03519
     0.01591
    -0.08629
    -0.10487
     0.02520
    -0.09093
    -0.12809
    -0.12345
    -0.09093
    -0.03519
    -0.05377
    -0.05377
    -0.10487
    -0.10951
    -0.10487
    -0.07700
    -0.04912
    -0.02125
    -0.08164
    -0.04912
    -0.01661
     0.06701
     0.03914
    -0.02125
     0.05307
     0.13205
     0.26212
     0.28999
     0.22031
     0.28999
     0.17385
     0.15063
    -0.00267
    -0.05377
    -0.02590
    -0.21171
    -0.27675
    -0.40682
    -0.48114
    -0.54618
    -0.76451
    -0.87135
    -0.94103
    -0.93174
    -0.94568
    -0.90852
    -0.97820
    -0.85277
    -0.82955
    -0.68089
    -0.49972
    -0.50437
    -0.45792
    -0.19313
    -0.18848
    -0.00732
     0.01591
    -0.12345
     0.01127
     0.08559
     0.36431
     0.08095
     0.10882
     0.04378
    -0.07235
     0.03914
    -0.00732
     0.00662
    -0.22100
    -0.08164
    -0.22565
    -0.20242
    -0.32785
    -0.32320
    -0.36501
    -0.30462
    -0.40217
    -0.44863
    -0.49508
    -0.50901
    -0.51831
    -0.56011
    -0.44863
    -0.34643
    -0.50901
    -0.35107
    -0.34643
    -0.07235
    -0.04912
     0.35038
     0.94034
     1.53959
     2.18530
     2.69164
     3.32341
     3.03540
     2.74274
     4.02022
     2.98430
     1.72541
     1.96697
     1.70218
     1.21906
     0.53619
     0.61981
     0.33644
    -0.73664
    -1.32195
    -1.47061
    -2.28819
    -2.64588
    -3.04074
    -3.12900
    -2.81776
    -2.32535
    -1.90727
    -1.75862
    -1.40557
    -0.94103
    -0.64373
    -0.32320
    -0.23029
    -0.19313
    -0.13739
    -0.04448
     0.05307
     0.00198
     0.04843
    -0.01661
     0.02056
    -0.08164
     0.09488
    -0.04912
    -0.06771
    -0.13739
    -0.05377
    -0.00267
     0.00198
    -0.12809
    -0.08164
    -0.09558
    -0.02590
    -0.08164
    -0.02590
    -0.07235
    -0.14668
    -0.15597
     0.08095
     0.07630
    -0.02125
     0.03914
     0.08559
     0.11811
     0.11811
     0.03449
     0.14598
     0.02056
     0.14134
     0.09488
     0.17850
     0.10417
     0.06701
    -0.05841
     0.02985
     0.05772
     0.06701
    -0.11416
    -0.06306
    -0.07235
    -0.09093
    -0.09558
    -0.07700
    -0.10951
    -0.10951
    -0.05841
    -0.10022
    -0.10487
    -0.10951
    -0.12809
    -0.09558
    -0.03519
    -0.08164
    -0.05377
    -0.11880
    -0.02590
    -0.04912
    -0.09093
    -0.10487
    -0.06771
    -0.15132
    -0.02590
    -0.04912
    -0.16061
    -0.06771
    -0.12345
    -0.18384
    -0.08629
    -0.07235
    -0.19778
    -0.19313
    -0.10951
    -0.11416
    -0.09558
    -0.16061
    -0.10487
    -0.07700
     0.01127
     0.05307
     0.10417
     0.13205
     0.16456
     0.12740
     0.37825
     0.31786
     0.24353
     0.25747
     0.05772
     0.08559
    -0.14203
    -0.26746
    -0.40682
    -0.58334
    -0.63444
    -0.74128
    -0.80167
    -0.81096
    -0.88993
    -0.97820
    -1.03859
    -0.93639
    -0.81096
    -0.82490
    -0.67625
    -0.62515
    -0.46256
    -0.39288
    -0.16526
    -0.13739
     0.09488
     0.15063
     0.14598
     0.17850
     0.14134
     0.15527
     0.08559
     0.14134
     0.20173
     0.13669
     0.29463
     0.51297
     0.64768
     0.74059
     0.87066
     0.81491
     1.21442
     2.27820
     3.01682
     2.94249
     2.27820
     2.25498
     2.33395
     1.85548
     1.65573
     1.22835
     0.95428
     0.45722
    -0.72735
    -1.21047
    -1.02930
    -1.13614
    -1.60997
    -1.68894
    -2.16277
    -2.49723
    -2.64588
    -2.42291
    -2.30677
    -1.79578
    -1.20582
    -0.75522
    -0.31391
     0.03914
     0.45722
     0.48045
     0.52690
     0.48974
     0.47116
     0.58729
     0.46651
     0.18779
     0.06237
    -0.01661
    -0.12809
    -0.34643
    -0.31391
    -0.32785
    -0.37430
    -0.33249
    -0.45327
    -0.45792
    -0.47185
    -0.43933
    -0.33249
    -0.36965
    -0.30926
    -0.33249
    -0.18848
    -0.21171
    -0.21636
    -0.14203
    -0.08629
    -0.10487
    -0.09558
    -0.12809
    -0.07700
    -0.07700
    -0.12345
    -0.06306
    -0.05841
     0.02056
     0.07166
    -0.05841
    -0.07235
    -0.05841
    -0.03054
    -0.16061
    -0.11416
    -0.05841
    -0.08629
    -0.16526
    -0.07700
    -0.11880
    -0.10022
    -0.23958
    -0.20707
    -0.10022
    -0.11880
    -0.16990
    -0.20707
    -0.14203
    -0.10022
    -0.19313
    -0.23958
    -0.15132
    -0.09093
    -0.05377
    -0.16990
    -0.13739
    -0.10951
    -0.16526
    -0.09093
    -0.07700
    -0.11416
    -0.11416
    -0.06306
    -0.09558
    -0.08164
    -0.10487
    -0.08164
    -0.05841
    -0.06771
    -0.13274
    -0.06306
    -0.10951
    -0.05377
    -0.16061
    -0.13274
    -0.12345
    -0.07700
    -0.04448
    -0.04448
    -0.07235
    -0.11880
    -0.07700
    -0.11416
     0.11346
     0.08095
     0.12275
     0.14598
     0.10417
     0.14598
     0.15527
     0.19708
     0.23889
     0.40148
     0.40612
     0.54084
     0.54084
     0.40612
     0.55013
     0.64768
     0.90318
     1.43275
     0.47116
    -0.23029
    -0.26746
    -0.25352
     0.11346
     0.28070
    -0.08164
    -0.19778
    -0.06306
    -0.10951
    -0.02590
    -0.54618
    -1.10362
    -1.98160
    -2.21851
    -1.91656
    -1.46596
    -0.25817
    -0.34178
    -0.82490
    -0.94568
    -0.98284
    -0.92245
    -0.78774
    -0.52295
    -0.31855
    -0.03054
     0.16921
     0.47116
     0.72665
     0.77775
     0.94498
     0.70343
     0.87530
     0.88924
     1.03789
     0.98215
     0.87066
     0.71272
     0.65233
     0.70343
     0.64768
     0.53155
     0.49438
     0.39219
     0.41077
     0.31786
     0.33644
     0.24353
     0.18314
     0.13205
     0.15992
     0.11811
    -0.00267
    -0.16990
    -0.07700
    -0.13274
    -0.16061
    -0.21636
    -0.13739
    -0.22565
    -0.12345
    -0.15132
    -0.03983
     0.13669
     0.03914
     0.24353
     0.38754
     0.36896
     0.44793
     0.49903
     0.37825
     0.32251
     0.29928
     0.45722
     0.34573
     0.26676
     0.25747
     0.24353
     0.24353
     0.10417
     0.02985
    -0.13739
    -0.18384
    -0.16526
    -0.26746
    -0.31391
    -0.25817
    -0.19778
    -0.09558
    -0.00732
    -0.06771
    -0.16990
    -0.11880
    -0.07235
    -0.02125
     0.00662
     0.03449
    -0.03519
     0.03449
     0.01591
     0.13669
     0.14598
     0.01127
     0.01591
     0.07630
     0.14598
     0.11346
     0.03914
     0.03449
     0.04843
    -0.02125
     0.12740
     0.12275
     0.02056
     0.00662
     0.04378
     0.05772
     0.04843
     0.01591
    -0.00267
    -0.02125
     0.02985
     0.06237
     0.03449
     0.00662
     0.01127
     0.08095
     0.02985
     0.06701
     0.03449
     0.00198
     0.06237
     0.08559
    -0.01661
     0.00198
     0.02056
     0.05307
     0.02520
     0.07166
    -0.02590
     0.02056
     0.04843
    -0.02125
    -0.06306
    -0.03983
     0.02520
    -0.21636
    -0.12345
    -0.10951
    -0.12809
    -0.22100
    -0.18384
    -0.19778
    -0.17455
    -0.13739
    -0.11416
    -0.28139
    -0.22100
    -0.19778
    -0.29533
    -0.15132
    -0.14203
    -0.18848
    -0.23029
    -0.16526
    -0.02590
    -0.08629
    -0.22100
    -0.28604
    -0.18384
    -0.28139
    -0.37894
    -0.32785
    -0.09558
     0.15992
     0.68020
     1.62785
     2.74274
     2.97966
     3.20263
     2.95178
     3.27696
     3.43490
     3.96912
     2.70558
     1.89728
     0.55942
    -0.16990
    -0.41146
    -0.24423
    -1.09898
    -1.93050
    -2.24174
    -2.91531
    -3.62606
    -4.05343
    -4.67591
    -4.97321
    -4.73165
    -4.10917
    -3.27301
    -2.40432
    -1.71216
    -1.10827
    -0.64373
    -0.36965
    -0.10951
    -0.13739
    -0.04448
     0.02520
     0.02520
    -0.00267
     0.03914
     0.02520
    -0.02125
    -0.04448
    -0.14668
    -0.07235
    -0.09558
     0.00662
     0.17850
     0.18314
     0.36431
     0.40148
     0.35967
     0.42470
     0.45722
     0.46187
     0.48045
     0.50367
     0.48974
     0.50367
     0.52226
     0.55942
     0.61981
     0.55477
     0.56406
     0.52226
     0.47580
     0.44793
     0.32251
     0.51761
     0.52690
     0.46187
     0.45722
     0.40612
     0.41541
     0.36896
     0.35967
     0.27141
     0.26676
     0.35967
     0.35038
     0.26676
     0.22495
     0.38290
     0.31321
     0.30392
     0.42935
     0.36896
     0.28999
     0.26676
     0.36896
     0.30392
     0.30392
     0.33180
     0.28534
     0.34573
     0.29928
     0.23424
     0.33180
     0.22495
     0.15527
     0.15527
     0.18314
     0.24818
     0.22031
     0.13669
     0.13205
     0.16456
     0.15063
     0.13669
     0.09953
     0.12740
     0.10417
     0.15992
     0.03914
     0.07166
     0.07166
    -0.13274
     0.13205
     0.09024
     0.07630
    -0.02125
     0.04378
     0.02985
     0.06237
     0.00662
     0.03914
     0.03449
     0.00662
     0.10417
     0.09024
     0.15063
     0.20173
     0.11346
     0.16456
     0.15992
     0.22495
     0.19244
     0.22031
     0.19244
     0.18314
     0.15992
     0.18314
     0.10417
     0.16456
     0.14134
     0.09953
     0.08095
     0.09953
    -0.07700
    -0.05841
    -0.03054
    -0.04912
    -0.09093
    -0.09093
    -0.16990
    -0.14668
    -0.12345
    -0.16061
    -0.21171
    -0.22100
    -0.09558
    -0.11416
    -0.03983
     0.10882
     0.28070
     0.83814
     1.41881
     1.71612
     2.10633
     2.06452
     2.78920
     3.82511
     4.21997
     3.70433
     2.47331
     2.42221
     1.82760
     0.93569
     0.35967
     0.38754
     0.44329
    -0.01661
    -1.03859
    -1.83759
    -2.63659
    -3.54708
    -4.09059
    -4.23460
    -4.13240
    -3.94194
    -3.74684
    -3.28694
    -2.80383
    -2.27890
    -2.05128
    -1.90262
    -1.61926
    -1.47061
    -1.35912
    -1.28015
    -1.13614
    -1.00607
    -0.84348
    -0.76916
    -0.78309
    -0.92245
    -1.05717
    -0.86671
    -0.77845
    -0.75986
    -0.69018
    -0.62515
    -0.53689
    -0.47185
    -0.44863
    -0.17919
    -0.03983
     0.03914
     0.15063
     0.15063
     0.24818
     0.27141
     0.34109
     0.26212
     0.40148
     0.50832
     0.55013
     0.51297
     0.55013
     0.50367
     0.55477
     0.57336
     0.58265
     0.52690
     0.58729
     0.56406
     0.61052
     0.48045
     0.45258
     0.43399
     0.46651
     0.48509
     0.47580
     0.46651
     0.44329
     0.48045
     0.40148
     0.38290
     0.42935
     0.35038
     0.33644
     0.39219
     0.35502
     0.25747
     0.24353
     0.25283
     0.28999
     0.29463
     0.36431
     0.24818
     0.32251
     0.33644
     0.24818
     0.31786
     0.31786
     0.33644
     0.34573
     0.33644
     0.30857
     0.40148
     0.24818
     0.27141
     0.32251
     0.34573
     0.33644
     0.20637
     0.28070
     0.21102
     0.22960
     0.10882
     0.17385
     0.12275
     0.12275
     0.10882
     0.12275
     0.14598
     0.06237
    -0.03983
     0.02985
     0.07630
     0.13205
     0.04378
     0.15992
     0.23889
     0.39683
     0.42006
     0.58265
     0.81491
     0.92640
     1.36307
     1.68824
     2.03665
     2.21781
     2.39898
     3.00288
     3.19334
     3.41632
     3.11902
     2.34324
     2.47331
     2.10633
     1.21906
     0.38290
    -0.77380
    -1.30337
    -1.60068
    -0.99213
    -0.96426
    -1.55887
    -2.37645
    -3.08719
    -3.34733
    -3.20797
    -3.00822
    -2.50652
    -2.01876
    -1.40093
    -0.79238
    -0.35107
     0.06701
     0.20637
     0.34109
     0.85672
     0.88924
     0.93105
     0.89389
     0.77311
     0.76382
     1.04718
     0.79633
     0.60123
     0.57336
     0.60587
     0.58729
     0.40148
     0.43864
     0.52690
     0.30392
     0.33644
     0.34573
     0.25283
     0.06237
    -0.03983
     0.04378
    -0.00267
     0.09953
    -0.04912
     0.10882
     0.12275
     0.00198
    -0.00732
     0.00662
    -0.12809
    -0.32785
    -0.58334
    -0.65767
    -0.86671
    -0.98749
    -1.10362
    -1.15008
    -1.24298
    -1.28015
    -1.62855
    -1.90262
    -2.28354
    -2.42291
    -2.34858
    -2.13954
    -1.97231
    -1.60532
    -1.72146
    -1.47061
    -1.35447
    -1.16866
    -0.92245
    -0.65302
    -0.27675
     0.01127
     0.22960
     0.48974
     0.67091
     0.76382
     1.00073
     1.05183
     1.12615
     0.96357
     1.03789
     1.17261
     1.04254
     0.99144
     0.92176
     0.84279
     0.67555
     0.62910
     0.61516
     0.48974
     0.54548
     0.35038
     0.42935
     0.37360
     0.35967
     0.35038
     0.21102
     0.30392
     0.35967
     0.33180
     0.27605
     0.15063
     0.12740
     0.16456
     0.16921
     0.22960
     0.07630
     0.09953
     0.11811
     0.05772
     0.08095
     0.08095
    -0.00267
    -0.03519
    -0.00267
     0.02056
    -0.09093
    -0.10487
    -0.08164
    -0.07235
     0.02056
    -0.00732
     0.18314
     0.13669
     0.25283
     0.50832
     1.11222
     1.76721
     2.30143
     2.25962
     2.15278
     2.44079
     2.25962
     2.99824
     3.24909
     2.38969
     1.06576
     0.39683
    -0.01196
    -1.16866
    -0.95962
    -0.78774
    -0.50437
    -1.18259
    -2.56691
    -3.20797
    -3.41701
    -3.31482
    -3.26372
    -3.08719
    -2.77595
    -2.10702
    -1.45202
    -0.84813
    -0.37894
     0.03914
     0.27605
     0.53155
     0.61516
     0.86137
     0.99608
     0.97286
     0.94034
     0.93569
     0.98679
     0.98215
     0.91247
     0.76846
     0.66626
     0.67555
     0.77775
     0.63375
     0.53155
     0.55942
     0.45722
     0.44329
     0.53155
     0.49903
     0.35967
     0.41541
     0.48509
     0.41541
     0.40612
     0.40612
     0.34573
     0.26676
     0.31321
     0.35038
     0.25747
     0.08095
     0.28534
     0.23889
     0.26212
     0.13205
    -0.08164
    -0.16526
    -0.11880
     0.05307
     0.14134
     0.14134
     0.13205
     0.18779
     0.05772
     0.05307
    -0.02590
     0.08095
     0.12275
     0.21566
     0.23424
     0.45258
     0.48974
     0.40612
     0.64768
     0.62445
     0.66162
     0.58265
     0.46187
     0.32715
     0.32715
     0.15063
    -0.09558
    -0.22100
    -0.20242
    -0.28139
    -0.45327
    -0.58799
    -1.02001
    -1.32660
    -1.77720
    -1.77720
    -1.62390
    -1.86546
    -1.99089
    -1.97231
    -1.90262
    -1.76326
    -1.68894
    -1.78649
    -1.75862
    -1.60068
    -1.41486
    -1.00142
    -0.80632
    -0.68554
    -0.39753
    -0.18848
    -0.00732
     0.16456
     0.24818
     0.39219
     0.55477
     0.61981
     0.72201
     0.78704
     0.76846
     0.75917
     0.65233
     0.81491
     0.74523
     0.66626
     0.71736
     0.83814
     0.89389
     1.07505
     1.21442
     1.45133
     1.66037
     1.82760
     2.20388
     2.57551
     2.48260
     2.12955
     1.17725
     0.56406
     0.35038
    -0.24423
    -0.39288
    -0.14203
     0.15527
    -0.36965
    -0.63909
    -0.93174
    -1.62855
    -2.00482
    -2.15812
    -1.96766
    -1.57280
    -1.21511
    -0.86206
    -0.51366
    -0.05377
     0.24818
     0.45258
     0.44329
     0.43864
     0.64304
     0.60587
     0.81491
     0.79633
     0.66162
     0.65233
     0.66626
     0.55942
     0.56871
     0.47116
     0.42470
     0.59658
     0.61516
     0.57336
     0.61516
     0.55477
     0.39683
     0.36896
     0.21102
     0.21566
     0.15063
     0.14134
     0.14598
     0.14134
    -0.01196
     0.04378
    -0.14668
    -0.12809
    -0.05841
    -0.15597
    -0.18848
    -0.10951
    -0.17455
    -0.15132
    -0.12345
    -0.09093
    -0.10022
     0.03914
     0.09488
     0.14598
     0.10882
     0.06237
     0.12275
     0.19708
     0.28070
     0.23424
     0.23889
     0.29463
     0.25747
     0.26676
     0.30857
     0.32715
     0.39219
     0.38290
     0.35502
     0.36431
     0.41077
     0.37825
     0.47580
     0.46651
     0.48509
     0.44793
     0.47580
     0.55013
     0.49438
     0.47116
     0.38754
     0.44793
     0.46651
     0.34573
     0.36431
     0.35502
     0.32715
     0.24353
     0.29928
     0.03914
     0.10882
     0.03449
     0.15063
    -0.06771
     0.02520
     0.06237
    -0.00267
    -0.06306
    -0.04912
    -0.11416
    -0.07235
    -0.20242
     0.10882
     0.06237
    -0.05377
    -0.21636
    -0.26746
    -0.18848
    -0.24887
    -0.15597
    -0.18848
    -0.38359
    -0.41611
    -0.34643
     0.01591
     0.34109
     0.45258
     0.69413
     0.63375
     0.76382
     0.95428
     1.17261
     1.59998
     1.52566
     1.53030
     0.58729
    -0.02125
     0.16921
    -0.18384
    -0.88993
    -0.56476
    -0.29997
    -0.82490
    -1.36376
    -1.84688
    -2.17670
    -2.09773
    -1.89798
    -2.02340
    -1.87011
    -1.56816
    -1.12685
    -0.78774
    -0.43469
    -0.25817
    -0.00732
     0.09488
     0.40148
     0.46187
     0.48509
     0.52226
     0.63375
     0.55477
     0.56871
     0.40612
     0.36896
     0.29928
     0.26212
     0.14598
     0.22031
     0.16456
     0.08559
     0.02520
     0.03914
     0.04843
     0.02056
    -0.02125
    -0.14203
    -0.03519
    -0.13274
    -0.16061
    -0.17455
     0.05772
    -0.18848
    -0.10951
    -0.10022
    -0.06306
    -0.23958
    -0.21171
    -0.20707
    -0.16990
    -0.23494
    -0.21171
    -0.32785
    -0.22565
    -0.23494
    -0.26281
    -0.32320
    -0.30462
    -0.31391
    -0.34643
    -0.37894
    -0.29533
    -0.34178
    -0.32320
    -0.36501
    -0.31855
    -0.31391
    -0.35107
    -0.29997
    -0.30926
    -0.30462
    -0.31855
    -0.43469
    -0.29068
    -0.28139
    -0.23029
    -0.30462
    -0.24887
    -0.34178
    -0.30462
    -0.20242
    -0.22565
    -0.15132
    -0.17919
    -0.18848
    -0.14668
    -0.21636
    -0.14203
    -0.19778
    -0.13739
    -0.04912
    -0.10487
    -0.08164
    -0.02125
    -0.02590
    -0.11416
    -0.18848
    -0.07700
    -0.10951
    -0.06306
    -0.05841
    -0.15132
    -0.10951
    -0.01196
    -0.02590
     0.02520
     0.11811
     0.20173
     0.21566
     0.19244
     0.40612
     0.47580
     0.77311
     0.94034
     1.05183
     0.94498
     1.17261
     0.81491
     0.55013
     0.23424
     0.42470
     0.60587
     0.79169
     0.92640
     0.88924
     0.94963
     0.75452
     0.54084
     0.57800
     0.21566
     0.21102
     0.15063
    -0.36036
    -0.63909
    -0.52760
    -0.50437
    -0.45327
    -0.06771
    -0.30926
    -0.56940
    -1.01071
    -1.10827
    -1.18259
    -1.11291
    -1.11291
    -1.15937
    -0.85277
    -0.72735
    -0.70412
    -0.49972
    -0.54618
    -0.48579
    -0.43004
    -0.53689
    -0.63909
    -0.77845
    -0.77380
    -0.67160
    -0.60192
    -0.56940
    -0.55547
    -0.59728
    -0.41146
    -0.36965
    -0.27675
    -0.11416
    -0.10951
    -0.12345
     0.05307
     0.07630
     0.02520
     0.20173
     0.06237
     0.10417
     0.13669
     0.18779
     0.15063
    -0.01196
    -0.15597
    -0.05377
    -0.10951
    -0.13739
    -0.19778
    -0.18384
    -0.04912
    -0.06771
    -0.03054
    -0.07235
     0.11346
    -0.03519
    -0.00267
     0.04843
     0.05772
     0.02056
     0.02056
    -0.00732
     0.14134
     0.15063
     0.07166
     0.11811
     0.00198
     0.07630
     0.11346
     0.18779
     0.05307
     0.03449
     0.05307
     0.11346
     0.21102
     0.09953
    -0.08629
     0.03914
     0.04843
     0.06701
     0.04378
     0.02520
    -0.06306
     0.04378
    -0.08164
    -0.03983
     0.12740
    -0.02590
     0.03914
    -0.08164
    -0.00267
     0.01591
    -0.02125
    -0.04448
    -0.00267
     0.05307
     0.08559
     0.10882
    -0.00732
     0.02056
     0.02985
     0.04378
     0.16921
     0.02056
     0.01591
     0.05772
     0.05307
     0.13669
     0.04378
    -0.01661
     0.12740
     0.21102
     0.26212
     0.16921
     0.27141
     0.19244
     0.19244
     0.11811
     0.44329
     0.73594
     0.98679
     1.18654
     0.70807
     1.30732
     1.40952
     1.76257
     1.73005
     1.26551
     1.12151
     1.10293
     0.64304
     0.41077
    -0.12345
    -1.43809
    -1.46596
    -1.32660
    -1.59603
    -1.14543
    -1.32195
    -1.96766
    -2.61337
    -2.71556
    -2.53439
    -2.29284
    -1.95372
    -1.47525
    -1.16866
    -0.76451
    -0.42075
    -0.06771
     0.28999
     0.42470
     0.47580
     0.49903
     0.54084
     0.52226
     0.58265
     0.53155
     0.39219
     0.37360
     0.35502
     0.42006
     0.36896
     0.23424
     0.19708
     0.22495
     0.09488
     0.15527
     0.15527
     0.14134
    -0.05841
    -0.30462
    -0.44863
    -0.59728
    -0.82025
    -0.87135
    -1.01536
    -0.82955
    -0.64838
    -0.51831
    -0.57405
    -0.62515
    -0.66696
    -0.48114
    -0.36036
    -0.22100
    -0.12809
     0.15992
     0.28070
     0.50832
     0.64768
     0.80098
     0.77775
     0.78240
     0.80562
     0.63839
     0.48509
     0.47580
     0.30392
     0.35038
     0.40612
     0.28999
     0.21102
     0.16921
     0.19244
     0.04378
     0.07166
    -0.04912
    -0.05377
    -0.00732
     0.07166
    -0.03983
    -0.02125
     0.01127
    -0.13274
     0.00198
     0.15063
     0.00662
     0.03449
     0.09024
     0.16456
     0.28070
     0.17385
     0.31321
     0.40612
     0.35967
     0.49903
     0.56871
     0.54084
     0.51761
     0.54084
     0.52226
     0.59658
     0.63839
     0.53155
     0.55477
     0.43399
     0.51761
     0.40612
     0.35038
     0.35502
     0.32715
     0.17385
     0.24353
     0.16921
     0.16921
     0.08559
    -0.01196
     0.07166
     0.23424
     0.40148
     0.21566
     0.13205
     0.29928
     0.28999
     0.65233
     0.57800
     0.10417
    -0.21636
    -0.19313
    -0.01661
     0.15527
     0.19244
     0.16456
     0.54084
     0.74988
     0.66626
     0.67555
     0.91711
     1.25158
     1.39559
     1.39094
     0.95428
     0.93569
     0.86601
     0.67091
     0.22031
     0.02056
     0.06237
    -0.31391
    -0.22100
    -0.24887
    -1.15937
    -1.50312
    -1.48919
    -1.64713
    -1.72146
    -1.69358
    -1.56351
    -1.28015
    -1.03394
    -0.79238
    -0.49043
    -0.34178
    -0.18384
    -0.09093
     0.02056
     0.07630
     0.17850
     0.17385
     0.24353
     0.20637
     0.16456
     0.10882
    -0.02125
     0.08095
     0.08559
     0.03914
     0.00662
     0.07166
     0.00198
    -0.05841
    -0.22565
    -0.20707
    -0.13274
    -0.23958
    -0.26746
    -0.20707
    -0.22565
    -0.10487
    -0.07700
    -0.11880
    -0.08629
    -0.04448
    -0.13739
    -0.19778
    -0.42075
    -0.56940
    -0.55547
    -0.48114
    -0.25817
    -0.32320
    -0.47185
    -0.56011
    -0.67625
    -0.97820
    -0.94568
    -0.74128
    -0.73199
    -0.65302
    -0.64373
    -0.56476
    -0.39753
    -0.39288
    -0.46256
    -0.47650
    -0.38824
    -0.41146
    -0.42075
    -0.56011
    -0.74593
    -0.56476
    -0.38359
    -0.22100
    -0.29533
    -0.48114
    -0.71341
    -0.79238
    -0.75522
    -0.53224
    -0.46721
    -0.41146
    -0.24887
    -0.16526
    -0.21171
    -0.12809
    -0.01196
     0.01591
     0.02056
     0.12740
     0.03449
     0.15063
     0.09488
     0.15992
     0.19708
     0.29463
     0.33644
     0.14134
     0.22495
     0.37825
     0.45258
     0.38754
     0.44793
     0.53619
     0.52226
     0.58729
     0.79169
     0.87530
     1.27945
     1.37236
     1.31197
     1.13544
     1.35378
     1.46991
     1.78580
     2.15278
     1.92516
     1.47920
     1.48849
     1.80438
     1.90193
     2.27356
     2.15743
     1.92051
     1.94838
     1.54424
     0.13669
    -0.05841
     0.28999
     0.05772
    -0.23494
    -0.49043
    -0.44398
    -0.84813
    -0.95962
    -0.94568
    -0.98749
    -1.26156
    -1.54029
    -1.39628
    -1.08039
    -0.85742
    -0.60657
    -0.38824
    -0.23494
     0.12275
     0.29928
     0.36431
     0.27141
     0.22960
     0.31321
     0.30857
     0.39683
     0.36896
     0.32715
     0.16921
     0.19708
     0.20173
     0.09488
     0.00662
    -0.09093
    -0.03054
    -0.08629
    -0.09558
     0.01127
    -0.10487
    -0.08164
    -0.09093
    -0.06771
    -0.02590
    -0.02590
    -0.03983
     0.12740
     0.16456
     0.15063
     0.18779
     0.20637
     0.13205
     0.13205
     0.15063
     0.25283
     0.16921
     0.16456
     0.22495
     0.22960
     0.15063
     0.20173
     0.13669
     0.11346
     0.02985
    -0.13739
    -0.07700
    -0.08629
    -0.10951
    -0.02125
    -0.12345
    -0.05841
    -0.11880
    -0.23494
    -0.20242
    -0.10487
    -0.00732
    -0.02590
    -0.03054
     0.07166
     0.20637
     0.25747
     0.22031
     0.12275
    -0.07235
    -0.35107
    -0.58334
    -0.69018
    -0.87600
    -0.95032
    -0.87135
    -0.84813
    -0.82025
    -0.96891
    -1.02465
    -1.22440
    -1.16401
    -1.31266
    -1.13614
    -0.91316
    -0.73199
    -0.58799
    -0.56940
    -0.28139
    -0.26281
    -0.30462
    -0.29533
    -0.31391
    -0.21171
    -0.27675
    -0.49508
    -0.70412
    -0.58799
    -0.39753
    -0.32320
    -0.36501
    -0.39288
    -0.50901
    -0.47185
    -0.42075
    -0.33714
    -0.31391
    -0.29997
    -0.24887
    -0.26281
     0.01591
     0.15527
     0.19244
     0.42470
     0.43864
     0.41541
     0.38754
     0.54548
     1.13080
     1.71147
     2.11097
     2.38969
     2.78920
     3.65788
     4.18281
     4.65199
     4.56837
     2.79849
     1.42346
     0.04843
    -0.92245
    -1.29873
    -0.44863
     0.73130
     0.83814
    -0.62050
    -2.31142
    -3.60747
    -4.26247
    -4.36467
    -4.41112
    -3.85832
    -3.25907
    -2.51581
    -1.87475
    -1.33124
    -0.93174
    -0.40682
    -0.10022
     0.24353
     0.34573
     0.45258
     0.49438
     0.58729
     0.81956
     0.82421
     0.75917
     0.80562
     0.86601
     0.87066
     0.87066
     0.82421
     0.74059
     0.93105
     0.91247
     0.81956
     0.71272
     0.68484
     0.66626
     0.57336
     0.55942
     0.55013
     0.45258
     0.27605
     0.27605
     0.20637
     0.07630
    -0.04448
    -0.10487
    -0.08164
    -0.16526
    -0.20707
    -0.32320
    -0.45792
    -0.29068
    -0.41611
    -0.24423
    -0.28139
    -0.29068
    -0.27210
    -0.19778
    -0.13739
    -0.03054
    -0.03983
    -0.05841
     0.02520
     0.14134
     0.06237
     0.08559
     0.12275
     0.08559
     0.09024
     0.17385
     0.28070
     0.10417
     0.05307
     0.11346
     0.09488
     0.16456
     0.04843
     0.01127
     0.02520
     0.03449
     0.05772
     0.00662
    -0.05377
    -0.08629
    -0.07700
    -0.10951
    -0.02125
    -0.10487
    -0.18384
    -0.12345
    -0.08629
    -0.18848
    -0.26746
    -0.23494
    -0.22100
    -0.16526
    -0.09558
    -0.11416
    -0.19778
    -0.18848
    -0.24423
    -0.06771
    -0.08629
     0.10417
     0.07630
     0.16456
     0.30857
     0.34573
     0.50367
     0.67555
     0.77775
     0.93105
     0.87066
     0.92176
     0.87530
     0.73594
     0.51761
     0.39683
     0.55477
     0.53155
     0.47116
     0.48509
     0.42935
     0.51297
    -0.36965
    -0.45792
    -0.43004
    -0.41611
    -0.23029
    -0.02125
     0.12740
     0.18779
     0.12275
     0.16921
     0.64768
     0.94963
     0.59194
    -0.10951
    -0.77845
    -1.28479
    -1.07110
    -0.58334
     0.67091
     1.51636
     0.86601
     0.56406
     0.36431
    -0.47185
    -1.29873
    -1.54029
    -1.54493
    -0.90852
    -0.11880
     0.49438
     0.67555
     0.37360
    -0.15132
    -0.43469
    -0.44398
    -0.60657
    -0.71806
    -0.57870
    -0.52760
    -0.48114
    -0.35572
    -0.26746
    -0.29068
    -0.04448
     0.06701
    -0.12345
    -0.18848
    -0.20242
    -0.21171
    -0.29533
    -0.20242
    -0.19313
    -0.14668
    -0.03983
     0.09953
     0.20173
     0.14598
     0.26212
     0.28070
     0.33180
     0.50832
     0.40612
     0.33644
     0.33644
     0.40612
     0.26212
     0.23889
     0.15992
     0.02056
    -0.19778
    -0.16061
    -0.21636
    -0.24887
    -0.29533
    -0.36965
    -0.44398
    -0.42075
    -0.50901
    -0.53689
    -0.51366
    -0.32785
    -0.28139
    -0.25352
    -0.17455
    -0.02590
    -0.00732
     0.09488
     0.16921
     0.21566
     0.20173
     0.29928
     0.25747
     0.42935
     0.35967
     0.32715
     0.24818
     0.33180
     0.29463
     0.29928
     0.29928
     0.20637
     0.27141
     0.23424
     0.28070
     0.20173
     0.23889
     0.17385
     0.10417
     0.15527
     0.20173
     0.10882
     0.09953
     0.16456
     0.15992
     0.03914
     0.04378
     0.05307
     0.05307
     0.00198
     0.04378
    -0.05377
    -0.00732
    -0.10951
    -0.14668
    -0.09558
    -0.09093
    -0.10951
    -0.10487
    -0.23029
    -0.10487
    -0.24423
    -0.24887
    -0.22100
    -0.25352
    -0.23029
    -0.29068
    -0.32785
    -0.23029
    -0.23494
    -0.27210
    -0.39288
    -0.29068
    -0.22100
    -0.39753
    -0.26281
    -0.23029
    -0.30462
    -0.27210
    -0.28604
    -0.30926
    -0.24887
    -0.13274
    -0.00267
     0.15063
     0.31786
     0.74059
     1.05183
     1.29803
     1.63250
     2.02271
     2.53370
     2.34324
     2.71487
     2.49189
     1.86477
     1.08435
     0.12740
    -0.24887
    -0.20707
    -0.60657
    -0.73664
    -0.87600
    -1.33589
    -1.32660
    -2.39503
    -3.29623
    -3.56102
    -3.59818
    -3.18939
    -2.65053
    -2.27425
    -1.65177
    -1.20582
    -0.80167
    -0.60192
    -0.42540
    -0.33249
    -0.11416
    -0.07700
     0.04843
     0.21566
     0.17850
     0.25283
     0.19708
     0.22960
     0.40612
     0.60123
     0.07166
     0.05772
     0.02056
     0.20637
     0.25747
     0.30392
     0.26676
     0.22495
     0.14598
     0.13205
     0.27605
     0.13669
     0.02056
     0.17850
     0.04843
    -0.01661
     0.09953
    -0.15132
    -0.22100
    -0.36501
    -0.42075
    -0.58334
    -0.68089
    -0.82955
    -1.00142
    -0.93174
    -0.96891
    -1.06181
    -1.14543
    -0.98749
    -0.97820
    -1.14078
    -1.22440
    -1.09433
    -0.91316
    -0.77845
    -0.70412
    -0.67160
    -0.53224
    -0.48579
    -0.50437
    -0.44398
    -0.55547
    -0.42540
    -0.49043
    -0.43004
    -0.38359
    -0.43933
    -0.42075
    -0.42540
    -0.40217
    -0.41611
    -0.33714
    -0.36501
    -0.31855
    -0.27675
    -0.31391
    -0.24887
    -0.14203
    -0.14668
    -0.19778
    -0.18384
    -0.16990
    -0.17919
    -0.14203
    -0.24887
    -0.19778
    -0.17919
    -0.24887
    -0.30462
    -0.36965
    -0.29068
    -0.44398
    -0.43004
    -0.42540
    -0.27210
    -0.41146
    -0.42075
    -0.40682
    -0.40217
    -0.43469
    -0.43469
    -0.27210
    -0.31391
    -0.32320
    -0.34643
    -0.17455
    -0.26746
    -0.18848
    -0.30926
    -0.26746
    -0.06771
    -0.26281
    -0.17919
    -0.05841
    -0.05841
    -0.15597
    -0.10487
    -0.06306
    -0.05377
    -0.00732
    -0.03983
    -0.03983
    -0.04912
     0.04378
     0.14598
     0.15527
     0.18314
     0.16456
     0.23889
     0.24353
     0.40148
     0.46651
     0.62910
     0.83814
     1.33520
     1.59069
     1.20977
     1.37700
     0.99608
     0.94034
     0.71736
     0.26676
     0.26676
     0.16456
    -0.10487
    -0.16061
    -1.03859
    -2.11631
    -1.91656
    -1.74004
    -1.83759
    -1.58674
    -2.01876
    -2.24174
    -2.23709
    -2.12560
    -1.85617
    -1.45202
    -1.03859
    -0.67160
    -0.44863
    -0.33249
    -0.16526
     0.00198
     0.09953
    -0.07235
     0.02985
    -0.02125
     0.04378
     0.00198
    -0.07235
    -0.10487
    -0.16990
    -0.25817
    -0.16990
    -0.10951
    -0.23029
    -0.19313
    -0.13274
    -0.10022
    -0.07235
    -0.10022
    -0.05377
    -0.07235
     0.12740
    -0.03054
     0.01127
    -0.13739
    -0.04448
    -0.10951
    -0.10022
    -0.08164
    -0.13274
    -0.16990
    -0.13274
     0.00198
    -0.09558
    -0.10022
    -0.06771
    -0.06771
     0.02056
     0.03914
     0.06701
     0.02520
    -0.00732
    -0.01196
     0.08095
     0.16921
     0.09488
     0.03914
     0.10417
     0.13669
     0.14598
     0.06701
     0.09024
     0.07630
     0.14598
     0.17385
     0.21566
     0.11811
     0.07630
     0.21566
     0.11346
     0.14598
     0.26212
     0.19708
     0.12740
     0.20637
     0.25747
     0.18314
     0.17385
     0.21566
     0.22960
     0.17850
     0.22960
    -0.01661
    -0.05377
    -0.19313
    -0.23958
    -0.27675
    -0.25817
    -0.27675
    -0.30462
    -0.21636
    -0.19778
    -0.18384
    -0.20242
    -0.28604
    -0.14668
     0.01591
     0.13205
     0.22960
     0.28999
     0.40148
     0.49438
     0.54548
     0.68484
     0.72201
     0.66162
     0.57800
     0.51761
     0.35967
     0.15992
     0.07630
    -0.05377
     0.05772
    -0.08629
    -0.26746
    -0.36501
    -0.42075
    -0.55547
    -0.55082
    -0.60657
    -0.60192
    -0.51366
    -0.38824
    -0.23958
     0.01591
     0.16456
     0.22960
     0.47580
     0.89853
     1.44204
     2.22711
     2.43150
     2.54764
     2.62196
     2.39434
     2.54764
     2.12026
     1.93445
     1.73470
     1.27481
     0.81956
    -0.51831
    -2.07450
    -2.72485
    -2.67840
    -2.43220
    -1.88869
    -1.97695
    -2.97106
    -3.56567
    -3.83045
    -3.44024
    -2.85028
    -2.35323
    -1.58209
    -1.00607
    -0.19778
     0.35502
     0.82885
     1.23764
     1.39094
     1.53959
     1.51172
     1.31197
     0.97286
     0.52226
     0.22495
    -0.07235
     0.15992
     0.01127
    -0.09558
    -0.23958
    -0.44398
    -0.61121
    -0.65767
    -0.70877
    -0.87600
    -0.85277
    -0.65302
    -0.41146
    -0.43933
    -0.41146
    -0.33249
    -0.33714
    -0.16526
    -0.03054
     0.08095
    -0.10487
    -0.12809
    -0.16990
    -0.24887
    -0.23029
    -0.22100
    -0.29533
    -0.29997
    -0.23958
    -0.22100
    -0.15132
    -0.13739
    -0.15132
    -0.10487
     0.04843
    -0.06306
     0.02520
     0.02985
     0.03914
     0.09953
     0.10882
     0.09024
     0.22960
     0.16456
     0.23889
     0.28999
     0.21566
     0.24353
     0.23424
     0.24818
     0.35502
     0.25283
     0.30857
     0.20173
     0.32715
     0.30392
     0.24818
     0.18779
     0.27141
     0.24353
     0.25283
     0.21566
     0.25283
     0.26212
     0.10882
     0.15063
     0.23424
     0.28070
     0.17385
     0.17385
     0.17850
     0.17385
     0.21566
     0.11811
     0.27141
     0.28999
     0.40612
     0.38290
     0.47116
     0.49438
     0.53619
     0.40148
     0.53619
     0.64768
     0.69878
     0.61516
     0.66162
     0.59658
     0.61052
     0.53155
     0.45258
     0.61981
     0.49903
     0.54084
     0.56406
     0.42006
     0.52226
     0.50832
     0.54084
     0.71272
     0.77775
     0.65697
     0.64304
     0.50367
     0.46651
     0.22031
     0.04378
     0.05307
    -0.04448
    -0.07235
    -0.21171
    -0.38359
    -0.69483
    -0.88529
    -1.20582
    -1.16866
    -1.24763
    -1.35912
    -1.28944
    -1.15472
    -0.98749
    -0.84813
    -0.63909
    -0.32320
     0.28534
     1.05183
     1.84154
     2.42686
     2.62196
     3.13295
     3.11437
     3.76008
     3.75543
     3.82976
     2.77061
     0.45258
    -1.28944
    -1.73075
    -0.56011
     0.35967
     1.05183
    -0.29997
    -2.01876
    -3.26836
    -4.02091
    -4.03020
    -3.70967
    -3.07326
    -2.26496
    -1.48454
    -0.92245
    -0.34643
     0.12275
     0.45722
     0.70343
     0.96821
     1.15867
     1.08435
     0.86137
     0.67091
     0.33180
    -0.10487
    -0.43469
    -0.44398
    -0.33249
    -0.20242
    -0.35107
    -0.40682
    -0.60192
    -0.60192
    -0.64373
    -0.55547
    -0.40682
    -0.28139
    -0.06771
     0.10882
     0.25747
     0.25747
     0.42470
     0.42935
     0.41541
     0.46187
     0.44329
     0.36431
     0.38290
     0.20173
     0.20637
     0.13669
     0.14598
     0.15992
     0.10882
     0.17385
     0.12275
     0.08559
     0.09488
     0.04378
     0.03449
     0.09953
     0.09488
     0.07630
     0.12275
     0.07166
     0.03914
     0.10882
     0.18779
     0.24818
     0.03914
     0.00198
    -0.00732
     0.04378
     0.14134
     0.09488
     0.19244
     0.19708
     0.12275
     0.14598
     0.09024
     0.14598
     0.09024
     0.15063
     0.11346
     0.21102
     0.18779
     0.22031
     0.20637
     0.19708
     0.23889
     0.23889
     0.18314
     0.25283
     0.32715
     0.31786
     0.16456
     0.23424
     0.21102
     0.26676
     0.23424
     0.27605
     0.20637
     0.27605
     0.26212
     0.22031
     0.20173
     0.19708
     0.08559
     0.23889
     0.12740
     0.11346
     0.15992
     0.22495
     0.06237
     0.09488
    -0.00732
     0.05307
     0.11346
     0.05307
     0.06701
     0.07166
     0.13669
     0.09488
     0.16456
     0.20173
     0.28534
     0.19244
     0.24818
     0.20173
     0.32251
     0.28070
     0.14134
     0.17850
     0.26212
     0.16456
     0.15063
     0.01127
    -0.19313
    -0.15597
    -0.20242
    -0.33714
    -0.25352
    -0.36036
    -0.32320
    -0.30926
    -0.30926
    -0.34178
    -0.39288
    -0.30462
    -0.26746
    -0.41611
    -0.74593
    -0.82955
    -0.83419
    -0.68089
    -0.69483
    -0.74593
    -0.72735
    -0.57405
    -0.47185
    -0.36501
    -0.32320
    -0.26746
    -0.24887
     0.07630
     0.96357
     1.94374
     2.43150
     3.04934
     4.13171
     3.35128
     3.67181
     3.66717
     2.90068
     0.87530
    -0.38359
    -0.73664
    -0.89923
    -0.71806
     0.31321
     0.22960
    -1.15008
    -2.45542
    -3.85368
    -4.25783
    -4.00698
    -3.24049
    -2.46936
    -1.79578
    -1.60532
    -1.41022
    -1.11291
    -0.62979
     0.08559
     0.64304
     0.68949
     0.41077
     0.20173
    -0.00267
    -0.12345
    -0.15132
    -0.33714
    -0.31855
    -0.30926
    -0.26281
    -0.29533
    -0.23029
    -0.28139
    -0.22565
    -0.10951
     0.10417
     0.14598
     0.14134
     0.27141
     0.35502
     0.42470
     0.43864
     0.40148
     0.34109
     0.35038
     0.40148
     0.30392
     0.56871
     0.44793
     0.48509
     0.39683
     0.48974
     0.55477
     0.50832
     0.51297
     0.44793
     0.46651
     0.46651
     0.46187
     0.35038
     0.26676
     0.19244
     0.16921
     0.13205
     0.13669
    -0.01661
    -0.13739
    -0.18384
    -0.17455
    -0.29533
    -0.34178
    -0.40217
    -0.39288
    -0.43933
    -0.32320
    -0.40217
    -0.33714
    -0.33714
    -0.39288
    -0.29997
    -0.28139
    -0.10022
    -0.28139
    -0.23029
    -0.05841
    -0.05377
    -0.15132
    -0.10022
    -0.03054
     0.02056
     0.07630
     0.00662
    -0.01661
    -0.02590
    -0.02590
    -0.01196
     0.07630
     0.06701
    -0.00267
    -0.04912
    -0.03519
     0.08559
     0.08095
    -0.09093
    -0.01196
    -0.00267
     0.10882
     0.05772
     0.05307
     0.00198
    -0.08629
    -0.02590
     0.03449
     0.03449
     0.00198
    -0.01661
    -0.03054
     0.00662
    -0.03983
    -0.06771
    -0.10487
    -0.07235
    -0.00732
    -0.01196
    -0.03983
    -0.10487
    -0.07700
    -0.09093
    -0.05377
     0.02056
    -0.00267
     0.02520
     0.06237
     0.16921
     0.33180
     0.45722
     0.50367
     0.64304
     0.67091
     0.73594
     0.84279
     1.15403
     1.57675
     1.76721
     1.04718
     1.04718
     1.28410
     1.58140
     1.70682
     1.98555
     2.03665
     1.70218
     1.09364
     0.63839
    -0.17919
    -2.11631
    -3.40308
    -3.15687
    -2.65517
    -1.73539
    -2.30213
    -3.01751
    -3.63070
    -4.06272
    -4.40648
    -4.07666
    -3.64464
    -3.16616
    -2.58085
    -1.90727
    -1.28944
    -0.35107
     0.11811
     0.72665
     0.97286
     1.26551
     1.26551
     1.33984
     1.33984
     1.40488
     1.46527
     1.31661
     0.92640
     0.58729
     0.48974
     0.15063
    -0.11880
    -0.44398
    -0.44863
    -0.40217
    -0.42075
    -0.61586
    -0.49508
    -0.51366
    -0.49972
    -0.46256
    -0.44863
    -0.29533
    -0.23494
    -0.04448
     0.06701
     0.12740
     0.24818
     0.29928
     0.42935
     0.21102
     0.28999
     0.27141
     0.25747
     0.09488
     0.14598
     0.10882
    -0.06306
    -0.04448
    -0.06306
    -0.08629
    -0.16526
    -0.24423
    -0.17919
    -0.20707
    -0.15132
    -0.17919
    -0.27675
    -0.23958
    -0.30926
    -0.25817
    -0.29068
    -0.16061
    -0.20242
    -0.19313
    -0.13739
    -0.13274
     0.01591
    -0.06306
    -0.06771
    -0.08164
    -0.05841
     0.01127
     0.02520
    -0.03983
    -0.07235
    -0.04912
    -0.01661
    -0.03983
    -0.02125
    -0.06771
    -0.08629
    -0.06771
    -0.10487
    -0.11416
    -0.12809
    -0.11880
    -0.09558
    -0.05841
    -0.03983
    -0.11880
    -0.00732
    -0.09558
    -0.09093
     0.00662
    -0.00267
    -0.06306
     0.01591
     0.07166
    -0.04912
    -0.00267
     0.02520
    -0.02590
     0.03914
     0.02520
     0.08095
     0.09024
     0.00198
     0.02056
    -0.03054
     0.02056
     0.11811
     0.02985
     0.03914
    -0.03983
    -0.01661
     0.00662
     0.02056
     0.04843
    -0.02125
     0.02056
     0.08095
     0.05772
     0.11346
     0.02520
    -0.07235
     0.02520
     0.15992
     0.03449
    -0.03983
     0.01127
     0.07166
     0.00198
     0.04378
     0.12275
     0.04378
     0.10417
     0.11811
     0.15527
     0.16921
     0.20173
     0.15063
     0.22495
     0.29928
     0.29463
     0.30392
     0.26676
     0.28999
     0.27141
     0.28534
     0.27605
     0.31321
     0.27141
     0.36896
     0.44329
     0.35502
     0.52690
     0.89389
     1.19583
     1.43275
     1.68824
     2.52441
     2.13884
     1.51172
     1.96232
     2.53370
     1.86941
    -0.07700
    -0.92710
    -1.94443
    -2.46936
    -2.12096
    -1.37770
    -2.19064
    -2.35323
    -2.80847
    -4.10917
    -4.97321
    -4.98250
    -4.84314
    -4.27176
    -3.88620
    -2.95248
    -1.94443
    -1.30802
    -0.82955
    -0.28604
    -0.10022
     0.32715
     0.42935
     0.55942
     0.83350
     1.01002
     1.02860
     1.17725
     1.23300
     1.30268
     1.22371
     1.12151
     0.97750
     0.88924
     0.89853
     0.77775
     0.72665
     0.76382
     0.62910
     0.51297
     0.41541
     0.49438
     0.33644
     0.40148
     0.30857
     0.33180
     0.30392
     0.13669
     0.04843
     0.10417
     0.04378
     0.13669
    -0.00732
     0.03449
    -0.03519
    -0.10487
    -0.22565
    -0.09558
    -0.10487
    -0.20707
    -0.15597
    -0.14203
    -0.22100
    -0.23494
    -0.27210
    -0.23958
    -0.26746
    -0.26281
    -0.23494
    -0.16526
    -0.02125
     0.09024
     0.02520
     0.03449
     0.06701
     0.11811
     0.22495
     0.28999
     0.36896
     0.40148
     0.45258
     0.52690
     0.53155
     0.59194
     0.61516
     0.61516
     0.55942
     0.57336
     0.52690
     0.50367
     0.47116
     0.43399
     0.41077
     0.39683
     0.37825
     0.25747
     0.19708
     0.13205
     0.26676
     0.15527
     0.08095
     0.16456
    -0.05841
    -0.06771
    -0.02125
    -0.06306
     0.00198
    -0.10951
    -0.12345
    -0.16061
    -0.07700
    -0.14203
    -0.16061
    -0.26281
    -0.10487
    -0.11880
    -0.12345
    -0.07700
    -0.19313
    -0.17919
    -0.04448
    -0.21171
    -0.01196
    -0.03983
    -0.22100
    -0.08164
     0.02056
    -0.09093
    -0.17455
    -0.05377
    -0.10951
    -0.04912
     0.04378
     0.01591
    -0.10951
    -0.06306
    -0.02590
    -0.08164
     0.01127
     0.03914
    -0.02125
    -0.01196
     0.01127
     0.00198
    -0.07235
    -0.09558
    -0.02125
    -0.08629
     0.03449
    -0.00267
    -0.10487
    -0.09558
    -0.13274
    -0.09558
    -0.13739
    -0.18848
    -0.38359
    -0.35107
    -0.42540
    -0.43469
    -0.43469
    -0.65767
    -0.49508
    -0.55082
    -0.44863
    -0.51366
    -0.46721
    -0.59728
    -0.52295
    -0.52295
    -0.37894
    -0.35572
    -0.34643
    -0.39753
    -0.27210
    -0.24423
    -0.17919
    -0.22100
    -0.10951
    -0.19313
    -0.09093
    -0.05377
     0.11811
     0.22495
     0.39219
     0.43864
     0.74523
     1.45598
     1.71612
     1.93909
     2.61732
     2.58015
     0.28999
    -0.01661
     0.75917
     0.84743
    -0.33714
    -1.85617
    -2.01876
    -1.12220
    -1.07575
    -1.15937
    -1.92121
    -2.68305
    -2.56691
    -2.91996
    -2.85957
    -2.32535
    -1.81436
    -1.28015
    -0.74128
    -0.22100
     0.29928
     0.77775
     0.94034
     1.20977
     1.03325
     1.06112
     0.98679
     1.01931
     0.94034
     0.83350
     0.74059
     0.60123
     0.63375
     0.54548
     0.38290
     0.35038
     0.35967
     0.24818
     0.25747
     0.12740
     0.11811
     0.02520
     0.09024
     0.08095
     0.13669
     0.04378
     0.01591
     0.04378
     0.14134
     0.00662
     0.08559
    -0.04912
     0.09024
     0.03449
     0.12275
     0.10882
     0.09953
     0.00662
     0.00662
     0.00198
     0.08095
    -0.03519
    -0.09558
    -0.12345
    -0.12345
    -0.13739
    -0.10951
    -0.19778
    -0.10951
    -0.13274
    -0.11880
    -0.04448
    -0.09093
    -0.09093
    -0.10951
    -0.12345
     0.00662
     0.09024
     0.09024
     0.08559
     0.10417
     0.11811
     0.17385
     0.16921
     0.08559
     0.09024
     0.14134
     0.19708
     0.15527
     0.02985
     0.09488
     0.07166
     0.02056
     0.28070
     0.10882
     0.10882
     0.08559
     0.22495
     0.14598
     0.27605
     0.15063
     0.12275
     0.22031
     0.31786
     0.35038
     0.17850
     0.19244
     0.21102
     0.08095
     0.06237
     0.13205
    -0.10487
    -0.08629
    -0.06771
    -0.04448
    -0.16061
    -0.26281
    -0.19313
    -0.25352
    -0.23494
    -0.28139
    -0.24887
    -0.24423
    -0.17455
    -0.28139
    -0.20242
    -0.13739
    -0.19313
    -0.17455
    -0.33249
    -0.38359
    -0.43469
    -0.79703
    -1.17795
    -1.35912
    -1.31731
    -1.29408
    -1.28479
    -1.45202
    -1.47525
    -1.47061
    -1.47990
    -1.52170
    -1.70287
    -1.63319
    -1.41022
    -1.11291
    -1.02930
    -0.75522
    -0.70877
    -0.55547
    -0.43004
    -0.35572
    -0.25817
    -0.30926
    -0.22565
    -0.17455
    -0.18384
    -0.08629
    -0.13274
    -0.35107
    -0.53224
    -0.58799
    -0.66696
    -0.61121
    -0.71806
    -0.82955
    -0.83419
    -0.58799
    -0.55547
    -0.89923
    -0.92710
    -1.23834
    -1.11756
    -0.74128
    -0.85277
    -1.02001
    -0.61121
    -0.56940
    -0.84813
    -0.18848
     0.37825
     0.94034
     0.95428
     0.68949
     1.56746
     1.69753
     2.06916
     1.48385
    -0.16526
    -0.58334
     0.03914
    -0.41146
    -0.59263
    -0.37430
    -0.56011
    -1.02001
    -1.92121
    -2.42291
    -2.55762
    -2.86886
    -3.08719
    -2.98035
    -2.85028
    -2.43684
    -2.18135
    -1.84223
    -1.42415
    -1.16866
    -1.01071
    -0.88064
    -0.72735
    -0.69483
    -0.65767
    -0.56011
    -0.63909
    -0.53224
    -0.68554
    -0.60657
    -0.73664
    -0.75986
    -0.73199
    -0.84813
    -0.68554
    -0.83419
    -0.80167
    -0.82490
    -0.90387
    -0.69483
    -0.84813
    -0.83884
    -0.82025
    -0.80167
    -0.84813
    -0.75522
    -0.73199
    -0.75057
    -0.67625
    -0.78774
    -0.61586
    -0.56940
    -0.59263
    -0.56940
    -0.56940
    -0.52295
    -0.61121
    -0.54153
    -0.60657
    -0.63444
    -0.66231
    -0.62979
    -0.49043
    -0.47650
    -0.52295
    -0.56476
    -0.58799
    -0.56476
    -0.58334
    -0.52760
    -0.50437
    -0.41146
    -0.38824
    -0.37894
    -0.40682
    -0.28139
    -0.23494
    -0.25817
    -0.22565
    -0.16526
    -0.17919
    -0.26281
    -0.24887
    -0.23029
    -0.17919
    -0.29997
    -0.36965
    -0.36036
    -0.36965
    -0.41146
    -0.53224
    -0.51366
    -0.60657
    -0.69018
    -0.74593
    -0.69947
    -0.80632
    -0.93174
    -0.97820
    -1.14543
    -1.30802
    -1.07575
    -0.94103
    -0.82025
    -0.82025
    -0.82955
    -0.80632
    -0.67160
    -0.63444
    -0.48579
    -0.31391
    -0.27210
    -0.16061
    -0.10487
    -0.20707
    -0.11880
    -0.16526
    -0.30462
    -0.31391
    -0.48579
    -0.56940
    -0.82955
    -1.15937
    -1.39628
    -1.68429
    -1.76326
    -1.70752
    -1.65642
    -1.71681
    -1.60068
    -1.60532
    -1.65177
    -1.53564
    -1.43344
    -1.25227
    -1.24298
    -1.10362
    -0.96426
    -0.69947
    -0.42540
    -0.25352
    -0.22565
    -0.06306
     0.05307
     0.15992
     0.15527
     0.18314
    -0.04448
    -0.06771
     0.06237
     0.02056
     0.12740
     0.30392
     0.14134
     0.11346
     0.10417
    -0.06771
    -0.10487
     0.29928
     0.39219
     0.18779
     0.32251
     0.15992
     0.08559
     0.37825
     0.80098
     1.00073
     1.07505
     0.98679
     1.45133
     1.83225
     1.33055
     0.53619
     0.12275
    -0.00267
     0.01127
     0.44793
     0.74523
     0.27605
    -0.18848
    -0.36501
    -0.76451
    -0.91316
    -0.86671
    -0.99213
    -0.90387
    -0.82025
    -0.96891
    -0.70877
    -0.51366
    -0.34643
    -0.30926
    -0.20242
    -0.16061
    -0.06771
    -0.02125
    -0.05377
    -0.06306
    -0.00267
     0.02520
     0.05307
     0.08559
     0.06701
     0.06237
     0.03449
    -0.00732
     0.08095
     0.17850
     0.16456
     0.04843
     0.12275
     0.22031
     0.07630
     0.27141
     0.31786
     0.31786
     0.32251
     0.28534
     0.34573
     0.43399
     0.33644
     0.36431
     0.42470
     0.48045
     0.50832
     0.42935
     0.47116
     0.48045
     0.47116
     0.45722
     0.49903
     0.44329
     0.44793
     0.40612
     0.35967
     0.40612
     0.35038
     0.38290
     0.42470
     0.52226
     0.35038
     0.34573
     0.35038
     0.26676
     0.28534
     0.30392
     0.21566
     0.20637
     0.13669
     0.13669
     0.04378
    -0.04912
    -0.12345
    -0.21171
    -0.14203
    -0.18384
    -0.14203
    -0.32785
    -0.33714
    -0.36965
    -0.30462
    -0.29997
    -0.39288
    -0.29997
    -0.28604
    -0.27675
    -0.18384
    -0.15597
    -0.20242
    -0.28139
    -0.16526
    -0.08164
     0.00198
    -0.10487
    -0.06771
    -0.16526
    -0.16526
    -0.21171
    -0.13739
     0.00198
    -0.09558
    -0.05377
    -0.00732
    -0.01196
     0.00662
     0.05307
    -0.07235
     0.03914
     0.12275
     0.11811
     0.17385
     0.19244
     0.20173
     0.16921
     0.23889
     0.29463
     0.18779
     0.17385
     0.10417
    -0.00267
    -0.23494
    -0.29068
    -0.22100
    -0.17455
    -0.26746
    -0.16990
    -0.29997
    -0.41146
    -0.34178
    -0.33249
    -0.44863
    -0.28139
    -0.26746
    -0.26746
    -0.01661
     0.01127
     0.05772
     0.10882
     0.35038
     0.31321
     0.33644
     0.28999
     0.43399
     0.47580
     0.45258
     0.38754
     0.33180
     0.66626
     0.81491
     1.20048
     1.61856
     1.88335
     1.41881
     1.27481
     0.91247
     1.34449
     1.71612
     1.48849
     1.85548
     0.90318
     0.16921
     0.60123
     0.95892
     0.06237
    -0.31391
    -0.54153
    -0.84348
    -1.15008
    -1.30337
    -1.35447
    -1.35447
    -1.63319
    -1.43344
    -1.38234
    -1.22905
    -1.19653
    -1.05717
    -0.82490
    -0.71806
    -0.43004
    -0.27675
    -0.18384
    -0.17455
    -0.12345
     0.12740
     0.15063
     0.07166
     0.01591
     0.18779
     0.22495
     0.24353
     0.18779
     0.19708
     0.21102
     0.25747
     0.18779
     0.20173
     0.36896
     0.31786
     0.32251
     0.37360
     0.42006
     0.38754
     0.33644
     0.38290
     0.55013
     0.44793
     0.40148
     0.48509
     0.51297
     0.43864
     0.37360
     0.45258
     0.48045
     0.33644
     0.31786
     0.36896
     0.42935
     0.33644
     0.19244
     0.28534
     0.30857
     0.28534
     0.20173
     0.19244
     0.19244
     0.11811
     0.05772
     0.18779
     0.27605
     0.00198
     0.04843
     0.23424
     0.19244
     0.21566
     0.08559
     0.10882
     0.20637
     0.24353
     0.28999
     0.26212
     0.08559
     0.18314
     0.20173
     0.29928
     0.42470
     0.32715
     0.10417
     0.19244
     0.29463
     0.22960
     0.35502
     0.23889
     0.22960
     0.30392
     0.35502
     0.35502
     0.28999
     0.28999
     0.20637
     0.16921
     0.18314
     0.17385
     0.11346
     0.07166
    -0.08164
    -0.10951
    -0.10487
    -0.07700
    -0.25817
    -0.20707
    -0.22565
    -0.17919
    -0.25352
    -0.33714
    -0.28139
    -0.31391
    -0.23494
    -0.07235
    -0.10022
    -0.06306
    -0.07700
    -0.01196
     0.06237
     0.10882
     0.02056
     0.09024
     0.14598
     0.14598
     0.14598
     0.12275
     0.18314
     0.08559
     0.11811
     0.14598
     0.17385
     0.15063
     0.23424
     0.30857
     0.25747
    -0.04912
    -0.04912
     0.26212
     0.42470
     0.36896
     0.32251
     0.19708
     0.56871
     0.16921
    -0.37430
    -1.08969
    -1.91192
    -1.85153
    -1.17795
    -0.79703
    -1.08039
    -1.10827
    -0.59728
    -0.52295
     0.25283
     0.90782
     0.53619
     0.02056
    -0.06771
     0.09024
     1.35842
     2.12026
     2.46402
     2.37576
     2.17136
     2.12955
     1.81367
     1.47456
     1.35842
     1.05183
     0.67091
     0.40612
     0.26212
     0.21566
     0.02520
    -0.14668
    -0.23958
    -0.07700
    -0.10487
    -0.14203
    -0.11416
    -0.23958
    -0.32785
    -0.33714
    -0.28139
    -0.41611
    -0.31855
    -0.36501
    -0.31855
    -0.25817
    -0.26746
    -0.26281
    -0.18384
    -0.26746
    -0.19313
    -0.14203
    -0.08629
    -0.07235
    -0.08629
    -0.09558
    -0.07235
     0.02520
    -0.00267
     0.11346
     0.07630
     0.03914
     0.01591
     0.03914
     0.03449
     0.01127
     0.03449
     0.16456
     0.05772
    -0.01196
     0.09024
     0.13669
     0.05772
     0.01591
     0.07166
     0.15063
     0.07630
     0.12275
     0.08559
     0.11346
     0.07166
     0.04378
     0.10882
     0.17385
     0.13205
     0.05307
     0.11346
     0.22031
     0.15992
     0.05772
     0.19244
     0.13669
     0.18314
     0.22495
     0.27605
     0.19244
     0.33644
     0.18314
     0.22960
     0.36896
     0.44329
     0.38754
     0.45722
     0.37360
     0.39219
     0.39683
     0.35038
     0.33644
     0.25747
     0.28999
     0.35038
     0.20173
     0.03914
    -0.05841
    -0.09093
    -0.17455
    -0.34643
    -0.36036
    -0.31855
    -0.44398
    -0.62979
    -0.63444
    -0.55082
    -0.49508
    -0.57405
    -0.63909
    -0.52760
    -0.43469
    -0.25817
    -0.14203
    -0.17455
    -0.02590
    -0.00267
     0.08095
     0.38290
     0.55013
     0.49903
     0.50832
    -0.01661
    -0.11416
    -0.24887
    -0.79238
    -1.30802
    -2.00947
    -1.36841
    -0.30462
    -0.38824
    -0.76916
    -0.83419
    -0.77845
    -0.31855
    -0.17919
     0.21566
     0.81491
     0.91711
     1.22835
     1.88335
     2.08774
     2.43615
     2.72881
     2.38040
     2.25033
     2.27356
     2.12955
     1.98555
     1.70682
     1.39094
     1.17725
     0.97286
     0.77311
     0.49903
     0.18779
     0.19708
     0.09024
     0.14134
     0.06701
     0.03914
     0.01591
    -0.16526
    -0.20242
    -0.04912
    -0.13274
    -0.30462
    -0.30462
    -0.37430
    -0.40682
    -0.42075
    -0.48114
    -0.45792
    -0.50437
    -0.50901
    -0.35572
    -0.43933
    -0.35107
    -0.38359
    -0.42075
    -0.36501
    -0.24887
    -0.18384
    -0.11880
     0.00662
     0.02056
    -0.08629
     0.02985
     0.35967
     0.42006
     0.42006
     0.40612
     0.40612
     0.39219
     0.38754
     0.24353
     0.24818
     0.32251
     0.33644
     0.37360
     0.24818
     0.17385
     0.12275
    -0.00732
    -0.03983
    -0.07235
     0.00198
    -0.00267
     0.04378
    -0.10951
    -0.03983
    -0.02125
     0.08559
    -0.00267
     0.07630
     0.09488
     0.14598
     0.15992
     0.10882
     0.07630
     0.12740
     0.16456
     0.29928
     0.28070
     0.26676
     0.13669
     0.21102
     0.22495
     0.16921
     0.28999
     0.31786
     0.28534
     0.29463
     0.19244
     0.41541
     0.29463
     0.30857
     0.20637
     0.27605
     0.29928
     0.22495
     0.20173
     0.22495
     0.11811
     0.05772
     0.18779
     0.32251
     0.31321
     0.25747
     0.37360
     0.28070
     0.31321
     0.14598
    -0.00732
     0.31786
     0.36896
     0.02985
    -0.33249
    -0.78309
    -0.90387
    -0.82490
    -1.16401
    -1.61926
    -1.49848
    -0.16526
     0.13205
    -0.57405
    -0.88529
    -0.75522
    -0.53224
     0.14598
    -0.02125
    -0.00267
     0.60123
     1.03789
     1.07970
     1.48849
     1.57211
     1.53030
     1.28410
     1.20513
     1.20513
     1.16796
     1.11222
     0.91711
     0.64768
     0.51297
     0.49903
     0.55942
     0.26676
     0.03914
    -0.35572
    -0.21636
    -0.43933
    -0.55082
    -0.86671
    -0.95962
    -0.95497
    -0.92710
    -0.98284
    -1.14543
    -1.08504
    -1.07110
    -0.91316
    -0.57405
    -0.42540
    -0.48114
    -0.28139
    -0.16990
    -0.09093
     0.16921
     0.27141
     0.25283
     0.26676
     0.37825
     0.41541
     0.39683
     0.28534
     0.34573
     0.22031
     0.18779
     0.28534
     0.07630
     0.09024
     0.10882
     0.08559
    -0.01196
     0.14134
     0.17850
     0.16921
     0.24818
     0.19244
     0.17850
     0.16456
     0.10417
     0.12275
     0.22495
     0.06701
     0.08559
     0.16921
     0.05307
     0.07166
     0.00198
     0.00198
    -0.03983
    -0.17455
    -0.05377
    -0.10022
    -0.07235
    -0.18848
    -0.16990
     0.03449
     0.10882
     0.18314
     0.00662
     0.03449
    -0.05841
     0.01127
    -0.03519
     0.13669
     0.02985
    -0.05841
     0.14134
     0.19708
     0.26212
     0.31321
     0.24353
     0.27605
     0.36431
     0.51297
     0.61516
     0.48045
     0.18779
     0.34109
     0.28534
     0.20173
    -0.07235
    -0.30926
    -0.47650
    -0.45327
    -0.73199
    -1.05252
    -0.88064
    -0.47185
    -0.36501
    -0.52295
    -0.64838
    -0.63444
    -0.38824
    -0.79238
    -0.44863
     0.09024
     0.54084
     0.86601
     0.88924
     0.75917
     0.55013
     0.54084
     0.66626
     0.76846
     0.69413
     0.75452
     0.80562
     0.66626
     0.44793
     0.25747
     0.22495
     0.15527
     0.25747
     0.35502
     0.26676
     0.12740
     0.23889
     0.20173
     0.32715
     0.38290
     0.25283
     0.27605
     0.33180
     0.37360
     0.26676
     0.33644
     0.35502
     0.31786
     0.37825
     0.41541
     0.36431
     0.31321
     0.34109
     0.33180
     0.34573
     0.29463
     0.24353
     0.34109
     0.32715
     0.28534
     0.33180
     0.48045
     0.37360
     0.28999
     0.33180
     0.41541
     0.24353
     0.13669
     0.13205
     0.25747
     0.16921
     0.05307
    -0.16526
    -0.23958
    -0.18384
    -0.26281
    -0.28604
    -0.47185
    -0.52760
    -0.45327
    -0.40217
    -0.31391
    -0.26746
    -0.40682
    -0.35107
    -0.30926
    -0.24423
    -0.18848
    -0.14203
    -0.13739
    -0.05841
     0.03914
     0.01127
     0.06237
    -0.01196
    -0.02125
    -0.07235
     0.10417
     0.08559
     0.01127
     0.01591
     0.03449
     0.03914
     0.05772
