# Supplementary material for: Software algorithm and hardware design for real-time implementation of new spectral estimator
Source: Biomed Eng Online. 2014 May 9;13:61. doi: 10.1186/1475-925X-13-61 (PMC4057578; doi:10.1186/1475-925X-13-61)
Supplement: Additional file 2 — txtfiles.zip. [file 1475-925X-13-61-S2.zip › FILE123.TXT]

     0.20469
     0.28845
     0.25913
     0.16282
     0.29264
     0.16700
     0.32195
     0.15444
     0.24238
     0.23401
     0.25495
     0.30939
     0.15444
     0.13769
     0.18794
     0.22144
     0.11675
     0.28007
     0.20051
     0.17119
     0.12932
     0.28426
     0.25076
     0.17957
     0.14607
     0.14188
     0.21726
     0.15863
     0.28007
     0.22982
     0.20051
     0.17119
     0.21307
     0.27588
     0.33870
     0.23401
     0.16700
     0.17538
     0.22144
     0.16282
     0.18794
     0.05394
     0.05813
     0.05813
     0.15444
     0.15444
     0.07069
     0.04975
    -0.07588
    -0.05075
     0.12513
     0.27170
     0.74072
     1.48613
     1.48194
     1.22230
     1.97190
     2.90575
     2.77174
     2.80525
     3.18214
     3.19889
     2.72149
     2.52467
     2.11428
     1.23068
     1.23486
     1.78764
     2.39904
     3.06907
     3.52972
     2.48698
    -1.18980
    -3.58935
    -2.12366
    -1.20237
    -0.69147
     0.26751
    -0.30202
    -1.11861
    -1.81377
    -2.81044
    -2.21998
    -1.95615
    -2.16554
    -2.21160
    -2.29117
    -2.17391
    -2.16972
    -2.15716
    -2.15297
    -1.88915
    -1.80539
    -1.78864
    -1.39919
    -1.35731
    -1.25681
    -1.22331
    -1.16049
    -1.01811
    -1.00555
    -0.93854
    -0.80873
    -0.70403
    -0.58678
    -0.59515
    -0.50302
    -0.40252
    -0.23083
    -0.15963
    -0.03400
    -0.04238
    -0.05494
    -0.08007
    -0.06332
     0.06231
     0.10419
     0.00787
    -0.02144
    -0.02563
    -0.03819
    -0.20151
    -0.24758
    -0.15963
    -0.29783
    -0.35227
    -0.35646
    -0.32714
    -0.26014
    -0.38158
    -0.39833
    -0.32295
    -0.26433
    -0.25595
    -0.23083
    -0.26851
    -0.26433
    -0.20570
    -0.16801
    -0.12195
    -0.10938
    -0.16382
    -0.18895
    -0.16382
    -0.17639
    -0.14288
    -0.10519
    -0.22664
    -0.21407
    -0.11357
    -0.04238
    -0.08007
    -0.18057
    -0.14288
    -0.10519
    -0.12195
    -0.10519
    -0.08426
    -0.10101
    -0.07588
    -0.15126
    -0.01725
    -0.00469
    -0.13870
    -0.02982
    -0.08844
    -0.12613
    -0.00050
    -0.11357
    -0.09682
    -0.10101
    -0.16382
    -0.07588
     0.01206
     0.03719
    -0.04238
    -0.15545
    -0.07169
    -0.10519
    -0.10101
     0.01206
    -0.01725
    -0.10519
    -0.05075
    -0.03400
     0.02044
     0.01206
    -0.15963
    -0.05075
     0.00369
    -0.08426
     0.03300
    -0.01307
    -0.01307
    -0.03400
    -0.06332
     0.01625
    -0.02563
     0.01206
    -0.05075
     0.02881
     0.03300
     0.02462
     0.02881
     0.04137
     0.08325
    -0.00050
     0.04556
     0.15863
     0.13350
     0.14607
     0.12932
     0.13350
     0.12932
     0.20051
     0.20469
     0.28426
     0.17119
     0.11256
     0.15863
     0.22563
     0.27588
     0.25495
     0.24657
     0.14188
     0.17957
     0.08744
     0.07488
     0.02462
     0.04975
     0.20469
     0.27170
     0.32614
     0.60252
     0.95429
     1.02548
     1.51544
     2.31110
     2.87225
     2.57911
     2.70055
     2.21059
     2.28597
     2.94344
     3.50040
     4.46776
     5.00378
     3.78516
     3.35383
     2.56236
     2.88900
     1.65782
     1.39400
     0.79516
     1.07992
     1.36887
     0.53971
    -2.47124
    -2.69318
    -2.34142
    -2.29954
    -2.78531
    -3.23758
    -3.34646
    -3.57260
    -2.98632
    -2.70575
    -2.59268
    -2.63456
    -2.56337
    -2.23673
    -1.83471
    -1.48713
    -1.03067
    -0.73753
    -0.56584
    -0.31877
    -0.09263
     0.01206
     0.00369
    -0.25176
    -0.31039
    -0.38996
    -0.44021
    -0.43602
    -0.46952
    -0.48627
    -0.46952
    -0.40671
    -0.35646
    -0.35646
    -0.30620
    -0.35646
    -0.31039
    -0.26433
    -0.19314
    -0.22664
    -0.11776
    -0.10938
    -0.09682
    -0.17639
    -0.08844
     0.08744
     0.09581
     0.10419
     0.04975
     0.07488
     0.09163
     0.15025
     0.11675
     0.15863
    -0.02563
    -0.00050
     0.10000
     0.10000
     0.03719
    -0.01307
    -0.13032
    -0.25595
    -0.23501
    -0.30202
    -0.27689
    -0.44440
    -0.41508
    -0.39414
    -0.43183
    -0.31458
    -0.38158
    -0.47371
    -0.42346
    -0.33970
    -0.35646
    -0.29364
    -0.33970
    -0.38577
    -0.29364
    -0.13451
    -0.05075
    -0.10101
    -0.24758
    -0.23083
    -0.20151
    -0.09682
    -0.10101
    -0.06751
    -0.16801
    -0.16801
    -0.16801
    -0.01307
    -0.12195
    -0.12613
    -0.23501
    -0.18895
    -0.07588
    -0.07169
    -0.14707
    -0.10519
    -0.14707
    -0.20151
    -0.09263
    -0.02982
    -0.10101
    -0.10519
    -0.07169
    -0.07588
    -0.05913
    -0.09263
    -0.07588
    -0.08007
    -0.08007
    -0.05075
    -0.02144
     0.02881
     0.04137
     0.04556
     0.02881
     0.12932
     0.03719
     0.09163
     0.20469
     0.17119
     0.12094
     0.17538
     0.10419
     0.24657
     0.33451
     0.28845
     0.22563
     0.20051
     0.15444
     0.25076
     0.20888
     0.28007
     0.17538
     0.19632
     0.28426
     0.30939
     0.29264
     0.20888
     0.18794
     0.27588
     0.24657
     0.31776
     0.26751
     0.28426
     0.26332
     0.19213
     0.25076
     0.32614
     0.25076
     0.09581
     0.12932
     0.15444
     0.17538
     0.17957
     0.01206
     0.00787
    -0.01725
     0.03300
     0.08325
     0.01206
    -0.22245
    -0.36064
    -0.39833
    -0.02144
     0.68209
     1.11342
     2.11428
     3.21564
     4.35050
     4.47613
     2.83875
     2.26922
     3.33289
     3.07326
     2.86806
     3.38733
     4.38400
     3.80192
     6.33965
     1.11342
    -0.49046
    -1.01811
    -0.93854
    -0.67053
    -1.15212
    -2.73925
    -3.18733
    -1.95196
    -2.57174
    -2.26604
    -2.57174
    -2.83138
    -2.64293
    -2.28698
    -2.06503
    -1.64207
    -1.23587
    -1.01811
    -0.91761
    -0.62866
    -0.51978
    -0.54071
    -0.47790
    -0.53234
    -0.62028
    -0.57003
    -0.64959
    -0.68728
    -0.71660
    -0.73753
    -0.71241
    -0.67472
    -0.57422
    -0.59934
    -0.63284
    -0.57840
    -0.43602
    -0.36902
    -0.38577
    -0.48209
    -0.37739
    -0.27689
    -0.18895
    -0.15126
    -0.13870
    -0.17220
    -0.04657
     0.01206
     0.21726
     0.25913
     0.14188
     0.02044
     0.04556
     0.07906
     0.04556
     0.10838
     0.06231
    -0.00050
    -0.05913
     0.07069
    -0.13032
    -0.13870
    -0.19314
    -0.33970
    -0.33970
    -0.26014
    -0.34808
    -0.38577
    -0.46115
    -0.39833
    -0.36064
    -0.33133
    -0.34808
    -0.36483
    -0.36064
    -0.44440
    -0.28945
    -0.39833
    -0.42346
    -0.34808
    -0.34808
    -0.30620
    -0.20151
    -0.21407
    -0.23501
    -0.20570
    -0.20151
    -0.30202
    -0.18057
    -0.15545
    -0.16801
    -0.10519
    -0.14288
    -0.16382
    -0.08007
    -0.05075
    -0.17220
    -0.08426
    -0.03400
    -0.08844
    -0.05494
    -0.11776
    -0.01307
    -0.03400
    -0.11776
     0.00787
     0.03719
     0.15444
     0.03300
    -0.00888
     0.07069
     0.11256
     0.09163
     0.12932
     0.24238
     0.25495
     0.20888
     0.29264
     0.32614
     0.28845
     0.36383
     0.30520
     0.31776
     0.38058
     0.37220
     0.40989
     0.32614
     0.36383
     0.32195
     0.31776
     0.50202
     0.41408
     0.27588
     0.30520
     0.27170
     0.31357
     0.29264
     0.22563
     0.25076
     0.27588
     0.23820
     0.30101
     0.30101
     0.19213
     0.12932
     0.08744
     0.24657
     0.19632
     0.20051
     0.05813
    -0.02144
     0.03719
     0.08325
     0.33032
     0.38895
     0.61090
     0.54390
     0.81610
     2.02634
     3.12351
     2.96857
     2.67124
     2.39067
     1.85464
     1.62432
     2.85550
     3.63860
     3.16120
     1.86720
     1.46937
     1.53219
     0.62346
     0.50202
     0.57321
     0.35545
     0.58159
     0.22563
    -0.77104
    -2.37492
    -1.98965
    -0.27689
    -0.88410
    -0.55328
    -0.46534
    -1.46619
    -1.20656
    -0.90504
    -1.87659
    -1.83052
    -2.36236
    -1.44944
     0.00787
     0.56483
     0.28845
    -0.64541
    -1.36988
    -1.65464
    -1.43269
    -0.96786
    -0.35646
    -0.00888
     0.06650
     0.10838
    -0.05494
    -0.21826
    -0.41508
    -0.66216
    -0.75429
    -0.92179
    -1.02649
    -1.02649
    -0.86735
    -0.74591
    -0.72916
    -0.67891
    -0.58259
    -0.38158
    -0.42765
    -0.33133
    -0.33552
    -0.18057
    -0.22664
    -0.19732
    -0.20989
    -0.10938
    -0.17639
    -0.31039
    -0.19314
    -0.04657
    -0.10519
    -0.12613
    -0.08844
    -0.11776
    -0.04657
    -0.00050
     0.08744
     0.20888
     0.32614
     0.28007
     0.25076
     0.19632
     0.21307
     0.25495
     0.20469
     0.30101
     0.26332
     0.10419
     0.17119
     0.16282
    -0.02982
    -0.15963
    -0.05075
    -0.25176
    -0.25176
    -0.35227
    -0.32295
    -0.44858
    -0.46115
    -0.35227
    -0.33552
    -0.39833
    -0.47371
    -0.41090
    -0.37739
    -0.32295
    -0.33970
    -0.33133
    -0.33552
    -0.25595
    -0.22245
    -0.09263
    -0.18057
    -0.13870
    -0.15126
    -0.10519
    -0.13032
    -0.11776
    -0.04657
    -0.06332
    -0.05075
    -0.00888
     0.02044
     0.04975
     0.02044
     0.05394
     0.00787
     0.10000
     0.13350
     0.09581
     0.12094
     0.15444
     0.09581
     0.13350
     0.27170
     0.14607
     0.16282
     0.15444
     0.20051
     0.12094
     0.10000
     0.12513
     0.17538
     0.19632
     0.26751
     0.22563
     0.21307
     0.24238
     0.22563
     0.14607
     0.28845
     0.28845
     0.26751
     0.25495
     0.32195
     0.22563
     0.14188
     0.17119
     0.09581
     0.17957
     0.20051
     0.10838
     0.10419
     0.30101
     0.68209
     0.76584
     0.69047
     1.33537
     2.65030
     3.25333
     2.93506
     2.79268
     2.61261
     2.03052
     2.49117
     2.43673
     2.19803
     1.21393
     0.98360
     1.61594
     1.31024
     1.57407
     0.69465
    -0.70403
    -2.01478
    -2.73925
    -0.21826
     0.43083
    -0.15545
    -1.20656
    -1.89752
    -1.93521
    -1.91427
    -1.28612
    -1.04742
    -1.39919
    -1.22331
    -1.47457
    -1.29031
    -1.17305
    -0.92598
    -1.04742
    -1.70070
    -1.88077
    -1.79702
    -1.75514
    -1.34056
    -0.88410
    -0.62447
    -0.48627
    -0.44858
    -0.35227
    -0.28108
    -0.38996
    -0.38996
    -0.36064
    -0.31458
    -0.43183
    -0.43183
    -0.38996
    -0.26851
    -0.23501
    -0.26433
    -0.15963
    -0.08426
    -0.00050
     0.07069
    -0.00888
     0.15444
     0.09581
    -0.00469
     0.10838
     0.11675
    -0.01725
     0.00787
     0.08744
     0.06650
    -0.07169
    -0.04657
    -0.00469
    -0.00050
    -0.00888
    -0.10519
    -0.14707
    -0.20151
    -0.14707
    -0.09682
    -0.13032
    -0.05494
    -0.23083
    -0.17639
    -0.17639
    -0.04238
    -0.15963
    -0.22245
    -0.26851
    -0.18057
    -0.15545
    -0.12195
    -0.14707
    -0.21407
    -0.18057
    -0.22664
    -0.15963
    -0.05075
    -0.22664
    -0.24758
    -0.23083
    -0.12613
    -0.08844
    -0.20151
    -0.20989
    -0.18895
    -0.13451
    -0.08426
    -0.08007
    -0.11357
    -0.13032
    -0.19314
    -0.18476
    -0.06751
    -0.04657
    -0.17220
    -0.09263
    -0.26433
    -0.11357
    -0.05494
    -0.07169
    -0.08426
    -0.09263
    -0.03400
     0.02881
     0.03719
     0.02044
     0.21307
     0.20469
     0.43083
     0.41408
     0.30101
     0.27170
     0.18794
     0.35964
     0.34289
     0.27170
     0.32195
     0.29682
     0.26751
     0.14188
     0.09581
    -0.00469
    -0.09682
    -0.06332
    -0.15126
    -0.02144
    -0.08426
    -0.07169
    -0.01307
    -0.00050
    -0.04238
     0.04556
     0.04975
     0.16700
     0.19632
     0.19632
     0.18376
     0.17119
     0.18376
     0.22144
     0.24657
     0.30101
     0.21726
     0.13350
     0.20051
     0.24238
     0.20888
     0.19213
     0.09581
    -0.01725
     0.01206
     0.00369
     0.08744
     0.04556
    -0.05494
     0.30101
     0.55646
     1.39818
     2.26922
     3.05651
     3.08163
     2.13940
     1.85464
     2.24410
     2.00121
     3.11513
     3.03976
     2.36973
     0.82866
     3.33708
     6.38990
     5.33461
     1.45262
    -0.99717
     0.12094
    -0.44021
    -0.10519
     0.57740
     0.52296
    -1.93103
    -2.20741
    -0.99298
    -0.75847
    -1.25681
    -1.96871
    -2.29535
    -2.62199
    -2.58849
    -2.35817
    -2.06922
    -1.80121
    -1.67558
    -1.38663
    -1.28612
    -1.03486
    -0.91342
    -0.84641
    -0.78360
    -0.78360
    -0.67053
    -0.62028
    -0.67053
    -0.57840
    -0.56584
    -0.50302
    -0.49465
    -0.38996
    -0.40671
    -0.41508
    -0.38158
    -0.27689
    -0.31039
    -0.29364
    -0.32714
    -0.29364
    -0.21826
    -0.18057
    -0.16801
    -0.28527
    -0.24339
    -0.21407
    -0.31458
    -0.26014
    -0.20151
    -0.21407
    -0.21407
    -0.19732
    -0.13870
    -0.17639
    -0.22245
    -0.29364
    -0.26014
    -0.16382
    -0.13032
    -0.12613
    -0.15545
    -0.12195
    -0.19314
    -0.13032
    -0.03819
    -0.10519
    -0.13032
    -0.12613
    -0.15126
    -0.14288
    -0.10101
    -0.09682
    -0.18476
    -0.11776
    -0.21826
    -0.06332
    -0.06332
    -0.10519
    -0.19732
    -0.24758
    -0.09682
    -0.05494
    -0.15545
    -0.16801
    -0.14707
    -0.21826
    -0.17220
    -0.08426
    -0.13032
    -0.11776
    -0.13032
    -0.10938
    -0.09263
    -0.05075
    -0.05075
    -0.07169
    -0.02563
     0.03300
     0.05813
     0.04137
     0.12513
     0.00369
     0.10838
     0.01206
     0.06650
     0.11256
     0.12513
     0.10000
     0.15444
     0.04975
     0.18376
     0.08325
     0.10838
     0.19213
     0.10000
     0.07488
     0.12094
     0.12932
     0.17119
     0.06231
     0.16700
     0.14188
     0.25495
     0.21307
     0.20051
     0.04556
     0.10000
     0.08744
    -0.02982
    -0.00050
     0.16282
     0.06231
     0.10838
     0.17957
     0.12513
     0.10000
     0.17957
     0.15025
     0.18376
     0.24657
     0.29682
     0.45596
     0.40989
     0.36383
     0.32195
     0.36383
     0.43502
     0.35545
     0.38476
     0.30101
     0.20888
     0.23820
     0.12932
     0.13769
     0.03719
    -0.05075
    -0.10938
    -0.15963
    -0.22245
    -0.18057
    -0.37321
    -0.15963
     0.10838
     0.27588
     0.17957
     0.07488
     0.65696
     0.80772
     0.85379
     2.01796
     2.32785
     2.84294
     3.02301
     1.69970
     0.74909
     0.36801
     0.10838
     0.07488
    -0.62447
     0.42245
     1.11761
     1.52381
     0.92079
    -0.64541
     0.25913
    -0.55746
    -2.30792
    -1.72583
    -1.05999
    -0.79616
    -0.35646
    -0.02563
     0.20051
     0.34289
     0.21307
    -0.06751
    -0.35227
    -0.51559
    -0.62028
    -0.84641
    -0.85898
    -0.88829
    -0.72078
    -0.63703
    -0.47790
    -0.38996
    -0.40252
    -0.29783
    -0.25176
    -0.28945
    -0.11776
    -0.17220
    -0.13032
    -0.09682
    -0.10938
    -0.06751
    -0.07588
    -0.15126
    -0.13451
    -0.11776
    -0.10101
    -0.13870
    -0.17220
    -0.20989
    -0.14707
    -0.16801
    -0.15126
    -0.05913
    -0.10101
    -0.12613
    -0.23083
    -0.10938
    -0.13870
    -0.13451
    -0.12195
    -0.13870
    -0.11357
    -0.08844
    -0.14288
    -0.12195
    -0.08007
    -0.12613
    -0.15545
    -0.05494
    -0.06332
    -0.05913
    -0.15963
    -0.06332
    -0.07588
    -0.05075
    -0.07169
    -0.00469
     0.05394
    -0.06751
    -0.02982
    -0.04657
    -0.01307
    -0.00050
    -0.04657
     0.02044
    -0.02144
    -0.00050
     0.10000
     0.05813
     0.06231
    -0.06751
    -0.03819
     0.01625
    -0.02982
     0.10838
     0.04556
    -0.02563
     0.04137
     0.02044
     0.06231
     0.11256
     0.06650
     0.02044
     0.02881
     0.12932
     0.15444
     0.05813
     0.03719
     0.02044
     0.11256
     0.22982
     0.25913
     0.20051
     0.07906
     0.07069
     0.10419
     0.10838
     0.20051
     0.09581
     0.11675
     0.07906
     0.17957
     0.06650
     0.12932
     0.04556
     0.10000
     0.10000
     0.07906
     0.08325
     0.02044
     0.09163
     0.05394
     0.04556
     0.07906
     0.11256
    -0.01725
     0.03719
     0.04556
     0.01625
    -0.02144
    -0.14288
    -0.05913
     0.13350
     0.20469
     0.14607
     0.17538
     0.45177
     0.33032
    -0.22245
     0.17538
     0.67371
     0.74072
     0.81191
     1.07992
     0.58996
     0.81191
     1.38143
     1.72901
     1.94258
     2.34879
     1.72901
     1.02129
     0.65696
    -1.01392
    -1.42850
     0.19632
     0.82866
     1.87139
     0.95010
     0.66953
    -0.28527
    -1.52901
    -1.83471
    -1.79283
    -1.49969
    -1.27775
    -1.14374
    -1.40756
    -1.98965
    -2.70575
    -3.31715
    -4.02068
    -3.97043
    -2.60524
    -0.67053
     1.92583
     0.61927
    -1.56670
    -2.78531
    -2.17391
    -0.98042
     0.31776
     1.20974
     1.98027
     2.26503
     2.31529
     2.19803
     1.90489
     1.74157
     1.37725
     1.08830
     0.85379
     0.76166
     0.63184
     0.52715
     0.43083
     0.40989
     0.35126
     0.50202
     0.38895
     0.37220
     0.36801
     0.34708
     0.26751
     0.36383
     0.33451
     0.31776
     0.22563
     0.21726
     0.13350
     0.09163
     0.11675
    -0.03819
     0.06231
     0.03300
    -0.04238
    -0.12195
    -0.13870
    -0.16382
    -0.17220
    -0.20570
    -0.16801
    -0.22664
    -0.24339
    -0.23501
    -0.23501
    -0.20989
    -0.34808
    -0.26014
    -0.25176
    -0.20570
    -0.22664
    -0.17220
    -0.23920
    -0.21407
    -0.18057
    -0.15545
    -0.13870
    -0.08844
    -0.10938
    -0.11776
     0.01625
    -0.03819
    -0.09263
    -0.13032
    -0.19732
    -0.00888
     0.02881
    -0.00050
    -0.04238
    -0.02982
    -0.10101
     0.00369
     0.05813
     0.04556
    -0.13032
    -0.04238
    -0.08007
     0.03719
    -0.07588
    -0.05075
    -0.11776
    -0.14707
    -0.06751
    -0.05075
    -0.13870
    -0.18057
    -0.23083
    -0.18895
    -0.15545
    -0.21407
    -0.20989
    -0.18476
    -0.21826
    -0.26851
    -0.16382
    -0.17639
    -0.12613
    -0.16382
    -0.12195
    -0.15545
    -0.11357
    -0.18057
    -0.11357
    -0.18057
    -0.10938
    -0.01307
    -0.09682
    -0.05494
    -0.04238
    -0.02563
    -0.08007
    -0.00888
    -0.03819
    -0.04238
    -0.05075
    -0.05494
    -0.07169
     0.06231
     0.02044
     0.04556
    -0.18057
    -0.08844
     0.07488
     0.18794
     0.34289
     1.53219
     2.67124
     3.40827
     2.44929
     1.98027
     2.33623
     2.44929
     2.21478
     2.07659
     2.11428
     1.86720
     1.83370
     2.07240
     1.54057
     1.33956
     1.41493
     0.55646
    -0.80454
    -3.21664
    -2.84394
    -0.82548
    -0.90085
    -1.12699
    -1.28193
    -1.90171
    -2.50055
    -2.89838
    -2.98632
    -2.68062
    -0.63284
     1.66620
     3.60091
     2.47861
    -0.84223
    -0.93436
    -0.00469
     0.25495
     0.53552
     1.18461
     1.83370
     2.09753
     1.75833
     1.11761
     0.52715
    -0.02982
    -0.28527
    -0.57003
    -0.87992
    -0.99298
    -1.02230
    -0.91342
    -0.78360
    -0.73335
    -0.55746
    -0.44440
    -0.28527
    -0.22664
    -0.14707
    -0.08007
    -0.02144
    -0.08426
     0.07906
     0.01625
     0.00369
     0.04975
     0.04975
     0.08325
     0.02044
    -0.06332
    -0.05075
     0.05813
     0.01625
     0.01625
    -0.03400
    -0.03400
     0.07069
    -0.09263
    -0.00050
     0.09581
    -0.06332
     0.00369
     0.00369
     0.07488
    -0.00469
    -0.03819
    -0.08007
     0.02044
    -0.00888
     0.09581
     0.04137
     0.01206
    -0.05913
    -0.05913
    -0.00888
     0.01625
     0.03300
    -0.06332
    -0.03400
     0.03300
     0.04975
     0.02044
     0.04556
    -0.00050
     0.06650
     0.02881
     0.14188
     0.05394
     0.01625
     0.01206
     0.05394
     0.23401
     0.23820
     0.12932
     0.07488
     0.15444
     0.11675
     0.14607
     0.12932
     0.09581
     0.12513
     0.12094
     0.17957
     0.18794
     0.16700
     0.14607
     0.04556
     0.00369
     0.13769
     0.14188
     0.12094
     0.09581
     0.05394
     0.08325
     0.08744
     0.08325
     0.14188
     0.02881
     0.12513
     0.02881
     0.03300
     0.06231
    -0.00050
     0.02881
     0.04137
     0.06650
     0.00369
     0.06231
     0.00787
    -0.02982
    -0.02563
    -0.02982
    -0.00050
    -0.01307
     0.01206
    -0.06751
    -0.02982
     0.00787
    -0.00469
    -0.11776
    -0.00888
     0.00787
    -0.01725
    -0.07588
     0.00787
    -0.00888
    -0.04238
    -0.08844
    -0.06751
    -0.04657
     0.03719
    -0.02144
    -0.05075
    -0.17220
    -0.05075
    -0.07588
     0.02462
    -0.02144
    -0.00050
    -0.06332
    -0.13451
    -0.13451
     0.00787
    -0.04657
    -0.16382
     0.07906
     0.26332
     0.22144
     0.03300
     0.12094
     0.79097
     1.42750
     1.67876
     1.38981
     1.25580
     1.69132
     2.59167
     2.51630
     3.00626
     2.83456
     2.24828
     2.40742
     1.84627
     0.74072
     0.71140
    -0.90923
    -2.24510
     0.20469
     1.15111
     0.04975
    -1.90171
    -2.63037
    -2.33723
    -2.44611
    -2.62618
    -2.44611
    -1.96871
    -1.55413
    -1.17724
    -0.93017
    -0.67472
    -0.56584
    -0.29364
    -0.12613
    -0.14288
    -0.08007
    -0.03819
    -0.05075
     0.02462
     0.04556
    -0.00050
    -0.08844
    -0.14707
    -0.13032
    -0.02144
    -0.01307
    -0.07588
    -0.11357
    -0.07169
    -0.07588
    -0.10519
    -0.07588
    -0.05913
    -0.17220
    -0.19732
    -0.07169
    -0.14707
    -0.10519
    -0.08426
    -0.19732
    -0.15963
    -0.11776
    -0.11776
    -0.12613
    -0.18057
    -0.12613
    -0.22664
    -0.13870
    -0.15545
    -0.11357
    -0.18057
    -0.16801
    -0.04238
    -0.13870
    -0.08426
    -0.14288
    -0.16382
    -0.08844
    -0.13870
    -0.12195
    -0.15963
    -0.01725
    -0.11357
    -0.13032
    -0.09263
    -0.05913
    -0.06332
    -0.03819
     0.00787
    -0.04238
     0.17957
     0.26751
     0.42245
     0.26751
     0.15863
     0.06650
     0.23820
     0.27588
     0.18794
     0.15863
     0.18376
     0.10419
     0.11256
     0.02044
    -0.19732
    -0.24339
    -0.41508
    -0.34808
    -0.34808
    -0.35227
    -0.23920
    -0.47371
    -0.49884
    -0.41508
    -0.38577
    -0.31877
    -0.18895
    -0.36064
    -0.43183
    -0.30202
    -0.19314
    -0.23083
    -0.31039
    -0.27689
    -0.33552
    -0.26014
    -0.22664
    -0.25595
    -0.30620
    -0.38577
    -0.36064
    -0.31458
    -0.28945
    -0.23920
    -0.31039
    -0.38158
    -0.20151
    -0.24339
    -0.34808
    -0.28527
    -0.25595
    -0.21407
    -0.20570
    -0.19732
    -0.17639
    -0.20151
    -0.27689
    -0.20151
    -0.24758
    -0.18895
    -0.17220
    -0.17639
    -0.14707
    -0.13032
    -0.07588
    -0.09263
    -0.17639
    -0.15126
    -0.08007
    -0.08426
    -0.05913
    -0.06751
    -0.11776
    -0.01725
    -0.15545
    -0.08426
     0.04137
    -0.16382
    -0.15545
    -0.03819
    -0.13451
    -0.16382
    -0.22245
    -0.20989
    -0.16801
    -0.48627
    -0.72497
    -0.07169
     0.95429
     1.59919
     1.93002
     1.68295
     1.87139
     1.17624
     1.50706
     0.91660
     2.18966
     2.15197
     1.85045
     1.66201
     2.03052
     1.11342
    -1.20656
    -1.45782
     0.33451
     1.00873
     0.54808
    -0.61190
    -1.06417
    -3.01145
    -3.54747
    -1.90171
    -1.07255
    -0.80873
    -0.74591
    -0.89248
    -0.89248
    -0.84223
    -0.74172
    -0.66634
    -0.53653
    -0.50721
    -0.37739
    -0.17639
    -0.03819
    -0.06332
    -0.10101
    -0.11357
     0.07069
     0.04975
     0.01625
    -0.00469
    -0.05913
    -0.01725
     0.05394
     0.06231
    -0.02144
    -0.02563
    -0.06751
    -0.06332
    -0.04238
     0.04137
    -0.01725
    -0.00050
    -0.04238
    -0.01725
    -0.00469
     0.02881
    -0.00888
     0.05394
     0.06650
     0.04975
     0.08325
     0.01625
     0.10000
     0.07488
     0.15444
     0.13350
     0.09581
     0.22144
     0.10838
     0.18794
     0.12513
     0.09163
     0.07069
     0.16282
     0.13350
     0.10419
     0.10419
     0.06231
     0.13769
     0.08744
     0.10000
     0.13769
    -0.01725
     0.02462
     0.13350
     0.18376
     0.10838
     0.02044
     0.03300
     0.06650
     0.17957
     0.14607
     0.16282
     0.06231
     0.12094
     0.02044
     0.10838
     0.17538
     0.20888
     0.10000
     0.16282
     0.12094
     0.20469
     0.15025
     0.11675
     0.08325
     0.12094
     0.19213
     0.14188
     0.12932
     0.12094
     0.07906
     0.06650
     0.12932
     0.20051
     0.10000
     0.08325
     0.14188
     0.12932
     0.10419
     0.09581
     0.12513
     0.08325
     0.12094
     0.14188
     0.18794
     0.13350
     0.11256
     0.07069
     0.07069
     0.20888
     0.11256
     0.15863
     0.18376
     0.25495
     0.16282
     0.20888
     0.17957
     0.22563
     0.28426
     0.22563
     0.24657
     0.18376
     0.22982
     0.17957
     0.17119
     0.16282
     0.13769
     0.04556
     0.04556
     0.04975
     0.02462
     0.00369
    -0.04657
    -0.13870
    -0.13870
    -0.13451
    -0.07588
    -0.03819
    -0.18895
    -0.19732
    -0.19732
    -0.18057
    -0.16382
    -0.24758
    -0.22664
    -0.18895
    -0.17220
    -0.19732
    -0.24339
    -0.26851
    -0.29364
    -0.11357
    -0.20989
    -0.20151
    -0.38996
    -0.49046
    -0.71241
    -0.75010
    -0.47790
    -0.52396
    -0.42346
    -0.13032
     0.02044
     0.73234
     1.00035
     0.78259
     0.65278
     0.45177
    -0.95111
    -1.91009
    -1.88915
     1.05061
     6.32290
     6.67048
     3.39571
     1.21811
    -0.01725
    -0.37321
    -1.25681
    -2.75181
     0.43083
     3.12351
     2.29435
     1.25999
     0.02044
    -0.86735
    -1.47038
    -1.75933
    -1.79283
    -1.66720
    -1.28612
    -1.05580
    -0.79616
    -0.57840
    -0.47371
    -0.29783
    -0.24758
    -0.12195
     0.04556
    -0.01725
    -0.00050
    -0.09263
    -0.07169
    -0.06332
    -0.07169
    -0.15545
    -0.03819
    -0.08426
    -0.17639
    -0.10519
    -0.09263
    -0.06751
    -0.13032
    -0.18895
    -0.14288
    -0.15545
    -0.11357
    -0.10101
    -0.17220
    -0.24339
    -0.09682
    -0.22664
    -0.18057
    -0.11776
    -0.15545
    -0.15545
    -0.20989
    -0.10938
    -0.17220
    -0.19314
    -0.17220
    -0.15545
    -0.17220
    -0.06332
    -0.09263
    -0.10519
    -0.14707
    -0.20989
    -0.15126
    -0.07169
    -0.03819
    -0.13032
    -0.16382
    -0.17220
    -0.09682
    -0.13870
    -0.12613
    -0.18476
    -0.13032
    -0.12613
    -0.18476
    -0.05494
    -0.23501
    -0.22245
    -0.24339
    -0.12195
    -0.15545
    -0.19314
    -0.13032
    -0.13032
    -0.20989
    -0.15545
    -0.22245
    -0.08426
    -0.15545
    -0.18476
    -0.11357
    -0.10101
    -0.11357
    -0.02982
    -0.09263
    -0.07169
    -0.03819
    -0.02982
    -0.02563
     0.00787
     0.01206
    -0.03819
    -0.03400
     0.03300
     0.08744
     0.03719
     0.02044
     0.09581
     0.00787
     0.06231
     0.05394
     0.00369
     0.10838
     0.11256
     0.10000
     0.09581
     0.15863
     0.10838
     0.03300
     0.08325
     0.08325
     0.13769
     0.09581
     0.04137
     0.06231
     0.17119
     0.10838
     0.16700
     0.21307
     0.29682
     0.20051
     0.34289
     0.51040
     0.41827
     0.34708
     0.34708
     0.33451
     0.35126
     0.28845
     0.31357
     0.27588
     0.20051
     0.20888
     0.10419
    -0.05075
    -0.04238
    -0.20570
    -0.32295
    -0.32714
    -0.44440
    -0.47371
    -0.46115
    -0.49046
    -0.42346
    -0.60353
    -0.53653
    -0.67053
    -0.56165
    -0.47371
    -0.74172
    -0.75847
    -0.75847
    -0.87992
    -0.64959
    -0.63703
    -0.43183
    -0.29783
     1.08411
     2.18128
     2.22316
     2.37391
     2.49536
     2.54980
     1.39400
     0.22144
    -1.48713
     0.11256
     3.08163
     4.79021
     6.62023
     6.65792
     1.25162
    -0.59097
    -2.89000
    -4.13375
    -0.69147
     1.39818
     1.46519
     0.97104
    -0.03819
    -0.99298
    -1.43269
    -1.82215
    -1.67558
    -1.61276
    -1.54995
    -1.32381
    -1.13955
    -0.98042
    -0.83385
    -0.62447
    -0.51140
    -0.40671
    -0.36483
    -0.28108
    -0.27270
    -0.20989
    -0.20570
    -0.23083
    -0.22245
    -0.12613
    -0.18895
    -0.18057
    -0.14288
    -0.15126
    -0.16801
    -0.20570
    -0.15126
    -0.11776
    -0.13451
    -0.05913
    -0.16801
    -0.08007
    -0.03400
    -0.11357
    -0.17220
    -0.08426
    -0.05913
    -0.07588
     0.01625
    -0.00469
    -0.00469
    -0.05075
    -0.08844
     0.01625
     0.00369
    -0.02144
    -0.05075
    -0.12613
    -0.01725
    -0.04238
     0.00369
     0.02044
    -0.04657
    -0.05075
     0.00369
     0.00369
    -0.03819
    -0.08426
    -0.14288
    -0.01725
    -0.02982
     0.02881
     0.03719
    -0.10938
    -0.00888
    -0.08426
    -0.08007
    -0.02144
    -0.01307
    -0.05913
    -0.05075
     0.05813
    -0.02982
    -0.06751
    -0.08426
    -0.08007
    -0.00469
    -0.00888
     0.04137
    -0.08007
    -0.05075
    -0.05494
    -0.13451
    -0.03819
    -0.02982
    -0.00469
    -0.08007
    -0.02563
    -0.01307
     0.06650
    -0.07169
    -0.03819
    -0.04238
     0.07069
    -0.01307
     0.00369
     0.07488
     0.02462
     0.10000
     0.06650
     0.15444
     0.07069
     0.07488
     0.17119
     0.21726
     0.17957
     0.16282
     0.09581
     0.14607
     0.22563
     0.28426
     0.22982
     0.15863
     0.11675
     0.17957
     0.21307
     0.13350
     0.18376
     0.12094
     0.05813
     0.16282
     0.09581
    -0.00888
    -0.00888
    -0.02982
    -0.11357
    -0.13870
    -0.21407
    -0.33552
    -0.40671
    -0.46115
    -0.54071
    -0.38577
    -0.23501
     0.42245
     0.78678
     0.63603
     0.56483
     1.07154
     1.69970
     2.39904
     1.88396
     1.32281
     1.96771
     2.16034
     1.72064
     1.11761
     1.62432
     2.26922
     2.02634
     2.07240
     1.54057
     1.06736
     0.68628
    -0.39833
    -1.75095
    -1.16468
    -0.38577
     0.90404
     0.61509
    -0.18895
    -0.76685
    -0.84223
    -0.54909
    -0.45277
    -0.59515
    -1.03486
    -1.87240
    -1.45363
    -0.33133
     0.67790
     0.26332
    -0.35227
    -0.69566
    -0.68310
    -0.54909
    -0.38158
    -0.21826
    -0.10519
    -0.05494
     0.12094
     0.24657
     0.24657
     0.12932
     0.14607
     0.11256
     0.15863
    -0.00050
    -0.05075
    -0.05494
    -0.02563
     0.03300
     0.05394
    -0.00469
    -0.11776
    -0.03819
    -0.07588
     0.00787
     0.04137
    -0.06751
    -0.15126
    -0.10519
    -0.09263
    -0.05913
    -0.09682
    -0.23501
    -0.22664
    -0.14707
    -0.21826
    -0.23501
    -0.27270
    -0.31039
    -0.32714
    -0.32714
    -0.22664
    -0.28108
    -0.26014
    -0.35227
    -0.17639
    -0.28108
    -0.31039
    -0.33970
    -0.29364
    -0.30202
    -0.27270
    -0.21407
    -0.22245
    -0.27689
    -0.26014
    -0.21826
    -0.13870
    -0.13032
    -0.18057
    -0.22664
    -0.14288
    -0.10101
    -0.19314
    -0.13451
    -0.20151
    -0.03400
    -0.03819
     0.02044
    -0.12613
    -0.11357
    -0.10938
    -0.18476
    -0.01725
    -0.01725
    -0.02144
    -0.11776
    -0.11357
    -0.06751
    -0.06332
    -0.05494
    -0.13032
    -0.07588
    -0.06751
    -0.02982
     0.04975
    -0.13032
    -0.10519
    -0.04657
    -0.08007
     0.09581
     0.03300
    -0.03400
    -0.02144
    -0.02144
     0.02044
     0.04556
     0.08744
     0.07069
     0.07069
     0.15444
     0.18794
     0.08325
     0.04975
     0.15444
     0.09581
     0.14607
     0.13769
     0.18376
     0.17119
     0.11256
     0.23820
     0.19632
     0.22563
     0.10419
     0.16282
     0.15025
     0.12094
     0.18794
     0.08325
     0.09581
     0.00369
     0.14188
     0.17538
     0.06650
     0.03300
    -0.06332
     0.05394
    -0.15963
    -0.11776
    -0.21826
     0.14607
     0.90404
     1.43169
     1.17624
     0.56483
     0.29264
     0.28845
     1.07154
     1.82533
     2.31110
     3.27008
     3.81448
     3.92755
     5.33880
     2.45767
     0.90404
     1.07154
     1.28512
     2.81362
     3.29521
     2.67962
     1.67876
     0.87472
    -1.09768
    -2.89838
    -2.15716
    -1.85565
    -1.65464
    -2.29954
    -2.69737
    -2.97795
    -3.05751
    -2.77275
    -2.55080
    -2.43355
    -2.15716
    -2.02315
    -1.65883
    -1.45782
    -1.21912
    -0.85060
    -0.60772
    -0.59934
    -0.48209
    -0.46952
    -0.45696
    -0.48627
    -0.48627
    -0.52396
    -0.62447
    -0.51140
    -0.52815
    -0.48627
    -0.52396
    -0.52815
    -0.54071
    -0.40252
    -0.35227
    -0.39414
    -0.42346
    -0.44021
    -0.31458
    -0.32295
    -0.34808
    -0.32714
    -0.28527
    -0.35227
    -0.20151
    -0.30620
    -0.30202
    -0.38577
    -0.40671
    -0.34808
    -0.30620
    -0.28108
    -0.36064
    -0.37739
    -0.35227
    -0.36902
    -0.39414
    -0.30202
    -0.38577
    -0.36483
    -0.31877
    -0.32714
    -0.26433
    -0.31039
    -0.38158
    -0.29364
    -0.31458
    -0.24758
    -0.27689
    -0.23501
    -0.29783
    -0.24758
    -0.27689
    -0.33552
    -0.23083
    -0.18895
    -0.21826
    -0.19732
    -0.24758
    -0.18895
    -0.23920
    -0.23083
    -0.16801
    -0.15126
    -0.10938
    -0.18895
    -0.13032
    -0.16801
    -0.10519
    -0.20151
     0.07069
    -0.01307
    -0.10101
    -0.12613
    -0.13032
     0.00787
    -0.06751
    -0.10519
    -0.01307
     0.03300
     0.01625
    -0.01307
    -0.00888
     0.03719
    -0.03819
    -0.04657
    -0.02982
     0.04137
     0.07488
     0.05394
     0.07069
     0.10000
     0.12932
     0.17119
     0.09163
     0.27588
     0.17119
     0.24657
     0.24657
     0.23820
     0.29264
     0.31357
     0.34708
     0.30101
     0.37639
     0.35126
     0.35126
     0.32614
     0.47689
     0.30101
     0.24238
     0.35964
     0.35964
     0.25495
     0.27170
     0.33870
     0.32195
     0.21307
     0.25076
     0.21307
     0.23401
     0.28845
     0.28845
     0.27588
     0.28007
     0.29682
     0.33032
     0.33032
     0.34708
     0.31357
     0.34289
     0.35964
     0.49364
     0.40570
     0.32614
     0.39733
     0.41408
     0.42245
     0.34708
     0.33451
     0.35545
     0.45177
     0.48946
     0.87472
     1.61594
     2.21059
     1.92164
     2.12684
     2.11428
     2.18128
     2.57074
     2.87225
     1.97190
     2.12265
     2.93506
     3.03557
     2.86806
     2.87644
     5.47280
     6.34384
     4.28350
     0.26332
     0.69884
     0.37639
     1.25999
     1.69970
     1.85464
    -0.26433
    -1.81377
    -0.03400
    -0.42346
    -1.16887
    -2.09434
    -2.37073
    -2.68062
    -2.88582
    -2.99888
    -2.65549
    -2.26604
    -1.75933
    -1.39500
    -1.24424
    -1.21074
    -1.01811
    -0.81291
    -0.55746
    -0.31877
    -0.32714
    -0.49884
    -0.54490
    -0.51559
    -0.53234
    -0.51559
    -0.49884
    -0.50721
    -0.57422
    -0.58259
    -0.59934
    -0.50721
    -0.61190
    -0.36064
    -0.28527
    -0.23501
    -0.16801
    -0.22664
    -0.36483
    -0.25595
    -0.25595
    -0.11357
    -0.20151
    -0.19732
    -0.22245
    -0.28108
    -0.23920
    -0.41508
    -0.54071
    -0.55328
    -0.52815
    -0.50302
    -0.58259
    -0.57840
    -0.57003
    -0.60353
    -0.56584
    -0.57840
    -0.49046
    -0.48627
    -0.49046
    -0.39833
    -0.36064
    -0.37321
    -0.34389
    -0.34389
    -0.24758
    -0.23501
    -0.23920
    -0.24339
    -0.28945
    -0.27689
    -0.18476
    -0.22245
    -0.13032
    -0.23920
    -0.24758
    -0.16801
    -0.19314
    -0.15963
    -0.13451
    -0.19314
    -0.17220
    -0.12613
    -0.04657
    -0.13451
    -0.12613
    -0.17220
    -0.06332
    -0.06332
    -0.05494
    -0.06332
    -0.07588
    -0.13451
    -0.12195
     0.02044
    -0.16382
    -0.16382
    -0.18895
    -0.05913
    -0.15126
    -0.14707
    -0.18895
    -0.23501
    -0.17639
    -0.18895
    -0.20151
    -0.14288
    -0.11776
    -0.18057
    -0.09682
    -0.09682
    -0.08007
    -0.09263
    -0.12195
    -0.02144
     0.08325
    -0.02563
     0.03300
    -0.07588
    -0.03400
    -0.07169
    -0.03400
    -0.05913
    -0.11776
    -0.13032
    -0.17639
    -0.15963
    -0.16801
    -0.38158
    -0.31458
    -0.22664
    -0.05494
    -0.06751
     0.00369
     0.04975
     0.39733
     0.54390
     0.56902
     0.69465
     0.35126
     0.28007
     0.66953
     0.56065
     0.54390
     0.63603
     0.74491
     0.59415
     0.65696
     0.57740
     1.20136
     0.93754
     1.00035
     0.98779
     0.41827
     0.52715
     1.02129
     1.32699
     1.26837
     0.55646
     0.47689
     0.43083
     0.58996
     0.51040
     0.46433
     0.87891
     1.35212
     0.25076
    -2.48799
    -0.38996
     1.49031
    -0.85060
    -2.59687
    -1.51644
    -0.95111
    -0.62447
    -0.80454
    -1.05161
    -1.24424
    -1.39919
    -1.52482
    -1.42850
    -1.34056
    -1.21493
    -1.13537
    -0.96367
    -0.86735
    -0.66634
    -0.41090
    -0.40671
    -0.37739
    -0.24758
    -0.13032
    -0.15963
    -0.11776
    -0.17639
    -0.14707
    -0.12195
    -0.10519
    -0.06332
    -0.18476
    -0.20570
    -0.24758
    -0.18895
    -0.13451
    -0.05494
    -0.18895
    -0.19732
    -0.20989
    -0.15126
    -0.11357
    -0.20989
    -0.18057
    -0.15126
    -0.08426
    -0.08844
    -0.06332
    -0.08007
    -0.06332
    -0.10519
     0.00787
    -0.03400
     0.07069
    -0.01307
     0.05813
     0.10419
     0.20051
     0.04975
     0.12513
     0.05813
     0.22563
     0.17538
     0.22144
     0.13769
     0.14607
     0.15025
     0.07488
     0.13769
     0.13350
     0.02044
    -0.02144
     0.03719
     0.05394
    -0.04657
    -0.17220
    -0.12613
    -0.11357
    -0.13032
    -0.13451
    -0.15126
    -0.20989
    -0.27689
    -0.28527
    -0.23083
    -0.22245
    -0.36902
    -0.51140
    -0.41508
    -0.33970
    -0.38996
    -0.31039
    -0.39833
    -0.46115
    -0.41090
    -0.42765
    -0.36064
    -0.45696
    -0.40671
    -0.55746
    -0.42346
    -0.37321
    -0.36902
    -0.36064
    -0.28108
    -0.26851
    -0.36064
    -0.29364
    -0.35227
    -0.20151
    -0.21826
    -0.30620
    -0.16801
    -0.19732
    -0.17220
    -0.11357
    -0.12195
     0.05813
     0.08325
     0.02462
     0.04556
     0.26332
     0.46433
     0.43083
     0.24657
     0.26332
     0.45177
     1.00454
     1.80439
     1.45681
     1.14274
     1.51544
     2.21897
     1.48613
     1.44844
     1.81276
     2.07240
     1.49450
     0.87891
     1.43587
     3.01044
     2.90994
     2.16872
     1.63688
     1.51544
     1.35631
     1.15949
     1.06317
     0.70303
     0.14607
     0.46014
     0.18376
     0.34708
     0.53133
     0.07906
    -0.89248
    -1.30706
    -1.94778
    -2.55080
    -2.60524
    -1.67976
    -1.11861
    -0.65378
    -0.45277
    -1.31125
    -2.70156
    -3.97043
    -3.22083
    -1.43269
    -0.44021
    -0.53234
    -0.70822
    -0.88410
    -1.15212
    -1.14374
    -1.18143
    -1.00973
    -0.90085
    -0.67053
    -0.51559
    -0.34808
    -0.36064
    -0.05494
    -0.01725
    -0.12195
    -0.10519
    -0.15126
     0.00787
    -0.05075
    -0.08844
    -0.07588
     0.02044
    -0.02982
    -0.00050
     0.04137
     0.04556
     0.05394
    -0.03819
     0.10000
     0.14188
     0.05813
     0.08744
     0.10419
     0.04556
     0.07069
    -0.01307
     0.07906
     0.07488
     0.01625
     0.08744
     0.02881
     0.03300
     0.00369
    -0.06332
    -0.02982
    -0.00050
    -0.03400
    -0.00050
    -0.04238
    -0.05075
    -0.12195
    -0.12613
    -0.08426
    -0.10101
    -0.02563
    -0.09263
    -0.17220
    -0.10938
    -0.16382
    -0.22245
    -0.21407
    -0.12613
    -0.12613
    -0.09682
    -0.02563
    -0.10101
    -0.08426
    -0.02982
     0.10419
     0.02044
     0.05394
     0.18376
     0.19213
     0.15025
     0.06650
     0.02462
     0.04137
     0.10419
     0.10000
     0.03300
    -0.10938
    -0.15545
    -0.15545
    -0.29783
    -0.28527
    -0.36483
    -0.36064
    -0.32295
    -0.38577
    -0.38577
    -0.39833
    -0.41090
    -0.39414
    -0.30202
    -0.23083
    -0.29364
    -0.16382
    -0.26014
    -0.20570
    -0.23920
    -0.15545
    -0.10101
    -0.19732
    -0.12195
    -0.08426
    -0.14707
    -0.12613
    -0.14288
    -0.11776
    -0.15545
    -0.10938
    -0.12195
    -0.13032
    -0.10938
    -0.10519
    -0.08007
    -0.08844
    -0.01725
     0.06650
     0.07488
     0.17538
     0.34289
     0.73234
     0.77841
     0.84960
     0.76584
     0.88310
     1.29768
     1.81276
     1.39818
     0.58996
     0.84122
     1.58663
     1.59082
     1.29768
     1.46100
     2.10172
     2.24828
     2.41579
     1.53219
     1.08830
     1.32699
     1.52381
     1.46937
     1.65363
     1.87139
     1.75414
     0.80353
     0.99198
     1.51544
     1.28093
     1.13436
     1.22649
    -2.19904
    -2.58430
    -0.88410
    -0.35646
    -0.54490
    -1.18562
    -1.58345
    -2.19066
    -3.01982
    -3.18314
    -2.32467
    -1.62951
    -1.21912
    -1.56670
    -1.48713
    -1.48294
    -1.31125
    -1.05161
    -0.71660
    -0.59515
    -0.28527
    -0.08844
     0.07488
     0.15863
     0.19213
     0.24657
     0.24238
     0.10000
     0.07906
     0.00369
     0.12094
    -0.00050
     0.04556
     0.05813
     0.07069
    -0.00469
     0.11675
     0.10000
     0.12513
     0.23820
     0.15863
     0.22144
     0.22982
     0.16700
     0.22563
     0.17538
     0.12513
     0.28845
     0.14188
     0.20051
     0.14607
     0.19213
     0.10838
    -0.12613
     0.14607
     0.12094
     0.12094
     0.03300
     0.04137
     0.02462
    -0.00888
    -0.10519
    -0.05494
    -0.01725
     0.02462
     0.04975
     0.00787
    -0.01725
    -0.01725
    -0.01307
    -0.00888
     0.04137
    -0.02982
    -0.12613
    -0.01725
     0.02044
    -0.04657
    -0.10519
    -0.17639
    -0.13870
    -0.07588
    -0.13870
    -0.15963
    -0.20570
    -0.20570
    -0.25176
    -0.22664
    -0.19732
    -0.27270
    -0.34808
    -0.32295
    -0.32714
    -0.37321
    -0.41927
    -0.43183
    -0.42346
    -0.38158
    -0.44021
    -0.44440
    -0.56584
    -0.41508
    -0.45696
    -0.55328
    -0.43602
    -0.48627
    -0.43183
    -0.46115
    -0.31039
    -0.36483
    -0.33970
    -0.41090
    -0.28527
    -0.29783
    -0.20570
    -0.20570
    -0.26014
    -0.17220
    -0.14707
    -0.21407
    -0.13451
    -0.07169
    -0.21826
    -0.13032
    -0.11776
    -0.08844
    -0.10519
    -0.08844
    -0.11357
    -0.02982
     0.00369
    -0.06751
    -0.00050
    -0.02563
    -0.01307
     0.02044
     0.14188
     0.33032
     0.15863
     0.12094
     0.17119
     0.29264
     0.20051
     0.21726
     0.14188
     0.18794
     0.20051
     0.15444
     0.00787
    -0.02563
    -0.16382
    -0.24339
    -0.26851
    -0.06751
     0.04975
     0.70303
     1.77089
     2.73406
     2.82618
     2.39485
     3.09838
     4.88234
     4.60176
     3.73072
     3.66791
     3.64697
     3.67628
     4.10762
     3.28264
     3.40408
     2.53723
     1.94258
     1.16786
     1.05898
     0.75328
    -0.15963
    -0.89667
    -1.04324
    -2.74762
    -1.17305
     0.18376
    -2.97795
    -3.27108
    -1.82215
    -0.79197
    -0.88829
    -1.13955
    -1.57507
    -1.85565
    -1.96034
    -1.89752
    -1.77608
    -1.70489
    -1.55413
    -1.43269
    -1.20656
    -1.05161
    -1.05161
    -0.83385
    -0.87992
    -0.68310
    -0.59515
    -0.45277
    -0.44021
    -0.44021
    -0.34389
    -0.25176
    -0.26433
    -0.27270
    -0.23083
    -0.14288
    -0.05913
    -0.04657
    -0.02563
    -0.02563
    -0.01307
    -0.10519
    -0.00888
     0.10419
     0.07488
     0.07906
    -0.05494
     0.05394
     0.07069
     0.07488
    -0.05075
     0.06650
     0.03719
     0.06650
     0.07488
     0.02044
    -0.03819
    -0.04657
    -0.05494
     0.02462
     0.07488
    -0.04657
     0.01206
     0.00787
    -0.00888
     0.02044
    -0.06332
    -0.02144
    -0.04657
    -0.00050
     0.02881
    -0.02982
    -0.08426
    -0.00888
    -0.19314
    -0.02982
     0.00787
    -0.11776
    -0.13032
    -0.12195
    -0.07588
    -0.12195
    -0.05075
    -0.18057
    -0.18895
    -0.14707
    -0.07169
    -0.04657
    -0.07588
    -0.10938
    -0.10519
    -0.09263
    -0.08844
    -0.05494
    -0.09263
    -0.05913
     0.00787
    -0.00888
    -0.03819
    -0.01725
    -0.01307
    -0.04238
    -0.00888
     0.02462
     0.02881
     0.04137
     0.01206
    -0.01307
    -0.05075
     0.01206
    -0.03400
    -0.00469
     0.02044
    -0.04238
    -0.06332
    -0.03819
    -0.08844
    -0.04238
    -0.02144
    -0.00888
    -0.08007
    -0.07588
    -0.07169
    -0.16801
    -0.00888
     0.02044
    -0.05075
    -0.10101
    -0.06332
    -0.09263
    -0.02144
    -0.13451
    -0.15545
    -0.08007
    -0.00469
    -0.00469
     0.02044
    -0.06751
    -0.08007
    -0.16801
    -0.11776
     0.00787
     0.03300
    -0.02563
    -0.05075
     0.04975
    -0.00469
    -0.03819
    -0.07588
    -0.06332
    -0.02144
    -0.01307
    -0.04657
    -0.08844
    -0.10519
    -0.29364
    -0.44021
    -0.44021
    -0.50302
    -0.75429
    -0.82129
    -0.79616
    -0.60772
    -0.73335
    -0.07169
     1.13017
     2.20222
     2.85969
     2.72149
     2.52048
     2.39067
     2.67962
     2.37391
     1.93002
     1.54475
     3.17376
     4.49707
     2.70474
     2.36554
     0.67790
     0.33032
    -0.83804
    -1.46619
    -1.79702
    -1.82215
    -1.96034
    -2.23254
    -2.65131
    -2.47124
    -2.01059
    -1.98128
    -1.83890
    -1.06417
    -0.81710
    -0.88410
    -1.25262
    -1.94359
    -1.24006
    -0.85060
    -0.69566
    -0.57422
    -0.46534
    -0.64122
    -0.96786
    -1.12280
    -1.28612
    -1.17724
    -1.17305
    -1.14793
    -1.05580
    -0.93017
    -0.83385
    -0.59097
    -0.48209
    -0.29783
    -0.22245
    -0.09682
    -0.10519
     0.01625
    -0.00469
    -0.00050
    -0.04238
    -0.10101
     0.06650
     0.01625
    -0.10101
    -0.04238
    -0.16382
    -0.12613
    -0.15126
    -0.18057
    -0.12195
    -0.13032
    -0.10938
    -0.08007
    -0.09682
    -0.06751
    -0.09682
    -0.08844
    -0.00469
     0.03719
    -0.02563
    -0.08426
     0.03719
    -0.05913
     0.02462
     0.00787
     0.05394
     0.01625
     0.02881
     0.07069
     0.07488
     0.10838
    -0.01725
    -0.04238
     0.04556
    -0.00888
     0.05394
    -0.01307
     0.03719
    -0.04238
    -0.00050
    -0.05075
    -0.02563
    -0.02144
    -0.00888
    -0.01307
    -0.01725
    -0.05075
    -0.08426
    -0.15545
    -0.08426
    -0.02982
    -0.04238
    -0.10519
    -0.05913
    -0.07588
    -0.11776
    -0.11357
    -0.12195
    -0.08426
    -0.13870
    -0.10101
    -0.11776
    -0.10101
    -0.06751
    -0.14288
    -0.11776
    -0.08426
    -0.11776
    -0.05494
    -0.05075
    -0.00469
    -0.08426
    -0.09263
    -0.13032
    -0.07588
    -0.10519
    -0.03400
    -0.10938
    -0.12195
    -0.17220
    -0.18895
    -0.12195
    -0.14288
    -0.18476
    -0.16382
    -0.13451
    -0.13032
    -0.10519
    -0.18057
    -0.07588
    -0.11776
    -0.06751
     0.03719
    -0.04238
     0.00787
     0.04556
     0.02462
     0.04975
     0.15863
     0.06650
     0.11675
     0.14607
     0.17957
     0.29682
     0.25076
     0.25913
     0.21307
     0.48946
     0.84960
     1.52800
     1.92583
     2.64193
     3.33708
     3.25752
     1.93840
     1.49450
     1.59082
     3.33289
     3.10257
     3.01463
     2.60005
     1.91327
     1.41075
     1.45262
     1.03804
     0.12513
     0.38058
    -0.15545
    -0.56165
    -0.48209
    -1.23168
    -2.70156
    -2.40423
     0.03300
    -0.09682
    -0.58259
    -1.21074
    -1.81377
    -1.48294
    -1.55832
    -1.47457
    -1.49551
    -1.85146
    -2.56337
    -1.70070
    -0.97205
    -0.97623
    -1.24006
    -1.70070
    -1.90590
    -1.86821
    -1.73420
    -1.68395
    -1.49969
    -1.16887
    -0.83804
    -0.66216
    -0.56584
    -0.61609
    -0.53653
    -0.48627
    -0.49465
    -0.46534
    -0.43602
    -0.43183
    -0.43602
    -0.34389
    -0.22664
    -0.24758
    -0.24339
    -0.24339
    -0.15545
    -0.10101
    -0.10519
    -0.05494
    -0.07169
    -0.07169
    -0.00469
    -0.02982
     0.12094
    -0.05494
    -0.02144
     0.02462
     0.03300
     0.09581
    -0.00469
    -0.00469
    -0.00469
    -0.00050
     0.12513
    -0.02563
    -0.05913
    -0.00469
     0.01625
    -0.02982
     0.03719
    -0.07169
    -0.17220
    -0.02982
    -0.02982
    -0.01725
    -0.08426
    -0.04238
    -0.07588
    -0.02982
    -0.00469
     0.00787
    -0.05075
    -0.07588
    -0.01307
     0.00787
     0.08325
     0.14188
     0.11675
    -0.00469
     0.09581
     0.13350
     0.13769
     0.02462
     0.07906
     0.13350
     0.25076
     0.14188
     0.16282
     0.10000
     0.07906
     0.12513
     0.05394
     0.19632
     0.12932
    -0.00469
     0.02462
     0.02462
     0.10419
    -0.00888
    -0.12195
    -0.06751
    -0.08426
     0.04975
    -0.06332
    -0.19314
    -0.12195
    -0.14288
    -0.20570
    -0.11776
    -0.05075
    -0.19732
    -0.14288
    -0.08844
    -0.06751
    -0.15963
    -0.18476
    -0.28945
    -0.20570
    -0.15545
    -0.12195
    -0.13451
    -0.19314
    -0.07169
    -0.19314
    -0.06332
     0.07069
     0.00787
     0.02462
     0.10419
     0.15025
     0.14188
    -0.09682
    -0.03400
     0.04137
     0.11256
     0.08325
     0.00787
    -0.10519
    -0.15963
    -0.35227
    -0.34389
    -0.33133
    -0.43602
    -0.44021
    -0.40671
    -0.28527
     0.00369
     0.28845
     1.04642
     1.67038
     2.12265
     2.00540
     1.46100
     1.70389
     1.69132
     1.96771
     2.63355
     2.92669
     2.42835
     2.81362
     4.35888
     4.41750
     3.19470
     2.21059
     2.32366
     2.72149
     3.12770
     3.15701
    -0.60353
    -0.34808
     0.38895
     1.20555
     1.34793
    -0.93017
    -1.39081
    -1.73002
    -2.04409
    -2.54243
    -3.00726
    -3.68566
    -3.67310
    -3.00726
    -2.70156
    -2.33723
    -2.08597
    -2.16135
    -2.17810
    -2.05666
    -1.83890
    -1.34894
    -0.83385
    -0.56584
    -0.41508
    -0.26851
    -0.19314
    -0.27270
    -0.24339
    -0.28945
    -0.34389
    -0.28108
    -0.26433
    -0.20989
    -0.27270
    -0.31877
    -0.29783
    -0.35646
    -0.18057
    -0.19314
    -0.22664
    -0.25176
    -0.20570
    -0.19732
    -0.20151
    -0.23501
    -0.12195
    -0.16382
    -0.13451
    -0.09263
    -0.12195
    -0.18895
    -0.10519
    -0.23501
    -0.07588
    -0.05494
    -0.04657
    -0.13032
    -0.01307
     0.04137
    -0.04238
    -0.02982
    -0.08426
    -0.01307
     0.02044
     0.06650
     0.03300
     0.03719
     0.02044
    -0.01725
     0.00787
     0.17119
     0.07069
     0.09581
     0.02044
     0.12094
     0.02881
     0.04137
     0.02881
    -0.00469
     0.08744
     0.10000
     0.09163
    -0.03400
    -0.05075
    -0.08426
    -0.06332
    -0.03400
    -0.02563
    -0.14707
    -0.14288
    -0.11357
    -0.18476
    -0.11776
    -0.26851
    -0.15963
    -0.14288
    -0.12613
    -0.14288
    -0.21826
    -0.20151
    -0.28108
    -0.18895
    -0.15126
    -0.13870
    -0.20151
    -0.19732
    -0.28108
    -0.09263
    -0.21407
    -0.18895
    -0.20989
    -0.20989
    -0.23920
    -0.12613
    -0.22245
    -0.18895
    -0.19314
    -0.33552
    -0.16382
    -0.15126
    -0.20570
    -0.15126
    -0.20989
    -0.18057
    -0.11357
    -0.18057
    -0.20989
    -0.13870
    -0.18057
    -0.04657
    -0.07588
    -0.13451
    -0.10101
    -0.13032
    -0.16801
    -0.08844
    -0.06751
    -0.18057
    -0.20570
    -0.11357
    -0.16801
    -0.19732
    -0.21826
    -0.15963
    -0.25595
    -0.13032
    -0.20989
    -0.27270
    -0.20151
    -0.32714
    -0.20989
    -0.20989
    -0.15126
    -0.16801
    -0.25595
    -0.18476
    -0.20570
    -0.16801
    -0.26433
    -0.31877
    -0.28108
    -0.21826
    -0.17220
    -0.25176
    -0.23501
    -0.26433
    -0.38158
    -0.27270
    -0.31877
    -0.36064
    -0.33552
    -0.42346
    -0.46115
    -0.40252
    -0.36902
    -0.39414
    -0.53653
    -0.57422
    -0.38158
     0.10838
     0.43920
     0.69465
     0.97523
     2.40323
     3.70979
     5.46443
     2.84712
     1.73320
     1.97190
     1.83789
     2.86806
     3.62184
     4.19975
     4.43844
     2.48279
    -1.41594
    -1.59601
    -1.21912
    -0.82548
    -0.04657
    -0.59515
    -2.03572
    -2.69737
    -2.70575
    -2.95701
    -2.66387
    -2.40423
    -1.95615
    -1.43688
    -1.13537
    -0.93436
    -0.63284
    -0.51978
    -0.43183
    -0.25595
    -0.37739
    -0.44440
    -0.38158
    -0.45277
    -0.43183
    -0.44021
    -0.43602
    -0.46115
    -0.44440
    -0.40671
    -0.37321
    -0.39414
    -0.33970
    -0.33970
    -0.30202
    -0.20570
    -0.28108
    -0.26014
    -0.05075
    -0.10101
    -0.04657
    -0.04657
    -0.01307
    -0.00888
    -0.02144
     0.04975
     0.07069
     0.19632
     0.15444
     0.14188
     0.15863
     0.28845
     0.17957
     0.16700
     0.25495
     0.28426
     0.26332
     0.19213
     0.24238
     0.22982
     0.23401
     0.19632
     0.16700
     0.20888
     0.17957
     0.13350
     0.10000
     0.03719
     0.04556
     0.02881
     0.11256
     0.10000
     0.07488
    -0.02982
     0.02044
     0.05813
    -0.08844
    -0.07588
    -0.07588
    -0.02563
     0.00369
    -0.06332
    -0.07169
    -0.04238
    -0.13451
    -0.17639
    -0.07169
    -0.08844
    -0.06332
    -0.03400
    -0.15963
    -0.07169
    -0.12195
    -0.10101
    -0.07588
    -0.10101
    -0.04238
    -0.00888
    -0.02144
    -0.04657
    -0.07588
    -0.16382
    -0.06332
     0.00369
    -0.03819
    -0.13870
    -0.07169
    -0.02982
    -0.05494
    -0.06751
    -0.13870
    -0.08426
    -0.01307
    -0.03400
    -0.04238
    -0.02563
     0.10838
    -0.08844
    -0.11776
     0.00787
     0.05394
     0.04975
     0.05394
     0.05394
     0.01625
    -0.01307
     0.07069
     0.09581
     0.05394
     0.08325
     0.03300
    -0.02982
     0.01625
    -0.02563
     0.06231
     0.09581
     0.11256
     0.09163
     0.05813
     0.16282
     0.18794
     0.30520
     0.74072
     1.09667
     1.21811
     1.76670
     1.13855
     0.74909
     0.72397
     0.91241
     0.31357
     0.79935
     1.14692
     0.71978
     0.20469
    -0.85060
    -1.45782
    -1.23587
    -1.07255
    -0.72497
    -0.88410
    -0.95948
    -0.78779
    -0.49465
    -0.23920
    -0.38996
    -1.25262
    -0.76685
     0.18376
     0.48946
     1.16367
     1.36049
     1.32699
     1.09248
     0.93335
     0.53552
     0.50621
     0.60671
     0.46852
     0.31357
     0.32195
     0.26332
     0.36383
     0.67790
    -0.15126
    -2.75600
    -2.87744
    -2.40005
    -1.36569
    -0.39414
     0.56902
     0.47271
    -1.62951
    -2.40005
    -2.44611
    -2.14878
    -1.85146
    -1.22749
    -0.87573
    -0.62866
    -0.38158
    -0.42346
    -0.55328
    -0.51559
    -0.52815
    -0.52815
    -0.54490
    -0.55746
    -0.50721
    -0.47790
    -0.29364
    -0.28108
    -0.25176
    -0.26433
    -0.15963
    -0.16382
    -0.05075
    -0.05913
    -0.04657
    -0.00888
     0.02044
     0.03719
     0.08325
     0.07488
     0.11675
     0.14188
     0.25495
     0.17957
     0.15444
     0.12932
     0.22563
     0.16282
     0.30101
     0.39314
     0.48108
     0.47271
     0.53133
     0.64021
     0.58577
     0.64440
     0.56483
     0.58577
     0.70722
     0.69884
     0.68209
     0.56483
     0.62765
     0.44758
     0.45177
     0.35964
     0.38058
     0.02881
     0.04975
     0.03300
     0.05813
     0.03300
    -0.08844
    -0.05494
     0.04975
     0.04556
     0.01206
    -0.01725
     0.02462
     0.06650
     0.00369
     0.21726
     0.07069
     0.07488
     0.05813
     0.25913
     0.22563
     0.15863
    -0.01725
     0.02044
     0.02881
     0.03300
     0.03300
    -0.08426
    -0.09263
    -0.16382
    -0.17639
    -0.15545
    -0.13451
    -0.15963
    -0.30620
    -0.20989
    -0.21407
    -0.26014
    -0.25595
    -0.28108
    -0.22245
    -0.22245
    -0.19314
    -0.17220
    -0.23501
    -0.12613
    -0.15126
    -0.08844
    -0.03400
    -0.12195
    -0.08844
    -0.12195
    -0.04238
     0.08325
     0.09581
     0.12932
     0.06650
     0.08325
     0.04975
     0.10838
     0.16700
     0.13769
     0.39733
     0.94591
     1.54894
     1.64107
     1.82114
     2.64611
     2.77174
     2.75918
     2.57074
     1.58663
     2.27760
     3.88986
     2.96857
     1.98446
     2.26503
     2.86387
     2.32366
     0.28007
    -0.53653
    -1.01811
    -0.44858
     0.73234
     0.10838
     0.36383
     0.56902
     0.17119
    -0.64122
    -0.01725
     0.64859
    -0.14288
    -0.40671
    -0.28527
    -0.82548
    -0.78779
     0.53971
     0.49783
    -0.86317
    -1.91846
    -1.73002
    -1.92684
    -2.28279
    -2.66387
    -2.77275
    -2.76856
    -2.67643
    -2.32886
    -2.05666
    -1.93521
    -1.65464
    -1.52482
    -1.34056
    -0.98461
    -0.85898
    -0.81291
    -0.77522
    -0.55746
    -0.51140
    -0.47790
    -0.43602
    -0.38158
    -0.34389
    -0.29364
    -0.20989
    -0.20570
    -0.25176
    -0.15963
    -0.20151
    -0.07169
     0.00787
    -0.06332
    -0.06751
    -0.01307
     0.01206
     0.04975
    -0.02144
    -0.08007
     0.06650
     0.04137
     0.04556
     0.05813
     0.03300
    -0.01307
     0.01206
     0.04137
     0.07906
     0.06650
     0.03719
     0.02044
     0.09163
     0.14188
     0.14607
     0.09163
     0.15444
     0.12094
     0.15444
     0.15025
     0.15863
     0.22563
     0.26751
     0.20888
     0.25076
     0.36383
     0.29264
     0.28007
     0.30101
     0.35126
     0.37220
     0.33451
     0.37220
     0.25913
     0.38476
     0.36383
     0.42664
     0.34708
     0.31776
     0.22563
     0.40989
     0.37639
     0.35126
     0.28426
     0.26751
     0.31357
     0.35126
     0.35964
     0.30101
     0.29682
     0.38476
     0.39733
     0.29682
     0.31776
     0.29264
     0.29264
     0.28845
     0.37639
     0.32614
     0.33451
     0.31776
     0.29682
     0.22982
     0.32195
     0.20051
     0.22144
     0.29682
     0.23820
     0.30520
     0.20469
     0.25076
     0.20051
     0.12513
     0.21726
     0.19632
     0.23401
     0.21726
     0.20051
     0.13769
     0.17119
     0.12513
     0.16282
     0.17119
     0.14188
     0.14188
     0.07488
     0.09581
     0.08744
     0.02044
     0.06650
     0.11675
     0.01625
     0.00369
     0.02462
     0.03300
     0.07069
     0.03300
     0.10419
     0.03300
     0.17957
     0.12932
     0.23401
     0.38058
     0.51877
     0.85379
     1.33118
     1.10923
     0.92916
     0.80772
     1.31024
     1.25999
     1.06317
     1.34374
     1.48613
     0.11256
     0.71140
     2.49117
     1.81695
     1.13017
     0.54808
    -0.15126
    -0.59934
     0.27588
     1.01710
     0.40570
     1.61594
     3.78098
    -1.23587
    -0.74591
    -0.65378
     0.21726
     0.44339
     0.28845
     0.67790
     0.66115
    -0.75010
    -1.26937
    -1.36988
    -0.90923
    -0.71660
    -0.70403
    -0.94692
    -1.21912
    -1.40338
    -1.49132
    -1.29450
    -1.19399
    -1.05161
    -1.04324
    -0.89248
    -0.81710
    -0.66634
    -0.59515
    -0.61609
    -0.56165
    -0.40671
    -0.48209
    -0.47790
    -0.42765
    -0.34808
    -0.45277
    -0.32714
    -0.32714
    -0.24339
    -0.24758
    -0.26014
    -0.23920
    -0.18895
    -0.18895
    -0.25176
    -0.11357
    -0.18895
    -0.16801
    -0.07588
    -0.16382
    -0.11357
    -0.17220
    -0.18895
    -0.14288
    -0.10938
    -0.13032
    -0.07169
    -0.10101
    -0.11776
    -0.11357
    -0.13451
    -0.13870
    -0.02144
    -0.06332
    -0.12195
    -0.05494
    -0.02144
    -0.08007
    -0.09682
    -0.09263
     0.01625
    -0.05075
    -0.07588
    -0.05913
    -0.04238
    -0.03819
    -0.15126
    -0.08007
    -0.06751
    -0.02982
    -0.05494
    -0.13032
    -0.07169
    -0.15545
    -0.14288
    -0.20989
    -0.11357
    -0.08007
    -0.10938
    -0.17220
    -0.21826
    -0.22245
    -0.18057
    -0.19732
    -0.18476
    -0.14707
    -0.20151
    -0.10101
    -0.07169
    -0.10519
    -0.13451
    -0.08426
    -0.08844
    -0.13451
     0.00369
    -0.06332
    -0.09263
    -0.02563
    -0.00050
    -0.06751
    -0.04657
     0.02881
    -0.02982
     0.02881
     0.02462
    -0.05913
    -0.09263
    -0.05913
    -0.03819
    -0.01307
    -0.07588
     0.00369
    -0.13032
    -0.12613
    -0.14288
    -0.12613
    -0.09263
    -0.10101
    -0.18895
    -0.22664
    -0.16801
    -0.26433
    -0.23083
    -0.32714
    -0.33970
    -0.36483
    -0.28527
    -0.33970
    -0.39833
    -0.35646
    -0.24758
    -0.12195
     0.09581
     0.56483
     0.93754
     0.89985
     0.33032
     0.06231
     0.51458
     0.89147
     1.35212
     2.08078
     1.13855
    -0.05913
    -0.29364
     0.34708
     1.33118
     2.03890
     1.44006
     0.28845
    -0.06751
    -0.04657
     0.69884
     0.81191
     0.68628
    -0.64122
    -1.40756
    -0.75010
    -0.95529
     0.32195
     1.59919
     1.70389
     1.03804
     0.38476
     0.72815
     0.98360
     1.20974
     1.13436
     1.08830
     1.62013
     1.04223
     0.32195
     0.51458
     0.28007
     0.19632
     0.90823
     0.86216
    -0.21826
    -1.59601
    -2.03991
    -2.09016
    -1.89752
    -1.83052
    -1.90171
    -1.77608
    -1.62532
    -1.42850
    -1.34056
    -1.33219
    -1.26518
    -1.13537
    -1.06836
    -0.95111
    -0.86735
    -0.80454
    -0.76685
    -0.62447
    -0.65797
    -0.55328
    -0.41508
    -0.44858
    -0.41927
    -0.18895
    -0.21826
    -0.17220
    -0.21407
    -0.18895
    -0.13451
    -0.03819
    -0.05075
    -0.03400
    -0.00469
     0.01206
    -0.03819
     0.04556
     0.02044
     0.01625
     0.02044
     0.14188
     0.14188
     0.05813
     0.10838
    -0.01307
     0.08325
     0.08744
     0.09163
     0.07069
     0.03300
     0.07488
     0.06231
     0.12513
     0.08325
     0.10000
    -0.00050
     0.04556
     0.10838
     0.00787
     0.07906
    -0.06332
     0.10838
     0.07906
     0.09163
     0.05394
    -0.00888
     0.01206
    -0.03400
     0.01625
     0.10000
     0.02462
     0.00369
    -0.00469
     0.11256
     0.07488
    -0.00888
     0.04137
    -0.00050
     0.06231
     0.07906
     0.14607
     0.09581
     0.08325
     0.07488
     0.05813
     0.11675
     0.13350
     0.05813
     0.15025
     0.15863
     0.18794
     0.22982
     0.11675
     0.12094
     0.20888
     0.20888
     0.27170
     0.29264
     0.25495
     0.28845
     0.30520
     0.37639
     0.43920
     0.38058
     0.40989
     0.46014
     0.40989
     0.41827
     0.44758
     0.38895
     0.39314
     0.60252
     0.82028
     0.85797
     0.95010
     1.26418
     1.51125
     1.98027
     1.60757
     1.64526
     2.69637
     3.34127
     2.38648
     1.70807
     1.69970
     1.30606
     2.29016
     2.26085
     1.62013
     1.34793
     0.82866
     0.41408
    -0.52396
    -1.30287
    -0.59934
     0.53971
     0.71140
    -1.93940
    -4.01230
    -1.73420
     0.69465
     1.81276
     2.20641
    -0.23083
    -1.43269
    -0.49046
    -0.46115
     0.08325
     0.68628
     0.23401
    -0.17220
    -0.41090
    -0.71660
    -0.91761
    -2.06084
    -2.50474
    -2.18647
    -1.74677
    -1.29450
    -1.40338
    -1.90590
    -2.04409
    -1.85146
    -1.39081
    -1.21074
    -0.77941
    -0.36064
     0.03719
     0.28007
     0.30939
     0.35126
     0.38058
     0.27588
     0.20051
     0.12932
     0.04556
    -0.06751
    -0.08844
    -0.08844
    -0.17639
    -0.32714
    -0.44021
    -0.53234
    -0.38577
    -0.51140
    -0.57840
    -0.59934
    -0.49465
    -0.49465
    -0.56584
    -0.43183
    -0.57422
    -0.46115
    -0.40671
    -0.36483
    -0.38577
    -0.40252
    -0.36064
    -0.43602
    -0.18057
    -0.14707
    -0.15126
    -0.23083
    -0.16801
    -0.16801
    -0.17639
    -0.22245
    -0.20989
    -0.11776
    -0.17220
    -0.13451
    -0.15126
    -0.18476
    -0.18057
    -0.17220
    -0.15963
    -0.03400
    -0.18057
    -0.18895
    -0.10101
    -0.05494
    -0.16382
    -0.07588
    -0.09682
    -0.09263
    -0.05913
    -0.04657
    -0.05075
    -0.01307
    -0.07588
    -0.06332
    -0.08844
     0.07906
    -0.01725
    -0.06332
    -0.04657
     0.01206
    -0.03400
     0.02881
    -0.01725
    -0.08426
     0.00787
     0.03300
     0.02462
    -0.02563
    -0.03819
    -0.07169
    -0.06751
     0.04137
     0.02881
     0.04556
    -0.00888
    -0.03819
     0.04975
     0.01206
     0.00787
     0.07488
     0.05394
     0.02881
     0.09581
     0.04556
    -0.00469
     0.06231
     0.03719
     0.07488
     0.12513
     0.10000
     0.06231
     0.04137
     0.16700
     0.13350
     0.09581
     0.03300
     0.11256
     0.17957
     0.19213
     0.13769
     0.18794
     0.20051
     0.12932
     0.13350
     0.22982
     0.18376
     0.17119
     0.18376
     0.11256
     0.17957
     0.15025
     0.07069
     0.14607
     0.08744
     0.11675
     0.06650
     0.08325
    -0.04657
    -0.00050
    -0.03819
     0.01206
     0.01625
     0.06650
    -0.12195
    -0.18895
    -0.18057
    -0.25176
    -0.13032
    -0.21407
    -0.10101
    -0.23920
    -0.07169
     1.12598
     2.98532
     4.51382
     5.20479
     4.52638
     4.00292
     3.61766
     2.52467
     2.46186
     2.65449
     3.91498
     4.91165
     4.28769
     2.79268
     1.64945
     0.96266
    -0.06332
    -1.32381
    -2.87744
    -2.87744
    -2.10272
    -1.86821
    -1.74258
    -2.48799
    -3.19152
    -2.86907
    -3.59354
    -1.98965
    -1.70908
    -1.52901
    -1.49969
    -1.45782
    -1.49551
    -1.33637
    -1.23587
    -1.33219
    -1.28612
    -1.18562
    -1.05161
    -1.01392
    -0.98461
    -0.87573
    -0.89248
    -0.84641
    -0.69985
    -0.59515
    -0.52815
    -0.50302
    -0.46952
    -0.36483
    -0.37739
    -0.32295
    -0.40671
    -0.31039
    -0.23083
    -0.35227
    -0.28527
    -0.34389
    -0.43183
    -0.40252
    -0.49046
    -0.54490
    -0.45277
    -0.49046
    -0.55328
    -0.52396
    -0.51140
    -0.46115
    -0.54909
    -0.41508
    -0.35646
    -0.30202
    -0.33552
    -0.26433
    -0.24339
    -0.21407
    -0.25176
    -0.15126
    -0.09682
    -0.10938
    -0.17639
    -0.14288
    -0.08426
    -0.01307
    -0.13870
    -0.05075
    -0.08007
    -0.20151
    -0.08007
    -0.09682
    -0.05494
    -0.17220
    -0.17220
    -0.18057
    -0.03819
    -0.10938
    -0.13451
    -0.15963
    -0.15126
    -0.11776
    -0.16382
    -0.19314
    -0.07588
    -0.10519
    -0.03819
    -0.13451
     0.02044
    -0.08426
    -0.05913
    -0.08844
    -0.00888
     0.03300
    -0.00469
     0.04975
    -0.02563
     0.01206
     0.03300
    -0.04238
     0.12094
     0.07488
     0.06650
     0.04137
     0.12932
     0.10000
     0.12094
     0.03719
     0.10000
     0.15863
     0.12094
     0.15863
     0.11256
     0.17119
     0.08325
     0.15025
     0.18376
     0.17119
     0.12094
     0.16700
     0.15025
     0.26332
     0.15025
     0.11675
     0.11675
     0.12932
     0.21726
     0.23820
     0.12932
     0.09581
     0.13350
     0.13769
     0.09163
     0.16700
     0.11675
     0.12094
     0.07069
     0.11675
     0.10838
     0.07906
     0.01625
     0.12513
     0.12094
     0.10838
     0.06231
     0.10419
     0.01625
     0.08325
     0.06231
     0.07906
     0.15863
     0.04137
     0.00369
     0.13769
     0.10419
    -0.02982
    -0.05075
     0.10419
     0.39733
     0.70303
     1.01292
     1.15111
     1.06736
     1.05479
     0.96685
     1.06317
     1.93840
     3.61347
     4.17881
     3.24914
     2.37391
     1.71645
     0.73653
     1.14692
     1.51963
     1.87558
     1.66620
     1.45262
     1.46100
     1.90071
     1.56988
    -0.46952
     1.82114
    -1.01811
    -1.01392
    -0.02982
     0.02881
     0.65696
     0.80353
     0.82866
     0.61927
    -0.27689
    -0.35227
     0.25076
    -0.02563
    -0.35227
    -0.57422
    -0.80873
    -0.71660
    -0.80035
    -0.80873
    -0.75010
    -0.55328
    -0.57003
    -0.64541
    -0.61190
    -0.51140
    -0.45277
    -0.31458
    -0.32295
    -0.33133
    -0.18057
    -0.26433
    -0.15545
    -0.05494
    -0.06751
    -0.00888
     0.03719
     0.10838
     0.15025
     0.15863
     0.18794
     0.13350
     0.20051
     0.25913
     0.31357
     0.33870
     0.28007
     0.25495
     0.11675
     0.23401
     0.25076
     0.06650
     0.09581
     0.15025
     0.12513
     0.03719
    -0.04657
    -0.08426
    -0.11776
    -0.05075
    -0.11776
    -0.15963
    -0.20570
    -0.13870
    -0.11357
     0.03300
    -0.00888
    -0.09682
    -0.11357
    -0.04657
     0.04137
     0.02881
    -0.02144
    -0.04657
     0.03300
     0.13769
     0.14188
     0.17957
     0.03719
     0.07069
     0.06650
     0.05813
     0.17538
     0.04975
     0.07488
     0.10000
     0.12094
     0.12513
     0.03719
     0.05394
     0.03719
     0.05813
     0.07488
     0.12932
    -0.02144
     0.04556
     0.01625
     0.01625
     0.11256
     0.05394
    -0.04657
    -0.03819
    -0.06751
     0.02044
    -0.08844
    -0.10101
    -0.13451
    -0.13451
    -0.06332
    -0.14288
    -0.08426
    -0.13870
    -0.14707
    -0.22664
    -0.14707
    -0.15963
    -0.22245
    -0.16382
    -0.23920
    -0.10938
    -0.23920
    -0.18476
    -0.25176
    -0.17220
    -0.19314
    -0.16801
    -0.16382
    -0.40252
    -0.52815
    -0.26433
    -0.22245
    -0.20151
    -0.30202
    -0.23501
    -0.26014
    -0.15545
    -0.28108
    -0.38996
    -0.32714
    -0.35227
    -0.30202
    -0.15126
    -0.09682
     0.08744
     0.52715
     1.07573
     1.06736
     0.88310
     0.79516
     1.25999
     1.51544
     1.51963
     0.76166
     0.18376
     0.65278
     1.02548
     1.84208
     2.19384
     1.57407
     0.09581
    -0.87154
    -0.54490
    -0.39414
    -0.11357
     0.35964
     0.35545
    -0.28108
    -0.64122
    -0.19314
    -0.15126
     0.64021
     0.43920
     0.06231
    -0.44858
     0.01625
     0.94173
     0.98360
    -0.82129
    -0.50721
     0.06650
    -0.29783
    -1.21493
    -1.66720
    -2.09016
    -2.09016
    -1.00555
    -0.82548
    -1.34056
    -1.62951
    -1.69233
    -1.52063
    -1.52901
    -1.31544
    -1.21074
    -0.83804
    -0.59515
    -0.22245
    -0.00050
     0.03719
     0.12094
     0.17538
     0.18794
     0.04137
     0.04975
    -0.06332
    -0.03400
    -0.03819
    -0.13032
    -0.03819
    -0.07169
    -0.11357
    -0.11357
    -0.00888
    -0.05075
    -0.03400
     0.04975
     0.09163
     0.19632
     0.06231
    -0.00469
     0.04975
     0.09581
     0.12513
     0.10838
    -0.02563
     0.01206
     0.02881
    -0.00888
     0.03300
     0.00369
    -0.00469
    -0.10938
    -0.14707
    -0.10519
    -0.13870
    -0.14288
    -0.16801
    -0.23920
    -0.14707
    -0.15545
    -0.17220
    -0.27270
    -0.28527
    -0.37739
    -0.32295
    -0.21826
    -0.32295
    -0.33133
    -0.33970
    -0.29364
    -0.21826
    -0.20989
    -0.14707
    -0.34389
    -0.32714
    -0.22245
    -0.07169
    -0.07169
    -0.07169
    -0.10101
    -0.11776
     0.09163
     0.03719
     0.04975
    -0.02982
    -0.00888
     0.02044
     0.03300
    -0.00888
     0.02881
    -0.05075
     0.00369
     0.04137
     0.04137
     0.07069
    -0.01307
    -0.08426
     0.04137
     0.05394
    -0.05913
    -0.06751
    -0.05913
     0.00787
    -0.06751
    -0.00469
     0.01625
    -0.01725
    -0.03819
     0.01206
     0.01206
     0.03300
    -0.00888
    -0.12195
    -0.02982
     0.04975
    -0.06751
    -0.04238
     0.02044
    -0.02982
    -0.09682
    -0.08844
    -0.06332
    -0.11357
    -0.11357
    -0.07169
     0.02881
    -0.11357
    -0.21826
    -0.11357
    -0.09682
    -0.15545
    -0.13032
    -0.10519
    -0.12613
    -0.05494
    -0.10101
    -0.10519
    -0.08844
     0.03719
     0.04975
     0.01625
    -0.15963
    -0.33970
     0.12513
     0.79935
     0.83703
     1.28093
     1.65363
     4.54314
     6.28521
     5.27179
     4.55989
     6.31034
     4.10343
     1.40656
     0.30101
     3.12770
     5.07916
     4.25837
     2.34879
     0.96266
     0.04137
    -2.51730
    -3.67310
    -3.60610
    -2.79788
    -3.00726
    -4.12118
    -3.93693
    -3.33390
    -2.83557
    -2.44192
    -3.27946
    -3.30459
    -2.32467
    -0.96786
    -0.40671
    -0.20151
    -0.36902
    -0.38996
    -0.56584
    -0.54490
    -0.58259
    -0.61190
    -0.54490
    -0.61190
    -0.54490
    -0.33970
    -0.33133
    -0.31458
    -0.31039
    -0.31458
    -0.26851
    -0.28108
    -0.23920
    -0.12195
    -0.19732
    -0.25595
    -0.19314
    -0.11776
    -0.11357
    -0.16801
    -0.15963
    -0.16382
    -0.10519
    -0.06332
    -0.13451
    -0.02563
    -0.10519
    -0.08007
     0.03719
     0.06650
     0.10838
    -0.01725
     0.02044
     0.12094
     0.16700
     0.13350
     0.12094
     0.13350
     0.14607
     0.25495
     0.30101
     0.41827
     0.44758
     0.46852
     0.37220
     0.42245
     0.39733
     0.33032
     0.41827
     0.34289
     0.33870
     0.27170
     0.34708
     0.28845
     0.28845
     0.12932
     0.15863
     0.09581
    -0.05494
     0.04137
     0.02881
    -0.08426
    -0.07588
     0.05394
     0.08744
     0.11256
     0.05813
     0.07488
     0.07488
     0.05813
     0.07069
     0.16282
     0.15025
     0.01625
     0.14607
     0.10419
     0.05394
    -0.02563
     0.10000
     0.06650
     0.03300
    -0.03400
     0.01206
     0.04137
    -0.01307
    -0.12195
    -0.12613
     0.03719
     0.04556
    -0.04238
    -0.10938
    -0.04238
    -0.06751
    -0.19314
    -0.02144
    -0.06751
    -0.09682
    -0.14707
    -0.06751
    -0.00050
    -0.13032
    -0.14707
    -0.17220
    -0.09682
    -0.09682
    -0.06751
    -0.11776
    -0.16382
    -0.15126
    -0.24339
    -0.12613
    -0.09263
    -0.18057
    -0.15963
    -0.21826
    -0.21826
    -0.22664
    -0.26014
    -0.26014
    -0.20989
    -0.20151
    -0.22664
    -0.23920
    -0.25176
    -0.26851
    -0.21826
    -0.28108
    -0.26433
    -0.20151
    -0.27270
    -0.18895
    -0.22664
    -0.20989
    -0.33970
    -0.20989
    -0.16382
    -0.25595
    -0.15963
    -0.22245
    -0.24339
    -0.30202
    -0.22245
    -0.26014
    -0.19314
    -0.17639
    -0.21407
    -0.17639
    -0.10938
    -0.17639
    -0.18057
    -0.18476
    -0.09682
    -0.09263
     0.01625
    -0.03400
    -0.13870
    -0.01307
    -0.03400
     0.11675
     0.14188
     0.12094
     0.07906
     0.08744
     0.15444
     0.33451
     0.25076
     0.27588
     0.23820
     0.40570
     0.87054
     1.46937
     1.70389
     1.46519
     1.74157
     2.26503
     3.64278
     3.37477
     2.54142
     2.03890
     1.46519
     1.48194
     1.83789
     2.58330
     2.48279
     4.55989
     0.32614
    -1.20656
    -2.14878
    -1.32800
    -0.23501
    -0.66216
    -1.85565
    -2.34142
    -1.42432
    -1.82633
    -2.08597
    -1.79283
    -1.68814
    -1.68395
    -1.52482
    -1.45782
    -1.11443
    -0.71660
    -0.57003
    -0.47790
    -0.50721
    -0.51140
    -0.56584
    -0.44021
    -0.53653
    -0.64959
    -0.70822
    -0.65378
    -0.74172
    -0.70822
    -0.77941
    -0.77941
    -0.72916
    -0.60353
    -0.66634
    -0.59934
    -0.70403
    -0.65797
    -0.59934
    -0.48627
    -0.46534
    -0.44440
    -0.40671
    -0.33970
    -0.28527
    -0.31039
    -0.29364
    -0.31458
    -0.22245
    -0.18057
    -0.10101
    -0.20151
    -0.21826
    -0.11357
    -0.08844
    -0.11776
     0.04137
    -0.08426
    -0.06332
     0.01206
    -0.04238
     0.07488
     0.02462
     0.01625
     0.02044
     0.08325
     0.23401
     0.13350
     0.08744
     0.01625
     0.01625
    -0.01307
     0.05813
     0.01625
    -0.13032
    -0.13451
    -0.07588
     0.02044
    -0.01725
    -0.14707
    -0.13032
    -0.13451
    -0.00888
    -0.01725
    -0.01307
    -0.02563
     0.03719
     0.05813
     0.08325
     0.16700
    -0.00050
    -0.05913
    -0.04657
    -0.04657
    -0.04657
    -0.06332
    -0.13032
    -0.15963
    -0.18057
    -0.25595
    -0.26014
    -0.34389
    -0.38996
    -0.35227
    -0.24339
    -0.26851
    -0.26433
    -0.32714
    -0.24758
    -0.14288
    -0.22664
    -0.13032
    -0.10519
    -0.06332
    -0.04238
     0.02881
    -0.01725
    -0.06332
    -0.01307
    -0.08007
    -0.02563
     0.04556
     0.01206
    -0.02144
    -0.09682
    -0.02982
    -0.02144
    -0.12195
    -0.14707
    -0.19314
    -0.14707
    -0.14288
    -0.19314
    -0.13451
    -0.32714
    -0.20989
    -0.28108
    -0.10101
    -0.24758
    -0.27270
    -0.20151
    -0.26433
    -0.20570
    -0.17220
    -0.25176
    -0.22245
    -0.29783
    -0.18476
    -0.15963
    -0.18895
    -0.29783
    -0.20989
    -0.35646
    -0.25595
    -0.31458
    -0.28527
    -0.38577
    -0.42346
    -0.30202
    -0.41927
    -0.35227
    -0.44858
    -0.36902
    -0.40671
    -0.38158
    -0.38996
    -0.40252
    -0.29783
    -0.26433
    -0.28527
    -0.25176
    -0.18057
    -0.18476
    -0.13032
     0.01625
     0.05813
     0.09163
     0.46014
     0.98779
     1.43169
     1.45681
     1.60338
     1.86720
     2.40323
     3.02719
     3.29939
     3.58416
     4.05318
     3.48365
     1.16786
     0.38895
     0.58159
     0.39314
    -0.03400
     1.02129
     2.72149
     3.68047
     3.09001
     0.82866
    -2.98632
    -2.30792
    -1.93103
    -0.51140
     0.58159
     0.02044
     0.35545
    -0.09263
    -0.18057
     0.14188
    -0.26851
    -0.31458
    -0.65797
    -0.97623
    -1.25681
    -1.24424
    -1.30287
    -1.25262
    -1.17724
    -0.80035
    -0.64959
    -0.54071
    -0.50302
    -0.46115
    -0.42346
    -0.38158
    -0.37321
    -0.38158
    -0.34808
    -0.36064
    -0.21826
    -0.22245
    -0.15545
    -0.11357
    -0.17220
    -0.15963
    -0.03819
     0.11675
     0.04975
    -0.06751
     0.00369
     0.03719
     0.08325
     0.12932
     0.17538
     0.15025
     0.13350
     0.12513
     0.12094
     0.13769
     0.14188
     0.11256
     0.12513
     0.18794
     0.26751
     0.16282
     0.16700
     0.15025
     0.13769
     0.15025
     0.09581
     0.21307
     0.20888
     0.17538
     0.12094
     0.16700
     0.15863
     0.10419
     0.13350
     0.15025
     0.09163
     0.06231
     0.01625
     0.14607
     0.12513
     0.02044
     0.09581
     0.09163
     0.16282
     0.12932
     0.04556
     0.04556
     0.17957
     0.05394
     0.01625
     0.23401
     0.11256
     0.00369
     0.07069
     0.14607
     0.11675
     0.07488
     0.02881
     0.02881
     0.04975
     0.02881
     0.04137
    -0.01725
    -0.00050
     0.00369
     0.04556
     0.13350
     0.12932
     0.17538
     0.10838
     0.25076
     0.35545
     0.38895
     0.28426
     0.39733
     0.29682
     0.39733
     0.40989
     0.39733
     0.32614
     0.36801
     0.38058
     0.30520
     0.25076
     0.20888
     0.12513
     0.00787
    -0.12195
    -0.08844
    -0.05494
     0.09581
    -0.01725
    -0.06332
    -0.09682
    -0.10519
    -0.14288
    -0.05494
    -0.03400
    -0.04238
     0.05394
     0.01206
     0.12513
     0.07488
     0.06650
     0.04556
     0.03300
     0.04137
     0.04975
     0.08744
     0.04975
    -0.00888
     0.02044
     0.03300
     0.07488
     0.02044
     0.05813
     0.01206
     0.06231
     0.06231
     0.04556
     0.07069
     0.06231
     0.10838
     0.09163
     0.09163
     0.10000
     0.04137
     0.01625
     0.15863
     0.15025
     0.02462
    -0.02982
    -0.11776
    -0.17220
     0.04556
     0.34708
     0.79935
     0.76584
     0.38895
     1.17624
     2.03471
     2.10172
     2.05984
     3.09838
     1.75833
     1.45681
     1.21811
     0.66953
     0.67371
     1.74157
     5.52305
     5.29692
     0.66534
    -1.88496
    -1.39500
     0.11256
    -1.03486
    -1.83471
    -0.04657
    -0.29364
    -0.97623
    -0.82966
    -1.22749
    -1.46200
    -1.55832
    -1.77608
    -1.69651
    -1.47457
    -1.16049
    -0.90504
    -0.72497
    -0.61190
    -0.44440
    -0.42765
    -0.46115
    -0.55746
    -0.56584
    -0.54490
    -0.57003
    -0.54909
    -0.51140
    -0.57422
    -0.53234
    -0.45277
    -0.40252
    -0.43602
    -0.41508
    -0.42765
    -0.44021
    -0.26433
    -0.21826
    -0.28945
    -0.33552
    -0.29783
    -0.19732
    -0.26433
    -0.11776
    -0.18057
    -0.20151
    -0.15545
    -0.14288
    -0.20570
    -0.28527
    -0.15963
    -0.26851
    -0.19314
    -0.08007
    -0.21407
    -0.28945
    -0.29783
    -0.29364
    -0.26433
    -0.23920
    -0.32714
    -0.33133
    -0.36483
    -0.39833
    -0.33552
    -0.31877
    -0.39414
    -0.36064
    -0.40671
    -0.37739
    -0.38158
    -0.44440
    -0.40671
    -0.44021
    -0.44858
    -0.47790
    -0.29364
    -0.36483
    -0.37321
    -0.44440
    -0.34808
    -0.30620
    -0.46952
    -0.37321
    -0.39833
    -0.31458
    -0.21826
    -0.26014
    -0.33133
    -0.26014
    -0.24758
    -0.22664
    -0.21407
    -0.15963
    -0.20989
    -0.18476
    -0.11776
    -0.08426
    -0.10938
    -0.10938
    -0.09263
     0.02044
    -0.00888
     0.00369
    -0.03819
    -0.12613
    -0.06751
    -0.08426
     0.10419
    -0.04238
    -0.05494
     0.00369
     0.10838
     0.14188
     0.17538
     0.00369
     0.12932
     0.28845
     0.46014
     0.49783
     0.51458
     0.42664
     0.34289
     0.43083
     0.56065
     0.55646
     0.38058
     0.45596
     0.43502
     0.43502
     0.29264
     0.24657
     0.01206
     0.06650
     0.03300
    -0.04657
     0.03719
    -0.04238
    -0.09682
    -0.11357
    -0.18057
    -0.06751
    -0.03400
    -0.07588
    -0.03400
     0.10000
     0.11256
    -0.00888
    -0.00469
     0.03719
     0.10000
     0.18376
     0.14607
     0.09581
     0.06231
     0.02462
     0.01206
     0.04137
     0.09163
     0.05813
    -0.06332
    -0.05075
     0.06650
     0.02044
     0.04137
     0.00787
     0.34708
     0.44758
     0.54808
     1.15530
     1.71226
     2.13940
     1.95096
     1.90071
     2.57074
     3.54228
     3.95686
     3.14864
     1.54894
     1.43587
     2.87225
     3.54228
     4.91584
     8.38743
     2.42417
    -1.03486
    -1.44944
    -1.33637
    -1.39081
    -0.51978
    -0.68310
    -0.61190
    -0.59097
    -2.57593
    -4.05418
    -3.53072
    -3.26271
    -3.10358
    -3.07845
    -2.53405
    -2.11110
    -1.91009
    -1.47876
    -1.29031
    -0.96786
    -0.63703
    -0.27270
    -0.02144
    -0.05494
    -0.00050
     0.00369
     0.01206
    -0.02563
    -0.17220
    -0.19314
    -0.19314
    -0.18895
    -0.15545
    -0.21826
    -0.23083
    -0.23501
    -0.26433
    -0.18057
    -0.17639
    -0.10101
    -0.18057
    -0.22664
    -0.08426
    -0.12613
    -0.08426
    -0.11357
    -0.11357
    -0.03819
     0.01625
    -0.05913
    -0.09682
     0.02044
    -0.08426
     0.02462
     0.10419
     0.11675
     0.04975
     0.10838
     0.09163
     0.15444
     0.07069
     0.07488
     0.09581
     0.24238
     0.15444
     0.18376
     0.15025
     0.16700
     0.15444
     0.14607
     0.10838
     0.19632
     0.12094
     0.02462
     0.09581
     0.12513
     0.07906
     0.10419
     0.02044
     0.11675
     0.11675
     0.05813
     0.08325
     0.01206
     0.04975
    -0.03819
     0.10419
     0.12513
     0.02881
     0.02044
     0.05813
     0.13350
     0.10000
     0.06231
     0.02462
    -0.00888
     0.09581
     0.10838
     0.07488
     0.01206
     0.06650
    -0.04657
     0.07069
     0.13350
     0.08325
     0.03719
    -0.00469
     0.00369
    -0.00469
    -0.05075
    -0.04657
    -0.06332
    -0.13032
    -0.07169
    -0.05913
    -0.08426
    -0.08007
    -0.08007
     0.00787
     0.06650
     0.06231
     0.08744
     0.11256
     0.22144
     0.25913
     0.32195
     0.26332
     0.27170
     0.26332
     0.28007
     0.20888
     0.14607
     0.24657
     0.17957
     0.08325
     0.10838
     0.03300
    -0.03819
    -0.15545
    -0.24758
    -0.20989
    -0.33552
    -0.32295
    -0.33552
    -0.29783
    -0.24758
    -0.26433
    -0.26851
    -0.18476
    -0.20989
    -0.20570
    -0.06751
    -0.05494
    -0.08844
    -0.08426
     0.04975
     0.10419
     0.17119
     0.22144
     0.23401
     0.35545
     0.15025
     0.44758
     0.97942
     1.31443
     1.75414
     1.41075
     1.13855
     1.00035
     1.94677
     2.57911
     2.07659
     1.50288
     1.02548
     1.63688
     2.40323
     2.29016
     1.72901
     1.28512
     1.42750
     1.38143
     1.92164
     0.46852
    -0.95111
    -1.12699
    -1.44107
     4.19137
     1.91746
    -1.00136
    -2.18647
    -2.00640
    -1.31125
    -0.96367
    -0.95529
    -1.17724
    -1.57507
    -1.70908
    -1.52482
    -1.44107
    -1.82215
    -1.67139
    -1.66720
    -1.60439
    -1.49551
    -1.41594
    -1.04742
    -0.81291
    -0.71660
    -0.50302
    -0.52396
    -0.41927
    -0.38577
    -0.39414
    -0.40252
    -0.31877
    -0.36483
    -0.30202
    -0.23501
    -0.18476
    -0.20989
    -0.24339
    -0.21407
    -0.26433
    -0.25176
    -0.23083
    -0.26851
    -0.26433
    -0.22664
    -0.21407
    -0.27689
    -0.23501
    -0.31039
    -0.26851
    -0.24758
    -0.24758
    -0.25595
    -0.30620
    -0.21826
    -0.36483
    -0.23920
    -0.39833
    -0.26433
    -0.20989
    -0.26014
    -0.20989
    -0.26851
    -0.23920
    -0.30202
    -0.36064
    -0.20151
    -0.23083
    -0.23501
    -0.22664
    -0.14707
    -0.18476
    -0.27270
    -0.20989
    -0.20151
    -0.09682
    -0.20151
    -0.23083
    -0.08426
    -0.10101
    -0.15963
    -0.16382
    -0.08844
    -0.03819
    -0.02982
    -0.03819
    -0.05494
    -0.03819
    -0.09263
    -0.04657
    -0.00050
     0.02462
    -0.02144
    -0.00469
    -0.05075
     0.02881
     0.01625
    -0.08844
    -0.01307
     0.05813
    -0.10938
    -0.02982
     0.05394
     0.03300
    -0.01307
    -0.09263
    -0.02982
     0.10000
     0.08744
    -0.03819
    -0.02563
    -0.02982
    -0.06332
     0.01206
    -0.00050
     0.04975
    -0.08426
    -0.00888
     0.05394
     0.02462
     0.05394
    -0.07169
    -0.01307
     0.03719
     0.02881
     0.04556
    -0.01725
    -0.10101
    -0.04238
    -0.00888
    -0.02563
     0.04556
    -0.00888
    -0.08844
    -0.10938
    -0.10519
    -0.02982
    -0.08844
    -0.07588
    -0.04238
     0.05394
    -0.02563
    -0.06751
    -0.16801
    -0.10519
    -0.04657
     0.02881
     0.00787
     0.14607
     0.27588
     0.52715
     0.83703
     0.80772
     1.10086
     1.47775
     1.68295
     1.52381
     1.32699
     1.18880
     0.94591
     1.54057
     1.75833
     1.21811
     0.29682
     2.05984
     2.39904
     2.11847
     1.54057
     0.09581
     0.67371
     1.15949
     0.99617
     1.43587
     0.33870
    -3.08683
     0.08325
     0.66534
     1.22230
    -0.16801
    -1.29868
    -0.72497
    -1.88496
    -2.47124
    -1.76352
    -1.39081
    -1.14374
    -1.24843
    -1.40338
    -1.42850
    -1.20237
    -1.02230
    -0.84641
    -0.70822
    -0.54909
    -0.62447
    -0.40252
    -0.23083
    -0.28108
    -0.23501
    -0.12195
    -0.13870
    -0.19732
    -0.25595
    -0.24339
    -0.26851
    -0.17220
    -0.09682
    -0.15963
    -0.17639
    -0.13451
    -0.08007
    -0.08426
    -0.01725
     0.01206
    -0.02563
    -0.12613
    -0.02144
    -0.10938
    -0.06751
    -0.07169
    -0.19732
    -0.06751
    -0.04657
    -0.06332
    -0.05913
    -0.11776
    -0.15963
    -0.15963
    -0.13870
    -0.06332
    -0.13870
    -0.10938
    -0.10101
    -0.05494
    -0.04238
    -0.13870
    -0.13451
    -0.06751
    -0.08426
    -0.07588
    -0.05913
    -0.05494
    -0.01725
    -0.02563
    -0.04238
    -0.00888
     0.07488
     0.00369
     0.02462
     0.15025
     0.14188
     0.11675
     0.00369
     0.09163
     0.13350
     0.16700
     0.19632
     0.17538
     0.20051
     0.15444
     0.25913
     0.24238
     0.30101
     0.17538
     0.23401
     0.33451
     0.29682
     0.29682
     0.22563
     0.18376
     0.28845
     0.32614
     0.23820
     0.09163
     0.13769
     0.08744
     0.01206
     0.01206
     0.06231
    -0.03400
    -0.09682
    -0.09263
    -0.11357
    -0.11776
    -0.20151
    -0.22245
    -0.18057
    -0.20151
    -0.10519
    -0.22245
    -0.21826
    -0.31458
    -0.21407
    -0.15963
    -0.05075
    -0.06751
    -0.09263
    -0.11776
    -0.02982
     0.00369
    -0.04238
     0.00787
    -0.00050
     0.05394
     0.16700
     0.11256
     0.12932
     0.10419
     0.12513
     0.09163
     0.10419
     0.10838
     0.08325
     0.02881
    -0.02563
    -0.04657
    -0.08426
    -0.05494
    -0.09263
    -0.02982
     0.19213
     0.27588
     0.58159
     0.94591
     0.71559
     0.68628
     0.93754
     1.38562
     1.35212
     1.54475
     1.33537
     0.87891
     1.24743
     1.50706
     1.22649
     1.46937
     1.88396
     1.79601
     1.84627
     1.20136
    -0.04657
     0.63184
     1.00454
     2.21897
     2.13940
     0.08744
    -1.38663
     0.22144
     0.71559
     0.10838
    -0.76266
    -1.01392
    -2.17810
    -1.86821
    -0.33133
     0.22563
    -1.04324
    -2.10691
    -2.24510
    -1.93103
    -1.86402
    -1.70070
    -1.31125
    -0.89667
    -0.73753
    -0.44440
    -0.51140
    -0.62028
    -0.57003
    -0.62447
    -0.52396
    -0.51140
    -0.56584
    -0.57422
    -0.59934
    -0.37739
    -0.29783
    -0.22245
    -0.27270
    -0.23501
    -0.20570
    -0.21826
    -0.13870
    -0.06751
    -0.12195
    -0.00469
     0.11256
     0.11256
     0.10419
     0.07906
    -0.08844
     0.07906
     0.19632
     0.07906
     0.09163
     0.06650
     0.10419
     0.06231
     0.15863
     0.07069
     0.18794
     0.12094
     0.18376
     0.14188
     0.11675
     0.11256
     0.10000
     0.17119
     0.15025
     0.14607
     0.17119
     0.10838
     0.16700
     0.09163
     0.02044
     0.14607
     0.03300
     0.15025
     0.10000
     0.09581
     0.03300
     0.04975
     0.02462
     0.05813
     0.07069
     0.09163
     0.01206
     0.00787
    -0.01307
     0.07488
     0.07906
    -0.03819
     0.02881
     0.08744
     0.20469
     0.10838
     0.00787
     0.07069
     0.05394
     0.01625
     0.04556
     0.17957
     0.08325
     0.05394
     0.11675
     0.09163
     0.11675
     0.06650
     0.04137
     0.05813
     0.12094
     0.08744
     0.02881
     0.04137
     0.09163
     0.02881
     0.07069
     0.12932
     0.02881
     0.03719
     0.07069
     0.05394
     0.03300
     0.08325
     0.04556
     0.05813
     0.05394
    -0.01307
    -0.05494
    -0.06332
     0.08325
     0.15025
     0.01625
    -0.00050
     0.04975
     0.03719
     0.10419
     0.03719
     0.00787
     0.06650
     0.10838
     0.14607
     0.07069
     0.11675
     0.15444
     0.08325
     0.06231
     0.03300
     0.12094
     0.15444
     0.06231
    -0.03400
     0.00369
    -0.00050
    -0.08007
    -0.09263
    -0.20151
    -0.17220
    -0.23083
    -0.20151
    -0.38158
    -0.38158
    -0.32714
    -0.56165
    -0.58259
     0.30520
     1.38562
     1.73739
     2.47442
     3.06069
     2.74662
     2.38648
     1.81695
     1.54894
     2.82618
     3.00626
     2.75918
     2.55817
     2.31529
     1.92164
     1.47356
     0.39733
     0.14188
    -0.78360
    -0.99717
    -0.59097
    -1.18143
    -2.40842
    -2.00640
    -1.98547
    -1.70489
    -3.42603
    -3.57679
    -0.50302
     0.85797
     0.07069
    -1.29450
    -1.66720
    -1.62951
    -1.45363
    -0.69985
    -0.33133
    -0.08844
     0.04556
    -0.04657
     0.02462
    -0.11357
    -0.14707
    -0.14707
    -0.29364
    -0.14707
    -0.28108
    -0.14288
    -0.18057
    -0.08426
    -0.13032
    -0.08007
    -0.08844
     0.02881
    -0.02563
    -0.06332
    -0.11357
    -0.08007
     0.01206
    -0.02563
    -0.01725
    -0.06751
    -0.13451
    -0.13870
    -0.14707
    -0.17639
    -0.09263
    -0.17639
    -0.11357
    -0.13032
    -0.22664
    -0.24339
    -0.19314
    -0.24758
    -0.21826
    -0.15545
    -0.25595
    -0.20989
    -0.23501
    -0.19314
    -0.27689
    -0.21826
    -0.26851
    -0.18057
    -0.28108
    -0.12613
    -0.23920
    -0.26433
    -0.21826
    -0.29783
    -0.22245
    -0.19314
    -0.21826
    -0.15963
    -0.23083
    -0.24758
    -0.21407
    -0.23501
    -0.14288
    -0.21407
    -0.15963
    -0.18057
    -0.22664
    -0.18895
    -0.15963
    -0.13451
    -0.13451
    -0.11357
    -0.18057
    -0.14707
    -0.24339
    -0.10101
    -0.14288
    -0.22245
    -0.08426
    -0.08426
    -0.18895
    -0.15126
    -0.09682
    -0.05494
    -0.17639
    -0.18895
    -0.16382
    -0.08844
    -0.08007
    -0.09682
    -0.11776
    -0.13032
    -0.11776
    -0.11357
    -0.12613
    -0.05494
    -0.13451
    -0.14288
    -0.09263
    -0.09263
    -0.19732
    -0.17220
    -0.10101
    -0.03400
    -0.15126
    -0.10101
    -0.13451
    -0.25176
    -0.08844
    -0.13451
    -0.15545
    -0.11776
    -0.13451
    -0.19314
    -0.16801
    -0.20989
    -0.11776
    -0.15126
    -0.28527
    -0.21407
    -0.20151
    -0.14707
    -0.18895
    -0.25595
    -0.22664
    -0.18057
    -0.25595
    -0.09263
    -0.17639
    -0.14707
    -0.18476
    -0.07169
    -0.13451
    -0.13032
    -0.09682
    -0.14288
    -0.01307
     0.04137
     0.01206
    -0.03400
    -0.02563
     0.01625
    -0.05913
     0.02044
     0.05394
     0.01625
     0.01206
    -0.02982
     0.04975
    -0.08426
    -0.05494
    -0.00888
    -0.00469
     0.07488
    -0.02563
    -0.05075
    -0.11357
    -0.10519
    -0.05075
    -0.09682
     0.03719
    -0.02982
    -0.00050
    -0.01307
     0.04137
     0.07069
    -0.00469
     0.07069
     0.01206
     0.12513
     0.15025
     0.20469
     0.15025
     0.16700
     0.27588
     0.17119
     0.25495
     0.40152
     0.43920
     0.35545
     0.25076
     0.09163
    -0.01307
    -0.11357
    -0.10519
    -0.16801
    -0.14707
    -0.07588
    -0.15545
    -0.39833
    -0.50721
    -0.43602
    -0.46115
    -0.49046
    -0.29364
    -0.18895
     0.22563
    -0.01307
    -0.02144
     0.61090
     0.58159
     1.87139
     2.62936
     7.08506
     8.71826
     6.96362
     0.79097
    -0.79197
     0.25076
     1.99702
     3.38315
     3.65535
     3.74329
     2.99788
     1.55732
    -1.77608
    -3.48466
    -3.44278
    -3.40509
    -3.95786
    -3.86992
    -3.44278
    -3.09939
    -2.75600
    -2.61781
    -2.29954
    -1.97290
    -1.57926
    -1.21912
    -0.68728
    -0.41927
    -0.34808
    -0.13032
    -0.04657
    -0.02144
     0.09581
     0.11675
     0.13350
     0.09163
     0.02881
    -0.01725
     0.07488
     0.09581
     0.08325
     0.03719
     0.12932
     0.16282
     0.08744
     0.10419
     0.01206
     0.15025
     0.11256
     0.16700
     0.08325
     0.10419
     0.09581
     0.07488
     0.12932
     0.16282
     0.03719
     0.09581
     0.10838
     0.12513
     0.12513
     0.02881
     0.03719
     0.17538
     0.22563
     0.17538
     0.14607
     0.05394
     0.07069
     0.15025
     0.10419
     0.24238
     0.20469
     0.18794
     0.19632
     0.21726
     0.21726
     0.16700
     0.19213
     0.15444
     0.20469
     0.28426
     0.28426
     0.22982
     0.18794
     0.09581
     0.16700
     0.10419
     0.20888
     0.12513
     0.07906
     0.09581
     0.15444
     0.10419
    -0.01725
     0.09163
     0.04975
     0.05813
     0.08744
     0.06231
     0.10838
     0.05813
     0.03719
     0.13350
     0.09581
     0.07069
     0.05813
     0.07906
     0.12094
    -0.02144
     0.10838
    -0.06332
     0.07906
     0.00787
    -0.00888
    -0.06332
    -0.10938
    -0.06332
    -0.20151
    -0.01307
    -0.04657
    -0.06332
    -0.10519
    -0.08844
    -0.08844
    -0.13870
    -0.12613
    -0.12195
    -0.18895
    -0.14288
    -0.08007
    -0.18895
    -0.20151
    -0.26433
    -0.20151
    -0.23920
    -0.17220
    -0.23920
    -0.32714
    -0.35646
    -0.30620
    -0.30202
    -0.32295
    -0.38158
    -0.33970
    -0.35227
    -0.27689
    -0.26433
    -0.40671
    -0.36902
    -0.36902
    -0.46534
    -0.41508
    -0.32295
    -0.31458
    -0.48627
    -0.40671
    -0.38996
    -0.37321
    -0.40671
    -0.37739
    -0.41090
    -0.39414
    -0.38158
    -0.34389
    -0.38996
    -0.41508
    -0.49046
    -0.40252
    -0.26851
    -0.28945
    -0.42346
    -0.43183
    -0.41927
    -0.43602
    -0.43183
    -0.33133
    -0.45696
    -0.62028
    -0.46952
    -0.49884
    -0.38158
    -0.36064
    -0.43183
    -0.44858
    -0.42765
    -0.44021
    -0.53653
    -0.60353
    -0.47790
    -0.45277
    -0.46952
    -0.57840
    -0.67891
    -0.82548
    -0.59934
    -0.38158
    -0.29783
     0.27170
     1.03804
     0.76584
     0.61090
     1.00873
     1.23486
     2.30272
     2.63355
     2.47861
     2.18128
     1.74157
     0.98360
     0.79097
     0.68628
     0.58159
     0.65696
    -0.58259
    -2.60105
     0.04556
     0.65696
    -1.57926
    -2.68481
    -2.98213
    -2.68481
    -2.50055
    -2.15716
    -1.83471
    -1.54576
    -1.44107
    -1.16887
    -0.96367
    -0.72916
    -0.62028
    -0.65378
    -0.70403
    -0.68310
    -0.49465
    -0.57003
    -0.55328
    -0.54909
    -0.46115
    -0.46534
    -0.50302
    -0.46952
    -0.47371
    -0.37321
    -0.41090
    -0.40252
    -0.33970
    -0.34808
    -0.45696
    -0.44440
    -0.38996
    -0.28527
    -0.32295
    -0.32714
    -0.41508
    -0.41927
    -0.36064
    -0.41927
    -0.33970
    -0.30620
    -0.45277
    -0.45696
    -0.54490
    -0.41927
    -0.32714
    -0.27270
    -0.18476
    -0.14288
    -0.11776
    -0.04238
    -0.05075
     0.00787
     0.04556
     0.00787
     0.14188
     0.22982
     0.25076
     0.26751
     0.17957
     0.07906
     0.14188
     0.05394
     0.01206
     0.02044
    -0.08426
    -0.18057
    -0.15126
    -0.20989
    -0.28527
    -0.31039
    -0.25176
    -0.23920
    -0.24758
    -0.20570
    -0.27689
    -0.18476
    -0.20989
    -0.21407
    -0.20151
    -0.15126
    -0.11357
    -0.16801
    -0.09263
    -0.04657
    -0.15545
    -0.17639
    -0.10519
    -0.08844
    -0.13032
    -0.07588
    -0.12195
    -0.23083
    -0.16801
    -0.15963
    -0.24758
    -0.22664
    -0.22664
    -0.17220
    -0.21826
    -0.23501
    -0.25176
    -0.26851
    -0.28945
    -0.19732
    -0.22664
    -0.23083
    -0.27270
    -0.32295
    -0.22664
    -0.23083
    -0.29364
    -0.21407
    -0.15963
    -0.21407
    -0.18895
    -0.20570
    -0.21826
    -0.24339
    -0.26014
    -0.26014
    -0.17220
    -0.17220
    -0.11776
    -0.20989
    -0.17639
    -0.17639
    -0.26851
    -0.13032
    -0.15126
    -0.14707
    -0.10519
    -0.21407
    -0.10101
    -0.20989
    -0.13451
    -0.10938
    -0.05075
    -0.10101
    -0.20570
    -0.08007
    -0.24758
    -0.11357
    -0.22245
    -0.18476
    -0.09263
    -0.18476
    -0.18057
    -0.26014
    -0.14288
    -0.11357
    -0.22245
    -0.18057
    -0.18895
    -0.14288
    -0.08007
    -0.13870
    -0.09682
    -0.02982
    -0.08426
    -0.19732
    -0.11357
    -0.29783
    -0.18895
     0.04975
    -0.21407
    -0.10519
     0.07069
     1.70807
     2.76756
     2.72568
     2.67543
     2.08496
     2.08078
     2.24410
     2.10590
     2.50373
     2.81781
     2.53723
     2.28597
     2.62099
     3.21564
     0.79097
    -2.03991
    -0.93017
    -0.32295
    -1.09349
    -1.65464
    -1.83052
    -1.57088
    -2.31210
    -2.79369
    -2.54243
    -2.14041
    -1.80121
    -1.57926
    -1.55413
    -1.24424
    -0.95948
    -0.87573
    -0.64122
    -0.51978
    -0.39414
    -0.17639
    -0.08844
    -0.00888
     0.08325
    -0.02563
     0.00369
     0.00369
     0.04975
     0.00369
    -0.00050
    -0.01725
     0.03719
     0.01625
    -0.03819
    -0.05494
     0.02462
     0.03300
     0.02881
    -0.01307
    -0.06751
    -0.10101
    -0.05494
    -0.15126
    -0.05494
    -0.12195
    -0.18895
    -0.07588
    -0.14707
    -0.04657
    -0.08844
    -0.10101
    -0.19732
    -0.08007
    -0.05494
    -0.02563
    -0.08844
    -0.05913
    -0.02982
    -0.02982
     0.02462
     0.20051
     0.06650
     0.07488
     0.12932
     0.15025
     0.04556
    -0.01725
     0.06231
     0.02462
     0.01206
     0.11256
    -0.01725
     0.03300
    -0.09682
     0.02462
    -0.08426
     0.02462
     0.04556
    -0.07588
    -0.05494
    -0.03400
     0.02044
    -0.09263
     0.02044
     0.10838
     0.11256
     0.15863
     0.11256
     0.03719
     0.13350
     0.04975
     0.11256
     0.16700
     0.12513
     0.10419
     0.08744
     0.18794
     0.16700
     0.11256
     0.10000
     0.11256
     0.11256
     0.13769
     0.11675
     0.07069
     0.06650
     0.06650
     0.04137
     0.10838
     0.18794
     0.04137
     0.02881
     0.06231
     0.19632
     0.07488
     0.02462
     0.05813
     0.15444
     0.10838
     0.23401
     0.14607
     0.07069
     0.15863
     0.10419
     0.20469
     0.23401
     0.19632
     0.10419
     0.11675
     0.22982
     0.25076
     0.11256
     0.14607
     0.10419
     0.18376
     0.17538
     0.12513
     0.02044
     0.05394
     0.01625
    -0.00050
     0.05813
     0.00369
    -0.12613
    -0.16801
    -0.15545
    -0.11357
    -0.01307
     0.00369
     0.12094
     0.26751
     0.12932
    -0.11776
     0.14188
     0.37220
     0.69047
     0.84960
     1.42331
     1.83370
     2.06821
     2.70474
     2.92250
     1.76251
     1.43169
     1.50706
     0.89985
    -0.41090
    -0.41090
     1.38981
     1.70389
     1.82533
     0.95010
     0.32195
    -0.85060
    -0.99298
    -1.98965
    -2.00640
    -2.06084
    -3.48466
    -3.02820
     0.43502
     2.82618
     0.22982
    -1.93103
    -2.28279
    -1.73420
    -1.23168
    -0.88410
    -0.57003
    -0.32295
    -0.16382
    -0.12613
    -0.16382
    -0.17220
    -0.05075
    -0.01307
    -0.03400
     0.00369
     0.06650
     0.05813
     0.10000
     0.17119
     0.04137
     0.07488
     0.14607
     0.07488
     0.18376
     0.18794
     0.14607
     0.11256
     0.13769
     0.20888
     0.12094
     0.15863
     0.14607
     0.18794
     0.12513
     0.15444
     0.21307
     0.10838
     0.13350
    -0.00050
     0.17957
     0.22563
     0.17119
     0.03719
     0.14607
     0.07488
     0.09581
     0.02462
     0.08325
     0.10000
     0.07069
     0.11256
     0.04556
     0.00787
    -0.00469
    -0.00469
    -0.01307
     0.13350
     0.04975
    -0.00469
    -0.02982
    -0.01307
     0.04975
    -0.01725
     0.00787
    -0.06332
    -0.04238
    -0.08426
     0.03719
    -0.00888
    -0.08844
    -0.02563
    -0.08426
    -0.02982
    -0.00469
    -0.06751
    -0.02144
     0.04137
     0.01206
    -0.07169
    -0.07588
    -0.06751
     0.02044
     0.00369
     0.09581
     0.03300
     0.07488
     0.08325
     0.13350
     0.27588
     0.47271
     0.42245
     0.40989
     0.51040
     0.33032
     0.28426
     0.26332
     0.23820
     0.20888
     0.20051
     0.22563
     0.12932
     0.00369
    -0.05075
    -0.18895
    -0.26433
    -0.25176
    -0.26014
    -0.31039
    -0.36064
    -0.21407
    -0.20989
    -0.18895
    -0.12613
    -0.09263
    -0.01725
     0.10419
     0.19213
     0.10838
     0.19632
     0.12932
     0.19213
     0.28426
     0.27170
     0.21307
     0.26751
     0.17957
     0.12932
     0.21726
     0.22563
     0.17119
     0.09163
     0.16282
     0.55227
     0.81191
     1.23068
     2.22735
     2.61261
     2.63355
     2.62518
     2.49117
     2.73406
     2.60005
     2.39904
     2.16453
     1.76670
     1.44006
     1.62851
     2.21059
     1.99702
     1.89652
     0.95848
    -0.26433
    -2.24929
    -3.13708
    -0.78360
    -0.24339
    -0.26433
    -0.78360
    -1.01392
    -1.60020
    -1.92684
    -1.68395
    -0.63284
    -0.55746
    -1.47876
    -0.91342
     0.82866
     1.53219
     1.19299
     0.39733
    -0.10519
    -0.39833
    -0.20570
     0.11675
     0.39314
     0.72397
     0.72815
     0.61090
     0.41827
    -0.01725
    -0.28527
    -0.54909
    -0.72497
    -0.85898
    -0.89667
    -0.92598
    -0.78779
    -0.77941
    -0.63703
    -0.53653
    -0.40671
    -0.40671
    -0.30620
    -0.24758
    -0.20570
    -0.16801
    -0.15545
    -0.13032
    -0.16801
    -0.06332
    -0.08844
    -0.17639
    -0.10519
    -0.08844
    -0.10101
    -0.10101
    -0.23083
    -0.13870
    -0.16382
    -0.14707
    -0.17220
    -0.05494
    -0.15963
    -0.16382
    -0.15126
    -0.11357
    -0.10938
    -0.19732
    -0.06332
    -0.05075
    -0.12195
    -0.08426
    -0.09263
    -0.05075
    -0.05494
    -0.09682
    -0.08007
     0.00787
     0.01206
    -0.08007
    -0.06751
     0.04137
    -0.06751
    -0.09263
    -0.08844
    -0.05075
    -0.01725
    -0.02982
     0.01625
     0.01625
    -0.03400
    -0.07169
    -0.03819
     0.04137
     0.00787
     0.02044
    -0.00469
    -0.09263
     0.03300
    -0.03400
    -0.01725
     0.05394
    -0.04238
    -0.02563
    -0.04657
    -0.01725
     0.00787
    -0.11357
    -0.04657
    -0.02982
    -0.04657
    -0.01307
    -0.09682
    -0.10938
    -0.07588
    -0.07169
    -0.17220
    -0.05075
    -0.12195
    -0.18895
    -0.15126
    -0.14288
    -0.19314
    -0.20989
    -0.23083
    -0.10519
    -0.19314
    -0.18057
    -0.22245
    -0.16382
    -0.18895
    -0.19314
    -0.25176
    -0.11357
    -0.10519
    -0.18895
    -0.10101
    -0.05075
    -0.02144
    -0.04657
    -0.03400
    -0.01307
     0.03719
     0.04975
     0.10000
     0.10838
     0.12094
     0.14607
     0.15863
     0.20469
     0.28845
     0.25495
     0.22563
     0.28426
     0.36383
     0.41827
     0.97104
     1.36049
     1.28930
     1.20136
     1.62432
     2.11428
     2.35716
     2.31947
     2.36973
     3.00207
     3.68885
     2.11847
     0.81610
     0.82028
     0.56483
     1.32699
     1.95933
     2.73406
     3.55903
     1.94258
    -0.45696
    -2.55918
    -1.96871
    -0.95111
    -0.15126
     0.74491
     0.33870
    -0.73753
    -1.27775
    -1.51644
    -1.65883
    -1.69233
    -1.29868
    -1.11861
    -0.84223
    -0.74591
    -1.21912
    -1.41594
    -1.31544
    -1.28612
    -0.87992
    -0.58678
    -0.45277
    -0.29783
    -0.25595
    -0.26014
    -0.13451
    -0.11776
    -0.10101
    -0.09682
    -0.14288
    -0.08007
    -0.11776
    -0.00050
    -0.09682
    -0.14288
    -0.07588
    -0.08426
    -0.12613
    -0.04657
    -0.09682
    -0.09682
    -0.10938
    -0.00050
    -0.04657
    -0.15963
    -0.13032
    -0.10101
    -0.07169
    -0.14288
    -0.13032
    -0.13032
    -0.18895
    -0.13451
    -0.14707
    -0.17220
    -0.09263
    -0.12195
    -0.13451
    -0.14288
     0.00369
    -0.20151
    -0.18895
    -0.12195
    -0.01307
    -0.01307
    -0.03819
    -0.10519
    -0.05075
    -0.07169
    -0.08844
     0.00787
    -0.03400
     0.00787
    -0.00469
     0.07906
     0.09163
     0.02044
     0.12513
     0.02881
     0.14607
     0.17119
     0.18376
     0.13350
     0.10838
     0.10000
     0.14188
     0.03719
     0.16700
     0.06650
    -0.01307
     0.03719
    -0.05494
    -0.11357
    -0.11357
    -0.24758
    -0.15126
    -0.19732
    -0.20151
    -0.15545
    -0.32714
    -0.23920
    -0.27689
    -0.26433
    -0.22245
    -0.22245
    -0.23920
    -0.22664
    -0.16382
    -0.17220
    -0.23083
    -0.20151
    -0.19314
    -0.06751
    -0.08844
    -0.17220
    -0.16801
    -0.12613
    -0.17639
    -0.17639
    -0.10519
    -0.18895
    -0.24758
    -0.20570
    -0.18476
    -0.10101
    -0.23920
    -0.25176
    -0.27270
    -0.19732
    -0.18057
    -0.16382
    -0.19732
    -0.18476
    -0.15545
    -0.10938
    -0.09682
    -0.01307
    -0.03400
    -0.06332
     0.00787
    -0.03400
     0.01625
     0.02462
    -0.00888
    -0.03400
    -0.00888
     0.03719
     0.08744
    -0.01725
     0.04556
    -0.07169
     0.07906
     0.17119
     0.08325
    -0.00469
    -0.01307
    -0.04657
    -0.06751
     0.01625
     0.24238
     0.47271
     0.59415
     1.15949
     2.01377
     2.41998
     2.29435
     2.61261
     2.67124
     1.52800
     1.95933
     2.64193
     3.36640
     3.42921
     3.08582
     1.87558
     1.24324
     1.80858
     1.36049
     0.53971
     1.02967
     0.40989
     0.81191
     1.77508
     1.49450
     0.30939
    -0.78779
    -0.87992
    -0.49884
     0.21726
     0.49364
    -0.49046
    -0.69985
    -0.17220
    -0.52815
    -1.00555
    -1.42850
    -1.76771
    -2.04828
    -2.29954
    -2.44611
    -2.50474
    -2.23673
    -2.11110
    -2.05247
    -1.94778
    -1.72164
    -1.58345
    -1.46200
    -1.33637
    -1.12280
    -0.92598
    -0.79616
    -0.62447
    -0.50302
    -0.45277
    -0.43602
    -0.34808
    -0.24758
    -0.18895
    -0.16801
    -0.17220
    -0.10938
    -0.08844
    -0.10101
    -0.06332
    -0.06751
    -0.02563
     0.03719
     0.01625
    -0.02144
     0.01625
     0.00369
    -0.05075
     0.05813
     0.10000
    -0.00469
     0.01625
     0.06650
     0.03719
     0.09581
     0.06650
     0.03719
     0.08744
     0.07488
     0.11675
     0.15863
     0.06650
     0.10000
     0.06231
     0.11256
     0.15444
     0.16282
     0.12513
     0.13769
     0.15025
     0.10838
     0.12513
     0.10419
     0.07069
     0.17119
     0.13350
     0.12513
     0.07906
     0.15444
     0.06231
     0.11256
     0.18376
     0.15444
     0.12932
     0.08325
     0.12513
     0.10419
     0.12932
     0.14607
     0.14188
     0.12932
     0.21726
     0.13769
     0.14188
     0.10838
     0.10000
     0.12932
     0.18794
     0.21307
     0.20888
     0.10000
     0.15444
     0.17538
     0.20888
     0.15444
     0.11675
     0.18794
     0.16282
     0.16282
     0.13769
     0.12094
     0.19213
     0.04137
     0.14188
     0.20888
     0.15025
     0.08325
     0.04556
     0.05394
     0.15863
     0.02044
     0.07069
     0.04975
     0.11675
     0.18794
     0.08744
     0.06650
     0.10419
     0.09581
     0.11675
     0.24238
     0.18794
     0.12513
     0.12932
     0.21726
     0.10838
     0.16700
     0.19213
     0.20469
     0.20888
     0.14607
     0.27588
     0.17957
     0.21307
     0.12932
     0.20888
     0.18794
     0.18794
     0.04137
     0.03719
    -0.02982
     0.01625
     0.08325
     0.15444
    -0.07588
     0.01625
     0.13350
     1.01710
     1.95933
     3.23239
     3.40408
     2.70893
     2.47861
     1.82114
     2.19803
     2.91831
     3.81867
     3.35383
     1.86302
     1.21811
     1.70389
     2.21059
     1.72482
     1.35631
     0.40570
     0.68209
     0.02462
    -2.42517
    -3.19571
    -0.87573
    -1.00973
    -1.49551
    -1.15630
    -1.48294
    -2.13622
    -2.27860
    -2.30373
    -2.16135
    -1.71327
    -1.20656
    -0.82966
    -1.34894
    -2.04409
    -2.03153
    -1.53738
    -1.25681
    -0.78360
    -0.45277
    -0.24758
    -0.12613
    -0.02982
    -0.07169
    -0.10101
    -0.05494
    -0.00050
     0.02044
     0.09581
     0.04975
     0.02462
     0.04137
     0.02462
     0.05813
     0.06650
     0.06650
     0.03719
     0.08744
     0.03300
    -0.05913
    -0.01307
    -0.04238
    -0.03819
    -0.07169
    -0.06751
    -0.11357
    -0.00888
    -0.14707
    -0.13870
    -0.10519
    -0.12195
    -0.13870
    -0.09263
    -0.13451
    -0.12613
    -0.15126
    -0.15545
    -0.18057
    -0.12195
    -0.10101
    -0.06751
    -0.16801
    -0.16801
    -0.13451
    -0.21407
    -0.13870
    -0.08426
    -0.17639
    -0.07588
    -0.10519
    -0.16801
    -0.19314
    -0.18895
    -0.14288
    -0.16801
    -0.14707
    -0.14707
    -0.14707
    -0.17639
    -0.11357
    -0.23083
    -0.10938
    -0.14288
    -0.10101
    -0.13451
    -0.01725
    -0.06332
    -0.12613
    -0.19314
    -0.07588
    -0.07169
    -0.01725
    -0.06751
    -0.08007
    -0.08426
     0.01206
    -0.02563
    -0.08844
    -0.08007
    -0.05075
    -0.02144
    -0.03400
    -0.02982
    -0.07588
    -0.09263
    -0.02982
     0.00369
     0.00369
    -0.00050
    -0.02144
    -0.01307
    -0.03400
    -0.02144
    -0.07169
    -0.03400
     0.00369
    -0.09263
    -0.11357
    -0.05075
    -0.10519
    -0.08844
    -0.17639
    -0.02982
    -0.13032
    -0.06751
    -0.05075
    -0.13870
    -0.18057
    -0.08007
    -0.08426
    -0.04238
     0.06231
     0.06650
     0.07488
     0.05394
     0.11675
     0.04975
     0.05394
     0.09163
     0.14607
     0.19632
     0.15863
     0.03300
     0.10000
     0.11256
     0.10000
     0.02044
     0.05394
    -0.07169
    -0.08844
    -0.03819
    -0.02982
    -0.01307
    -0.04238
     0.05813
     0.10838
     0.33870
     0.33451
     0.09163
    -0.10938
    -0.13451
     0.02462
     0.28845
     0.53971
     0.77422
     0.82447
     1.52381
     2.69637
     2.26503
     1.62851
     0.37220
     1.53638
     3.11932
     2.96857
     4.45938
     4.35888
     1.65363
     0.16282
     4.06155
     0.90404
    -2.02734
    -1.33219
    -0.58259
    -0.15126
    -0.60772
    -1.27775
    -2.00222
    -2.87744
    -3.38834
    -2.80625
    -3.07426
    -2.82300
    -2.42936
    -1.82633
    -1.31962
    -1.11024
    -0.86317
    -0.58678
    -0.39414
    -0.14707
     0.00787
    -0.02982
    -0.02144
    -0.11357
    -0.12195
    -0.19314
    -0.17220
    -0.28945
    -0.34389
    -0.32295
    -0.20989
    -0.27270
    -0.19732
    -0.14288
    -0.21826
    -0.18895
    -0.06751
    -0.07588
    -0.09263
    -0.08426
    -0.03400
     0.08744
     0.02044
    -0.03819
    -0.00050
    -0.01725
    -0.00050
     0.00787
     0.09163
     0.06650
    -0.00469
    -0.04657
     0.01206
     0.02044
    -0.01725
    -0.13451
    -0.09263
    -0.04238
    -0.08007
    -0.02982
    -0.09263
    -0.18476
    -0.18895
    -0.16382
    -0.22664
    -0.13870
    -0.19314
    -0.24339
    -0.26433
    -0.20989
    -0.19732
    -0.28527
    -0.26014
    -0.33552
    -0.20570
    -0.18476
    -0.21407
    -0.28945
    -0.28945
    -0.24339
    -0.17639
    -0.15545
    -0.12613
    -0.16382
    -0.15126
    -0.16801
    -0.08844
    -0.13032
    -0.14288
    -0.06332
    -0.11357
     0.03300
     0.00787
    -0.02563
     0.02462
    -0.03819
     0.00787
     0.09581
     0.16282
     0.03719
     0.02044
     0.10838
     0.15025
     0.12513
     0.17119
     0.10419
     0.18376
     0.10000
     0.22144
     0.17119
     0.10000
     0.19213
     0.13769
     0.15025
     0.24657
     0.17957
     0.14607
     0.18376
     0.20469
     0.23401
     0.12932
     0.11675
     0.12513
     0.20888
     0.26332
     0.22144
     0.07906
     0.21307
     0.10838
     0.23820
     0.14607
     0.19632
     0.11256
     0.12932
     0.25076
     0.16700
     0.12094
    -0.02982
     0.10000
     0.12094
     0.10838
     0.08325
     0.05394
    -0.04657
    -0.01725
    -0.17639
     0.04556
    -0.05494
    -0.10519
    -0.17220
    -0.15963
    -0.07169
    -0.16382
    -0.22664
    -0.26433
    -0.24339
    -0.32714
    -0.23083
    -0.30620
    -0.19732
    -0.31039
    -0.15963
    -0.04238
     0.07906
     0.00369
     0.14607
     0.13350
     0.13350
     0.19213
     0.17119
     0.20888
     0.37220
     0.35964
     0.41408
     0.35964
     0.11256
    -0.05075
    -0.24339
    -0.02982
     1.56988
     3.29521
     3.81448
     3.11932
     2.64193
     2.06403
     0.99617
     0.58159
     2.23572
     4.61433
     5.41417
     2.29016
     0.77422
     2.62936
     1.47775
    -0.19314
    -0.64541
    -0.75429
    -0.72916
    -0.41508
    -1.69233
    -4.20075
    -2.14041
    -1.44107
    -1.32800
    -1.78446
    -1.84727
    -1.77608
    -1.69233
    -1.44944
    -1.10186
    -0.86317
    -0.54909
    -0.32714
    -0.22245
    -0.18895
    -0.16382
    -0.10519
    -0.06751
    -0.22664
    -0.20989
    -0.23083
    -0.22245
    -0.18895
    -0.27270
    -0.29364
    -0.30620
    -0.37739
    -0.27689
    -0.16801
    -0.31458
    -0.28945
    -0.30202
    -0.30620
    -0.21826
    -0.20151
    -0.21407
    -0.25176
    -0.20570
    -0.22664
    -0.18895
    -0.18476
    -0.23083
    -0.25595
    -0.18057
    -0.11776
    -0.13032
    -0.21826
    -0.18057
    -0.16382
    -0.16801
    -0.17639
    -0.18057
    -0.18895
    -0.23920
    -0.13870
    -0.13032
    -0.14288
    -0.15545
    -0.11357
    -0.22664
    -0.08007
    -0.06332
    -0.18057
    -0.11776
    -0.11776
    -0.03819
    -0.05075
    -0.07169
    -0.13032
    -0.02144
    -0.06332
    -0.02144
    -0.02563
    -0.07169
    -0.05075
    -0.09682
    -0.01307
     0.03719
     0.01625
    -0.05913
     0.04975
     0.00787
     0.01206
    -0.00469
     0.07488
     0.03719
     0.04975
     0.09163
     0.08325
     0.08744
     0.09581
     0.07488
     0.14607
     0.09581
     0.10000
     0.16282
     0.13350
     0.07906
     0.12513
     0.14188
     0.11675
     0.09581
     0.15863
     0.15863
     0.23820
     0.17957
     0.20469
     0.14188
     0.12094
     0.23820
     0.25495
     0.20888
     0.14188
     0.30520
     0.19213
     0.23401
     0.30101
     0.19632
     0.19632
     0.22563
     0.19632
     0.23820
     0.16700
     0.20888
     0.01206
     0.21307
     0.25913
     0.11675
     0.09581
     0.05394
     0.04556
     0.01206
     0.07906
     0.06650
     0.03300
     0.06650
    -0.04238
    -0.10519
    -0.10101
    -0.08844
    -0.13032
     0.03300
     0.02462
    -0.06751
    -0.19732
    -0.11776
    -0.10938
    -0.34808
    -0.40671
    -0.54909
    -0.63703
    -0.79197
    -0.91342
    -1.11861
    -1.21493
    -1.28193
    -1.38244
    -1.60020
    -2.21579
    -2.17391
    -2.15716
    -1.74677
    -1.11861
    -1.09768
     0.49783
     2.93925
     5.01216
     5.27179
     6.07583
     6.42759
     3.56740
     0.65696
     2.22735
     3.00207
     4.87815
     5.10010
     4.79021
     3.99036
     2.22735
     0.48108
    -0.38158
    -1.56670
    -3.54328
    -2.32886
    -2.36236
    -2.24929
    -2.25766
    -2.07341
    -1.68814
    -1.35312
    -1.09349
    -0.69566
    -0.62866
    -0.44858
    -0.37321
    -0.37739
    -0.44021
    -0.37321
    -0.46952
    -0.49046
    -0.52396
    -0.57840
    -0.57003
    -0.51559
    -0.44021
    -0.49884
    -0.41927
    -0.24339
    -0.27689
    -0.11776
    -0.09682
    -0.06751
    -0.02982
    -0.08844
    -0.02982
    -0.02144
     0.08325
    -0.00888
     0.03719
     0.11256
    -0.03819
    -0.13032
    -0.15545
    -0.17220
    -0.29364
    -0.34389
    -0.33133
    -0.18476
    -0.27270
    -0.27270
    -0.26014
    -0.26014
    -0.18476
    -0.16382
    -0.16801
    -0.13870
    -0.05913
    -0.03819
    -0.17220
    -0.02144
     0.00369
    -0.01307
     0.07069
     0.07069
     0.01625
    -0.00050
    -0.05075
    -0.01725
     0.09163
     0.02044
     0.04556
     0.04137
     0.05394
     0.03719
     0.13350
     0.06650
     0.04975
     0.07069
     0.06650
     0.08325
     0.02881
     0.04556
    -0.05494
     0.01625
     0.04975
    -0.02982
    -0.01725
    -0.02563
    -0.08844
    -0.05913
    -0.15545
    -0.12195
    -0.11776
    -0.07169
    -0.13870
    -0.07169
    -0.06332
    -0.12613
    -0.13451
    -0.13870
    -0.10519
    -0.01307
    -0.11357
    -0.10519
    -0.15545
    -0.15126
    -0.10519
    -0.10519
    -0.11357
    -0.09263
    -0.10938
    -0.10519
    -0.05913
    -0.14288
    -0.17220
    -0.15963
    -0.14288
    -0.14288
    -0.07169
    -0.18476
    -0.17639
    -0.21407
    -0.10101
    -0.14707
    -0.08844
    -0.14288
    -0.14707
    -0.20151
    -0.11357
    -0.11776
    -0.16382
    -0.20151
    -0.19314
    -0.10938
    -0.06751
    -0.09682
    -0.13451
    -0.18895
    -0.12613
    -0.17220
    -0.02563
    -0.11357
    -0.15126
    -0.17639
    -0.15963
    -0.01725
    -0.15963
    -0.26014
    -0.25176
    -0.03400
     0.31357
     0.41827
     0.19632
     0.14188
     0.93754
     2.07659
     2.56655
     2.56655
     2.60005
     0.91241
    -0.09682
     1.44425
     3.88986
     4.53895
     3.64697
     2.42835
     1.20974
    -0.90504
    -1.62114
    -0.28108
     0.69884
     0.80772
     0.37220
    -0.36064
    -1.68395
    -2.85232
    -2.28279
    -1.67976
    -1.35731
    -1.17305
    -1.25262
    -1.11861
    -0.90085
    -0.60772
    -0.39414
    -0.22664
    -0.21407
    -0.15545
    -0.10101
    -0.06332
    -0.13451
    -0.14288
    -0.16801
    -0.18895
    -0.18476
    -0.30202
    -0.28527
    -0.36483
    -0.26014
    -0.25176
    -0.18895
    -0.32714
    -0.32714
    -0.24758
    -0.28108
    -0.22245
    -0.19732
    -0.25595
    -0.24339
    -0.18476
    -0.13451
    -0.07588
    -0.24758
    -0.16382
    -0.24339
    -0.08844
    -0.10938
    -0.04238
    -0.19314
    -0.15963
    -0.21407
    -0.11776
    -0.11357
    -0.10101
    -0.14288
    -0.16801
    -0.05494
    -0.02563
    -0.04238
    -0.15963
    -0.05494
    -0.00469
    -0.04657
    -0.01307
    -0.00888
    -0.03819
     0.02462
    -0.00469
     0.16700
     0.15444
     0.10000
    -0.00469
     0.02462
     0.12094
     0.11675
     0.07906
     0.19213
     0.03719
     0.17538
     0.06231
     0.04556
    -0.03400
    -0.00469
    -0.02563
     0.04975
     0.00787
    -0.05075
    -0.02563
    -0.10519
    -0.02982
    -0.09263
    -0.08426
    -0.05913
    -0.04657
    -0.00888
    -0.01307
     0.07069
    -0.00050
     0.04556
     0.08325
     0.18376
     0.20469
     0.19632
     0.22144
     0.22144
     0.22563
     0.26332
     0.20469
     0.15025
     0.22144
     0.16700
     0.13769
     0.08744
     0.11256
    -0.00050
    -0.07588
    -0.11776
    -0.11357
    -0.12613
    -0.25176
    -0.27270
    -0.25176
    -0.22664
    -0.23920
    -0.31458
    -0.32714
    -0.28108
    -0.29783
    -0.24339
    -0.32714
    -0.28945
    -0.33133
    -0.36064
    -0.28945
    -0.17220
    -0.27270
    -0.30620
    -0.20989
    -0.26851
    -0.36483
    -0.30202
    -0.33970
    -0.40671
    -0.36064
    -0.38996
    -0.32295
    -0.41508
    -0.35646
    -0.45696
    -0.36483
    -0.31039
    -0.29364
    -0.21407
    -0.26851
    -0.08844
    -0.02563
     0.07906
     0.17538
     0.33032
     0.37220
     0.42664
     0.39314
     0.32195
     0.34289
     0.35545
     0.91241
     2.33623
     3.51715
     5.48118
     5.84551
     5.19223
     4.22487
     0.78678
     0.05813
     3.18633
     4.50545
     3.04813
     2.25666
     1.17624
     1.10086
     1.04223
    -1.85983
    -2.61362
    -3.19989
    -3.42184
    -3.32971
    -2.81463
    -2.11110
    -3.54328
    -5.01316
    -3.68148
    -2.63037
    -1.94778
    -1.20656
    -0.97205
    -0.82548
    -0.83385
    -0.68310
    -0.55746
    -0.42346
    -0.41508
    -0.26014
    -0.07169
    -0.08844
    -0.08007
    -0.10938
    -0.07588
    -0.11357
    -0.18895
    -0.08007
    -0.20151
    -0.21407
    -0.13870
    -0.28527
    -0.16801
    -0.13032
    -0.15545
    -0.20570
    -0.17639
    -0.20989
    -0.22245
    -0.18476
    -0.18057
    -0.11357
    -0.12613
    -0.09263
    -0.07588
    -0.13032
    -0.17639
    -0.13032
    -0.07169
    -0.04657
     0.00369
    -0.02563
    -0.04238
    -0.08844
    -0.00469
    -0.03819
    -0.08426
    -0.00469
    -0.00469
     0.10000
     0.03300
     0.02044
    -0.03819
    -0.07588
    -0.10101
    -0.07169
    -0.03819
     0.00787
    -0.07588
    -0.05075
    -0.07588
    -0.12195
    -0.06751
    -0.10101
    -0.07169
    -0.02144
    -0.09263
    -0.07588
    -0.12613
    -0.14288
    -0.05075
    -0.05075
     0.01625
    -0.01725
    -0.04238
    -0.13032
    -0.02144
    -0.01307
    -0.02563
    -0.03400
     0.04556
     0.02462
     0.02881
     0.06231
    -0.01307
     0.07069
     0.00787
     0.04975
     0.07906
     0.14607
     0.06231
     0.02462
     0.14607
     0.17957
     0.11256
     0.16282
     0.16282
     0.15444
     0.16700
     0.15863
     0.11675
     0.17957
     0.17119
     0.22144
     0.25076
     0.31776
     0.21307
     0.25495
     0.23820
     0.23401
     0.18376
     0.21307
     0.23401
     0.28426
     0.30520
     0.33451
     0.20469
     0.28007
     0.30101
     0.16700
     0.24238
     0.30939
     0.24238
     0.16700
     0.23820
     0.25913
     0.21307
     0.21307
     0.24657
     0.24657
     0.19632
     0.17538
     0.16282
     0.20888
     0.21726
     0.06231
     0.20469
     0.23401
     0.25495
     0.12513
     0.23401
     0.10000
     0.15863
     0.11256
     0.09581
     0.15025
     0.16700
     0.12932
     0.07488
     0.12094
     0.04556
     0.07488
    -0.00888
     0.04975
     0.04975
     0.07069
    -0.12613
    -0.33133
    -0.29783
     0.11675
     1.12598
     2.74662
     3.22820
     3.32871
     3.40827
     2.13522
    -0.12195
     0.42245
     2.20222
     3.28683
     3.02719
     3.58834
     2.53305
     5.28017
     4.33794
    -1.67976
    -2.56337
    -2.15716
    -0.30202
     0.37639
     0.53133
    -1.42013
    -1.94359
    -1.52063
    -1.55413
    -1.60439
    -1.89334
    -1.93521
    -1.88496
    -1.61276
    -1.38663
    -1.25262
    -0.93436
    -0.82129
    -0.65378
    -0.51978
    -0.59515
    -0.49884
    -0.42765
    -0.40671
    -0.50302
    -0.53234
    -0.45696
    -0.54071
    -0.59934
    -0.57840
    -0.56165
    -0.51559
    -0.52396
    -0.54909
    -0.45277
    -0.39414
    -0.38996
    -0.38996
    -0.38577
    -0.32714
    -0.33552
    -0.32295
    -0.30202
    -0.21407
    -0.19314
    -0.15126
    -0.12613
     0.09163
    -0.22664
    -0.24339
    -0.21407
    -0.05075
    -0.08007
    -0.07169
    -0.09263
    -0.07169
    -0.02982
    -0.07169
    -0.13870
    -0.08007
    -0.11776
    -0.11357
    -0.07588
    -0.08844
    -0.08426
    -0.12195
    -0.10938
    -0.09682
    -0.00888
    -0.23501
    -0.14707
    -0.11776
     0.04137
    -0.07588
    -0.08426
    -0.07588
    -0.16382
    -0.14288
    -0.03819
    -0.06751
    -0.02982
    -0.02563
    -0.08426
    -0.00050
     0.05813
     0.02881
     0.00369
    -0.02982
    -0.00469
     0.03300
    -0.02982
     0.05394
    -0.02144
    -0.08007
    -0.01725
     0.01625
    -0.02144
    -0.09263
    -0.12613
    -0.13032
    -0.10938
    -0.09263
    -0.17639
    -0.09682
    -0.15126
    -0.23501
    -0.21826
    -0.22245
    -0.20570
    -0.21826
    -0.19314
    -0.15545
    -0.11776
    -0.17220
    -0.15963
     0.03719
     0.10000
     0.22563
     0.10000
    -0.01307
     0.02462
     0.00369
     0.05394
     0.06650
     0.01206
    -0.05913
    -0.08844
    -0.08844
    -0.16801
    -0.30620
    -0.43602
    -0.47790
    -0.37321
    -0.38577
    -0.51559
    -0.57003
    -0.57840
    -0.56165
    -0.51978
    -0.51559
    -0.41508
    -0.39833
    -0.55328
    -0.49465
    -0.42346
    -0.51559
    -0.44440
    -0.57422
    -0.47371
    -0.41090
    -0.36064
    -0.46952
    -0.53234
    -0.53234
    -0.51559
    -0.57003
    -0.49884
    -0.51978
    -0.66216
    -0.61609
    -0.58678
    -0.70403
    -0.75847
    -0.95111
    -1.26937
    -1.35312
    -1.16887
    -1.00136
     0.26751
     1.92583
     1.84208
     2.35298
     3.92336
     3.15282
     0.95010
     0.34289
     1.73320
     4.97028
     7.12275
     7.40332
     5.94601
     2.44092
    -0.62447
    -0.89667
     0.07069
     1.21811
     0.67371
     0.53133
    -0.12195
    -1.26100
    -2.03153
    -2.78950
    -3.32134
    -3.51816
    -3.04495
    -2.47542
    -1.83471
    -1.36988
    -1.08930
    -0.79197
    -0.56165
    -0.48627
    -0.43602
    -0.28945
    -0.23083
    -0.14288
    -0.12195
    -0.05494
    -0.01307
    -0.02982
     0.03719
     0.03300
    -0.01307
     0.09581
     0.08325
     0.09163
     0.10000
     0.10419
    -0.01725
     0.06650
     0.04975
     0.16282
     0.07906
     0.04556
     0.10419
     0.16700
     0.12513
     0.10419
     0.08744
     0.05394
     0.13769
     0.18376
     0.29682
     0.12932
     0.14607
     0.14607
     0.08325
     0.27588
     0.20469
     0.15444
     0.12932
     0.19213
     0.27588
     0.17957
     0.09163
     0.07488
     0.10838
     0.15863
     0.17957
     0.15025
     0.13350
     0.07906
     0.05813
     0.10838
     0.20888
     0.10000
     0.08744
     0.13769
     0.14607
     0.14188
     0.11256
     0.11256
     0.10000
     0.14607
     0.17119
     0.17957
     0.11675
     0.07906
     0.14607
     0.10000
     0.22144
     0.11675
    -0.00050
     0.06231
     0.12513
     0.11256
     0.17957
     0.02881
     0.08744
     0.08325
     0.10838
     0.08325
     0.14607
     0.04137
     0.04556
    -0.04657
     0.04975
     0.03300
     0.02881
     0.01625
    -0.03819
    -0.03819
    -0.08844
    -0.07588
    -0.05913
    -0.17220
    -0.15963
    -0.08007
    -0.14707
    -0.17220
    -0.30620
    -0.29783
    -0.17639
    -0.19732
    -0.26014
    -0.28945
    -0.27270
    -0.23920
    -0.23501
    -0.43602
    -0.31877
    -0.36064
    -0.34808
    -0.32295
    -0.29364
    -0.35646
    -0.34389
    -0.35646
    -0.37739
    -0.24339
    -0.32295
    -0.31458
    -0.22664
    -0.15963
    -0.30620
    -0.20989
    -0.13032
    -0.22245
    -0.14707
    -0.10519
    -0.03400
    -0.14288
    -0.11357
    -0.15963
    -0.21407
    -0.10101
    -0.08007
    -0.20570
    -0.25595
    -0.24339
    -0.24339
    -0.33133
    -0.31458
    -0.35227
    -0.46115
    -0.51559
    -0.50721
    -0.55746
    -0.73753
    -0.88829
    -1.17724
    -1.11024
    -1.08930
    -1.70908
    -1.57088
    -1.34894
    -1.69233
    -2.37911
    -0.90085
    -0.36064
    -0.66216
    -0.26014
     3.78935
     6.65373
     4.23743
     1.97190
     3.64278
     3.83123
     1.33956
     2.56655
     3.55903
     3.96105
     3.54228
     3.30777
     3.04813
     1.48613
     0.15863
    -0.93017
    -1.67558
    -2.09016
    -2.29535
    -2.17810
    -2.06503
    -1.88496
    -1.50388
    -1.31544
    -1.11443
    -0.89667
    -0.72497
    -0.66634
    -0.49046
    -0.48209
    -0.39414
    -0.34389
    -0.35646
    -0.36483
    -0.37321
    -0.43602
    -0.49046
    -0.55328
    -0.41927
    -0.42765
    -0.48209
    -0.36483
    -0.39414
    -0.35646
    -0.26851
    -0.20989
    -0.09682
    -0.14707
     0.01206
    -0.08844
    -0.03819
    -0.02982
    -0.03819
    -0.04657
    -0.05075
     0.01206
    -0.03819
    -0.13032
    -0.08426
    -0.14707
    -0.25176
    -0.32714
    -0.38996
    -0.31039
    -0.31039
    -0.36483
    -0.26851
    -0.32714
    -0.23501
    -0.27689
    -0.27270
    -0.16801
    -0.06751
    -0.18476
    -0.12613
    -0.02144
    -0.12195
    -0.03400
    -0.05913
     0.01206
     0.07069
    -0.01307
     0.02462
     0.02044
    -0.05913
    -0.01725
    -0.00469
    -0.02144
    -0.07169
    -0.04657
     0.01206
    -0.08007
    -0.10101
    -0.10101
    -0.10519
    -0.10519
    -0.19314
    -0.11357
    -0.16801
    -0.10101
    -0.19314
    -0.12195
    -0.23920
    -0.19314
    -0.17639
    -0.20570
    -0.14288
    -0.17220
    -0.17639
    -0.22245
    -0.20570
    -0.24758
    -0.15126
    -0.21407
    -0.25176
    -0.18895
    -0.23501
    -0.21407
    -0.23501
    -0.23920
    -0.16382
    -0.23501
    -0.25176
    -0.23083
    -0.32714
    -0.28945
    -0.29783
    -0.30202
    -0.16801
    -0.29364
    -0.30620
    -0.26851
    -0.35227
    -0.28527
    -0.31039
    -0.32295
    -0.30202
    -0.23501
    -0.21407
    -0.20151
    -0.13032
    -0.15963
    -0.05494
    -0.10101
     0.00369
     0.12932
     0.17119
     0.00369
     0.01206
     0.08744
     0.14188
     0.14188
     0.14607
     0.19213
     0.13350
     0.10000
     0.08744
     0.01206
    -0.06332
     0.02462
     0.00369
     0.02462
     0.01625
    -0.07169
    -0.00888
    -0.01307
    -0.03819
    -0.00888
     0.09163
     0.08325
     0.01206
     0.16700
     0.19213
     0.14188
     0.14188
     0.15444
     0.06650
     0.12094
     0.32614
     0.70722
     1.44425
     2.75499
     2.73406
     3.06488
     3.38733
     2.01796
     1.18042
     0.36383
     0.23401
     1.56150
     2.97694
     3.14864
     2.66705
    -0.01307
    -0.71241
     0.32195
     1.95096
    -0.87992
    -0.85898
    -0.07169
    -2.65968
    -2.29117
    -0.68310
    -1.09768
    -0.69566
    -0.77104
    -0.77522
    -1.11861
    -1.13537
    -1.29031
    -1.22749
    -1.26937
    -1.20237
    -1.20237
    -0.90085
    -0.78360
    -0.62028
    -0.46534
    -0.44440
    -0.26851
    -0.20570
    -0.09263
    -0.10101
    -0.02982
    -0.09682
    -0.04238
     0.01625
    -0.01725
     0.01206
    -0.02563
    -0.06751
    -0.03400
    -0.07169
    -0.20570
    -0.13451
    -0.16801
    -0.18895
    -0.21407
    -0.23920
    -0.33552
    -0.31877
    -0.41508
    -0.39414
    -0.34808
    -0.25595
    -0.40671
    -0.40671
    -0.35646
    -0.40252
    -0.40671
    -0.43183
    -0.46534
    -0.38996
    -0.36902
    -0.25595
    -0.20151
    -0.27270
    -0.26433
    -0.15963
    -0.08007
    -0.12613
    -0.05494
    -0.08426
    -0.01725
     0.05813
    -0.05494
     0.02462
     0.02044
    -0.00050
    -0.03819
     0.01206
    -0.03400
    -0.14288
    -0.26433
    -0.23083
    -0.15126
    -0.26433
    -0.27689
    -0.37739
    -0.37321
    -0.31458
    -0.31039
    -0.24758
    -0.28527
    -0.34389
    -0.30620
    -0.28108
    -0.27270
    -0.30202
    -0.26014
    -0.23920
    -0.23501
    -0.24758
    -0.23083
    -0.19732
    -0.29364
    -0.22245
    -0.35227
    -0.23083
    -0.19732
    -0.38158
    -0.31877
    -0.22245
    -0.27270
    -0.33133
    -0.36064
    -0.40252
    -0.33133
    -0.31877
    -0.32714
    -0.35227
    -0.39414
    -0.40252
    -0.36483
    -0.32714
    -0.31458
    -0.32714
    -0.30620
    -0.24758
    -0.17220
    -0.18057
    -0.23083
    -0.14288
    -0.09682
     0.01206
    -0.01725
     0.01206
    -0.06751
     0.00787
    -0.01725
     0.00787
     0.14188
     0.10419
     0.05394
    -0.00050
     0.10419
     0.19632
     0.11675
    -0.02982
    -0.08007
    -0.10938
    -0.04238
    -0.08007
     0.29264
     0.98779
     1.61594
     2.00540
     2.56655
     3.55484
     3.55484
     2.35716
     1.87558
     2.62936
     2.69637
     2.03471
     3.11932
     2.94344
     2.24410
     1.77926
     1.54894
     0.90823
     0.15444
    -1.03067
    -0.92179
    -0.49046
    -0.30620
    -1.16049
    -1.03905
    -0.96786
    -1.11024
    -1.85146
    -1.67976
    -0.49884
    -0.30202
    -0.99298
    -1.91009
    -2.27442
    -0.80873
    -0.75429
    -0.81710
    -1.03905
    -1.26937
    -1.61276
    -1.57088
    -1.29031
    -1.15212
    -0.99717
    -0.74591
    -0.57422
    -0.32295
    -0.27689
    -0.13451
    -0.13032
    -0.16801
    -0.09263
    -0.13451
    -0.00050
    -0.02144
     0.05394
    -0.03819
     0.03719
     0.01625
     0.02462
    -0.01307
    -0.02144
    -0.00888
     0.11675
     0.12513
     0.11256
     0.04975
     0.13769
     0.01206
     0.08325
     0.12513
     0.19213
     0.08744
     0.17119
     0.22144
     0.19213
     0.15025
     0.15444
     0.12932
     0.19213
     0.19213
     0.18794
     0.15863
     0.15863
     0.11675
     0.10838
     0.17957
     0.19213
     0.11675
     0.02462
     0.06231
     0.13769
     0.10838
     0.04556
    -0.01307
     0.09163
     0.06650
     0.12094
     0.08744
     0.13350
     0.07906
     0.05813
     0.16700
     0.22982
     0.27588
     0.17957
     0.17538
     0.25495
     0.08325
     0.07069
     0.08325
     0.00787
     0.09163
     0.05394
    -0.09682
     0.01206
    -0.12613
    -0.28945
    -0.24758
    -0.30202
    -0.28945
    -0.38158
    -0.44021
    -0.26433
    -0.25176
    -0.27270
    -0.35646
    -0.28945
    -0.26433
    -0.23501
    -0.20989
    -0.20151
    -0.16801
    -0.20570
    -0.19314
    -0.06332
    -0.11357
    -0.02982
    -0.13032
    -0.10938
    -0.05494
    -0.08844
    -0.11776
    -0.04657
    -0.02144
     0.04137
     0.07488
     0.02881
     0.09163
     0.28007
     0.31776
     0.51040
     0.53971
     0.58996
     0.86635
     1.07992
     1.14692
     1.33118
     1.49869
     1.39400
     1.23068
     1.62851
     2.06821
     2.51630
     1.90489
     1.56569
     0.26332
     0.58159
     1.27674
     1.13855
     0.80772
     1.05479
     1.03386
     0.81610
     0.04975
    -1.06836
    -1.00973
    -0.03400
     0.13769
     0.40989
     0.37639
     0.21307
     0.13769
     0.05813
     0.11675
     0.03719
    -0.14288
     0.30101
    -0.08426
    -0.77104
    -0.93017
    -0.94273
    -2.33304
    -2.98213
    -2.36654
    -1.45363
    -0.66216
     0.00787
    -1.59182
    -2.33304
    -2.38748
    -2.14460
    -1.61276
    -0.93854
    -0.53653
    -0.10519
     0.12513
     0.24238
     0.35126
     0.37220
     0.33032
     0.21726
     0.13769
     0.05813
    -0.01725
    -0.15545
    -0.03819
    -0.10519
    -0.17220
    -0.19732
    -0.17220
    -0.25176
    -0.23920
    -0.30202
    -0.24339
    -0.24758
    -0.16382
    -0.18895
    -0.16382
    -0.25595
    -0.15963
    -0.27270
    -0.18895
    -0.18895
    -0.14707
    -0.20570
    -0.20151
    -0.15963
    -0.27270
    -0.16382
    -0.17639
    -0.14288
    -0.19732
    -0.18476
    -0.22245
    -0.21407
    -0.26014
    -0.26014
    -0.26433
    -0.15545
    -0.29783
    -0.31458
    -0.26851
    -0.31039
    -0.35227
    -0.27270
    -0.35646
    -0.30202
    -0.32295
    -0.33552
    -0.37739
    -0.32295
    -0.32295
    -0.27689
    -0.33133
    -0.25595
    -0.19314
    -0.23083
    -0.09263
    -0.15126
    -0.18895
    -0.13870
    -0.07588
    -0.10519
    -0.02982
    -0.02982
    -0.09682
    -0.10519
    -0.10519
    -0.06332
    -0.18476
    -0.20570
    -0.26851
    -0.25176
    -0.22664
    -0.31877
    -0.24339
    -0.34808
    -0.28108
    -0.31039
    -0.23501
    -0.23501
    -0.18895
    -0.10101
    -0.05913
    -0.07588
    -0.15545
    -0.06332
    -0.06751
    -0.02982
    -0.03819
    -0.07588
    -0.03400
    -0.15963
    -0.23920
    -0.26014
    -0.20989
    -0.28527
    -0.33133
    -0.46115
    -0.39414
    -0.38996
    -0.41508
    -0.42765
    -0.40252
    -0.48627
    -0.45696
    -0.32295
    -0.38158
    -0.43183
    -0.63703
    -0.93854
    -1.21912
    -1.29031
    -1.18143
    -0.16801
     1.62432
     4.24581
     4.93678
     3.68885
     2.96438
    -0.08007
    -1.91846
    -0.45696
     3.08582
     6.42759
     5.00378
     2.87225
     1.87977
     2.54142
     2.28179
     0.60671
     0.04975
    -0.08844
    -0.05075
     0.30939
     0.52715
     0.72397
     0.82028
    -0.12195
    -0.74172
    -1.10605
     0.08325
     0.20469
     0.04556
    -0.43602
    -0.88829
    -0.98880
    -0.71660
    -0.55328
    -1.24006
    -1.25681
    -1.66720
    -1.74258
    -1.55413
    -1.26937
    -1.19399
    -1.10186
    -1.29868
    -1.40756
    -1.36569
    -1.22749
    -1.21074
    -1.11861
    -1.05161
    -1.02230
    -0.85060
    -0.85479
    -0.74591
    -0.71241
    -0.62028
    -0.57003
    -0.52815
    -0.43602
    -0.43183
    -0.38996
    -0.41508
    -0.31039
    -0.39414
    -0.23083
    -0.18895
    -0.28527
    -0.26851
    -0.17220
    -0.22664
    -0.15545
    -0.15963
    -0.15126
    -0.13870
    -0.13870
    -0.03819
    -0.10101
    -0.08844
    -0.08844
    -0.01725
    -0.00050
     0.00369
    -0.08844
    -0.03400
    -0.02144
    -0.09263
    -0.04657
     0.02881
    -0.07169
    -0.10519
     0.00369
    -0.04657
    -0.13451
    -0.13032
    -0.08007
    -0.13451
    -0.15545
    -0.05075
    -0.08426
    -0.18057
    -0.07169
    -0.15963
    -0.05494
    -0.04238
    -0.11357
    -0.07588
    -0.07169
     0.00369
    -0.10938
    -0.05075
    -0.10938
     0.01206
     0.00787
     0.09163
     0.03300
    -0.02144
     0.02044
     0.02881
     0.07488
     0.06650
     0.13350
    -0.00469
     0.14607
     0.16700
     0.14188
     0.19632
     0.07069
     0.18376
     0.20888
     0.17957
     0.20469
     0.21726
     0.12932
     0.12513
     0.13769
     0.20469
     0.19213
     0.11675
     0.06650
     0.15025
     0.15444
     0.12513
    -0.00888
     0.12513
     0.11675
     0.12513
     0.16700
     0.18376
     0.26332
     0.19632
     0.23820
     0.24238
     0.23401
     0.22982
     0.24657
     0.27170
     0.33451
     0.24657
     0.22563
     0.17957
     0.14607
     0.15444
     0.22563
     0.17957
    -0.06332
    -0.01725
    -0.07588
     0.07906
     0.16282
     0.16700
     0.06231
     0.25076
     0.40570
     0.72815
     0.87054
     0.78259
     0.71140
     1.02129
     1.46519
     0.74491
    -0.20151
    -0.43602
     0.13350
     1.09667
     0.49783
     0.40570
     0.28007
     0.85379
     4.26256
     7.52477
     6.15121
     0.85379
    -0.77522
    -0.22245
     0.94173
     2.94763
     3.30777
     2.11847
     2.33204
     1.15111
    -0.23083
    -1.13118
    -1.42850
    -1.78027
    -2.40005
    -2.78113
    -2.96957
    -3.06589
    -2.84394
    -2.37073
    -1.93940
    -1.60439
    -1.19818
    -0.97205
    -0.75847
    -0.50302
    -0.33552
    -0.24758
    -0.24758
    -0.20151
    -0.28527
    -0.14707
    -0.11776
    -0.21407
    -0.33133
    -0.18895
    -0.26851
    -0.22664
    -0.23920
    -0.26014
    -0.18895
    -0.23083
    -0.27689
    -0.08007
    -0.21407
    -0.29364
    -0.25176
    -0.12195
    -0.15545
    -0.17639
    -0.26014
    -0.24339
    -0.15126
    -0.06332
    -0.07588
    -0.12195
    -0.14707
    -0.10101
    -0.15963
    -0.11776
     0.00787
    -0.13032
    -0.13870
    -0.07588
     0.01625
     0.01206
    -0.08426
    -0.09263
    -0.05075
    -0.10101
    -0.06751
     0.00369
    -0.05075
    -0.03819
    -0.12613
    -0.03400
    -0.00888
    -0.08007
    -0.16382
    -0.17220
    -0.18895
    -0.15126
    -0.20989
    -0.31458
    -0.30202
    -0.23501
    -0.22664
    -0.25176
    -0.32714
    -0.41090
    -0.28527
    -0.38996
    -0.23083
    -0.26851
    -0.30202
    -0.24339
    -0.28945
    -0.21826
    -0.15126
    -0.18895
    -0.13451
    -0.15126
    -0.08426
    -0.05075
    -0.10101
    -0.03819
    -0.08426
    -0.11357
     0.02462
     0.04137
     0.01206
     0.07488
     0.10838
     0.13350
     0.10000
     0.14607
     0.12932
     0.20051
     0.29682
     0.20051
     0.28426
     0.31776
     0.30939
     0.28007
     0.33032
     0.31357
     0.28007
     0.25495
     0.34289
     0.23401
     0.19213
     0.26751
     0.21726
     0.14607
     0.18794
     0.21307
     0.19213
     0.13769
     0.16282
     0.07069
     0.15863
     0.20888
     0.23820
     0.24238
     0.31776
     0.29682
     0.33870
     0.37639
     0.43083
     0.46014
     0.35964
     0.42664
     0.37220
     0.43920
     0.59834
     0.92498
     0.93754
     1.34374
     2.41579
     2.53305
     3.09838
     4.32538
     4.92003
     2.47442
     1.17624
     1.18042
     1.92164
     2.20641
     2.53305
     2.46604
     1.16786
    -0.07169
    -0.74172
    -1.14793
    -1.20237
    -1.85146
    -2.27442
    -2.28279
    -2.18647
    -2.99470
    -2.70993
    -1.53738
    -1.70070
    -1.77608
    -2.31629
    -3.63541
    -2.36236
    -0.67053
    -0.82548
    -1.54157
    -1.12699
    -0.29364
     0.41827
    -0.10101
    -1.15630
    -1.33637
    -1.12280
    -0.44440
     0.14607
     0.44339
     0.63603
     0.77003
     0.58159
     0.43502
     0.22563
     0.07906
     0.00369
    -0.18057
    -0.26851
    -0.24339
    -0.29364
    -0.28945
    -0.27270
    -0.26851
    -0.22245
    -0.21407
    -0.21826
    -0.14288
    -0.06332
    -0.02563
    -0.06332
    -0.06751
     0.07906
     0.05813
     0.10419
     0.06231
     0.14188
     0.00369
    -0.09682
    -0.05913
    -0.07588
    -0.08007
    -0.12613
    -0.11776
    -0.10101
    -0.28108
    -0.30620
    -0.41927
    -0.38577
    -0.29783
    -0.35646
    -0.39414
    -0.25176
    -0.29783
    -0.26014
    -0.23501
    -0.26014
    -0.14707
    -0.12613
    -0.02563
    -0.05075
     0.05394
     0.06650
     0.04975
     0.12932
     0.14607
     0.07488
     0.17957
     0.21726
     0.19632
     0.05394
     0.17538
     0.05394
     0.15863
     0.10838
     0.22563
     0.10419
     0.11675
     0.01206
     0.01625
     0.09163
     0.10838
     0.12513
     0.02881
     0.03719
     0.06650
     0.09581
     0.04975
     0.08744
    -0.02563
     0.09163
     0.18376
     0.08744
     0.12932
     0.14607
     0.10000
     0.07906
     0.25913
     0.17957
     0.19632
     0.12513
     0.19213
     0.18794
     0.20051
     0.17538
     0.20051
     0.19213
     0.31776
     0.16700
     0.11675
     0.19213
     0.23820
     0.14607
     0.17119
     0.13350
     0.15863
     0.17538
     0.24657
     0.17119
     0.14188
     0.11256
     0.14607
     0.25076
     0.22563
     0.18794
     0.16282
     0.30520
     0.36383
     0.25495
     0.26751
     0.33451
     0.29682
     0.41408
     0.36801
     0.44758
     0.26751
     0.29264
     0.38476
     0.36801
     0.42245
     0.35545
     0.28426
     0.22982
     0.45177
     0.50202
     0.97104
     1.93840
     2.99788
     3.95267
     3.21983
     3.00207
     3.12351
     2.32785
     2.83037
     4.62689
     3.29939
     1.98865
     1.51963
     2.91413
     2.39067
     1.06736
     1.47775
     0.03300
    -0.88829
    -1.96453
    -2.49636
    -2.23673
    -1.91427
    -2.20322
    -2.79369
    -1.82215
    -1.48294
    -1.37406
    -1.61276
    -1.47876
    -1.31544
    -1.30287
    -1.36988
    -1.00136
    -0.82129
    -0.80035
    -0.56584
    -0.45277
    -0.67053
    -0.88410
    -0.92598
    -1.10605
    -1.00555
    -0.98880
    -1.01392
    -1.01811
    -1.00555
    -0.92598
    -0.90085
    -0.97623
    -0.80873
    -0.71660
    -0.63284
    -0.36902
    -0.51978
    -0.59097
    -0.49046
    -0.48627
    -0.37321
    -0.28527
    -0.20570
    -0.28108
    -0.31877
    -0.26433
    -0.09682
    -0.16801
     0.02881
     0.06231
    -0.00050
    -0.10938
     0.06231
     0.06650
     0.04137
    -0.07169
     0.02462
     0.11256
     0.10419
     0.08744
     0.05394
    -0.02982
    -0.04657
    -0.10938
    -0.03400
     0.00369
    -0.08844
    -0.05494
    -0.11357
    -0.05494
    -0.18895
    -0.18476
    -0.13451
    -0.04657
    -0.02982
    -0.02563
    -0.11776
    -0.08426
    -0.14288
    -0.19732
    -0.05913
    -0.06751
    -0.02982
    -0.10101
     0.01206
    -0.06332
    -0.02144
    -0.04657
     0.00787
    -0.00888
     0.06650
     0.08325
     0.06650
    -0.00469
     0.00369
    -0.01307
     0.05813
     0.02044
    -0.01725
     0.06231
     0.00369
    -0.00050
     0.06650
    -0.06332
    -0.06332
     0.03719
    -0.05075
     0.02044
     0.01625
     0.00787
    -0.05075
    -0.02144
    -0.00888
    -0.06751
    -0.02982
    -0.08426
    -0.07588
    -0.10519
    -0.10938
    -0.15963
    -0.25595
    -0.23083
    -0.27270
    -0.20570
    -0.28108
    -0.31039
    -0.39414
    -0.33133
    -0.39833
    -0.31458
    -0.30620
    -0.32295
    -0.30620
    -0.38577
    -0.21407
    -0.20570
    -0.29364
    -0.22664
    -0.22245
    -0.08844
    -0.04657
    -0.06751
    -0.08007
     0.04556
    -0.04657
    -0.00469
     0.08744
     0.07069
     0.02462
     0.13769
     0.18376
     0.11675
     0.15863
     0.22982
     0.56065
     0.72397
     0.90404
     0.77841
     1.18042
     2.03471
     3.22820
     4.51801
     5.72825
     4.98703
     2.30691
     1.47356
     2.67543
     2.81362
     2.96438
     3.45852
     2.01377
     0.27588
    -0.11357
     0.38895
    -0.41927
    -1.51226
    -1.74258
    -2.01059
    -2.12785
    -2.78531
    -3.15383
    -3.03239
    -1.82215
    -0.65797
    -0.26433
    -0.87992
    -1.92684
    -3.76104
    -2.65968
    -0.78360
     0.20469
    -0.42765
    -1.24843
    -1.46200
    -1.64626
    -1.75095
    -1.83052
    -1.75095
    -1.47457
    -1.18980
    -0.96367
    -0.73753
    -0.50721
    -0.33970
    -0.16382
    -0.00050
     0.01206
    -0.00469
     0.02462
    -0.06751
     0.04137
     0.02881
    -0.00469
     0.02462
    -0.00888
     0.05394
     0.04556
     0.07488
    -0.00050
    -0.02144
     0.10419
     0.20888
     0.15025
     0.22144
     0.14607
     0.18794
     0.30939
     0.28845
     0.39733
     0.35545
     0.09163
     0.13769
     0.25076
     0.18794
     0.14188
     0.12513
     0.08325
     0.01206
     0.12932
    -0.00469
    -0.15126
    -0.10938
    -0.27270
    -0.19314
    -0.18057
    -0.18057
    -0.22245
    -0.27270
    -0.06332
    -0.09263
    -0.16382
    -0.18476
    -0.09682
    -0.08007
    -0.00469
    -0.06332
    -0.05075
     0.03300
     0.00787
    -0.00888
     0.07906
     0.15863
     0.09163
     0.12932
     0.15025
     0.09581
     0.01625
     0.11256
     0.13769
     0.12932
     0.10000
     0.11256
     0.14188
     0.10838
     0.01625
     0.02462
     0.14607
    -0.00888
    -0.01307
     0.07069
     0.06650
     0.02044
    -0.01307
    -0.10101
     0.04975
     0.02044
     0.00787
    -0.03400
    -0.05494
    -0.05913
    -0.08844
    -0.12195
    -0.01725
     0.01206
    -0.04238
    -0.07169
    -0.10938
     0.02044
    -0.03819
    -0.02144
    -0.11776
    -0.02563
    -0.02563
    -0.00469
     0.03300
    -0.02563
    -0.01725
    -0.10519
     0.00787
    -0.05913
    -0.02563
     0.02462
    -0.11776
    -0.03400
    -0.06332
    -0.05075
    -0.04657
    -0.10938
    -0.10101
    -0.04657
     0.01625
     0.00369
     0.01625
    -0.14288
    -0.26014
    -0.11776
     0.07906
     0.15025
     0.02881
     0.26332
     1.18880
     2.54980
     3.53809
     4.55989
     4.89909
     3.72235
     1.93421
     2.25247
     2.81781
     3.01882
     3.56322
     3.41246
     2.99788
     2.06821
     1.02129
     0.19213
    -0.36483
    -1.31962
    -2.17810
    -2.30792
    -1.71327
    -2.26185
    -3.34646
    -3.10358
    -2.39167
    -2.02734
    -1.91846
    -2.38748
    -3.11614
    -3.63960
    -3.35065
    -2.08178
    -0.81291
    -0.07169
    -0.69147
    -1.55413
    -2.02734
    -2.01059
    -1.65464
    -1.22749
    -0.85060
    -0.65378
    -0.32714
    -0.09682
     0.08744
     0.16700
     0.11675
     0.05394
     0.04137
     0.04975
    -0.02144
     0.07069
    -0.02144
     0.02881
     0.12094
     0.22982
     0.11256
     0.14607
     0.20051
     0.10838
     0.14607
     0.17538
     0.28845
     0.22982
     0.17538
     0.24657
     0.18794
     0.26751
     0.21726
     0.31357
     0.28426
     0.21307
     0.31776
     0.28007
     0.39314
     0.26332
     0.39733
     0.46852
     0.43502
     0.38058
     0.35126
     0.30101
     0.21307
     0.28845
     0.17119
     0.23401
     0.09581
     0.07906
    -0.02982
    -0.01725
     0.01625
    -0.13032
    -0.08844
    -0.12195
    -0.11776
    -0.26433
    -0.20989
    -0.14707
    -0.23501
    -0.34389
    -0.21826
    -0.22664
    -0.15963
    -0.15126
    -0.30620
    -0.15126
    -0.23501
    -0.24758
    -0.23920
    -0.20151
    -0.18476
    -0.18476
    -0.20989
    -0.08844
    -0.12613
    -0.15126
    -0.13032
    -0.15126
    -0.10519
    -0.02144
    -0.09263
    -0.08007
    -0.11776
    -0.10101
    -0.12195
     0.00369
    -0.02563
    -0.10519
    -0.09263
    -0.01725
    -0.08844
    -0.10519
    -0.05494
    -0.01725
    -0.00050
    -0.13451
    -0.00469
    -0.00050
    -0.05494
    -0.02144
    -0.00050
     0.04556
    -0.04238
    -0.06751
    -0.01307
     0.01625
     0.02462
    -0.00469
     0.05394
    -0.06332
     0.11256
     0.03300
     0.04556
     0.06650
    -0.00050
     0.04556
     0.05394
     0.04137
    -0.01307
    -0.04657
     0.05813
     0.07488
    -0.01725
    -0.02563
    -0.09682
    -0.14707
    -0.10938
    -0.10519
    -0.08007
    -0.23920
    -0.30202
    -0.31877
    -0.22245
    -0.27270
    -0.12613
     0.07906
     0.26751
     0.61927
     0.77422
     1.48613
     1.64526
     1.83789
     2.25666
     2.74662
     2.18966
     2.08078
     2.36554
     3.42084
     4.58920
     5.70312
     4.19137
     5.30948
     4.70227
     1.56150
     1.11342
     0.81191
     0.30520
     0.72397
     0.34289
     0.21726
    -0.49046
    -0.83385
    -3.29621
    -4.97547
    -4.51483
    -3.73592
    -3.65216
    -3.79873
    -3.95368
    -3.61029
    -3.12870
    -2.86069
    -2.62618
    -2.31629
    -1.95196
    -1.46200
    -1.03067
    -0.81291
    -0.61190
    -0.53653
    -0.32714
    -0.52396
    -0.33552
    -0.28108
    -0.26851
    -0.32295
    -0.25595
    -0.30620
    -0.43183
    -0.44021
    -0.27270
    -0.24758
    -0.23083
    -0.15545
    -0.13451
    -0.14707
    -0.09263
    -0.06751
    -0.01725
    -0.00050
    -0.04238
     0.04137
     0.08744
     0.05813
     0.12094
     0.08325
    -0.00888
     0.07069
     0.04137
     0.13769
     0.15025
     0.11256
     0.11675
     0.28426
     0.23820
     0.40989
     0.38895
     0.38058
     0.43083
     0.59834
     0.65278
     0.63603
     0.52296
     0.46014
     0.57740
     0.64859
     0.70303
     0.56065
     0.48108
     0.41827
     0.33870
     0.25913
     0.29682
     0.13350
     0.02462
    -0.00469
     0.02881
    -0.00888
    -0.05913
    -0.13451
    -0.08426
    -0.06751
    -0.05913
    -0.13451
    -0.04657
    -0.07588
    -0.11776
    -0.04657
     0.04975
     0.03719
     0.00787
    -0.05494
     0.05813
    -0.01307
    -0.04238
    -0.00469
     0.04556
     0.13769
     0.05394
     0.02044
     0.00369
     0.02462
    -0.02563
    -0.05494
     0.08325
     0.03300
    -0.03819
    -0.03819
     0.02044
     0.03719
    -0.00469
    -0.06751
     0.02881
    -0.00050
    -0.03819
     0.02462
     0.00369
    -0.01725
     0.04137
    -0.00050
    -0.01725
     0.02881
    -0.06332
     0.02044
     0.05813
     0.06650
    -0.03819
    -0.08007
    -0.09263
    -0.06751
    -0.03400
    -0.03819
    -0.03819
    -0.08007
    -0.12613
    -0.09263
    -0.10938
    -0.08844
    -0.05913
    -0.18057
    -0.15126
    -0.11776
    -0.12613
    -0.18057
    -0.13451
    -0.22664
    -0.31877
    -0.16801
    -0.14707
    -0.12613
    -0.15963
    -0.21407
    -0.11357
     0.14607
     0.47271
     0.88310
     0.72397
     0.61509
     0.88729
     1.85045
     1.88396
     2.28597
     2.29016
     2.50792
     3.49621
     2.08496
     1.86302
     1.24743
     0.68209
     0.90823
     1.33118
     2.22735
     1.82952
     1.21393
     0.30101
    -1.77608
    -2.19904
    -0.73753
    -0.49046
     0.12513
    -0.45277
    -1.32800
    -1.21493
    -0.66634
    -1.16887
    -0.70403
    -0.07169
    -1.44525
    -2.15716
    -1.55832
    -0.68310
    -0.33552
    -0.47790
    -0.70403
    -1.11024
    -1.39919
    -1.41594
    -1.19818
    -0.99717
    -0.75847
    -0.64959
    -0.59097
    -0.41927
    -0.47790
    -0.33970
    -0.39833
    -0.28108
    -0.23501
    -0.28945
    -0.28945
    -0.20151
    -0.17639
    -0.13032
    -0.06332
    -0.04238
    -0.13870
     0.00369
    -0.05494
     0.07069
     0.14188
     0.00787
     0.03300
     0.04975
     0.08325
     0.09163
     0.13769
     0.07488
     0.14188
     0.04137
     0.18794
     0.19632
     0.08744
     0.00369
    -0.01307
     0.10000
     0.14607
    -0.01725
     0.04556
     0.04137
     0.20469
     0.24238
     0.32195
     0.36801
     0.34289
     0.43502
     0.43502
     0.49364
     0.60252
     0.69884
     0.54808
     0.56065
     0.60252
     0.58577
     0.53133
     0.52296
     0.39733
     0.39733
     0.22144
     0.13769
     0.08325
    -0.09682
    -0.14707
    -0.16801
    -0.18895
    -0.30202
    -0.33133
    -0.38158
    -0.33133
    -0.34389
    -0.31458
    -0.42346
    -0.33552
    -0.41508
    -0.28108
    -0.34808
    -0.26433
    -0.21826
    -0.21826
    -0.25595
    -0.13870
    -0.18057
    -0.20989
    -0.26851
    -0.08844
    -0.11776
    -0.21407
    -0.09682
    -0.11776
    -0.09682
    -0.08844
    -0.15545
    -0.15545
    -0.07588
    -0.06332
    -0.11357
    -0.06751
    -0.14288
    -0.10938
    -0.11776
    -0.06751
     0.00369
    -0.06332
    -0.03400
    -0.05075
    -0.08426
    -0.00469
    -0.00888
    -0.02982
    -0.06751
    -0.00888
     0.02881
     0.06650
     0.00369
     0.04556
    -0.09263
    -0.02563
    -0.02144
    -0.08007
    -0.05075
    -0.03819
     0.01206
    -0.09682
     0.09581
     0.34708
     0.74072
     1.17624
     0.70722
     0.62346
     0.98360
     1.97190
     2.51211
     1.76251
     0.33032
     0.82447
     2.72149
     2.08496
     0.07069
    -0.46534
    -0.02982
     0.47271
     0.18376
     0.70722
     1.59082
     1.55732
     1.45262
    -0.94692
    -1.44525
    -0.22245
     0.29682
     0.78259
     1.05061
     0.78678
     0.23820
     0.03719
    -0.46115
    -0.56165
    -0.89248
    -1.31962
    -1.20656
    -1.38244
    -1.47457
    -1.73839
    -1.83471
    -1.96453
    -2.07341
    -1.97290
    -1.71745
    -1.40756
    -1.09349
    -0.82548
    -0.67053
    -0.52815
    -0.50721
    -0.33133
    -0.24758
    -0.17220
    -0.10519
    -0.14288
    -0.03400
    -0.18057
    -0.05075
     0.10838
     0.02881
     0.00787
     0.01206
     0.05813
     0.03300
     0.08325
     0.07488
     0.04137
     0.09581
     0.09163
     0.09581
     0.11256
     0.09163
     0.07488
     0.01625
     0.07069
     0.10838
     0.10419
     0.09163
     0.06650
     0.11675
     0.08744
     0.00787
     0.17119
     0.14188
     0.07069
     0.04137
     0.04556
     0.10419
     0.12932
    -0.00050
     0.11256
     0.03300
     0.07906
     0.15444
     0.11675
     0.08744
     0.05813
     0.02462
    -0.02563
     0.15444
     0.15025
     0.12932
     0.05394
     0.08744
     0.22144
     0.24657
     0.20051
     0.21307
     0.17538
     0.20051
     0.23401
     0.28426
     0.26332
     0.25076
     0.20469
     0.28845
     0.41827
     0.40989
     0.43502
     0.39314
     0.44758
     0.37639
     0.58159
     0.64859
     0.71140
     0.56065
     0.54808
     0.55646
     0.69047
     0.72397
     0.58577
     0.54808
     0.51877
     0.53971
     0.49783
     0.50621
     0.43083
     0.34708
     0.13350
     0.09581
     0.14188
     0.10000
     0.12932
     0.21307
     0.10419
     0.00787
    -0.02144
     0.01625
     0.04975
     0.08325
     0.07488
     0.10838
     0.08744
     0.14188
     0.04556
     0.16282
     0.15444
     0.13350
     0.22563
     0.22982
     0.14607
     0.12513
     0.07906
     0.13350
     0.15444
     0.14607
     0.15863
     0.07488
     0.00787
     0.07488
     0.06231
     0.05394
     0.02044
     0.04137
     0.03300
     0.08744
     0.07488
     0.08325
    -0.03819
    -0.03400
     0.15444
     0.09163
     0.13350
     0.17119
     0.04556
     0.08325
     0.11256
     0.17119
     0.38058
     0.70303
     0.84122
     1.07573
     0.98360
     1.07992
     1.28093
     2.08078
     3.41246
     4.02805
     3.57159
     5.08753
     4.56826
     3.65953
     1.37725
     0.44758
     1.93421
     2.04728
     2.38648
     2.13940
     1.66201
    -0.38996
    -2.23254
    -3.01564
    -3.34646
    -3.10358
    -3.44697
    -3.42184
    -3.37996
    -3.31715
    -3.14545
    -2.85232
    -2.61362
    -2.42517
    -2.07759
    -1.82633
    -1.55413
    -1.13955
    -0.78360
    -0.62028
    -0.55746
    -0.32714
    -0.33133
    -0.30202
    -0.37321
    -0.31877
    -0.38577
    -0.29364
    -0.27270
    -0.26433
    -0.29364
    -0.23083
    -0.16801
    -0.02144
    -0.11357
    -0.20989
    -0.14707
    -0.05494
    -0.05494
    -0.00888
    -0.02563
    -0.08844
    -0.08844
    -0.01307
    -0.05913
     0.02881
     0.00369
    -0.05913
    -0.07588
     0.08744
     0.02881
     0.03719
    -0.12613
    -0.03819
    -0.05075
     0.05394
     0.02462
    -0.02982
    -0.09682
    -0.12613
    -0.04238
    -0.02982
    -0.00050
    -0.11776
    -0.11776
    -0.12195
    -0.13451
    -0.11776
    -0.08426
    -0.19732
    -0.18895
    -0.07169
    -0.07169
    -0.09682
    -0.14288
    -0.12613
    -0.23920
    -0.11776
    -0.07588
    -0.16801
    -0.16801
    -0.06332
    -0.12613
    -0.10519
    -0.00050
    -0.13870
    -0.10519
    -0.07169
    -0.10101
    -0.06332
    -0.16382
    -0.07169
    -0.07588
    -0.17220
    -0.08007
    -0.03400
    -0.08844
    -0.10101
    -0.10101
    -0.08007
    -0.05494
    -0.08844
    -0.10519
    -0.02563
    -0.04657
    -0.03400
    -0.00888
    -0.07169
     0.02881
     0.00787
     0.14607
     0.06231
     0.12932
     0.09163
     0.05394
     0.05813
    -0.00050
    -0.06751
     0.04137
     0.02462
     0.07069
     0.04137
    -0.06751
    -0.05494
    -0.20570
    -0.18057
    -0.18476
    -0.16382
    -0.31877
    -0.35646
    -0.29364
    -0.23083
    -0.30620
    -0.29783
    -0.30202
    -0.36483
    -0.27270
    -0.21826
    -0.19314
    -0.16801
    -0.20989
    -0.20151
    -0.10519
     0.01625
    -0.03819
    -0.04657
    -0.04238
     0.07906
     0.04556
     0.07488
    -0.00888
    -0.00888
     0.07488
     0.04137
     0.11256
     0.02881
     0.02881
    -0.05494
    -0.06751
    -0.03819
     0.04975
     0.01206
     0.02044
    -0.00469
    -0.00888
     0.08325
     0.00787
     0.06231
     0.09163
    -0.03400
     0.20469
     0.40152
     0.48946
     0.23401
    -0.10938
    -0.07169
     0.87054
     2.83456
     4.86559
     4.70227
     4.00292
     3.43759
     2.96438
     2.05146
     1.78345
     2.92250
     7.06412
     8.71826
     1.38143
     0.14188
    -0.47790
     0.10838
    -0.40252
    -1.47038
    -1.67558
    -2.20322
    -2.49636
    -3.13289
    -4.36826
    -4.58602
    -4.17562
    -3.68985
    -2.91094
    -2.55918
    -2.48380
    -2.27023
    -1.68814
    -1.28193
    -0.80035
    -0.44440
    -0.24758
    -0.02144
     0.10838
     0.16700
     0.09163
     0.00369
     0.03719
    -0.08426
    -0.02982
     0.02044
    -0.06751
    -0.03400
    -0.05913
    -0.14707
    -0.00050
     0.03719
     0.09163
     0.03300
    -0.06751
    -0.00888
     0.03719
     0.04556
     0.09163
     0.06231
     0.05813
     0.11256
     0.19213
     0.12932
     0.14188
     0.04556
     0.09581
     0.19213
     0.15863
     0.20051
     0.18376
     0.10419
     0.13350
     0.15025
     0.20469
     0.17957
     0.13350
     0.13350
     0.15863
     0.10419
     0.08744
     0.08744
     0.01625
     0.15863
     0.16700
     0.11675
     0.05394
     0.11675
     0.15863
     0.09581
     0.15025
     0.09581
     0.20469
     0.21307
     0.14188
     0.16700
     0.23401
     0.24238
     0.27588
     0.33451
     0.33032
     0.20051
     0.26332
     0.27588
     0.30939
     0.35545
     0.33032
     0.30101
     0.42245
     0.50202
     0.52296
     0.45596
     0.54390
     0.56483
     0.62346
     0.75328
     0.82447
     0.77003
     0.74909
     0.84122
     0.68628
     0.77003
     0.74491
     0.73653
     0.69884
     0.71140
     0.55227
     0.58577
     0.46014
     0.46014
     0.27170
     0.28007
     0.33451
     0.29682
     0.19213
     0.21726
     0.15863
     0.04137
    -0.01307
    -0.01725
     0.09581
    -0.01725
    -0.04238
     0.02881
    -0.02982
     0.04975
    -0.02982
    -0.11776
    -0.05494
    -0.06332
    -0.09682
    -0.04657
     0.01206
     0.00787
    -0.02982
     0.06650
     0.00369
     0.07906
     0.08325
     0.03300
    -0.03400
    -0.00050
     0.04137
    -0.05913
    -0.00469
     0.03719
     0.01206
     0.07488
     0.13350
     0.02044
    -0.03400
    -0.05075
     0.08325
     0.05813
     0.06650
     0.10838
     0.05394
     0.21307
     0.27170
     0.18376
     0.23401
     0.17538
     0.13350
     0.18376
     0.17957
     0.11256
    -0.01725
     0.10419
     0.39314
     0.97104
     2.93088
     3.87311
     4.20812
     3.31196
     2.02215
     2.22735
     1.45681
     1.94258
     2.84712
     2.80943
     2.70893
     2.23572
     0.85379
    -0.44858
    -2.24510
    -2.11528
     0.16700
    -0.53653
    -2.42517
    -4.52739
    -4.73677
    -2.70575
    -1.83471
    -2.07341
    -2.21579
    -2.13622
    -1.75095
    -1.64626
    -1.71745
    -1.36569
    -0.93854
    -0.60772
    -0.52815
    -0.49884
    -0.62447
    -0.56165
    -0.58259
    -0.61609
    -0.60772
    -0.52815
    -0.49884
    -0.51140
    -0.43183
    -0.29364
    -0.25176
    -0.22245
    -0.31039
    -0.13451
    -0.13451
    -0.06751
    -0.15126
    -0.08844
    -0.15126
    -0.12195
    -0.19314
    -0.11357
    -0.10938
    -0.19732
    -0.17639
    -0.16382
    -0.10101
    -0.20151
    -0.15545
    -0.25176
    -0.18895
    -0.16382
    -0.10101
    -0.24758
    -0.25176
    -0.21826
    -0.18057
    -0.19314
    -0.21826
    -0.14288
    -0.34808
    -0.17639
    -0.21407
    -0.21407
    -0.27270
    -0.24339
    -0.25176
    -0.20151
    -0.19314
    -0.14707
    -0.21826
    -0.20570
    -0.18057
    -0.22245
    -0.13032
    -0.11776
    -0.09682
    -0.11357
    -0.08844
    -0.05494
    -0.07588
    -0.00050
    -0.03819
     0.03719
     0.06231
     0.02462
     0.05394
    -0.00469
     0.09581
     0.02462
     0.02462
     0.12094
     0.12932
     0.11675
     0.10419
     0.14607
     0.03719
     0.02462
     0.05394
     0.17957
     0.10419
     0.15444
     0.02881
     0.09163
     0.10419
     0.02044
     0.02044
     0.07906
     0.06650
     0.04137
     0.13350
     0.13769
     0.10838
     0.07069
     0.10838
     0.26751
     0.25495
     0.31357
     0.51458
     0.46014
     0.42245
     0.36383
     0.28426
     0.36801
     0.34708
     0.30939
     0.36801
     0.39314
     0.35545
     0.22144
     0.12094
    -0.00469
    -0.04657
    -0.06751
    -0.12613
    -0.10938
    -0.20570
    -0.25595
    -0.28945
    -0.20570
    -0.13451
    -0.26014
    -0.24758
    -0.16801
    -0.14707
    -0.21407
    -0.20570
    -0.21826
    -0.18057
    -0.10519
    -0.05913
    -0.09682
    -0.04657
    -0.02144
    -0.07588
    -0.07588
    -0.04238
    -0.12195
    -0.03819
     0.11675
     0.38476
     0.57321
     0.28845
     0.64021
     1.71645
     2.78850
     3.82704
     3.80610
     2.23991
     1.44006
     2.03890
     1.70389
     1.63688
     1.94258
     2.70474
     2.45348
     0.92916
    -0.98461
    -1.98128
    -0.56165
     0.12094
    -0.81291
    -2.20741
    -2.48380
    -1.72164
    -2.23673
    -2.67643
    -2.87325
    -2.72669
    -1.35731
     0.94173
     1.20136
    -0.17639
    -0.83385
    -1.26100
    -0.82548
    -0.60353
    -0.27689
     0.18794
     0.38058
     0.19632
     0.02881
    -0.22245
    -0.34808
    -0.35227
    -0.35227
    -0.47371
    -0.37321
    -0.35646
    -0.23501
    -0.23501
    -0.20570
    -0.27689
    -0.12613
    -0.01725
    -0.03819
    -0.02144
     0.01206
    -0.07588
    -0.08426
     0.03300
     0.03719
    -0.03400
    -0.11776
    -0.07169
     0.02462
     0.00787
    -0.15963
    -0.14288
    -0.13032
    -0.02982
    -0.08844
    -0.05075
    -0.15963
    -0.14707
    -0.23920
    -0.18476
    -0.12195
    -0.13870
    -0.20989
    -0.19314
    -0.19314
    -0.15963
    -0.13451
    -0.15963
    -0.16382
    -0.16801
    -0.14288
    -0.15545
    -0.10101
    -0.15545
    -0.08007
    -0.07588
    -0.05494
     0.01206
    -0.10101
     0.05813
    -0.06332
     0.02462
     0.04556
     0.00369
     0.00369
     0.02462
     0.11675
    -0.00050
     0.04137
     0.12932
     0.13350
     0.09581
     0.08744
     0.14607
     0.14188
     0.07488
     0.16700
     0.30101
     0.16700
     0.12932
     0.14607
     0.16282
     0.20469
     0.25076
     0.22144
     0.05813
     0.08744
     0.09581
     0.07069
     0.06231
    -0.01725
    -0.08426
    -0.05075
     0.00369
    -0.08007
    -0.12613
    -0.16801
    -0.23501
    -0.15545
    -0.17639
    -0.08844
    -0.10101
    -0.24339
    -0.19314
    -0.29364
    -0.08007
    -0.07588
    -0.13870
    -0.14288
    -0.15963
    -0.15545
    -0.11357
    -0.09682
    -0.11776
    -0.14707
    -0.06332
    -0.05494
    -0.09263
    -0.03400
    -0.13451
    -0.15545
    -0.02563
     0.02044
     0.02044
    -0.03400
    -0.04238
    -0.01725
    -0.00888
     0.09581
     0.02462
     0.00369
     0.00369
    -0.14288
    -0.20570
    -0.20570
    -0.15126
    -0.23083
    -0.31458
    -0.39414
    -0.48209
    -0.54909
    -0.64122
    -0.49465
    -0.25595
    -0.30202
    -0.17220
    -0.21407
    -0.08844
     1.42331
     2.41579
     2.72987
     2.52048
     1.14692
     0.82028
     1.26418
     1.33118
     1.01710
     0.85797
     1.64945
     2.39904
     2.70893
     2.62936
    -0.20989
    -2.27860
    -0.76685
    -1.07674
    -0.80873
    -1.85983
    -2.55080
    -0.45277
    -0.03819
    -0.74172
    -1.55832
    -1.45363
    -1.20656
    -1.25262
    -1.64626
    -1.45363
    -1.02649
    -0.82548
    -0.67472
    -0.55746
    -0.54490
    -0.48627
    -0.51559
    -0.53234
    -0.52396
    -0.30620
    -0.38577
    -0.36902
    -0.34389
    -0.18476
    -0.16382
    -0.15126
    -0.10101
    -0.07588
    -0.04657
     0.04137
     0.04137
     0.01625
     0.01206
     0.02044
     0.03300
     0.13769
     0.11675
     0.10000
     0.11256
     0.16700
     0.12094
     0.13350
     0.11675
     0.20051
     0.20051
     0.19632
     0.19632
     0.19213
     0.13350
     0.21726
     0.14188
     0.22563
     0.25495
     0.23401
     0.23401
     0.16282
     0.24657
     0.16282
     0.14607
     0.20051
     0.20469
     0.25913
     0.23401
     0.18376
     0.17538
     0.13769
     0.07906
     0.22144
     0.23820
     0.15863
     0.15863
     0.14607
     0.18794
     0.11675
     0.16700
     0.11256
     0.10419
     0.10838
     0.09581
     0.15025
     0.07488
     0.03719
    -0.01307
    -0.02144
     0.04975
     0.04137
     0.04556
     0.08325
    -0.00888
     0.09581
     0.05813
     0.03300
     0.05813
     0.03719
     0.08325
     0.08744
     0.12094
     0.12513
     0.10000
    -0.00469
     0.17119
     0.15444
     0.12094
     0.08325
     0.14607
     0.06650
     0.03719
     0.02044
     0.05394
     0.10419
     0.08325
     0.09581
     0.09163
     0.01625
     0.03719
    -0.02144
     0.03300
    -0.03400
     0.00787
    -0.02144
     0.05813
     0.03300
    -0.07169
     0.00787
    -0.00469
     0.08325
     0.06231
     0.01206
    -0.00888
     0.06650
     0.15025
     0.03300
     0.17119
     0.19213
     0.15444
     0.28426
     0.24238
     0.16282
     0.12513
     0.07069
     0.08744
     0.15863
     0.15025
     0.13350
     0.10419
     0.07069
     0.04975
    -0.01725
    -0.06332
     0.03719
     0.00369
    -0.03819
     0.03300
    -0.06332
    -0.10938
    -0.05913
    -0.05075
     0.03719
     0.09163
     0.10838
     0.10000
    -0.04657
     0.01625
    -0.19732
    -0.21826
    -0.15545
    -0.19732
     0.10419
     0.71559
     1.87977
     2.70893
     2.49536
     1.98027
     0.96266
     1.38981
     2.17291
     2.52886
     2.78850
     2.78850
     2.81781
     4.19556
     5.71987
     3.78935
     0.57740
    -1.53738
    -1.86402
    -1.04742
     0.09581
     0.09163
    -0.73335
    -1.49969
    -2.16135
    -2.71831
    -2.95282
    -3.03657
    -3.29621
    -3.40090
    -2.99051
    -2.57174
    -2.19485
    -1.84727
    -1.44107
    -1.23587
    -1.09349
    -0.93017
    -0.72497
    -0.61609
    -0.50721
    -0.38577
    -0.51978
    -0.38158
    -0.36483
    -0.36902
    -0.31877
    -0.18476
    -0.19732
    -0.31039
    -0.25595
    -0.20151
    -0.26433
    -0.28527
    -0.29783
    -0.32714
    -0.21826
    -0.21826
    -0.17639
    -0.25595
    -0.31877
    -0.20570
    -0.28945
    -0.15963
    -0.21407
    -0.19732
    -0.25595
    -0.15126
    -0.08007
    -0.23920
    -0.22245
    -0.17220
    -0.15126
    -0.07588
    -0.08007
    -0.13032
    -0.19314
    -0.07169
    -0.20151
    -0.09263
    -0.08426
    -0.18476
    -0.18476
    -0.11357
    -0.18476
    -0.10101
    -0.19314
    -0.13032
    -0.17220
    -0.17220
    -0.18057
    -0.16801
    -0.24758
    -0.14707
    -0.23083
    -0.11776
    -0.16801
    -0.18057
    -0.10519
    -0.11776
    -0.07588
    -0.16801
    -0.13451
    -0.15963
    -0.08844
    -0.03400
    -0.04238
    -0.04657
    -0.08426
    -0.07588
    -0.05494
    -0.00050
     0.02462
    -0.02563
    -0.08844
    -0.06332
    -0.01725
     0.02881
     0.00787
     0.01625
    -0.08426
    -0.04238
     0.05394
     0.06650
    -0.01307
    -0.10101
     0.01206
    -0.05494
    -0.01307
    -0.03819
    -0.02563
    -0.01725
    -0.01307
    -0.03819
    -0.06332
    -0.10101
    -0.09682
    -0.08007
    -0.11357
    -0.09682
    -0.09682
    -0.11776
    -0.14288
    -0.20570
    -0.15126
    -0.10101
    -0.18895
    -0.22245
    -0.26014
    -0.18476
    -0.29783
    -0.26851
    -0.37739
    -0.28527
    -0.22245
    -0.23501
    -0.33552
    -0.36064
    -0.31877
    -0.39833
    -0.36902
    -0.31039
    -0.36902
    -0.36064
    -0.23083
    -0.25176
    -0.24758
    -0.15963
    -0.13870
    -0.05494
     0.20469
     0.36383
     0.39733
     0.33870
     0.17957
     0.18376
     0.17957
     0.43083
     0.36801
     0.37639
     0.38476
     0.40989
     0.39314
     0.25495
     0.06231
    -0.03819
    -0.02144
    -0.02563
    -0.14288
    -0.07588
    -0.16801
    -0.20570
    -0.36483
    -0.41508
    -0.51978
     0.16282
     0.68628
     1.33118
     2.30691
     2.88481
     3.69722
     2.20222
     0.55646
     1.32699
     2.24828
     3.39990
     4.82371
     7.74253
     4.90328
     2.61261
     0.80353
    -0.44021
    -0.52815
    -0.54490
     0.06231
     0.42245
    -0.37321
    -2.68062
    -3.43859
    -2.89000
    -2.97795
    -3.11614
    -3.47628
    -3.51397
    -3.25852
    -2.85650
    -2.31210
    -1.96034
    -1.71327
    -1.11024
    -0.72916
    -0.41927
    -0.29364
    -0.29364
    -0.23083
    -0.23920
    -0.21407
    -0.17639
    -0.15126
    -0.18476
    -0.18057
    -0.18476
    -0.05913
     0.04556
     0.16282
     0.04975
    -0.02982
     0.00787
     0.05394
    -0.00888
     0.02044
     0.07906
     0.07906
     0.03300
     0.12513
     0.05813
     0.07906
    -0.04238
     0.01206
     0.04556
     0.03300
    -0.02563
     0.07906
     0.03719
     0.02462
    -0.00469
    -0.00050
     0.03719
     0.09163
     0.04556
     0.07906
     0.05394
     0.06231
     0.00787
     0.00787
     0.17119
     0.04137
     0.03300
     0.09163
     0.15025
     0.05813
     0.15444
     0.04137
     0.12932
     0.15025
     0.16700
     0.12932
     0.19213
     0.17119
     0.15444
     0.08744
     0.17538
     0.28845
     0.19632
     0.17119
     0.21726
     0.36383
     0.22144
     0.23820
     0.20469
     0.26751
     0.27588
     0.22144
     0.28007
     0.33451
     0.21726
     0.18376
     0.28845
     0.24238
     0.22563
     0.16700
     0.22563
     0.12513
     0.14188
     0.15444
     0.10838
     0.20469
     0.09163
     0.11675
     0.14188
     0.09581
     0.09581
     0.03300
     0.08744
     0.14607
     0.12094
    -0.03400
     0.10838
     0.04137
    -0.00888
     0.06650
    -0.02563
     0.01625
     0.05813
     0.02044
     0.05394
    -0.07169
    -0.00888
    -0.09682
    -0.06751
    -0.03400
    -0.01307
    -0.09682
    -0.09263
    -0.06332
    -0.06751
    -0.13032
    -0.11776
    -0.14288
    -0.11776
    -0.10938
    -0.02563
    -0.12613
    -0.08426
    -0.01307
    -0.17639
    -0.08844
    -0.05913
    -0.07588
    -0.13032
    -0.14288
    -0.02982
    -0.07588
    -0.14288
    -0.13032
    -0.13870
    -0.20151
    -0.09682
    -0.15963
    -0.07169
    -0.08844
    -0.21826
    -0.10519
    -0.04238
    -0.00469
    -0.02144
    -0.02982
     0.04137
     0.06231
    -0.02982
     0.04556
     0.11675
     0.14607
     0.17957
     0.11256
     0.03300
    -0.12195
     0.01206
    -0.05494
    -0.08844
     0.14607
     0.36383
     0.36383
     0.31357
     0.18376
     0.18794
     0.97523
     1.61176
     2.32366
     1.85883
     2.57074
     2.75499
     2.13940
     3.04813
     4.36725
     4.19975
     2.70055
     1.37306
    -1.69651
    -1.44107
     1.94258
     1.14692
    -0.15963
    -1.38244
    -2.22835
    -2.71831
    -3.27946
    -3.56003
    -3.73592
    -3.85736
    -3.61866
    -3.17896
    -2.67643
    -2.51311
    -2.16554
    -1.68395
    -1.29868
    -0.93854
    -0.82548
    -0.57003
    -0.39414
    -0.31877
    -0.25176
    -0.11357
    -0.20151
    -0.08844
    -0.14288
    -0.13451
     0.02462
    -0.02982
    -0.01307
    -0.08426
    -0.01307
     0.00787
    -0.10101
    -0.11357
    -0.08426
    -0.07588
    -0.06332
    -0.05494
    -0.09263
    -0.13870
    -0.14707
    -0.16382
    -0.11776
    -0.15126
    -0.15545
    -0.13032
    -0.15126
    -0.10101
    -0.16382
    -0.18057
    -0.16382
    -0.16382
    -0.14707
    -0.14707
    -0.19732
    -0.17639
    -0.16801
    -0.17639
    -0.18476
    -0.10938
    -0.17639
    -0.12613
    -0.16382
    -0.22245
    -0.19732
    -0.15545
    -0.13870
    -0.10938
    -0.14288
    -0.15126
    -0.16382
    -0.20151
    -0.14707
    -0.25176
    -0.13451
    -0.13870
    -0.21826
    -0.17639
    -0.21407
    -0.08844
    -0.18476
    -0.25176
    -0.23501
    -0.16382
    -0.15963
    -0.06332
    -0.10519
    -0.17639
    -0.05913
    -0.07588
    -0.13870
     0.03300
     0.02881
    -0.02563
     0.05813
     0.08744
     0.10838
     0.05813
     0.02881
     0.06231
     0.08325
     0.11256
     0.14607
     0.10419
     0.06231
     0.05813
     0.10000
     0.02462
     0.09163
    -0.01307
    -0.02982
    -0.02144
    -0.03819
    -0.06332
    -0.17220
    -0.07169
     0.00787
    -0.02563
    -0.11357
    -0.14288
    -0.13032
    -0.09263
    -0.13870
    -0.07588
    -0.08426
    -0.20570
    -0.02563
    -0.11357
    -0.05075
    -0.09682
    -0.15963
    -0.10101
    -0.04238
    -0.07588
    -0.17220
    -0.08426
    -0.21407
    -0.08844
    -0.15545
    -0.13870
    -0.08844
    -0.14288
    -0.23920
    -0.11357
    -0.02563
    -0.21826
    -0.23083
    -0.19314
    -0.15545
    -0.08844
    -0.07169
    -0.14707
    -0.13870
    -0.13451
    -0.15545
    -0.06332
    -0.03400
    -0.02144
    -0.00888
     0.03300
     0.05394
    -0.00888
    -0.00888
    -0.12613
    -0.04238
     0.05813
     0.11675
    -0.02982
    -0.06751
    -0.06332
    -0.23920
    -0.07169
     1.35212
     2.97694
     4.42588
     3.94430
     2.29435
     1.84627
     2.12684
     2.08496
     2.19384
     1.89233
     2.75499
     3.99455
     4.89490
     4.74833
     2.09753
     1.58663
     0.91241
    -0.41927
    -1.30706
    -3.49722
    -2.98213
     1.20974
     1.15111
    -0.18057
    -1.71745
    -2.46286
    -2.71412
    -2.76019
    -2.57593
    -2.25348
    -2.14878
    -2.05666
    -1.77189
    -1.49551
    -1.34475
    -1.24424
    -1.17305
    -1.07674
    -0.92179
    -0.86735
    -0.85898
    -0.65797
    -0.58259
    -0.46115
    -0.37739
    -0.39414
    -0.20989
    -0.15545
    -0.14288
    -0.11776
    -0.10519
    -0.05494
    -0.07169
     0.01206
    -0.06332
    -0.07169
    -0.06332
    -0.00888
     0.01206
     0.01206
    -0.03819
     0.00369
    -0.06751
     0.05394
    -0.10101
     0.02881
     0.07069
    -0.10938
    -0.05494
     0.00369
    -0.04238
    -0.02144
    -0.03819
    -0.08844
    -0.01725
    -0.02563
    -0.02982
    -0.02982
    -0.09682
    -0.09263
    -0.06751
    -0.01307
     0.04137
    -0.00050
    -0.05494
    -0.04657
     0.09163
     0.02044
     0.01625
    -0.02144
     0.03300
     0.02881
    -0.00050
     0.05394
     0.01206
    -0.08426
    -0.01725
    -0.02982
     0.10838
     0.01206
    -0.02563
    -0.02563
     0.02044
    -0.02563
     0.06231
    -0.04657
     0.01625
     0.08744
     0.10838
     0.07906
     0.03300
     0.12932
     0.07069
     0.06650
     0.17119
     0.25913
     0.05394
     0.10419
     0.10419
     0.20469
     0.07069
     0.12513
     0.04975
     0.05394
     0.12932
     0.10000
     0.02881
    -0.10519
    -0.07588
    -0.05075
    -0.00469
     0.06231
     0.04137
     0.01206
     0.06231
     0.17119
     0.09163
     0.10838
     0.29682
     0.30939
     0.31776
     0.28845
     0.25076
     0.25076
     0.32195
     0.25076
     0.28426
     0.28007
     0.20469
     0.17957
     0.05394
     0.04975
    -0.02144
    -0.00888
    -0.11776
    -0.08007
    -0.04657
     0.01625
    -0.16801
    -0.08844
    -0.18057
    -0.06332
    -0.15126
     0.04137
     0.00787
     0.02044
    -0.04657
    -0.04657
     0.02462
    -0.09263
    -0.05494
     0.02881
     0.04556
    -0.07169
     0.11675
     0.47689
     0.69884
     1.20555
     2.27760
     3.19051
     2.78012
     2.73824
     2.51211
     2.49536
     2.14359
     2.03471
     1.80858
     1.24324
     0.99198
     2.11847
     4.26256
     4.19975
     2.81362
     1.22230
    -1.66720
    -2.87744
    -2.57174
    -0.51559
     0.28426
     0.32614
    -0.74172
    -0.88829
    -1.11443
    -1.29868
    -1.57088
    -1.63370
    -1.57088
    -1.67558
    -1.56251
    -1.46619
    -1.35312
    -1.10605
    -0.97623
    -1.10186
    -0.90085
    -0.79616
    -0.72497
    -0.62447
    -0.65378
    -0.70403
    -0.65378
    -0.60353
    -0.56165
    -0.49884
    -0.53653
    -0.46534
    -0.44440
    -0.49046
    -0.36902
    -0.31877
    -0.36902
    -0.32714
    -0.28945
    -0.34389
    -0.21407
    -0.23920
    -0.31877
    -0.23501
    -0.18057
    -0.13451
    -0.18476
    -0.14707
    -0.27689
    -0.19314
    -0.09682
    -0.10519
    -0.15963
    -0.13032
    -0.14288
    -0.12195
     0.03300
    -0.10938
    -0.08007
    -0.09263
    -0.00888
    -0.04238
    -0.01725
    -0.03400
    -0.07169
    -0.03400
    -0.07588
     0.05813
    -0.07588
    -0.00888
    -0.06332
    -0.04657
    -0.06751
    -0.05913
    -0.10101
    -0.00469
    -0.07588
    -0.02563
    -0.03400
    -0.03400
    -0.01725
    -0.03400
    -0.06751
    -0.01725
     0.00787
     0.04137
    -0.05913
    -0.02563
     0.00369
     0.00369
    -0.06332
     0.07488
     0.01206
     0.07488
     0.01625
     0.02462
     0.00369
    -0.05075
    -0.05913
    -0.01725
     0.11675
     0.07906
     0.04137
    -0.02563
     0.09163
     0.02462
     0.04137
    -0.19314
    -0.04238
     0.03719
     0.01625
     0.06231
     0.05394
    -0.02563
    -0.04238
    -0.04238
     0.07488
     0.01625
     0.06231
     0.04975
     0.22144
     0.13350
     0.18794
     0.14607
     0.22982
     0.26332
     0.19213
     0.25913
     0.23820
     0.26751
     0.17538
     0.17957
     0.18376
     0.16700
     0.08744
     0.03719
     0.02881
     0.00787
    -0.07588
    -0.08007
    -0.08007
    -0.06332
    -0.10519
    -0.08844
    -0.10938
    -0.07169
    -0.02982
     0.04556
     0.19632
     0.20051
     0.22982
     0.45177
     0.82866
     1.66201
     2.83875
     3.39152
     2.67124
     2.22316
     2.04728
     2.15197
     2.95600
     3.57997
     3.09001
     1.90489
     1.42750
     1.37725
     2.28179
     3.58416
     3.83542
     2.48279
     0.61509
     0.12932
    -0.71660
    -1.73002
    -2.27860
    -0.13451
    -0.13451
    -0.18476
    -0.56165
    -1.57507
    -1.75514
    -2.20741
    -2.26604
    -2.11947
    -2.20322
    -2.19485
    -2.08597
    -2.02734
    -1.78027
    -1.36150
    -1.20656
    -1.01811
    -0.71241
    -0.65378
    -0.55328
    -0.42346
    -0.49884
    -0.33970
    -0.31877
    -0.41090
    -0.23920
    -0.23083
    -0.28527
    -0.28945
    -0.18476
    -0.21407
    -0.21826
    -0.23083
    -0.30620
    -0.27689
    -0.35646
    -0.33133
    -0.40671
    -0.38158
    -0.39414
    -0.45696
    -0.44858
    -0.45277
    -0.41090
    -0.55746
    -0.44021
    -0.44021
    -0.47790
    -0.45277
    -0.34389
    -0.39833
    -0.36064
    -0.30202
    -0.33970
    -0.32714
    -0.24339
    -0.26851
    -0.18476
    -0.20151
    -0.19314
    -0.20989
    -0.16801
    -0.12613
    -0.11776
    -0.10519
    -0.08844
    -0.12613
    -0.13032
    -0.01725
    -0.09682
    -0.04657
    -0.02563
    -0.01307
    -0.10519
    -0.00050
     0.00369
    -0.05494
    -0.13451
    -0.08007
     0.01206
     0.02881
    -0.04238
    -0.04657
    -0.08844
    -0.04238
    -0.10101
    -0.08007
    -0.07169
    -0.09263
    -0.11357
    -0.13032
    -0.07588
    -0.07588
    -0.07169
    -0.13032
    -0.11776
    -0.09263
    -0.02144
    -0.10101
    -0.10938
    -0.10101
    -0.11776
    -0.10101
    -0.08844
    -0.08844
    -0.08426
    -0.07588
    -0.04238
    -0.06751
    -0.14288
    -0.13451
    -0.10101
    -0.04238
    -0.02982
    -0.06332
    -0.11776
    -0.08426
    -0.00888
    -0.10938
    -0.06332
    -0.05913
    -0.12613
    -0.10938
    -0.06751
    -0.06751
    -0.10101
    -0.05494
    -0.11776
    -0.11776
    -0.12195
    -0.13451
    -0.05075
    -0.05075
    -0.07588
     0.02044
     0.04137
     0.14188
     0.16700
     0.12094
     0.22982
     0.22563
     0.25495
     0.23401
     0.27170
     0.33032
     0.43920
     0.33870
     0.43083
     0.27170
     0.33032
     0.35545
     0.28845
     0.30101
     0.26332
     0.15444
     0.20888
     0.17538
     0.26751
     0.20051
     0.01625
    -0.10938
    -0.11776
     0.27170
     0.31357
     0.04556
     0.88729
     2.13522
     2.99788
     3.76004
     4.38819
     3.18633
     1.46937
     1.77926
     2.55817
     3.43759
     5.15035
     5.84551
     7.05575
     4.59339
     1.94258
     0.53133
     0.87054
     0.07906
     0.69465
     1.36887
    -0.44858
    -3.19989
    -2.16135
    -1.67976
    -1.63370
    -2.34979
    -2.90257
    -3.09939
    -3.03239
    -2.88582
    -2.52568
    -2.25348
    -1.88496
    -1.53738
    -1.11024
    -0.98042
    -0.69985
    -0.54909
    -0.51978
    -0.48209
    -0.44858
    -0.43602
    -0.55746
    -0.56165
    -0.46534
    -0.36483
    -0.41090
    -0.33552
    -0.33552
    -0.38158
    -0.31877
    -0.35646
    -0.19314
    -0.13870
    -0.22664
    -0.28945
    -0.15963
    -0.18476
    -0.15963
    -0.17220
    -0.13451
    -0.08844
    -0.09682
     0.01625
    -0.13451
    -0.08426
    -0.10519
    -0.07588
    -0.05075
     0.02462
    -0.05913
    -0.07169
    -0.02982
     0.02462
     0.04137
    -0.10101
    -0.06332
    -0.03400
     0.01206
     0.10838
    -0.02982
    -0.04657
    -0.07588
    -0.03400
    -0.00888
     0.11675
    -0.04657
     0.01206
    -0.03400
    -0.00050
     0.07906
     0.01625
    -0.05494
    -0.00888
     0.04975
     0.02044
    -0.00888
    -0.04657
    -0.02563
     0.02462
     0.02881
     0.02044
     0.07069
     0.07906
    -0.05075
     0.03300
     0.08744
     0.05394
     0.02044
     0.04975
     0.04137
     0.10000
     0.12094
     0.07906
     0.10838
     0.07488
     0.07906
     0.09581
     0.13350
     0.08325
     0.09163
     0.10838
     0.13769
     0.11256
     0.12094
     0.07906
     0.13769
     0.15863
     0.13350
     0.09581
     0.14607
     0.09581
     0.04137
     0.07069
     0.16282
     0.06231
     0.04556
     0.06650
     0.15863
     0.04556
     0.07906
    -0.02563
    -0.05494
     0.07488
     0.10419
     0.10419
    -0.00050
     0.00369
    -0.02563
    -0.02144
     0.13769
     0.07906
     0.02044
     0.03719
     0.13769
     0.20888
     0.16282
     0.07488
     0.16700
     0.26751
     0.26332
     0.32195
     0.25913
     0.22563
     0.28007
     0.28845
     0.25495
     0.35545
     0.15863
     0.22563
     0.15444
     0.22144
     0.14188
     0.10838
    -0.01307
     0.00787
    -0.06751
    -0.07588
    -0.09682
    -0.17220
    -0.20570
    -0.28945
    -0.21826
    -0.10101
    -0.17220
    -0.30620
    -0.24758
    -0.14288
    -0.15963
    -0.06751
    -0.14707
     0.06650
     0.25076
     0.95848
     1.28512
     1.29349
     1.48194
     1.47775
     1.80439
     1.79601
     1.96771
     3.24077
     3.33289
     2.57074
     1.31443
     1.10505
     1.67457
     2.11009
     2.96857
     6.27684
    -0.07588
    -0.91761
    -2.34979
    -1.35312
    -1.87659
    -0.95948
    -0.62866
    -1.19399
    -1.49969
    -2.05247
    -2.38330
    -2.74762
    -2.67643
    -2.61781
    -2.24929
    -1.93521
    -1.77189
    -1.47038
    -1.28193
    -1.07674
    -0.87992
    -0.67053
    -0.60772
    -0.62028
    -0.57422
    -0.51140
    -0.56584
    -0.56584
    -0.60772
    -0.51978
    -0.49465
    -0.44858
    -0.38158
    -0.38577
    -0.36064
    -0.38158
    -0.39833
    -0.33970
    -0.23920
    -0.26014
    -0.22664
    -0.23920
    -0.23920
    -0.18895
    -0.16382
    -0.12613
    -0.19314
    -0.12613
    -0.08007
    -0.09682
    -0.07169
    -0.13870
    -0.12195
    -0.06751
    -0.01307
    -0.08844
     0.04975
    -0.08844
     0.01206
     0.03300
    -0.07588
    -0.05913
     0.08325
     0.02044
     0.07488
     0.06650
     0.10838
     0.09581
     0.08325
     0.07488
     0.15444
     0.12932
     0.12094
     0.12932
     0.15444
     0.09581
     0.15444
     0.15863
     0.15025
     0.17119
     0.11675
     0.07069
     0.12513
     0.17119
     0.14607
     0.03300
     0.13769
     0.18376
     0.15863
     0.12513
     0.17119
     0.13350
     0.10419
     0.11675
     0.09581
     0.10419
     0.17119
     0.11675
     0.15863
     0.04137
     0.10419
     0.05394
     0.07488
     0.06231
     0.11256
     0.12094
     0.07906
     0.03719
    -0.01725
    -0.02144
    -0.10938
    -0.16382
    -0.11357
    -0.08007
    -0.25176
    -0.23920
    -0.18057
    -0.15963
    -0.20151
    -0.23083
    -0.27689
    -0.33133
    -0.24339
    -0.22245
    -0.18895
    -0.19732
    -0.09682
    -0.09682
    -0.02982
    -0.00469
     0.02881
     0.03719
     0.15863
     0.16282
     0.07069
     0.17957
     0.24657
     0.25913
     0.32614
     0.35545
     0.30520
     0.30520
     0.27588
     0.24657
     0.25913
     0.22563
     0.18794
     0.12932
     0.14607
     0.09163
    -0.02563
     0.01625
    -0.06751
    -0.03819
    -0.07588
    -0.00050
    -0.07588
    -0.20570
    -0.18895
    -0.13032
    -0.07169
     0.07069
     0.25495
     0.13769
     0.41827
     1.35212
     2.44092
     3.77260
     4.09087
     3.24914
     2.53305
     2.02634
     1.81276
     3.08163
     3.80610
     4.41750
     3.99455
     3.13607
     1.90908
     0.08325
     0.29682
    -0.20151
    -0.84223
    -0.96367
    -0.85060
    -1.31125
    -2.89000
    -2.86069
    -3.39253
    -3.31296
    -2.39586
    -2.57593
    -2.55080
    -2.40842
    -2.29954
    -2.03991
    -1.84727
    -1.76771
    -1.74258
    -1.66301
    -1.37406
    -1.21493
    -1.13537
    -0.98461
    -0.89248
    -0.92179
    -0.87573
    -0.95948
    -0.93436
    -0.87573
    -0.76685
    -0.71660
    -0.73335
    -0.68728
    -0.62028
    -0.69147
    -0.54909
    -0.52396
    -0.45696
    -0.45696
    -0.43602
    -0.37739
    -0.39414
    -0.39414
    -0.33552
    -0.30202
    -0.23083
    -0.24339
    -0.28527
    -0.26014
    -0.16382
    -0.13870
    -0.13870
    -0.12195
    -0.15126
    -0.13451
    -0.09682
    -0.03819
    -0.10519
    -0.08426
    -0.15545
    -0.10938
    -0.01307
    -0.02144
     0.00369
    -0.08844
    -0.14288
    -0.04657
    -0.18895
     0.00369
    -0.11357
    -0.10519
    -0.02982
    -0.02982
    -0.05075
    -0.09263
    -0.10938
    -0.02144
    -0.08426
    -0.00469
    -0.04657
    -0.13032
    -0.05494
    -0.06332
    -0.01307
    -0.05075
    -0.02563
    -0.10101
    -0.01307
    -0.12613
    -0.02563
    -0.06332
    -0.09263
    -0.11357
    -0.08426
    -0.02144
    -0.00888
    -0.08007
    -0.07588
    -0.04657
    -0.04238
    -0.06751
    -0.09263
    -0.04657
    -0.07588
    -0.03819
     0.03719
    -0.14288
    -0.05494
    -0.10519
    -0.04238
     0.02881
     0.02044
    -0.05494
    -0.13870
    -0.15126
    -0.04238
    -0.08426
     0.00787
    -0.04657
    -0.08844
    -0.08426
    -0.00050
    -0.03400
    -0.14707
    -0.08844
    -0.04657
    -0.05075
     0.02462
     0.02462
    -0.09263
    -0.02144
    -0.00888
    -0.05075
     0.01206
     0.02462
    -0.05075
    -0.01307
     0.07906
     0.05394
     0.02462
     0.00787
     0.02881
     0.20051
     0.27170
     0.24657
     0.25076
     0.18376
     0.27170
     0.24657
     0.45177
     0.43502
     0.50621
     0.39314
     0.46014
     0.51040
     0.43920
     0.41827
     0.28426
     0.33032
     0.36801
     0.33870
     0.25913
     0.12932
     0.09163
     0.06231
     0.06650
     0.05813
    -0.07169
    -0.03400
    -0.04657
    -0.05075
     0.00369
     0.00787
     0.10419
     0.32614
     0.55646
     1.70389
     3.69304
     5.27179
     4.29187
     2.98532
     1.34793
     1.75833
     3.20308
     3.83960
     3.97361
     4.83209
     7.50802
     5.41836
    -0.60353
    -2.47124
    -0.79197
     0.07906
    -0.44858
    -0.67472
    -0.83804
    -0.95529
    -3.50978
    -4.51901
    -3.40090
    -3.02401
    -2.94026
    -2.73506
    -2.52149
    -2.36236
    -2.19066
    -1.79702
    -1.59182
    -1.16049
    -0.96367
    -0.92598
    -0.73753
    -0.59515
    -0.53234
    -0.41508
    -0.48209
    -0.54071
    -0.60353
    -0.59515
    -0.50721
    -0.46115
    -0.38577
    -0.43602
    -0.42765
    -0.22664
    -0.20989
    -0.16801
    -0.19732
    -0.16801
    -0.15963
    -0.15545
    -0.01725
    -0.09682
    -0.07169
    -0.14707
    -0.05913
    -0.00469
    -0.07588
    -0.09682
    -0.08007
    -0.10938
    -0.10101
    -0.05913
    -0.11776
    -0.05494
    -0.10519
    -0.17220
    -0.11357
    -0.06751
    -0.15545
    -0.16801
    -0.18895
    -0.10101
    -0.11357
    -0.16382
    -0.19314
    -0.14707
    -0.16801
     0.09163
     0.17119
     0.03719
    -0.11776
    -0.13870
    -0.14707
     0.04137
    -0.09682
    -0.02563
    -0.00050
    -0.06332
    -0.08007
    -0.09682
    -0.16801
    -0.19732
    -0.18476
    -0.26014
    -0.25595
    -0.28945
    -0.30202
    -0.32295
    -0.26433
    -0.25595
    -0.20570
    -0.20570
    -0.22664
    -0.18895
    -0.15963
    -0.18057
    -0.18057
    -0.13870
    -0.05913
    -0.03819
     0.03300
    -0.01307
    -0.07169
    -0.00888
    -0.01725
     0.12932
     0.09163
     0.06650
     0.03300
     0.02044
     0.11256
     0.07069
     0.10838
     0.07488
     0.10419
     0.10838
     0.13769
     0.11256
     0.12513
     0.10838
     0.05813
     0.07906
     0.17538
     0.06650
     0.12932
     0.14607
     0.15863
     0.14188
     0.12513
     0.15025
     0.09163
     0.22563
     0.07069
     0.18376
     0.16700
     0.16282
     0.20051
     0.16700
     0.27588
     0.16700
     0.20469
     0.27170
     0.22982
     0.18376
     0.20051
     0.29682
     0.27588
     0.30101
     0.29682
     0.25076
     0.30101
     0.28426
     0.17119
     0.22144
     0.23820
     0.20051
     0.14188
     0.10419
     0.10000
     0.01206
     0.00369
    -0.03819
    -0.10938
    -0.08844
    -0.09263
    -0.14288
    -0.18057
    -0.16801
    -0.11357
    -0.24339
    -0.06751
    -0.09682
    -0.12613
    -0.15126
    -0.08426
    -0.06751
    -0.08426
     0.02462
     0.01625
     0.05813
     0.12513
     0.17957
     0.39314
     0.82447
     1.16786
     1.10923
     1.48194
     1.77926
     1.80020
     1.20974
     0.57740
     2.07240
     2.87225
     2.48698
     1.69970
     2.30691
     2.36554
     2.00121
     1.03804
     0.78259
     2.26503
     0.19213
    -1.58763
    -0.80454
    -0.67472
    -1.48713
    -0.20151
    -0.64122
    -1.05999
    -1.53738
    -1.78027
    -1.92684
    -1.92684
    -1.72164
    -1.55832
    -1.29868
    -1.01392
    -0.82966
    -0.70403
    -0.52815
    -0.40671
    -0.36483
    -0.43183
    -0.42765
    -0.49046
    -0.46115
    -0.41508
    -0.40252
    -0.34389
    -0.36483
    -0.37321
    -0.32295
    -0.35227
    -0.33970
    -0.45277
    -0.37739
    -0.28108
    -0.28108
    -0.32295
    -0.26014
    -0.26851
    -0.28108
    -0.22245
    -0.20989
    -0.19732
    -0.20989
    -0.12613
    -0.13451
    -0.02144
    -0.04238
    -0.11357
    -0.03819
    -0.00050
     0.05394
     0.11256
     0.07906
     0.08744
     0.06650
     0.03719
     0.10419
     0.13350
     0.03719
     0.22144
     0.08744
     0.09581
     0.07488
     0.16282
     0.06231
     0.15863
     0.12094
     0.12094
     0.09581
     0.15863
     0.07488
     0.03719
     0.01625
     0.07488
     0.08325
     0.10000
     0.10838
     0.03719
     0.04975
     0.07069
     0.02044
    -0.00888
     0.11256
     0.03719
     0.06231
     0.15025
     0.02881
     0.06650
     0.06231
     0.04556
     0.15025
     0.12094
    -0.00050
     0.09581
     0.12932
     0.10838
     0.08325
     0.14188
     0.08325
     0.12932
     0.09581
     0.10419
     0.19213
     0.12094
     0.12094
     0.10838
     0.10000
     0.20469
     0.15863
     0.17119
     0.12932
     0.18376
     0.07906
     0.17538
     0.18794
     0.19213
     0.19632
     0.13769
     0.20051
     0.13769
     0.20888
     0.18794
     0.21726
     0.20051
     0.16700
     0.17957
     0.12094
     0.10419
     0.14607
     0.08744
     0.13350
     0.04975
     0.05394
     0.00787
    -0.07588
    -0.00888
    -0.08426
    -0.15963
    -0.06751
    -0.06332
    -0.09682
    -0.10101
    -0.21407
    -0.20151
    -0.15963
    -0.21826
    -0.27270
    -0.21826
    -0.19732
    -0.05913
     0.26332
     0.64859
     1.11761
     1.20974
     0.99198
     0.92498
     1.13855
     1.43587
     2.18547
     1.97190
     1.52381
     1.00454
     1.41075
     2.24828
     2.15616
     2.44511
     1.69551
     1.03386
     0.87891
     1.57407
     1.69551
     1.54475
     1.03804
    -0.05075
     0.84541
     0.56065
     0.69465
     1.46937
     1.98865
     1.68295
     0.91241
     0.19213
    -0.51559
    -0.28108
    -0.33133
    -0.46534
    -1.46200
    -1.93103
    -1.09349
    -0.91761
    -0.98042
    -1.34475
    -1.78446
    -2.28698
    -2.43355
    -2.28279
    -2.11947
    -1.88077
    -1.54576
    -1.27356
    -1.06836
    -0.92598
    -0.92179
    -0.75847
    -0.70403
    -0.53653
    -0.54071
    -0.48627
    -0.59097
    -0.49465
    -0.47790
    -0.44858
    -0.38996
    -0.38996
    -0.35646
    -0.26433
    -0.16801
    -0.29783
    -0.32714
    -0.30620
    -0.14707
    -0.10519
    -0.11357
    -0.17220
    -0.15963
    -0.10938
    -0.18057
    -0.10938
    -0.06332
    -0.12195
    -0.21407
    -0.05913
    -0.06751
    -0.10101
    -0.09682
    -0.09682
    -0.04657
    -0.06332
     0.00369
    -0.04657
    -0.04238
    -0.08844
    -0.08426
    -0.09263
    -0.00888
    -0.04238
    -0.08426
    -0.05494
    -0.08426
     0.01206
    -0.07169
    -0.08844
    -0.08844
    -0.08007
    -0.12613
    -0.00888
    -0.13451
    -0.11357
    -0.03819
    -0.08844
     0.00369
     0.02044
    -0.04238
    -0.05494
     0.00787
     0.06231
     0.00369
    -0.00888
    -0.07169
     0.01206
     0.00369
    -0.02144
    -0.02563
    -0.04238
    -0.00888
     0.00787
    -0.05075
     0.04975
    -0.04238
    -0.15126
     0.04975
    -0.00050
     0.02462
    -0.01725
     0.03300
     0.03300
     0.10419
     0.04556
     0.08325
    -0.02982
     0.00369
    -0.01307
     0.01625
     0.12513
    -0.00050
    -0.12195
    -0.03400
    -0.08007
    -0.00469
    -0.07588
    -0.19732
    -0.13451
    -0.14707
    -0.05913
    -0.05075
    -0.07588
    -0.09263
    -0.14707
    -0.08426
     0.03719
     0.02881
    -0.17639
    -0.20989
    -0.09263
     0.09163
     0.14607
     0.33451
     0.91660
     1.24324
     1.33118
     0.87054
     1.01710
     1.10086
     1.64107
     2.68799
     2.86806
     1.46937
     1.03386
     1.84208
     2.33204
     2.38648
     1.12598
     0.32195
     0.44339
     0.64859
     1.22649
     0.95429
     0.17957
    -1.05161
    -1.05999
    -0.29783
    -0.80035
    -0.31877
     0.97942
     1.79601
     1.45681
     0.68628
     0.79935
    -0.49884
    -0.55328
     0.20888
     0.46852
     0.25076
    -0.70822
    -0.84223
    -0.76266
    -0.44440
    -0.46952
    -1.24843
    -1.78446
    -2.21160
    -2.22416
    -2.08597
    -1.77189
    -1.50807
    -1.17305
    -0.88410
    -0.72078
    -0.50302
    -0.38577
    -0.27689
    -0.27270
    -0.14707
    -0.25176
    -0.12613
    -0.05494
    -0.15963
    -0.17639
    -0.13032
    -0.13451
    -0.24758
    -0.22664
    -0.24758
    -0.23083
    -0.16382
    -0.11776
    -0.22245
    -0.20151
    -0.26433
    -0.26014
    -0.16801
    -0.10938
    -0.17639
    -0.20151
    -0.12195
    -0.08007
    -0.06751
    -0.13451
    -0.10938
    -0.05494
    -0.00888
    -0.04238
     0.00787
    -0.04657
    -0.10101
    -0.08844
    -0.08007
     0.02462
     0.03300
    -0.10101
    -0.10938
    -0.00050
    -0.08844
    -0.04657
    -0.10101
    -0.05075
    -0.18476
    -0.08007
    -0.11357
    -0.13451
    -0.13032
    -0.17220
    -0.21826
    -0.13032
    -0.12195
    -0.18895
    -0.18057
    -0.24758
    -0.17220
    -0.20989
    -0.20151
    -0.19314
    -0.15126
    -0.14707
    -0.09682
    -0.14707
    -0.10938
    -0.20989
    -0.22664
    -0.18057
    -0.11357
    -0.13032
    -0.07588
    -0.07169
    -0.16801
    -0.14707
    -0.12195
    -0.12613
    -0.19314
    -0.08844
    -0.12613
    -0.12613
    -0.14707
    -0.11357
    -0.18057
    -0.12195
    -0.08844
    -0.08007
    -0.11357
    -0.12195
    -0.06332
    -0.19732
    -0.12195
    -0.20570
    -0.17220
    -0.05075
    -0.12195
    -0.10519
    -0.15963
    -0.17639
    -0.15126
    -0.22245
    -0.05075
    -0.18895
    -0.28527
    -0.22245
    -0.23501
    -0.20989
    -0.25595
    -0.15963
    -0.18476
    -0.23920
    -0.20989
    -0.24339
    -0.23501
    -0.23083
    -0.28945
    -0.29783
    -0.22245
    -0.12195
    -0.12195
    -0.00469
     0.28007
     0.89147
     1.50288
     1.33118
     0.80353
     1.05898
     1.78764
     2.27341
     1.12180
     0.07906
     0.63184
     2.60842
     3.50459
     2.82200
     0.90404
     0.10000
     1.30606
     1.53219
     1.97608
     0.64440
    -0.24758
     0.80353
    -0.08426
    -0.69147
    -1.01811
    -0.50721
    -0.76266
     0.05394
     0.02881
    -0.29364
    -0.11776
    -0.84223
    -2.00640
    -1.77189
    -1.26100
    -0.49465
    -0.61609
    -0.52396
    -0.40671
    -0.56165
    -0.68310
    -0.69147
    -0.68728
    -0.71241
    -0.79197
    -0.72078
    -0.75429
    -0.71660
    -0.66216
    -0.71660
    -0.64541
    -0.57422
    -0.59934
    -0.54071
    -0.46952
    -0.36902
    -0.40671
    -0.37321
    -0.38577
    -0.34389
    -0.38577
    -0.31458
    -0.33970
    -0.39414
    -0.27270
    -0.22664
    -0.24758
    -0.18895
    -0.07588
    -0.04238
     0.05394
     0.03300
    -0.00888
     0.12513
     0.24238
     0.22144
     0.12513
     0.13769
     0.22982
     0.25076
     0.19213
     0.20051
     0.09163
     0.11256
     0.04975
    -0.00469
     0.00787
    -0.15126
    -0.12613
    -0.18476
    -0.31458
    -0.21826
    -0.17639
    -0.18057
    -0.20570
    -0.13451
    -0.20989
    -0.20570
    -0.14707
    -0.22664
    -0.16382
    -0.17220
    -0.11776
    -0.04238
    -0.06751
    -0.16382
    -0.15963
    -0.08844
    -0.06332
    -0.14288
    -0.05494
    -0.10938
    -0.13870
    -0.12195
    -0.13870
    -0.15963
    -0.17220
    -0.27689
    -0.15126
    -0.15545
    -0.23083
    -0.18895
    -0.23920
    -0.31877
    -0.21826
    -0.29783
    -0.28527
    -0.25176
    -0.22664
    -0.20151
    -0.23501
    -0.19314
    -0.20570
    -0.14288
    -0.24758
    -0.08844
    -0.02982
     0.03300
    -0.05075
    -0.02144
     0.01625
     0.08744
     0.02462
     0.11256
     0.05813
     0.04137
     0.09581
     0.16282
     0.05394
    -0.00469
    -0.02563
     0.02881
     0.03719
     0.01206
    -0.09263
    -0.04657
    -0.08844
    -0.12613
    -0.14707
    -0.12195
    -0.18476
    -0.17639
    -0.23083
    -0.18476
    -0.27689
    -0.37321
    -0.34808
    -0.51140
    -0.49046
    -0.54490
    -0.67472
    -0.52815
    -0.25595
     0.17119
     0.83285
     1.49450
     2.17291
     2.66286
     2.26085
     2.02634
     2.42835
     1.40237
     1.64526
     2.83875
     3.58834
     3.45434
     2.73824
     2.09753
     2.21478
     1.11761
     0.07488
     0.87054
     0.61509
     0.50621
     0.96685
    -0.11357
    -0.82548
    -0.73753
     0.29682
     0.46433
     0.08744
     0.75747
     0.71140
     0.33451
     1.00454
     0.33870
     0.13350
     0.07906
    -0.99717
    -2.78531
    -3.24596
    -2.14878
    -0.36064
    -0.08844
    -0.96786
    -1.80958
    -2.73506
    -2.70575
    -2.63456
    -2.22835
    -1.85983
    -1.40338
    -1.05580
    -0.60772
    -0.36483
    -0.11776
    -0.12613
     0.07906
     0.09581
     0.08325
    -0.04238
    -0.08844
    -0.09263
    -0.04238
    -0.04657
    -0.06332
    -0.10938
    -0.01725
    -0.10519
    -0.14707
    -0.06751
    -0.02144
    -0.15126
    -0.06332
     0.00787
     0.02044
    -0.08844
    -0.02982
    -0.08844
     0.02462
    -0.04657
     0.00787
    -0.05075
    -0.08426
    -0.07588
    -0.05913
    -0.00888
     0.02881
    -0.03400
    -0.09263
     0.06231
    -0.01307
    -0.04657
    -0.05494
    -0.08007
    -0.02563
    -0.03400
     0.02044
    -0.00469
    -0.10519
    -0.03400
    -0.02982
    -0.09263
    -0.05075
    -0.09682
    -0.08007
    -0.10938
     0.00369
    -0.06332
    -0.20570
    -0.20989
    -0.15963
    -0.18057
    -0.10938
    -0.09263
    -0.20151
    -0.23501
    -0.21826
    -0.23920
    -0.20570
    -0.15545
    -0.22245
    -0.26014
    -0.25595
    -0.18895
    -0.26433
    -0.36064
    -0.20151
    -0.31039
    -0.31458
    -0.25595
    -0.33133
    -0.35227
    -0.39833
    -0.43602
    -0.33133
    -0.28945
    -0.38158
    -0.32714
    -0.28527
    -0.17220
    -0.17639
    -0.13032
    -0.16382
    -0.12613
     0.01206
     0.13350
     0.10419
     0.06650
     0.12932
     0.06231
     0.20469
     0.26332
     0.15025
     0.19632
     0.12094
     0.14607
     0.16700
     0.04556
    -0.13451
    -0.04657
    -0.04657
    -0.09263
    -0.13032
    -0.21826
    -0.24758
    -0.19732
    -0.24339
    -0.23083
    -0.20989
    -0.26014
    -0.17220
    -0.11776
    -0.20989
    -0.41090
    -0.42346
    -0.59515
    -0.11776
     0.49783
     0.88729
     1.59501
     2.57492
     3.65535
     4.74833
     5.33461
     1.71645
    -0.57003
    -0.33133
     0.90823
     2.31529
     5.48536
     5.50211
     1.02548
    -0.50302
    -1.16049
    -1.25681
    -1.84308
    -2.03572
    -1.51226
    -1.43688
    -1.57507
    -2.37911
    -2.50055
    -2.22416
    -1.66720
    -1.30287
    -1.12280
    -0.91761
    -0.79616
    -0.99298
    -1.78446
    -2.19485
    -1.70489
    -1.13955
    -0.18057
    -0.00469
    -0.47371
    -0.83385
    -1.08511
    -1.14793
    -1.08511
    -0.86735
    -0.60772
    -0.36483
    -0.19732
    -0.00469
     0.13769
     0.12513
     0.08744
     0.11675
    -0.03400
     0.14188
    -0.22245
    -0.24339
    -0.22245
    -0.25176
    -0.24758
    -0.21407
    -0.23083
    -0.26433
    -0.28945
    -0.30620
    -0.28108
    -0.27270
    -0.26014
    -0.24339
    -0.25595
    -0.17639
    -0.27689
    -0.16801
    -0.06332
    -0.10519
    -0.11776
    -0.10101
    -0.06751
    -0.16382
    -0.01307
    -0.05494
    -0.01725
     0.02462
     0.01206
     0.08325
     0.01625
     0.04137
    -0.04657
     0.04137
     0.11256
     0.13769
     0.07906
     0.02462
     0.13350
     0.11675
     0.16282
     0.15025
     0.12932
     0.21726
     0.20051
     0.21726
     0.19213
     0.27170
     0.18794
     0.12094
     0.23401
     0.31776
     0.12932
     0.14607
     0.12513
     0.10000
     0.11675
     0.03719
     0.01625
    -0.06751
    -0.08007
    -0.05075
    -0.10101
    -0.15963
    -0.19732
    -0.26851
    -0.21407
    -0.14707
    -0.23501
    -0.26851
    -0.28945
    -0.21407
    -0.27270
    -0.23920
    -0.22664
    -0.19314
    -0.20151
    -0.17220
    -0.16382
    -0.13870
    -0.11776
    -0.17639
    -0.12195
    -0.07588
    -0.02144
    -0.07169
    -0.05494
    -0.09682
    -0.14707
    -0.10938
    -0.08844
    -0.06751
    -0.00050
    -0.06751
    -0.10101
    -0.01725
    -0.05494
    -0.10101
    -0.13451
     0.01206
    -0.00888
    -0.03819
     0.02462
     0.01625
    -0.06751
    -0.06751
    -0.05913
    -0.02144
    -0.04657
    -0.00050
     0.10000
     0.05813
     0.19213
     0.08744
     0.03719
     0.21726
     0.10838
    -0.01307
     0.07906
     0.21307
     0.17119
     0.34289
     0.51877
     0.83703
     1.21811
     1.68295
     2.01796
     1.87139
     2.23991
     3.50459
     2.89319
     2.80943
     2.39067
     2.32785
     2.23572
     2.25247
     2.18966
     2.58330
     4.18718
     3.75585
     1.72901
    -0.71241
    -0.95529
    -1.03067
     0.12932
    -0.04238
    -0.62028
    -0.27689
    -0.48627
    -1.16887
    -1.82215
    -2.00222
    -1.05999
    -1.45363
    -1.57088
    -1.41594
    -1.24006
    -1.24006
    -1.15630
    -1.19399
    -1.10605
    -1.05580
    -1.01811
    -1.02649
    -0.93017
    -0.87992
    -0.94273
    -0.82548
    -0.84641
    -0.75847
    -0.82548
    -0.82129
    -0.76685
    -0.72916
    -0.68310
    -0.72497
    -0.70403
    -0.66216
    -0.64959
    -0.67053
    -0.60353
    -0.53653
    -0.49046
    -0.50721
    -0.49046
    -0.50721
    -0.44021
    -0.40252
    -0.40252
    -0.37739
    -0.34808
    -0.26433
    -0.29783
    -0.26014
    -0.23083
    -0.28527
    -0.18476
    -0.12613
    -0.08426
    -0.14288
    -0.02982
    -0.08844
    -0.08426
    -0.11776
    -0.00050
     0.07488
     0.10838
    -0.00050
     0.05394
     0.06650
     0.12094
     0.06650
     0.01206
     0.11256
     0.18376
     0.11675
     0.11675
     0.11256
     0.13769
     0.12932
     0.17119
     0.13350
     0.18794
     0.09163
     0.14607
     0.16282
     0.22144
     0.16700
     0.20469
     0.21726
     0.25495
     0.16700
     0.25913
     0.28426
     0.25076
     0.21726
     0.20888
     0.26751
     0.25076
     0.29264
     0.24657
     0.24657
     0.18376
     0.21307
     0.21307
     0.19632
     0.18794
     0.17538
     0.15444
     0.20051
     0.19632
     0.20469
     0.08744
     0.16700
     0.22982
     0.19632
     0.21307
     0.23820
     0.16700
     0.25913
     0.15444
     0.18794
     0.21307
     0.19632
     0.19213
     0.29682
     0.18376
     0.10419
    -0.09682
    -0.06332
     0.12932
     0.18794
     0.17538
     0.16282
     0.14607
     0.12932
     0.13769
     0.16282
     0.20469
     0.24657
     0.22144
     0.30939
     0.40152
     0.33032
     0.37639
     0.36801
     0.38895
     0.47689
     0.43502
     0.42664
     0.32195
     0.30101
     0.39314
     0.34289
     0.31357
     0.30101
     0.11256
     0.21726
     0.20469
     0.25495
