# Supplementary material for: Software algorithm and hardware design for real-time implementation of new spectral estimator
Source: Biomed Eng Online. 2014 May 9;13:61. doi: 10.1186/1475-925X-13-61 (PMC4057578; doi:10.1186/1475-925X-13-61)
Supplement: Additional file 2 — txtfiles.zip. [file 1475-925X-13-61-S2.zip › FILE124.TXT]

     0.36282
     0.34846
     0.20958
     0.23352
     0.23352
     0.23831
     0.12817
     0.13296
     0.16169
     0.11380
    -0.04902
    -0.00113
     0.01802
     0.03718
     0.09943
    -0.01550
    -0.03944
    -0.04423
    -0.00113
    -0.10170
    -0.06339
    -0.02508
    -0.07775
    -0.09691
     0.08028
    -0.07296
    -0.02986
    -0.05381
    -0.00113
    -0.00592
    -0.01071
     0.02760
    -0.01550
    -0.07775
     0.03718
    -0.01071
     0.04197
     0.11380
     0.00845
    -0.05381
     0.06591
     0.03718
     0.09465
    -0.02029
    -0.10649
     0.01802
     0.01802
     0.12338
     0.14732
     0.11380
     0.10422
     0.05633
     0.08986
     0.16648
     0.08028
     0.09943
     0.07549
     0.14732
     0.14732
    -0.05860
    -0.35072
    -0.17353
    -0.10649
    -0.21663
    -0.21184
    -0.25494
    -0.16395
    -0.10649
    -0.05860
     0.29578
     0.45381
     0.66452
    -0.03944
    -1.03074
    -1.86879
    -2.91755
    -3.71729
    -3.12826
    -3.11868
    -2.99896
    -2.85051
    -3.63109
    -3.23841
    -3.16657
    -3.37728
    -3.73645
    -3.61673
    -2.42430
    -1.13609
    -0.23100
     0.57353
     1.56004
     2.37415
     3.08290
     3.26009
     3.23135
     3.01107
     3.03022
     3.18825
     3.07332
     2.62796
     2.26400
     1.98146
     1.49778
     1.21045
     0.84171
     0.37240
    -0.07775
    -0.23100
    -0.34593
    -0.44650
    -0.32677
    -0.39382
    -0.52312
    -0.58058
    -0.48481
    -0.44171
    -0.34114
    -0.39382
    -0.44171
    -0.53748
    -0.53270
    -0.52312
    -0.64763
    -0.66200
    -0.72425
    -0.69552
    -0.71467
    -0.69552
    -0.58058
    -0.68594
    -0.67636
    -0.61411
    -0.73383
    -0.56622
    -0.54227
    -0.50875
    -0.47044
    -0.46565
    -0.34593
    -0.42255
    -0.41297
    -0.28846
    -0.31720
    -0.20705
    -0.28367
    -0.28367
    -0.26452
    -0.26452
    -0.32199
    -0.17832
    -0.18311
    -0.23100
    -0.25494
    -0.19269
    -0.20705
    -0.20705
    -0.25494
    -0.23100
    -0.15438
    -0.18790
    -0.23579
    -0.07296
    -0.12085
    -0.16395
    -0.22142
    -0.12085
    -0.02029
    -0.11606
    -0.12564
    -0.08254
    -0.06339
    -0.14959
    -0.17832
    -0.03944
    -0.16395
    -0.01550
    -0.06818
    -0.04423
    -0.13043
    -0.06818
    -0.12085
    -0.20226
    -0.01071
    -0.07775
    -0.10649
    -0.08254
    -0.08254
    -0.13522
    -0.19269
    -0.15916
    -0.02508
    -0.18790
     0.00366
    -0.02508
    -0.08254
    -0.07296
    -0.19269
    -0.14001
     0.02281
    -0.02029
    -0.15438
    -0.14480
    -0.08254
    -0.10170
    -0.01550
    -0.10649
    -0.25973
    -0.51354
    -0.26931
    -0.10649
     0.00366
    -0.07296
     0.06112
     0.04197
     0.34367
     0.39156
     0.47776
     0.76030
     0.85608
     1.33496
     0.74593
    -0.61890
    -2.94629
    -5.40297
    -7.06950
    -6.09257
    -3.39644
    -0.22621
     2.97754
     2.50824
    -0.52791
    -3.47785
    -3.92321
    -3.33418
    -1.57188
     0.25268
     1.91442
     3.23614
     3.99278
     4.30406
     4.29448
     3.82996
     3.17389
     2.57049
     2.01977
     1.54567
     1.41637
     1.29186
     1.06200
     0.95185
     0.85608
     0.89439
     0.55917
     0.25268
     0.22873
     0.31972
     0.28620
     0.27662
     0.25268
     0.20000
     0.14253
     0.02760
     0.04676
     0.20000
     0.17606
     0.12817
     0.14253
     0.17127
     0.16648
     0.14253
     0.32930
     0.49212
     0.45860
     0.50649
     0.43466
     0.51128
     0.46818
     0.47297
     0.35803
     0.54480
     0.49212
     0.34367
     0.41071
     0.50170
     0.44423
     0.66931
     0.45860
    -0.01071
     0.11380
     0.10901
     0.05155
     0.03718
    -0.06339
    -0.12564
    -0.24057
    -0.15438
    -0.19748
    -0.28846
    -0.30762
    -0.32677
    -0.23579
    -0.27889
    -0.35551
    -0.32199
    -0.29804
    -0.28846
    -0.21663
    -0.33156
    -0.43213
    -0.45129
    -0.39861
    -0.47044
    -0.48481
    -0.38424
    -0.41297
    -0.41297
    -0.42255
    -0.39382
    -0.37945
    -0.43692
    -0.35551
    -0.30283
    -0.40819
    -0.17353
    -0.22621
    -0.14959
    -0.18790
    -0.18790
    -0.16395
    -0.03465
    -0.12564
    -0.12085
    -0.08254
    -0.02986
    -0.13043
    -0.12085
    -0.38903
    -0.42734
    -0.25494
    -0.18311
    -0.21663
    -0.28846
    -0.32199
    -0.36987
    -0.32677
    -0.34114
    -0.44650
    -0.51354
    -0.23100
    -0.13043
    -0.11128
    -0.08254
     0.12338
     0.45860
     0.81776
     0.82255
     0.24310
    -0.84397
    -1.16962
    -1.43300
    -1.15525
    -0.44171
    -0.64763
    -1.23666
    -1.75865
    -2.28542
    -3.23362
    -3.58320
    -3.80349
    -3.57842
    -3.02770
    -2.19922
    -1.61498
    -1.35638
    -1.17919
    -0.63326
    -0.32199
     0.01802
     0.34367
     1.07157
     1.81864
     2.35978
     2.78599
     2.95360
     3.10205
     3.04938
     2.99191
     2.85782
     2.58007
     2.34062
     2.11076
     1.79469
     1.53131
     1.37327
     1.21045
     0.93270
     0.78424
     0.62621
     0.54001
     0.24789
     0.19042
     0.00366
    -0.01071
    -0.02508
    -0.05381
    -0.27889
    -0.23579
    -0.19269
    -0.23579
    -0.32199
    -0.19748
    -0.16395
    -0.18311
    -0.17832
    -0.14001
    -0.26452
    -0.14480
    -0.13043
    -0.06818
    -0.10170
    -0.17353
    -0.02508
    -0.13043
    -0.05381
    -0.11128
    -0.03944
    -0.11606
    -0.08254
    -0.18311
    -0.01550
    -0.10649
    -0.14001
    -0.25494
    -0.36509
    -0.53748
    -0.55664
    -0.47523
    -0.48960
    -0.48481
    -0.49438
    -0.46565
    -0.48960
    -0.23100
    -0.26452
    -0.33635
    -0.16874
     0.01324
     0.20958
     0.26705
     0.26705
     0.40113
     0.33409
     0.46339
     0.55917
     0.57353
     0.51128
     0.36282
     0.16648
     0.06591
    -0.02508
    -0.16874
    -0.16874
    -0.16874
    -0.35072
    -0.59974
    -0.60932
    -0.62368
    -0.71946
    -0.71946
    -0.72904
    -0.59016
    -0.53270
    -0.48481
    -0.46086
    -0.41776
     0.04197
     0.21916
     0.22873
    -0.21663
    -1.32765
    -1.79217
    -2.65895
    -3.25756
    -3.17615
    -3.56405
    -4.05730
    -2.77389
    -0.40819
     1.39243
     1.40201
     0.00845
    -1.20793
    -1.79696
    -1.10257
     0.11859
     1.38285
     2.66627
     3.49474
     3.70066
     3.57136
     3.17389
     2.46514
     1.80906
     1.23440
     0.70283
     0.26226
    -0.06339
    -0.33156
    -0.34593
    -0.48960
    -0.51354
    -0.47523
    -0.48002
    -0.51354
    -0.56622
    -0.60932
    -0.45607
    -0.38424
    -0.33635
    -0.31720
    -0.30283
    -0.22621
    -0.37466
    -0.26931
    -0.15916
    -0.14959
    -0.18311
    -0.24536
    -0.10649
    -0.17832
    -0.14959
    -0.09691
    -0.18790
    -0.14001
    -0.01550
    -0.08733
    -0.06818
    -0.11128
    -0.09691
    -0.02986
     0.06591
    -0.02986
     0.09943
    -0.01071
    -0.02508
     0.01802
    -0.06339
    -0.04902
     0.02760
     0.02760
     0.02281
    -0.01550
    -0.11606
    -0.14480
     0.03239
    -0.18790
    -0.07296
    -0.11606
    -0.19269
    -0.16874
    -0.02508
    -0.08733
    -0.09691
    -0.10170
    -0.12085
    -0.00592
    -0.12564
    -0.18311
    -0.32677
    -0.41776
    -0.65721
    -1.12652
    -1.75865
    -2.32852
    -1.61977
    -0.29804
     0.85608
     1.35891
     0.59269
    -0.40340
    -0.71467
    -0.58058
    -0.10170
     0.71720
     1.27750
     1.73723
     1.74202
     1.59356
     1.45468
     1.40201
     1.30144
     0.88960
     0.63100
     0.76030
     0.82734
     0.58311
     0.03718
    -0.53748
    -0.72425
    -0.89665
    -0.72425
    -0.41297
    -0.36987
    -0.27410
    -0.36030
    -0.51833
    -0.30283
    -0.26452
    -0.08254
     0.26226
     0.34367
     0.49212
     0.62142
     0.84650
     1.24876
     1.58398
     1.68934
     1.77075
     1.69892
     1.56962
     1.55525
     1.61272
     1.59356
     1.36370
     1.24397
     1.10989
     1.14341
     0.88960
     0.81298
     0.60227
     0.41071
     0.43944
     0.30536
     0.13775
     0.06591
     0.00845
    -0.13043
    -0.11128
    -0.10170
    -0.25494
    -0.28367
    -0.17832
    -0.23100
    -0.28367
    -0.25015
    -0.24057
    -0.17832
    -0.19748
    -0.20705
    -0.14001
    -0.12085
     0.11859
    -0.06818
    -0.28367
    -0.07775
    -0.15916
    -0.20226
    -0.11606
     0.01802
    -0.13522
    -0.15438
    -0.17353
    -0.29804
    -0.11606
    -0.19269
    -0.13043
    -0.17353
    -0.18311
    -0.17353
    -0.21184
    -0.02029
    -0.02986
    -0.24057
    -0.11128
    -0.14480
    -0.06818
    -0.15438
    -0.17353
    -0.13043
    -0.10170
    -0.15916
    -0.21184
    -0.16395
    -0.35072
    -0.32677
    -0.35072
    -0.33156
    -0.24536
    -0.38424
    -0.43692
    -0.38424
    -0.33156
    -0.37466
    -0.50396
    -0.39382
    -0.47523
    -0.40340
    -0.34114
    -0.34593
    -0.36987
    -0.31720
    -0.31720
    -0.25494
    -0.11128
    -0.17832
    -0.09691
    -0.19748
    -0.11128
    -0.06818
    -0.04423
     0.03239
     0.09943
     0.27183
     0.40113
     0.51607
     0.59269
     0.95185
     1.20566
     1.16735
     1.17693
     0.95664
     0.36761
    -0.01550
     0.19042
     0.39156
     0.50649
     0.26226
     0.05155
    -0.02508
    -0.49438
    -0.82961
    -1.09299
    -1.38511
    -1.33244
    -1.33244
    -1.21272
    -1.10257
    -1.04510
    -0.90144
    -0.83439
    -0.70988
    -0.76256
    -0.81524
    -0.78172
    -0.67157
    -0.65242
    -0.70509
    -0.77693
    -0.68594
    -0.41297
    -0.26452
    -0.03944
     0.07070
     0.06591
    -0.00113
    -0.09212
     0.07549
     0.20000
     0.38198
     0.48254
     0.62621
     0.68368
     0.84650
     0.76988
     0.76509
     0.74114
     0.63579
     0.57353
     0.58311
     0.47297
     0.43944
     0.30057
     0.41071
     0.35803
     0.33888
     0.29099
     0.36282
     0.38677
     0.25268
     0.35324
     0.26226
     0.31014
     0.23352
     0.24789
     0.32451
     0.26705
     0.20958
     0.13775
     0.24789
     0.24789
     0.18563
     0.16169
     0.12817
     0.19042
     0.20479
     0.17127
     0.17606
     0.10422
     0.06591
     0.03239
     0.11859
     0.11859
     0.11380
    -0.00592
     0.05155
     0.06591
     0.13296
    -0.02029
    -0.00592
     0.05155
     0.08507
     0.02760
    -0.03465
    -0.05381
     0.00366
    -0.05860
     0.00845
    -0.01071
    -0.01071
     0.00845
    -0.04423
    -0.00592
    -0.00113
    -0.02508
    -0.03465
     0.00366
     0.03239
     0.07549
    -0.01550
    -0.01550
     0.10422
     0.00366
     0.09943
     0.14732
     0.13775
     0.06591
     0.05633
     0.17127
     0.10422
     0.08028
     0.09943
     0.09465
     0.14253
     0.15690
     0.15690
     0.09465
     0.12817
     0.16648
     0.10901
     0.10422
     0.18085
     0.14253
     0.13296
     0.16648
     0.26705
     0.09943
     0.08986
     0.17606
     0.10901
     0.20000
     0.15690
     0.06591
     0.16648
     0.17606
     0.16169
     0.21916
     0.22395
     0.12338
     0.09465
     0.06112
     0.19521
     0.24310
     0.22873
     0.29578
     0.31493
     0.26226
     0.22873
     0.04676
    -0.04423
    -0.09212
    -0.17832
    -0.23100
    -0.16874
    -0.28846
    -0.36509
    -0.46086
    -0.53270
    -0.50396
    -0.56622
    -0.70031
    -0.62847
    -0.55664
    -0.48960
    -0.51354
    -0.53270
    -0.46086
    -0.46565
    -0.33635
    -0.25494
    -0.20226
    -0.20705
    -0.18311
    -0.17832
    -0.09691
    -0.12085
    -0.17832
    -0.15916
    -0.20705
    -0.11128
    -0.10170
    -0.08254
    -0.07775
    -0.08254
    -0.14959
    -0.04423
     0.04676
    -0.02986
     0.04197
    -0.03944
    -0.05860
     0.10901
     0.05155
     0.03718
     0.04676
     0.19042
     0.13296
     0.17606
     0.11380
     0.13296
     0.16648
     0.16169
     0.23352
     0.14253
     0.09465
     0.21437
     0.10422
     0.18085
     0.16169
     0.00366
     0.09943
     0.13775
     0.04676
     0.08507
     0.08507
     0.08028
     0.01324
     0.01802
     0.14732
     0.08507
     0.05633
     0.10422
     0.14732
     0.16169
     0.03239
     0.08028
     0.08986
     0.09943
     0.21437
     0.14253
     0.11859
     0.19521
     0.22873
     0.21916
     0.14253
     0.16169
     0.20479
     0.15211
     0.19521
     0.19521
     0.11859
     0.13775
     0.16169
     0.16169
     0.14732
     0.07549
     0.12817
     0.07070
     0.02281
    -0.06818
     0.08028
    -0.03944
     0.00845
    -0.05860
     0.02281
    -0.05381
     0.02760
    -0.02508
    -0.09212
    -0.07296
    -0.08733
    -0.06818
    -0.05860
    -0.10649
    -0.11606
    -0.09212
    -0.17353
    -0.08254
    -0.20705
    -0.18790
    -0.13522
    -0.14959
    -0.24536
    -0.25015
    -0.15916
    -0.00592
     0.18085
     0.20958
     0.34846
     0.51607
     0.42029
     0.45860
    -0.15916
    -0.96848
    -1.17919
    -0.94454
    -0.49917
    -0.42734
    -0.58058
    -1.12173
    -1.46174
    -1.66287
    -1.70597
    -1.52399
    -1.41385
    -1.31328
    -1.45216
    -1.14088
    -0.93975
    -1.07863
    -1.20793
    -0.97327
    -0.86313
    -0.56622
    -0.34593
    -0.58058
    -0.87749
    -1.26539
    -1.60061
    -1.76343
    -1.66766
    -1.68681
    -1.81611
    -1.72991
    -1.78259
    -1.67245
    -1.37554
    -1.42821
    -1.63414
    -1.46174
    -1.39469
    -1.14567
    -0.95890
    -0.77214
    -0.56143
    -0.62847
    -0.63805
    -0.68115
    -0.61890
    -0.57101
    -0.55664
    -0.72425
    -0.86792
    -0.84397
    -1.08820
    -1.21272
    -1.21750
    -1.22229
    -1.25103
    -1.35638
    -1.32286
    -1.28455
    -1.36117
    -1.38511
    -1.40427
    -1.42343
    -1.31807
    -1.41864
    -1.28455
    -1.25103
    -1.22229
    -1.27018
    -1.22229
    -1.13130
    -1.10257
    -1.21750
    -1.12173
    -1.12173
    -1.07384
    -1.06905
    -1.04032
    -1.11694
    -1.00200
    -1.11215
    -1.13130
    -1.10736
    -1.09299
    -1.19356
    -1.13130
    -1.11215
    -1.19356
    -1.27976
    -1.27976
    -1.28934
    -1.27976
    -1.32286
    -1.30849
    -1.30849
    -1.28455
    -1.38033
    -1.38990
    -1.32765
    -1.29891
    -1.31328
    -1.17440
    -1.22708
    -1.26539
    -1.27976
    -1.29413
    -1.29891
    -1.32286
    -1.25581
    -1.21272
    -1.22708
    -1.20793
    -1.19356
    -1.28934
    -1.38511
    -1.30370
    -1.13130
    -1.06426
    -1.04510
    -1.14567
    -1.18877
    -1.21272
    -1.11694
    -1.02116
    -0.98764
    -0.90144
    -0.93496
    -0.81524
    -0.67636
    -0.64284
    -0.08254
     0.49691
     0.76509
     0.73635
     0.65494
     0.55917
     0.36282
     0.34846
     0.10901
    -0.01071
    -0.22142
    -0.50875
    -0.71946
    -1.04032
    -0.58537
    -1.03074
    -2.00767
    -2.61585
    -2.99896
    -2.87445
    -2.46261
    -2.38120
    -2.33810
    -2.27584
    -2.18007
    -1.98851
    -1.75386
    -1.60540
    -1.38033
    -1.16004
    -1.09299
    -0.99243
    -0.88228
    -0.74819
    -0.63326
    -0.61411
    -0.49917
    -0.47044
    -0.46565
    -0.52791
    -0.45129
    -0.36509
    -0.15916
    -0.09691
    -0.03465
    -0.04902
    -0.12564
    -0.02508
     0.01802
    -0.00113
    -0.00592
    -0.16874
    -0.43213
    -0.46565
    -0.56143
    -0.77214
    -0.77693
    -0.78172
    -0.69073
    -0.71467
    -0.79129
    -0.77693
    -0.32199
     0.50649
     0.90875
     0.77467
     0.33409
     0.24789
     0.26705
     0.78903
     1.07157
     1.24397
     1.33496
     1.35891
     1.18172
     0.92312
     0.65973
     0.41550
     0.18563
    -0.05860
    -0.23579
    -0.32677
    -0.34114
    -0.37466
    -0.37466
    -0.35072
    -0.41297
    -0.44171
    -0.40819
    -0.28846
    -0.22142
    -0.16395
    -0.05860
    -0.08733
    -0.01550
     0.04197
     0.05633
     0.11380
     0.27662
     0.27662
     0.08028
     0.24789
     0.09465
     0.06591
    -0.00592
     0.09465
     0.05155
    -0.02029
    -0.02508
    -0.05860
    -0.10170
    -0.09691
     0.02760
    -0.06818
     0.22873
     0.32451
     0.42987
     0.25268
     0.03239
    -0.47044
    -0.57101
    -0.43213
    -0.50875
    -0.62368
    -0.76256
    -0.56143
     0.14732
     0.96143
     1.23919
     0.54959
     0.20958
     0.48733
     0.86086
     1.08594
     1.69892
     1.77554
     1.81864
     1.73723
     1.71328
     1.63187
     1.53131
     1.30144
     0.93270
     0.45860
     0.12338
    -0.22142
    -0.50875
    -0.69552
    -0.91102
    -1.09299
    -1.33723
    -1.25103
    -1.12173
    -1.08820
    -1.06905
    -0.96369
    -0.85355
    -0.82003
    -0.77214
    -0.76735
    -0.64284
    -0.51354
    -0.51833
    -0.25494
    -0.25973
    -0.25494
    -0.11128
    -0.10649
    -0.06818
     0.06591
     0.10901
     0.16648
     0.10422
     0.16169
     0.28620
     0.33888
     0.33888
     0.35803
     0.25747
     0.39156
     0.44423
     0.29099
     0.34846
     0.26705
     0.40113
     0.35324
     0.26705
     0.20000
     0.25268
     0.22873
     0.19521
     0.14732
     0.12817
     0.08507
     0.15211
     0.13296
     0.12817
     0.09943
     0.06591
     0.02760
     0.04197
     0.04676
     0.11859
     0.15211
    -0.09212
    -0.07775
    -0.25973
    -0.27410
    -0.35072
    -0.43213
    -0.43692
    -0.47523
    -0.54227
    -0.56622
    -0.49438
    -0.50875
    -0.62847
    -0.72904
    -0.73862
    -0.65242
    -0.62368
    -0.47044
    -0.29325
    -0.32677
    -0.18311
    -0.23100
    -0.11606
    -0.17353
    -0.07775
    -0.23579
    -0.36987
    -0.48960
    -0.54706
    -0.87271
    -1.20793
    -1.33244
    -1.23666
    -0.87749
    -0.19269
     0.23352
     0.30536
     0.28620
     0.52086
     0.39634
     0.54959
     0.73635
     0.93749
     1.20087
     1.66061
     1.94315
     2.01977
     1.65582
     1.43074
     1.50257
     0.98538
     0.55438
     0.38677
     0.47776
     0.40113
     0.03718
    -0.07296
     0.09943
     0.04676
     0.05155
     0.15690
     0.41550
     0.56874
     0.59748
     0.74593
     0.62142
     0.57353
     0.31972
     0.21916
     0.21916
     0.10422
    -0.11128
    -0.14959
    -0.19748
    -0.49438
    -0.83439
    -1.19835
    -1.39469
    -1.48568
    -1.49526
    -1.60540
    -1.38033
    -1.17440
    -1.10257
    -1.10736
    -0.96369
    -0.86792
    -0.76735
    -0.55664
    -0.25494
    -0.06818
     0.15211
     0.30057
     0.41550
     0.58311
     0.52086
     0.55917
     0.56395
     0.45860
     0.53522
     0.47297
     0.51607
     0.59269
     0.46339
     0.40113
     0.37240
     0.33409
     0.27183
     0.23831
     0.20958
     0.30536
     0.23352
     0.22395
     0.15211
     0.15690
     0.24310
     0.26226
     0.18085
     0.11859
     0.00366
     0.03239
    -0.04423
     0.10422
     0.15211
     0.09465
     0.01802
     0.12338
     0.06591
     0.05633
     0.03239
     0.03718
     0.13775
     0.15690
     0.08986
     0.15211
     0.18563
     0.17127
     0.13296
     0.16169
     0.15211
     0.20958
     0.16648
     0.15690
     0.22395
     0.22873
     0.14732
     0.25268
     0.23831
     0.26705
     0.26226
     0.27183
     0.23831
     0.31972
     0.26705
     0.31493
     0.38677
     0.35803
     0.36761
     0.39156
     0.40113
     0.36282
     0.33888
     0.31493
     0.41550
     0.35324
     0.35324
     0.32930
     0.26226
     0.15211
     0.20479
     0.20479
     0.26705
     0.14732
     0.12338
     0.05633
     0.08986
    -0.10170
    -0.12085
    -0.20226
    -0.19269
    -0.33156
    -0.18790
    -0.16874
    -0.21184
    -0.14480
    -0.14959
    -0.16395
    -0.14480
    -0.01071
    -0.07296
     0.05155
     0.25747
     0.40592
     0.57353
     0.62142
     0.79382
     0.62621
     0.72678
     0.53522
     0.41071
     0.41071
     0.41550
     0.31972
     0.63579
     0.80340
     0.52086
     0.42508
     0.42987
     0.36761
     0.25268
     0.25268
     0.23831
     0.36282
     0.36282
     0.40113
     0.31014
     0.35324
     0.37240
     0.27662
     0.25268
     0.11859
     0.08507
     0.05633
    -0.09691
    -0.21663
    -0.14001
    -0.25973
    -0.21184
    -0.25015
    -0.26931
    -0.23100
    -0.38424
    -0.36509
    -0.24057
    -0.35551
    -0.48481
    -0.36030
    -0.32199
    -0.24057
    -0.23579
    -0.19748
    -0.21184
    -0.29325
    -0.28367
    -0.22621
    -0.08254
     0.01324
     0.03718
    -0.02508
     0.07070
     0.04197
     0.12338
     0.21916
     0.21916
     0.18563
     0.16169
     0.34846
     0.21437
     0.27662
     0.16169
     0.36282
     0.36282
     0.34367
     0.35324
     0.34846
     0.26226
     0.36282
     0.22395
     0.41071
     0.34846
     0.31014
     0.33409
     0.32930
     0.27662
     0.33409
     0.22395
     0.32451
     0.24789
     0.22873
     0.31014
     0.18085
     0.20479
     0.14253
     0.09465
     0.11859
     0.31972
     0.11859
     0.03718
     0.11380
     0.09465
     0.13296
     0.02281
     0.01324
     0.07070
     0.12338
     0.05155
     0.06112
    -0.02986
     0.04676
    -0.00592
    -0.02986
     0.06591
     0.05155
     0.01324
     0.00845
    -0.01550
     0.00845
     0.00366
     0.02760
     0.07070
     0.07549
     0.08028
     0.12338
     0.07549
     0.08986
     0.17127
     0.06112
     0.16169
     0.29578
     0.19521
     0.12817
     0.25268
     0.23831
     0.27183
     0.18563
     0.27662
     0.23352
     0.29099
     0.26226
     0.29099
     0.27662
     0.23831
     0.23352
     0.31493
     0.30536
     0.29099
     0.25747
     0.30536
     0.32451
     0.24310
     0.32451
     0.26226
     0.28141
     0.40592
     0.35324
     0.26705
     0.29099
     0.28141
     0.21437
     0.31493
     0.33409
     0.26226
     0.28620
     0.16169
     0.30057
     0.26226
     0.22395
     0.14253
     0.16169
     0.20479
     0.20479
     0.25268
     0.17127
     0.10901
     0.10422
     0.15211
     0.22395
     0.16169
     0.12817
     0.16169
     0.18085
     0.08028
     0.11859
     0.17606
     0.14253
     0.19521
     0.23352
     0.20000
     0.17127
     0.09465
     0.11380
     0.16169
     0.21437
     0.37719
     0.50649
     0.53522
     0.63579
     0.82734
     1.04284
     1.17693
     2.04372
     2.48908
     2.52739
     2.46514
     2.21133
     1.67976
     1.30144
     0.84171
     0.77467
     0.83692
     0.85129
     0.57353
     0.29578
    -0.32199
    -0.73383
    -1.39948
    -1.77301
    -1.91189
    -1.91189
    -1.75865
    -1.78738
    -1.66766
    -1.36117
    -1.38511
    -1.31807
    -1.00679
    -0.89665
    -0.85355
    -0.72425
    -0.62368
    -0.55185
    -0.65721
    -0.74819
    -0.58058
    -0.59016
    -0.50396
    -0.54706
    -0.49438
    -0.47523
    -0.37466
    -0.36030
    -0.16874
    -0.11606
    -0.11128
    -0.00592
     0.20958
     0.19042
     0.27183
     0.30536
     0.36282
     0.42029
     0.41071
     0.52086
     0.51607
     0.52086
     0.57353
     0.50170
     0.55917
     0.60227
     0.57832
     0.43466
     0.57832
     0.49691
     0.38198
     0.34846
     0.38198
     0.31972
     0.33409
     0.35803
     0.18085
     0.28141
     0.16648
     0.12817
     0.08028
     0.20000
     0.07070
     0.06591
     0.05633
     0.11380
    -0.02508
     0.00366
    -0.03465
     0.02281
     0.03239
    -0.00592
    -0.01550
    -0.08254
    -0.11128
    -0.14959
    -0.09691
     0.01324
    -0.08254
    -0.13522
    -0.06818
    -0.11128
    -0.09212
    -0.10649
    -0.12564
    -0.11128
    -0.05381
    -0.05860
    -0.09691
    -0.08254
    -0.05860
    -0.03465
    -0.06339
    -0.03944
     0.06591
    -0.02029
     0.00366
     0.07549
    -0.02986
     0.04676
    -0.03944
    -0.01550
     0.00366
     0.06591
     0.06591
    -0.03465
     0.02760
    -0.02029
    -0.05860
    -0.08733
    -0.03465
    -0.00592
    -0.01071
    -0.08733
     0.00845
    -0.00592
     0.02760
    -0.02029
    -0.05860
     0.00845
    -0.02986
    -0.10170
     0.00366
     0.01324
     0.07070
    -0.27410
    -0.11128
    -0.03944
    -0.11128
    -0.16395
    -0.13522
    -0.18311
    -0.29325
    -0.25015
    -0.29325
    -0.21663
    -0.32677
    -0.42255
    -0.28846
    -0.26452
    -0.39382
    -0.40819
    -0.32677
    -0.31720
    -0.41297
    -0.38424
    -0.36509
    -0.41297
    -0.53748
    -0.48960
    -0.34593
    -0.43692
    -0.42734
    -0.46565
    -0.55664
    -0.48481
    -0.51354
    -0.55664
    -0.46565
    -0.27410
    -0.46565
    -0.41776
    -0.28846
    -0.25494
    -0.22621
    -0.41297
    -0.28846
    -0.12085
    -0.05860
     0.01324
    -0.05860
     0.07070
     0.03239
    -0.15916
     0.00366
     0.01802
    -0.05381
    -0.12085
    -0.04423
    -0.03944
    -0.01550
    -0.14001
    -0.04902
    -0.05860
    -0.09212
    -0.18311
    -0.25494
    -0.44650
    -0.49438
    -0.68115
    -0.85355
    -0.97327
    -1.87358
    -2.88403
    -3.36771
    -2.43866
     2.80036
     9.96929
     9.96929
     5.25226
    -0.43213
    -2.82177
    -2.65895
    -1.21750
     1.59356
     3.39896
     3.85391
     2.86740
     1.10989
    -0.74341
    -2.56796
    -4.07646
    -5.18748
    -5.96327
    -6.04947
    -5.65200
    -4.86662
    -4.05730
    -3.42038
    -3.00854
    -2.52008
    -1.96457
    -1.78738
    -1.42821
    -1.09299
    -0.84397
    -0.68115
    -0.54706
    -0.38424
    -0.24057
    -0.19748
    -0.14001
     0.04197
     0.15211
     0.36761
     0.27183
     0.39634
     0.42987
     0.36282
     0.45860
     0.47297
     0.49691
     0.51607
     0.38677
     0.46818
     0.40592
     0.38198
     0.39156
     0.26226
     0.42508
     0.29099
     0.34846
     0.34846
     0.22873
     0.21437
     0.17127
     0.32930
     0.34367
     0.27662
     0.26226
     0.23831
     0.22395
     0.30536
     0.20958
     0.24310
     0.29099
     0.27662
     0.29578
     0.35803
     0.27183
     0.30057
     0.17127
     0.30057
     0.32451
     0.34367
     0.21437
     0.31493
     0.32451
     0.28141
     0.33888
     0.32451
     0.36761
     0.26226
     0.38677
     0.37719
     0.26705
     0.41071
     0.34367
     0.36761
     0.45381
     0.35324
     0.55917
     0.41550
     0.43466
     0.39156
     0.39634
     0.36761
     0.48733
     0.46339
     0.53522
     0.38198
     0.19521
     0.44902
     0.35324
     0.28620
     0.27183
     0.31014
     0.24789
     0.27183
     0.28141
     0.24310
     0.18085
     0.12817
     0.10901
     0.20000
     0.18563
     0.22395
     0.18085
     0.08028
     0.08507
     0.08986
     0.21916
     0.23831
     0.11859
     0.11859
     0.13775
     0.31014
     0.24789
     0.15690
     0.20479
     0.12338
     0.24789
     0.23352
    -0.04423
    -0.04902
    -0.01550
    -0.11128
    -0.12564
     0.09943
     0.07070
     0.10422
     0.20958
     0.33409
     0.29099
     0.26226
     0.26226
     0.57353
     0.52086
     0.56874
     0.71241
     0.84650
     0.70762
     0.70283
     0.69325
     0.69325
     0.63100
     0.57832
     0.44902
     0.39156
     0.16169
     0.00366
     0.06591
     0.17127
     0.03239
     0.00845
    -0.17353
    -0.25973
    -0.23100
    -0.25494
    -0.22621
    -0.10649
    -0.21663
    -0.17353
    -0.23579
    -0.11606
     0.00845
    -0.09212
    -0.78651
    -1.22708
    -0.50875
     1.89526
     5.87481
     6.18130
     3.17389
    -0.22621
    -3.58799
    -4.30632
    -0.86313
     2.51302
     2.75726
     2.25443
     0.80340
    -0.53748
    -1.80175
    -2.45782
    -2.70205
    -2.36204
    -2.15612
    -1.95499
    -1.75865
    -1.53357
    -1.18877
    -0.90623
    -0.65721
    -0.49438
    -0.37466
    -0.22142
    -0.12085
    -0.00592
    -0.04902
    -0.14001
     0.01324
     0.10901
     0.10901
     0.13296
     0.16648
     0.14253
     0.17606
     0.07549
     0.31014
     0.38677
     0.24789
     0.21437
     0.27662
     0.24310
     0.26705
     0.20958
     0.27183
     0.31014
     0.16169
     0.28141
     0.29578
     0.28620
     0.21437
     0.11380
     0.24310
     0.20479
     0.23831
     0.23352
     0.21437
     0.29578
     0.20000
     0.21437
     0.24310
     0.30057
     0.27662
     0.31014
     0.15211
     0.20958
     0.28620
     0.11380
     0.31972
     0.30536
     0.17127
     0.21437
     0.23352
     0.28141
     0.25268
     0.16648
     0.14253
     0.17606
     0.22873
     0.19042
     0.17127
     0.09943
     0.15690
     0.18085
     0.20479
     0.20000
     0.15690
     0.09943
     0.13296
     0.13775
     0.11859
     0.20479
     0.09943
     0.06591
     0.12817
     0.31014
     0.20000
     0.14732
     0.08986
     0.14732
     0.09943
     0.19042
     0.19521
     0.20000
     0.05633
     0.14732
     0.10422
     0.20479
     0.18563
     0.12817
     0.10901
     0.16648
     0.18563
     0.21437
     0.15211
     0.19042
     0.05633
     0.20958
     0.26705
     0.28141
     0.25747
     0.24310
     0.23352
     0.20958
     0.13775
     0.18563
     0.28620
     0.30057
     0.24789
     0.20958
     0.20958
     0.27662
     0.26226
     0.14253
     0.24310
     0.22395
     0.20479
     0.11380
     0.13296
     0.06112
    -0.12564
    -0.14959
    -0.23579
    -0.16395
    -0.27889
    -0.35072
    -0.49917
    -0.54227
    -0.17832
    -0.02508
    -0.28846
    -0.74341
    -0.89186
    -1.04989
    -1.66287
    -2.23753
    -1.70597
     1.71807
     9.83041
     9.96929
     6.19087
     1.32060
    -1.37075
    -1.70597
    -1.55272
     0.92312
     4.37110
     4.46209
     3.26488
     2.24485
    -0.07296
    -2.06992
    -3.31503
    -4.10040
    -4.27280
    -4.36858
    -3.82744
    -3.22883
    -2.72600
    -2.34768
    -1.92147
    -1.65808
    -1.05947
    -0.79129
    -0.60453
    -0.31241
    -0.21184
    -0.14480
    -0.04902
     0.14253
     0.21916
     0.26705
     0.19042
     0.31493
     0.30057
     0.35324
     0.33409
     0.32451
     0.34846
     0.43466
     0.44902
     0.46818
     0.34846
     0.36282
     0.30536
     0.28620
     0.30536
     0.34367
     0.37240
     0.32451
     0.39634
     0.21437
     0.33888
     0.38198
     0.26705
     0.35803
     0.32451
     0.24310
     0.35803
     0.28141
     0.27183
     0.15211
     0.18085
     0.17127
     0.25747
     0.22395
     0.18563
     0.11380
     0.11859
     0.06112
     0.10901
     0.18563
     0.17606
     0.06112
     0.10901
     0.17127
     0.17606
     0.16648
     0.10422
     0.10901
     0.22395
     0.20479
     0.18085
     0.15690
     0.12338
     0.06112
     0.02281
     0.28141
     0.19042
     0.07549
     0.04676
     0.08986
     0.06112
     0.06112
    -0.00113
     0.16648
     0.01324
    -0.01071
     0.12817
     0.11380
     0.09465
     0.13775
    -0.02029
     0.01802
     0.01324
     0.00366
    -0.01071
    -0.04902
     0.04197
    -0.07775
     0.02760
     0.00366
     0.01802
    -0.05860
    -0.08254
     0.00845
    -0.05381
    -0.03944
     0.03718
    -0.05860
     0.09465
     0.01324
     0.10901
     0.16648
     0.15211
     0.11380
     0.01802
     0.15690
     0.19521
     0.18563
     0.15690
     0.19521
     0.19042
     0.20958
     0.30536
     0.26705
     0.23831
     0.28620
     0.17127
     0.22873
     0.30536
     0.34846
     0.22395
     0.27183
     0.23831
     0.31972
     0.38198
     0.31493
     0.28141
     0.30536
     0.39634
     0.32451
     0.39634
     0.52086
     0.34846
     0.38198
     0.47297
     0.55917
     0.57353
     0.57832
     0.49691
     0.50649
     0.61663
     0.63579
     0.61184
     0.57832
     0.52564
     0.52564
     0.37719
     0.68368
     0.56874
     0.31493
     0.18085
     0.08028
     0.03239
     0.06591
     0.07070
     0.20479
     0.07549
     0.07549
     0.07549
    -0.09691
    -0.13043
    -0.21184
    -0.41297
    -0.64763
    -0.88707
    -1.25581
    -1.90710
    -2.43388
    -2.37641
    -1.50484
    -0.37945
    -0.22142
    -1.42343
    -3.87533
    -5.40776
    -0.50875
     8.72897
     9.96929
     7.03371
    -2.19922
    -3.05643
    -3.31503
     0.22395
     3.86827
     5.35282
     5.14690
     3.73897
     1.76117
    -0.14001
    -1.66287
    -2.71642
    -3.26235
    -3.38686
    -3.18094
    -2.89840
    -2.43866
    -2.05077
    -1.65808
    -1.34680
    -0.85834
    -0.59974
    -0.36987
    -0.19748
    -0.13043
     0.02760
     0.10901
     0.27183
     0.31014
     0.27183
     0.28620
     0.34846
     0.32451
     0.40592
     0.53043
     0.32451
     0.36761
     0.44902
     0.42987
     0.40592
     0.41071
     0.27662
     0.39156
     0.28141
     0.26705
     0.22395
     0.28620
     0.16169
     0.00366
     0.24789
     0.10901
     0.02760
     0.02281
    -0.01071
    -0.06818
    -0.10170
    -0.18311
    -0.05860
     0.06591
    -0.07775
     0.01324
     0.00366
     0.00366
     0.07549
     0.01324
     0.05633
     0.10901
     0.14732
     0.20958
     0.33409
     0.23831
     0.26705
     0.30536
     0.29099
     0.36761
     0.41071
     0.43466
     0.33888
     0.36761
     0.32451
     0.37240
     0.30536
     0.38198
     0.40113
     0.26705
     0.42029
     0.46818
     0.36761
     0.34846
     0.35803
     0.42029
     0.44423
     0.42987
     0.35803
     0.38198
     0.41071
     0.43944
     0.40113
     0.53043
     0.41550
     0.43466
     0.46818
     0.42987
     0.51607
     0.42029
     0.45381
     0.40113
     0.42508
     0.57353
     0.48733
     0.46339
     0.39634
     0.41550
     0.42029
     0.48254
     0.59748
     0.49691
     0.38677
     0.46818
     0.47776
     0.54480
     0.52086
     0.40592
     0.42508
     0.40592
     0.49691
     0.51607
     0.40592
     0.48254
     0.39156
     0.35324
     0.51128
     0.52564
     0.39156
     0.41071
     0.43944
     0.38198
     0.31972
     0.22395
     0.35324
     0.30057
     0.26705
     0.31014
     0.23352
     0.28620
     0.23352
     0.09943
     0.27183
     0.18563
     0.08028
     0.06591
     0.09465
     0.04197
     0.00845
     0.00366
     0.03718
    -0.11606
    -0.12085
    -0.24057
    -0.30762
    -0.33156
    -0.42734
    -0.51354
    -0.33635
    -0.32677
    -0.22621
    -0.05860
     0.16648
     0.51128
     0.57832
     0.54959
     0.82734
     1.11946
     1.26313
     1.31581
     1.22003
     1.40680
     2.45556
     3.41333
     5.03676
     3.88743
    -0.92538
    -5.18269
    -5.51312
    -0.47523
     2.97276
     1.64145
    -0.23100
    -0.88228
    -1.35638
    -1.92626
    -2.23753
    -2.21359
    -1.99809
    -1.32765
    -0.62368
     0.01324
     0.46818
     0.60227
     0.76988
     0.69804
     0.63100
     0.51128
     0.43944
     0.24310
     0.11380
    -0.08733
    -0.13522
    -0.28846
    -0.23579
    -0.26931
    -0.28367
    -0.19748
    -0.04423
    -0.14480
    -0.10649
    -0.03465
    -0.14480
    -0.01550
    -0.08733
     0.04676
     0.04197
    -0.01550
     0.00845
    -0.01071
     0.11380
     0.03239
    -0.01071
     0.02281
     0.10901
    -0.04423
     0.03718
    -0.02986
     0.09943
    -0.02508
    -0.06818
    -0.01550
     0.12817
     0.17127
     0.09943
     0.15211
     0.07549
     0.18563
     0.12817
     0.25747
     0.22395
     0.20479
     0.20479
     0.32451
     0.39634
     0.37719
     0.22873
     0.28620
     0.35803
     0.41071
     0.37240
     0.37719
     0.31493
     0.34367
     0.32451
     0.40592
     0.49212
     0.41550
     0.42987
     0.40592
     0.39634
     0.46339
     0.43466
     0.53522
     0.45381
     0.36282
     0.58311
     0.52564
     0.55438
     0.53043
     0.47776
     0.44423
     0.46339
     0.62142
     0.51128
     0.49691
     0.40113
     0.44902
     0.46818
     0.42508
     0.44423
     0.36761
     0.44423
     0.37240
     0.35803
     0.26705
     0.39634
     0.36761
     0.29578
     0.24310
     0.26705
     0.25747
     0.21437
     0.22395
     0.24789
     0.15690
     0.04676
     0.00845
    -0.09212
    -0.25494
    -0.22621
    -0.31720
    -0.25494
    -0.22621
    -0.23100
    -0.11606
    -0.25015
    -0.26452
    -0.25015
    -0.02986
     0.06112
     0.02760
     0.13296
     0.31493
     1.06200
     2.08203
     2.61838
     4.10772
     5.35761
     4.74464
     3.40854
     1.28707
    -1.89752
    -2.33331
     0.57353
     2.62317
     3.18825
     2.32147
     0.64537
    -1.31807
    -1.68202
    -1.72991
    -2.05077
    -1.89752
    -1.63414
    -1.54794
    -1.44737
    -0.76735
    -0.32199
    -0.06818
     0.40113
     0.56395
     0.53043
     0.31972
     0.13775
     0.00845
    -0.16874
    -0.20226
    -0.33156
    -0.37466
    -0.34114
    -0.35551
    -0.44171
    -0.34114
    -0.40340
    -0.28367
    -0.30762
    -0.24057
    -0.18311
    -0.21184
    -0.16874
    -0.04423
    -0.01550
    -0.03944
    -0.03465
     0.02281
    -0.02029
     0.01324
     0.00845
    -0.01550
     0.11859
     0.07549
     0.05155
    -0.00592
     0.02281
    -0.06818
    -0.08254
    -0.02029
     0.05155
     0.03718
     0.14253
     0.17606
     0.13775
     0.27183
     0.39634
     0.36761
     0.39634
     0.42508
     0.39156
     0.36282
     0.40592
     0.39634
     0.39156
     0.31972
     0.27183
     0.27662
     0.29578
     0.12817
    -0.01071
    -0.13522
    -0.15438
    -0.25015
    -0.22621
    -0.26452
    -0.23100
    -0.33635
    -0.25015
    -0.31720
    -0.36509
    -0.28846
    -0.28367
    -0.31241
    -0.33635
    -0.17832
    -0.14001
    -0.09212
    -0.08254
    -0.11128
    -0.08254
     0.08986
     0.08028
     0.08507
     0.08028
     0.16648
     0.25747
     0.28141
     0.17127
     0.23831
     0.30536
     0.40592
     0.42987
     0.37719
     0.42029
     0.42029
     0.36761
     0.51607
     0.51128
     0.36282
     0.48733
     0.56395
     0.51128
     0.51128
     0.55917
     0.64058
     0.65494
     0.48254
     0.48733
     0.57353
     0.48733
     0.60705
     0.75072
     0.92312
     1.01890
     0.94228
     1.10031
     2.10597
     2.07245
     2.54655
     3.95926
     3.37502
     2.39330
     0.12338
    -0.42255
     1.82343
     4.11729
     4.04067
     3.35586
     2.58965
     1.15299
    -0.30762
    -1.18877
    -1.43300
    -1.23187
    -1.14088
    -1.13609
    -1.32765
    -1.72991
    -2.34768
    -2.62543
    -2.82656
    -3.06601
    -3.09953
    -2.96544
    -2.57754
    -2.21359
    -2.00288
    -1.75386
    -1.42343
    -1.14088
    -1.19356
    -0.96369
    -0.68594
    -0.42255
    -0.30283
    -0.15438
    -0.10170
    -0.05860
    -0.02508
     0.06591
     0.06591
     0.16169
     0.20479
     0.27662
     0.18085
     0.20000
     0.29099
     0.25747
     0.20479
     0.26226
     0.40592
     0.36282
     0.43944
     0.36761
     0.45381
     0.43466
     0.28141
     0.42508
     0.32930
     0.42029
     0.40592
     0.43466
     0.39156
     0.29099
     0.31014
     0.31493
     0.40113
     0.32930
     0.34846
     0.26705
     0.33409
     0.20000
     0.23352
     0.24789
     0.20479
     0.22395
     0.23831
     0.31014
     0.27662
     0.19521
     0.10422
     0.15690
     0.20479
     0.27662
     0.20958
     0.20958
     0.10422
     0.07070
     0.06112
     0.13296
     0.13296
    -0.03944
    -0.06339
    -0.09691
    -0.06339
    -0.20705
    -0.29325
    -0.34114
    -0.37945
    -0.30762
    -0.30762
    -0.30762
    -0.48481
    -0.39382
    -0.38903
    -0.35551
    -0.34593
    -0.37466
    -0.33156
    -0.28367
    -0.25015
    -0.15916
    -0.17353
    -0.20705
    -0.17353
    -0.16395
    -0.05860
    -0.12085
    -0.11128
    -0.02986
     0.02760
     0.07070
     0.12817
     0.20958
     0.09465
     0.20000
     0.32930
     0.58790
     0.46818
     0.38198
     0.55438
     0.44902
     0.42029
     0.38677
     0.46339
     0.39634
     0.14253
    -0.04902
    -0.03465
    -0.03465
     0.02760
     0.06112
     0.21437
     0.29578
     0.14732
     0.28620
     0.18085
     0.10901
     0.14253
     0.11859
     0.04197
     0.01324
    -0.02986
    -0.24536
    -0.41297
    -0.58058
    -0.85834
    -0.93017
    -0.89665
    -0.99722
    -1.07384
    -1.29891
    -1.28455
    -1.06905
    -0.94454
    -0.97327
    -0.85355
    -0.42255
    -0.22142
    -0.36987
    -0.31720
     0.01324
     0.34367
     0.19042
     0.13296
     0.13296
     0.11859
     0.15690
     0.07070
    -0.02986
    -0.15916
    -0.13043
    -0.11128
    -0.06339
    -0.14480
    -0.19269
    -0.23579
    -0.11606
     0.00366
    -0.03944
    -0.06339
    -0.01071
     0.08986
     0.09465
     0.08986
     0.18085
     0.13775
     0.07549
     0.17127
     0.18563
     0.15211
     0.15211
     0.20479
     0.17606
     0.23831
     0.20000
     0.24789
     0.25268
     0.10901
     0.25268
     0.12338
     0.15211
     0.19042
     0.27662
     0.26226
     0.24789
     0.23831
     0.22873
     0.31493
     0.23831
     0.27662
     0.32451
     0.19042
     0.29099
     0.41071
     0.41071
     0.22395
     0.30057
     0.23352
     0.36761
     0.42508
     0.40592
     0.33888
     0.33409
     0.32930
     0.33888
     0.35324
     0.39634
     0.30057
     0.31972
     0.33409
     0.36761
     0.32930
     0.31972
     0.28620
     0.20000
     0.27662
     0.34367
     0.31972
     0.29099
     0.21916
     0.21916
     0.40113
     0.40592
     0.32930
     0.23831
     0.32930
     0.33888
     0.37240
     0.32451
     0.26705
     0.28620
     0.32451
     0.36761
     0.23352
     0.27662
     0.27183
     0.06112
     0.13296
     0.14732
     0.19521
     0.15211
     0.22395
     0.30536
     0.28620
     0.37240
     0.35803
     0.59748
     0.80819
     0.80819
     0.90875
     0.92791
     0.90875
     0.56395
     0.55917
     0.47297
     0.28620
     0.23831
     0.28141
     0.08507
    -0.16874
    -0.43213
    -0.56622
    -0.49917
    -0.47044
    -0.45129
    -0.44171
    -0.46565
    -0.50396
    -0.29804
    -0.30762
    -0.29325
    -0.22142
    -0.24536
    -0.05860
     0.03718
     0.14732
     0.07070
    -0.06818
    -0.19269
    -0.15916
    -0.24536
    -0.35551
    -0.54227
    -0.59495
    -0.54706
    -0.53270
    -0.55185
    -0.38903
    -0.49438
    -0.61890
    -0.53270
    -0.42734
    -0.41297
    -0.48960
    -0.43692
    -0.55185
    -0.53748
    -0.55664
    -0.47523
    -0.55185
    -0.54706
    -0.54227
    -0.49917
    -0.58058
    -0.51354
    -0.59016
    -0.56143
    -0.65242
    -0.45607
    -0.55664
    -0.45607
    -0.48002
    -0.32677
    -0.36030
    -0.22142
    -0.23100
    -0.19269
    -0.23100
    -0.24536
    -0.14001
    -0.07296
    -0.07775
     0.04676
     0.02281
     0.04676
     0.04676
     0.08028
     0.13296
     0.16648
     0.06112
     0.16648
     0.17127
     0.13775
     0.17127
     0.08028
     0.16169
     0.23352
     0.22395
     0.26226
     0.25268
     0.24310
     0.29099
     0.22395
     0.23352
     0.29099
     0.27183
     0.40113
     0.39156
     0.37719
     0.41071
     0.41071
     0.40592
     0.37719
     0.39634
     0.27662
     0.36282
     0.43944
     0.38198
     0.30057
     0.26226
     0.32451
     0.39156
     0.36282
     0.43944
     0.32451
     0.28620
     0.32930
     0.26705
     0.40113
     0.44902
     0.41550
     0.39156
     0.44902
     0.54480
     0.48254
     0.42029
     0.49212
     0.51128
     0.46339
     0.49212
     0.37719
     0.46339
     0.39156
     0.38677
     0.43466
     0.50649
     0.44902
     0.30057
     0.38677
     0.31493
     0.35803
     0.24789
     0.30536
     0.31014
     0.29578
     0.19042
     0.34367
     0.42508
     0.24789
     0.25747
     0.20958
     0.24310
     0.32930
     0.28141
     0.33888
     0.33409
     0.31493
     0.38198
     0.37719
     0.37719
     0.50170
     0.42987
     0.43466
     0.58311
     0.46339
     0.45860
     0.52564
     0.64058
     0.58311
     0.54480
     0.67410
     0.71241
     0.62142
     0.62142
     0.58311
     0.64058
     0.64058
     0.57353
     0.60227
     0.41550
     0.42987
     0.49691
     0.54001
     0.62621
     0.65973
     0.70762
     0.66452
     0.67889
     0.55438
     0.54959
     0.38677
     0.40113
     0.34367
     0.28141
     0.10901
    -0.19748
    -0.90623
    -1.91668
    -2.83135
    -3.46827
    -0.56143
     9.65323
     9.96929
     9.96929
     5.39113
    -1.73949
    -3.76039
    -3.13305
    -1.08820
     0.25747
     3.88264
     5.76945
     4.25617
     0.55917
    -3.31982
    -6.30328
    -8.49658
    -9.42562
    -9.64112
    -9.29153
    -8.13742
    -6.90668
    -5.69988
    -4.71338
    -3.83223
    -2.96544
    -2.51050
    -2.05077
    -1.73470
    -1.41864
    -1.13609
    -1.09778
    -0.82482
    -0.73862
    -0.62847
    -0.87749
    -0.51833
    -0.37945
    -0.35551
    -0.25015
    -0.21184
    -0.22621
    -0.13522
    -0.12085
    -0.17353
    -0.18790
    -0.09691
    -0.12085
    -0.06818
    -0.14001
    -0.14480
    -0.15438
    -0.00113
    -0.02986
    -0.15916
    -0.25494
    -0.26452
    -0.09691
    -0.17353
    -0.19269
    -0.18311
    -0.23100
    -0.16874
    -0.31241
    -0.12564
    -0.12564
    -0.20705
    -0.31720
    -0.16874
    -0.13522
    -0.19269
    -0.16874
    -0.26452
    -0.17353
    -0.14480
    -0.07775
    -0.11128
    -0.20705
    -0.16395
    -0.12564
    -0.11606
    -0.13522
    -0.09212
    -0.02986
    -0.09212
     0.00366
    -0.06339
    -0.00592
    -0.03465
     0.01324
     0.08986
     0.01802
     0.01802
     0.00366
     0.11859
     0.06591
     0.06591
     0.23831
     0.15690
     0.21916
     0.18563
     0.08028
     0.20958
     0.25747
     0.17606
     0.32930
     0.18085
     0.28141
     0.25268
     0.27662
     0.28141
     0.27662
     0.26705
     0.33409
     0.39156
     0.25747
     0.33409
     0.40113
     0.42508
     0.33409
     0.27183
     0.38677
     0.46339
     0.48733
     0.46818
     0.47297
     0.43466
     0.55917
     0.44423
     0.54001
     0.58311
     0.54001
     0.49212
     0.59269
     0.68368
     0.71241
     0.55438
     0.54959
     0.65015
     0.67410
     0.70283
     0.59748
     0.66931
     0.65973
     0.62621
     0.63100
     0.74114
     0.63579
     0.53043
     0.39634
     0.42029
     0.38677
     0.37240
     0.30057
     0.41550
     0.45860
     0.90396
     0.99016
     0.76030
     0.71720
     0.76509
     0.80340
     1.03326
     1.16256
     1.19609
     1.32538
     1.15777
     1.27750
     1.33496
     1.16735
     1.11467
     1.10989
     1.03805
     0.90875
     0.85129
     0.65015
     0.65494
     0.60705
     0.55917
     0.51607
     0.36282
     0.20000
     0.09943
     0.00845
    -0.26931
    -0.72904
    -1.81611
    -3.18573
    -0.91581
     4.83563
     9.51914
     9.96929
     7.54612
     0.66931
    -1.47131
    -2.51529
    -1.67245
     1.15777
     3.69587
     4.58181
     3.81081
     1.74202
    -0.54706
    -2.65895
    -4.03815
    -4.78042
    -4.82352
    -5.03902
    -4.63197
    -3.92800
    -3.42038
    -2.77389
    -2.25669
    -1.77780
    -1.35638
    -1.00200
    -0.72425
    -0.63805
    -0.69073
    -0.64763
    -0.74819
    -0.65721
    -0.59495
    -0.56143
    -0.51833
    -0.37466
    -0.25494
    -0.05860
     0.00845
     0.06591
     0.08028
     0.09465
     0.30057
     0.28620
     0.41071
     0.30057
     0.32930
     0.46818
     0.42508
     0.41071
     0.27662
     0.31493
     0.25268
     0.32451
     0.26705
     0.33409
     0.26226
     0.20958
     0.18085
     0.22395
     0.20000
     0.22395
     0.21437
     0.20479
     0.15690
     0.26705
     0.08986
     0.20479
     0.16169
     0.08028
     0.20958
     0.17127
     0.18085
     0.20958
     0.31014
     0.09943
     0.16648
     0.07549
     0.31493
     0.20000
     0.28141
     0.21916
     0.23352
     0.20000
     0.26705
     0.15690
     0.34367
     0.30057
     0.20479
     0.28141
     0.20479
     0.28620
     0.31493
     0.15211
     0.19521
     0.16648
     0.26705
     0.31972
     0.26705
     0.13775
     0.16648
     0.16648
     0.20479
     0.23831
     0.16648
     0.12817
     0.14253
     0.21916
     0.23352
     0.18085
     0.15211
     0.18085
     0.23352
     0.28620
     0.30536
     0.22395
     0.21437
     0.23352
     0.28620
     0.37719
     0.37240
     0.33409
     0.33409
     0.31972
     0.39156
     0.35324
     0.26705
     0.29099
     0.25747
     0.28141
     0.20479
     0.26226
     0.19521
     0.28141
     0.10422
     0.23352
     0.25268
     0.30057
     0.33888
     0.34367
     0.33888
     0.19521
     0.28620
     0.37240
     0.55917
     0.85129
     0.92791
     0.95664
     0.88960
     0.69804
     0.61663
     0.77945
     0.89918
     0.78424
     0.88481
     0.89918
     0.77467
     0.69325
     0.47297
     0.48254
     0.33888
     0.31493
     0.18563
    -0.16395
    -0.30762
    -0.37466
    -0.41776
    -0.40340
    -0.08733
     0.27662
     0.19521
    -0.32199
    -1.74428
    -2.58712
     0.05155
     6.79427
     9.96929
     9.96929
     5.22352
     0.51607
    -1.10257
    -1.46174
    -2.25190
    -1.51441
     2.25443
     4.20349
     2.87219
     0.07549
    -2.70684
    -4.73253
    -6.17877
    -6.83963
    -6.69118
    -6.10694
    -5.26410
    -4.33027
    -3.38207
    -2.49134
    -1.77780
    -1.49047
    -1.04510
    -0.63805
    -0.30762
    -0.29804
    -0.32677
    -0.32677
    -0.45129
    -0.34593
    -0.26931
    -0.31241
    -0.22621
    -0.21184
    -0.17832
    -0.17353
    -0.01550
    -0.05381
     0.01802
     0.10422
     0.13296
     0.08028
     0.13775
     0.12338
     0.15690
     0.19042
     0.12338
     0.15211
     0.19521
     0.07070
     0.06591
     0.05633
     0.11859
     0.02281
    -0.02508
     0.13775
     0.01802
    -0.07296
     0.06591
     0.05633
    -0.05860
     0.03239
    -0.05381
    -0.09212
    -0.03944
     0.02281
    -0.02508
    -0.07296
    -0.08733
     0.00366
    -0.12564
     0.01802
     0.02281
    -0.14959
    -0.11128
    -0.10649
    -0.02029
    -0.09212
    -0.13043
    -0.14480
    -0.09212
    -0.11128
    -0.10170
    -0.15916
    -0.34114
    -0.21184
    -0.28367
    -0.14959
    -0.21184
    -0.21184
    -0.22621
    -0.16395
    -0.23100
    -0.14001
    -0.22621
    -0.02986
    -0.14480
    -0.08254
    -0.07775
     0.04676
    -0.03944
     0.10901
    -0.01071
     0.04676
     0.18563
     0.07549
     0.08986
     0.10422
     0.13775
    -0.01550
     0.07549
     0.02281
     0.05155
     0.03718
     0.04676
     0.03239
     0.00366
    -0.04423
    -0.01550
    -0.16874
    -0.03465
    -0.05381
     0.04676
     0.03718
     0.03718
     0.06112
     0.04676
     0.04676
     0.14253
     0.28141
     0.30536
     0.29099
     0.33888
     0.35803
     0.39156
     0.48733
     0.53043
     0.40592
     0.48254
     0.39156
     0.40113
     0.30536
     0.13296
     0.02760
    -0.06339
    -0.12564
    -0.03944
    -0.16874
    -0.31241
    -0.33635
    -0.16874
    -0.07775
    -0.13522
    -0.27410
    -0.72904
    -1.07863
    -1.16962
    -1.08342
    -0.67157
    -0.18790
     0.50170
     0.94228
     0.79861
     0.19521
    -0.26931
    -0.65721
    -0.31241
    -0.07775
     0.48733
     1.04284
     0.56395
    -0.14959
     0.99974
     3.54742
     5.87960
     6.34412
     4.36153
     1.50736
    -1.06905
    -1.90231
    -0.67636
     1.67976
     2.85782
     2.52739
     1.09073
    -0.16395
    -1.03553
    -2.21838
    -3.12826
    -3.57842
    -3.55926
    -3.44912
    -3.23362
    -2.86009
    -2.47219
    -2.29500
    -2.00288
    -1.71076
    -1.48089
    -1.18398
    -1.08342
    -0.85834
    -0.77693
    -0.69073
    -0.55185
    -0.41297
    -0.40819
    -0.34593
    -0.28846
    -0.32199
    -0.10170
    -0.07296
    -0.10649
    -0.09691
    -0.10170
    -0.00592
    -0.02508
     0.07070
     0.05633
     0.02760
     0.00366
    -0.01071
     0.05633
     0.03239
     0.01324
    -0.05860
     0.11380
     0.01324
     0.05155
    -0.00113
     0.02760
     0.01802
     0.03239
    -0.01071
     0.17606
     0.13775
     0.04676
     0.05155
     0.04197
     0.12338
     0.11859
     0.03718
     0.09943
     0.18085
     0.16169
     0.17606
     0.20958
     0.18563
     0.03239
     0.13775
     0.18563
     0.23352
     0.20479
     0.17606
     0.24310
     0.22873
     0.17127
     0.21916
     0.24789
     0.26226
     0.31493
     0.23831
     0.26226
     0.31493
     0.42987
     0.23352
     0.30536
     0.45381
     0.36761
     0.39634
     0.40113
     0.42029
     0.38677
     0.34846
     0.37719
     0.36761
     0.47297
     0.39634
     0.37240
     0.35324
     0.43466
     0.30536
     0.42508
     0.47297
     0.36761
     0.37719
     0.40592
     0.41550
     0.38198
     0.31014
     0.39634
     0.37719
     0.44902
     0.52564
     0.38198
     0.31493
     0.43466
     0.38198
     0.38198
     0.44902
     0.48254
     0.32930
     0.42029
     0.40113
     0.46818
     0.43466
     0.39634
     0.36282
     0.41071
     0.45381
     0.46339
     0.44902
     0.37240
     0.42029
     0.39156
     0.45860
     0.63579
     0.53043
     0.44423
     0.39634
     0.43944
     0.42508
     0.45860
     0.34846
     0.40592
     0.38198
     0.36282
     0.22873
     0.22873
     0.19042
     0.04197
     0.00366
    -0.03465
    -0.19269
    -0.30762
    -0.29325
    -0.22621
    -0.26931
    -0.27889
    -0.35072
    -0.30283
    -0.66200
    -1.21272
    -1.75386
    -1.93583
    -1.16483
    -0.46086
     0.17127
    -0.03465
    -0.68115
    -1.52878
    -1.24624
    -0.02029
     0.92312
     0.94228
     0.88960
     0.99974
     1.08594
     0.93749
     1.22482
     1.72286
     1.93836
     1.89526
     1.70849
     1.58877
     1.30623
     1.06679
     0.91833
     0.81298
     0.65015
     0.46818
     0.22395
     0.15690
     0.08986
     0.07070
    -0.06818
    -0.18311
    -0.29804
    -0.22621
    -0.39382
    -0.34114
    -0.31241
    -0.39382
    -0.41776
    -0.38903
    -0.39861
    -0.43692
    -0.46086
    -0.54706
    -0.48481
    -0.52312
    -0.47044
    -0.51833
    -0.52312
    -0.51833
    -0.52791
    -0.57101
    -0.37945
    -0.50396
    -0.54706
    -0.42734
    -0.44650
    -0.41297
    -0.39382
    -0.43692
    -0.33635
    -0.36509
    -0.36030
    -0.28367
    -0.22621
    -0.35072
    -0.23579
    -0.33635
    -0.20226
    -0.13522
    -0.16395
    -0.22621
    -0.21663
    -0.18790
    -0.15438
    -0.20705
    -0.17353
    -0.15438
    -0.03465
    -0.14480
    -0.25973
    -0.11606
    -0.15438
    -0.16395
    -0.11128
    -0.02029
    -0.19748
    -0.14480
    -0.02986
    -0.05860
    -0.14480
    -0.12085
    -0.15438
    -0.11128
    -0.04423
    -0.08733
    -0.20226
     0.04197
    -0.12564
    -0.02508
     0.03718
    -0.00592
    -0.02029
     0.01802
     0.01802
     0.04197
     0.00845
     0.07070
     0.06591
     0.08507
     0.17127
     0.12338
     0.12817
     0.07070
     0.13296
     0.17127
     0.15690
     0.27183
     0.23831
     0.26226
     0.27183
     0.27662
     0.31014
     0.37240
     0.25268
     0.29578
     0.39634
     0.31493
     0.44902
     0.41071
     0.35324
     0.33888
     0.31493
     0.45381
     0.46818
     0.35324
     0.34367
     0.31014
     0.36282
     0.34846
     0.21437
     0.34846
     0.27662
     0.32451
     0.27183
     0.29578
     0.33409
     0.29578
     0.24789
     0.31972
     0.32451
     0.26226
     0.25747
     0.29099
     0.31493
     0.26226
     0.21916
     0.32930
     0.29578
     0.36282
     0.27183
     0.16648
     0.14732
     0.21916
    -0.00592
     0.03718
    -0.06818
    -0.03944
    -0.13522
    -0.21663
    -0.20226
    -0.14001
    -0.10649
    -0.09212
    -0.18311
    -0.13522
    -0.07296
    -0.10170
    -0.07775
     0.05155
     0.10422
     0.17127
     0.31972
     0.27183
     0.20000
     0.04197
    -0.10649
    -0.31720
    -0.77214
    -1.26060
    -1.48089
    -1.46652
    -1.38990
    -0.84397
    -0.48481
     0.17127
     0.16169
    -0.58537
    -0.62847
    -0.64763
    -0.27410
     0.23352
     0.61184
     1.17214
     1.31102
     1.44990
     1.52173
     1.52173
     1.26313
     1.08115
     0.92791
     0.80819
     0.65015
     0.55438
     0.39156
     0.39156
     0.18563
     0.19521
     0.17127
     0.13296
    -0.01071
    -0.03465
    -0.08254
    -0.02029
    -0.02029
    -0.02029
    -0.12564
    -0.10170
    -0.12564
    -0.08733
    -0.13043
    -0.07775
    -0.10649
    -0.04423
    -0.02508
     0.01324
     0.06112
    -0.01071
     0.08028
     0.17127
     0.12817
     0.25268
     0.23831
     0.16648
     0.27662
     0.16169
     0.24789
     0.35324
     0.29099
     0.31493
     0.28620
     0.41071
     0.40592
     0.35803
     0.32451
     0.34367
     0.40113
     0.42029
     0.48254
     0.46339
     0.45381
     0.50170
     0.39156
     0.52086
     0.52564
     0.46818
     0.52086
     0.46339
     0.50170
     0.48733
     0.48254
     0.53522
     0.58790
     0.54480
     0.46818
     0.48733
     0.50170
     0.53522
     0.51607
     0.54480
     0.59269
     0.63579
     0.56874
     0.53522
     0.67410
     0.56395
     0.53522
     0.52564
     0.64058
     0.62142
     0.55917
     0.47297
     0.42508
     0.42029
     0.33409
     0.33409
     0.35324
     0.19042
     0.24789
     0.22873
     0.14253
     0.08507
     0.03718
     0.08986
     0.03239
     0.00845
     0.12338
     0.04197
     0.11380
     0.03718
     0.10422
     0.05155
     0.10901
     0.11380
     0.16648
     0.10901
     0.13296
     0.17127
     0.11380
     0.11859
     0.20000
     0.27662
     0.29099
     0.22873
     0.34846
     0.31493
     0.25747
     0.22873
     0.23831
     0.36282
     0.22873
     0.21437
     0.29578
     0.41071
     0.19042
     0.24310
     0.18085
     0.17606
     0.14253
     0.11859
     0.17127
     0.08986
     0.10422
     0.10901
     0.10422
     0.11859
     0.01324
     0.04197
     0.03718
     0.16169
     0.14253
    -0.02508
    -0.18311
    -0.06818
    -0.19748
    -0.17832
    -0.32199
    -0.50875
    -0.49917
    -0.48481
    -0.53748
    -0.63326
    -1.01158
    -1.17440
    -1.34201
    -1.50962
    -1.68681
    -2.18964
    -0.74341
     2.52739
     6.76075
     7.53176
     1.94794
    -2.22795
    -4.52182
    -4.37816
    -0.66200
     2.03414
     3.15952
     2.74768
     1.27271
    -0.82003
    -2.32852
    -3.23362
    -3.70772
    -3.71729
    -3.29587
    -2.78346
    -2.45782
    -2.01246
    -1.62456
    -1.27976
    -1.16004
    -0.86313
    -0.62847
    -0.54227
    -0.45129
    -0.21663
    -0.19269
    -0.12085
    -0.06818
    -0.10649
    -0.02986
     0.00366
     0.03239
    -0.00592
    -0.03465
    -0.09212
    -0.07775
    -0.01071
     0.16648
    -0.04423
     0.09943
     0.04676
     0.07070
     0.05155
    -0.02029
    -0.05860
     0.02281
     0.02281
     0.01802
     0.00845
    -0.03465
    -0.10649
    -0.09691
    -0.06818
     0.05155
    -0.08254
    -0.11128
    -0.08254
    -0.09212
    -0.10170
    -0.14480
    -0.14480
    -0.17353
    -0.08733
    -0.09212
    -0.04902
    -0.08733
    -0.11606
    -0.20226
    -0.17832
    -0.17832
    -0.03465
    -0.11128
    -0.09212
    -0.17353
    -0.04423
    -0.15438
    -0.12564
    -0.16395
    -0.10649
    -0.00592
    -0.05860
    -0.01550
    -0.10649
     0.01802
    -0.13043
     0.00845
     0.13775
    -0.03944
     0.05633
     0.03239
     0.10901
     0.11380
     0.06112
     0.10901
     0.09943
     0.15211
     0.16648
     0.14732
     0.16169
     0.15690
     0.20000
     0.19521
     0.15690
     0.21437
     0.14732
     0.12338
     0.22873
     0.26226
     0.14253
     0.14253
     0.21437
     0.15690
     0.31014
     0.20479
     0.20958
     0.10901
     0.15211
     0.17127
     0.24310
     0.17127
     0.14253
     0.17127
     0.15690
     0.13296
     0.07070
     0.05155
     0.12338
     0.09943
     0.17606
     0.03718
     0.10901
     0.03718
     0.02281
    -0.01071
     0.06591
     0.15211
     0.08028
     0.05633
     0.03718
     0.12338
     0.00845
     0.00366
     0.02281
     0.08986
     0.06591
     0.13775
     0.12338
     0.08507
     0.13296
    -0.01071
     0.02281
     0.09465
     0.08986
     0.00845
    -0.11606
     0.03239
     0.07070
     0.24310
     0.24789
     0.33409
     0.42029
     0.34367
     0.32451
     0.35324
     0.28620
     0.43466
     0.49691
     0.48254
     0.50649
     0.33409
     0.29099
     0.22873
     0.15690
    -0.09212
    -0.24057
    -0.31720
    -0.44171
    -0.61411
    -0.82482
    -1.05468
    -1.37075
    -1.71555
    -2.46261
    -3.67419
    -4.69901
    -5.43171
    -4.79479
     0.79382
     6.20045
     4.13645
    -2.68290
    -6.21708
    -3.70293
    -0.89665
     1.11946
     2.24006
     2.41725
     2.35978
     1.78991
     1.47384
     1.29665
     1.01411
     0.72678
     0.39634
     0.07549
    -0.09212
    -0.31241
    -0.35551
    -0.45607
    -0.42734
    -0.45607
    -0.47044
    -0.37466
    -0.37945
    -0.30762
    -0.33635
    -0.12085
    -0.14001
    -0.13043
    -0.01071
    -0.04423
     0.00366
    -0.05860
    -0.02029
     0.03718
     0.04197
     0.04197
     0.05155
    -0.07775
     0.02760
    -0.11606
    -0.14480
    -0.03465
    -0.04902
    -0.15916
    -0.14959
    -0.11128
    -0.12085
    -0.22142
    -0.18790
    -0.15916
    -0.15916
    -0.10170
    -0.14001
    -0.11606
    -0.19269
    -0.13043
    -0.22142
    -0.11128
    -0.10649
    -0.19748
    -0.24057
    -0.11128
    -0.16395
    -0.24057
    -0.26931
    -0.29804
    -0.34114
    -0.21663
    -0.24536
    -0.29325
    -0.31241
    -0.28367
    -0.29325
    -0.27410
    -0.17832
    -0.29325
    -0.24057
    -0.25973
    -0.20705
    -0.13522
    -0.17353
    -0.16395
    -0.17832
    -0.17353
    -0.06339
    -0.10170
    -0.10170
    -0.18790
    -0.24057
    -0.19269
    -0.12085
    -0.09212
    -0.11606
    -0.14959
    -0.11606
    -0.14959
    -0.11606
    -0.13043
    -0.18790
    -0.06818
    -0.10649
    -0.02508
    -0.17353
    -0.05381
    -0.04902
    -0.10649
    -0.04902
    -0.02029
    -0.04423
    -0.06339
    -0.02508
    -0.01550
    -0.07775
    -0.05860
    -0.05381
    -0.02029
    -0.00113
    -0.02508
    -0.14001
    -0.06818
    -0.12085
    -0.17353
    -0.14959
    -0.10649
    -0.09691
    -0.17832
    -0.15916
    -0.19269
    -0.21184
    -0.08733
    -0.23100
    -0.15438
    -0.13522
    -0.11128
    -0.06818
    -0.07775
    -0.08733
    -0.17832
    -0.19748
    -0.05381
    -0.10649
    -0.00113
    -0.14480
    -0.05381
    -0.09691
    -0.03944
    -0.13522
    -0.07296
    -0.06818
    -0.03465
    -0.08254
    -0.16395
    -0.11128
    -0.21663
    -0.18790
    -0.23579
    -0.27889
    -0.43692
    -0.63326
    -0.61411
    -0.90144
    -1.27976
    -1.53357
    -1.58625
    -1.47610
    -1.23187
    -1.08342
    -0.89665
    -0.61411
    -0.26452
     0.07549
     0.30057
     0.35803
     0.01802
    -0.16874
    -0.28846
    -0.44650
    -0.63326
    -1.21272
    -1.46652
    -0.76256
     0.12338
     1.72286
     2.35499
     0.09465
    -1.39469
    -2.01724
    -1.51920
    -0.66678
     0.12817
     0.69804
     1.02369
     1.24876
     1.19609
     1.06679
     0.96622
     0.95185
     0.71720
     0.57353
     0.41071
     0.30536
     0.22395
     0.19521
     0.06112
     0.12338
     0.11859
     0.12338
     0.05633
     0.10901
     0.17606
     0.05155
     0.11859
     0.20479
     0.19042
     0.20958
     0.15690
     0.10901
     0.11859
     0.12338
     0.12817
     0.10901
     0.16169
     0.08507
     0.04197
     0.14732
     0.10901
     0.07549
     0.11380
     0.09943
     0.09943
     0.11859
     0.11859
     0.08028
     0.18085
     0.12338
     0.09465
     0.09465
     0.15690
     0.17127
     0.07070
     0.13775
     0.16648
     0.04197
     0.10422
     0.08028
    -0.00592
     0.09465
     0.05155
     0.09943
    -0.03465
     0.05633
    -0.00113
    -0.03944
     0.05155
     0.04197
    -0.01550
    -0.02986
     0.02760
     0.13296
    -0.05860
     0.02281
    -0.01071
     0.09465
     0.01324
     0.08028
    -0.00592
     0.08507
    -0.02029
     0.06591
    -0.00113
     0.08507
     0.05633
     0.03239
     0.05155
     0.07549
    -0.00592
    -0.08733
    -0.01550
    -0.04423
    -0.02029
     0.05633
    -0.04902
    -0.05381
    -0.05860
    -0.07775
    -0.01550
    -0.02986
    -0.08733
    -0.14001
    -0.02029
     0.01802
    -0.14001
    -0.09212
    -0.06339
    -0.03944
     0.02281
    -0.00113
     0.06591
     0.16169
    -0.05860
    -0.10649
    -0.02508
     0.06112
    -0.02029
     0.03239
     0.03239
     0.00845
     0.01802
    -0.01550
    -0.14001
    -0.03944
    -0.01550
    -0.06339
    -0.03944
    -0.12085
    -0.13043
    -0.12564
    -0.08254
    -0.04423
    -0.02986
    -0.07775
    -0.00592
    -0.01550
    -0.02986
    -0.02508
    -0.10649
    -0.00592
    -0.01071
     0.10422
    -0.00592
    -0.03465
     0.07070
    -0.02986
    -0.03465
    -0.00592
    -0.00592
    -0.10170
    -0.04423
     0.00366
    -0.06818
    -0.12085
    -0.22621
    -0.22142
    -0.28846
    -0.24536
    -0.21663
    -0.08733
    -0.10170
     0.10901
     0.41071
     0.50649
     0.51607
     0.35324
     0.27183
     0.78903
     1.46905
     1.41158
     0.88960
     0.44423
     0.02281
     0.01324
    -0.08733
    -0.09691
    -0.27410
    -0.31241
    -0.64763
    -0.81045
    -1.06905
    -1.46174
    -1.50962
    -1.58625
    -1.52878
    -1.57667
    -1.44258
    -1.25103
    -1.01158
    -0.80087
    -0.70509
    -0.56622
    -0.47523
    -0.45607
    -0.27889
    -0.25973
    -0.16874
    -0.08733
    -0.21663
    -0.07296
    -0.01071
    -0.00592
    -0.03944
     0.00366
     0.01324
     0.08986
     0.11380
     0.09465
     0.07549
     0.03718
     0.02281
     0.01802
     0.05633
     0.16648
     0.01324
     0.09943
     0.02760
     0.07549
     0.07070
    -0.02508
     0.05633
     0.03718
     0.05155
     0.07549
     0.04197
     0.07070
     0.04197
     0.03718
     0.14253
    -0.02986
     0.11859
     0.02760
     0.07070
     0.09943
     0.12338
     0.05155
     0.01324
     0.11859
     0.08507
     0.13775
     0.03239
     0.01802
     0.02760
    -0.03944
     0.11859
     0.11859
     0.03718
     0.01802
    -0.01550
     0.05633
     0.03239
    -0.03944
    -0.03944
     0.00845
     0.01324
     0.03239
     0.02281
    -0.11606
    -0.03944
    -0.05381
    -0.16874
     0.03239
    -0.10649
    -0.11606
    -0.08733
    -0.10649
    -0.13043
    -0.08733
    -0.20226
    -0.07775
    -0.12085
    -0.04902
    -0.06339
    -0.14480
    -0.08254
    -0.14959
    -0.17832
    -0.18311
    -0.11606
    -0.05860
    -0.17832
    -0.12564
    -0.14001
     0.00845
    -0.14001
    -0.15438
    -0.21184
    -0.15916
    -0.13043
    -0.20705
    -0.19748
    -0.17832
    -0.18790
    -0.10649
    -0.16874
    -0.21663
    -0.14001
    -0.15916
    -0.14001
    -0.18311
    -0.20226
    -0.20226
    -0.11606
    -0.11128
    -0.11128
    -0.12085
    -0.13043
    -0.15438
    -0.14959
    -0.18311
    -0.14001
    -0.17832
    -0.10170
    -0.15916
    -0.14959
    -0.19748
    -0.19269
    -0.22142
    -0.16395
    -0.10170
    -0.19748
    -0.18311
    -0.14001
    -0.21663
    -0.19748
    -0.24536
    -0.21663
    -0.16874
    -0.21184
    -0.25973
    -0.23100
    -0.28367
    -0.30283
    -0.35551
    -0.36509
    -0.43692
    -0.50396
    -0.56143
    -0.61890
    -0.70509
    -0.87271
    -1.03553
    -0.95412
    -0.93975
    -1.11694
    -1.15525
    -1.28934
    -1.16483
    -1.08820
    -1.09778
    -0.99722
    -0.87749
    -0.82482
    -0.78651
    -0.48960
    -0.32677
    -0.17832
    -0.02029
     0.17127
     0.19042
    -0.14001
    -0.23579
    -0.24057
     0.10422
     0.18085
     0.23352
     0.04197
    -0.11606
    -0.34593
    -0.45607
    -0.57580
    -0.61890
    -0.63326
    -0.74819
    -0.70988
    -0.60932
    -0.56622
    -0.57101
    -0.55664
    -0.53270
    -0.48960
    -0.50396
    -0.39382
    -0.28846
    -0.20226
    -0.11128
    -0.04423
     0.07070
     0.09943
     0.22395
     0.26226
     0.33888
     0.48733
     0.50649
     0.52086
     0.56874
     0.72199
     0.73635
     0.78424
     0.79861
     0.83213
     0.97101
     0.89439
     0.92791
     0.94228
     0.95185
     0.98059
     0.86086
     0.98538
     0.93270
     0.94228
     0.98059
     0.93270
     0.89918
     0.75072
     0.84650
     0.76509
     0.81776
     0.76030
     0.71241
     0.67410
     0.66452
     0.65015
     0.55438
     0.61184
     0.49691
     0.46818
     0.42508
     0.42987
     0.47776
     0.35803
     0.31493
     0.31972
     0.28620
     0.22395
     0.24789
     0.19521
     0.11859
     0.07070
     0.10901
     0.08028
     0.09943
     0.00366
    -0.02986
    -0.10170
    -0.08254
    -0.10170
    -0.10170
    -0.17353
    -0.14001
    -0.12085
    -0.18790
    -0.22621
    -0.23579
    -0.20226
    -0.28846
    -0.33635
    -0.19269
    -0.25015
    -0.26931
    -0.27889
    -0.33635
    -0.29804
    -0.32677
    -0.45607
    -0.36030
    -0.36030
    -0.36030
    -0.34114
    -0.43692
    -0.37466
    -0.47523
    -0.42255
    -0.36030
    -0.36987
    -0.46565
    -0.37466
    -0.33635
    -0.36030
    -0.26452
    -0.30762
    -0.27410
    -0.17353
    -0.18311
    -0.15916
    -0.13043
    -0.09212
    -0.14480
    -0.21184
    -0.07296
    -0.17832
    -0.18790
    -0.20226
    -0.21184
    -0.24057
    -0.31241
    -0.42734
    -0.48481
    -0.40819
    -0.54227
    -0.63326
    -0.62368
    -0.76735
    -0.78172
    -0.74341
    -0.72904
    -0.70031
    -0.90144
    -0.83918
    -0.75777
    -0.82482
    -0.80566
    -0.76256
    -0.82482
    -0.77693
    -0.82003
    -0.84397
    -0.83918
    -0.93017
    -1.07384
    -1.43779
    -1.73470
    -2.06034
    -2.28063
    -2.43388
    -2.58712
    -2.39557
    -1.84963
    -1.28934
    -0.50875
     0.11859
    -0.25973
    -1.26060
    -2.58233
    -3.31024
    -3.41559
    -3.14263
    -2.94629
    -1.06426
     0.99495
     3.31755
     3.67672
     1.13383
    -1.14088
    -2.11302
    -1.19356
     0.18085
     1.44511
     2.28795
     2.52739
     2.58965
     2.55612
     2.21611
     1.69413
     1.45947
     1.01890
     0.78424
     0.48733
     0.21437
    -0.03944
    -0.06339
     0.15211
     0.08028
    -0.01071
    -0.14480
    -0.17353
    -0.14480
    -0.02508
     0.02281
     0.12817
     0.24789
     0.20479
     0.11380
     0.12338
     0.01324
     0.07070
    -0.03465
    -0.02986
     0.02281
    -0.07775
    -0.07296
    -0.07775
    -0.09212
    -0.14959
    -0.14959
    -0.19748
    -0.07296
    -0.04423
    -0.10649
    -0.10170
    -0.08254
    -0.06818
    -0.16395
    -0.06339
    -0.05381
     0.00366
    -0.01550
     0.04197
     0.02760
     0.00845
    -0.04902
    -0.05860
    -0.09691
     0.00845
    -0.02029
     0.01802
    -0.01071
    -0.02986
    -0.00592
    -0.03465
     0.02281
    -0.01550
     0.07549
    -0.06818
    -0.06818
    -0.05860
    -0.01071
    -0.07296
     0.01324
     0.04676
    -0.04902
    -0.03465
     0.00366
    -0.02508
    -0.02029
    -0.05860
    -0.03465
    -0.03465
     0.01802
    -0.04423
     0.00366
    -0.06818
    -0.03944
    -0.01550
    -0.03465
    -0.05860
     0.08028
    -0.10649
    -0.02508
    -0.01550
    -0.08733
    -0.04902
    -0.10170
    -0.03944
    -0.03944
    -0.05860
    -0.04902
    -0.05860
    -0.04423
    -0.07775
    -0.12564
    -0.12564
    -0.03944
    -0.06339
    -0.09212
    -0.06339
    -0.09212
    -0.02508
    -0.11128
    -0.08733
    -0.05860
    -0.03944
    -0.06339
    -0.00113
    -0.08254
    -0.02508
     0.00845
    -0.06818
     0.10901
     0.10901
    -0.07296
     0.01324
    -0.00592
     0.08507
    -0.01071
     0.04676
     0.04197
     0.05633
     0.11380
     0.00845
     0.02760
     0.00366
     0.05155
    -0.03944
     0.07070
     0.09465
    -0.06818
    -0.05381
     0.00845
     0.00366
    -0.01550
    -0.05860
    -0.07296
    -0.07775
    -0.05860
     0.04676
    -0.14959
    -0.08733
    -0.07296
    -0.27410
    -0.19748
    -0.15916
    -0.16874
    -0.27889
    -0.18790
    -0.20705
    -0.13043
    -0.09691
    -0.08254
     0.00366
    -0.06339
    -0.12085
    -0.16874
    -0.28367
    -0.36987
    -0.61411
    -0.70509
    -0.76735
    -1.02116
    -1.32286
    -1.23666
    -1.33244
    -0.66678
     1.79469
     4.50519
     6.22440
     3.82517
     0.01324
    -1.95499
    -1.38511
     0.46339
     1.12904
     2.03414
     2.36936
     2.00540
     1.10031
    -0.36030
    -1.45216
    -2.16091
    -2.77389
    -3.30545
    -3.33418
    -2.94629
    -2.53923
    -2.10344
    -1.84485
    -1.51920
    -1.30370
    -1.10257
    -0.84397
    -0.57101
    -0.55664
    -0.64763
    -0.29804
    -0.17353
    -0.01071
    -0.05860
     0.01802
     0.06591
     0.04676
     0.15211
     0.21437
     0.20958
     0.17127
     0.23831
     0.23352
     0.32451
     0.21916
     0.24310
     0.29099
     0.30057
     0.28141
     0.19042
     0.22873
     0.21916
     0.21916
     0.24789
     0.19042
     0.20958
     0.21437
     0.09943
     0.18563
     0.17127
     0.11859
     0.10422
     0.12817
     0.04676
     0.18563
     0.06591
     0.09465
     0.09943
     0.08507
     0.05155
     0.15690
     0.11380
     0.02760
     0.06112
    -0.01550
     0.13775
     0.13775
     0.08986
     0.15211
     0.10422
     0.07070
     0.07549
     0.05633
     0.05633
     0.09943
     0.14253
     0.11859
     0.03718
     0.05155
     0.09943
    -0.01071
     0.05633
     0.14253
     0.09465
     0.06112
     0.03718
     0.15211
     0.10422
     0.08986
     0.09465
     0.11859
     0.14253
     0.09465
     0.14253
     0.17606
     0.10901
     0.09943
     0.13296
     0.22873
     0.19042
     0.15690
     0.17127
     0.19042
     0.19521
     0.09943
     0.18085
     0.15211
     0.17606
     0.23352
     0.23831
     0.17127
     0.10901
     0.19042
     0.11380
     0.20479
     0.17606
     0.14732
     0.10901
     0.16648
     0.15211
     0.16169
     0.08507
     0.13296
     0.14732
     0.07070
     0.10901
     0.05633
     0.08028
     0.08028
    -0.04423
     0.07549
     0.15690
     0.02760
    -0.00592
     0.01802
     0.12338
     0.03718
    -0.02029
     0.03239
     0.21916
     0.23831
     0.30536
     0.30536
     0.28620
     0.38198
     0.31493
     0.40592
     0.51607
     0.63100
     0.50170
     0.59748
     0.58790
     0.46818
     0.26226
    -0.04423
    -0.31720
    -0.39861
    -0.47044
    -0.09691
     2.33584
     5.19958
     6.86610
     5.93706
     3.26009
     2.28795
     2.06766
     1.68455
     1.33017
     1.55046
     1.92878
     2.41246
     2.50345
     1.54567
     0.33888
    -1.10257
    -2.53444
    -3.83223
    -4.43083
    -4.46914
    -3.94237
    -3.55447
    -3.54968
    -3.32939
    -2.83614
    -2.21838
    -1.91668
    -1.80653
    -1.58146
    -1.53357
    -1.46652
    -1.34201
    -1.26539
    -1.11215
    -0.97327
    -0.93496
    -0.77693
    -0.53270
    -0.43213
    -0.40819
    -0.22621
    -0.17832
     0.04676
     0.08507
     0.10901
     0.27183
     0.35803
     0.33409
     0.42987
     0.42029
     0.37719
     0.35324
     0.36282
     0.54001
     0.50649
     0.34846
     0.30057
     0.40113
     0.43466
     0.33409
     0.39156
     0.34846
     0.33409
     0.36761
     0.35803
     0.32451
     0.20958
     0.30057
     0.28141
     0.24789
     0.24310
     0.24789
     0.22395
     0.23352
     0.23831
     0.15211
     0.11859
     0.25268
     0.09465
     0.23831
     0.22395
     0.14732
     0.13296
     0.09943
     0.06112
     0.11380
     0.12338
     0.12817
     0.07549
     0.04676
     0.24310
     0.01802
     0.10901
     0.12338
     0.01324
     0.10901
     0.12817
     0.07070
     0.03239
     0.08028
     0.04197
     0.13296
     0.08507
     0.07070
     0.04676
     0.09943
     0.09465
     0.04676
     0.07070
     0.07549
     0.13296
     0.16169
     0.18085
     0.17606
     0.30057
     0.12817
     0.14253
     0.17127
     0.21437
     0.20479
     0.24789
     0.21437
     0.28141
     0.13775
     0.19042
     0.15211
     0.17606
     0.16169
     0.16648
     0.08986
     0.06112
     0.21916
     0.08986
     0.03239
     0.17606
     0.07549
     0.07070
     0.02281
    -0.01071
    -0.04902
    -0.14959
    -0.11606
    -0.09212
     0.01324
     0.06112
     0.08986
     0.15690
     0.13775
     0.29099
     0.14253
     0.24789
     0.36761
     0.38198
     0.53043
     0.42029
     0.33888
     0.20479
     0.23352
     0.27662
     0.32930
    -0.20705
    -0.50875
    -0.54227
    -0.13522
     0.65973
     2.27837
     4.58660
     5.33367
     5.09901
     4.30406
     2.29274
     0.62621
    -0.45607
     0.08028
     1.47384
     2.94402
     2.92008
     1.94315
     0.84171
    -0.62368
    -2.45303
    -3.65983
    -4.08604
    -4.10998
    -4.02857
    -3.69335
    -3.37249
    -2.91755
    -2.55839
    -2.25190
    -1.98372
    -1.73470
    -1.48089
    -1.29413
    -1.13130
    -0.93017
    -0.82003
    -0.71946
    -0.79129
    -0.51354
    -0.48481
    -0.33156
    -0.28846
    -0.20226
    -0.14001
    -0.21663
    -0.08254
    -0.01071
     0.03239
     0.13775
     0.05633
     0.11380
     0.24310
     0.24789
     0.11859
     0.20479
     0.28141
     0.22873
     0.27662
     0.31493
     0.24789
     0.22873
     0.14732
     0.16169
     0.24310
     0.26226
     0.24789
     0.20958
     0.16169
     0.25268
     0.14253
     0.20958
     0.14253
     0.15211
     0.09943
     0.17606
     0.22395
     0.20000
     0.14732
     0.02281
     0.13296
     0.14253
     0.26226
     0.22395
     0.06112
     0.19042
     0.15211
     0.15211
     0.26705
     0.13296
     0.19521
     0.24789
     0.22873
     0.20000
     0.18563
     0.13775
     0.06591
     0.22395
     0.18563
     0.16169
     0.10422
     0.11380
     0.13775
     0.04676
     0.16648
     0.18085
     0.10422
     0.05633
     0.08507
     0.05633
     0.13775
     0.09943
     0.06112
     0.07549
     0.11380
     0.10422
     0.14253
     0.04676
    -0.00113
     0.01324
     0.03718
     0.06591
    -0.01550
     0.02281
     0.08028
     0.03239
     0.06591
     0.05155
     0.05633
     0.08986
     0.03718
     0.11859
     0.10422
     0.06591
     0.07549
     0.08986
     0.17606
     0.26226
     0.13296
     0.11380
     0.06591
     0.20958
     0.09465
     0.01802
     0.06591
     0.05633
     0.07549
     0.06591
     0.08986
    -0.01071
     0.00845
     0.08507
     0.08028
     0.16648
     0.10422
     0.08986
     0.08986
     0.04197
     0.13775
     0.18085
     0.32451
     0.54959
     0.66452
     0.70283
     0.82734
     0.84650
     0.91354
     0.88960
     0.94228
     0.97101
     0.98059
     0.99495
     1.22482
     1.15777
     1.13383
     1.01890
     0.71241
     0.56874
     0.42508
     0.17606
    -0.07296
    -0.20705
    -0.48002
    -1.00679
    -1.68202
    -2.52965
    -3.00854
    -3.10432
    -2.88882
    -1.64850
    -0.22142
    -0.20226
    -1.55751
    -1.73949
    -1.78259
    -1.45695
    -0.69073
    -0.14001
     0.33409
     0.95664
     1.33017
     1.43553
     1.47863
     1.23440
     1.01411
     0.83692
     0.70762
     0.49212
     0.33888
     0.09943
    -0.05381
    -0.15916
    -0.21184
    -0.26931
    -0.34593
    -0.34114
    -0.34593
    -0.39861
    -0.32199
    -0.27410
    -0.19748
    -0.27889
    -0.13043
    -0.14001
    -0.14001
    -0.07775
    -0.12564
    -0.07296
    -0.02508
    -0.03465
    -0.03465
    -0.01071
     0.05633
     0.05633
     0.03718
     0.09943
    -0.00113
     0.05155
     0.03239
     0.05633
     0.10422
     0.11380
     0.07549
     0.09465
     0.17606
     0.08507
     0.19042
     0.08028
     0.12817
     0.05155
     0.13296
     0.21916
     0.19521
     0.09943
     0.10422
     0.22395
     0.19042
     0.11859
     0.10901
     0.07070
     0.15211
     0.20479
     0.09943
     0.08028
     0.16648
     0.12817
     0.01324
     0.18563
     0.13296
     0.05633
     0.08986
     0.08507
     0.06112
     0.09943
     0.02760
     0.07070
     0.08507
     0.12338
     0.14253
     0.05633
     0.03239
     0.07549
     0.00845
     0.12338
     0.14732
     0.01802
     0.03718
     0.03718
     0.12817
     0.05155
     0.05155
     0.10901
     0.06591
     0.08986
     0.12338
     0.05633
     0.10901
     0.06112
     0.10422
     0.02281
     0.24310
     0.15690
     0.08507
     0.06591
     0.23831
     0.20479
     0.10901
     0.17606
     0.10422
     0.11859
     0.20479
     0.22873
     0.12817
     0.07549
     0.09943
    -0.06818
     0.02760
     0.05155
    -0.00592
     0.00845
     0.04197
     0.09943
     0.11380
     0.11380
     0.25747
     0.30536
     0.41071
     0.45381
     0.48254
     0.55438
     0.53522
     0.67889
     0.73635
     0.87523
     0.82255
     0.88002
     0.92312
     0.90875
     0.80819
     0.66452
     0.59269
     0.60705
     0.58311
     0.46339
     0.30057
     0.18563
    -0.11128
    -0.36987
    -0.66678
    -0.87271
    -1.24145
    -1.59582
    -1.64371
    -1.35638
    -1.09299
    -0.89665
    -1.23187
    -1.84963
    -2.54881
    -3.31024
    -3.51616
    -2.97502
    -1.66766
     0.54480
     1.20566
     0.67410
     0.57353
    -0.06339
    -0.04902
     0.11859
     0.53043
     1.28707
     2.06287
     2.36936
     2.37894
     2.28795
     1.96709
     1.78991
     1.50736
     1.11946
     0.80819
     0.78903
     0.58311
     0.40592
     0.28141
     0.21437
     0.16169
     0.06591
    -0.08733
    -0.01550
     0.06591
    -0.08733
     0.05155
     0.04197
    -0.08254
    -0.20226
    -0.23579
    -0.16874
    -0.21184
    -0.20226
    -0.24057
    -0.30283
    -0.31720
    -0.32199
    -0.37945
    -0.32199
    -0.36030
    -0.39382
    -0.33156
    -0.33156
    -0.26452
    -0.28367
    -0.33635
    -0.21663
    -0.25973
    -0.24536
    -0.22621
    -0.19269
    -0.08254
    -0.10170
    -0.23579
    -0.17353
    -0.11606
    -0.13522
    -0.07775
    -0.04423
    -0.10649
    -0.07296
     0.01324
    -0.06818
    -0.01550
     0.04197
    -0.03465
     0.02281
    -0.03465
     0.03239
    -0.03465
    -0.02508
    -0.06818
    -0.02029
     0.01324
    -0.00113
    -0.07296
     0.00366
    -0.07775
    -0.08254
    -0.08254
    -0.00113
    -0.03465
    -0.07296
    -0.04423
    -0.04423
     0.00845
    -0.05860
    -0.06818
     0.02760
    -0.00592
     0.00845
    -0.13043
    -0.05381
     0.03718
    -0.11128
    -0.03944
     0.06112
    -0.07296
     0.04197
    -0.08254
     0.04197
    -0.03465
    -0.02029
     0.03718
    -0.00113
    -0.01550
     0.08507
     0.07549
     0.07070
     0.07549
     0.04197
     0.01324
     0.07549
     0.14732
     0.06112
     0.13775
     0.10901
     0.03239
     0.07549
     0.08028
     0.09465
     0.10901
     0.12338
     0.07070
     0.02281
    -0.02029
    -0.02986
    -0.02508
     0.02760
    -0.04902
    -0.10649
    -0.12564
    -0.05381
    -0.02508
     0.08028
     0.11859
     0.16169
     0.26705
     0.34367
     0.38198
     0.39634
     0.31014
     0.31972
     0.13296
     0.26226
     0.36761
     0.21437
     0.16648
     0.21437
    -0.01550
    -0.05860
    -0.25973
    -0.28846
    -0.40340
    -0.41776
    -0.49438
    -0.51354
    -0.48481
    -0.40819
    -0.40819
    -0.25973
    -0.24057
    -0.40819
    -0.14959
     0.02281
     0.88481
     1.79469
     1.34454
    -0.83918
    -2.27584
    -0.91102
     0.24310
     0.71241
     0.69325
     0.18563
    -0.25015
    -0.60453
    -0.78172
    -0.92059
    -0.90144
    -0.82961
    -0.73383
    -0.73383
    -0.67636
    -0.54706
    -0.47044
    -0.39861
    -0.32199
    -0.23579
    -0.28846
    -0.32677
    -0.32677
    -0.36509
    -0.29804
    -0.23100
    -0.35551
    -0.33156
    -0.29325
    -0.26452
    -0.42734
    -0.29325
    -0.39861
    -0.29325
    -0.39382
    -0.33635
    -0.33635
    -0.32199
    -0.37945
    -0.34593
    -0.26452
    -0.19269
    -0.36030
    -0.25494
    -0.22142
    -0.15438
    -0.25973
    -0.14959
    -0.13522
    -0.04902
    -0.14480
    -0.09691
    -0.15438
    -0.17832
    -0.10170
    -0.12085
    -0.09691
    -0.04902
    -0.08254
    -0.06339
    -0.16874
    -0.03465
    -0.09691
    -0.16874
    -0.21663
    -0.09691
    -0.08254
    -0.08733
    -0.14001
    -0.16874
    -0.11128
    -0.12085
    -0.25494
    -0.09691
    -0.16874
    -0.21663
    -0.17353
    -0.16874
    -0.13522
    -0.12085
    -0.21663
    -0.20705
    -0.09691
    -0.13522
    -0.11606
    -0.18790
    -0.19748
    -0.19748
    -0.19269
    -0.09212
    -0.06339
    -0.13043
    -0.10170
    -0.11606
    -0.07296
    -0.05860
    -0.14001
    -0.07775
    -0.09691
     0.04197
     0.01802
     0.01802
     0.01324
     0.04197
    -0.00592
     0.12338
     0.13775
     0.05633
     0.12338
     0.08028
     0.18085
     0.12817
     0.07549
     0.09465
     0.22873
     0.23831
     0.13296
     0.18563
     0.16648
     0.10901
     0.01802
     0.14253
     0.26226
     0.11859
    -0.00592
     0.14253
     0.19521
     0.16648
     0.06112
     0.15211
     0.03239
     0.10422
     0.15211
     0.13775
     0.10901
     0.12817
     0.10901
     0.08986
     0.13775
     0.08986
     0.09943
     0.09943
     0.10901
     0.05155
     0.05155
     0.08028
    -0.00113
     0.01324
     0.08028
     0.08028
    -0.00113
    -0.02986
    -0.07296
    -0.14959
     0.00845
     0.00845
    -0.12085
    -0.24536
    -0.31241
    -0.35072
    -0.47044
    -0.55185
    -0.57580
    -0.55664
    -0.36030
    -0.36987
    -0.42734
    -0.57101
    -0.60453
    -0.83439
    -0.65721
    -0.55185
    -0.62847
    -0.42734
    -0.25494
    -0.28367
    -0.32199
    -0.03944
     0.17606
     0.08507
     0.21916
     0.44423
     0.68847
     0.78424
     0.76988
     1.02848
     0.84171
     0.98538
     1.15299
     1.16735
     1.21045
     1.22003
     1.14341
     0.97580
     0.79382
     0.78903
     0.63579
     0.53522
     0.41071
     0.23831
     0.01324
     0.10422
    -0.02508
    -0.13043
    -0.09212
    -0.16395
    -0.21663
    -0.13043
    -0.27410
    -0.30283
    -0.28846
    -0.16874
    -0.23100
    -0.17832
    -0.15916
    -0.29325
    -0.23100
    -0.16395
    -0.19269
    -0.22621
    -0.13522
    -0.18790
    -0.16874
    -0.16874
    -0.18790
    -0.16395
    -0.19748
    -0.27889
    -0.18790
    -0.15916
    -0.08254
    -0.15438
    -0.27410
    -0.11606
    -0.15916
    -0.18311
    -0.05381
    -0.02986
    -0.16395
    -0.14959
    -0.06339
    -0.05381
    -0.08733
    -0.05381
    -0.06339
    -0.04423
    -0.04902
    -0.03944
    -0.08733
    -0.02986
    -0.06339
    -0.14001
    -0.04902
    -0.01550
    -0.01550
    -0.05860
    -0.06818
    -0.00592
    -0.06818
    -0.05860
    -0.03944
    -0.03465
    -0.04423
    -0.04423
    -0.12564
    -0.04423
    -0.00113
    -0.12085
    -0.06818
    -0.00592
    -0.05860
    -0.15438
    -0.06339
    -0.04423
    -0.05381
    -0.11606
    -0.10649
    -0.01550
    -0.01071
    -0.01550
    -0.00592
    -0.05860
    -0.03944
    -0.06818
    -0.02508
    -0.01071
     0.00366
    -0.03944
     0.02281
    -0.01550
     0.06591
    -0.04423
     0.06112
    -0.05381
     0.06112
     0.07070
     0.01324
    -0.10170
    -0.03944
    -0.00113
    -0.04902
    -0.08254
    -0.05860
    -0.13043
    -0.16395
    -0.13522
    -0.14480
    -0.13522
    -0.21184
    -0.29804
    -0.31241
    -0.24057
    -0.22621
    -0.34593
    -0.33635
    -0.39382
    -0.48960
    -0.55185
    -0.53270
    -0.75298
    -0.77693
    -0.85834
    -0.94933
    -1.10257
    -1.14088
    -1.13130
    -1.23666
    -1.23666
    -1.20314
    -1.41385
    -1.45695
    -1.53357
    -1.65808
    -1.59104
    -1.65329
    -1.73470
    -1.19835
    -0.59016
    -0.40819
    -0.37945
    -0.17832
     0.03239
     0.12338
     0.25268
     0.49691
     0.75072
     0.95664
     1.24876
     1.27750
     1.25355
     1.33017
     1.29186
     1.19609
     0.95664
     0.80819
     0.57353
     0.43944
     0.34367
     0.14732
     0.08507
    -0.18790
    -0.19748
    -0.30283
    -0.34593
    -0.52312
    -0.54227
    -0.57580
    -0.59016
    -0.76735
    -0.71467
    -0.75777
    -0.67157
    -0.85355
    -0.89186
    -0.83439
    -0.74819
    -0.94933
    -0.98764
    -1.02595
    -0.98764
    -0.97806
    -1.14088
    -1.04032
    -1.04032
    -1.04510
    -1.16962
    -1.16004
    -1.13130
    -1.15525
    -1.18398
    -1.18877
    -1.11215
    -1.16483
    -1.14088
    -1.24624
    -1.12173
    -1.21750
    -1.27497
    -1.20314
    -1.19356
    -1.26539
    -1.25103
    -1.36596
    -1.25581
    -1.37554
    -1.36596
    -1.40906
    -1.37075
    -1.46652
    -1.43300
    -1.48089
    -1.49526
    -1.44258
    -1.57667
    -1.64371
    -1.53357
    -1.55272
    -1.56709
    -1.52878
    -1.53357
    -1.58146
    -1.64850
    -1.59104
    -1.68202
    -1.51441
    -1.55272
    -1.54315
    -1.53357
    -1.58625
    -1.54794
    -1.56709
    -1.40427
    -1.46652
    -1.54794
    -1.47131
    -1.36596
    -1.43779
    -1.45695
    -1.39469
    -1.44737
    -1.36117
    -1.43300
    -1.38511
    -1.35159
    -1.38033
    -1.32286
    -1.38033
    -1.38511
    -1.38033
    -1.35159
    -1.38033
    -1.34201
    -1.32765
    -1.35638
    -1.36117
    -1.37554
    -1.30849
    -1.33244
    -1.37075
    -1.34680
    -1.43779
    -1.43300
    -1.45695
    -1.40427
    -1.40427
    -1.38990
    -1.49047
    -1.53836
    -1.43779
    -1.63414
    -1.60061
    -1.67245
    -1.60061
    -1.62456
    -1.72034
    -1.64371
    -1.81132
    -1.84485
    -1.83527
    -1.91189
    -1.91189
    -1.87358
    -2.15612
    -2.33331
    -2.47219
    -2.72121
    -3.14742
    -3.26235
    -3.46348
    -3.68856
    -3.85617
    -3.58799
    -2.85530
    -2.36683
    -2.42909
    -2.86487
    -3.23362
    -3.76518
    -4.08604
    -3.53532
    -2.90797
    -1.73949
    -0.38903
    -0.04423
    -0.76256
    -1.25581
    -1.45216
    -1.56230
    -1.36596
    -0.87749
    -0.66678
    -0.49917
    -0.48002
    -0.57101
    -0.95890
    -1.08820
    -1.07863
    -1.05947
    -1.23666
    -1.35638
    -1.40427
    -1.44737
    -1.48568
    -1.45695
    -1.60540
    -1.66766
    -1.51920
    -1.52399
    -1.43779
    -1.39469
    -1.49526
    -1.44258
    -1.40906
    -1.44737
    -1.39948
    -1.52878
    -1.47131
    -1.44258
    -1.51441
    -1.50962
    -1.51920
    -1.40427
    -1.50005
    -1.40906
    -1.47131
    -1.42821
    -1.32765
    -1.30849
    -1.26060
    -1.26060
    -1.25581
    -1.37554
    -1.19356
    -1.19835
    -1.23666
    -1.20314
    -1.08342
    -1.11694
    -1.17440
    -1.11694
    -1.06905
    -1.01158
    -0.96848
    -1.03553
    -0.99722
    -0.94933
    -0.99722
    -0.99722
    -0.96369
    -0.95412
    -0.97806
    -0.91102
    -0.86313
    -0.94454
    -0.92538
    -1.01158
    -0.99243
    -0.85834
    -0.95890
    -0.97806
    -0.88228
    -0.87749
    -0.92538
    -0.83918
    -1.01637
    -0.90144
    -0.88228
    -0.82482
    -0.74341
    -0.81045
    -0.84397
    -0.77693
    -0.71946
    -0.71467
    -0.66678
    -0.63326
    -0.61411
    -0.57580
    -0.56622
    -0.55185
    -0.49917
    -0.52312
    -0.45129
    -0.43692
    -0.29325
    -0.36030
    -0.34593
    -0.36987
    -0.25973
    -0.29325
    -0.24057
    -0.25973
    -0.27410
    -0.26931
    -0.18311
    -0.26452
    -0.25973
    -0.30283
    -0.38903
    -0.24536
    -0.28846
    -0.32199
    -0.36030
    -0.37466
    -0.48002
    -0.52791
    -0.41297
    -0.40340
    -0.46086
    -0.43213
    -0.42255
    -0.34593
    -0.43213
    -0.47044
    -0.51354
    -0.36987
    -0.37945
    -0.33156
    -0.40819
    -0.48481
    -0.36509
    -0.40819
    -0.37945
    -0.31241
    -0.29804
    -0.38424
    -0.39382
    -0.41297
    -0.31720
    -0.34114
    -0.41297
    -0.41297
    -0.19269
    -0.25494
    -0.32199
    -0.27410
    -0.25015
    -0.32199
    -0.31241
    -0.19748
    -0.22142
    -0.18311
    -0.20705
    -0.16874
    -0.06339
    -0.17353
    -0.21184
    -0.13043
    -0.11606
     0.02281
    -0.10170
    -0.16395
    -0.05860
    -0.14959
    -0.03944
     0.02281
     0.02760
    -0.05381
     0.00366
     0.01324
    -0.02029
    -0.03944
    -0.03465
    -0.03465
     0.01802
     0.02281
     0.00366
    -0.02986
    -0.10170
    -0.11606
    -0.14480
    -0.10170
    -0.14001
    -0.29325
    -0.32199
    -0.37945
    -0.40340
    -0.60932
    -0.61411
    -0.34114
     0.05155
     0.61663
     1.40201
     2.20175
     2.48429
     2.52260
     1.71328
     0.98059
     0.35803
     0.25747
     0.49691
     0.70762
     0.63579
     0.36282
     0.18085
    -0.32199
    -1.18877
    -1.86879
    -2.48176
    -2.94629
    -3.19531
    -3.04206
    -2.83135
    -2.54881
    -2.11781
    -1.83527
    -1.56709
    -1.24624
    -0.99243
    -0.77214
    -0.53270
    -0.37466
    -0.15916
    -0.02029
     0.08986
     0.18085
     0.22873
     0.34846
     0.35324
     0.31014
     0.41550
     0.46818
     0.43944
     0.38198
     0.35803
     0.37719
     0.29099
     0.23352
     0.18085
     0.22395
     0.26705
     0.28620
     0.23352
     0.10901
     0.12338
     0.07070
     0.20479
     0.20479
     0.05155
     0.04197
     0.09465
     0.11859
     0.11380
     0.04676
     0.03239
     0.11859
     0.08986
     0.17606
    -0.00113
     0.06591
     0.08028
     0.00845
     0.04197
     0.16169
    -0.00592
     0.01802
     0.17127
     0.02281
     0.06112
     0.00845
     0.00366
     0.08028
     0.03718
     0.08507
     0.06112
     0.08507
     0.03718
     0.04676
     0.00366
     0.02760
     0.07070
     0.08507
     0.00845
     0.09465
     0.04676
    -0.02508
     0.05633
    -0.01550
     0.07549
     0.07070
     0.03239
     0.13296
     0.10422
     0.03718
     0.02760
     0.15211
     0.13775
     0.07070
     0.06591
     0.07549
     0.14253
     0.14253
     0.08986
     0.08507
     0.15690
     0.11859
     0.21916
     0.15211
     0.12338
     0.20479
     0.17127
     0.11380
     0.24789
     0.21437
     0.11380
     0.16648
     0.17127
     0.16169
     0.19042
     0.11859
     0.11380
     0.20479
     0.17606
     0.19521
     0.21437
     0.08028
     0.09943
     0.07070
     0.21916
     0.10901
     0.14253
     0.12338
     0.17606
     0.11859
     0.08986
     0.04676
     0.10422
     0.08507
     0.12817
     0.05633
     0.02281
     0.03239
     0.06112
    -0.01550
     0.14732
     0.06112
     0.07070
     0.15211
     0.04676
     0.11859
     0.06112
     0.12338
     0.09943
     0.12338
     0.23352
     0.13775
     0.17127
     0.17127
     0.11859
     0.17606
     0.23831
     0.29099
     0.12817
     0.20000
     0.24789
     0.39156
     0.22395
     0.26705
     0.32451
     0.36761
     0.36761
     0.40592
     0.41071
     0.32451
     0.26226
     0.31014
     0.34367
     0.32930
     0.17127
     0.21437
     0.07549
     0.08986
     0.01324
    -0.01071
    -0.00113
     0.11859
     0.07070
     0.17606
     0.22395
     0.42029
     0.74114
     0.85608
     1.26792
     1.78512
     1.72286
     1.85216
     1.87610
     1.86174
     1.71807
     1.37806
     0.98538
     0.83692
     1.05721
     0.80819
     0.39156
     0.13296
    -0.20226
    -0.61890
    -0.97806
    -1.22229
    -1.34680
    -1.52878
    -1.48568
    -1.47131
    -1.32286
    -1.18398
    -1.04032
    -0.82961
    -0.60932
    -0.40340
    -0.28846
    -0.26452
    -0.11606
    -0.02986
    -0.05381
     0.08028
     0.11380
     0.14732
     0.20479
     0.20958
     0.29099
     0.26705
     0.24789
     0.28141
     0.28620
     0.31014
     0.36282
     0.30536
     0.34846
     0.31493
     0.33409
     0.31972
     0.48254
     0.40592
     0.36282
     0.35803
     0.42987
     0.35324
     0.40113
     0.44423
     0.39634
     0.44902
     0.42508
     0.42029
     0.42029
     0.38198
     0.33409
     0.40592
     0.45860
     0.42508
     0.42508
     0.37719
     0.40113
     0.39156
     0.37719
     0.34367
     0.34846
     0.34367
     0.38677
     0.31972
     0.39634
     0.31972
     0.43944
     0.28620
     0.27662
     0.37240
     0.30057
     0.37719
     0.37719
     0.34367
     0.30057
     0.27183
     0.35324
     0.38677
     0.34367
     0.38198
     0.30057
     0.35324
     0.26705
     0.29099
     0.32451
     0.28620
     0.31493
     0.32930
     0.30057
     0.34367
     0.26226
     0.25268
     0.12817
     0.29578
     0.27662
     0.31014
     0.27662
     0.25268
     0.23352
     0.19042
     0.26226
     0.33888
     0.26226
     0.20479
     0.30536
     0.31014
     0.33888
     0.29099
     0.32930
     0.26226
     0.29099
     0.35324
     0.33409
     0.35324
     0.31014
     0.36761
     0.30057
     0.33888
     0.43466
     0.33888
     0.34367
     0.40592
     0.31493
     0.36282
     0.37240
     0.26705
     0.37240
     0.36761
     0.46339
     0.38677
     0.27662
     0.33409
     0.31972
     0.23831
     0.34367
     0.37719
     0.28620
     0.31972
     0.31493
     0.32451
     0.30536
     0.31014
     0.34846
     0.40592
     0.41071
     0.32930
     0.34367
     0.53043
     0.56874
     0.66931
     0.80340
     0.97101
     1.16735
     1.18172
     1.30623
     1.14820
     1.08594
     1.30144
     1.51694
     1.58877
     1.66061
     1.46905
     1.23440
     1.06679
     0.65015
     0.46818
     0.15211
    -0.16874
    -0.27410
    -0.49917
    -0.61411
    -0.82003
    -1.20314
    -1.42343
    -1.61977
    -1.81132
    -1.75386
    -1.54315
    -1.50005
    -1.36596
    -1.29891
    -1.17919
    -0.89665
    -0.70031
    -0.47523
    -0.38903
    -0.13043
     0.08028
     0.29099
     0.28620
     0.42987
     0.51607
     0.75551
     0.72678
     0.76509
     0.76509
     0.75551
     0.72678
     0.65494
     0.88002
     0.72678
     0.62142
     0.64058
     0.66931
     0.60227
     0.57353
     0.54001
     0.56874
     0.50170
     0.49691
     0.61663
     0.46339
     0.47297
     0.48254
     0.38677
     0.45381
     0.43944
     0.41071
     0.34846
     0.38198
     0.32451
     0.31972
     0.34846
     0.37240
     0.36282
     0.37240
     0.26705
     0.22395
     0.35324
     0.25268
     0.30057
     0.32930
     0.30536
     0.27662
     0.22873
     0.38198
     0.23831
     0.30536
     0.21916
     0.25268
     0.35803
     0.31972
     0.36761
     0.21437
     0.28141
     0.30057
     0.30057
     0.32930
     0.36282
     0.39634
     0.20958
     0.31014
     0.33409
     0.41550
     0.25747
     0.25268
     0.38198
     0.33409
     0.41550
     0.40113
     0.40592
     0.36761
     0.25268
     0.33888
     0.39156
     0.37719
     0.24310
     0.41071
     0.32451
     0.38198
     0.29099
     0.26705
     0.28620
     0.30536
     0.36282
     0.34846
     0.27662
     0.18085
     0.22395
     0.26705
     0.29578
     0.24310
     0.23352
     0.17127
     0.26226
     0.21916
     0.13775
     0.13296
     0.10901
     0.19521
     0.08986
     0.13775
     0.05633
     0.15211
     0.07549
    -0.00113
     0.03718
     0.05633
     0.00845
     0.01802
    -0.02508
     0.06591
    -0.11606
    -0.06818
    -0.03944
    -0.03465
    -0.02029
    -0.05381
    -0.12564
    -0.13043
    -0.15916
    -0.20226
    -0.10170
    -0.13043
    -0.25015
    -0.16395
    -0.09691
    -0.06339
    -0.20705
    -0.11606
    -0.06339
    -0.06818
     0.13775
     0.28620
     0.34846
     0.17127
    -0.27410
    -0.66678
    -0.93017
    -0.36509
     0.94706
     3.13079
     4.77337
     4.85478
     4.06941
     2.49866
     1.23919
     0.01802
     0.02760
     0.92791
     2.06287
     2.80036
     2.24485
     1.30144
     0.17127
    -0.83918
    -1.69639
    -2.68769
    -3.18094
    -3.04206
    -2.81699
    -2.71642
    -2.68290
    -2.85530
    -2.51529
    -2.13697
    -1.77301
    -1.64371
    -1.52878
    -1.38511
    -1.45695
    -1.27976
    -1.04989
    -0.89186
    -0.79129
    -0.61890
    -0.51833
    -0.36509
    -0.25973
    -0.12564
     0.01802
     0.13775
     0.14732
     0.21916
     0.23352
     0.36282
     0.25747
     0.35803
     0.41071
     0.29099
     0.23831
     0.20000
     0.27183
     0.20479
     0.15211
     0.15211
     0.18085
     0.22395
     0.22395
     0.13296
     0.11859
     0.14253
     0.20958
     0.09943
     0.25747
     0.17127
     0.11380
     0.19042
     0.29099
     0.26226
     0.20958
     0.07070
     0.12338
     0.19042
     0.21437
     0.18563
     0.22873
     0.09943
     0.08986
     0.09943
     0.16648
     0.21437
     0.12817
     0.08986
     0.11380
     0.20000
     0.11380
     0.25268
     0.00845
     0.14732
     0.17606
     0.20000
     0.19042
     0.19042
     0.16169
     0.05155
     0.14253
     0.18085
     0.07070
    -0.09212
     0.06112
     0.17606
     0.18563
     0.16648
     0.14253
     0.12338
     0.08507
     0.04676
     0.07549
     0.15211
     0.10901
     0.14732
     0.12338
     0.16169
     0.19042
     0.22873
     0.17606
     0.14253
     0.10422
     0.08028
     0.13296
     0.14253
     0.20000
     0.12817
     0.12338
     0.12338
     0.16648
     0.10901
     0.17127
     0.06112
     0.17127
     0.14732
     0.06112
     0.16169
     0.16169
     0.12817
     0.03239
     0.03718
     0.15690
     0.26705
     0.03239
     0.08986
     0.09943
     0.14253
     0.04676
     0.21437
     0.18563
     0.12338
     0.15690
     0.13296
     0.31972
     0.23831
     0.23831
     0.13296
     0.29099
     0.29578
     0.21437
     0.21437
     0.25747
     0.31014
     0.21437
     0.36761
     0.38198
     0.32451
     0.24789
     0.31972
     0.32451
     0.32451
     0.31972
     0.29099
     0.29578
     0.33888
     0.38677
     0.35324
     0.32451
     0.27662
     0.22873
     0.26226
     0.37240
     0.25268
     0.35803
     0.22873
     0.30057
     0.26226
     0.31972
     0.50649
     0.47297
     0.49691
     0.58790
     0.63100
     0.47297
     0.26226
     0.28141
     0.45381
     0.75072
     1.37327
     2.53697
     4.05504
     5.17563
     4.18434
     1.42116
    -0.61411
    -0.75298
    -0.19269
     0.19042
     0.71720
     0.77467
     0.22873
    -0.58537
    -1.54315
    -2.36683
    -2.98460
    -3.61673
    -3.88490
    -3.58320
    -3.19052
    -2.84093
    -2.49134
    -2.01724
    -1.42821
    -0.97806
    -0.54706
    -0.33156
    -0.03465
     0.13296
     0.19521
     0.33409
     0.51607
     0.62142
     0.62621
     0.62142
     0.84650
     0.86565
     0.87044
     0.76030
     0.83213
     0.84171
     0.81776
     0.79382
     0.79382
     0.83213
     0.65015
     0.65015
     0.66452
     0.73635
     0.61663
     0.55917
     0.46818
     0.56874
     0.50170
     0.42508
     0.42508
     0.42987
     0.31493
     0.35324
     0.41071
     0.41550
     0.36761
     0.22873
     0.28141
     0.31493
     0.25268
     0.21916
     0.35803
     0.21437
     0.19042
     0.15690
     0.16169
     0.24310
     0.16648
     0.10901
     0.08986
     0.15211
     0.06591
     0.05155
     0.06591
     0.16169
     0.05633
     0.11380
     0.18085
     0.13775
     0.06591
    -0.01071
     0.15690
     0.19521
     0.11859
     0.16648
     0.11380
     0.07549
     0.18085
     0.25268
     0.08986
     0.12817
     0.12338
     0.14732
     0.09943
     0.09465
     0.16648
     0.07549
    -0.01550
     0.18563
     0.13296
     0.17606
     0.21916
     0.11859
     0.06591
     0.14253
     0.07549
     0.16648
     0.21437
     0.16648
     0.15211
     0.22395
     0.23831
     0.23352
     0.10901
     0.16169
     0.12338
     0.25268
     0.16648
     0.10901
     0.21916
     0.09943
     0.10422
     0.11859
     0.21916
     0.16648
     0.07549
     0.12338
     0.09465
     0.11380
     0.07070
    -0.01550
     0.15690
     0.11859
     0.08028
     0.12817
     0.10901
     0.16169
     0.09465
     0.05633
     0.15690
     0.14253
     0.14732
     0.19042
     0.23352
     0.16169
     0.10422
     0.23831
     0.35803
     0.32930
     0.29099
     0.24789
     0.18563
     0.29099
     0.20000
     0.24310
     0.30536
     0.31014
     0.20958
     0.41071
     0.40592
     0.35803
     0.30057
     0.23831
     0.25268
     0.26705
     0.32451
     0.15211
     0.05633
    -0.07296
    -0.14001
    -0.09691
     0.18563
    -0.02029
    -0.17832
    -0.14001
    -0.02986
     0.08507
    -0.00592
    -0.26931
    -0.40340
    -0.33635
     0.27183
     1.65103
     3.22178
     3.41333
     4.50040
     5.07986
     4.57224
     1.68934
    -0.09212
     0.25268
     1.17214
     2.18259
     2.93923
     2.68063
     1.14341
    -0.24536
    -1.24145
    -2.07471
    -2.68290
    -3.17615
    -3.09953
    -3.10432
    -2.81220
    -2.58712
    -2.28063
    -2.03640
    -1.64850
    -1.37075
    -1.09778
    -0.86313
    -0.60932
    -0.51354
    -0.33156
    -0.16874
    -0.12085
     0.00845
     0.18085
     0.06591
     0.11380
     0.15690
     0.21916
     0.29578
     0.24789
     0.35324
     0.30536
     0.34846
     0.27662
     0.34846
     0.42508
     0.43944
     0.37719
     0.29578
     0.35803
     0.31972
     0.28141
     0.40113
     0.42508
     0.42029
     0.35324
     0.32451
     0.39634
     0.41071
     0.22395
     0.31972
     0.32451
     0.37240
     0.37240
     0.36282
     0.25747
     0.15211
     0.19042
     0.34846
     0.31972
     0.22395
     0.21437
     0.15690
     0.15211
     0.21916
     0.19042
     0.08507
     0.11380
     0.07549
     0.25268
     0.13775
     0.14253
    -0.00592
     0.10901
    -0.01550
     0.17606
     0.13775
     0.07070
     0.07549
     0.08028
     0.10901
     0.12338
     0.13775
     0.24310
     0.16648
     0.19042
     0.21437
     0.27662
     0.18085
     0.25268
     0.24310
     0.28620
     0.47776
     0.35324
     0.37240
     0.24310
     0.33888
     0.37240
     0.32451
     0.35803
     0.32930
     0.34846
     0.30536
     0.24310
     0.34367
     0.39156
     0.17127
     0.30536
     0.29099
     0.19521
     0.20958
     0.24310
     0.32930
     0.24310
     0.09943
     0.30536
     0.30057
     0.34846
     0.33409
     0.30057
     0.20479
     0.32930
     0.21437
     0.35803
     0.40113
     0.24789
     0.24310
     0.28620
     0.38677
     0.39156
     0.29578
     0.22873
     0.26705
     0.29099
     0.31972
     0.26705
     0.30057
     0.18563
     0.13296
     0.15690
     0.25268
     0.21916
     0.24789
     0.15211
     0.24789
     0.31972
     0.21916
     0.28620
     0.42508
     0.45860
     0.46818
     0.55438
     0.60227
     0.65494
     0.59269
     0.53522
     0.55917
     0.63579
     0.58790
     0.43944
     0.34367
     0.26226
     0.20000
     0.19521
     0.16648
    -0.01550
    -0.14959
    -0.14480
    -0.17832
    -0.27410
    -0.36987
    -0.33156
    -0.33635
    -0.46565
    -0.40340
    -1.13130
    -2.29021
    -3.24798
    -4.83310
    -7.43345
    -9.51182
    -5.57537
     2.02456
     6.99062
     3.06853
    -3.34855
    -4.50746
    -3.69335
    -1.54794
     0.76988
     2.60401
     3.84912
     4.60576
     4.89309
     4.74464
     4.32322
     3.80602
     3.35108
     2.81472
     2.30231
     1.76596
     1.24397
     0.92791
     0.67889
     0.43944
     0.38198
     0.29578
     0.13775
     0.06112
     0.04197
     0.04197
     0.02760
    -0.01550
    -0.02508
     0.04676
    -0.03944
    -0.00113
     0.06112
    -0.05860
    -0.01071
    -0.06818
     0.12338
     0.13775
     0.06112
     0.01324
     0.09943
     0.06112
     0.09465
     0.08028
     0.10901
     0.21437
     0.18085
     0.13775
     0.14732
     0.26226
     0.13775
     0.15690
     0.13775
     0.20479
     0.23352
     0.20000
     0.21437
     0.17127
     0.26226
     0.19042
     0.33888
     0.26226
     0.27183
     0.26226
     0.25747
     0.27183
     0.27183
     0.34367
     0.16648
     0.31493
     0.27183
     0.30536
     0.34367
     0.28141
     0.27183
     0.21916
     0.18085
     0.16169
     0.23352
     0.21437
     0.19521
     0.11859
     0.13775
     0.15211
     0.02760
     0.13775
    -0.02029
    -0.02508
    -0.14480
    -0.14959
    -0.10170
    -0.09212
    -0.22621
    -0.21184
    -0.14959
    -0.02508
    -0.08733
    -0.07775
    -0.12564
    -0.04423
    -0.12564
     0.00845
     0.03239
     0.07070
     0.05633
     0.20958
     0.28620
     0.26226
     0.16648
     0.24310
     0.25268
     0.27183
     0.27662
     0.44423
     0.39634
     0.33409
     0.24789
     0.31014
     0.45860
     0.52086
     0.49691
     0.41550
     0.47776
     0.57832
     0.51607
     0.44423
     0.64537
     0.75072
     0.74114
     0.58311
     0.63100
     0.63100
     0.68847
     0.65973
     0.66452
     0.70283
     0.63579
     0.67889
     0.65973
     0.56395
     0.48254
     0.41550
     0.45860
     0.39156
     0.38677
     0.26705
     0.19042
     0.02760
    -0.02029
    -0.09691
    -0.11606
    -0.04423
    -0.07775
     0.05155
     0.22873
     0.27183
     0.01802
    -0.32677
    -0.42255
    -0.50875
    -1.10257
    -2.12739
    -3.99984
    -5.88665
    -4.54098
    -2.32852
     0.66931
     1.79948
     0.75072
    -1.54315
    -2.11302
    -2.30458
    -1.27018
    -0.20705
     1.05242
     2.00062
     2.78120
     3.13558
     3.12600
     2.89613
     2.67106
     2.23527
     1.82822
     1.53610
     1.16256
     0.84171
     0.54959
     0.37719
     0.24310
     0.07070
     0.04197
    -0.09691
    -0.02508
    -0.03944
    -0.11606
    -0.08733
    -0.06818
    -0.09691
    -0.18790
     0.00845
     0.00366
    -0.02029
    -0.02986
    -0.04423
    -0.11606
    -0.03465
    -0.04902
    -0.00592
     0.03718
     0.02281
    -0.04902
     0.05155
     0.05155
     0.06591
     0.01802
    -0.04423
     0.07549
     0.03239
     0.06591
     0.06591
     0.11859
     0.03718
    -0.01550
     0.11380
     0.14732
     0.14732
     0.09943
     0.07549
     0.08986
     0.11380
     0.14732
     0.12338
     0.13775
     0.11380
     0.16648
     0.26226
     0.30057
     0.16169
     0.16648
     0.20958
     0.30057
     0.23352
     0.34846
     0.21916
     0.24310
     0.26705
     0.27662
     0.36761
     0.33409
     0.36761
     0.18085
     0.22395
     0.31493
     0.28141
     0.22395
     0.21437
     0.08986
     0.20479
     0.28141
     0.28620
     0.26705
     0.24789
     0.21437
     0.14732
     0.38677
     0.26226
     0.32451
     0.33409
     0.38677
     0.38677
     0.32930
     0.38198
     0.35324
     0.32451
     0.35803
     0.22395
     0.29099
     0.22395
     0.15211
     0.06591
     0.04676
     0.28620
     0.08028
     0.30057
     0.31972
     0.46818
     0.40592
     0.45860
     0.50170
     0.64058
     0.59748
     0.67889
     0.73157
     0.67410
     0.66931
     0.76509
     0.59269
     0.63579
     0.42029
     0.35324
     0.27662
     0.23831
     0.03718
    -0.07775
    -0.08254
    -0.10170
    -0.07296
    -0.05860
    -0.16874
    -0.31720
    -0.36987
    -0.30283
    -0.42255
    -0.36987
    -0.48002
    -0.60453
    -0.59974
    -0.46086
    -1.00679
    -2.57754
    -3.76997
    -3.09474
    -1.91668
    -0.96369
    -0.06339
     0.03718
     0.01802
    -1.05468
    -1.38033
    -1.04032
    -0.37466
     0.33409
     0.94706
     1.47384
     1.92878
     1.98625
     1.90005
     1.75638
     1.57441
     1.44032
     1.14820
     0.97101
     0.74593
     0.54480
     0.33888
     0.35324
     0.24310
     0.14253
     0.14253
     0.03718
     0.08028
    -0.01550
     0.07549
     0.01324
     0.06112
    -0.09691
     0.03718
    -0.01071
     0.01802
     0.05155
    -0.06339
    -0.10649
     0.13296
     0.11859
    -0.00592
     0.03239
     0.06591
     0.09943
     0.03239
     0.07070
    -0.00113
     0.10422
     0.09465
    -0.02029
     0.06112
     0.15211
     0.12338
     0.01802
    -0.00592
     0.12817
     0.09943
    -0.00592
     0.13296
     0.07549
     0.10422
    -0.00113
    -0.01071
     0.09943
     0.18085
     0.10901
     0.09943
    -0.00113
     0.09943
     0.03239
     0.22395
     0.17606
     0.01324
     0.09943
     0.26226
     0.31972
     0.31972
     0.20479
     0.22395
     0.29099
     0.41550
     0.32930
     0.37719
     0.43466
     0.42508
     0.47297
     0.46339
     0.74593
     0.60227
     0.47776
     0.49691
     0.62142
     0.52086
     0.52564
     0.52564
     0.54001
     0.60227
     0.64058
     0.59748
     0.61663
     0.50649
     0.48733
     0.43466
     0.55917
     0.57832
     0.55438
     0.48254
     0.48254
     0.49691
     0.45381
     0.44902
     0.48733
     0.29578
     0.20958
     0.28620
     0.16648
     0.07549
     0.07070
    -0.02508
    -0.04423
    -0.05381
    -0.13522
    -0.18790
    -0.18790
    -0.33635
    -0.47044
    -0.61411
    -0.59495
    -0.74341
    -0.81045
    -0.86313
    -0.73862
    -0.32677
     0.17127
     0.19042
     0.00845
    -0.13522
    -0.12085
     0.04197
     0.37719
     0.53043
     0.80340
     0.98059
     0.92312
     1.20087
     1.33975
     1.37327
     1.37327
     1.30623
     1.19130
     1.10989
     0.75551
     0.57832
     0.02281
    -0.70031
    -1.91668
    -2.91755
    -4.78521
    -6.14046
    -5.14916
    -2.55839
    -0.74341
    -0.26931
    -0.34593
    -1.73949
    -2.54881
    -2.76910
    -2.34768
    -0.96369
     0.98538
     2.48429
     3.20741
     3.49474
     3.60967
     3.55700
     3.14515
     2.65669
     2.19696
     1.80427
     1.52652
     1.02369
     0.69804
     0.45381
     0.15211
     0.14253
    -0.01071
     0.01802
    -0.15438
    -0.09691
    -0.23579
    -0.18790
    -0.27410
    -0.19748
    -0.10170
    -0.22142
    -0.23100
    -0.32677
    -0.17832
    -0.27410
    -0.34114
    -0.28846
    -0.22621
    -0.17353
    -0.10649
    -0.07775
     0.07549
    -0.14001
    -0.14480
    -0.14959
     0.00366
     0.07549
     0.14253
     0.08028
     0.10422
     0.06112
     0.20958
     0.14732
     0.22873
     0.21916
     0.05155
     0.04676
     0.09465
     0.10901
     0.14253
     0.03239
     0.05633
     0.13775
     0.19042
     0.16648
     0.13296
     0.11859
     0.13296
     0.10901
     0.22873
     0.29099
     0.26226
     0.17127
     0.28141
     0.42508
     0.34367
     0.31972
     0.37240
     0.35803
     0.40592
     0.38198
     0.34846
     0.38198
     0.35324
     0.30057
     0.39634
     0.49212
     0.49691
     0.29099
     0.25268
     0.29099
     0.29578
     0.22395
     0.28141
     0.27662
     0.24789
     0.25747
     0.30057
     0.35803
     0.28141
     0.27183
     0.12338
     0.18085
     0.08986
     0.17606
     0.17127
     0.25747
     0.21916
     0.24789
     0.09943
     0.22395
     0.24789
     0.20479
     0.09943
     0.06112
     0.14253
     0.13296
     0.06112
     0.15211
     0.18085
     0.17606
     0.25268
     0.22873
     0.08507
     0.04676
     0.05155
     0.18085
     0.19521
     0.25268
     0.24789
     0.21916
     0.20479
     0.28141
     0.37240
     0.42987
     0.49691
     0.35324
     0.40113
     0.36282
     0.20479
     0.07070
    -0.10649
    -0.14959
    -0.18790
    -0.14001
    -0.05860
    -0.10649
    -0.31720
    -0.52791
    -0.93975
    -1.18877
    -1.22229
    -1.16962
    -0.97806
    -0.63805
    -0.20226
     0.26705
     0.34367
     0.09943
     0.03718
     0.20479
     0.31972
     0.59748
     0.89439
     1.00932
     1.15777
     1.08115
     1.26792
     1.25355
     1.13383
     0.91833
     0.76509
     0.67889
     0.49691
     0.39156
     0.21437
     0.32451
     0.16648
     0.20958
    -0.00592
     0.07549
     0.10422
     0.00366
    -0.02029
     0.06591
     0.06112
     0.04197
     0.13296
     0.10422
    -0.01550
     0.00845
     0.14253
     0.14732
     0.11859
     0.16169
     0.03239
     0.03718
     0.06112
     0.02760
     0.07549
     0.14732
    -0.03465
     0.07549
     0.08986
     0.02760
     0.05155
    -0.01550
    -0.04423
    -0.01071
     0.02281
     0.08986
     0.01324
     0.08028
     0.02281
     0.06112
     0.11380
     0.23352
     0.14253
     0.03718
     0.09943
     0.21916
     0.16648
     0.07549
     0.13775
     0.14253
     0.12817
     0.15211
     0.16648
     0.09465
     0.11380
     0.10901
     0.07070
     0.07549
     0.20000
    -0.01071
     0.13775
     0.14253
     0.06112
     0.16169
     0.11380
     0.13296
     0.10901
     0.16169
     0.18085
     0.16169
     0.19521
     0.09943
     0.06112
     0.03718
     0.17606
     0.17606
     0.20958
     0.23831
     0.17606
     0.12817
     0.14253
     0.13296
     0.16169
     0.18085
     0.19042
     0.16648
     0.19521
     0.25268
     0.17127
     0.22873
     0.14253
     0.18563
     0.10422
     0.15211
     0.21437
     0.12817
     0.01324
     0.08028
     0.11859
     0.17127
     0.13775
     0.02760
    -0.01550
    -0.02029
    -0.03944
     0.08986
     0.08028
    -0.02508
    -0.02986
    -0.00113
     0.17127
     0.03239
     0.00845
     0.01324
     0.05155
     0.12817
     0.19521
     0.13296
     0.11859
     0.06591
     0.11380
     0.11380
     0.25747
     0.18085
     0.07549
     0.15211
     0.16648
     0.13775
     0.08028
     0.07070
    -0.01071
     0.03718
     0.14732
     0.21916
     0.42987
     0.59748
     0.68847
     0.53522
     0.57353
     1.00932
     1.42116
     1.39722
     1.10031
     1.19609
     0.79861
     0.22395
    -0.35551
    -1.07384
    -0.80087
    -0.14959
     0.11380
     0.02281
    -0.72904
    -1.28934
    -1.69639
    -1.91189
    -1.77301
    -1.65329
    -1.41385
    -0.94933
    -0.87749
    -0.63326
    -0.59974
    -0.36987
    -0.17832
    -0.07775
    -0.04423
    -0.02029
    -0.06818
    -0.01550
     0.10422
     0.01324
    -0.00113
    -0.09691
     0.03718
     0.01802
     0.01802
    -0.00113
     0.04197
     0.00845
     0.12338
     0.16648
     0.14253
     0.18085
     0.07070
     0.16169
     0.22395
     0.28141
     0.24789
     0.27183
     0.28620
     0.43466
     0.31972
     0.39156
     0.31014
     0.27183
     0.35324
     0.41550
     0.36282
     0.30536
     0.28620
     0.35803
     0.20000
     0.29578
     0.35803
     0.20958
     0.17127
     0.22395
     0.21437
     0.21916
     0.12817
     0.07549
     0.14732
     0.17606
     0.23831
     0.20479
     0.22873
     0.20958
     0.05633
     0.16169
     0.37719
     0.11380
     0.14253
     0.20479
     0.22395
     0.17127
     0.23831
     0.21916
     0.17606
     0.08507
     0.11859
     0.10422
     0.05633
     0.04676
     0.02281
    -0.02508
    -0.03944
    -0.08733
     0.02281
    -0.08254
    -0.07775
    -0.13522
    -0.17832
    -0.17832
    -0.21663
    -0.18311
    -0.17353
    -0.15438
    -0.14480
    -0.21663
    -0.19748
    -0.15438
    -0.10649
    -0.11128
    -0.15438
    -0.17353
    -0.14480
    -0.03465
     0.04197
    -0.02986
    -0.07775
    -0.02029
     0.08028
     0.07070
     0.11859
     0.06112
     0.17127
     0.15690
     0.30536
     0.37719
     0.46818
     0.41550
     0.46339
     0.63100
     0.71241
     0.79861
     0.89918
     0.79382
     0.80819
     0.94228
     1.00932
     1.03326
     0.90875
     0.95664
     0.99974
     1.36370
     1.43553
     1.31102
     1.17214
     1.29665
     1.15299
     1.19130
     1.24397
     1.16735
     1.05721
     1.09073
     1.01890
     0.94706
     0.89439
     0.72199
     0.39156
     0.29099
    -0.00113
    -0.35072
    -0.64763
    -1.32765
    -1.35638
     0.36761
     2.78599
     4.55787
     6.51652
     6.54525
     3.82996
     2.28316
     1.70849
     1.65103
     0.77467
     2.21611
     4.65844
     5.13732
     3.98800
     2.47950
     0.55438
    -1.07863
    -2.10823
    -2.70684
    -3.05643
    -2.97981
    -2.84093
    -2.77389
    -2.57275
    -2.37162
    -2.11781
    -1.91668
    -1.83048
    -1.72034
    -1.52878
    -1.13130
    -1.04510
    -1.06426
    -1.08820
    -1.19356
    -1.30849
    -1.34201
    -1.54794
    -1.68681
    -1.63414
    -1.61019
    -1.64850
    -1.62456
    -1.67245
    -1.75386
    -1.84006
    -2.02203
    -1.93105
    -1.94062
    -1.85442
    -1.85442
    -1.67724
    -1.63414
    -1.35638
    -1.24624
    -1.13130
    -1.05468
    -0.96848
    -0.88707
    -0.67636
    -0.58058
    -0.54706
    -0.38424
    -0.40819
    -0.27889
    -0.19269
    -0.12085
    -0.05381
     0.07549
     0.08507
     0.16648
     0.20479
     0.21916
     0.31014
     0.30536
     0.33888
     0.39634
     0.36282
     0.39156
     0.48254
     0.42987
     0.51607
     0.38677
     0.45860
     0.52086
     0.65494
     0.55438
     0.75551
     0.68368
     0.55438
     0.58311
     0.45860
     0.70762
     0.60705
     0.62142
     0.65973
     0.60705
     0.72199
     0.54959
     0.56874
     0.53522
     0.54480
     0.46339
     0.58790
     0.39156
     0.36761
     0.41071
     0.35324
     0.41071
     0.38198
     0.42508
     0.36282
     0.38198
     0.37240
     0.37240
     0.26705
     0.37719
     0.37719
     0.35324
     0.46339
     0.42029
     0.31972
     0.36282
     0.29099
     0.37240
     0.47297
     0.30536
     0.32930
     0.36282
     0.31014
     0.32930
     0.31014
     0.28141
     0.16169
     0.26226
     0.22873
     0.18563
     0.16648
     0.20000
     0.09465
     0.05633
     0.21916
     0.18563
     0.11380
     0.16169
     0.04197
     0.10901
     0.13296
     0.18563
     0.26705
     0.20479
     0.34367
     0.32930
     0.39156
     0.36761
     0.45860
     0.42508
     0.52564
     0.57353
     0.59269
     0.62621
     0.79861
     0.85608
     0.78424
     0.76988
     0.58311
     0.98059
     1.83779
     1.79469
     1.22961
     2.04372
     4.37110
     7.45035
     8.38418
     5.36240
    -0.41776
    -1.97893
    -1.22229
    -0.37945
     1.09073
     1.70849
     1.32538
    -0.17832
    -1.61019
    -2.76910
    -3.74603
    -4.21055
    -4.51703
    -4.49309
    -3.75081
    -2.91276
    -2.31415
    -1.72991
    -1.10736
    -0.42255
     0.08028
     0.43944
     0.69325
     0.78424
     0.85608
     0.83692
     0.76509
     0.65494
     0.42508
     0.40592
     0.34367
     0.31493
     0.31972
     0.23352
     0.19521
     0.23831
     0.22395
     0.13296
     0.16648
     0.19042
     0.07549
     0.07549
     0.17606
     0.15211
     0.05155
     0.20000
     0.09943
     0.08507
     0.13775
     0.11859
     0.19521
     0.22395
     0.20000
    -0.02986
    -0.00592
     0.15211
     0.10901
     0.01324
     0.11380
    -0.06339
    -0.04902
    -0.00592
    -0.20226
    -0.03944
    -0.09691
    -0.14959
    -0.24057
    -0.13522
    -0.13043
    -0.20705
    -0.18311
    -0.21184
    -0.16395
    -0.14480
    -0.13522
    -0.09691
    -0.13043
    -0.10170
    -0.06339
    -0.05860
    -0.09212
    -0.02986
    -0.10649
    -0.04423
     0.01802
     0.01802
    -0.20705
    -0.03944
    -0.10170
     0.01802
     0.00366
    -0.02508
    -0.11128
    -0.02508
    -0.03465
    -0.06818
     0.07070
    -0.03944
    -0.08254
     0.00845
    -0.00113
     0.07549
     0.03239
    -0.03465
     0.05155
     0.09943
     0.07549
     0.12338
     0.13775
     0.12338
     0.13775
     0.04676
     0.10901
     0.16648
     0.18085
     0.16169
     0.11380
     0.21916
     0.16648
     0.20000
     0.11859
     0.21916
     0.19521
     0.27662
     0.26705
     0.32930
     0.37240
     0.24789
     0.31493
     0.35324
     0.34846
     0.39634
     0.37240
     0.31972
     0.29578
     0.25268
     0.24310
     0.22873
     0.22395
     0.20958
     0.22873
     0.19042
     0.25268
     0.38198
     0.52086
     0.64537
     0.62142
     0.54001
     0.65015
     0.75072
     0.78424
     0.55917
     0.22873
     0.76030
     2.76205
     4.19392
     4.06941
     3.16910
     1.51215
     0.18085
    -0.19269
    -1.52878
    -2.83135
    -1.47610
     0.52086
     0.83213
    -0.04423
    -1.16004
    -2.07471
    -2.89361
    -3.69814
    -3.73166
    -3.23362
    -2.51050
    -1.95499
    -1.29891
    -0.83918
    -0.28367
     0.03718
     0.15211
     0.11859
     0.24310
     0.45860
     0.53043
     0.49691
     0.49212
     0.11859
    -0.17353
    -0.68594
    -1.22708
    -1.52399
    -1.68202
    -1.97414
    -2.41472
    -2.43866
    -2.65416
    -2.72121
    -2.47698
    -2.38599
    -2.40035
    -2.22317
    -1.73949
    -1.24145
    -0.90623
    -0.63326
    -0.35551
     0.03239
     0.59748
     1.03805
     1.37806
     1.57919
     1.63187
     1.56483
     1.50257
     1.38285
     1.18172
     0.89439
     0.79382
     0.69325
     0.67410
     0.60705
     0.55917
     0.36282
     0.42987
     0.42029
     0.44902
     0.52564
     0.43944
     0.26705
     0.38198
     0.49212
     0.51607
     0.36761
     0.43466
     0.32930
     0.45860
     0.43944
     0.53043
     0.39156
     0.36282
     0.37240
     0.28141
     0.41550
     0.47297
     0.40113
     0.22395
     0.22395
     0.38677
     0.37240
     0.24310
     0.24310
     0.29099
     0.19521
     0.36761
     0.23831
     0.18085
     0.22395
     0.15690
     0.23352
     0.32930
     0.29099
     0.14253
     0.29578
     0.18563
     0.25268
     0.22395
     0.27183
     0.20000
     0.27662
     0.30057
     0.28620
     0.25268
     0.26705
     0.31014
     0.17127
     0.25268
     0.16169
     0.03718
     0.18563
     0.19521
     0.24310
     0.20479
     0.23831
     0.34367
     0.32451
     0.46339
     0.51128
     0.62142
     0.67889
     0.65015
     0.59748
     0.67889
     0.83213
     0.79861
     0.73635
     0.72199
     0.54001
     0.10422
    -0.17353
     0.91354
     3.48516
     7.28274
     8.54221
     5.62100
     2.11555
     0.93270
     1.41637
     1.90484
     1.80427
     1.14820
     1.59356
     2.46992
     2.06287
     0.57353
    -1.07863
    -2.38599
    -3.42517
    -3.95674
    -4.15308
    -4.02857
    -3.42517
    -2.84093
    -2.46261
    -1.91189
    -1.02116
    -0.50875
    -0.39861
    -0.31720
    -0.03465
     0.20958
     0.20479
     0.05155
    -0.02508
    -0.04423
    -0.18311
    -0.46086
    -0.21663
    -0.27889
    -0.43692
    -0.53270
    -0.59495
    -0.51833
    -0.67636
    -0.60932
    -0.57101
    -0.55664
    -0.37945
    -0.40340
    -0.21663
    -0.00592
     0.00845
     0.19521
     0.31014
     0.37240
     0.48733
     0.50649
     0.60227
     0.70762
     0.66931
     0.66931
     0.68847
     0.76030
     0.62142
     0.67889
     0.70283
     0.71720
     0.75551
     0.56395
     0.48254
     0.41071
     0.41071
     0.36761
     0.22395
     0.27662
     0.21916
     0.14732
     0.05633
     0.03718
     0.13296
     0.02281
    -0.02986
    -0.15438
     0.06112
     0.17606
    -0.12564
    -0.09691
    -0.12085
    -0.06818
    -0.06818
     0.11859
     0.06112
    -0.06339
    -0.00592
     0.04197
    -0.02986
    -0.07296
    -0.05860
    -0.01550
     0.01802
    -0.07296
     0.03239
    -0.12564
    -0.05860
    -0.12085
    -0.14959
    -0.04423
    -0.01550
    -0.09212
    -0.05860
    -0.05860
    -0.09212
    -0.01550
    -0.01071
    -0.12564
     0.00366
     0.02760
     0.06591
     0.00366
     0.09465
     0.02281
    -0.02029
    -0.01071
     0.23831
     0.24310
     0.28620
     0.15211
     0.31014
     0.31014
     0.46339
     0.40592
     0.55438
     1.10031
     1.34454
     1.43553
     1.25834
     1.27750
     1.33017
     1.57441
     1.93357
     1.92878
     1.98146
     1.83779
     1.34933
     0.95664
     0.80340
     0.76030
     0.97101
     1.01411
     0.81776
     0.47297
    -0.14480
    -0.47044
    -0.63805
    -0.84397
    -0.68594
    -0.82961
    -0.98764
    -0.83439
    -0.81524
    -0.95412
    -0.93975
    -1.03553
    -0.87271
    -0.74341
    -0.76735
    -0.90623
    -0.96369
    -0.88228
    -0.82961
    -0.72425
    -0.48481
    -0.36509
    -0.40340
    -0.38424
    -0.29804
    -0.25973
    -0.28367
    -0.23579
    -0.25973
    -0.16395
    -0.03465
     0.08507
    -0.01550
     0.07070
     0.08028
     0.03239
     0.09943
     0.19042
     0.21437
     0.13296
     0.22873
     0.15211
     0.21437
     0.17127
     0.29099
     0.23831
     0.28620
     0.22873
     0.19521
     0.26226
     0.34846
     0.28141
     0.29099
     0.42029
     0.38198
     0.34367
     0.38677
     0.38677
     0.33888
     0.34846
     0.28620
     0.38677
     0.35803
     0.33409
     0.38198
     0.24310
     0.23352
     0.16648
     0.11380
     0.16648
     0.10422
    -0.00113
     0.00845
     0.08028
     0.03718
     0.06112
    -0.06339
     0.04197
     0.10422
     0.04676
     0.08028
    -0.02029
     0.07549
     0.11859
     0.09465
     0.19042
     0.24789
     0.24310
     0.20479
     0.22873
     0.37240
     0.40113
     0.38677
     0.27662
     0.22395
     0.35324
     0.37719
     0.34367
     0.26705
     0.36282
     0.23831
     0.20479
     0.42029
     0.09465
     0.00366
     0.25268
     0.29578
     0.21916
     0.13775
     0.08507
     0.02760
     0.14253
     0.07549
     0.08986
     0.18085
     0.12817
     0.07549
    -0.02986
     0.13775
     0.09943
    -0.00592
    -0.00113
     0.10901
    -0.01071
    -0.09212
     0.04197
     0.07549
     0.15211
     0.21916
     0.43944
     0.67410
     0.91833
     1.04284
     1.22961
     1.36370
     1.08115
     0.67889
     0.31972
     0.20000
     0.83213
     1.19609
     1.17693
     0.84171
     0.44423
    -0.11606
    -0.39382
    -0.36030
    -0.26931
    -0.24536
    -0.16874
    -0.11128
    -0.22621
    -0.23100
    -0.27889
    -0.17353
    -0.08254
    -0.09691
    -0.10170
     0.07549
     0.02281
     0.07549
    -0.04423
    -0.04902
    -0.14959
    -0.08254
    -0.25494
    -0.21184
    -0.13522
    -0.16874
    -0.11606
    -0.19748
    -0.11606
    -0.03465
    -0.11128
    -0.10649
    -0.07296
    -0.01550
    -0.02029
    -0.01550
    -0.00113
    -0.04423
    -0.05860
    -0.13043
    -0.06818
    -0.07296
    -0.15916
    -0.10170
    -0.14001
    -0.16874
    -0.14959
    -0.09691
    -0.09691
    -0.16395
    -0.07296
    -0.08254
     0.01802
    -0.06818
     0.06591
    -0.02029
     0.00845
     0.09465
     0.06112
     0.23831
     0.11380
     0.25747
     0.19042
     0.18563
     0.11859
     0.22873
     0.35324
     0.28620
     0.22873
     0.23352
     0.35324
     0.25747
     0.37240
     0.23831
     0.33888
     0.36282
     0.42987
     0.41071
     0.32930
     0.29099
     0.28620
     0.31972
     0.37719
     0.37240
     0.21916
     0.21437
     0.12817
     0.17606
     0.20958
     0.19521
     0.14253
     0.05633
     0.08507
     0.08507
     0.00845
     0.02760
     0.02281
     0.01802
     0.05633
     0.16648
     0.08507
     0.15690
    -0.01071
     0.06591
     0.05155
     0.18563
     0.21437
     0.18563
     0.13296
     0.17606
     0.16648
     0.25747
     0.22873
     0.16169
     0.30536
     0.32451
     0.24310
     0.36761
     0.23352
     0.36282
     0.38198
     0.38198
     0.42029
     0.36282
     0.35803
     0.45860
     0.37240
     0.31972
     0.23831
     0.27183
     0.27183
     0.21437
     0.20958
     0.02760
    -0.02986
    -0.03465
    -0.06818
    -0.01071
    -0.06818
    -0.22142
    -0.24057
    -0.37466
    -0.36509
    -0.36030
    -0.27889
    -0.27410
    -0.10649
    -0.02986
     0.20958
     0.30536
     0.21916
     0.25268
     0.39634
     0.45860
     0.74114
     0.82255
     0.85129
     0.86565
     0.97580
     0.81298
     0.49212
     0.31493
     0.16169
    -0.13043
    -0.18311
    -0.11606
    -0.40340
    -0.62847
    -0.93975
    -1.11215
    -1.24145
    -1.15046
    -1.16483
    -1.09299
    -1.07863
    -0.89186
    -0.84397
    -0.64763
    -0.63326
    -0.40819
    -0.25494
    -0.13522
     0.05633
     0.07070
     0.22395
     0.24789
     0.38677
     0.30057
     0.29099
     0.17606
     0.23831
     0.23831
     0.11859
     0.01802
     0.00845
    -0.03465
     0.00845
    -0.03944
    -0.06818
    -0.19269
    -0.22142
    -0.17353
    -0.21663
    -0.22621
    -0.28846
    -0.26931
    -0.23100
    -0.21184
    -0.19748
    -0.35072
    -0.27410
    -0.27410
    -0.25494
    -0.19748
    -0.23579
    -0.19269
    -0.28846
    -0.18311
    -0.33156
    -0.17353
    -0.21184
    -0.27889
    -0.36030
    -0.31720
    -0.23579
    -0.32199
    -0.31720
    -0.33156
    -0.26931
    -0.38903
    -0.27889
    -0.26931
    -0.33156
    -0.29804
    -0.39382
    -0.34593
    -0.21184
    -0.21663
    -0.28846
    -0.15916
    -0.20705
    -0.32199
    -0.23579
    -0.23579
    -0.22142
    -0.19269
    -0.24536
    -0.22142
    -0.20705
    -0.32677
    -0.17832
    -0.34114
    -0.20226
    -0.22142
    -0.25494
    -0.30283
    -0.17832
    -0.22621
    -0.30762
    -0.28367
    -0.29325
    -0.28846
    -0.27410
    -0.21184
    -0.35072
    -0.32677
    -0.35551
    -0.37945
    -0.41297
    -0.40819
    -0.47523
    -0.44650
    -0.48960
    -0.55185
    -0.62368
    -0.66678
    -0.58537
    -0.64284
    -0.72425
    -0.62847
    -0.72904
    -0.71946
    -0.72904
    -0.73383
    -0.66200
    -0.64763
    -0.70509
    -0.60932
    -0.57101
    -0.52791
    -0.46086
    -0.57101
    -0.44171
    -0.34114
    -0.26452
    -0.08733
    -0.05860
     0.10901
     0.16648
     0.13296
     0.30536
     0.56395
     0.55917
     0.74593
     1.01890
     0.94228
     1.30623
     1.15299
     1.04284
     0.70762
     0.21916
    -0.64763
    -0.67636
    -0.11128
     0.29099
     1.32538
     1.76596
     1.79469
     0.58790
     0.54001
     1.30144
     1.99583
     2.52739
     2.90092
     2.98712
     3.03022
     3.08290
     3.10205
     2.90092
     2.81951
     2.90092
     2.76683
     2.24485
     1.78991
     1.22482
     0.78424
     0.58311
     0.34367
     0.23352
     0.04676
     0.08507
     0.00845
     0.09943
     0.13775
     0.31972
     0.39634
     0.51128
     0.59269
     0.42987
     0.59748
     0.60705
     0.58790
     0.41550
     0.47776
     0.41071
     0.28620
     0.28620
     0.15211
     0.11380
     0.17606
     0.16169
     0.18085
     0.14253
     0.20000
     0.16169
     0.13775
     0.26705
     0.23352
     0.32451
     0.34846
     0.33409
     0.15211
     0.34846
     0.24310
     0.31014
     0.29099
     0.28141
     0.21916
     0.15211
     0.12338
     0.02281
    -0.02029
    -0.06339
    -0.09691
    -0.12564
    -0.16874
    -0.07296
    -0.28367
    -0.22621
    -0.21663
    -0.14959
    -0.19269
    -0.20226
    -0.20226
    -0.27889
    -0.27889
    -0.26452
    -0.27889
    -0.25015
    -0.24057
    -0.32677
    -0.21184
    -0.27410
    -0.20705
    -0.26452
    -0.35072
    -0.25015
    -0.34593
    -0.27410
    -0.34114
    -0.27889
    -0.36030
    -0.38903
    -0.29804
    -0.36030
    -0.33635
    -0.35551
    -0.33635
    -0.39382
    -0.38903
    -0.49438
    -0.43213
    -0.39861
    -0.38424
    -0.45129
    -0.32677
    -0.36987
    -0.33156
    -0.37466
    -0.33156
    -0.40819
    -0.17353
    -0.23100
    -0.31720
    -0.29325
    -0.16874
    -0.25973
    -0.29325
    -0.36987
    -0.25015
    -0.25494
    -0.34593
    -0.44171
    -0.48481
    -0.52791
    -0.65242
    -0.59495
    -0.37466
    -0.43692
    -0.40340
    -0.40340
    -0.20226
    -0.29325
    -0.29325
    -0.47044
    -0.52791
    -0.82961
    -1.53357
    -3.19531
    -4.97198
    -6.56188
    -7.63459
    -6.37033
    -4.04294
    -2.72600
    -0.91581
     0.01324
    -0.05381
    -1.45695
    -3.07080
    -2.92234
    -1.32765
     1.16256
     3.10205
     4.31364
     5.03676
     5.14690
     5.21873
     4.74464
     3.98800
     3.22178
     2.49387
     1.93836
     1.25834
     0.82734
     0.45381
     0.27662
     0.12817
     0.02281
     0.15690
     0.08507
    -0.01550
    -0.10170
    -0.05860
    -0.12085
    -0.01071
     0.05155
    -0.09691
    -0.16874
    -0.13043
    -0.05860
    -0.19269
    -0.20226
    -0.30762
    -0.29804
    -0.25494
    -0.20705
    -0.22142
    -0.26452
    -0.23579
    -0.36509
    -0.36987
    -0.19748
    -0.27889
    -0.33635
    -0.28367
    -0.22621
    -0.26452
    -0.20705
    -0.27410
    -0.18311
    -0.13043
    -0.12564
    -0.19269
    -0.15438
    -0.20705
    -0.21663
    -0.25973
    -0.16874
    -0.14959
    -0.11606
    -0.15916
    -0.11606
    -0.09691
    -0.16395
    -0.04423
    -0.18311
    -0.10649
     0.02281
    -0.01550
    -0.07296
     0.03718
     0.01324
     0.05633
    -0.00113
     0.06112
     0.01324
     0.02760
     0.11859
     0.14253
    -0.01550
     0.05633
     0.01324
     0.06112
     0.07070
     0.04676
     0.05155
    -0.06818
    -0.01550
    -0.12085
    -0.04902
     0.01324
    -0.12085
    -0.10649
    -0.17832
    -0.06339
    -0.14480
    -0.19748
    -0.24536
    -0.19269
    -0.13043
    -0.15916
    -0.07296
    -0.23100
    -0.23100
    -0.23579
    -0.25973
    -0.16395
    -0.20705
    -0.17832
    -0.24536
    -0.20226
    -0.21663
    -0.19269
    -0.22621
    -0.15916
    -0.26452
    -0.17832
    -0.21663
    -0.24057
    -0.17353
    -0.19269
    -0.31720
    -0.20226
    -0.14959
    -0.22621
    -0.26452
    -0.21663
    -0.23100
    -0.27889
    -0.23100
    -0.24057
    -0.27410
    -0.21184
    -0.29325
    -0.30283
    -0.25494
    -0.25015
    -0.28367
    -0.32199
    -0.04423
    -0.04423
    -0.01071
     0.21437
     0.30536
     0.36282
     0.40113
     0.30536
     0.17606
    -0.18790
    -0.69552
    -1.89752
    -3.08516
    -3.19531
    -2.82656
    -2.14654
     0.12817
     1.82822
     0.42029
    -0.32677
    -0.09212
    -0.59495
    -0.32677
     0.38198
     1.30144
     2.27837
     3.22178
     3.66235
     3.73897
     3.60967
     3.34629
     2.79078
     2.40767
     2.04850
     1.53131
     1.17693
     0.81776
     0.64058
     0.42508
     0.23831
     0.03718
     0.08507
     0.11380
    -0.04423
    -0.03465
    -0.06339
    -0.10649
    -0.15916
    -0.14959
    -0.04423
    -0.01071
    -0.24057
    -0.14480
    -0.04902
     0.08028
     0.23831
     0.06591
     0.07070
     0.15690
     0.21437
     0.24310
     0.37240
     0.35803
     0.45381
     0.43466
     0.47776
     0.56395
     0.46818
     0.56395
     0.54959
     0.53043
     0.58311
     0.58311
     0.59748
     0.65973
     0.76509
     0.66931
     0.57353
     0.44902
     0.51128
     0.53522
     0.64058
     0.57832
     0.55917
     0.49212
     0.54001
     0.46339
     0.40592
     0.29099
     0.21437
     0.18563
     0.23831
     0.22873
     0.09465
     0.02760
     0.13296
     0.02281
     0.02760
     0.04676
    -0.00592
    -0.01071
    -0.08254
     0.03239
    -0.10649
    -0.20226
    -0.02986
    -0.06818
    -0.13522
    -0.07296
    -0.19269
    -0.14480
    -0.19748
    -0.21184
    -0.19748
    -0.17832
    -0.17832
    -0.34593
    -0.31720
    -0.24057
    -0.27889
    -0.24536
    -0.35072
    -0.27889
    -0.38424
    -0.26452
    -0.15916
    -0.33156
    -0.39861
    -0.40819
    -0.41776
    -0.32677
    -0.30762
    -0.35551
    -0.43692
    -0.40340
    -0.49438
    -0.68115
    -0.85834
    -0.79608
    -0.50396
    -0.52312
    -0.67157
    -0.78651
    -0.79608
    -0.81045
    -0.82003
    -0.65242
    -0.63326
    -0.29804
    -0.07296
    -0.17832
    -0.44171
    -1.55272
    -1.85442
    -1.84006
    -2.00767
    -2.08908
    -2.12260
    -2.37641
    -2.65416
    -2.97981
    -3.20010
    -2.85051
    -2.76431
    -2.62064
    -2.48176
    -2.06034
    -1.61498
    -1.28934
    -0.67157
    -0.36509
     0.06112
     0.55917
     0.92312
     1.27271
     1.44511
     1.62229
     1.54567
     1.58877
     1.46426
     1.32538
     1.20087
     1.03805
     0.92312
     0.75072
     0.64058
     0.42987
     0.34846
     0.32451
     0.29578
     0.29099
     0.20479
     0.28141
     0.14732
     0.15690
     0.31972
     0.31493
     0.31493
     0.33409
     0.45860
     0.57832
     0.63100
     0.73635
     0.75551
     0.90875
     0.93749
     0.92791
     0.85608
     0.87044
     0.95185
     0.89918
     0.89918
     1.00932
     0.85608
     0.76030
     0.72678
     0.63100
     0.58790
     0.55917
     0.45860
     0.47297
     0.41550
     0.39156
     0.34846
     0.37719
     0.32930
     0.26226
     0.27662
     0.37240
     0.28141
     0.23352
     0.23352
     0.32451
     0.26705
     0.22395
     0.22395
     0.31493
     0.22395
     0.18085
     0.19521
     0.21916
     0.09465
     0.19042
     0.07549
     0.20000
     0.15690
     0.16648
     0.21437
     0.09943
     0.13296
     0.10901
     0.26705
     0.34367
     0.27183
     0.25268
     0.35803
     0.28620
     0.34367
     0.40592
     0.46339
     0.50649
     0.63579
     0.63579
     0.62621
     0.62142
     0.71241
     0.62621
     0.68847
     0.69804
     0.62142
     0.68847
     0.67889
     0.65494
     0.56395
     0.62621
     0.50649
     0.54959
     0.55917
     0.37240
     0.31972
     0.45381
     0.35803
     0.24310
     0.19042
     0.19042
     0.26705
     0.15211
     0.10422
     0.05633
     0.09943
    -0.03944
    -0.20226
    -0.12085
    -0.11128
    -0.09691
    -0.15916
    -0.06818
    -0.03465
    -0.10170
    -0.06339
    -0.22621
    -0.49917
    -1.20793
    -2.37162
    -3.53532
    -4.24886
    -4.61760
    -3.37249
    -1.53836
     0.20479
     0.97580
     0.09465
    -1.48089
    -2.34289
    -2.11302
    -1.20793
    -0.02029
     1.13383
     2.19217
     2.73810
     2.79557
     2.53697
     2.34062
     1.97188
     1.48821
     1.13383
     0.84171
     0.54001
     0.33409
     0.21437
     0.05633
    -0.08733
    -0.19748
    -0.25494
    -0.11128
    -0.05860
    -0.15916
    -0.01071
    -0.14480
     0.07070
     0.04197
    -0.02508
     0.05633
    -0.01550
     0.02281
     0.01802
     0.04676
    -0.00113
    -0.09691
    -0.11128
    -0.11128
    -0.08733
    -0.03465
    -0.17353
    -0.10170
    -0.10170
    -0.10649
    -0.21184
    -0.05381
    -0.07775
    -0.09212
    -0.09212
    -0.12085
    -0.05381
    -0.15438
    -0.08254
    -0.06339
     0.03718
    -0.06818
     0.01324
    -0.09212
    -0.03944
    -0.02508
    -0.07775
     0.03718
    -0.05860
     0.08028
     0.04676
     0.15690
     0.17127
     0.19042
     0.09465
     0.18085
     0.23352
     0.32930
     0.35324
     0.35803
     0.37719
     0.34367
     0.32930
     0.31972
     0.35324
     0.25747
     0.29578
     0.23352
     0.30536
     0.23352
     0.11859
     0.11380
     0.01802
     0.18085
     0.04676
     0.02760
     0.01802
    -0.02508
    -0.06339
     0.00366
    -0.04423
    -0.04902
    -0.05381
    -0.03944
     0.02281
    -0.02029
    -0.00113
    -0.09212
     0.00366
     0.09943
     0.08507
     0.16169
     0.04197
     0.18085
     0.17127
     0.23831
     0.29578
     0.36761
     0.31972
     0.41071
     0.57832
     0.41071
     0.36282
     0.36282
     0.43944
     0.40592
     0.31972
     0.32930
     0.20479
     0.08986
     0.02281
    -0.18790
    -0.15438
    -0.25973
    -0.48481
    -0.38424
    -0.34114
    -0.48002
    -0.44171
    -0.48002
    -0.41776
    -0.32199
    -0.36030
    -0.30762
    -0.24536
    -0.10649
    -0.02986
     0.05633
     0.14253
     0.31972
     0.42987
     0.54001
     0.88002
     0.85129
     0.88002
     0.99495
     1.17214
     1.45947
     1.53610
     1.47863
     1.09552
     0.65494
     0.15211
    -0.35551
    -0.44650
    -0.52312
    -0.53270
    -0.66200
    -1.07863
    -1.50962
    -1.87837
    -2.28063
    -2.40514
    -2.47219
    -2.34289
    -2.19922
    -1.97414
    -1.97414
    -1.70118
    -1.33723
    -1.16962
    -0.81045
    -0.62368
    -0.59016
    -0.32677
    -0.13043
     0.00366
    -0.06339
     0.08028
     0.12338
     0.28620
     0.32451
     0.33888
     0.30057
     0.41071
     0.30057
     0.30057
     0.43466
     0.44423
     0.42029
     0.32930
     0.38198
     0.38198
     0.32930
     0.29099
     0.34367
     0.35324
     0.31972
     0.30536
     0.32930
     0.20958
     0.31493
     0.21916
     0.20479
     0.27183
     0.12817
     0.15211
     0.07549
     0.16648
     0.11859
    -0.02986
    -0.02029
     0.11859
     0.10422
     0.13775
     0.06112
    -0.02508
     0.01802
    -0.01550
    -0.00113
     0.06112
     0.08028
    -0.04902
     0.00845
     0.12817
     0.02281
     0.05155
    -0.01071
    -0.01071
     0.04676
     0.01802
     0.03239
    -0.02029
    -0.05381
    -0.06818
    -0.06339
    -0.00592
    -0.01550
    -0.10170
    -0.13043
    -0.06339
    -0.13522
    -0.12564
    -0.20705
    -0.10649
    -0.11606
    -0.08254
    -0.02986
    -0.03944
    -0.10649
    -0.07775
    -0.10170
     0.00366
     0.04197
     0.01802
    -0.07775
     0.05633
     0.08507
     0.14732
     0.09943
     0.08507
     0.12817
     0.13775
     0.15690
     0.06112
     0.10901
     0.08028
     0.09943
     0.06591
     0.17606
     0.05155
     0.11380
     0.05155
     0.07070
     0.02281
     0.11859
     0.01324
     0.01802
     0.12338
     0.08028
     0.13296
     0.10422
     0.08028
     0.05155
     0.07549
     0.15211
     0.16648
     0.07549
     0.09465
     0.13775
     0.23831
     0.24789
     0.44902
     0.85608
     1.42116
     1.75159
     1.88089
     2.01019
     1.60314
     1.14820
     1.00453
     0.92312
     0.91833
     0.78903
     0.61663
     0.64537
     0.36761
    -0.00592
    -0.59974
    -0.94933
    -1.37554
    -1.64371
    -1.80653
    -1.80175
    -1.78259
    -1.78259
    -1.70597
    -1.61498
    -1.34680
    -1.27976
    -1.21272
    -1.15046
    -1.04510
    -0.85355
    -0.82003
    -0.65721
    -0.70988
    -0.59016
    -0.59974
    -0.37466
    -0.34593
    -0.43692
    -0.28846
    -0.33635
    -0.15916
    -0.05381
    -0.07296
    -0.06339
     0.11859
     0.09943
     0.04197
     0.06112
     0.06591
     0.00366
     0.08507
    -0.11128
     0.05155
    -0.11128
    -0.07775
    -0.09212
    -0.01550
    -0.03944
    -0.08254
    -0.08254
    -0.06818
    -0.10649
    -0.02508
    -0.03465
    -0.03465
    -0.00592
     0.04197
    -0.02986
     0.05633
     0.00845
     0.09465
    -0.06818
     0.04676
     0.09943
     0.07070
     0.03239
     0.06112
     0.08028
     0.07549
    -0.00592
     0.04676
     0.18085
     0.07070
     0.13296
     0.13296
    -0.00113
     0.08028
    -0.03465
     0.02281
     0.09465
     0.05155
     0.01324
     0.04676
    -0.02029
     0.02760
    -0.06339
    -0.05860
     0.03239
    -0.02508
    -0.02029
    -0.06339
     0.01324
    -0.13522
     0.00366
    -0.08254
     0.12817
    -0.00592
    -0.00592
    -0.03944
     0.03239
     0.01324
    -0.04902
    -0.05381
     0.09465
    -0.03944
     0.05155
     0.08986
    -0.00113
    -0.04423
    -0.10170
    -0.03465
    -0.10649
    -0.01550
    -0.04902
    -0.09212
    -0.09212
    -0.14959
    -0.09212
    -0.12085
    -0.12085
    -0.09212
    -0.12564
    -0.11606
    -0.08254
    -0.08254
    -0.09691
    -0.16395
    -0.08733
    -0.02986
    -0.10649
    -0.12564
    -0.09691
    -0.09212
    -0.21663
    -0.25015
    -0.14959
    -0.17353
    -0.05860
    -0.14480
    -0.12085
    -0.14480
    -0.09691
    -0.16874
    -0.09691
    -0.09212
    -0.08254
    -0.06339
    -0.00592
     0.02281
     0.03239
     0.00366
    -0.00592
    -0.00113
     0.02281
     0.07070
    -0.09691
    -0.17353
    -0.18790
    -0.18790
    -0.15438
    -0.08733
    -0.18790
    -0.19269
    -0.24536
    -0.26452
    -0.27889
    -0.28846
    -0.40819
    -0.34114
    -0.39382
    -0.36030
    -0.48481
    -0.37945
    -0.37945
    -0.27889
    -0.18311
     0.06591
     0.24310
     0.47776
     0.76509
     1.12425
     1.42116
     1.11467
     0.72199
     0.67889
     0.68847
     0.57832
     0.46339
     0.19521
    -0.20226
    -0.44171
    -0.74819
    -1.05947
    -1.32765
    -1.60540
    -2.00767
    -2.06992
    -2.37162
    -2.57275
    -2.58233
    -2.44345
    -2.14654
    -1.95020
    -1.83048
    -1.60540
    -1.38990
    -1.21750
    -1.00200
    -0.92538
    -0.61890
    -0.48002
    -0.33635
    -0.25015
    -0.08254
     0.04676
     0.15690
     0.26705
     0.33888
     0.50649
     0.69804
     0.66931
     0.80340
     0.84650
     0.94706
     0.78903
     0.99016
     0.88960
     0.91833
     0.92791
     0.94706
     0.91833
     0.93270
     0.79861
     0.84171
     0.86086
     0.92791
     0.93270
     0.76509
     0.72199
     0.73157
     0.73635
     0.74114
     0.64058
     0.66931
     0.60705
     0.66931
     0.62621
     0.48254
     0.50649
     0.48733
     0.46339
     0.44902
     0.44423
     0.34846
     0.29099
     0.26226
     0.23352
     0.20479
     0.27183
     0.14732
     0.16169
     0.12817
     0.05155
     0.08507
    -0.07296
    -0.09691
    -0.03465
    -0.02508
    -0.04423
     0.17127
    -0.14001
    -0.26931
    -0.30283
    -0.24057
    -0.22142
    -0.23579
    -0.34114
    -0.31241
    -0.35072
    -0.39861
    -0.41776
    -0.45607
    -0.50396
    -0.43692
    -0.43692
    -0.47523
    -0.58058
    -0.54227
    -0.49438
    -0.56143
    -0.49438
    -0.44171
    -0.54227
    -0.52312
    -0.50396
    -0.48481
    -0.51833
    -0.58537
    -0.55664
    -0.52312
    -0.44171
    -0.48002
    -0.46086
    -0.49917
    -0.45607
    -0.48481
    -0.46086
    -0.34593
    -0.35551
    -0.30283
    -0.25494
    -0.08733
    -0.06339
    -0.08733
    -0.02508
     0.17606
     0.23352
     0.28620
     0.45381
     0.32930
     0.42987
     0.34367
     0.30536
     0.51128
     0.40592
     0.30057
     0.26226
     0.17606
     0.07549
    -0.03465
    -0.21184
    -0.21184
    -0.29325
    -0.37945
    -0.27889
    -0.45607
    -0.47044
    -0.46565
    -0.47044
    -0.41776
    -0.34593
    -0.36030
    -0.27410
    -0.23100
    -0.21184
    -0.25015
    -0.35551
    -0.59016
    -0.77693
    -0.62368
    -0.29325
     0.65015
     2.99191
     4.22265
     4.26575
     3.91137
     2.13949
     1.07157
     0.57353
     1.12425
     1.43074
     1.54567
     1.83779
     1.82343
     1.42116
     0.42029
    -0.54227
    -1.61498
    -2.29500
    -2.89840
    -3.31982
    -3.14742
    -2.75952
    -2.46261
    -2.43388
    -2.23274
    -1.91189
    -1.47610
    -1.26060
    -1.25103
    -1.24145
    -1.21272
    -1.19356
    -1.05468
    -0.97327
    -0.82961
    -0.81524
    -0.80087
    -0.68115
    -0.59495
    -0.60453
    -0.48481
    -0.38424
    -0.34114
    -0.28367
    -0.24536
    -0.18311
    -0.10170
    -0.07775
    -0.04902
    -0.04902
    -0.07775
    -0.08733
    -0.03944
    -0.01071
     0.12817
    -0.07296
    -0.06339
     0.00366
     0.05155
     0.01802
    -0.02986
    -0.02029
     0.03239
     0.06112
     0.06591
    -0.00113
     0.07549
     0.03239
     0.03239
     0.06112
     0.16169
     0.10422
     0.01802
     0.03718
     0.09943
     0.00366
    -0.03465
    -0.00592
    -0.01071
     0.10422
     0.05633
     0.00845
    -0.02029
    -0.12085
    -0.09212
    -0.13043
     0.06591
    -0.08254
    -0.06818
    -0.13522
    -0.03944
    -0.05860
    -0.12085
    -0.13522
    -0.12085
    -0.09691
    -0.13522
    -0.06339
    -0.12085
    -0.06818
    -0.19748
    -0.21184
    -0.05381
     0.00366
    -0.18790
    -0.12085
    -0.06818
    -0.06818
    -0.07296
    -0.17353
    -0.05381
    -0.07775
     0.01802
     0.04676
    -0.07296
    -0.09212
     0.04197
    -0.14001
     0.03718
     0.00845
    -0.13522
    -0.13522
    -0.14959
    -0.10170
    -0.19748
    -0.21663
    -0.24057
    -0.28367
    -0.25494
    -0.26931
    -0.29804
    -0.33635
    -0.33156
    -0.25015
    -0.11128
    -0.04423
     0.03718
    -0.03465
    -0.02029
     0.22395
     0.30057
     0.34367
     0.41550
     0.42029
     0.50170
     0.51128
     0.70283
     0.54959
     0.58790
     0.44902
     0.48254
     0.48733
     0.36761
     0.32451
     0.25268
     0.26705
     0.07549
     0.03718
    -0.12085
    -0.12564
    -0.06339
    -0.16395
    -0.00113
    -0.19269
    -0.42734
    -0.70988
    -0.65721
     0.16169
     1.47863
     2.19217
     2.47950
     2.87219
     2.11076
     0.96143
     0.20958
    -0.22142
    -0.52312
    -0.30762
     0.42029
     1.05242
     0.70762
    -0.18311
    -1.24624
    -1.90710
    -2.55360
    -3.20010
    -3.44433
    -3.12347
    -2.63980
    -2.37162
    -2.20401
    -2.02682
    -1.87837
    -1.46652
    -1.22229
    -1.08820
    -0.84397
    -0.76256
    -0.69073
    -0.51354
    -0.40819
    -0.30283
    -0.26452
    -0.17832
    -0.05381
     0.00366
     0.02760
     0.12338
     0.06591
     0.14253
     0.13775
     0.09943
     0.12338
     0.13775
     0.05633
     0.02760
     0.14253
     0.09943
     0.06591
     0.00366
     0.04197
    -0.08733
    -0.05381
    -0.06339
    -0.07775
    -0.05860
    -0.02029
     0.09465
    -0.09212
    -0.12564
    -0.06818
    -0.13043
    -0.05381
     0.03718
    -0.01071
    -0.00113
    -0.08733
    -0.09212
    -0.03465
     0.01802
    -0.07775
    -0.00113
    -0.01071
     0.02760
     0.00845
    -0.03465
     0.02281
    -0.08254
    -0.02508
     0.03239
    -0.02029
     0.03239
     0.04197
     0.10901
    -0.01550
     0.07549
     0.02281
     0.01324
     0.01802
     0.07070
     0.08507
     0.02281
     0.12338
     0.06591
     0.05633
     0.05155
     0.07549
     0.03718
     0.06112
     0.02281
     0.02760
     0.00845
    -0.10170
    -0.02508
     0.00845
    -0.13522
     0.05633
    -0.08254
    -0.12564
    -0.13043
    -0.19748
    -0.11128
    -0.11606
    -0.18311
    -0.17353
    -0.11128
    -0.12085
    -0.19748
    -0.22621
    -0.15916
    -0.13043
    -0.12085
    -0.07296
    -0.20226
    -0.14480
    -0.09212
    -0.19269
    -0.05381
    -0.09691
    -0.07296
    -0.09691
    -0.14959
    -0.02029
     0.00845
    -0.10170
     0.07549
     0.08028
     0.14732
     0.02281
     0.13775
     0.15211
     0.12817
     0.13775
     0.25747
     0.21437
     0.08028
     0.08986
     0.09943
     0.09943
     0.18085
     0.27183
     0.14253
     0.02281
    -0.08733
    -0.24536
    -0.39382
    -0.52791
    -1.16004
    -1.89273
    -2.31415
    -2.21359
    -2.11781
    -1.61977
    -0.71946
    -0.14959
    -0.17832
    -0.71467
    -0.44650
     0.13296
     0.50649
     0.78903
     1.22482
     1.62708
     2.14428
     2.32626
     2.68542
     2.68542
     2.49387
     2.22569
     1.79469
     1.39722
     0.99974
     0.64537
     0.28141
    -0.13043
    -0.33635
    -0.53748
    -0.76735
    -0.92538
    -0.99243
    -1.00200
    -1.01637
    -0.97806
    -0.92059
    -1.05468
    -0.97327
    -1.04032
    -0.91102
    -0.84397
    -0.83918
    -0.77214
    -0.61411
    -0.59016
    -0.53270
    -0.60453
    -0.60453
    -0.50875
    -0.49917
    -0.40340
    -0.18311
    -0.31720
    -0.23100
    -0.17832
    -0.06339
    -0.01550
    -0.13522
    -0.11606
    -0.14480
     0.01324
     0.05633
    -0.01071
    -0.00592
    -0.00113
     0.01802
    -0.04902
     0.01802
     0.04676
    -0.04423
    -0.00113
     0.06591
     0.02281
     0.05155
     0.07549
     0.05633
     0.14253
     0.16648
     0.07070
     0.16169
     0.05155
     0.15690
     0.08028
     0.19042
     0.20958
     0.17606
     0.15690
     0.27183
     0.24310
     0.17606
     0.21916
     0.24789
     0.28620
     0.22873
     0.23352
     0.26705
     0.27183
     0.23352
     0.32930
     0.18085
     0.33409
     0.25747
     0.33409
     0.29099
     0.23352
     0.28620
     0.16648
     0.22395
     0.17127
     0.25747
     0.28620
     0.21437
     0.20958
     0.18085
     0.16648
     0.17606
     0.25268
     0.20479
     0.07070
     0.07549
    -0.04423
     0.13296
     0.20958
    -0.00113
     0.09465
     0.04197
     0.06591
    -0.09212
    -0.31241
    -0.48481
    -0.69073
    -1.22708
    -1.66287
    -1.81611
    -2.00288
    -2.27584
    -2.41951
    -2.08429
    -2.04598
    -2.09866
    -1.93105
    -2.06513
    -2.12260
    -1.96457
    -1.54315
    -1.19835
    -0.72904
    -0.28367
     0.25747
     0.50170
     0.65494
     0.80819
     1.05242
     1.19130
     1.29186
     1.29186
     1.22961
     1.18172
     1.10989
     1.08594
     1.07157
     0.91354
     0.89439
     0.69325
     0.68847
     0.68368
     0.64537
     0.60705
     0.61663
     0.65015
     0.57353
     0.58790
     0.49212
     0.60705
     0.56395
     0.57353
     0.57832
     0.62621
     0.56395
     0.64537
     0.46818
     0.57832
     0.57353
     0.57832
     0.56395
     0.51128
     0.31972
     0.31972
     0.17606
     0.19521
     0.38677
     0.33409
     0.25268
     0.09465
     0.02760
     0.07549
     0.01802
     0.06112
     0.23831
     0.16169
     0.08507
     0.15690
     0.02760
     0.07070
    -0.08733
     0.01324
     0.12338
     0.42029
     0.31972
     0.24310
     0.23831
     0.18563
     0.14732
     0.18563
     0.09943
    -0.01071
     0.02760
     0.06112
    -0.02986
    -0.11128
    -0.27410
    -0.32677
    -0.36987
    -0.53270
    -0.47044
    -0.59974
    -0.67636
    -0.66678
    -0.70509
    -0.73383
    -0.69073
    -0.77214
    -0.78651
    -0.63326
    -0.46565
    -0.51833
    -0.51354
    -0.56622
    -0.45129
    -0.41297
    -0.32677
    -0.31241
    -0.30762
    -0.23579
    -0.19269
    -0.22142
     0.02281
    -0.10170
    -0.11128
    -0.14480
     0.02760
     0.01802
     0.01324
    -0.05381
     0.04197
     0.07549
     0.11380
     0.07549
     0.07070
     0.09465
     0.09465
     0.14253
     0.20000
     0.22873
     0.14732
     0.10422
     0.12817
     0.03718
    -0.14001
     0.01324
     0.01802
    -0.02508
    -0.14480
    -0.19269
    -0.25015
    -0.36030
    -0.16395
    -0.14959
    -0.08254
     0.13775
    -0.14480
    -0.02029
    -0.15438
    -0.34593
    -0.86313
    -1.37075
    -1.57667
    -2.12260
    -2.08908
    -1.24145
    -0.42734
     0.52086
     0.42029
    -0.40819
    -0.98285
    -1.01158
    -0.40340
    -0.06339
     0.50649
     1.13862
     1.57441
     1.69892
     1.80906
     1.74681
     1.74202
     1.60793
     1.43553
     1.22003
     1.02369
     0.81298
     0.67889
     0.45860
     0.41071
     0.18085
     0.22873
     0.20479
     0.01324
     0.06112
    -0.02986
    -0.03944
    -0.07296
     0.07549
     0.04197
    -0.02508
     0.00845
    -0.02029
    -0.12564
    -0.02986
     0.02281
    -0.02029
    -0.03944
    -0.05381
     0.04197
     0.08028
     0.02760
     0.05633
     0.08028
     0.08028
     0.12817
     0.02760
     0.12338
     0.11380
     0.18085
     0.20958
     0.22395
     0.21437
     0.10901
     0.10422
     0.14732
     0.14253
     0.04676
     0.11380
     0.09465
     0.10422
    -0.03465
     0.07070
    -0.14480
    -0.02508
    -0.10170
    -0.13043
    -0.04423
    -0.17832
    -0.18790
    -0.23579
    -0.21663
    -0.19748
    -0.18790
    -0.30762
    -0.26931
    -0.25494
    -0.28846
    -0.21663
    -0.37466
    -0.37466
    -0.36509
    -0.27410
    -0.19269
    -0.01550
     0.14253
     0.08028
     0.20000
     0.15211
    -0.00592
     0.06591
     0.00845
     0.26226
     0.28620
     0.25747
     0.29578
     0.22873
     0.11380
     0.02760
     0.02760
    -0.03944
    -0.10649
    -0.13522
    -0.14480
    -0.16874
    -0.27889
    -0.23100
    -0.22621
    -0.25973
    -0.16874
    -0.13043
    -0.08254
    -0.16874
    -0.19269
    -0.23100
    -0.19748
    -0.16874
    -0.21184
    -0.37466
    -0.34114
    -0.28846
    -0.28846
    -0.37945
    -0.37466
    -0.32199
    -0.32677
    -0.49438
    -0.52791
    -0.43692
    -0.38903
    -0.44171
    -0.50396
    -0.38424
    -0.46565
    -0.57101
    -0.66678
    -0.61411
    -0.56622
    -0.65721
    -0.56622
    -0.70988
    -0.65242
    -0.54706
    -0.57580
    -0.69073
    -0.80087
    -0.77693
    -0.64763
    -0.70988
    -0.65242
    -0.19748
    -0.07775
    -0.55185
    -1.18877
    -0.65242
    -0.35551
    -0.37945
    -0.22621
    -0.26931
    -0.22142
    -0.15438
    -0.07775
     0.09943
     0.04197
     0.12817
     0.15690
     0.32451
     0.39156
     0.51128
     0.42987
     0.56395
     0.55917
     0.56874
     0.61663
     0.50170
     0.46339
     0.49212
     0.40592
     0.34367
     0.25747
     0.23831
     0.17606
     0.27183
     0.12817
     0.14732
     0.12338
     0.08507
     0.07549
     0.00845
     0.14253
     0.02760
     0.03718
     0.08986
    -0.02986
     0.07070
     0.05155
     0.06112
     0.05633
     0.01802
     0.00845
    -0.00113
     0.03239
    -0.00113
    -0.03465
     0.00845
    -0.13043
    -0.07775
     0.00845
    -0.07296
    -0.09212
    -0.05860
    -0.09691
    -0.06818
    -0.10649
    -0.01550
     0.03718
    -0.02986
    -0.03944
     0.03239
     0.07549
     0.12338
     0.11380
     0.12338
     0.14253
     0.20479
     0.19042
     0.24789
     0.29578
     0.25747
     0.19042
     0.33888
     0.27662
     0.28141
     0.23831
     0.22873
     0.19042
     0.19042
     0.08028
     0.15211
     0.10901
     0.09943
     0.08028
    -0.03465
    -0.02029
    -0.14001
    -0.27889
    -0.27410
    -0.36509
    -0.47044
    -0.10170
     0.30057
     0.82734
     1.81864
     2.42682
     2.58486
     2.64232
     2.00062
     1.82343
     1.88089
     2.18738
     2.48908
     2.74768
     2.70937
     2.45077
     2.04372
     1.75159
     1.11946
     0.63579
     0.12817
    -0.22621
    -0.62847
    -0.98764
    -1.08820
    -0.67157
    -0.63326
    -1.03553
    -1.00679
    -1.01637
    -0.93496
    -0.80087
    -0.81524
    -1.01637
    -0.95412
    -0.69073
    -0.66678
    -0.70509
    -0.77693
    -0.97327
    -0.97327
    -0.92059
    -0.83439
    -0.84876
    -0.85355
    -0.82003
    -0.81524
    -0.65721
    -0.65242
    -0.62368
    -0.52312
    -0.59974
    -0.43692
    -0.47044
    -0.43692
    -0.38424
    -0.33635
    -0.30762
    -0.29325
    -0.27889
    -0.32677
    -0.20705
    -0.35072
    -0.23100
    -0.24536
    -0.23579
    -0.22142
    -0.26452
    -0.40340
    -0.33635
    -0.32199
    -0.24536
    -0.25494
    -0.21663
    -0.30762
    -0.19748
    -0.27889
    -0.19748
    -0.17832
    -0.14001
    -0.11606
    -0.04423
    -0.09212
     0.01324
     0.09465
    -0.00113
     0.01324
     0.03239
     0.09943
     0.18085
     0.15690
     0.18563
     0.04197
     0.19521
     0.16169
     0.17127
     0.30057
     0.22395
     0.23831
     0.19042
     0.21916
     0.15211
     0.18085
     0.19042
     0.21437
     0.15690
     0.09943
     0.16169
     0.03718
     0.13775
     0.07070
    -0.01071
     0.01802
    -0.00113
    -0.03944
    -0.05381
    -0.10170
    -0.12564
    -0.16395
    -0.12085
    -0.15438
    -0.12085
    -0.13522
    -0.14959
    -0.20226
    -0.18311
    -0.21663
    -0.17832
    -0.07775
    -0.11128
    -0.12564
    -0.19269
    -0.06339
    -0.02986
    -0.03944
    -0.17353
    -0.17353
    -0.14001
    -0.11606
    -0.06339
    -0.13043
    -0.15916
    -0.11128
    -0.19748
    -0.13522
    -0.06818
    -0.09691
    -0.06339
    -0.19269
     0.04197
     0.05633
     0.04197
     0.08986
     0.19521
     0.31972
     0.26705
     0.29099
     0.22873
     0.38677
     0.30057
     0.30536
     0.38198
     0.38198
     0.21916
     0.16169
     0.25268
     0.11380
     0.10901
    -0.01550
    -0.03465
    -0.21663
    -0.35072
    -0.44171
    -0.69073
    -0.84397
    -0.84397
    -1.03553
    -1.04510
    -0.84397
    -0.82482
    -0.95890
    -1.22229
    -1.39948
    -1.58625
    -1.67245
    -1.30370
    -0.93496
    -0.13043
     0.81298
     0.75072
     0.66452
     0.65494
     0.34367
     0.57832
     0.93749
     1.35412
     1.49778
     1.63187
     1.53131
     1.54567
     1.30144
     0.99974
     0.82734
     0.60705
     0.48733
     0.11859
    -0.16395
    -0.23100
    -0.42255
    -0.38903
    -0.45607
    -0.31241
    -0.40819
    -0.39861
    -0.35551
    -0.29804
    -0.24057
    -0.25973
    -0.25015
    -0.13043
    -0.10649
     0.01324
     0.00366
    -0.02986
     0.01802
    -0.09691
     0.07549
    -0.03944
    -0.07296
    -0.07775
    -0.02508
    -0.09691
    -0.07775
    -0.08733
    -0.06818
    -0.05381
     0.01802
    -0.05860
     0.08028
     0.05155
     0.05155
     0.09465
     0.17127
     0.16648
     0.21916
     0.20479
     0.13296
     0.23352
     0.14732
     0.12338
     0.15211
     0.19042
     0.16169
     0.02760
     0.01802
     0.03718
    -0.02986
    -0.17832
    -0.07296
    -0.07296
    -0.09691
    -0.23579
    -0.09212
    -0.15916
    -0.11128
    -0.13043
    -0.18311
    -0.14959
    -0.13043
    -0.03944
    -0.02986
    -0.06818
    -0.05381
     0.02760
    -0.05860
     0.14253
     0.07549
     0.03239
    -0.00592
     0.02281
     0.11380
     0.08507
     0.00845
    -0.00592
     0.11859
     0.09943
     0.01802
     0.05155
    -0.02508
     0.00845
    -0.05381
     0.01802
    -0.01550
    -0.08254
     0.02760
    -0.05860
    -0.04423
    -0.04423
    -0.10649
    -0.04423
    -0.05381
    -0.02029
    -0.04902
     0.02760
     0.00366
     0.02281
    -0.02508
    -0.03465
    -0.11128
    -0.14480
    -0.16395
    -0.13043
    -0.19748
    -0.22142
    -0.25494
    -0.13043
    -0.06818
     0.01324
     0.09465
     0.16648
     0.21437
     0.21916
     0.21916
     0.17606
     0.27662
     0.23831
     0.37240
     0.40113
     0.40113
     0.31493
     0.19042
     0.08986
    -0.04423
    -0.26931
    -0.60932
    -0.71467
    -0.82482
    -0.82961
    -0.65721
    -0.71467
    -0.47044
    -0.48960
    -0.62368
    -0.46086
    -0.31720
    -0.29325
    -0.14959
    -0.11606
    -0.04902
    -0.01550
     0.43944
     0.72199
     0.59748
     0.43466
     0.42987
     0.32451
     0.37719
     0.29099
     0.38677
     0.25747
     0.22873
     0.23352
     0.08986
     0.11380
     0.07549
     0.11380
     0.06591
     0.07549
     0.01324
     0.00366
     0.03239
    -0.14001
    -0.04902
    -0.03465
    -0.06339
    -0.17832
    -0.07296
    -0.17353
    -0.18790
    -0.12085
    -0.18311
    -0.10649
    -0.16395
    -0.10649
    -0.15916
    -0.21184
    -0.19269
    -0.20226
    -0.23579
    -0.05860
    -0.16395
    -0.05381
    -0.14001
    -0.10170
    -0.11128
    -0.15438
    -0.10170
    -0.13522
    -0.07296
    -0.05381
    -0.01071
    -0.06818
    -0.15438
    -0.09691
    -0.04902
    -0.05860
     0.04676
    -0.09212
     0.03239
     0.04676
     0.04197
     0.08986
     0.03718
     0.16169
     0.11859
     0.19521
     0.16169
     0.21916
     0.18563
     0.20479
    -0.00592
     0.12817
     0.27662
     0.12817
     0.16169
     0.09465
     0.09943
     0.03718
    -0.03944
    -0.06339
    -0.05860
    -0.07775
    -0.07296
    -0.16874
    -0.11606
    -0.12085
    -0.28846
    -0.22621
    -0.18311
    -0.20705
    -0.20226
    -0.14001
    -0.17832
    -0.18311
    -0.19748
    -0.21184
    -0.10170
    -0.11606
    -0.11606
    -0.04423
    -0.07296
    -0.05381
    -0.13522
    -0.07775
     0.00366
    -0.02986
    -0.06339
    -0.02029
     0.03239
     0.09943
    -0.00592
     0.03718
     0.07070
     0.13775
     0.15211
     0.17606
     0.17127
     0.02760
     0.01324
    -0.25494
    -0.08254
     0.05155
     0.20000
     0.35324
     0.19042
    -0.01550
    -0.33156
    -0.24057
    -0.25015
    -0.48002
    -0.73383
    -1.18877
    -1.37075
    -1.39948
    -1.25103
    -1.27018
    -1.24624
    -1.24624
    -1.49526
    -1.48089
    -1.45695
    -1.29413
    -1.21750
    -1.06426
    -0.94454
    -0.59016
    -0.25015
    -0.10649
    -0.03465
     0.18085
     0.32451
     0.34367
     0.32930
     0.39156
     0.42508
     0.33409
     0.25747
     0.25268
     0.27183
     0.01324
     0.09943
     0.15690
     0.08507
     0.11859
     0.00366
    -0.03465
    -0.02508
    -0.09691
    -0.14959
     0.00845
    -0.04423
    -0.05860
    -0.01550
    -0.13043
    -0.07296
    -0.14959
    -0.13043
    -0.12564
    -0.01071
     0.00845
    -0.07775
    -0.12564
    -0.09212
    -0.14959
    -0.15438
    -0.14001
    -0.08254
    -0.20705
    -0.21184
    -0.17353
    -0.19269
    -0.26931
    -0.28367
    -0.23579
    -0.25973
    -0.24057
    -0.21184
    -0.26931
    -0.33156
    -0.29804
    -0.21184
    -0.14001
    -0.06339
    -0.14959
    -0.18790
    -0.10649
    -0.07775
    -0.07296
    -0.05860
    -0.04423
     0.02281
     0.19521
     0.08507
     0.16169
     0.14732
     0.19521
     0.14253
     0.24789
     0.26226
     0.37240
     0.29099
     0.35324
     0.32451
     0.42987
     0.30536
     0.32451
     0.30057
     0.41071
     0.34846
     0.23831
     0.24310
     0.32930
     0.21437
     0.24789
     0.23831
     0.19521
     0.16648
     0.12817
     0.25747
     0.14732
     0.23831
     0.17127
     0.24789
     0.38677
     0.34846
     0.36761
     0.51128
     0.51607
     0.72678
     0.60705
     0.63100
     0.62142
     0.66931
     0.63579
     0.61184
     0.65494
     0.37719
     0.34367
     0.19042
     0.13775
     0.04197
    -0.02986
    -0.23579
    -0.35072
    -0.51354
    -0.60453
    -0.65242
    -0.70509
    -0.85355
    -0.94454
    -1.00679
    -0.95412
    -1.04510
    -1.12652
    -1.10736
    -1.16004
    -1.12652
    -0.98285
    -1.05468
    -1.05947
    -0.98764
    -1.01158
    -0.95412
    -0.86792
    -0.85355
    -0.78172
    -0.71946
    -0.64284
    -0.69073
    -0.64763
    -0.66200
    -0.53270
    -0.47523
    -0.34114
    -0.37466
    -0.45129
    -0.50875
    -0.53270
    -0.52791
    -0.46565
    -0.44650
    -0.45607
    -0.52791
    -0.55664
    -0.52791
    -0.52791
    -0.62368
    -0.57580
    -0.59495
    -0.49917
    -0.50875
    -0.55664
    -0.61411
    -0.51354
    -0.60453
    -0.51833
    -0.44171
    -0.45129
    -0.48960
    -0.49917
    -0.46086
    -0.30283
    -0.40819
    -0.45129
    -0.33156
    -0.31241
    -0.40819
    -0.37466
    -0.34114
    -0.38424
    -0.44171
    -0.41776
    -0.39382
    -0.39861
    -0.52312
    -0.48481
    -0.44650
    -0.48960
    -0.48002
    -0.53748
    -0.48960
    -0.50875
    -0.45129
    -0.54227
    -0.48481
    -0.55185
    -0.57580
    -0.48002
    -0.46565
    -0.40819
    -0.51354
    -0.53270
    -0.44171
    -0.43213
    -0.48960
    -0.49438
    -0.52312
    -0.46565
    -0.42734
    -0.30762
    -0.38903
    -0.47523
    -0.36509
    -0.35551
    -0.30762
    -0.26931
    -0.28367
    -0.24057
    -0.35072
    -0.24057
    -0.41776
    -0.42255
    -0.39382
    -0.30762
    -0.24536
    -0.18311
    -0.22621
    -0.38424
    -0.46086
    -0.44650
    -0.43213
    -0.36509
    -0.36987
    -0.43692
    -0.38903
    -0.29804
    -0.34114
    -0.34593
    -0.31241
    -0.27889
    -0.25973
    -0.27889
    -0.14959
    -0.25494
    -0.23579
    -0.14001
    -0.09691
     0.05633
     0.04197
    -0.00113
     0.01802
     0.09465
     0.18085
     0.20479
     0.17127
     0.20479
     0.11859
     0.17127
     0.06591
    -0.03944
    -0.15438
    -0.25494
    -0.32199
    -0.05860
    -0.20705
    -0.28367
    -0.40819
    -0.42255
    -0.46086
    -0.49438
    -0.48002
    -0.39861
    -0.44171
    -0.36030
    -0.30283
    -0.37466
    -0.33156
    -0.38903
    -0.40340
    -0.25015
    -0.19269
    -0.22142
    -0.24536
    -0.36987
    -0.28846
    -0.29325
    -0.23579
    -0.19748
    -0.12085
    -0.10170
     0.04197
     0.05633
     0.16169
     0.24310
     0.14253
     0.20958
     0.32930
     0.26226
     0.31493
     0.30536
     0.33409
     0.35803
     0.18085
     0.09465
     0.08028
     0.07070
    -0.01550
    -0.07775
    -0.17832
    -0.25973
    -0.26931
    -0.39861
    -0.34593
    -0.35072
    -0.48481
    -0.42734
    -0.47044
    -0.39382
    -0.42255
    -0.49438
    -0.46565
    -0.45607
    -0.33635
    -0.41776
    -0.41297
    -0.48960
    -0.43692
    -0.50396
    -0.37945
    -0.37466
    -0.51833
    -0.48960
    -0.47044
    -0.52312
    -0.63805
    -0.65242
    -0.65721
    -0.67157
    -0.70509
    -0.65721
    -0.80566
    -0.78651
    -0.87271
    -0.88707
    -1.01637
    -1.01158
    -1.04510
    -1.05947
    -1.21750
    -1.32765
    -1.38990
    -1.37554
    -1.52878
    -1.57188
    -1.71076
    -1.86879
    -1.87358
    -2.04598
    -2.07471
    -2.06034
    -2.20880
    -2.03161
    -2.15612
    -2.19922
    -2.16570
    -2.13218
    -2.12260
    -2.12739
    -2.02682
    -1.74907
    -1.52399
    -1.53836
    -1.53357
    -1.17919
    -0.98764
    -0.86313
    -0.84397
    -0.66678
    -0.62368
    -0.53270
    -0.22142
     0.23831
     0.39634
     0.44423
     0.26705
     0.12338
     0.10901
     0.20000
     0.18563
     0.07549
    -0.01550
    -0.21184
    -0.50875
    -0.59495
    -0.84397
    -1.12173
    -1.39948
    -1.49047
    -1.68202
    -1.90231
    -2.05077
    -2.05556
    -2.14654
    -2.20401
    -2.17528
    -2.13218
    -2.19443
    -2.21359
    -2.15612
    -2.02682
    -1.95978
    -1.86400
    -1.83048
    -1.71076
    -1.70118
    -1.50484
    -1.46174
    -1.47131
    -1.36596
    -1.29891
    -1.25103
    -1.20314
    -1.08342
    -1.12173
    -1.00679
    -1.05468
    -0.87749
    -0.86792
    -0.80566
    -0.72425
    -0.78651
    -0.75777
    -0.64763
    -0.74819
    -0.65242
    -0.50875
    -0.54706
    -0.68115
    -0.60932
    -0.53748
    -0.59495
    -0.56622
    -0.64284
    -0.51354
    -0.54227
    -0.56143
    -0.41297
    -0.36509
    -0.41776
    -0.33635
    -0.14001
    -0.16874
     0.03239
    -0.02029
     0.02281
     0.06591
     0.22395
     0.15211
     0.28141
     0.31972
     0.15690
     0.01324
     0.06112
     0.07549
    -0.05381
    -0.04902
    -0.27889
    -0.24536
    -0.42255
    -0.48960
    -0.59016
    -0.71467
    -0.67636
    -0.82482
    -0.84397
    -0.72904
    -0.88228
    -0.91581
    -0.87749
    -0.80566
    -0.87271
    -0.84876
    -0.89665
    -0.89665
    -0.98285
    -0.94933
    -0.95412
    -0.98285
    -0.97806
    -0.97806
    -0.92059
    -0.85355
    -0.87749
    -0.78172
    -0.93496
    -0.96848
    -0.95412
    -0.93975
    -0.85355
    -0.78651
    -0.93975
    -1.09778
    -1.38990
    -1.81132
    -2.09387
    -1.94541
    -1.72034
    -1.57188
    -1.20793
    -1.09778
    -1.32286
    -1.57667
    -1.41385
    -1.28455
    -1.17919
    -0.93017
    -0.44171
    -0.18790
    -0.13043
    -0.00592
     0.04197
     0.08986
     0.06112
    -0.04423
     0.00366
     0.16169
     0.30057
     0.36282
     0.29578
     0.16648
     0.12817
     0.08986
    -0.02508
     0.09943
     0.05155
     0.16648
     0.20000
     0.33888
     0.23352
     0.22873
     0.18085
    -0.01071
    -0.29804
    -0.37945
    -0.42734
    -0.45607
    -0.56622
    -0.74819
    -0.76256
    -0.67636
    -0.73383
    -0.84397
    -0.86792
    -0.90623
    -0.86313
    -0.88707
    -0.88228
    -0.86313
    -0.79608
    -0.79608
    -0.64763
    -0.70509
    -0.65721
    -0.61890
    -0.68594
    -0.52312
    -0.43692
    -0.45607
    -0.46565
    -0.46086
    -0.44171
    -0.48002
    -0.33635
    -0.24536
    -0.34114
    -0.30762
    -0.30283
    -0.25973
    -0.34593
    -0.38424
    -0.40340
    -0.24536
    -0.25494
    -0.23100
    -0.29325
    -0.24536
    -0.29325
    -0.18790
    -0.25015
    -0.05860
    -0.20226
    -0.20705
    -0.10170
     0.07070
    -0.08254
    -0.15916
    -0.09212
    -0.02986
     0.03239
    -0.07296
     0.02760
    -0.06818
    -0.08254
    -0.08254
    -0.09691
    -0.00113
    -0.06818
    -0.11128
     0.03239
     0.03718
     0.08986
     0.15690
     0.15690
     0.22395
     0.39156
     0.51607
     0.76030
     0.67410
     0.67410
     0.57353
     0.68368
     0.69325
     0.70762
     0.54480
     0.62621
     0.48254
     0.30057
     0.16648
     0.10422
    -0.05860
    -0.25015
    -0.25494
    -0.36030
    -0.49917
    -0.49438
    -0.47523
    -0.50875
    -0.51833
    -0.47044
    -0.48002
    -0.39382
    -0.33635
    -0.36509
    -0.25973
    -0.22621
    -0.26452
    -0.24536
    -0.18790
    -0.21184
    -0.29325
    -0.45607
    -0.49438
    -0.38424
    -0.31720
    -0.04423
    -0.17353
    -0.31241
    -0.22621
     0.08028
     0.11380
     0.44902
     0.88002
     1.37327
     2.07724
     2.38851
     1.85695
     1.08115
     0.10901
    -0.28846
     0.60705
     1.36848
     1.47863
     1.17693
     0.65973
     0.12338
    -0.46565
    -1.06426
    -1.18398
    -1.31807
    -1.25581
    -1.33723
    -1.28455
    -1.28934
    -1.12173
    -1.09299
    -1.03553
    -0.80087
    -0.65721
    -0.75777
    -0.68115
    -0.46086
    -0.40819
    -0.39382
    -0.34593
    -0.23579
    -0.14001
    -0.09691
     0.02281
     0.11380
     0.13296
     0.12817
     0.16648
     0.20479
     0.34846
     0.28620
     0.32451
     0.37719
     0.40113
     0.38677
     0.38677
     0.36282
     0.34367
     0.36761
     0.37719
     0.31972
     0.31493
     0.28141
     0.19042
     0.21437
     0.14732
     0.00366
     0.08986
     0.01324
    -0.02986
    -0.13522
    -0.08733
    -0.11606
    -0.13522
    -0.17832
    -0.04902
     0.13296
    -0.16874
    -0.24536
    -0.21663
    -0.17353
    -0.17353
    -0.11128
    -0.03944
    -0.09691
    -0.02508
    -0.08254
    -0.15438
    -0.19748
    -0.15438
    -0.10170
    -0.15438
    -0.13043
    -0.12085
    -0.14959
    -0.06818
    -0.09691
    -0.07775
     0.04197
     0.00366
     0.04197
     0.02281
     0.19042
     0.12338
     0.12338
     0.05155
     0.22873
     0.33409
     0.51607
     0.45860
     0.47776
     0.63579
     0.50649
     0.66452
     0.88002
     0.85129
     0.81776
     0.75072
     0.85129
     0.84171
     0.82734
     0.75072
     0.80819
     0.73635
     0.68368
     0.53043
     0.42987
     0.38677
     0.24310
    -0.01550
     0.17127
    -0.02986
    -0.03944
    -0.14959
    -0.22142
    -0.13522
    -0.11606
    -0.25973
    -0.22621
    -0.31241
    -0.20705
    -0.10170
    -0.33156
    -0.24536
    -0.02029
     0.01802
     0.33888
     0.39634
     0.37719
     0.25747
     0.34367
     0.33409
     0.26226
     0.34367
     0.53522
     1.07157
     1.34933
     1.18172
     1.22003
     1.26313
     1.11467
     1.05721
     0.86565
     0.53043
     0.01324
    -0.38903
    -0.39382
    -0.33156
    -0.58058
    -0.86792
    -0.82482
    -0.95890
    -1.26060
    -1.68202
    -1.93583
    -1.95499
    -1.82569
    -1.75865
    -1.57667
    -1.16962
    -0.94933
    -0.82003
    -0.66678
    -0.45129
    -0.34593
    -0.22142
    -0.18311
    -0.07775
     0.10901
     0.08028
     0.09465
     0.09943
     0.10901
     0.18563
     0.20958
     0.18563
     0.27662
     0.22873
     0.22395
     0.24789
     0.29578
     0.30536
     0.23352
     0.29099
     0.35324
     0.25747
     0.30536
     0.30536
     0.36282
     0.24310
     0.14732
     0.36282
     0.31014
     0.24310
     0.29578
     0.16648
     0.23352
     0.11859
     0.10901
     0.14253
     0.12338
     0.14253
     0.09465
     0.11380
     0.07070
     0.12338
     0.10422
     0.07549
     0.09943
    -0.00592
     0.02281
     0.04197
     0.14253
     0.00366
    -0.00592
     0.02281
     0.15211
     0.04197
     0.11859
     0.02760
     0.06112
    -0.00592
     0.10422
     0.07549
     0.03718
     0.10901
     0.02281
     0.03718
     0.11380
     0.13296
     0.05633
     0.10422
     0.00366
     0.08507
     0.16648
     0.12817
     0.12817
     0.07070
     0.15211
     0.20958
     0.14253
     0.22395
     0.14732
     0.15211
     0.17127
     0.13775
     0.17606
     0.16169
     0.03239
     0.18563
     0.22873
     0.30536
     0.27183
     0.21916
     0.16648
     0.18563
     0.25747
     0.40592
     0.38198
     0.50649
     0.58311
     0.63579
     0.59748
     0.60705
     0.56874
     0.63100
     0.61184
     0.63100
     0.54480
     0.57353
     0.58790
     0.61663
     0.44902
     0.54480
     0.46339
     0.47297
     0.50649
     0.57832
     0.73635
     0.78424
     1.07157
     1.14820
     1.33496
     1.18172
     0.99016
     0.91354
     1.03805
     1.13862
     0.90396
     0.49691
     0.41071
     0.36761
     0.03718
     0.02760
    -0.30283
    -0.36509
    -0.58537
    -0.85834
    -0.93017
    -1.00679
    -1.02595
    -1.03074
    -0.87749
    -0.82482
    -0.72425
    -0.60453
    -0.53748
    -0.73862
    -0.70509
    -0.53748
    -0.37945
    -0.51833
    -0.58537
    -0.51833
    -0.50875
    -0.49917
    -0.47523
    -0.46086
    -0.42734
    -0.48481
    -0.37466
    -0.32199
    -0.14959
    -0.21663
    -0.10170
    -0.15916
     0.02281
     0.05155
     0.09943
     0.15211
     0.20958
     0.23831
     0.25268
     0.31972
     0.31493
     0.20000
     0.29578
     0.24310
     0.30536
     0.28141
     0.28141
     0.30536
     0.34846
     0.26705
     0.25268
     0.29578
     0.36282
     0.36761
     0.40113
     0.33409
     0.21437
     0.30536
     0.29099
     0.12338
     0.31014
     0.32930
     0.27662
     0.26705
     0.24310
     0.28620
     0.14732
     0.13775
     0.20958
     0.22873
     0.24310
     0.14732
     0.14253
     0.20958
     0.18085
     0.19042
     0.16648
     0.26705
     0.05155
     0.09465
     0.13296
     0.20000
     0.09465
     0.03239
     0.07549
     0.16648
     0.16648
     0.15211
     0.07070
     0.02760
     0.03239
     0.12338
     0.04197
     0.11859
     0.05155
     0.07070
     0.10422
     0.16648
     0.17127
     0.12817
     0.06591
     0.21916
     0.12817
     0.21437
     0.23831
     0.15211
     0.20479
     0.21437
     0.18563
     0.29578
     0.31972
     0.29099
     0.24789
     0.24310
     0.23831
     0.29578
     0.22395
     0.24789
     0.33888
     0.44902
     0.42987
     0.45860
     0.48733
     0.51128
     0.34846
     0.45860
     0.52086
     0.49691
     0.62142
     0.68847
     0.87044
     0.78424
     0.78424
     0.81298
     0.72199
     0.91833
     0.88481
     0.85608
     0.84171
     0.94706
     0.94706
     0.57353
     0.62142
     0.44902
     0.41550
     0.27662
     0.10901
    -0.12085
    -0.25973
    -0.33156
    -0.55185
    -0.52312
    -0.59016
    -0.70988
    -0.85355
    -0.89186
    -0.88707
    -0.89186
    -0.76256
    -0.76256
    -0.76256
    -0.62847
    -0.56622
    -0.50396
    -0.55664
    -0.53748
    -0.33156
    -0.31720
    -0.18790
    -0.23579
    -0.36509
    -0.25494
    -0.31720
    -0.31720
    -0.03944
    -0.07775
    -0.13522
    -0.13043
     0.13775
     0.11380
     0.16648
    -0.02029
     0.17606
     0.21437
     0.32930
     0.37240
     0.46339
     0.30057
     0.39156
     0.40113
     0.46818
     0.58311
     0.45860
     0.43466
     0.44423
     0.44902
     0.40113
     0.31972
     0.41071
     0.31972
     0.42987
     0.40113
     0.42508
     0.33888
     0.34367
     0.29578
     0.31014
     0.37240
     0.30057
     0.31014
     0.33409
     0.29578
     0.46339
     0.51128
     0.15690
     0.31972
     0.28620
     0.35803
     0.37240
     0.25268
     0.29578
     0.31493
     0.32930
     0.29578
     0.31972
     0.23831
     0.28620
     0.29099
     0.30057
     0.31014
     0.23831
     0.15690
     0.27662
     0.35324
     0.24789
     0.29099
     0.20958
     0.31493
     0.19042
     0.31972
     0.31493
     0.32451
     0.29578
     0.29578
     0.43466
     0.42987
     0.26226
     0.30536
     0.35324
     0.41071
     0.45860
     0.38198
     0.32930
     0.36282
     0.23352
     0.26226
     0.39156
     0.38677
     0.18563
     0.26705
     0.37719
     0.33888
     0.42508
     0.32930
     0.35324
     0.35324
     0.49691
     0.58790
     0.62142
     0.57353
     0.57353
     0.70762
     1.02369
     1.07157
     1.08115
     1.08115
     1.00453
     1.10989
     1.04763
     1.30144
     1.36370
     1.43074
     1.42116
     1.49300
     1.38285
     1.35412
     1.15777
     1.19130
     1.04763
     1.00453
     0.83213
     0.58790
     0.39156
     0.16169
    -0.08254
    -0.08254
    -0.19748
    -0.33635
    -0.75298
    -1.00200
    -1.13609
    -1.20314
    -1.27018
    -1.40906
    -1.27018
    -1.17440
    -1.34680
    -1.16004
    -1.19835
    -0.94933
    -0.93975
    -1.00200
    -0.76256
    -0.65242
    -0.48002
    -0.35072
    -0.25973
    -0.18790
    -0.03465
    -0.04423
     0.09943
     0.29578
     0.18563
     0.29578
     0.43944
     0.35324
     0.38198
     0.41550
     0.39634
     0.48254
     0.61184
     0.62621
     0.58311
     0.59269
     0.54480
     0.53043
     0.57353
     0.65494
     0.69804
     0.69804
     0.71241
     0.64537
     0.76509
     0.67410
     0.79382
     0.75072
     0.77467
     0.67889
     0.70762
     0.64058
     0.71720
     0.66452
     0.58311
     0.76509
     0.70283
     0.71720
     0.62621
     0.62621
     0.59269
     0.64537
     0.49691
     0.60705
     0.57832
     0.59748
     0.61663
     0.69325
     0.63100
     0.57832
     0.49212
     0.41071
     0.51607
     0.42029
     0.27662
     0.29099
     0.42029
     0.21916
     0.16648
     0.20958
     0.20479
     0.22395
     0.12338
     0.14732
     0.13296
     0.14253
     0.11859
     0.23831
     0.17127
     0.35324
     0.24789
     0.37719
     0.34846
     0.41550
     0.36761
     0.34367
     0.42987
     0.40113
     0.46339
     0.42508
     0.28141
     0.27662
     0.12338
     0.04197
     0.20000
     0.16169
     0.34846
     0.68847
     0.76030
     0.71241
     0.67410
     0.41071
     0.63100
     0.34846
     0.08507
    -0.02986
     0.02760
    -0.53748
    -0.47523
     0.49691
     1.00932
     0.14732
    -0.40340
    -0.57580
    -1.08342
    -0.81045
    -0.37466
    -0.04423
     0.15211
    -0.01071
    -0.05381
     0.25747
     0.30536
     0.40592
     0.33888
     0.17127
     0.06591
    -0.02508
    -0.01550
     0.10901
     0.29578
     0.39156
     0.31493
     0.31972
     0.62142
     0.66931
     0.76509
     0.92312
     0.97101
     0.94706
     1.10510
     1.12425
     1.38285
     1.53131
     1.47384
     1.28707
     1.12904
     1.12904
     0.92312
     0.73157
     0.67889
     0.55438
     0.48254
     0.36761
     0.21916
     0.11859
    -0.00113
    -0.06818
    -0.10649
    -0.04902
    -0.09691
    -0.03944
    -0.15916
    -0.12085
    -0.12564
    -0.25973
    -0.27889
    -0.22621
    -0.26931
    -0.24057
    -0.31241
    -0.21663
    -0.24057
    -0.11128
    -0.17832
    -0.21184
    -0.08254
    -0.02029
    -0.04423
    -0.04423
     0.03718
     0.06112
    -0.02029
     0.01802
     0.10422
     0.09943
     0.21437
     0.18563
     0.21437
     0.21437
     0.18085
     0.22395
     0.20958
     0.23831
     0.26705
     0.20958
     0.20958
     0.26226
     0.16648
     0.24310
     0.24310
     0.19521
     0.18085
     0.14732
     0.06112
     0.14732
     0.05633
     0.07070
     0.14732
     0.14253
     0.13296
     0.10422
     0.10422
     0.09465
     0.03239
    -0.03465
    -0.14959
    -0.11128
    -0.16874
    -0.17353
    -0.33156
    -0.35072
    -0.39861
    -0.49917
    -0.46086
    -0.50875
    -0.52791
    -0.59016
    -0.61411
    -0.53270
    -0.46086
    -0.49917
    -0.41297
    -0.31720
    -0.25973
    -0.11606
    -0.14480
    -0.13043
    -0.05860
    -0.03465
    -0.00592
     0.16648
     0.16169
     0.12817
     0.09465
     0.01802
     0.05633
    -0.01550
     0.53043
     1.02848
     3.03501
     3.27445
     2.08681
     0.87523
     1.62229
     3.24093
     3.95926
     3.93532
     3.89701
     3.55700
     2.95839
     2.75726
     2.37894
     2.01498
     1.64624
     1.35412
     1.00453
     0.59748
    -0.10649
    -0.80566
    -1.42343
    -1.78738
    -1.93583
    -1.94541
    -2.22317
    -2.24711
    -2.14176
    -2.05556
    -1.87837
    -1.83527
    -1.74907
    -1.65329
    -1.47131
    -1.24145
    -1.13130
    -1.06426
    -0.94933
    -0.77693
    -0.72425
    -0.66200
    -0.41297
    -0.43213
    -0.26452
    -0.02029
     0.04676
     0.11859
     0.25268
     0.53522
     0.65494
     0.71720
     0.75551
     0.68368
     0.89439
     1.02369
     1.06200
     1.24876
     1.32060
     1.24876
     1.24397
     1.13862
     1.29186
     1.12425
     1.02848
     0.91833
     0.98538
     0.93270
     0.88481
     0.82255
     0.79861
     0.82734
     0.65015
     0.65015
     0.62621
     0.61184
     0.50170
     0.53043
     0.61184
     0.50170
     0.45860
     0.40592
     0.37719
     0.38198
     0.32930
     0.36761
     0.35324
     0.22873
     0.31493
     0.17127
     0.32930
     0.34846
     0.25268
     0.29099
     0.26705
     0.34367
     0.21916
     0.23352
     0.17606
     0.31014
     0.26705
     0.28141
     0.24310
     0.30057
     0.28141
     0.14253
     0.28620
     0.29099
     0.15211
     0.18563
     0.25268
     0.25268
     0.24789
     0.29099
     0.23831
     0.28620
     0.25747
     0.22873
     0.26705
     0.15211
     0.24789
     0.20000
     0.20000
     0.16648
     0.22395
     0.20000
     0.16648
     0.09943
     0.12338
     0.17606
     0.05633
     0.11859
     0.03718
     0.07070
     0.05155
     0.03718
     0.01324
     0.08028
     0.00366
     0.10422
     0.14732
     0.01324
    -0.03465
     0.03239
     0.12817
     0.05155
    -0.01550
     0.06591
     0.10422
     0.09943
     0.12817
    -0.01550
    -0.02508
     0.01802
    -0.01071
     0.04676
     0.00366
    -0.10649
    -0.15438
    -0.06818
    -0.05381
    -0.11128
    -0.17353
    -0.26931
    -0.41297
    -0.65242
    -0.89665
    -1.41864
    -1.93583
    -2.40035
    -1.99330
    -1.73470
    -1.73949
    -1.29413
     0.90396
     4.19392
     3.68151
     1.76596
     0.05633
    -0.80566
     0.83692
     1.30144
     1.72765
     2.39330
     2.36936
     1.85695
     1.12904
     0.38198
    -0.04423
    -1.11694
    -2.02682
    -2.52008
    -2.82656
    -3.06601
    -2.92713
    -2.63980
    -2.06034
    -1.45216
    -1.15046
    -0.96848
    -0.78651
    -0.51354
    -0.25494
     0.00845
     0.24310
     0.54001
     0.62142
     0.61663
     0.70283
     0.70283
     0.51607
     0.46339
     0.31014
     0.22873
     0.21916
     0.32451
     0.16169
     0.09465
     0.10422
     0.03718
     0.05155
     0.02760
     0.08028
    -0.03944
    -0.04423
     0.04676
     0.07070
    -0.01071
    -0.07296
     0.06112
     0.13775
     0.21437
     0.11380
     0.10901
     0.13775
     0.03239
     0.08028
     0.15690
     0.17606
    -0.01071
     0.12338
     0.07070
     0.16648
     0.05155
     0.08028
    -0.00592
     0.01802
     0.08986
     0.07070
    -0.02986
    -0.09691
    -0.01550
    -0.04423
     0.10901
     0.08507
     0.00366
     0.01802
     0.09943
     0.06112
    -0.00592
     0.10422
     0.13775
     0.09943
     0.16169
     0.16169
     0.26705
     0.23352
     0.21437
     0.16169
     0.23831
     0.33888
     0.21437
     0.23831
     0.26226
     0.31972
     0.31493
     0.26705
     0.28141
     0.32930
     0.40592
     0.29578
     0.34367
     0.21437
     0.23352
     0.20000
     0.31014
     0.24789
     0.26705
     0.22873
     0.26226
     0.25268
     0.29099
     0.22873
     0.20000
     0.22395
     0.22873
     0.18085
     0.20958
     0.17606
     0.20000
     0.17606
     0.20958
     0.28620
     0.26226
     0.17127
     0.18563
     0.17606
     0.19521
     0.09943
     0.22873
     0.15690
     0.26226
     0.21916
     0.32930
     0.22873
     0.31972
     0.24310
     0.25268
     0.40592
     0.36282
     0.42987
     0.48733
     0.46818
     0.62142
     0.51607
     0.50170
     0.59748
     0.54001
     0.48254
     0.47776
     0.39156
     0.42029
     0.20479
     0.13296
     0.01324
    -0.09212
    -0.38903
    -0.63805
    -0.90144
    -1.41385
    -1.52878
    -1.60540
    -1.65329
    -1.45216
    -1.18398
    -0.64284
    -0.40340
    -0.53270
    -0.74341
    -0.93975
    -0.74819
     0.56874
     3.48995
     3.38460
     3.28882
     3.98321
     6.09989
     6.96667
     6.30102
     2.79078
     1.17693
     1.35891
     2.34062
     2.62317
     2.68542
     2.36457
     1.03326
    -0.49438
    -1.70118
    -2.81699
    -3.50658
    -3.66462
    -3.66940
    -3.51616
    -3.11868
    -2.89840
    -2.45303
    -2.12739
    -1.73949
    -1.45216
    -1.20314
    -0.93975
    -0.66200
    -0.42734
    -0.34114
    -0.30283
    -0.14480
    -0.00113
     0.20958
    -0.08733
     0.02281
     0.09943
     0.20479
     0.27183
     0.31972
     0.39156
     0.49212
     0.54480
     0.33888
     0.48254
     0.58311
     0.56395
     0.54480
     0.56395
     0.50170
     0.61184
     0.49212
     0.56874
     0.63579
     0.57832
     0.53522
     0.47776
     0.47776
     0.44902
     0.47297
     0.33888
     0.49691
     0.47776
     0.37719
     0.40592
     0.46339
     0.34367
     0.36761
     0.26705
     0.42029
     0.26226
     0.42987
     0.32451
     0.31972
     0.24789
     0.31014
     0.28620
     0.41071
     0.31972
     0.24789
     0.18563
     0.32930
     0.17127
     0.23831
     0.16648
     0.20479
     0.26226
     0.22395
     0.20958
     0.15211
     0.14253
     0.23352
     0.12817
     0.06112
     0.26705
     0.15690
     0.16648
     0.27183
     0.18563
     0.24789
     0.20958
     0.18085
     0.20479
     0.31014
     0.20000
     0.29578
     0.30057
     0.27183
     0.31493
     0.31014
     0.37719
     0.29099
     0.34846
     0.37240
     0.41550
     0.35324
     0.31493
     0.41071
     0.40592
     0.45860
     0.42029
     0.46339
     0.45860
     0.43944
     0.43466
     0.42029
     0.42029
     0.43466
     0.40113
     0.49212
     0.48254
     0.53522
     0.43944
     0.35803
     0.39156
     0.45860
     0.43944
     0.39634
     0.39156
     0.36282
     0.40592
     0.35803
     0.41550
     0.39634
     0.38677
     0.33409
     0.40592
     0.44902
     0.38198
     0.31493
     0.23831
     0.34367
     0.32930
     0.29099
     0.27183
     0.21437
     0.22873
     0.09943
     0.14732
     0.11380
     0.04676
    -0.06818
    -0.08254
    -0.15916
    -0.26452
    -0.33156
    -0.29804
    -0.23100
    -0.21663
    -0.20705
    -0.48481
    -0.76256
    -0.08254
     0.83692
     1.86174
     1.74202
     1.77554
     2.69979
     3.23135
     2.94881
     0.36282
    -1.48089
    -1.33723
    -0.32677
     0.76988
     1.22961
     0.45860
    -0.03465
    -0.69552
    -1.61498
    -2.37162
    -2.65895
    -2.76431
    -2.62543
    -2.07471
    -1.37075
    -0.96848
    -0.53270
    -0.25973
    -0.02986
     0.27662
     0.36761
     0.50649
     0.52086
     0.62621
     0.55438
     0.56874
     0.60705
     0.50170
     0.49691
     0.52086
     0.49212
     0.57832
     0.51128
     0.48254
     0.43466
     0.52564
     0.53043
     0.50649
     0.48254
     0.39634
     0.36282
     0.40592
     0.40113
     0.41071
     0.34846
     0.31014
     0.28620
     0.24789
     0.20000
     0.18563
     0.12338
     0.19042
     0.21916
     0.20000
     0.15211
     0.06591
     0.12338
     0.05155
     0.22873
     0.20000
     0.24789
     0.04676
     0.13296
     0.17606
     0.13775
     0.20958
     0.18085
     0.12338
     0.20958
     0.24310
     0.20958
     0.14253
     0.12338
     0.13296
     0.09465
     0.21916
     0.20958
     0.09465
     0.12338
     0.22873
     0.12338
     0.15211
     0.14253
     0.15211
     0.19042
     0.13296
     0.24310
     0.12817
     0.17606
     0.13296
     0.06112
     0.16169
     0.20958
     0.18085
     0.12817
     0.20479
     0.20958
     0.13296
     0.11380
     0.20958
     0.11380
     0.17606
     0.25747
     0.20479
     0.18563
     0.24310
     0.22873
     0.22395
     0.29099
     0.24310
     0.20479
     0.23831
     0.34846
     0.28141
     0.18563
     0.17606
     0.27183
     0.35324
     0.26226
     0.21916
     0.20000
     0.14253
     0.18085
     0.08507
     0.12817
     0.11859
     0.05155
     0.08507
     0.07549
     0.20479
     0.25268
     0.11380
     0.29099
     0.31493
     0.47776
     0.45381
     0.42508
     0.43466
     0.40113
     0.47776
     0.60705
     0.64537
     0.56874
     0.52564
     0.53522
     0.50649
     0.51128
     0.30057
     0.22395
     0.18085
     0.31493
     0.21916
     0.13775
     0.10901
     0.08986
     0.09465
     0.12338
     0.17127
     0.03718
     0.01324
     0.03718
     0.07549
     0.18085
     0.08507
     0.18085
     0.14732
     0.36761
     0.33409
     0.23352
     0.26705
     0.73635
     0.98538
     1.25355
     1.29665
     2.01498
     2.63753
     2.55612
     2.29753
     1.91442
     0.90396
     0.81298
     0.89439
     0.68368
     0.22395
     0.09465
     0.11380
    -0.02986
    -0.58537
    -1.23187
    -1.55272
    -2.02203
    -2.24232
    -2.32852
    -2.06992
    -1.79217
    -1.65808
    -1.32286
    -1.00679
    -0.81045
    -0.56143
    -0.48002
    -0.35551
    -0.34114
    -0.26452
    -0.31720
    -0.16395
    -0.09691
    -0.14480
    -0.14480
    -0.19748
    -0.07775
    -0.09212
    -0.12564
    -0.11128
    -0.08254
    -0.05381
    -0.08254
    -0.06818
    -0.04423
    -0.04423
    -0.02029
     0.05155
     0.16648
     0.13775
     0.06112
     0.06112
     0.14732
     0.15211
     0.19042
     0.09943
     0.18085
     0.30536
     0.31972
     0.27662
     0.22395
     0.22395
     0.23352
     0.16648
     0.17127
     0.23831
     0.22395
     0.12817
     0.20479
     0.18563
     0.08507
     0.11380
     0.04676
     0.10901
     0.13296
     0.04197
     0.05633
     0.10422
    -0.02029
     0.06591
     0.12338
     0.07070
     0.16648
     0.11859
     0.12817
     0.17606
     0.11380
     0.08028
     0.06112
     0.16169
     0.16169
     0.14732
     0.10901
     0.17606
     0.13775
     0.11380
     0.11380
     0.08028
     0.10901
     0.06112
     0.03239
     0.16169
     0.05633
    -0.01071
     0.03718
     0.06112
     0.02281
     0.07549
     0.05633
    -0.05381
    -0.05381
     0.00366
    -0.10649
    -0.04423
    -0.01071
    -0.11128
    -0.09212
     0.06591
     0.03239
    -0.11606
    -0.03465
     0.00845
    -0.04902
     0.04676
    -0.00113
     0.00845
    -0.03944
    -0.07296
    -0.01071
     0.05155
     0.05633
    -0.02986
     0.02760
     0.04197
     0.05155
    -0.07775
    -0.07775
    -0.12085
    -0.04902
    -0.12085
    -0.08254
    -0.19269
    -0.20226
    -0.21184
    -0.35072
    -0.25973
    -0.37466
    -0.33156
    -0.34593
    -0.19269
    -0.20226
    -0.14001
    -0.19748
    -0.07775
    -0.02986
    -0.00113
    -0.05860
    -0.03944
     0.08986
     0.11859
     0.09943
     0.31493
     0.44423
     0.63100
     0.70283
     0.85129
     1.00453
     1.09073
     0.99016
     1.03805
     1.48342
     1.67018
     1.71807
     1.95752
     2.11076
     1.99104
     1.56004
     1.04763
     0.58790
     0.23352
    -0.09212
    -0.30762
    -0.60932
    -0.76256
    -0.96369
    -1.20793
    -1.53836
    -1.84006
    -2.18486
    -2.29979
    -2.19443
    -2.10344
    -1.87358
    -1.57667
    -1.25581
    -1.10736
    -0.89186
    -0.65242
    -0.45129
    -0.27889
    -0.21663
    -0.17353
    -0.04902
     0.02760
    -0.00592
     0.11859
     0.04676
     0.17606
     0.18085
     0.10901
     0.16648
     0.28620
     0.17127
     0.15690
     0.27662
     0.31014
     0.26705
     0.28620
     0.38198
     0.33409
     0.39634
     0.45860
     0.33888
     0.48254
     0.47297
     0.49212
     0.46339
     0.51128
     0.59269
     0.50170
     0.54959
     0.58790
     0.58790
     0.48254
     0.47776
     0.60227
     0.64537
     0.56395
     0.47776
     0.54959
     0.49212
     0.52086
     0.47297
     0.46818
     0.42508
     0.44902
     0.42508
     0.51128
     0.42987
     0.37240
     0.31493
     0.28620
     0.31493
     0.38677
     0.32451
     0.35803
     0.27662
     0.35803
     0.38677
     0.27662
     0.38677
     0.35803
     0.41071
     0.32930
     0.40592
     0.42029
     0.35803
     0.45381
     0.64058
     0.58311
     0.58311
     0.55438
     0.62621
     0.65494
     0.44902
     0.63100
     0.67889
     0.76030
     0.63100
     0.72678
     0.76988
     0.68847
     0.62621
     0.66931
     0.64537
     0.60227
     0.61663
     0.55917
     0.46818
     0.53522
     0.49691
     0.44902
     0.35324
     0.42029
     0.33409
     0.27662
     0.31972
     0.18085
     0.11859
     0.06591
     0.04676
     0.16648
     0.18563
     0.16648
     0.03239
     0.12338
     0.13775
     0.01802
     0.10422
     0.04676
    -0.03465
    -0.08254
    -0.09212
    -0.13043
    -0.24057
    -0.17832
    -0.17832
    -0.28367
    -0.26452
    -0.47523
    -0.59974
    -0.56622
    -0.59016
    -0.57580
    -0.48960
    -0.45607
    -0.33635
    -0.28367
    -0.28846
    -0.36987
    -0.67636
    -0.80087
    -0.70509
    -0.34114
     1.11946
     2.71416
     3.04938
     2.36936
     0.11859
    -2.19922
    -3.56405
    -1.84963
     1.38764
     2.47471
     2.65190
     1.55046
     0.16169
    -0.82482
    -1.10736
    -0.86792
    -0.48481
    -0.16874
     0.06112
     0.26705
     0.53043
     0.59748
     0.69325
     0.73635
     0.68368
     0.65494
     0.60227
     0.64537
     0.52086
     0.58790
     0.47297
     0.51128
     0.50649
     0.59269
     0.54480
     0.54480
     0.58311
     0.59748
     0.47776
     0.65015
     0.76988
     0.67410
     0.64537
     0.75072
     0.64537
     0.69804
     0.70762
     0.63579
     0.69804
     0.82734
     0.69325
     0.78424
     0.69325
     0.72678
     0.76030
     0.68368
     0.82734
     0.67410
     0.62142
     0.65973
     0.62142
     0.64058
     0.58311
     0.55438
     0.55917
     0.62142
     0.54001
     0.48733
     0.41550
     0.39156
     0.46339
     0.42029
     0.55917
     0.44423
     0.30057
     0.41550
     0.54480
     0.44423
     0.40113
     0.36761
     0.36761
     0.43466
     0.49212
     0.46339
     0.28620
     0.38677
     0.44423
     0.40113
     0.48733
     0.39634
     0.28620
     0.37719
     0.34367
     0.40113
     0.23831
     0.29099
     0.19042
     0.23831
     0.41550
     0.33409
     0.19521
     0.12338
     0.20479
     0.13775
     0.18085
     0.16169
     0.00845
     0.12338
     0.06112
     0.05155
     0.07070
    -0.01071
     0.01802
     0.02281
     0.06112
     0.05633
     0.03718
     0.00366
     0.13775
     0.14732
     0.26226
     0.31014
     0.27662
     0.28141
     0.23831
     0.32930
     0.33888
     0.31972
     0.26226
     0.25747
     0.36761
     0.35324
     0.35803
     0.22873
     0.19521
     0.20479
     0.06112
     0.15211
     0.04197
     0.02281
    -0.00113
     0.05633
    -0.04423
    -0.09212
    -0.17832
    -0.18311
    -0.11606
    -0.19269
    -0.20226
    -0.27410
    -0.31241
    -0.42255
    -0.59974
    -0.52312
    -0.58058
    -0.55185
    -0.50875
    -0.46565
    -0.43692
    -0.69073
    -0.81524
    -0.79129
    -0.64763
    -0.63805
    -0.23100
     0.67410
     1.27750
     1.91920
     2.13949
     2.10597
     2.32147
     1.64145
     1.01890
     1.22482
     2.06766
     0.47297
    -3.11390
    -2.61585
     0.86565
     1.07636
     0.22873
    -1.25581
    -2.23274
    -3.14742
    -3.65025
    -3.43954
    -2.86487
    -2.38120
    -1.84006
    -1.35159
    -0.82961
    -0.55664
    -0.46565
    -0.16874
    -0.08733
     0.02281
     0.03239
     0.10422
    -0.06818
     0.01324
     0.00366
    -0.02508
    -0.00113
     0.02281
     0.00366
     0.01802
     0.02281
     0.06591
    -0.00592
     0.00845
     0.03239
     0.17606
     0.08507
     0.16169
     0.04676
     0.09943
     0.02281
     0.04197
     0.16648
     0.13775
     0.09465
     0.08507
     0.10422
     0.15690
     0.02760
     0.15690
     0.20000
     0.18085
     0.24310
     0.19521
     0.24789
     0.21437
     0.18085
     0.14732
     0.17127
     0.29578
     0.21437
     0.21437
     0.19521
     0.11859
     0.12338
     0.00366
     0.10901
    -0.02029
     0.01802
     0.03239
     0.05155
     0.03239
    -0.01550
    -0.11606
     0.08986
     0.08028
     0.08507
     0.03239
     0.03239
     0.08986
     0.04676
     0.14253
     0.03239
     0.07070
     0.11859
     0.09943
     0.04197
     0.20000
    -0.02029
     0.01802
     0.04197
     0.23831
     0.43944
     0.42029
     0.31972
     0.33888
     0.34367
     0.35803
     0.51128
     0.52564
     0.57353
     0.51607
     0.64058
     0.64058
     0.57832
     0.62621
     0.43466
     0.52564
     0.61663
     0.54480
     0.35324
     0.42987
     0.39634
     0.33888
     0.42987
     0.35324
     0.35324
     0.36282
     0.32451
     0.34367
     0.30057
     0.29578
     0.17606
     0.23352
     0.22395
     0.18563
     0.21437
     0.19521
     0.20958
     0.12817
     0.11380
     0.02281
     0.07549
     0.03239
     0.02760
     0.00845
     0.06591
    -0.05860
    -0.05860
    -0.07775
     0.00366
    -0.02029
    -0.04902
    -0.08733
    -0.05381
    -0.02508
    -0.05860
    -0.12085
    -0.10170
    -0.09691
    -0.02508
    -0.02508
    -0.02986
    -0.05381
    -0.05381
    -0.00592
     0.04197
     0.01802
    -0.11128
    -0.01550
    -0.05860
    -0.00113
    -0.13043
    -0.03465
    -0.08254
    -0.09691
    -0.04902
     0.04676
    -0.32199
    -0.56143
    -0.85355
    -1.54315
    -2.72600
    -2.96065
    -0.63805
     5.79340
     9.71069
     5.63058
     2.23527
    -0.64763
    -1.71076
    -2.08908
    -1.50484
     1.54088
     3.05417
     3.23614
     2.17301
     0.25268
    -1.47131
    -2.77389
    -3.50658
    -3.93758
    -4.08125
    -3.96152
    -3.65504
    -3.12347
    -2.74036
    -2.13697
    -1.72034
    -1.32765
    -1.00200
    -0.77693
    -0.56143
    -0.37466
    -0.34593
    -0.03465
    -0.05381
     0.09943
     0.12338
     0.11859
     0.21916
     0.27183
     0.25268
     0.20000
     0.30536
     0.40113
     0.36761
     0.30536
     0.27183
     0.35803
     0.25268
     0.31493
     0.36282
     0.25747
     0.30057
     0.30057
     0.28141
     0.31972
     0.24789
     0.33409
     0.37719
     0.44902
     0.36282
     0.35324
     0.42508
     0.39156
     0.46339
     0.45860
     0.62621
     0.42987
     0.41550
     0.50649
     0.50649
     0.51607
     0.44423
     0.44902
     0.43466
     0.46818
     0.50170
     0.43944
     0.45381
     0.44902
     0.38198
     0.36282
     0.38198
     0.45381
     0.49212
     0.45381
     0.50170
     0.40113
     0.37719
     0.30057
     0.38677
     0.54001
     0.54480
     0.55917
     0.39634
     0.40113
     0.42987
     0.49212
     0.49212
     0.47776
     0.39634
     0.51607
     0.46818
     0.38677
     0.36761
     0.19521
     0.29099
     0.35803
     0.26705
     0.20958
     0.15690
     0.13296
     0.16169
     0.05633
     0.05633
    -0.01550
    -0.00113
    -0.04902
    -0.02986
     0.07549
     0.04676
    -0.05860
     0.07070
     0.04676
     0.18563
     0.11380
     0.12338
     0.04676
     0.17606
     0.12338
     0.07549
     0.15690
     0.09465
     0.07070
     0.11380
     0.10422
     0.06591
    -0.00592
     0.06591
     0.07070
     0.02760
     0.03239
     0.06591
    -0.04423
     0.01802
    -0.04423
     0.03718
     0.13775
    -0.01550
     0.03718
     0.15211
     0.05155
     0.10422
     0.01324
    -0.00592
    -0.03944
     0.08986
     0.07070
    -0.09691
    -0.08733
    -0.02029
    -0.02986
    -0.01071
    -0.08254
     0.01324
    -0.09212
    -0.14480
    -0.04423
     0.01802
    -0.05381
    -0.01071
     0.03239
     0.02760
    -0.28367
    -0.44650
     0.19521
     1.71328
     3.68630
     4.32322
     3.50911
     2.12991
     0.83213
     0.31493
     0.07070
     0.53043
     1.59356
     1.56962
     1.38285
     0.52564
    -0.63326
    -1.78259
    -2.48655
    -2.87445
    -3.15221
    -3.30545
    -3.60715
    -3.37249
    -3.03727
    -2.66374
    -2.47219
    -2.20880
    -1.85921
    -1.43779
    -1.26539
    -0.80566
    -0.49917
    -0.27410
    -0.15916
     0.04197
     0.14253
     0.24789
     0.24310
     0.50170
     0.45381
     0.36761
     0.39156
     0.49691
     0.47776
     0.45381
     0.30536
     0.37240
     0.41071
     0.31972
     0.46339
     0.34367
     0.32930
     0.24310
     0.33409
     0.33888
     0.42029
     0.30057
     0.32930
     0.26226
     0.34367
     0.31972
     0.20958
     0.23352
     0.30057
     0.20000
     0.25268
     0.31493
     0.17606
     0.19042
     0.13296
     0.20000
     0.27183
     0.20479
     0.20000
     0.25268
     0.20000
     0.18085
     0.12338
     0.15211
     0.26226
     0.33409
     0.21916
     0.20479
     0.21437
     0.25747
     0.20479
     0.20000
     0.39156
     0.33888
     0.19521
     0.37719
     0.38198
     0.31972
     0.38198
     0.34846
     0.38198
     0.46818
     0.49212
     0.52564
     0.44902
     0.41071
     0.46818
     0.43944
     0.53043
     0.59269
     0.45381
     0.46818
     0.49212
     0.54001
     0.51128
     0.40113
     0.50649
     0.48733
     0.54959
     0.65973
     0.54959
     0.58311
     0.54480
     0.44902
     0.62621
     0.66931
     0.51607
     0.50649
     0.53522
     0.58790
     0.49691
     0.48254
     0.43466
     0.44423
     0.45381
     0.37240
     0.40113
     0.42987
     0.28141
     0.31972
     0.23831
     0.31972
     0.31014
     0.20000
     0.31972
     0.26705
     0.29099
     0.28620
     0.24789
     0.29099
     0.28141
     0.28620
     0.31493
     0.25747
     0.21437
     0.19521
     0.19521
     0.27183
     0.19521
     0.21437
     0.09465
     0.16648
     0.12817
     0.28141
     0.26705
     0.38198
     0.39634
     0.57832
     0.74114
     1.03805
     1.66061
     2.38851
     2.77641
     3.59052
     3.45164
     2.83388
     2.58486
     2.17301
     1.87132
     1.68455
     1.42595
     1.22003
     1.09552
     0.63100
     0.08028
    -0.67157
    -1.34680
    -1.99809
    -2.43866
    -2.76910
    -2.79783
    -2.97981
    -3.00854
    -2.74515
    -2.56318
    -2.24232
    -2.09866
    -1.91189
    -1.75386
    -1.46652
    -1.27976
    -1.10257
    -1.01637
    -0.96848
    -0.87749
    -0.80087
    -0.65242
    -0.53270
    -0.33635
    -0.33635
    -0.18311
    -0.17832
    -0.02986
     0.03718
     0.06112
     0.14253
     0.15211
     0.18085
     0.16648
     0.22873
     0.22873
     0.10901
     0.28620
     0.32930
     0.26226
     0.24310
     0.17606
     0.26226
     0.22395
     0.27662
     0.23352
     0.19042
     0.26705
     0.17127
     0.19521
     0.20000
     0.20479
     0.01802
     0.22395
     0.23352
     0.13296
     0.14732
     0.13775
     0.16648
     0.13775
     0.16648
     0.10901
     0.09465
     0.17127
     0.15211
     0.22395
     0.08507
     0.07549
     0.08507
     0.10422
     0.16169
     0.11859
     0.10901
     0.12817
     0.20479
     0.05633
     0.09943
     0.11859
     0.10422
     0.17606
     0.14732
     0.16648
     0.20479
     0.19521
     0.14253
     0.14253
     0.21916
     0.25268
     0.27662
     0.23352
     0.32930
     0.21916
     0.18085
     0.29099
     0.26705
     0.30057
     0.37240
     0.27183
     0.29578
     0.31972
     0.21916
     0.29578
     0.28620
     0.35324
     0.32930
     0.35803
     0.27662
