# Supplementary material for: Software algorithm and hardware design for real-time implementation of new spectral estimator
Source: Biomed Eng Online. 2014 May 9;13:61. doi: 10.1186/1475-925X-13-61 (PMC4057578; doi:10.1186/1475-925X-13-61)
Supplement: Additional file 2 — txtfiles.zip. [file 1475-925X-13-61-S2.zip › FILE125.TXT]

    -0.18701
    -0.31480
    -0.32839
    -0.31752
    -0.26858
    -0.31480
    -0.38549
    -0.33655
    -0.38277
    -0.36374
    -0.27130
    -0.29577
    -0.31480
    -0.36102
    -0.39365
    -0.28217
    -0.27130
    -0.32024
    -0.33383
    -0.32839
    -0.29577
    -0.28217
    -0.30936
    -0.32568
    -0.28761
    -0.29305
    -0.28761
    -0.26858
    -0.32568
    -0.31752
    -0.33655
    -0.32024
    -0.30936
    -0.30664
    -0.28761
    -0.31752
    -0.32024
    -0.33927
    -0.34743
    -0.39365
    -0.35015
    -0.45074
    -0.38277
    -0.49425
    -0.48881
    -0.49153
    -0.50240
    -0.56494
    -0.56766
    -0.54319
    -0.61116
    -0.58941
    -0.44802
    -0.43443
    -0.32024
    -0.15711
    -0.15167
     0.03050
     0.30510
     0.60146
     1.61560
     2.05062
     2.82550
     2.80919
     1.80864
     1.56938
     1.27574
     1.33012
     1.80864
     1.81680
     1.74883
     1.44159
     1.08814
     0.57155
    -0.02388
    -0.64106
    -1.11415
    -1.54917
    -1.82649
    -2.00866
    -2.02769
    -1.98419
    -2.44368
    -2.74275
    -2.70197
    -2.59865
    -1.89175
    -0.53503
     1.39537
     3.29858
     2.56993
     1.47694
     0.28063
     0.17460
     0.91685
     1.65910
     2.04518
     1.95002
     1.79777
     1.56122
     1.52588
     1.38722
     0.67487
    -0.36918
    -0.97821
    -1.36157
    -1.61714
    -1.58995
    -1.44585
    -1.19571
    -0.87217
    -0.72263
    -0.49425
    -0.14351
     0.09303
     0.15557
     0.41658
     0.65856
     0.74556
     0.73469
     0.88694
     1.03104
     1.12348
     1.21865
     1.21593
     1.28118
     1.33556
     1.26758
     1.31652
     1.27846
     1.06367
     0.84616
     0.69390
     0.58515
     0.47367
     0.17460
    -0.02660
    -0.19789
    -0.46434
    -0.57309
    -0.64922
    -0.72807
    -0.80963
    -0.88848
    -0.88848
    -0.95645
    -0.94830
    -0.97549
    -0.95374
    -0.88848
    -0.82051
    -0.74982
    -0.75254
    -0.71719
    -0.58125
    -0.57581
    -0.52687
    -0.51600
    -0.44259
    -0.42627
    -0.45074
    -0.29577
    -0.31480
    -0.23867
    -0.27130
    -0.24955
    -0.27674
    -0.27674
    -0.24683
    -0.23867
    -0.16526
    -0.23323
    -0.20061
    -0.22780
    -0.19245
    -0.21148
    -0.21692
    -0.25227
    -0.19789
    -0.20061
    -0.25227
    -0.19517
    -0.24411
    -0.24139
    -0.24955
    -0.24955
    -0.22780
    -0.20333
    -0.21420
    -0.21692
    -0.22236
    -0.21420
    -0.17342
    -0.20876
    -0.16254
    -0.16526
    -0.12448
    -0.13535
    -0.12176
    -0.11360
    -0.08913
    -0.12992
    -0.08370
    -0.09185
    -0.09457
    -0.04835
    -0.05107
    -0.05379
    -0.04563
    -0.01300
    -0.01844
    -0.01572
     0.00875
     0.02506
     0.00059
     0.03050
     0.03050
     0.01418
     0.06040
     0.02778
     0.07672
     0.07944
     0.11750
     0.05497
     0.10391
     0.09847
     0.07672
     0.04137
     0.08216
     0.08759
     0.04681
     0.06040
     0.01690
     0.01147
    -0.08641
    -0.01300
     0.24801
     0.36764
     0.84072
     1.53403
     2.41495
     2.95601
     2.95872
     2.70315
     2.90978
     4.18494
     2.95329
     2.01799
     2.15666
     2.57808
     2.68684
     2.50739
     2.20288
     1.49053
     1.19418
     0.25888
    -0.20061
    -0.83954
    -1.46216
    -1.26912
    -1.33166
    -1.14949
    -1.25009
    -0.83954
    -0.71447
    -1.14134
    -1.22290
    -0.86401
    -0.52415
    -0.45618
    -0.42627
    -0.46434
    -0.56766
    -0.63019
    -0.76341
    -0.79060
    -0.68729
    -0.62203
    -0.58125
    -0.55678
    -0.54590
    -0.52415
    -0.67913
    -0.81507
    -0.85314
    -0.81235
    -0.61931
    -0.61931
    -0.60300
    -0.66825
    -0.62203
    -0.71447
    -0.70632
    -0.77157
    -0.80692
    -0.84498
    -0.80420
    -0.70632
    -0.69272
    -0.76613
    -0.67641
    -0.55678
    -0.47249
    -0.36646
    -0.28217
    -0.25498
    -0.17886
    -0.15167
    -0.04835
     0.07944
     0.10119
     0.20722
     0.28879
     0.36220
     0.40842
     0.41658
     0.45736
     0.45464
     0.33229
     0.29695
     0.27791
     0.32142
     0.29423
     0.22898
     0.10934
     0.11206
     0.00059
    -0.10273
    -0.08913
    -0.11904
    -0.25498
    -0.25498
    -0.28217
    -0.34199
    -0.37462
    -0.38277
    -0.47521
    -0.46706
    -0.51056
    -0.50240
    -0.49696
    -0.48609
    -0.51600
    -0.52415
    -0.49696
    -0.42084
    -0.40996
    -0.47793
    -0.43171
    -0.37733
    -0.32568
    -0.30121
    -0.31208
    -0.30121
    -0.28761
    -0.27945
    -0.28217
    -0.23323
    -0.22780
    -0.26586
    -0.30936
    -0.22780
    -0.29577
    -0.36102
    -0.49696
    -0.40996
    -0.40724
    -0.42355
    -0.48881
    -0.48609
    -0.53503
    -0.53231
    -0.55406
    -0.54047
    -0.60844
    -0.57309
    -0.62475
    -0.68457
    -0.73623
    -0.74438
    -0.81507
    -0.85857
    -0.97821
    -1.00267
    -1.16037
    -1.25281
    -1.40507
    -1.47304
    -1.51926
    -1.68239
    -1.75037
    -1.85912
    -1.90262
    -1.82921
    -1.73133
    -1.60626
    -1.36429
    -1.25281
    -1.19300
    -0.98908
    -0.69816
    -0.51600
    -0.24955
    -0.11088
     0.24529
     0.54165
     0.82985
     0.99842
     1.18058
     1.40897
     1.57210
     1.70260
     1.69173
     1.64823
     1.86030
     1.99352
     1.94730
     1.93099
     1.71620
     1.48238
     1.35459
     1.33284
     1.26487
     1.03648
     0.84344
     0.70478
     0.65312
     0.57699
     0.49542
     0.33501
     0.46824
     0.55524
     0.53077
     0.48727
     0.53349
     0.40026
     0.43017
     0.54165
     1.30565
     2.74937
     4.16047
     5.32686
     5.56612
     4.53023
     4.72871
     4.60908
     2.93697
     2.41767
     3.11642
     4.11153
     3.45356
     3.55960
     3.34209
     2.10772
     1.09630
     0.13110
    -0.84226
    -1.44041
    -1.92165
    -2.12013
    -2.08479
    -1.95428
    -1.87271
    -1.82649
    -1.76396
    -1.73949
    -1.70958
    -1.64161
    -1.48935
    -1.42954
    -1.45945
    -1.35069
    -1.40235
    -1.33982
    -1.25825
    -1.25281
    -1.11687
    -0.97549
    -0.88576
    -0.80420
    -0.73079
    -0.60572
    -0.57309
    -0.53775
    -0.48337
    -0.39093
    -0.37733
    -0.32568
    -0.25770
    -0.30664
    -0.29577
    -0.29033
    -0.23867
    -0.26042
    -0.21420
    -0.25227
    -0.25770
    -0.27130
    -0.27945
    -0.23867
    -0.26586
    -0.24955
    -0.18701
    -0.17614
    -0.06466
    -0.06466
     0.07128
     0.03322
     0.17188
     0.18275
    -0.00213
     0.05497
     0.09303
     0.17460
     0.25344
     0.19091
     0.16372
     0.09575
     0.08216
     0.05497
     0.10119
    -0.01300
    -0.08913
    -0.20061
    -0.14079
    -0.11088
    -0.12448
    -0.17886
    -0.16798
    -0.15167
    -0.15711
    -0.13807
    -0.14079
    -0.16254
    -0.12992
    -0.18157
    -0.09185
    -0.07554
    -0.12992
    -0.12992
    -0.14079
    -0.11360
    -0.12720
    -0.11632
    -0.12176
    -0.13535
    -0.12176
    -0.14351
    -0.07282
    -0.14079
    -0.10817
    -0.18973
    -0.13535
    -0.14351
    -0.15982
    -0.18157
    -0.17886
    -0.17614
    -0.14079
    -0.17886
    -0.14623
    -0.13264
    -0.14623
    -0.19517
    -0.14623
    -0.12448
    -0.13264
    -0.16798
    -0.15982
    -0.10817
    -0.08098
    -0.12992
    -0.13807
    -0.15982
    -0.10273
    -0.18157
    -0.14623
    -0.15982
    -0.18701
    -0.16526
    -0.15711
    -0.24411
    -0.23323
    -0.19789
    -0.20333
    -0.20604
    -0.22508
    -0.28489
    -0.24411
    -0.26314
    -0.26586
    -0.29305
    -0.32024
    -0.31752
    -0.23867
    -0.23323
    -0.20876
    -0.16526
    -0.11632
    -0.08370
    -0.04291
     0.26976
     0.45464
     0.71293
     1.03376
     1.16971
     1.28662
     1.40353
     1.42528
     1.31652
     0.83528
     0.42473
     0.37308
     0.53349
     0.83257
     0.94676
     0.53349
     0.25073
    -0.01300
    -0.24955
    -0.42084
    -0.60028
    -0.60300
    -0.54590
    -0.29849
     0.05769
     0.07128
     0.06856
     0.15557
     0.39755
     0.66671
     0.93860
     0.92773
     0.55252
     1.36818
     2.05062
     2.42583
     3.03213
     1.40897
     0.08216
    -0.06466
     0.51446
     0.74284
     1.01473
     0.77003
     0.59330
     0.08487
    -0.45346
    -0.58125
    -0.46978
    -0.82051
    -1.48392
    -1.59267
    -1.40779
    -1.23922
    -1.07880
    -0.95917
    -0.95645
    -0.75254
    -0.55950
    -0.61116
    -0.56222
    -0.57853
    -0.58669
    -0.60844
    -0.58669
    -0.48881
    -0.41812
    -0.41268
    -0.34471
    -0.26586
    -0.27402
    -0.24411
    -0.24411
    -0.20333
    -0.21692
    -0.16254
    -0.12992
    -0.12720
    -0.11632
    -0.12448
    -0.12720
    -0.11632
    -0.11632
    -0.09729
    -0.10545
    -0.09457
    -0.05923
    -0.09185
    -0.08370
    -0.16526
    -0.12720
    -0.09185
    -0.04835
    -0.04019
    -0.07826
    -0.01844
    -0.04291
    -0.07554
    -0.04291
    -0.03476
    -0.05923
    -0.00757
    -0.06194
    -0.09457
    -0.02932
    -0.00213
     0.00331
     0.02778
    -0.01844
    -0.04019
    -0.08098
    -0.03747
    -0.01572
     0.01147
     0.00059
    -0.01300
    -0.00213
     0.00875
    -0.01572
     0.01690
    -0.04019
    -0.04019
    -0.04835
    -0.03204
     0.00059
    -0.06194
    -0.05379
    -0.05923
    -0.01572
    -0.07282
    -0.08098
    -0.06194
    -0.09457
    -0.09457
    -0.12720
    -0.10545
    -0.15711
    -0.12720
    -0.15167
    -0.14351
    -0.12176
    -0.19789
    -0.20061
    -0.21964
    -0.13535
    -0.19245
    -0.18429
    -0.15167
    -0.18701
    -0.13807
    -0.11088
    -0.09185
    -0.07554
    -0.12992
    -0.08641
    -0.06466
    -0.04835
     0.04409
     0.06312
     0.04409
     0.10934
     0.07400
     0.05769
     0.14197
     0.18275
     0.14469
     0.18819
     0.21810
     0.20994
     0.39211
     0.42745
     0.42202
     0.52261
     0.48183
     0.52533
     0.44648
     0.56883
     0.52805
     0.54436
     0.73469
     0.97938
     1.04464
     1.12892
     0.74828
    -0.01029
    -0.23051
    -0.12448
     0.13110
     0.34317
     0.57155
     0.29423
     0.03322
    -0.31208
    -0.36918
    -0.49968
    -0.53775
    -0.63835
    -0.66010
    -0.63563
    -0.43171
    -0.23595
    -0.14079
    -0.12448
    -0.10545
    -0.12176
    -0.39908
    -0.44259
    -0.48065
    -0.87761
    -0.89664
     0.69934
     2.54274
     1.28390
     0.62865
     2.02887
     1.77873
     1.40353
     1.61832
     1.96090
     0.85975
     0.38395
     0.69118
     1.21049
     1.47966
     1.24312
     0.75916
     0.27791
    -0.27674
    -0.66825
    -0.84770
    -1.05161
    -0.96461
    -0.86129
    -0.70088
    -0.57037
    -0.44531
    -0.26314
    -0.12720
    -0.04563
     0.03050
     0.01418
    -0.01029
     0.04137
    -0.01844
    -0.04291
    -0.00485
    -0.08913
    -0.14623
    -0.15711
    -0.18701
    -0.23323
    -0.26586
    -0.33111
    -0.27130
    -0.29577
    -0.25770
    -0.32839
    -0.37190
    -0.32024
    -0.33383
    -0.34743
    -0.30121
    -0.33927
    -0.26042
    -0.34471
    -0.23867
    -0.29577
    -0.34471
    -0.32296
    -0.34471
    -0.29305
    -0.31208
    -0.28217
    -0.32839
    -0.34743
    -0.30121
    -0.34199
    -0.28217
    -0.35015
    -0.35015
    -0.34471
    -0.32839
    -0.33111
    -0.34743
    -0.39637
    -0.38005
    -0.37190
    -0.33383
    -0.31208
    -0.40180
    -0.43443
    -0.36374
    -0.42899
    -0.40452
    -0.34199
    -0.43171
    -0.36646
    -0.43171
    -0.39093
    -0.41540
    -0.46434
    -0.45890
    -0.43443
    -0.45074
    -0.43171
    -0.45074
    -0.50784
    -0.45618
    -0.53503
    -0.45346
    -0.45074
    -0.50784
    -0.55678
    -0.59484
    -0.59484
    -0.51600
    -0.33111
    -0.10545
     0.12838
     0.37308
     0.63952
     0.95491
     1.12892
     1.16427
     1.28118
     1.37634
     1.44159
     0.97123
     0.30510
     0.42202
     0.57155
     0.57699
     0.41930
     0.69390
     0.19091
    -0.71719
    -1.15765
    -1.27184
    -1.27728
    -1.31806
    -1.31806
    -1.30719
    -1.15493
    -1.03258
    -0.79876
    -0.68729
    -0.52415
    -0.42084
    -0.34471
    -0.24139
    -0.21148
    -0.10001
    -0.01844
     0.06584
     0.10391
     0.12838
     0.22082
     0.25073
     0.34317
     0.30782
     0.18275
     0.10934
     0.14741
     0.16644
     0.08487
    -0.08913
    -0.11632
    -0.15711
    -0.17886
    -0.32839
    -0.49153
    -0.84770
    -1.25553
    -1.64433
    -1.64433
     0.38667
     2.53458
     2.81734
     1.60744
    -0.13535
     0.55796
     1.39809
     2.44214
     3.28499
     3.77982
     3.67651
     3.32849
     2.99951
     2.73850
     2.60527
     2.39864
     2.06693
     1.67542
     1.12348
     0.64496
     0.21538
    -0.15439
    -0.46706
    -0.67641
    -0.80963
    -0.89936
    -0.98092
    -0.93470
    -0.94286
    -0.86673
    -0.76885
    -0.73351
    -0.55678
    -0.43987
    -0.42355
    -0.38005
    -0.25498
    -0.13535
    -0.03204
    -0.03204
    -0.02116
    -0.03204
    -0.02388
     0.01690
     0.02234
    -0.02932
    -0.01300
    -0.08370
    -0.05379
     0.03050
    -0.06194
    -0.07826
    -0.02932
    -0.03747
    -0.09185
    -0.05379
    -0.04835
    -0.05651
    -0.02388
    -0.08098
     0.00059
    -0.00757
    -0.06738
    -0.08913
    -0.02932
    -0.06738
    -0.04291
    -0.12720
    -0.15711
    -0.13264
    -0.10001
    -0.16798
    -0.19789
    -0.17070
    -0.21148
    -0.17614
    -0.19245
    -0.18429
    -0.26042
    -0.24139
    -0.24411
    -0.14079
    -0.14079
    -0.22236
    -0.16798
    -0.20061
    -0.19789
    -0.23323
    -0.22780
    -0.25227
    -0.23323
    -0.22508
    -0.28761
    -0.31480
    -0.29849
    -0.32839
    -0.41268
    -0.36918
    -0.36374
    -0.43443
    -0.36646
    -0.40996
    -0.32296
    -0.39637
    -0.39908
    -0.37462
    -0.33655
    -0.31208
    -0.30392
    -0.25227
    -0.28217
    -0.20333
    -0.19789
    -0.20604
    -0.18429
    -0.18429
    -0.14079
    -0.20876
    -0.19245
    -0.25227
    -0.26586
    -0.25770
    -0.27945
    -0.32024
    -0.42355
    -0.44531
    -0.45890
    -0.52687
    -0.69544
    -0.79332
    -0.61116
    -0.42899
     0.01690
     0.45464
     0.85975
     1.50956
     2.35242
     2.60527
     1.43072
     1.36546
     2.53186
     1.46606
     1.68629
     1.45519
     1.38178
     1.33284
     1.17786
     0.69662
     0.11206
    -0.46706
    -1.06793
    -1.54373
    -1.99778
    -2.26423
    -2.33492
    -2.30230
    -2.20442
    -2.03857
    -1.90806
    -1.69599
    -1.48935
    -1.26912
    -1.12502
    -0.91567
    -0.85042
    -0.71447
    -0.57853
    -0.52959
    -0.39637
    -0.34199
    -0.26042
    -0.16254
    -0.14623
    -0.15439
    -0.08913
    -0.05651
    -0.02660
     0.16372
     0.47911
     1.06095
     1.39809
     1.53403
     1.46606
     1.65095
     1.84399
     1.97721
     2.03703
     2.12403
     1.94730
     2.13219
     2.06965
     1.99081
     1.83855
     1.58297
     1.24312
     0.94132
     0.65040
     0.53349
     0.06040
    -0.16798
    -0.37462
    -0.46978
    -0.52959
    -0.46162
    -0.53503
    -0.43443
    -0.43443
    -0.67097
    -0.41540
     0.46008
     0.06312
     0.03322
    -0.10817
     0.19635
     0.36220
     0.40570
     0.30782
     0.32142
     0.59874
     0.66943
     0.57155
     0.43561
     0.23441
     0.06584
     0.11206
     0.05225
    -0.01300
    -0.06194
    -0.15167
    -0.20333
    -0.31208
    -0.30121
    -0.31208
    -0.33655
    -0.32296
    -0.37190
    -0.40724
    -0.32568
    -0.13807
    -0.20061
    -0.33655
    -0.25770
    -0.25498
    -0.29849
    -0.20876
    -0.20061
    -0.21692
    -0.23051
    -0.22780
    -0.26314
    -0.30392
    -0.30121
    -0.34471
    -0.32568
    -0.34471
    -0.41268
    -0.43987
    -0.41268
    -0.43443
    -0.46706
    -0.42084
    -0.45074
    -0.41540
    -0.44531
    -0.48609
    -0.49425
    -0.51600
    -0.57037
    -0.49153
    -0.49968
    -0.48881
    -0.45890
    -0.47793
    -0.49425
    -0.46706
    -0.47521
    -0.43715
    -0.46706
    -0.45618
    -0.45346
    -0.38277
    -0.31752
    -0.38005
    -0.34743
    -0.31208
    -0.32296
    -0.25227
    -0.22236
    -0.22780
    -0.20876
    -0.19789
    -0.15439
    -0.19789
    -0.12448
    -0.14079
    -0.11088
    -0.14895
    -0.05107
    -0.04291
    -0.15982
    -0.12992
    -0.09729
    -0.02388
    -0.08370
    -0.11904
    -0.04563
    -0.04291
    -0.05107
    -0.04019
     0.00059
    -0.02388
    -0.05923
    -0.02932
     0.02234
    -0.03747
    -0.08370
     0.04137
     0.09303
     0.23985
     0.37851
     0.42745
     0.47095
     0.43833
     0.36492
     0.32685
     0.57971
     0.78906
     1.09630
     1.30565
     1.53403
     1.84942
     1.96090
     2.01256
     1.89836
     1.35187
     1.36546
     1.57482
     1.24583
     0.67215
     0.08487
     0.38939
     0.54165
     0.63137
     0.77547
     0.77003
     0.05497
    -0.85314
    -1.07608
    -1.56820
    -1.73949
    -1.42410
    -1.07880
    -0.78788
    -0.77973
    -0.81779
    -0.55406
    -0.21148
     0.12838
     0.57427
     0.75644
     0.58787
     0.36492
     0.60418
     1.00385
     1.15339
     1.37090
     1.57754
     1.67542
     1.68357
     1.58841
     1.28118
     1.01201
     0.71293
     0.28879
     0.09031
    -0.12176
    -0.36374
    -0.49696
    -0.58941
    -0.58941
    -0.65466
    -0.71991
    -0.77157
    -0.71991
    -0.66010
    -0.57309
    -0.56494
    -0.57037
    -0.49153
    -0.44802
    -0.33927
    -0.29033
    -0.27130
    -0.25498
    -0.20061
    -0.15439
    -0.17886
    -0.13535
    -0.14623
    -0.07554
    -0.08913
    -0.07826
    -0.12448
    -0.12448
    -0.13807
    -0.14079
    -0.10545
    -0.11904
    -0.17614
    -0.20061
    -0.12992
    -0.11360
    -0.15439
    -0.15711
    -0.20604
    -0.15982
    -0.15167
    -0.12448
    -0.11088
    -0.16254
    -0.17886
    -0.16254
    -0.15439
    -0.17614
    -0.11904
    -0.19789
    -0.19245
    -0.21148
    -0.25770
    -0.28217
    -0.33927
    -0.29577
    -0.23595
    -0.27402
    -0.28489
    -0.35286
    -0.36102
    -0.38005
    -0.38005
    -0.28761
    -0.33655
    -0.30664
    -0.37733
    -0.34743
    -0.28489
    -0.33927
    -0.36918
    -0.36646
    -0.32839
    -0.29577
    -0.31752
    -0.30392
    -0.35015
    -0.37733
    -0.35286
    -0.32568
    -0.32024
    -0.35558
    -0.40452
    -0.37462
    -0.31480
    -0.35015
    -0.36374
    -0.39093
    -0.38821
    -0.33111
    -0.31208
    -0.35558
    -0.31480
    -0.37190
    -0.34471
    -0.24955
    -0.22780
    -0.23323
    -0.24139
    -0.22508
    -0.12720
    -0.20876
    -0.15439
    -0.14351
    -0.15167
    -0.15167
    -0.21148
    -0.05923
    -0.06466
    -0.03476
    -0.10273
    -0.10545
    -0.06466
    -0.07826
    -0.13807
    -0.10817
    -0.12176
    -0.03747
    -0.08641
    -0.09729
    -0.04835
    -0.04291
    -0.05379
    -0.07010
    -0.13264
    -0.10817
    -0.12720
    -0.19789
    -0.15711
    -0.07282
    -0.15439
    -0.17342
    -0.15711
    -0.18157
    -0.20604
    -0.27402
    -0.31480
    -0.37733
    -0.42355
    -0.53503
    -0.72263
    -1.05161
    -1.22562
    -1.34253
    -1.16309
    -0.95917
    -0.95917
    -0.89664
    -0.26858
     0.63681
     2.38232
     4.58189
     4.69880
     2.59711
     1.63191
     1.93371
     2.78744
     3.98102
     4.87281
     5.15829
     4.84834
     4.04627
     3.04029
     2.42854
     1.86030
     1.09901
     0.47095
    -0.05923
    -0.25498
    -0.53231
    -0.80963
    -0.97277
    -1.01627
    -0.96189
    -0.96733
    -0.89664
    -0.89120
    -0.73079
    -0.61931
    -0.49153
    -0.49153
    -0.42355
    -0.30936
    -0.22508
    -0.20876
    -0.21692
    -0.14351
    -0.07010
    -0.04563
    -0.03747
    -0.03476
    -0.00213
    -0.07010
    -0.00213
    -0.00485
    -0.03476
    -0.04563
    -0.08641
    -0.07282
    -0.07010
    -0.01572
    -0.07554
    -0.01844
    -0.10273
    -0.01300
    -0.10273
    -0.05651
    -0.05651
    -0.13807
    -0.08913
    -0.04019
    -0.07554
    -0.08913
    -0.05651
    -0.09185
    -0.09185
    -0.10817
    -0.14623
    -0.14079
    -0.17070
    -0.16526
    -0.17342
    -0.21692
    -0.23595
    -0.26314
    -0.32296
    -0.37190
    -0.35015
    -0.48609
    -0.51328
    -0.56222
    -0.54047
    -0.60028
    -0.65194
    -0.73079
    -0.75526
    -0.74166
    -0.80148
    -0.85042
    -0.91839
    -0.94014
    -1.08968
    -1.08424
    -1.10055
    -1.22834
    -1.39419
    -1.45129
    -1.61714
    -1.73133
    -1.82106
    -1.93797
    -2.06847
    -2.20714
    -2.27239
    -2.43824
    -2.47630
    -2.40018
    -2.25064
    -2.17451
    -1.94884
    -1.78843
    -1.71230
    -1.58451
    -1.35885
    -1.18212
    -0.92383
    -0.70632
    -0.40996
    -0.09457
     0.07128
     0.22898
     0.38667
     0.60690
     0.65856
     0.72653
     0.72109
     0.70206
     0.81353
     0.91957
     0.91413
     0.82713
     0.68575
     0.50902
     0.53077
     0.58515
     0.41930
     0.25073
     0.13925
     0.07944
     0.08216
     0.07128
     0.06856
     0.16100
     0.15828
     0.17188
     0.20451
     0.22626
     0.37851
     0.45464
     0.51989
     0.60146
     0.64496
     0.65312
     0.70478
     0.70206
     0.69934
     0.60146
     0.57155
     0.53893
     0.37308
     0.28607
     0.13110
     0.01962
    -0.10001
    -0.27945
    -0.40452
    -0.49968
    -0.57037
    -0.55678
    -0.41540
    -0.34199
    -0.29305
    -0.26858
    -0.06738
     0.13925
     0.37579
     0.57427
     0.82713
     0.74284
     0.65584
     0.76459
     0.84616
     0.78363
     1.17514
     1.40897
     1.91196
     2.09140
     1.68085
     1.26215
     1.18874
     1.52860
     1.65095
     1.78689
     1.77873
     1.64007
     1.49597
     1.53675
     1.64279
     1.84942
     2.04518
     2.01256
     1.95274
     1.65366
     1.43887
     1.26758
     1.15067
     1.07454
     0.96579
     0.90869
     0.83528
     0.63952
     0.40570
     0.22354
     0.04681
    -0.06466
    -0.22236
    -0.47521
    -0.89120
    -0.95917
    -0.89120
    -0.92383
    -1.22018
    -1.36700
    -1.43226
    -1.44857
    -1.31263
    -1.26912
    -1.36429
    -1.44585
    -1.48392
    -1.41322
    -1.32622
    -1.30719
    -1.19300
    -1.11687
    -0.94558
    -0.96733
    -0.93198
    -0.83410
    -0.76341
    -0.74982
    -0.65466
    -0.58125
    -0.53503
    -0.50512
    -0.43715
    -0.41812
    -0.32024
    -0.30936
    -0.21148
    -0.26314
    -0.28217
    -0.24139
    -0.26042
    -0.26586
    -0.20876
    -0.20604
    -0.21964
    -0.17342
    -0.19245
    -0.14351
    -0.17886
    -0.21692
    -0.11632
    -0.14351
    -0.12176
    -0.13264
    -0.18701
    -0.15982
    -0.07282
    -0.15711
    -0.08370
    -0.10545
    -0.11088
    -0.07282
    -0.11904
    -0.10001
    -0.18157
    -0.15711
    -0.13807
    -0.12992
    -0.17886
    -0.20333
    -0.25498
    -0.24955
    -0.30936
    -0.31480
    -0.31752
    -0.33383
    -0.39093
    -0.43171
    -0.50512
    -0.46978
    -0.52415
    -0.55134
    -0.56494
    -0.54047
    -0.53231
    -0.61931
    -0.70088
    -0.77973
    -0.77157
    -0.82867
    -0.77429
    -0.79604
    -0.77429
    -0.81779
    -0.88848
    -0.82051
    -0.72263
    -0.58125
    -0.36102
     0.41386
     0.63137
     0.43561
     0.12838
     0.20451
     0.82713
     1.22408
     1.27302
     1.34643
     1.75698
     2.15938
     2.49652
     3.18167
     3.19799
     3.33665
     3.86955
     3.89946
     3.53241
     3.44268
     3.31762
     2.99135
     3.21974
     3.28771
     3.14633
     2.95872
     2.44758
     1.83039
     1.33556
     1.13436
     0.71837
     0.31054
    -0.17614
    -0.45618
    -0.56222
    -0.66825
    -0.77429
    -0.82051
    -0.90208
    -0.84770
    -0.90480
    -0.89936
    -0.86129
    -0.88033
    -0.84498
    -0.80420
    -0.70904
    -0.71719
    -0.74438
    -0.71176
    -0.63563
    -0.54047
    -0.42899
    -0.33655
    -0.32568
    -0.18157
    -0.11904
     0.00059
    -0.03204
    -0.06466
    -0.09185
     0.00059
     0.16644
     0.20179
     0.16644
     0.16916
     0.23441
     0.15285
     0.07944
     0.06856
    -0.02660
    -0.07554
    -0.11632
    -0.17614
    -0.14623
    -0.16254
    -0.14895
    -0.15982
    -0.21420
    -0.27130
    -0.30392
    -0.35830
    -0.29849
    -0.29305
    -0.24683
    -0.14079
    -0.23051
    -0.26858
    -0.26586
    -0.27402
    -0.20604
    -0.09457
    -0.18157
    -0.21148
    -0.11088
    -0.10001
    -0.14623
    -0.17886
    -0.21148
    -0.21420
    -0.20333
    -0.16526
    -0.18973
    -0.17886
    -0.17886
    -0.26586
    -0.24955
    -0.24411
    -0.26858
    -0.29849
    -0.32024
    -0.29305
    -0.26042
    -0.33927
    -0.31480
    -0.34199
    -0.42899
    -0.46162
    -0.63563
    -1.12231
    -1.56276
    -1.53557
    -1.45129
    -1.35341
    -1.44313
    -1.50295
    -1.60898
    -1.66880
    -1.79387
    -1.85912
    -1.89990
    -1.76396
    -1.64433
    -1.40235
    -1.21747
    -1.13862
    -1.01355
    -0.82051
    -0.77429
    -0.72535
    -0.62747
    -0.69000
    -0.79876
    -0.75254
    -0.72807
    -0.73894
    -0.76341
    -0.66010
    -0.55406
    -0.44259
    -0.46978
    -0.40724
    -0.20333
    -0.15711
    -0.08641
     0.08216
     0.24257
     0.29423
     0.25888
     0.34861
     0.42473
     0.49814
     0.59874
     0.52805
     0.47367
     0.51446
     0.71565
     0.83257
     0.99026
     1.02561
     1.16971
     0.95220
     0.67215
     0.81353
     1.15067
     1.29749
     1.46334
     1.84671
     1.84671
     1.36275
     1.33012
     1.52860
     1.48238
     1.44431
     1.56122
     1.76786
     1.55579
     1.25671
     1.25399
     1.20505
     1.09358
     0.98754
     0.88694
     0.84888
     0.76187
     0.65040
     0.61234
     0.43289
     0.37036
     0.17732
     0.11206
     0.05225
     0.02234
    -0.05379
    -0.08913
    -0.10545
    -0.11904
    -0.11360
    -0.13535
    -0.11088
    -0.15982
    -0.19789
    -0.25227
    -0.18429
    -0.17070
    -0.18157
    -0.25227
    -0.27402
    -0.26586
    -0.38549
    -0.37190
    -0.27402
    -0.21148
    -0.00757
     0.03865
    -0.14079
    -0.21692
    -0.14895
    -0.12176
     0.06312
     0.13110
     0.02506
    -0.07826
    -0.04835
    -0.01572
    -0.01300
    -0.02660
     0.08759
     0.07400
    -0.02388
    -0.11360
    -0.15167
    -0.19517
    -0.14079
    -0.15439
    -0.08913
    -0.07282
    -0.03476
    -0.09457
    -0.09185
    -0.14351
    -0.12176
    -0.10273
    -0.10817
    -0.03204
    -0.11088
    -0.20604
    -0.20333
    -0.14623
    -0.00213
    -0.06194
    -0.03747
    -0.10273
    -0.05379
    -0.07010
    -0.03476
    -0.12992
    -0.19245
    -0.31208
    -0.36102
    -0.50512
    -0.46434
    -0.28489
    -0.21148
     0.12022
     0.39211
     0.44377
    -0.05379
     0.39483
    -0.36918
     0.09303
     1.66182
     1.53947
     0.61506
    -0.06738
     0.10391
     0.51446
     0.50358
     0.36764
    -0.13535
     0.18004
     0.18275
    -0.42355
    -0.43443
    -0.49153
    -0.82867
    -1.15493
    -0.94558
    -0.73351
    -0.77973
    -0.88033
    -0.83954
    -0.37462
    -0.43443
    -0.63563
    -0.65466
    -0.62475
    -0.59484
    -0.71176
    -0.83954
    -0.71991
    -0.65194
    -0.61116
    -0.61931
    -0.65466
    -0.67097
    -0.67641
    -0.72807
    -0.61116
    -0.53503
    -0.55406
    -0.60844
    -0.54047
    -0.45074
    -0.47249
    -0.43715
    -0.43715
    -0.37190
    -0.43443
    -0.42084
    -0.39637
    -0.34743
    -0.30392
    -0.33655
    -0.30664
    -0.25227
    -0.30121
    -0.25770
    -0.24139
    -0.12992
    -0.19245
    -0.20061
    -0.22508
    -0.21692
    -0.23323
    -0.26314
    -0.20604
    -0.28217
    -0.34199
    -0.37462
    -0.27945
    -0.18157
    -0.27945
    -0.31752
    -0.36374
    -0.43171
    -0.43171
    -0.54319
    -0.46706
    -0.16798
     0.06312
     0.40026
     0.82713
     1.19689
     1.31924
     1.54491
     1.67813
     1.89564
     1.74883
     0.63681
     0.86519
     1.18330
     2.09412
     1.73795
     1.63463
     1.10445
     0.55796
     0.04137
    -0.20876
    -0.53231
    -0.71447
    -0.95645
    -0.95645
    -0.98908
    -1.03530
    -1.06793
    -0.98364
    -0.95102
    -0.86945
    -0.81779
    -0.77157
    -0.63835
    -0.47793
    -0.36102
    -0.27674
    -0.18157
    -0.11904
    -0.03747
     0.03593
     0.05225
     0.15013
     0.13381
     0.15828
     0.24529
     0.32957
     0.23169
     0.32957
     0.28607
     0.29695
     0.34589
     0.39483
     0.26704
     0.25888
     0.32957
     0.30510
     0.25616
     0.35676
     0.30782
     0.29967
     0.25344
     0.22898
     0.25073
     0.21538
     0.17460
     0.19363
     0.16916
     0.15285
     0.14197
     0.07672
     0.12294
     0.10934
     0.12566
     0.09847
     0.10119
     0.08216
     0.07128
     0.12566
     0.12838
     0.16100
     0.22082
     0.24801
     0.26976
     0.40298
     0.35404
     0.49542
     0.48999
     0.45736
     0.42202
     0.38939
     0.41930
     0.35948
     0.31870
     0.26704
     0.19363
    -0.04563
    -0.18429
    -0.15711
     0.35948
     0.60418
     0.65856
     0.90597
     0.86247
     0.72925
     0.51446
     0.75916
     0.72109
     0.65584
     0.60962
     0.62865
     0.69390
     0.47095
     0.47367
     0.37036
     0.00059
    -0.08370
    -0.36102
    -0.46978
    -0.66282
    -0.68185
    -0.71991
    -0.60844
    -0.44802
    -0.54319
    -0.55134
    -0.38549
    -0.26858
    -0.15167
    -0.14895
    -0.17614
    -0.16254
    -0.22508
    -0.29305
    -0.33927
    -0.40180
    -0.39365
    -0.42627
    -0.45074
    -0.49968
    -0.54319
    -0.57037
    -0.57309
    -0.54862
    -0.61388
    -0.64106
    -0.68185
    -0.73351
    -0.70088
    -0.74710
    -0.71447
    -0.66010
    -0.70632
    -0.58669
    -0.61659
    -0.53231
    -0.27402
    -0.10273
     0.01418
     0.12566
     0.10934
     0.17732
     0.19635
     0.32957
     0.47911
     0.53621
     0.48727
     0.26976
     0.22626
     0.29967
     0.31054
     0.26432
     0.14197
    -0.11904
    -0.29577
    -0.46162
    -0.46162
    -0.54047
    -0.53503
    -0.56766
    -0.56766
    -0.51328
    -0.44259
    -0.46706
    -0.46978
    -0.48881
    -0.43715
    -0.35558
    -0.28761
    -0.24683
    -0.25227
    -0.24683
    -0.21420
    -0.17070
    -0.17886
    -0.19517
    -0.19517
    -0.17886
    -0.15167
    -0.20876
    -0.19517
    -0.24139
    -0.24139
    -0.27674
    -0.27402
    -0.28217
    -0.45346
    -0.66282
    -0.67641
    -0.74438
    -0.68457
    -0.57037
    -0.35015
    -0.00213
     0.38395
     0.47095
     0.67487
     1.02017
     0.91413
     0.34861
     0.36764
     0.94948
     1.02017
     1.43072
     1.72164
     1.81136
     1.76786
     1.55579
     1.24040
     1.23496
     1.25943
     1.19961
     1.09358
     1.13164
     0.96035
     0.98210
     1.13980
     1.04736
     1.04192
     0.86519
     0.86519
     0.78634
     0.65040
     0.57427
     0.46280
     0.33501
     0.13381
     0.05769
     0.08216
     0.00875
     0.00603
    -0.08641
    -0.12992
    -0.09185
    -0.06194
    -0.09457
    -0.10001
    -0.07554
     0.01690
     0.16372
     0.40298
     0.47095
     0.15557
     0.08759
     0.11206
     0.14741
     0.15828
     0.15013
     0.11206
     0.10119
     0.06856
    -0.09185
    -0.13807
    -0.24955
    -0.18973
    -0.33655
    -0.37733
    -0.46978
    -0.52415
    -0.54047
    -0.54862
    -0.56222
    -0.61659
    -0.64922
    -0.40452
     0.38667
     1.22136
     1.43072
     1.26487
     1.00385
     0.60962
     0.41386
     0.53077
     0.84072
     1.10173
     1.19689
     1.18058
     0.95763
     0.58787
     0.21538
    -0.10001
    -0.49425
    -0.80148
    -0.95645
    -1.08152
    -1.07337
    -1.13046
    -1.21203
    -1.18484
    -1.03530
    -0.82323
    -0.86673
    -0.89664
    -0.89392
    -0.83954
    -0.62747
    -0.54862
    -0.50512
    -0.45890
    -0.39637
    -0.31752
    -0.31208
    -0.27130
    -0.28761
    -0.22236
    -0.27674
    -0.32296
    -0.35558
    -0.33927
    -0.26314
    -0.14079
    -0.05107
    -0.03747
     0.03322
     0.14197
     0.17460
     0.18547
     0.21810
     0.32414
     0.42202
     0.34861
     0.29151
     0.31326
     0.22354
     0.26704
     0.34045
     0.24257
     0.05225
    -0.13264
    -0.26858
    -0.37462
    -0.37733
    -0.42899
    -0.53503
    -0.57581
    -0.60028
    -0.58941
    -0.54862
    -0.55950
    -0.55406
    -0.49968
    -0.39637
    -0.37462
    -0.32839
    -0.23323
    -0.29849
    -0.24955
    -0.23867
    -0.10545
    -0.15439
    -0.11904
    -0.16254
    -0.09457
    -0.19789
    -0.20876
    -0.28761
    -0.38549
    -0.46978
    -0.61931
    -0.64378
    -0.71176
    -0.74166
    -0.75526
    -0.67913
    -0.42627
    -0.45890
    -0.38277
    -0.20876
     0.00059
    -0.18429
    -0.26314
    -0.22236
    -0.13807
    -0.15711
    -0.19517
    -0.01300
    -0.35286
    -0.51056
    -0.72535
    -0.85586
    -1.03530
    -1.33438
    -1.66064
    -1.95156
    -2.17995
    -2.26967
    -2.35939
    -2.52253
    -2.50349
    -2.36755
    -2.11469
    -1.93797
    -1.78843
    -1.53557
    -1.30175
    -1.08152
    -0.74166
    -0.44259
    -0.14351
     0.13110
     0.45192
     0.72925
     1.09630
     1.27302
     1.58297
     1.87389
     1.97721
     2.00984
     2.04246
     2.09956
     2.26541
     2.64062
     2.95872
     2.90978
     2.93154
     2.46117
     2.40951
     2.43398
     2.46117
     2.34970
     2.03975
     1.82495
     1.76786
     1.90108
     1.91468
     1.99624
     2.06965
     2.16209
     1.54491
     1.13708
     0.54165
     0.48455
     0.57155
     0.63681
     0.71837
     0.59874
     0.35404
     0.18547
    -0.13807
    -0.52687
    -0.74438
    -0.85586
    -0.98364
    -1.19843
    -1.41594
    -1.24465
    -1.10871
    -1.08152
    -1.07065
    -0.99180
    -0.93198
    -0.84770
    -0.65738
    -0.45890
    -0.39093
    -0.43443
    -0.30392
    -0.32839
    -0.18701
    -0.13535
    -0.08370
    -0.03747
     0.01147
     0.00331
    -0.05107
    -0.03204
    -0.08370
    -0.11088
    -0.15711
    -0.14079
    -0.12720
    -0.17614
    -0.19789
    -0.21148
    -0.19789
    -0.20604
    -0.21964
    -0.20876
    -0.15982
    -0.20604
    -0.16798
    -0.15711
    -0.18429
    -0.23051
    -0.27130
    -0.22508
    -0.23323
    -0.20604
    -0.21964
    -0.19789
    -0.18973
    -0.20061
    -0.26858
    -0.23595
    -0.20604
    -0.25498
    -0.21692
    -0.16798
    -0.05379
     0.02778
     0.08759
     0.22898
     0.34589
     0.54708
     0.57699
     0.72653
     0.74828
     0.82169
     0.84888
     0.88150
     0.58243
     0.42202
     0.69118
     0.84888
     0.72381
     0.31054
    -0.04019
    -0.27945
    -0.23323
     0.03593
     0.00603
    -0.13264
    -0.31208
    -0.38277
    -0.32839
    -0.41268
    -0.34471
    -0.23595
    -0.13535
    -0.04019
     0.01418
     0.01418
    -0.02388
    -0.01572
    -0.04019
    -0.01572
    -0.07826
    -0.12720
    -0.15711
    -0.16526
    -0.17342
    -0.25227
    -0.21964
    -0.20604
    -0.23051
    -0.22236
    -0.17886
    -0.11632
    -0.14895
    -0.17342
    -0.16798
    -0.12448
    -0.13264
    -0.10545
    -0.11632
    -0.14079
    -0.12448
    -0.13264
    -0.12176
    -0.09185
    -0.12176
    -0.15982
    -0.10001
    -0.05651
    -0.13264
    -0.11904
    -0.17614
    -0.13535
    -0.08913
    -0.10273
    -0.10001
    -0.10273
    -0.10545
    -0.06194
    -0.12720
    -0.10273
    -0.07010
    -0.09729
    -0.11360
    -0.08913
    -0.11088
    -0.10273
    -0.09457
    -0.09457
    -0.11904
    -0.10545
    -0.11088
    -0.10545
    -0.09457
    -0.13264
    -0.16798
    -0.11904
    -0.14351
    -0.10817
    -0.10273
    -0.10001
    -0.16798
    -0.14351
    -0.17886
    -0.11904
    -0.11360
    -0.11360
    -0.11088
    -0.12176
    -0.05923
    -0.10545
    -0.03204
     0.00603
    -0.03747
    -0.02660
    -0.08913
    -0.27402
    -0.50240
    -0.89120
    -1.51926
    -2.26423
    -2.79985
    -3.47413
    -2.48718
     0.49271
     4.07074
     4.17678
     1.77873
    -0.04563
    -0.25227
     0.56883
     1.86302
     3.15720
     3.93208
     4.20397
     3.99733
     3.66019
     3.43453
     2.91250
     2.18928
     1.61288
     0.79722
     0.14741
    -0.33927
    -0.67913
    -0.84226
    -0.98092
    -1.08968
    -1.05433
    -0.99724
    -0.96189
    -0.94558
    -0.92927
    -0.92111
    -0.77973
    -0.70632
    -0.64106
    -0.53231
    -0.56494
    -0.47793
    -0.40996
    -0.36646
    -0.40724
    -0.42627
    -0.39908
    -0.37462
    -0.31752
    -0.30664
    -0.35015
    -0.35830
    -0.28761
    -0.26042
    -0.21964
    -0.24411
    -0.25770
    -0.19245
    -0.13807
    -0.09185
    -0.04019
    -0.04563
    -0.01300
     0.01147
     0.07944
     0.14197
     0.10934
     0.19635
     0.16100
     0.11478
     0.14741
     0.09575
     0.04409
     0.06312
     0.02234
     0.04953
     0.23169
     0.33501
     0.39211
     0.38395
     0.34861
     0.29151
     0.27520
     0.37579
     0.47639
     0.45192
     0.55252
     0.42745
     0.36764
     0.25888
     0.14741
     0.02506
    -0.27945
    -0.37733
    -0.59212
    -0.56494
    -0.60300
    -0.76341
    -0.93470
    -0.97549
    -0.92927
    -0.91839
    -0.86673
    -0.88576
    -0.79332
    -0.76341
    -0.63291
    -0.57853
    -0.42084
    -0.31208
    -0.31208
    -0.28761
    -0.16798
    -0.11632
    -0.08098
    -0.09457
    -0.10001
    -0.06194
    -0.02932
     0.01690
     0.01690
     0.02778
    -0.04835
    -0.04291
    -0.00485
     0.00875
     0.02778
    -0.01844
    -0.00485
    -0.00485
     0.01962
    -0.02116
    -0.01300
    -0.01029
     0.03865
     0.01690
     0.02234
    -0.01844
    -0.02388
    -0.00213
    -0.04563
     0.04409
    -0.00485
    -0.03476
    -0.00485
    -0.04563
    -0.07282
    -0.02388
    -0.05651
    -0.13807
    -0.08641
    -0.07826
    -0.07826
    -0.05379
    -0.12992
    -0.11088
    -0.11360
    -0.05651
    -0.04019
    -0.00485
    -0.00757
    -0.04835
     0.00603
    -0.04291
     0.01962
     0.03322
     0.00059
    -0.02660
    -0.03476
    -0.05107
    -0.09457
    -0.10817
    -0.10273
    -0.11904
    -0.14079
    -0.27130
    -0.27130
    -0.32568
    -0.26586
    -0.22780
    -0.17614
    -0.07826
     0.03322
     0.14469
     0.27520
     0.29151
     0.30238
     0.33229
     0.27248
     0.12838
     0.13925
     0.26976
     0.32685
     0.27520
     0.63409
     0.75644
     0.95491
     0.75372
     0.60146
     0.06584
     0.27791
     0.95763
     1.16155
     1.36003
     1.19961
     1.00657
     1.08542
     1.22952
     1.89293
     2.43670
     2.54274
     2.84725
     2.91250
     2.61615
     2.26541
     2.01528
     2.14306
     1.80592
     1.56394
     1.95546
     1.58841
     1.52044
     1.39265
     0.39483
    -0.00213
     0.93860
    -0.33927
    -0.61931
    -1.00539
    -0.97005
    -1.16853
    -1.16581
    -1.10327
    -1.10055
    -1.06521
    -1.07337
    -1.03258
    -1.03802
    -1.04074
    -1.04346
    -1.08424
    -1.05433
    -0.97277
    -0.87489
    -0.81507
    -0.76885
    -0.66282
    -0.60572
    -0.57037
    -0.49968
    -0.47249
    -0.43715
    -0.40724
    -0.43443
    -0.42084
    -0.36918
    -0.38821
    -0.40724
    -0.42627
    -0.47249
    -0.50240
    -0.50784
    -0.52415
    -0.55950
    -0.54319
    -0.56494
    -0.58125
    -0.58397
    -0.60844
    -0.60300
    -0.65738
    -0.55678
    -0.46434
    -0.25770
    -0.64922
    -0.62747
    -0.61116
    -0.56766
    -0.48609
    -0.51600
    -0.43987
    -0.51872
    -0.42627
    -0.49696
    -0.49696
    -0.43987
    -0.55950
    -0.49968
    -0.44802
    -0.40452
    -0.48609
    -0.40180
    -0.42627
    -0.40180
    -0.37190
    -0.35015
    -0.28217
    -0.31208
    -0.27945
    -0.26858
    -0.22780
    -0.19517
    -0.25770
    -0.22780
    -0.26586
    -0.20604
    -0.19517
    -0.20061
    -0.17070
    -0.20333
    -0.22236
    -0.28217
    -0.24139
    -0.23595
    -0.26586
    -0.29305
    -0.33111
    -0.27945
    -0.31752
    -0.39908
    -0.30121
    -0.36646
    -0.38549
    -0.38005
    -0.39093
    -0.44531
    -0.45346
    -0.45074
    -0.43443
    -0.42355
    -0.47249
    -0.43987
    -0.49968
    -0.47521
    -0.43171
    -0.43987
    -0.39365
    -0.36646
    -0.36102
    -0.33927
    -0.27130
    -0.22508
    -0.20061
    -0.08370
    -0.05651
     0.07944
     0.12838
     0.27248
     0.33229
     0.31598
     0.48183
     0.53077
     0.52805
     0.60962
     0.63137
     0.66399
     0.65040
     0.66671
     0.62049
     0.59059
     0.59330
     0.60418
     0.46824
     0.45464
     0.38123
     0.37851
     0.32685
     0.35132
     0.27520
     0.27791
     0.21810
     0.26432
     0.36492
     0.40026
     0.28607
     0.27248
     0.28335
     0.52805
     0.50630
     0.55524
     0.82713
     0.98210
     0.92229
     0.78634
     0.65040
     0.73197
     0.80538
     0.89238
     0.84072
     0.90597
     0.89238
     0.87063
     0.83257
     0.65856
     0.50630
     0.46008
     0.38123
     0.13381
     0.07128
     0.00875
     0.00603
    -0.08098
     0.08216
     1.27302
     1.33556
     0.34861
     0.19363
     0.26976
     0.65584
     1.22952
     1.89293
     2.49380
     2.92882
     2.46117
     2.49380
     1.99624
     0.45192
     0.09303
     0.49814
     0.77547
     0.99570
     0.79450
     0.27791
    -0.41812
    -0.98908
    -1.44857
    -1.71502
    -1.85640
    -1.88359
    -1.85640
    -1.76396
    -1.58723
    -1.41866
    -1.27184
    -1.07065
    -0.92655
    -0.85314
    -0.73079
    -0.67913
    -0.57581
    -0.51600
    -0.52415
    -0.49153
    -0.40996
    -0.41812
    -0.43715
    -0.41812
    -0.36918
    -0.36646
    -0.34471
    -0.27945
    -0.32839
    -0.31480
    -0.29305
    -0.32296
    -0.29305
    -0.28217
    -0.29577
    -0.25770
    -0.24683
    -0.17886
    -0.24411
    -0.24955
    -0.28761
    -0.23867
    -0.24683
    -0.24955
    -0.23051
    -0.30664
    -0.26858
    -0.28489
    -0.24955
    -0.32024
    -0.32024
    -0.37462
    -0.30392
    -0.34743
    -0.31480
    -0.35558
    -0.38277
    -0.37190
    -0.35558
    -0.36918
    -0.34199
    -0.31480
    -0.33383
    -0.26042
    -0.22780
    -0.20604
    -0.19517
    -0.15439
    -0.09729
     0.01690
     0.10391
     0.11478
     0.22626
     0.22626
     0.34861
     0.37036
     0.43017
     0.51718
     0.42202
     0.43561
     0.51446
     0.46552
     0.50630
     0.42745
     0.44377
     0.46280
     0.49542
     0.39755
     0.39211
     0.26160
     0.23713
     0.20994
     0.24529
     0.25616
     0.18275
     0.12294
     0.05769
    -0.06466
    -0.13535
    -0.16526
    -0.16798
    -0.30664
    -0.34743
    -0.32024
    -0.16798
     0.02778
     0.19635
     0.35948
     0.40026
     0.27791
     0.09303
     0.19091
     0.33501
     0.58243
     0.71022
     0.72925
     0.64768
     0.62865
     0.73197
     0.73469
     0.66399
     0.33501
    -0.05379
    -0.16254
    -0.19789
    -0.24139
    -0.19789
    -0.41812
    -0.49968
    -0.53231
    -0.67913
    -0.79332
    -0.85857
    -0.86401
    -0.79060
    -0.84498
    -0.74982
    -0.73351
    -0.89664
    -0.51872
     0.05225
    -0.37190
    -0.12720
     0.04409
    -0.01844
     0.08487
     0.22898
     0.35132
     0.34045
     0.35404
     0.37308
     0.32414
     0.12294
     0.06312
    -0.02932
    -0.03204
    -0.09185
    -0.19789
    -0.27945
    -0.30936
    -0.39908
    -0.46434
    -0.41540
    -0.32024
    -0.28761
    -0.18429
    -0.25498
    -0.12176
    -0.12448
    -0.01029
    -0.09729
     0.06584
     0.20179
     0.48727
     0.64768
     0.79994
     0.78906
     1.00385
     0.99026
     0.69662
     0.51446
     0.39483
     0.37851
     0.50630
     0.56612
     0.62049
     0.56340
     0.38395
     0.14469
    -0.08098
    -0.21692
    -0.36374
    -0.38821
    -0.28761
    -0.30392
    -0.26586
    -0.32839
    -0.33383
    -0.25770
    -0.26314
    -0.23595
    -0.23323
    -0.24411
    -0.20061
    -0.29849
    -0.32296
    -0.32568
    -0.29305
    -0.41812
    -0.45074
    -0.44259
    -0.44802
    -0.48881
    -0.49696
    -0.47249
    -0.44531
    -0.46162
    -0.49696
    -0.51056
    -0.45074
    -0.47249
    -0.46706
    -0.35830
    -0.29305
    -0.23051
    -0.28489
    -0.24955
    -0.20876
    -0.09729
    -0.09729
    -0.07282
    -0.05923
    -0.02388
     0.00603
     0.06856
     0.11206
     0.08216
     0.05769
     0.05497
     0.15285
     0.15285
     0.13381
     0.07128
     0.05769
     0.15013
     0.15828
     0.14197
     0.22354
     0.13925
     0.07672
     0.14741
     0.17732
     0.01147
    -0.17614
    -0.06738
     0.19363
     0.26160
     0.51718
     0.98482
     1.57754
     2.04518
     1.81408
     1.41712
     1.24583
     1.14252
     1.13980
     1.46334
     1.58026
     1.60473
     2.21919
     2.09956
     1.03104
     0.67487
     0.35404
    -0.26314
    -1.12774
    -1.33982
    -1.86184
    -1.75037
    -1.35069
    -1.17668
    -0.99724
    -0.96189
    -1.31806
    -1.54917
    -1.53557
    -1.42138
    -1.06793
    -0.68729
    -0.37462
    -0.12720
     0.06856
     0.17460
     0.25344
     0.31870
     0.29967
     0.20451
     0.15285
     0.08487
    -0.09457
    -0.07282
    -0.21964
    -0.37190
    -0.57309
    -0.58669
    -0.71447
    -0.88304
    -0.92111
    -1.03258
    -1.07880
    -1.20659
    -1.35341
    -1.43226
    -1.47848
    -1.56548
    -1.77484
    -1.78571
    -1.87543
    -1.98691
    -1.98963
    -2.00322
    -2.00322
    -2.09838
    -2.12829
    -2.18267
    -2.09022
    -1.93253
    -1.81290
    -1.56820
    -1.32078
    -1.13046
    -1.05705
    -0.79060
    -0.54047
    -0.38277
    -0.40996
    -0.27130
     0.17460
     0.46280
     0.53621
     0.65040
     0.79178
     0.92229
     0.87063
     0.88966
     0.82441
     0.79178
     1.00657
     1.08270
     1.05551
     1.00657
     0.83528
     0.64496
     0.78363
     0.80538
     0.70750
     0.54436
     0.45736
     0.44105
     0.44377
     0.37851
     0.27248
     0.22354
     0.18004
     0.17460
     0.19363
     0.12838
     0.19635
     0.19907
     0.25888
     0.34589
     0.31326
     0.33501
     0.34045
     0.38123
     0.35132
     0.37308
     0.33773
     0.30782
     0.35404
     0.33229
     0.29695
     0.26704
     0.29695
     0.28335
     0.27248
     0.38395
     0.44920
     0.42473
     0.42745
     0.41658
     0.48999
     0.53349
     0.56340
     0.67759
     0.69390
     0.65040
     0.62049
     0.66128
     0.91957
     0.99842
     0.96579
     0.92773
     0.62865
     0.50902
     0.44377
     0.40842
     0.36764
     0.29151
     0.26704
     0.19091
     0.15013
    -0.03747
    -0.10545
    -0.09457
    -0.23051
    -0.34199
    -0.35830
    -0.35558
    -0.34471
    -0.39908
    -0.41268
    -0.43443
    -0.47249
    -0.50784
    -0.47249
    -0.45346
    -0.55678
    -0.66282
    -0.70904
    -0.76613
    -0.59756
    -0.29849
     0.22354
     1.17242
     2.07509
     1.77601
     1.07998
     0.76187
     0.68031
     0.88422
     0.89782
     1.37090
     1.71620
     1.63735
     1.44703
     1.13980
     0.62593
     0.23713
    -0.11088
    -0.32839
    -0.57309
    -0.67913
    -0.70088
    -0.62203
    -0.62475
    -0.54862
    -0.33111
    -0.22236
    -0.25770
    -0.17886
    -0.06194
    -0.10545
    -0.05107
     0.01147
    -0.09729
    -0.05923
    -0.03747
     0.09303
     0.21810
     0.20179
     0.20994
     0.06584
    -0.13807
    -0.07826
     0.10391
     0.08216
     0.06856
     0.06040
     0.06040
     0.04953
     0.06856
    -0.08098
    -0.02116
    -0.07010
    -0.10001
    -0.15982
    -0.13535
    -0.14351
    -0.20333
    -0.26858
    -0.23051
    -0.25227
    -0.24683
    -0.34743
    -0.34471
    -0.36918
    -0.37733
    -0.37733
    -0.33111
    -0.37190
    -0.27402
    -0.31480
    -0.23051
    -0.21964
    -0.23051
    -0.22236
    -0.17342
    -0.11088
    -0.02388
    -0.05651
     0.00059
    -0.01572
     0.00875
    -0.01572
     0.00059
    -0.01029
     0.04137
    -0.03204
    -0.05379
    -0.10545
    -0.18429
    -0.22780
    -0.24683
    -0.28489
    -0.31752
    -0.36646
    -0.36918
    -0.41268
    -0.45890
    -0.38277
    -0.45346
    -0.40996
    -0.38277
    -0.39908
    -0.33927
    -0.31480
    -0.26042
    -0.24683
    -0.31752
    -0.20876
    -0.11360
    -0.10817
    -0.08370
    -0.12448
    -0.14895
    -0.07554
    -0.05651
    -0.14895
    -0.16526
    -0.20876
    -0.14079
    -0.13807
    -0.18429
    -0.24139
    -0.22780
    -0.26042
    -0.20876
    -0.15711
    -0.15982
    -0.14623
    -0.12176
     0.03593
     0.09575
     0.29423
     0.46008
     0.77275
     0.65312
     0.52805
     0.38123
     0.22626
     0.44377
     0.66671
     0.77275
     0.74012
     0.76459
     0.64768
     0.47367
     0.31326
     0.22898
     0.29151
     0.57699
     0.78363
     0.78091
     0.90326
     0.95763
     0.99842
     0.99298
     0.84888
     0.97123
     1.07726
     1.06095
     1.02017
     1.00114
     0.95763
     0.88694
     0.74284
     0.63681
     0.50086
     0.43561
     0.35676
     0.26160
     0.18547
     0.14469
     0.21266
     0.30238
     0.23713
     0.19907
     0.34317
     0.25073
     0.20179
     0.08487
     0.18547
     0.21810
     0.13925
    -0.08098
    -0.08370
    -0.07826
    -0.17886
    -0.19517
    -0.24683
    -0.33655
    -0.55406
    -0.57853
    -0.63835
    -0.70088
    -0.68457
    -0.65466
    -0.66010
    -0.60844
    -0.76341
    -0.69544
    -0.73894
    -0.74710
    -0.74438
    -0.80148
    -0.83139
    -0.89936
    -0.92111
    -1.00539
    -1.10599
    -1.12774
    -1.01355
    -0.99452
    -0.99452
    -0.86129
    -0.81779
    -0.83954
    -0.67641
    -0.67641
    -0.60844
    -0.52143
    -0.37462
    -0.27402
    -0.13807
    -0.13264
    -0.01844
     0.01147
     0.10934
     0.12294
     0.17188
     0.35404
     0.61506
     0.64224
     0.69662
     0.81081
     0.96307
     1.06367
     1.19146
     1.10173
     1.06911
     1.11805
     1.19418
     1.21049
     1.12348
     1.02561
     0.93316
     0.71293
     0.63681
     0.48999
     0.37579
     0.18547
    -0.01029
    -0.10001
    -0.11360
    -0.15439
    -0.21420
    -0.18429
    -0.15982
    -0.13264
    -0.10273
    -0.11904
    -0.14623
    -0.09185
    -0.10545
    -0.07554
    -0.15711
    -0.15439
    -0.15711
    -0.17342
    -0.18157
    -0.20061
    -0.28489
    -0.29033
    -0.33655
    -0.38005
    -0.48337
    -0.52143
    -0.69000
    -0.74438
    -0.71447
    -0.71991
    -0.82867
    -0.83410
    -0.77157
    -0.74438
    -0.75526
    -0.64106
    -0.46706
    -0.32839
    -0.20061
    -0.05651
    -0.02116
     0.14469
     0.29423
     0.25344
     0.19091
     0.43017
     0.77003
     0.95491
     1.00657
     0.92501
     0.70750
     0.58515
     0.39483
     0.51718
     0.65856
     0.65040
     0.47911
     0.45192
     0.64224
     0.95220
     0.84888
     0.49542
     0.10119
     0.07672
     0.29151
     0.33501
     0.39483
     0.41658
     0.32142
     0.23169
     0.15285
     0.06584
     0.05769
    -0.02116
    -0.10273
    -0.10545
    -0.18973
    -0.19517
    -0.20061
    -0.26042
    -0.31208
    -0.23867
    -0.26586
    -0.30936
    -0.32024
    -0.34471
    -0.22780
    -0.13535
    -0.15439
    -0.10817
    -0.07554
    -0.05379
     0.00331
     0.00059
     0.11478
     0.03593
    -0.03204
    -0.05379
     0.05225
     0.07944
     0.01147
    -0.04019
    -0.08913
    -0.19245
    -0.22236
    -0.29849
    -0.38821
    -0.42899
    -0.45618
    -0.52959
    -0.48609
    -0.42899
    -0.37462
    -0.34743
    -0.33111
    -0.34743
    -0.21148
    -0.18973
    -0.15439
    -0.01844
     0.10663
     0.21266
     0.30782
     0.62865
     0.75100
     0.55524
     0.14197
    -0.36646
    -1.19843
    -1.21747
    -0.43171
     0.11206
    -0.05379
    -0.76613
    -1.05161
    -1.13318
    -0.89936
    -0.93470
    -1.16853
    -1.25009
    -1.21747
    -1.18756
    -1.01899
    -0.72263
    -0.61116
    -0.53231
    -0.60844
    -0.54319
    -0.68185
    -0.97277
    -1.24737
    -1.50295
    -1.90534
    -2.28870
    -2.39746
    -1.98419
    -1.19571
    -0.45618
    -0.39908
    -0.66010
    -0.84498
    -0.95917
    -0.67913
    -0.25770
     0.16372
     0.49542
     0.79994
     1.05823
     1.21593
     1.18874
     1.19689
     1.09630
     0.90054
     0.77819
     0.59330
     0.53349
     0.38395
     0.30238
     0.17460
     0.21538
     0.23441
     0.15828
     0.21810
     0.25073
     0.22082
     0.32142
     0.39755
     0.54980
     0.67759
     0.65584
     0.78906
     0.73197
     0.86247
     0.92229
     1.00114
     1.24583
     1.59113
     1.89021
     1.91196
     2.29532
     2.25454
     2.44486
     3.14361
     3.30130
     3.15992
     2.62702
     2.30076
     2.28988
     2.49108
     2.60255
     2.34970
     1.93915
     1.46062
     1.03648
     0.70206
     0.37851
     0.09575
    -0.20876
    -0.54047
    -0.70360
    -0.77701
    -0.93742
    -1.00267
    -0.98636
    -0.98908
    -0.98636
    -0.91839
    -0.82323
    -0.82867
    -0.71719
    -0.74710
    -0.72535
    -0.66825
    -0.68457
    -0.54590
    -0.57037
    -0.53231
    -0.55950
    -0.46706
    -0.50512
    -0.43987
    -0.43715
    -0.45346
    -0.43443
    -0.37733
    -0.33111
    -0.32296
    -0.27674
    -0.36102
    -0.34743
    -0.29305
    -0.32024
    -0.32568
    -0.31480
    -0.31208
    -0.38821
    -0.35558
    -0.34743
    -0.39093
    -0.40452
    -0.44259
    -0.45890
    -0.43987
    -0.55134
    -0.45346
    -0.46978
    -0.36374
    -0.44259
    -0.48065
    -0.50512
    -0.50784
    -0.46978
    -0.45618
    -0.34743
    -0.35830
    -0.35558
    -0.41540
    -0.37462
    -0.35830
    -0.31752
    -0.20604
    -0.21692
    -0.33383
    -0.32839
    -0.34199
    -0.33655
    -0.35830
    -0.45618
    -0.44531
    -0.34199
    -0.34743
    -0.29849
    -0.18429
    -0.14079
     0.16100
     0.68575
     1.40625
     2.28988
     2.74121
     2.72218
     2.03975
     1.33284
     2.02887
     2.56993
     2.34970
     2.26541
     1.58841
     0.96579
     0.47639
    -0.32839
    -0.49153
    -0.72807
    -0.92927
    -1.49479
    -2.15004
    -2.53612
    -2.75907
    -2.70197
    -2.58778
    -2.28055
    -1.97875
    -1.82649
    -1.64161
    -1.39963
    -0.67641
     0.12022
     0.23441
    -0.19517
     0.20994
     0.87063
     1.26758
     1.16971
     0.90326
     0.73469
     1.04192
     1.52044
     1.60201
     1.52044
     1.33012
     1.06367
     0.76459
     0.57699
     0.41114
     0.17732
    -0.00485
    -0.15982
    -0.39637
    -0.58941
    -0.80148
    -1.02986
    -1.17396
    -1.20115
    -1.17668
    -1.21203
    -1.26912
    -1.35885
    -1.48935
    -1.49479
    -1.45401
    -1.33982
    -1.33438
    -1.35341
    -1.33710
    -1.30991
    -1.18484
    -1.00811
    -0.92927
    -0.80420
    -0.76885
    -0.44802
    -0.28489
    -0.16526
    -0.28489
    -0.18429
    -0.05923
     0.13110
     0.17460
     0.12022
     0.08759
     0.13381
     0.02778
    -0.19517
    -0.38549
    -0.57037
    -0.58125
    -0.99996
    -1.53557
    -1.95972
    -1.81562
    -1.29631
    -0.48881
     0.05497
    -0.03476
    -0.42355
    -0.74438
    -0.65194
    -0.27130
     0.21538
     0.64496
     0.99026
     1.23768
     1.36818
     1.40625
     1.41712
     1.38450
     1.22408
     1.07726
     0.87607
     0.84616
     0.65040
     0.56340
     0.51174
     0.43017
     0.26432
     0.23713
     0.21810
     0.18004
     0.17188
     0.08216
     0.13110
     0.09575
     0.05225
     0.00875
    -0.01029
     0.03050
    -0.05923
    -0.02116
    -0.06466
     0.00059
    -0.01844
    -0.06466
    -0.07826
    -0.09185
    -0.21964
    -0.14079
    -0.12720
    -0.12448
    -0.13807
    -0.17886
    -0.12720
    -0.16254
    -0.16798
    -0.14079
    -0.19789
    -0.18973
    -0.13264
    -0.12720
    -0.24139
    -0.46706
    -0.63019
    -0.62203
    -0.56766
    -0.39365
    -0.11632
     0.38939
     1.03376
     0.91413
     0.62049
     0.09575
    -0.50784
    -0.26042
    -0.22780
     0.00875
     0.39211
     0.41658
     0.35948
     0.26976
     0.29423
     0.08487
     0.38123
     0.34861
     0.24257
     0.09847
     0.60962
     1.15067
     1.69717
     2.15666
     2.14578
     2.41223
     2.65965
     2.92338
     3.16264
     3.23333
     3.19255
     3.03213
     3.10011
     3.15992
     3.29043
     3.19527
     2.90435
     2.35785
     2.11859
     1.40353
     1.57210
     2.16753
     2.17297
     1.91196
     1.76514
     1.50141
     0.89510
     0.72381
     0.70206
     0.68575
     0.57427
     0.39483
     0.23985
     0.00875
    -0.28761
    -0.61659
    -0.82323
    -1.07608
    -1.30719
    -1.56548
    -1.81290
    -2.12557
    -2.42736
    -2.56059
    -2.66663
    -2.85967
    -2.84879
    -2.72372
    -2.64488
    -2.59322
    -2.45999
    -2.35124
    -2.14732
    -1.95972
    -1.68511
    -1.36700
    -0.97549
    -0.61116
    -0.38005
    -0.05651
     0.35404
     0.68303
     0.81625
     0.89782
     1.00385
     1.16427
     1.42256
     1.44703
     1.30837
     1.12892
     0.82713
     0.57427
     0.46824
     0.43289
     0.18547
     0.04953
    -0.04563
    -0.22508
    -0.38005
    -0.60572
    -0.73351
    -0.81779
    -0.85042
    -0.83954
    -0.80420
    -0.74982
    -0.68457
    -0.57853
    -0.48609
    -0.39637
    -0.45074
    -0.37190
    -0.36374
    -0.27130
    -0.25770
    -0.23323
    -0.21420
    -0.21420
    -0.11904
    -0.19789
    -0.09185
    -0.09185
    -0.03747
    -0.04835
    -0.03747
    -0.01300
    -0.04563
    -0.01572
    -0.19789
    -0.12176
    -0.05651
    -0.08098
    -0.10273
    -0.14351
    -0.11632
    -0.13535
    -0.17886
    -0.20333
    -0.13264
    -0.23323
    -0.27945
    -0.24683
    -0.21964
    -0.35558
    -0.44259
    -0.24683
    -0.18973
    -0.28489
    -0.15167
    -0.14079
    -0.10273
    -0.25498
    -0.38277
    -0.61116
    -0.71991
    -0.87761
    -1.35613
    -1.90262
    -2.17451
    -2.28055
    -2.26695
    -1.84824
    -1.68511
    -2.25064
    -2.61769
    -2.78898
    -2.81616
    -2.63944
    -2.35667
    -1.90262
    -1.60355
    -1.36700
    -1.11415
    -0.65738
    -0.38549
    -0.08370
     0.13110
     0.30238
     0.50086
     0.63952
     0.89782
     1.04192
     1.23496
     1.46606
     1.66182
     1.62104
     1.77330
     1.81136
     1.94458
     2.05062
     2.30076
     2.38504
     2.15394
     1.79233
     2.10500
     3.33937
     4.67162
     5.01691
     3.65748
     2.53186
     2.26541
     2.80919
     2.77384
     2.67868
     2.42583
     2.45845
     2.29532
     2.01799
     1.37634
     0.83257
     0.32142
    -0.00485
    -0.21964
    -0.48337
    -0.45890
    -0.51328
    -0.52143
    -0.55950
    -0.50784
    -0.45074
    -0.35015
    -0.36918
    -0.30936
    -0.14079
     0.10663
     0.11750
     0.13110
     0.22898
     0.14469
     0.16372
     0.11478
     0.24529
     0.31326
     0.31326
     0.32957
     0.34589
     0.37851
     0.41114
     0.47639
     0.39211
     0.30782
     0.28063
     0.22082
     0.29151
     0.29967
     0.23169
     0.13110
     0.16100
     0.06312
     0.05769
    -0.01572
     0.02234
    -0.03204
    -0.03204
    -0.07554
    -0.06194
    -0.11360
    -0.08370
    -0.15439
    -0.21420
    -0.13535
    -0.18429
    -0.18701
    -0.24683
    -0.19789
    -0.27945
    -0.26586
    -0.26586
    -0.27945
    -0.22508
    -0.25498
    -0.30664
    -0.31480
    -0.27945
    -0.31480
    -0.44802
    -0.40724
    -0.44531
    -0.38821
    -0.49968
    -0.47521
    -0.49425
    -0.57581
    -0.60300
    -0.63019
    -0.69000
    -0.69544
    -0.74438
    -0.77157
    -0.83954
    -0.83410
    -0.83954
    -0.82595
    -0.84498
    -0.82595
    -0.87761
    -0.77157
    -0.77429
    -0.75526
    -0.76341
    -0.75526
    -0.64650
    -0.65194
    -0.66010
    -0.60028
    -0.43443
    -0.45890
    -0.51600
    -0.51872
    -0.44802
    -0.44531
    -0.62747
    -0.96461
    -0.80420
    -0.67641
    -0.72535
    -0.91839
    -1.06521
    -1.13862
    -0.95374
    -1.03802
    -0.82595
    -0.88576
    -0.84770
    -0.78245
    -0.69000
    -0.54590
    -0.28761
    -0.06194
    -0.00213
     0.09847
     0.28063
     0.40570
     0.55796
     0.67215
     0.65312
     0.77819
     0.83800
     0.82169
     0.76459
     0.76187
     0.71022
     0.66943
     0.56883
     0.60146
     0.50086
     0.38395
     0.33773
     0.34861
     0.32142
     0.26432
     0.21266
     0.13925
     0.12566
     0.09575
     0.08216
     0.07944
     0.12566
     0.20994
     0.16100
     0.18004
     0.22626
     0.20451
     0.14469
     0.11478
     0.17188
     0.17460
     0.22082
     0.22626
     0.13925
     0.15013
     0.21538
     0.16100
     0.23169
     0.25616
     0.24257
     0.34861
     0.45736
     0.61234
     0.60690
     0.71022
     1.19146
     1.81136
     2.21919
     2.15938
     1.99624
     2.74121
     3.01854
     2.30619
     2.97232
     2.87444
     2.31979
     2.21919
     1.98809
     1.42256
     1.29205
     1.03648
     0.77819
     0.34317
    -0.28761
    -0.85857
    -1.06249
    -1.31806
    -1.37788
    -1.51382
    -1.50567
    -1.37516
    -1.20931
    -1.07880
    -0.85586
    -0.66010
    -0.46706
    -0.32024
    -0.14079
     0.07672
     0.20179
     0.12566
     0.18547
     0.16100
     0.16100
     0.19091
     0.10391
     0.05225
     0.03865
    -0.08370
    -0.19517
    -0.17342
    -0.23867
    -0.28761
    -0.30121
    -0.32024
    -0.32839
    -0.24955
    -0.28217
    -0.27402
    -0.28217
    -0.21964
    -0.21420
    -0.18973
    -0.15439
    -0.22236
    -0.20876
    -0.14351
    -0.13807
    -0.16798
    -0.25498
    -0.26586
    -0.25770
    -0.22508
    -0.26042
    -0.27945
    -0.32839
    -0.30664
    -0.25770
    -0.21964
    -0.29577
    -0.28489
    -0.34199
    -0.32296
    -0.30392
    -0.31480
    -0.33383
    -0.35830
    -0.36918
    -0.36102
    -0.38549
    -0.55406
    -0.55950
    -0.58397
    -0.68457
    -0.73079
    -0.75526
    -0.79332
    -0.81507
    -0.94286
    -1.02171
    -1.06793
    -1.03258
    -1.11415
    -1.17396
    -1.12502
    -1.06521
    -1.15765
    -1.16581
    -1.20931
    -1.10327
    -1.18212
    -0.96189
    -0.80148
    -0.64378
    -0.48609
    -0.41812
    -0.17342
    -0.05923
     0.10663
     0.35404
     0.68303
     0.99570
     1.03648
     1.26215
     1.33556
     1.61016
     1.64279
     1.54491
     1.68085
     1.66726
     1.50956
     1.40081
     1.23768
     1.18330
     1.05007
     0.97938
     0.93044
     0.84344
     0.71293
     0.67759
     0.54436
     0.49271
     0.51174
     0.47911
     0.51446
     0.45192
     0.47367
     0.58787
     0.59330
     0.61777
     0.53621
     0.45736
     0.41930
     0.39211
     0.36492
     0.29967
     0.25616
     0.21538
     0.18547
     0.14197
     0.17732
     0.13653
     0.01962
     0.08487
     0.07672
     0.04409
     0.03322
    -0.04563
    -0.06738
    -0.06738
    -0.02932
     0.04953
    -0.02932
    -0.09185
    -0.07826
    -0.12448
    -0.14351
    -0.12992
    -0.15439
    -0.20604
    -0.20333
    -0.17342
    -0.11632
    -0.18701
    -0.33927
    -0.46434
    -0.43715
    -0.49153
    -0.24139
     0.27248
     0.85160
     1.99624
     3.83964
     2.64877
     1.19689
     1.52588
     0.77003
     1.08270
     1.57210
     1.89564
     2.22463
     2.03703
     1.47966
     0.92229
     0.06040
    -0.66282
    -0.79060
    -0.76613
    -0.86673
    -0.85586
    -0.91023
    -0.85586
    -0.81507
    -0.61116
    -0.44531
    -0.17342
     0.00331
     0.25344
     0.35132
     0.44105
     0.49814
     0.57427
     0.62049
     0.55524
     0.38939
     0.32685
     0.25888
     0.13110
     0.02234
     0.01147
    -0.03204
    -0.04835
    -0.09457
    -0.12992
    -0.13264
    -0.18973
    -0.15711
    -0.12176
    -0.21420
    -0.21964
    -0.24139
    -0.16798
    -0.09185
    -0.13264
    -0.21420
    -0.16798
    -0.17886
    -0.20061
    -0.21964
    -0.21692
    -0.27130
    -0.25227
    -0.20876
    -0.23323
    -0.31208
    -0.26042
    -0.34743
    -0.40724
    -0.34199
    -0.35015
    -0.41540
    -0.40996
    -0.46162
    -0.47793
    -0.45890
    -0.44802
    -0.50240
    -0.54862
    -0.54862
    -0.58397
    -0.62475
    -0.69000
    -0.64106
    -0.74982
    -0.71447
    -0.74710
    -0.77973
    -0.78788
    -0.87489
    -0.84226
    -0.90480
    -0.82051
    -0.84498
    -0.85857
    -0.82595
    -0.79876
    -0.83682
    -0.77429
    -0.71176
    -0.74438
    -0.68185
    -0.64650
    -0.60844
    -0.56222
    -0.53503
    -0.51600
    -0.47521
    -0.44802
    -0.36646
    -0.32839
    -0.28489
    -0.32568
    -0.29849
    -0.33111
    -0.26314
    -0.32568
    -0.29305
    -0.16798
    -0.25770
    -0.08913
     0.09031
     0.31326
     0.51174
     0.81897
     1.13436
     1.01745
     0.35948
    -0.88304
    -1.51382
    -0.85586
     0.60690
     1.66998
     1.51500
    -0.18429
    -2.24792
    -4.38495
    -3.03639
    -0.64378
    -0.33111
    -0.78517
    -1.25825
    -1.72046
    -1.83737
    -1.70143
    -1.33166
    -0.99996
    -0.66553
    -0.37190
    -0.19789
     0.03865
     0.18004
     0.24529
     0.30782
     0.25888
     0.21538
     0.15828
     0.07400
     0.00875
    -0.03204
    -0.07282
    -0.16798
    -0.16798
    -0.29577
    -0.31752
    -0.39093
    -0.44531
    -0.44802
    -0.44531
    -0.36918
    -0.48065
    -0.59212
    -0.58669
    -0.54590
    -0.51872
     0.13925
     1.27302
     2.14578
     3.10011
     3.73360
     3.60038
     2.40951
     2.38776
     4.54111
     4.59005
     4.22844
     4.75590
     3.50250
     2.67324
     3.06204
     2.57264
     2.16209
     1.53675
     0.86247
    -0.05379
    -0.81507
    -1.39963
    -1.45129
    -1.39147
    -1.41866
    -1.44857
    -1.48120
    -1.54101
    -1.20931
    -0.91839
    -0.65466
    -0.48881
    -0.23051
    -0.09729
    -0.15167
    -0.09185
    -0.02388
    -0.04835
    -0.01029
    -0.00213
     0.07128
     0.05769
     0.02778
    -0.05651
    -0.12992
    -0.03476
    -0.10817
    -0.05923
    -0.00213
    -0.00213
    -0.02932
     0.01962
     0.05769
     0.04137
    -0.01844
    -0.07282
    -0.03747
     0.01962
    -0.02932
    -0.03476
    -0.00485
    -0.07010
    -0.23867
    -0.24139
    -0.29849
    -0.21964
    -0.26314
    -0.33383
    -0.37462
    -0.38005
    -0.35286
    -0.40180
    -0.42355
    -0.41268
    -0.45346
    -0.40452
    -0.32296
    -0.23051
    -0.24411
    -0.41812
    -0.42084
    -0.38005
    -0.30392
    -0.34471
    -0.36374
    -0.34471
    -0.39365
    -0.43443
    -0.44259
    -0.44259
    -0.46162
    -0.49425
    -0.49425
    -0.51600
    -0.52959
    -0.54319
    -0.53775
    -0.49425
    -0.46162
    -0.42355
    -0.45618
    -0.44802
    -0.36918
    -0.30936
    -0.36374
    -0.32839
    -0.21964
    -0.26314
    -0.22508
    -0.14623
    -0.09729
    -0.05923
    -0.10545
    -0.07010
    -0.02116
    -0.05107
     0.01690
     0.04953
     0.03050
     0.08487
     0.02234
     0.07400
     0.10391
     0.14741
     0.09575
     0.16644
     0.07944
     0.12022
     0.22082
     0.30510
     0.39483
     0.48727
     0.33773
     0.06584
    -0.36918
    -0.88576
    -1.19028
    -1.19843
    -0.71719
    -0.30936
     0.13925
     0.22626
     0.07944
    -0.08370
     0.00059
     0.24257
     0.43833
     0.71565
     1.15883
     1.60473
     1.99081
     1.88477
     1.77330
     1.73795
     1.69173
     1.70532
     1.55850
     0.92773
     0.25073
    -0.03204
    -0.58397
    -1.09784
    -1.37516
    -1.18212
    -1.21747
    -1.27184
    -1.44313
    -2.16363
    -2.21801
    -1.80474
    -1.10871
    -1.02986
    -1.16309
    -1.13318
    -0.47521
     0.61777
     0.99298
     1.45247
     1.91468
     2.21919
     2.06693
     2.26269
     1.88749
     1.69989
     1.87933
     2.06421
     2.30891
     2.28172
     1.88749
     1.45247
     1.10989
     0.78091
     0.45736
     0.20722
     0.00059
    -0.13264
    -0.21148
    -0.23323
    -0.25498
    -0.31208
    -0.25227
    -0.15711
    -0.08913
    -0.00757
     0.03322
    -0.01844
    -0.00213
    -0.02932
    -0.01300
    -0.02660
    -0.06466
    -0.08913
    -0.09185
    -0.10545
    -0.12720
    -0.17614
    -0.20604
    -0.20876
    -0.29305
    -0.22780
    -0.27945
    -0.33655
    -0.35558
    -0.36918
    -0.37462
    -0.43715
    -0.50240
    -0.47249
    -0.42355
    -0.45890
    -0.48337
    -0.53503
    -0.57309
    -0.56494
    -0.56222
    -0.57037
    -0.54047
    -0.56766
    -0.58669
    -0.48065
    -0.44531
    -0.47249
    -0.49153
    -0.45890
    -0.42899
    -0.40996
    -0.36374
    -0.38821
    -0.35830
    -0.35830
    -0.36102
    -0.34471
    -0.23051
    -0.28761
    -0.33655
    -0.33383
    -0.26586
    -0.28217
    -0.27945
    -0.21420
    -0.25498
    -0.22780
    -0.21420
    -0.18157
    -0.20604
    -0.17614
    -0.18973
    -0.16798
    -0.16254
    -0.15439
    -0.20876
    -0.16254
    -0.17614
    -0.18973
    -0.15982
    -0.18157
    -0.18973
    -0.20604
    -0.18973
    -0.21692
    -0.24139
    -0.27674
    -0.26314
    -0.24955
    -0.26314
    -0.20876
    -0.28489
    -0.24955
    -0.22508
    -0.21964
    -0.20876
    -0.30392
    -0.23323
    -0.22780
    -0.19245
    -0.09729
    -0.11088
    -0.22236
    -0.41268
    -0.60300
    -0.85857
    -0.89392
    -0.83682
    -0.27130
     0.20994
     0.20179
     0.20451
    -0.22236
    -0.45618
    -0.42899
    -0.99724
    -0.91839
     0.10391
     0.39755
     0.57427
     0.31598
     0.00875
     0.01962
     0.05225
     0.07400
     0.06856
     0.20451
     0.35948
     0.38123
     0.48183
     0.84616
     0.50358
     0.54708
     0.65040
     0.49271
     0.32142
     0.52533
     0.44920
     0.45464
     0.56612
     0.39483
     0.24801
     0.17460
     0.19363
     0.25073
    -0.20061
     0.42745
     1.26487
     1.80320
     1.72164
     0.88694
     0.58787
     0.70478
     0.73740
     1.01201
     1.17242
     1.13164
     1.12348
     0.95763
     0.78363
     0.60690
     0.69118
     0.40298
     0.25888
     0.05769
     0.21538
     0.46824
     0.54980
     0.56340
     0.47639
     0.33773
     0.13653
     0.15557
     0.20994
     0.22626
     0.18547
     0.16100
     0.03593
    -0.13807
    -0.32296
    -0.45618
    -0.45890
    -0.51056
    -0.47793
    -0.42355
    -0.34743
    -0.27945
    -0.17614
    -0.07826
    -0.04563
     0.01690
     0.03050
     0.12294
     0.12566
     0.15828
     0.06040
     0.08759
     0.11478
     0.08216
     0.06584
     0.03322
     0.01690
    -0.04019
     0.03593
     0.06312
     0.03322
    -0.01029
    -0.04291
    -0.00213
     0.01962
    -0.01844
    -0.02932
    -0.04291
    -0.01300
     0.00875
    -0.02660
    -0.02660
     0.01147
    -0.01029
     0.00331
     0.08759
    -0.01300
    -0.14895
    -0.14079
    -0.15711
    -0.32568
    -0.31480
    -0.28761
    -0.29033
    -0.35558
    -0.38005
    -0.36646
    -0.40452
    -0.43987
    -0.54319
    -0.59756
    -0.53231
    -0.59756
    -0.54862
    -0.46706
    -0.39908
    -0.41268
    -0.39637
    -0.33927
    -0.30121
    -0.30936
    -0.30121
    -0.28761
    -0.28489
    -0.33927
    -0.27130
    -0.29577
    -0.22508
    -0.15711
    -0.12176
    -0.18973
    -0.22508
    -0.26042
    -0.23867
    -0.21148
    -0.21420
    -0.10001
    -0.08370
    -0.12992
    -0.15982
    -0.18973
    -0.12176
    -0.21420
    -0.12720
    -0.07826
    -0.10545
     0.00331
     0.00603
    -0.07282
    -0.11360
     0.09847
     0.20722
     0.25888
     0.40842
     0.50902
     0.48183
     0.58787
     0.71565
     0.72653
     0.92501
     0.95491
     0.82441
     0.86791
     0.92229
     0.93860
     1.00929
     1.08542
     1.09358
     0.94404
     0.88422
     0.77275
     0.48183
     0.39483
     0.26160
    -0.36918
    -0.70360
    -0.54862
    -0.55950
    -0.61388
    -0.83410
    -1.07880
    -1.31263
    -0.46162
    -0.90208
    -1.18756
    -1.05705
    -0.75798
    -0.53503
    -0.33927
    -0.02660
     0.20451
     0.23985
     0.48727
     0.57155
     0.76731
     0.58515
     0.56612
     0.61777
     0.28607
     0.23441
     0.13381
    -0.01844
    -0.10817
    -0.39637
    -0.63019
    -0.78788
    -0.98908
    -1.10327
    -1.03258
    -1.05705
    -0.90751
    -0.86673
    -0.45618
    -0.03476
    -0.10817
     0.00331
     0.06040
     0.09031
     0.21266
     0.26976
     0.34317
     0.55524
     0.78091
     0.91141
     0.89510
     0.81625
     0.65040
     0.47639
     0.32685
     0.22354
     0.16100
     0.11750
     0.04409
     0.07400
     0.06584
     0.12566
     0.13110
     0.09847
     0.09847
     0.08216
     0.03050
     0.08216
     0.08216
     0.15013
     0.03050
     0.06312
     0.08216
     0.03593
     0.03322
     0.03593
    -0.02388
     0.04953
     0.04409
    -0.04835
    -0.03476
     0.00603
    -0.04835
    -0.04835
     0.02506
     0.02778
    -0.01029
    -0.04835
    -0.04019
    -0.04291
    -0.09185
    -0.08641
    -0.04019
    -0.01300
    -0.08370
    -0.10001
    -0.13535
    -0.05379
    -0.17070
    -0.15439
    -0.14623
    -0.15711
    -0.23867
    -0.20604
    -0.14351
    -0.24683
    -0.24411
    -0.26586
    -0.17886
    -0.20876
    -0.19517
    -0.19517
    -0.23051
    -0.18973
    -0.17070
    -0.21420
    -0.17886
    -0.19245
    -0.20333
    -0.15982
    -0.10545
    -0.15439
    -0.24955
    -0.20333
    -0.20604
    -0.14079
    -0.15711
    -0.11632
    -0.22508
    -0.20604
    -0.15439
    -0.15982
    -0.15167
    -0.16254
    -0.15982
    -0.23323
    -0.08641
    -0.16798
    -0.21692
    -0.17886
    -0.19789
    -0.25227
    -0.16526
    -0.17614
    -0.26314
    -0.23595
    -0.32568
    -0.31480
    -0.31480
    -0.16526
    -0.27402
    -0.14351
     0.08216
     0.13653
     0.41114
     0.72109
     1.10445
     1.56938
     2.06693
     2.44758
     2.60255
     2.40136
     2.45029
     2.32251
     1.89836
     1.13708
    -0.01844
     0.51446
     0.85703
     0.54980
     0.31054
     0.09847
    -0.52143
    -1.41866
    -1.87000
    -2.15548
    -2.32677
    -1.99506
    -1.84824
    -1.67696
    -1.47304
    -0.97005
    -0.82051
    -0.88576
    -0.80963
    -0.69544
    -0.50512
    -0.48881
    -0.57853
    -1.11959
    -0.18973
     1.08270
     0.52533
     0.52805
     0.23169
     0.69662
     1.08814
     1.15339
     0.87879
     1.11533
     1.40353
     1.68085
     1.60201
     1.50685
     1.55035
     1.28390
     0.93860
     0.62865
     0.45192
     0.18547
     0.02234
    -0.18429
    -0.20061
    -0.29033
    -0.34743
    -0.58669
    -0.67369
    -0.77157
    -0.75526
    -0.73351
    -0.78245
    -0.74982
    -0.68185
    -0.69272
    -0.63291
    -0.64650
    -0.51872
    -0.48065
    -0.40996
    -0.38549
    -0.33655
    -0.32296
    -0.35286
    -0.26042
    -0.18973
    -0.13264
    -0.12176
    -0.13264
    -0.06194
    -0.03204
     0.02234
     0.01962
    -0.04019
    -0.00213
    -0.01844
    -0.02116
     0.06856
     0.01147
    -0.03476
    -0.01029
    -0.03204
    -0.05651
    -0.11632
    -0.13264
    -0.10001
    -0.11088
    -0.09185
    -0.10545
    -0.11360
    -0.12992
    -0.09457
    -0.11360
    -0.08098
    -0.08641
    -0.07282
    -0.08913
    -0.09457
    -0.07826
    -0.01300
    -0.06738
    -0.07826
    -0.05379
     0.01962
    -0.01029
    -0.02388
    -0.07010
    -0.10001
    -0.09729
    -0.05923
    -0.03476
    -0.08370
    -0.10545
    -0.09729
    -0.06466
    -0.03204
    -0.09185
    -0.11632
    -0.10001
    -0.08098
    -0.07554
    -0.07282
    -0.13807
    -0.11360
    -0.08098
    -0.07826
     0.00331
    -0.04835
    -0.13807
    -0.10817
    -0.08370
    -0.10273
    -0.14079
    -0.11088
    -0.10817
    -0.14623
    -0.09457
    -0.10817
    -0.11088
    -0.11904
    -0.10817
    -0.20604
    -0.12720
    -0.16254
    -0.16798
    -0.17342
    -0.19245
    -0.15711
    -0.20604
    -0.23323
    -0.24139
    -0.25770
    -0.27130
    -0.24411
    -0.21148
    -0.24955
    -0.14623
    -0.31752
    -0.24955
    -0.19789
    -0.12176
     0.04681
     0.19091
     0.28063
     0.45464
     0.53893
     0.78634
     1.03648
     1.17514
     1.32740
     1.55035
     1.79777
     2.01528
     2.14578
     2.27357
     2.62430
     2.66780
     2.69228
     2.54002
     1.82767
     1.47694
     1.25399
     0.94676
     0.36492
    -0.40452
    -0.54319
    -0.34471
    -0.40724
    -0.89664
    -1.53557
    -2.17995
    -2.52253
    -2.75363
    -2.94395
    -2.45999
    -1.72861
    -0.66010
     0.85975
     1.57210
     1.25943
     0.43017
    -0.10001
     0.20451
     1.18874
     1.53947
     2.50195
     2.15666
     2.27901
     2.05334
     1.24855
     0.47911
     0.20722
    -0.05379
    -0.26042
    -0.41812
    -0.64378
    -0.85042
    -1.05433
    -1.12502
    -1.12502
    -1.11687
    -1.01355
    -1.03258
    -0.92383
    -0.76613
    -0.61388
    -0.61116
    -0.54590
    -0.46978
    -0.42627
    -0.39365
    -0.35286
    -0.29849
    -0.29305
    -0.32839
    -0.29305
    -0.31480
    -0.32024
    -0.35558
    -0.33383
    -0.32568
    -0.32024
    -0.31752
    -0.32568
    -0.30936
    -0.33383
    -0.31480
    -0.33927
    -0.30664
    -0.32296
    -0.25498
    -0.30664
    -0.27674
    -0.28489
    -0.27402
    -0.25770
    -0.23051
    -0.20604
    -0.22236
    -0.24139
    -0.23595
    -0.15711
    -0.17070
    -0.19789
    -0.16798
    -0.13535
    -0.12720
    -0.08098
    -0.10001
    -0.06466
    -0.09729
    -0.12992
    -0.02660
    -0.03204
    -0.03204
    -0.03747
    -0.01029
     0.01690
     0.00059
     0.00059
    -0.01572
     0.00875
    -0.01844
     0.01962
    -0.01572
     0.01962
     0.00059
     0.02506
    -0.04291
    -0.02116
     0.06312
     0.00603
     0.00059
    -0.05651
    -0.03476
    -0.05107
    -0.06466
    -0.03747
    -0.06738
    -0.07010
    -0.04835
    -0.05107
    -0.07010
    -0.11360
    -0.17886
    -0.07554
    -0.11088
    -0.12992
    -0.17886
    -0.10817
    -0.18973
    -0.13535
    -0.11904
    -0.10273
    -0.15982
    -0.12448
    -0.12176
    -0.11904
    -0.15167
    -0.08098
    -0.12992
    -0.00485
    -0.02660
     0.00059
    -0.02932
    -0.00213
     0.01147
     0.00331
    -0.02116
    -0.05107
    -0.06466
    -0.07554
    -0.15167
    -0.15711
    -0.23867
    -0.33655
    -0.36374
    -0.41812
    -0.40724
    -0.50240
    -0.57581
    -0.62203
    -0.70360
    -0.83410
    -0.84498
    -0.92927
    -0.98364
    -1.15765
    -1.10871
    -1.08968
    -1.06249
    -1.14678
    -0.94014
    -0.60028
    -0.32024
    -0.15167
     0.13925
     0.66943
     1.47150
     2.36057
     2.92338
     3.04845
     2.70859
     0.88966
    -0.84770
    -0.22236
     0.56883
     0.57427
     0.56068
    -0.64378
    -1.47032
    -1.45129
    -0.88033
    -0.02660
    -1.02714
    -3.07718
    -3.33547
    -2.89773
    -2.00322
    -0.94558
    -0.56766
     0.35404
     1.40897
     1.84127
     0.87063
     0.51174
     0.99298
     1.65366
     1.98265
     2.15394
     2.13762
     1.24312
     0.63409
     0.80266
     1.07726
     0.91141
     0.77275
     0.88694
     0.90326
     0.89782
     0.92229
     0.46280
     0.14197
    -0.01844
    -0.06194
     0.02778
     0.16372
     0.24529
     0.31326
     0.29423
     0.38123
     0.38667
     0.41658
     0.42745
     0.41386
     0.37308
     0.32414
     0.31870
     0.23169
     0.28063
     0.23713
     0.23441
     0.24257
     0.21538
     0.13653
     0.11750
     0.18004
     0.22082
     0.18004
     0.21538
     0.19907
     0.17460
     0.15557
     0.19635
     0.15285
     0.18004
     0.10391
     0.11750
     0.07128
     0.12294
     0.09303
     0.08216
     0.03593
     0.03865
     0.04409
     0.03050
     0.06040
    -0.00485
    -0.02388
     0.03865
    -0.02116
     0.03322
     0.01147
    -0.03747
     0.02234
     0.00331
     0.00603
    -0.02932
    -0.01029
    -0.04019
    -0.04019
     0.00875
    -0.01029
    -0.00757
    -0.06194
    -0.01572
    -0.03747
    -0.00485
    -0.04019
    -0.09729
    -0.06738
    -0.05923
    -0.05107
    -0.02388
    -0.15711
    -0.13264
    -0.09185
    -0.08641
    -0.05107
    -0.10817
    -0.10545
    -0.10273
    -0.09185
    -0.10545
    -0.07282
    -0.10273
    -0.06466
    -0.03476
    -0.03476
    -0.00485
    -0.05923
    -0.12720
    -0.09457
    -0.10001
    -0.12992
    -0.11360
    -0.18157
    -0.19789
    -0.19245
    -0.26042
    -0.19517
    -0.25498
    -0.31480
    -0.30936
    -0.33111
    -0.33111
    -0.39637
    -0.42084
    -0.40452
    -0.36374
    -0.33655
    -0.35558
    -0.36374
    -0.39365
    -0.44259
    -0.47521
    -0.40996
    -0.44531
    -0.43715
    -0.50240
    -0.49153
    -0.43715
    -0.58397
    -0.56222
    -0.57581
    -0.51328
    -0.51328
    -0.49153
    -0.49425
    -0.54862
    -0.52415
    -0.51600
    -0.52415
    -0.47793
    -0.47793
    -0.42627
    -0.42627
    -0.35558
    -0.38005
    -0.45346
    -0.49153
    -0.47249
    -0.43443
    -0.46162
    -0.51872
    -0.55678
    -0.62475
    -0.57581
    -0.63291
    -0.72263
    -0.82595
    -1.05433
    -1.07880
    -1.04074
    -1.07065
    -0.92111
    -0.82595
    -0.49696
     0.16644
     1.32196
     3.63029
     5.65857
     5.65857
     5.65857
     5.65857
     5.60419
     4.29369
     4.16319
     4.28010
     4.85922
     5.22355
     5.56069
     5.13654
     3.68195
     1.84127
     0.05497
    -1.33710
    -2.23976
    -2.59050
    -2.68566
    -2.62856
    -2.57962
    -2.29414
    -1.92709
    -1.65249
    -1.45129
    -1.24194
    -1.04346
    -0.96733
    -0.82051
    -0.66825
    -0.61116
    -0.57309
    -0.66010
    -0.73079
    -0.86673
    -0.86673
    -0.95374
    -0.87217
    -0.85042
    -0.82867
    -0.74982
    -0.66825
    -0.60844
    -0.57581
    -0.51600
    -0.39637
    -0.39637
    -0.33383
    -0.24955
    -0.29849
    -0.25770
    -0.25498
    -0.20061
    -0.22780
    -0.20061
    -0.17070
    -0.16798
    -0.10001
    -0.12720
    -0.14895
    -0.14623
    -0.19517
    -0.12176
    -0.08098
    -0.09457
    -0.08641
    -0.12992
    -0.11088
    -0.12176
    -0.02932
    -0.00213
    -0.05107
    -0.09729
    -0.02660
    -0.02932
    -0.02388
    -0.01300
    -0.09457
    -0.06738
    -0.02116
    -0.00485
    -0.02660
    -0.04563
    -0.10001
    -0.15167
    -0.12176
    -0.07010
    -0.14079
    -0.18157
    -0.18701
    -0.17886
    -0.15167
    -0.20061
    -0.18973
    -0.17614
    -0.23867
    -0.23595
    -0.18157
    -0.24683
    -0.24683
    -0.25227
    -0.27402
    -0.18429
    -0.19245
    -0.22780
    -0.22236
    -0.21420
    -0.23323
    -0.22508
    -0.26042
    -0.28761
    -0.19517
    -0.21964
    -0.22236
    -0.24683
    -0.19789
    -0.23323
    -0.27402
    -0.23867
    -0.26314
    -0.26858
    -0.34199
    -0.33111
    -0.28489
    -0.35830
    -0.45346
    -0.41812
    -0.39637
    -0.42899
    -0.37190
    -0.41268
    -0.45890
    -0.46978
    -0.51328
    -0.46978
    -0.45890
    -0.43715
    -0.46978
    -0.51328
    -0.51600
    -0.50784
    -0.51600
    -0.53503
    -0.59484
    -0.52687
    -0.54590
    -0.52687
    -0.59212
    -0.58397
    -0.54862
    -0.57309
    -0.54319
    -0.54590
    -0.53231
    -0.51056
    -0.48065
    -0.52687
    -0.48609
    -0.44802
    -0.38821
    -0.40180
    -0.34471
    -0.32024
    -0.34199
    -0.24955
    -0.26858
    -0.23323
    -0.26042
    -0.23867
    -0.24955
    -0.19789
    -0.25770
    -0.20876
    -0.31208
    -0.46706
    -0.50512
    -0.55950
    -0.52143
     0.03322
     1.55850
     4.22300
     5.65857
     5.65857
     4.50305
     3.75535
     3.69010
     5.08760
     5.65857
     5.65857
     5.65857
     5.65857
     5.65857
     5.65313
     3.99733
     2.59168
     1.58026
     0.34861
     0.23985
    -0.29305
    -0.78788
    -1.35885
    -2.10110
    -2.41105
    -2.38386
    -2.35396
    -2.17179
    -1.96516
    -1.77755
    -1.53286
    -1.28000
    -1.05161
    -0.89392
    -0.72535
    -0.66825
    -0.58941
    -0.51872
    -0.46162
    -0.48609
    -0.47249
    -0.46162
    -0.47249
    -0.47521
    -0.48337
    -0.47521
    -0.48337
    -0.44531
    -0.44802
    -0.44259
    -0.54862
    -0.45346
    -0.49696
    -0.54047
    -0.45346
    -0.47521
    -0.52959
    -0.52959
    -0.55406
    -0.51600
    -0.62203
    -0.54862
    -0.54862
    -0.56222
    -0.54590
    -0.51056
    -0.49425
    -0.49968
    -0.46978
    -0.49968
    -0.48881
    -0.40180
    -0.40452
    -0.44802
    -0.41540
    -0.38821
    -0.41812
    -0.35558
    -0.32568
    -0.34743
    -0.36102
    -0.40996
    -0.38549
    -0.35015
    -0.31752
    -0.33655
    -0.36918
    -0.31208
    -0.21148
    -0.30664
    -0.32296
    -0.26858
    -0.26314
    -0.30664
    -0.31480
    -0.30121
    -0.25498
    -0.21692
    -0.27945
    -0.32839
    -0.30121
    -0.35015
    -0.43171
    -0.39093
    -0.39365
    -0.47793
    -0.46978
    -0.47249
    -0.52687
    -0.58941
    -0.55678
    -0.57309
    -0.54319
    -0.58397
    -0.55406
    -0.60028
    -0.58397
    -0.60028
    -0.64378
    -0.55134
    -0.52415
    -0.53231
    -0.57853
    -0.51056
    -0.53231
    -0.51872
    -0.50784
    -0.51600
    -0.54319
    -0.52687
    -0.54319
    -0.55134
    -0.57037
    -0.55950
    -0.62747
    -0.65194
    -0.66553
    -0.70088
    -0.76341
    -0.79876
    -0.83139
    -0.94558
    -0.98636
    -1.08424
    -1.13046
    -1.14406
    -1.19571
    -1.23378
    -1.29631
    -1.36972
    -1.50023
    -1.50839
    -1.43769
    -1.27456
    -1.02986
    -0.74166
    -0.40996
    -0.00757
     0.97667
     1.84671
     1.80048
     1.36003
     1.53403
     1.90108
     2.06150
     2.23279
     2.36329
     2.45845
     2.35242
     2.20016
     2.07781
     1.94458
     1.98265
     2.28172
     2.17569
     2.42854
     2.94513
     5.65857
     5.65857
     5.25617
     4.77765
     4.08162
     2.93425
     3.39646
     4.87281
     3.95927
     2.83909
     2.24638
     1.91196
     1.24312
     0.09575
    -1.22290
    -2.50621
    -3.37625
    -3.93634
    -4.24085
    -4.22182
    -4.06685
    -3.59376
    -3.18865
    -2.75907
    -2.26151
    -1.95972
    -1.67152
    -1.41866
    -1.23922
    -1.11415
    -0.99996
    -0.94558
    -0.90751
    -0.83410
    -0.76070
    -0.69544
    -0.67369
    -0.66010
    -0.58669
    -0.58397
    -0.47521
    -0.46978
    -0.54047
    -0.43443
    -0.44531
    -0.38549
    -0.39365
    -0.39908
    -0.37733
    -0.33383
    -0.29849
    -0.25770
    -0.29033
    -0.28217
    -0.19245
    -0.26586
    -0.22236
    -0.16254
    -0.18973
    -0.15982
    -0.15439
    -0.11088
    -0.17614
    -0.18429
    -0.17886
    -0.09185
    -0.05107
    -0.10001
    -0.12448
    -0.15982
    -0.18701
    -0.20876
    -0.13264
    -0.15167
    -0.11360
    -0.17342
    -0.13807
    -0.14623
    -0.18973
    -0.15439
    -0.24139
    -0.16526
    -0.18429
    -0.15711
    -0.18157
    -0.19245
    -0.15711
    -0.20604
    -0.16254
    -0.18973
    -0.17614
    -0.18701
    -0.19245
    -0.14623
    -0.20333
    -0.20333
    -0.26858
    -0.25770
    -0.27674
    -0.18701
    -0.27402
    -0.28761
    -0.27945
    -0.32568
    -0.34471
    -0.30664
    -0.33111
    -0.36918
    -0.42355
    -0.29305
    -0.29305
    -0.31752
    -0.39637
    -0.35015
    -0.33927
    -0.27674
    -0.30936
    -0.32024
    -0.30936
    -0.33111
    -0.27402
    -0.30936
    -0.22780
    -0.29305
    -0.29305
    -0.25498
    -0.25227
    -0.21420
    -0.32839
    -0.31752
    -0.38549
    -0.34199
    -0.32568
    -0.31208
    -0.37462
    -0.27945
    -0.02660
     0.77547
     0.97123
     0.67759
     1.33284
     1.74067
     1.78689
     1.66998
     1.54491
     1.65366
     1.87661
     2.07509
     2.19200
     2.19744
     1.94458
     1.64007
     1.37362
     0.99842
     0.88966
     0.63409
     0.31598
     0.20179
     0.08759
     0.83528
     1.34643
     1.58569
     0.69662
     0.09031
     0.15285
     0.18275
    -0.01572
    -0.05379
    -0.09729
    -0.43987
    -0.55134
    -0.56222
    -0.61659
    -0.92655
    -1.56820
    -1.96788
    -2.16092
    -2.09566
    -2.21801
    -1.95700
    -1.02986
    -0.19517
    -0.17614
    -0.17070
     0.09303
     0.53893
     0.81353
     0.88422
     0.58787
     0.58787
     0.94676
     1.18330
     1.12348
     1.05823
     0.85160
     0.67487
     0.27520
     0.05769
     0.06040
    -0.06466
    -0.16798
    -0.29305
    -0.36374
    -0.50784
    -0.35286
    -0.23595
    -0.21692
    -0.40724
    -0.37462
    -0.34471
    -0.31208
    -0.29305
    -0.24411
    -0.29305
    -0.28761
    -0.37733
    -0.39093
    -0.33111
    -0.25498
    -0.17342
    -0.16798
    -0.10545
    -0.11360
    -0.02116
     0.01147
    -0.00485
    -0.00213
     0.06856
     0.04953
     0.10663
     0.10119
     0.05497
     0.05497
     0.02234
    -0.01300
     0.00875
     0.05225
     0.00059
     0.01147
     0.02506
    -0.00485
    -0.03204
    -0.04291
    -0.08098
    -0.03747
    -0.03204
    -0.05107
    -0.05923
    -0.08098
    -0.11088
    -0.11088
    -0.13264
    -0.00213
    -0.12992
    -0.13264
    -0.17342
    -0.09185
    -0.14079
    -0.09457
    -0.16798
    -0.16798
    -0.15167
    -0.12176
    -0.16526
    -0.13264
    -0.15711
    -0.17614
    -0.23323
    -0.17886
    -0.17614
    -0.22780
    -0.21964
    -0.21692
    -0.20876
    -0.25227
    -0.27674
    -0.21420
    -0.21420
    -0.22508
    -0.20604
    -0.24139
    -0.28761
    -0.23595
    -0.28217
    -0.23595
    -0.14079
    -0.24139
    -0.23323
    -0.19789
    -0.20876
    -0.17342
    -0.15711
    -0.14079
    -0.16798
    -0.18157
    -0.15439
    -0.09729
    -0.14079
    -0.14079
    -0.18973
    -0.20061
    -0.16798
    -0.22508
    -0.24411
    -0.22236
    -0.14895
     0.08216
     0.52261
     0.75644
     1.05551
     1.37634
     0.60418
     0.07944
    -0.05651
    -0.08641
     0.00331
     0.29423
     0.22082
     0.34589
     0.70750
     0.69662
     0.20179
    -0.22236
    -0.22780
    -0.36918
    -0.34743
     0.04409
     0.41930
     0.90054
     0.94132
     1.78417
     2.27085
     2.35513
     2.61343
     2.11315
     2.03703
     2.24366
     2.44486
     2.43398
     2.49380
     2.67324
     2.53730
     2.24366
     1.85214
     1.45247
     1.02832
     0.58243
     0.23441
    -0.08370
    -0.15982
    -0.20876
    -0.45346
    -0.48609
    -0.63563
    -0.83682
    -1.05161
    -1.20931
    -1.08968
    -1.12231
    -1.06521
    -1.05433
    -1.13046
    -0.99724
    -0.89936
    -0.84770
    -0.63291
    -0.59484
    -0.65466
    -0.76341
    -0.64922
    -0.57853
    -0.54319
    -0.52143
    -0.45890
    -0.35558
    -0.33111
    -0.24139
    -0.12992
    -0.17070
    -0.10545
    -0.12176
    -0.08641
    -0.02660
     0.02234
     0.06312
     0.03593
    -0.02660
    -0.03204
    -0.05107
    -0.04835
     0.00603
    -0.04019
    -0.15439
    -0.10273
    -0.15439
    -0.19789
    -0.18973
    -0.23051
    -0.19245
    -0.25770
    -0.23051
    -0.25498
    -0.24411
    -0.25227
    -0.28761
    -0.32839
    -0.32024
    -0.29033
    -0.26858
    -0.32839
    -0.30121
    -0.31752
    -0.35286
    -0.34199
    -0.34471
    -0.26586
    -0.30664
    -0.32024
    -0.31752
    -0.32024
    -0.32024
    -0.32568
    -0.33111
    -0.29849
    -0.28217
    -0.28217
    -0.29305
    -0.37462
    -0.30664
    -0.31480
    -0.37733
    -0.30664
    -0.35830
    -0.39365
    -0.37462
    -0.39365
    -0.41540
    -0.40180
    -0.42627
    -0.41268
    -0.49696
    -0.52143
    -0.58669
    -0.61116
    -0.52415
    -0.49968
    -0.58397
    -0.53775
    -0.53775
    -0.49153
    -0.51872
    -0.46434
    -0.46162
    -0.47521
    -0.36646
    -0.36102
    -0.29849
    -0.28489
    -0.25770
    -0.15439
    -0.13535
    -0.15167
    -0.19245
    -0.15711
    -0.11360
    -0.16798
    -0.17886
    -0.20333
    -0.24139
    -0.33383
    -0.39365
    -0.48065
    -0.48337
    -0.49153
    -0.40996
    -0.21148
     0.04409
     0.28879
     0.37036
     0.46008
     0.50086
     0.25344
     0.05225
     0.33229
     0.50630
     0.62321
     0.78091
     1.06367
     1.04464
     0.98210
     0.81897
     0.65040
     0.57699
     0.59059
     0.65584
     0.65312
     0.74284
     0.72109
     0.70206
     0.87607
     1.07454
     0.97395
     0.87607
     0.89238
     1.00385
     1.31652
     1.34371
     1.19689
     0.69934
     0.59874
     0.99570
     1.41440
     1.73523
     1.41712
     1.05279
     0.91141
     1.05007
     1.18874
     1.18874
     0.90869
     0.90869
     0.94676
     0.93316
     0.90597
     0.61506
     0.44920
     0.30782
     0.12566
     0.01147
    -0.24139
    -0.37462
    -0.49696
    -0.54862
    -0.53775
    -0.52959
    -0.66282
    -0.64650
    -0.67097
    -0.70904
    -0.70632
    -0.69816
    -0.59756
    -0.48609
    -0.43715
    -0.32568
    -0.25498
    -0.25227
    -0.22508
    -0.17070
    -0.08641
    -0.11904
    -0.11632
    -0.12448
    -0.09729
    -0.11360
    -0.08370
    -0.15711
    -0.13264
    -0.15982
    -0.16798
    -0.19789
    -0.20333
    -0.20876
    -0.21692
    -0.25770
    -0.20604
    -0.24139
    -0.21964
    -0.29577
    -0.29577
    -0.26314
    -0.24411
    -0.26042
    -0.29305
    -0.24955
    -0.27945
    -0.26042
    -0.24955
    -0.26858
    -0.26586
    -0.29033
    -0.20333
    -0.22508
    -0.23595
    -0.27402
    -0.26858
    -0.22780
    -0.23051
    -0.21148
    -0.23867
    -0.21964
    -0.18429
    -0.21148
    -0.19517
    -0.21148
    -0.18157
    -0.19245
    -0.20061
    -0.18429
    -0.18701
    -0.19517
    -0.23323
    -0.17614
    -0.20333
    -0.16526
    -0.20876
    -0.26314
    -0.20876
    -0.25770
    -0.19517
    -0.23051
    -0.26314
    -0.27402
    -0.37462
    -0.41812
    -0.42899
    -0.46162
    -0.45074
    -0.46162
    -0.48065
    -0.49696
    -0.40724
    -0.43443
    -0.19789
     0.09031
     0.18547
     0.23985
    -0.13264
    -0.52959
    -0.80148
    -0.83954
    -0.60572
    -0.43987
    -0.55134
    -0.61116
    -0.59484
    -0.68457
    -0.70088
    -0.80148
    -0.76070
    -0.72807
    -0.66825
    -0.41540
    -0.25770
    -0.10001
     0.06856
     0.40026
     0.58515
     0.71565
     0.72109
     0.80810
     0.89238
     0.83257
     0.75644
     0.67759
     0.52533
     0.50902
     0.36764
     0.28879
     0.19635
     0.11206
     0.02234
     0.02506
    -0.11632
    -0.12992
    -0.20604
    -0.14623
    -0.10273
    -0.09729
    -0.22780
    -0.22780
    -0.21692
    -0.24955
    -0.24683
    -0.22508
    -0.21148
    -0.26586
    -0.27130
    -0.36918
    -0.43443
    -0.20333
     0.25073
     1.34371
     2.99679
     5.13654
     5.65857
     4.92175
     2.25997
     0.99570
     1.67270
     3.64932
     5.46009
     5.20180
     4.68521
     3.93752
     3.04301
     2.05334
     1.20505
     0.47095
    -0.23323
    -0.77973
    -1.17396
    -1.49207
    -1.63073
    -1.63345
    -1.71230
    -1.85096
    -1.79659
    -1.78571
    -1.78299
    -1.72046
    -1.73677
    -1.60355
    -1.66880
    -1.85912
    -2.12013
    -2.57690
    -2.52524
    -2.19898
    -2.52796
    -2.74819
    -2.44912
    -2.65031
    -2.65303
    -2.76451
    -2.81888
    -2.89501
    -2.77266
    -2.60953
    -2.39746
    -2.11741
    -1.81018
    -1.48663
    -1.08424
    -0.85314
    -0.64106
    -0.58941
    -0.46434
    -0.30936
    -0.13807
     0.00331
     0.16644
     0.18547
     0.25616
     0.31054
     0.26432
     0.25344
     0.09575
     0.10119
     0.02234
     0.00603
    -0.02116
    -0.10545
    -0.10545
    -0.11904
    -0.22508
    -0.08370
    -0.11904
    -0.12720
    -0.18973
    -0.11632
    -0.12176
    -0.10001
    -0.11360
    -0.09185
    -0.04563
    -0.07282
    -0.02932
    -0.04291
    -0.01844
     0.00059
    -0.03204
     0.03050
     0.06312
     0.04953
     0.07672
     0.12294
     0.13653
     0.13925
     0.17732
     0.10391
     0.17732
     0.16372
     0.20179
     0.22898
     0.21810
     0.22354
     0.23713
     0.22898
     0.32685
     0.26976
     0.26704
     0.23985
     0.25073
     0.29423
     0.28335
     0.28063
     0.29151
     0.30510
     0.32142
     0.34861
     0.33773
     0.36764
     0.30238
     0.29151
     0.29151
     0.26704
     0.09031
    -0.04019
    -0.27674
    -0.87217
    -1.36700
    -1.24194
    -0.44802
     0.58787
     1.22136
     0.96579
     0.17188
     0.73197
     3.04029
     4.71512
     4.93535
     4.21756
     3.22517
     2.80103
     3.53513
     4.24203
     4.70968
     4.83747
     4.83203
     4.25019
     3.45900
     2.40136
     1.57210
     0.99026
     0.62049
     0.40570
     0.27248
     0.21810
     0.12294
     0.09575
     0.06312
     0.01690
     0.23713
     0.30782
     0.47367
     0.49814
     0.54708
     0.46008
     0.37851
     0.29967
     0.09847
    -0.12720
    -0.33383
    -0.26858
    -0.27402
    -0.35286
    -0.48609
    -0.57309
    -0.73623
    -0.87217
    -0.99996
    -1.00539
    -1.04890
    -1.15765
    -1.12502
    -1.12774
    -1.07608
    -1.05433
    -1.04618
    -0.99996
    -0.91567
    -0.93470
    -0.93742
    -0.86673
    -0.82323
    -0.79332
    -0.72807
    -0.75526
    -0.73351
    -0.73623
    -0.76341
    -0.85857
    -0.88304
    -0.95374
    -1.08968
    -1.09784
    -0.99724
    -1.06793
    -1.13862
    -1.16037
    -1.16581
    -1.24194
    -1.17940
    -1.12231
    -1.05161
    -0.97549
    -0.91839
    -0.91023
    -0.78245
    -0.71447
    -0.64650
    -0.60300
    -0.49968
    -0.46706
    -0.42084
    -0.39637
    -0.37190
    -0.38277
    -0.33927
    -0.30936
    -0.27945
    -0.27945
    -0.21692
    -0.22780
    -0.19517
    -0.16254
    -0.19789
    -0.10273
    -0.13535
    -0.14079
    -0.10001
    -0.09457
    -0.04019
    -0.07010
    -0.07554
    -0.11904
    -0.03476
    -0.01844
    -0.01844
    -0.00757
    -0.04019
    -0.07826
    -0.01844
    -0.08370
     0.01418
    -0.02388
     0.01690
    -0.05107
     0.02778
     0.02778
    -0.01844
    -0.00757
    -0.00485
    -0.00213
     0.03593
     0.03322
     0.03865
    -0.00485
     0.03322
     0.02234
    -0.03747
     0.01147
    -0.01572
     0.01147
    -0.00213
    -0.00757
    -0.04563
    -0.04019
    -0.07010
    -0.01029
    -0.05379
     0.01147
    -0.02388
    -0.03476
    -0.08641
    -0.06466
    -0.10001
    -0.05923
    -0.07554
    -0.03747
    -0.03476
     0.00331
    -0.06466
    -0.05379
    -0.04291
    -0.08913
    -0.01844
    -0.10817
    -0.03204
    -0.10273
    -0.06738
    -0.01844
    -0.11904
    -0.08098
    -0.05923
    -0.10273
    -0.08913
    -0.11904
    -0.09185
    -0.15711
    -0.11088
    -0.08370
    -0.11088
    -0.13264
    -0.13535
    -0.11360
    -0.11360
    -0.07554
    -0.05379
    -0.05107
     0.07672
     0.07672
     0.28335
     0.51989
     0.84344
     1.41984
     2.15122
     2.57264
     2.62430
     2.48020
     2.56993
     1.65366
     1.28662
     2.06965
     2.39864
     2.49652
     0.10663
     1.00114
     3.08651
     1.91468
    -0.34199
    -0.54319
    -0.74166
    -0.88304
    -0.95917
    -0.94286
    -0.91567
    -0.87217
    -0.85857
    -0.74982
    -0.70088
    -0.65194
    -0.52959
    -0.51328
    -0.60300
    -0.47249
    -0.38549
    -0.35286
    -0.34471
    -0.33655
    -0.24955
    -0.23867
    -0.19517
    -0.19245
    -0.21420
    -0.16798
    -0.13807
    -0.22236
    -0.17614
    -0.17342
    -0.20604
    -0.20604
    -0.20876
    -0.18157
    -0.23867
    -0.25227
    -0.23051
    -0.20876
    -0.20061
    -0.18973
    -0.25498
    -0.26314
    -0.18973
    -0.17886
    -0.15167
    -0.14623
    -0.11088
    -0.10545
    -0.10817
    -0.03204
    -0.04835
    -0.03204
    -0.04835
    -0.01572
    -0.02932
     0.00059
    -0.05651
    -0.05379
    -0.05379
    -0.04835
    -0.04563
    -0.02660
    -0.05379
    -0.10545
    -0.08641
    -0.01572
    -0.08370
    -0.12992
    -0.09185
    -0.07554
    -0.06466
    -0.03747
    -0.09457
    -0.09185
    -0.12176
    -0.10545
    -0.13535
    -0.05379
    -0.07554
    -0.15439
    -0.13807
    -0.10817
    -0.08370
    -0.12448
    -0.13264
    -0.15439
    -0.14895
    -0.12448
    -0.14079
    -0.12720
    -0.17342
    -0.12448
    -0.16254
    -0.13264
    -0.06466
    -0.16798
    -0.12176
    -0.15711
    -0.08913
    -0.11360
    -0.13535
    -0.14623
    -0.13264
    -0.16798
    -0.21148
    -0.28761
    -0.35830
    -0.33655
    -0.38005
    -0.43715
    -0.45074
    -0.50512
    -0.59484
    -0.60572
    -0.64378
    -0.69544
    -0.77157
    -0.78517
    -0.79876
    -0.81235
    -0.94830
    -0.97005
    -1.03802
    -1.11959
    -1.28000
    -1.32622
    -1.37516
    -1.46760
    -1.56548
    -1.66336
    -1.77484
    -1.83465
    -1.99778
    -2.05216
    -2.12285
    -2.06304
    -1.88631
    -1.75852
    -1.63073
    -1.49479
    -1.36429
    -1.28272
    -1.02714
    -0.84770
    -0.63291
    -0.42899
    -0.16254
     0.15828
     0.35404
     0.49271
     0.65856
     0.89238
     1.02017
     1.13708
     1.15883
     1.05279
     1.12620
     1.32196
     1.34915
     1.30293
     1.25399
     1.03376
     0.96035
     1.07726
     1.10717
     0.88966
     0.72381
     0.64224
     0.63409
     0.62865
     0.62865
     0.61506
     0.61777
     0.57155
     0.72381
     0.89238
     0.82713
     0.76731
     0.88150
     0.88422
     0.64224
     0.43561
     0.30238
     0.19635
     0.33501
     1.08814
     2.85269
     4.60092
     4.71240
     5.65857
     5.65857
     5.56069
     3.13273
     1.22952
     1.59113
     2.82006
     3.68738
     3.86683
     3.41278
     2.17025
     0.83800
    -0.38005
    -1.46488
    -2.43824
    -3.06358
    -3.45510
    -3.56929
    -3.45510
    -3.25118
    -2.99289
    -2.60681
    -2.24248
    -1.84281
    -1.47848
    -1.17125
    -0.98908
    -0.85042
    -0.66553
    -0.51872
    -0.44531
    -0.40996
    -0.35830
    -0.32839
    -0.23595
    -0.23595
    -0.19245
    -0.20876
    -0.17342
    -0.15439
    -0.13807
    -0.20876
    -0.17886
    -0.15439
    -0.14079
    -0.16526
    -0.13807
    -0.14623
    -0.17342
    -0.15982
    -0.14895
    -0.11904
    -0.12720
    -0.15439
    -0.17342
    -0.12720
    -0.10817
    -0.12992
    -0.12448
    -0.14623
    -0.12448
    -0.05923
    -0.11904
    -0.11360
    -0.08913
    -0.09457
    -0.11632
    -0.05107
    -0.02660
    -0.07010
    -0.08370
    -0.05107
    -0.10545
    -0.00213
    -0.03747
    -0.04563
    -0.07282
    -0.02388
    -0.07010
     0.01690
    -0.06466
    -0.04563
    -0.06466
    -0.02660
    -0.07010
    -0.06194
    -0.11088
    -0.06466
    -0.08913
    -0.08098
    -0.05923
    -0.11088
    -0.14351
    -0.11632
    -0.08098
    -0.13807
    -0.11632
    -0.11904
    -0.22508
    -0.15167
    -0.13264
    -0.16254
    -0.19517
    -0.17886
    -0.18429
    -0.18973
    -0.26042
    -0.21964
    -0.23051
    -0.21692
    -0.24683
    -0.33927
    -0.36918
    -0.26586
    -0.29305
    -0.28217
    -0.22780
    -0.27945
    -0.28489
    -0.30936
    -0.30121
    -0.26042
    -0.31752
    -0.24139
    -0.26042
    -0.17070
    -0.23867
    -0.21692
    -0.17614
    -0.18701
    -0.17342
    -0.23323
    -0.19789
    -0.12720
    -0.18701
    -0.12176
    -0.15167
    -0.19789
    -0.16526
    -0.07826
    -0.03204
     0.03050
     0.04681
     0.13381
     0.20451
     0.25073
     0.29695
     0.30238
     0.34045
     0.48999
     0.52805
     0.66399
     0.77003
     0.80266
     0.79178
     0.72653
     0.57427
     0.39211
     0.25888
     0.09575
     0.01147
     0.28335
     0.37579
     0.12294
    -0.22508
    -0.52959
    -1.16309
    -1.48935
    -1.65792
    -1.72046
    -1.31535
    -1.01899
    -1.10055
    -1.39691
    -1.61170
    -1.92981
    -1.84824
    -1.33982
    -0.58397
     0.55524
     1.72164
     2.19472
     1.85486
     1.82495
     1.64279
     1.86574
     2.42583
     2.94241
     3.30402
     3.37743
     3.21702
     2.87172
     2.54002
     2.11044
     1.65910
     1.27574
     0.82985
     0.59330
     0.43561
     0.20994
     0.01147
    -0.13264
    -0.25770
    -0.25227
    -0.28761
    -0.35558
    -0.21420
    -0.16798
    -0.17342
    -0.02116
     0.02506
     0.16644
     0.13925
     0.03322
     0.04137
     0.05225
     0.03050
     0.13381
     0.18547
     0.18004
     0.18004
     0.08216
     0.03865
     0.02234
    -0.02660
    -0.06466
    -0.13264
    -0.15711
    -0.23051
    -0.27130
    -0.19789
    -0.26314
    -0.28217
    -0.29305
    -0.26314
    -0.26586
    -0.29849
    -0.27945
    -0.26314
    -0.23867
    -0.21420
    -0.27945
    -0.24411
    -0.22508
    -0.21964
    -0.24955
    -0.21148
    -0.19789
    -0.22236
    -0.24411
    -0.19517
    -0.17342
    -0.23595
    -0.23595
    -0.20061
    -0.20061
    -0.14895
    -0.22508
    -0.18429
    -0.23867
    -0.20333
    -0.23595
    -0.18157
    -0.19789
    -0.19517
    -0.20061
    -0.18429
    -0.19789
    -0.24139
    -0.20604
    -0.19517
    -0.19789
    -0.20061
    -0.16526
    -0.18973
    -0.20876
    -0.23323
    -0.25227
    -0.20333
    -0.16798
    -0.19789
    -0.21148
    -0.20333
    -0.21420
    -0.23323
    -0.29033
    -0.28761
    -0.24955
    -0.20061
    -0.21964
    -0.23867
    -0.30121
    -0.25227
    -0.30936
    -0.29849
    -0.28761
    -0.29849
    -0.30936
    -0.33655
    -0.27674
    -0.28489
    -0.37190
    -0.32839
    -0.32024
    -0.33927
    -0.31208
    -0.33111
    -0.38821
    -0.34199
    -0.33655
    -0.38821
    -0.26042
    -0.16254
    -0.18973
    -0.18429
     0.01147
     0.15285
     0.30782
     0.47639
     0.71293
     0.93316
     1.07726
     1.30837
     1.40625
     1.56666
     1.78145
     1.96905
     2.08325
     2.06965
     1.99352
     1.76786
     1.37906
     0.91685
     0.64496
     0.34861
    -0.12176
    -0.42899
    -0.51872
    -0.66553
    -0.98908
    -2.17179
    -4.08860
    -5.47522
    -5.47522
    -5.47522
    -4.08316
    -0.20333
     2.02343
    -0.08641
    -2.69110
    -3.03095
    -2.34580
    -1.11143
    -0.08913
     0.84616
     1.98537
     2.97776
     3.32849
     3.15720
     2.79015
     2.41495
     1.86846
     1.33012
     0.90869
     0.53893
     0.28879
     0.05225
    -0.07826
    -0.19245
    -0.37733
    -0.42355
    -0.45618
    -0.52959
    -0.45346
    -0.44259
    -0.39093
    -0.26042
    -0.17070
    -0.17342
    -0.11360
    -0.05107
    -0.06738
    -0.03747
    -0.02388
     0.37036
     0.39483
     0.10119
     0.01690
     0.01418
     0.14741
     0.22354
     0.26432
     0.28879
     0.27791
     0.07944
    -0.04835
    -0.13535
    -0.11904
    -0.15711
    -0.15711
    -0.12448
    -0.10817
    -0.19517
    -0.31752
    -0.33111
    -0.40452
    -0.32568
    -0.36374
    -0.39093
    -0.39093
    -0.43715
    -0.42084
    -0.43715
    -0.33383
    -0.33111
    -0.42899
    -0.36102
    -0.31480
    -0.33655
    -0.24411
    -0.31480
    -0.33655
    -0.26858
    -0.27674
    -0.26858
    -0.15167
    -0.20876
    -0.21148
    -0.21692
    -0.15439
    -0.11632
    -0.16798
    -0.13807
    -0.15982
    -0.14623
    -0.03747
    -0.04563
    -0.09185
    -0.12448
    -0.08370
    -0.13807
    -0.05923
    -0.06738
    -0.12448
    -0.11360
    -0.12176
    -0.05651
    -0.10273
    -0.11360
    -0.14079
    -0.13264
    -0.07010
    -0.11904
    -0.13807
    -0.12448
    -0.12720
    -0.18429
    -0.10273
    -0.05107
    -0.10817
    -0.20333
    -0.12992
    -0.11360
    -0.08913
    -0.12448
    -0.19517
    -0.11904
    -0.12992
    -0.10545
    -0.02388
    -0.04835
    -0.05107
    -0.02932
    -0.08370
     0.01418
     0.05497
     0.00331
    -0.02388
    -0.04563
     0.00875
     0.00059
    -0.04291
    -0.03476
    -0.06738
    -0.05379
    -0.06194
    -0.10001
    -0.19517
    -0.19789
    -0.20604
    -0.23595
    -0.21964
    -0.32839
    -0.34471
    -0.30121
    -0.10817
    -0.48065
    -0.50784
    -0.51600
    -0.53503
    -0.65466
    -0.77429
    -0.86401
    -0.77429
    -0.50512
    -0.19245
     0.24801
     0.79722
     1.20233
     1.86574
     2.53458
     3.12458
     3.64932
     4.52480
     5.20180
     4.96253
     3.60854
     2.05606
     3.08923
     4.83747
     5.25889
     5.65857
     5.65585
     3.91577
     1.60744
     0.68303
     0.48183
     0.51989
     0.57699
     0.91413
     1.03104
     0.45736
    -0.27945
    -0.99180
    -1.35069
    -1.57092
    -1.48663
    -1.47576
    -1.58995
    -1.70414
    -1.83465
    -2.02225
    -2.17723
    -2.25336
    -2.20442
    -2.24248
    -2.18539
    -2.03041
    -1.86456
    -1.71502
    -1.57092
    -1.39963
    -1.21203
    -1.08152
    -0.94558
    -0.73351
    -0.64922
    -0.57309
    -0.41812
    -0.41268
    -0.26858
    -0.23323
    -0.22236
    -0.19789
    -0.11904
    -0.09457
    -0.12992
    -0.07282
    -0.07554
    -0.06466
    -0.12992
    -0.12992
    -0.04291
    -0.11360
    -0.12720
    -0.11632
    -0.11632
    -0.10545
    -0.11632
    -0.14351
    -0.13535
    -0.12448
    -0.13264
    -0.14623
    -0.18701
    -0.13264
    -0.21964
    -0.14351
    -0.10001
    -0.15167
    -0.16254
    -0.15711
    -0.14623
    -0.12992
    -0.12448
    -0.14351
    -0.17342
    -0.17614
    -0.14895
    -0.11088
    -0.07282
    -0.12992
    -0.10273
    -0.15167
    -0.07826
     0.01962
     0.01418
    -0.04291
    -0.01844
     0.01690
     0.03865
     0.03865
     0.03322
     0.12022
     0.10119
     0.10391
     0.15285
     0.08759
     0.08487
     0.06584
     0.09575
     0.08487
     0.06584
     0.12022
     0.04953
     0.03865
     0.06584
     0.02234
     0.07128
     0.02778
     0.03593
    -0.01300
    -0.01572
     0.04681
     0.05497
     0.08759
     0.01962
     0.00059
     0.05769
     0.03593
     0.04953
     0.05225
     0.01962
    -0.02388
     0.01418
     0.02234
     0.00875
     0.02234
    -0.03747
    -0.02932
    -0.02932
    -0.01300
    -0.07282
    -0.02388
    -0.03476
    -0.10001
    -0.08641
    -0.04835
    -0.04291
    -0.08913
    -0.14623
    -0.05107
    -0.10273
    -0.07282
    -0.06466
    -0.11904
    -0.15439
    -0.15439
    -0.21148
    -0.18157
    -0.20061
    -0.17614
    -0.18429
    -0.22780
    -0.22508
    -0.26586
    -0.33111
    -0.29033
    -0.29033
    -0.35558
    -0.31480
    -0.30121
    -0.32568
    -0.32024
    -0.30664
    -0.30392
    -0.23051
    -0.21420
    -0.15439
    -0.10545
    -0.18157
    -0.21964
    -0.15982
    -0.01844
     0.12294
     0.11206
     0.12294
     0.30782
     0.57427
     0.47367
     0.28607
     0.32414
     0.30238
     0.24801
     0.22626
     0.43561
     0.66671
     0.62049
     0.48999
     0.41114
     0.07672
    -0.41268
    -0.78245
    -0.22508
     0.43561
     1.05279
     1.47694
     0.18275
    -2.42465
    -2.91948
    -1.56276
     0.31326
     1.49597
     1.98265
     1.34643
     0.11478
    -0.65466
    -0.59212
    -0.12992
     0.29423
     0.62049
     0.84616
     0.98210
     0.89238
     0.75644
     0.60418
     0.40570
     0.25344
     0.17732
     0.06584
    -0.06194
    -0.10545
    -0.17614
    -0.10001
    -0.15711
    -0.13264
    -0.10545
    -0.06466
    -0.00485
     0.00331
    -0.01572
     0.02778
    -0.04019
    -0.06194
    -0.00485
    -0.00757
     0.00331
    -0.05107
    -0.05923
     0.00059
     0.00059
    -0.02388
    -0.07554
    -0.04019
    -0.03476
    -0.00213
    -0.08913
    -0.03747
    -0.03476
    -0.01029
    -0.03476
    -0.00485
     0.03322
    -0.02116
    -0.01300
     0.03050
     0.03050
     0.04681
     0.03865
    -0.01572
     0.00331
     0.02506
    -0.01300
     0.01147
     0.01690
    -0.03747
    -0.01029
     0.01147
    -0.01029
    -0.04835
    -0.06194
    -0.03476
    -0.00485
    -0.01300
    -0.06738
    -0.10001
    -0.07826
    -0.08098
    -0.06466
    -0.04563
    -0.07010
    -0.07826
    -0.09729
    -0.08641
    -0.10273
    -0.13807
    -0.13535
    -0.16254
    -0.13535
    -0.10001
    -0.14895
    -0.11904
    -0.10273
    -0.13807
    -0.14351
    -0.09457
    -0.13535
    -0.11904
    -0.17342
    -0.03747
    -0.12448
    -0.10001
    -0.16254
    -0.14351
    -0.10273
    -0.12448
    -0.11904
    -0.16798
    -0.18973
     0.04409
    -0.09457
    -0.42627
    -0.32024
    -0.35015
    -0.30121
    -0.33111
    -0.28761
    -0.33383
    -0.38821
    -0.45890
    -0.53231
    -0.52687
    -0.52959
    -0.59212
    -0.62747
    -0.63835
    -0.66825
    -0.65738
    -0.61931
    -0.64650
    -0.66553
    -0.75798
    -0.68457
    -0.69272
    -0.61659
    -0.67913
    -0.65466
    -0.61116
    -0.55678
    -0.61931
    -0.63835
    -0.56222
    -0.48609
    -0.38277
    -0.20333
    -0.04563
     0.19363
     0.38123
     0.57699
     0.80810
     0.96035
     1.11261
     1.26758
     1.38722
     1.52588
     1.61560
     1.55307
     1.32196
     1.06095
     0.97667
     0.94132
     1.00657
     1.00657
     0.92229
     0.82169
     0.68303
     0.45736
     0.12838
     0.12294
     0.14197
     0.25344
     0.21538
     0.17732
     0.74828
     1.55035
     1.83583
     1.58026
     1.58841
     1.83311
     1.49869
     1.30293
     1.28662
     1.46606
     1.57210
     1.41712
     1.05551
     0.74828
     0.52805
     0.41114
     0.15013
    -0.08370
    -0.27130
    -0.52415
    -0.78245
    -0.89120
    -1.04074
    -1.11143
    -1.10055
    -1.06249
    -0.99180
    -0.94286
    -0.85314
    -0.74166
    -0.66553
    -0.61659
    -0.59212
    -0.55950
    -0.56494
    -0.53775
    -0.43715
    -0.37462
    -0.38005
    -0.37733
    -0.29849
    -0.26858
    -0.27402
    -0.23051
    -0.27674
    -0.22508
    -0.18701
    -0.16798
    -0.17070
    -0.17614
    -0.21964
    -0.19245
    -0.17342
    -0.17614
    -0.18157
    -0.16798
    -0.16798
    -0.11904
    -0.16254
    -0.08913
    -0.15439
    -0.15439
    -0.10817
    -0.10001
    -0.08098
    -0.10273
    -0.11904
    -0.09185
    -0.05107
    -0.02660
    -0.01029
    -0.03747
     0.04953
     0.01962
     0.08487
     0.04137
     0.08759
     0.06312
     0.03593
     0.09847
     0.11478
     0.10119
     0.10663
     0.09303
     0.06312
     0.06856
     0.06312
     0.02506
     0.00875
    -0.01029
    -0.01844
     0.00059
    -0.06194
    -0.03204
    -0.06194
    -0.01572
    -0.04563
    -0.07554
    -0.07826
    -0.02116
    -0.07554
    -0.01844
     0.02506
    -0.01844
    -0.11632
    -0.09185
    -0.09729
    -0.06466
    -0.09729
    -0.12720
    -0.10817
    -0.14351
    -0.07282
    -0.17886
    -0.19517
    -0.17342
    -0.24683
    -0.21420
    -0.19245
    -0.18701
    -0.23051
    -0.24139
    -0.25498
    -0.25770
    -0.29577
    -0.30121
    -0.36918
    -0.36918
    -0.36918
    -0.39908
    -0.47521
    -0.48065
    -0.53503
    -0.59756
    -0.57581
    -0.49425
    -0.50512
    -0.42084
    -0.37733
    -0.29577
    -0.15439
    -0.16798
    -0.07010
     0.00331
     0.09847
     0.12838
     0.20179
     0.28335
     0.29423
     0.09575
     0.00875
     0.10119
    -0.02116
    -0.08098
     0.02506
     0.31598
     0.58515
     0.80538
     0.88694
     1.01745
     1.25943
     1.77330
     1.62648
     1.66182
     2.17841
     3.52697
     5.65857
     4.09793
     1.04192
     0.69934
     1.20505
     0.97667
     1.65366
     1.66454
     1.21865
     0.45192
    -0.38277
    -1.04890
    -1.53557
    -1.84824
    -2.02225
    -1.97603
    -1.93253
    -1.73133
    -1.50295
    -1.35341
    -1.14134
    -0.94558
    -0.75254
    -0.56766
    -0.52687
    -0.40180
    -0.28217
    -0.24683
    -0.22236
    -0.18973
    -0.18157
    -0.09185
    -0.11904
    -0.03747
    -0.01572
    -0.01572
     0.00603
     0.01147
     0.05497
     0.07672
     0.09847
     0.07400
     0.10934
     0.12022
     0.15828
     0.14469
     0.14469
     0.11478
     0.13925
     0.12838
     0.19091
     0.16372
     0.15285
     0.13653
     0.13653
     0.10934
     0.06856
     0.06312
     0.07944
     0.07672
     0.04953
     0.07128
     0.05225
     0.01962
    -0.01029
    -0.01844
     0.01418
    -0.01844
    -0.01300
    -0.02116
    -0.04835
    -0.06466
    -0.05379
    -0.05379
    -0.09729
    -0.04835
    -0.09457
    -0.01844
    -0.00757
     0.02778
    -0.00757
    -0.07010
    -0.05107
     0.00875
    -0.09729
    -0.07010
    -0.04835
    -0.07010
    -0.13535
    -0.14079
    -0.18973
    -0.20604
    -0.20604
    -0.21964
    -0.27945
    -0.27674
    -0.30392
    -0.32568
    -0.35558
    -0.31480
    -0.30936
    -0.28761
    -0.27130
    -0.27674
    -0.27945
    -0.28761
    -0.18701
    -0.21964
    -0.19245
    -0.20876
    -0.18701
    -0.18701
    -0.19789
    -0.18429
    -0.18701
    -0.08913
    -0.12448
    -0.10001
    -0.12720
    -0.07826
    -0.10545
    -0.12992
    -0.11632
    -0.10001
    -0.05379
    -0.05379
    -0.07554
    -0.07010
    -0.07826
    -0.09185
    -0.11904
    -0.09729
    -0.06738
    -0.08913
    -0.09729
    -0.11904
    -0.12720
    -0.24955
    -0.24683
    -0.24411
    -0.21148
    -0.27674
    -0.28217
    -0.38277
    -0.35558
    -0.37190
    -0.44259
    -0.47793
    -0.44531
    -0.47249
    -0.46978
    -0.50512
    -0.54319
    -0.54862
    -0.52687
    -0.55950
    -0.51056
    -0.46706
    -0.48881
    -0.46434
    -0.43443
    -0.45346
    -0.42084
    -0.29849
    -0.27674
    -0.27402
    -0.23051
    -0.22508
    -0.15982
    -0.18701
    -0.13807
     0.03322
     0.15013
     0.27791
     0.39211
     0.40298
     0.52261
     0.55524
     0.53349
     0.46008
     0.51446
     0.70206
     0.83257
     0.81897
     1.06911
     1.10173
     1.10173
     1.40625
     1.59657
     1.29749
     0.94404
     1.20233
     1.15339
     0.23441
    -0.22780
     0.17732
     0.59874
     0.94948
     0.84888
     0.61506
     0.47095
     0.81625
     0.90869
     0.48455
     0.29151
     0.31870
     0.20179
     0.42202
     0.65312
     0.67487
     0.67215
     0.41386
     0.23169
     0.16916
     0.01962
    -0.13807
    -0.45618
    -0.58669
    -0.76070
    -0.81779
    -0.87217
    -0.79060
    -0.71447
    -0.62203
    -0.58941
    -0.49696
    -0.41268
    -0.28761
    -0.25770
    -0.16526
    -0.11360
    -0.11904
    -0.04019
    -0.00213
    -0.04835
    -0.02932
    -0.01029
     0.01418
     0.00059
     0.02234
     0.04953
     0.07672
     0.04409
     0.09575
     0.08487
     0.17460
     0.15828
     0.10119
     0.07672
     0.11206
     0.10119
     0.11206
     0.03593
     0.00875
     0.10934
     0.03865
    -0.05107
    -0.07282
    -0.10273
    -0.14079
    -0.17070
    -0.15982
    -0.19517
    -0.18973
    -0.26586
    -0.20876
    -0.21692
    -0.25227
    -0.33383
    -0.22508
    -0.24411
    -0.23867
    -0.24411
    -0.26042
    -0.31208
    -0.27130
    -0.32296
    -0.30121
    -0.29033
    -0.26042
    -0.31480
    -0.31480
    -0.30392
    -0.31480
    -0.37462
    -0.37462
    -0.32568
    -0.27674
    -0.30664
    -0.32024
    -0.33111
    -0.32839
    -0.30936
    -0.26042
    -0.25498
    -0.28489
    -0.27945
    -0.30121
    -0.26314
    -0.27945
    -0.28761
    -0.43443
    -0.46978
    -0.42084
    -0.41268
    -0.52687
    -0.54047
    -0.56766
    -0.65738
    -0.68185
    -0.72807
    -0.79332
    -0.81507
    -0.82595
    -0.84770
    -0.93470
    -1.01083
    -0.99180
    -0.92927
    -0.91295
    -1.03802
    -1.11687
    -1.17940
    -1.17125
    -1.23650
    -1.22290
    -1.07880
    -1.10871
    -1.13590
    -1.25281
    -1.28000
    -1.24737
    -1.21475
    -1.10327
    -0.90480
    -0.58125
    -0.42084
    -0.42627
    -0.57309
    -0.34471
    -0.29577
    -0.13264
     0.17188
     0.34589
     0.63952
     1.04464
     1.22136
     1.46878
     1.56394
     1.54491
     1.48781
     1.59929
     1.81952
     2.17297
     2.31163
     2.21375
     2.07781
     1.86574
     1.53403
     1.60473
     1.62104
     1.30565
     0.94676
     0.71022
     0.55524
     0.30782
     0.08487
    -0.03476
    -0.08641
    -0.18157
     0.05497
     0.17188
     0.14197
    -0.00485
    -0.08098
     0.04137
     0.09303
     0.12838
     0.19363
     0.24257
     0.20994
     0.18004
     0.21538
     0.55524
     0.49814
     0.13381
    -0.11088
    -0.03747
     0.09303
     0.19635
     0.36220
     0.30510
     0.06040
     0.13925
     0.39755
     0.55252
     0.37579
     0.88150
     1.62648
     1.32196
     0.51989
     0.37308
     0.52533
     0.65584
     0.67487
     0.74284
     0.66943
     0.53621
     0.46552
     0.32685
     0.12294
     0.08487
     0.00331
    -0.10001
    -0.14351
    -0.22508
    -0.17070
    -0.18157
    -0.23595
    -0.21420
    -0.19789
    -0.18973
    -0.23867
    -0.23867
    -0.20333
    -0.23595
    -0.30392
    -0.31208
    -0.28489
    -0.27402
    -0.32568
    -0.35558
    -0.35558
    -0.34743
    -0.42355
    -0.40180
    -0.45346
    -0.51328
    -0.55678
    -0.60028
    -0.53503
    -0.43987
    -0.49153
    -0.44259
    -0.34743
    -0.21964
    -0.20333
    -0.18157
    -0.29033
    -0.45346
    -0.37733
    -0.42627
    -0.35286
    -0.33927
    -0.37733
    -0.52959
    -0.55406
    -0.62475
    -0.69272
    -0.87761
    -0.96461
    -1.08968
    -1.24194
    -1.30175
    -1.17668
    -1.12774
    -1.11415
    -1.11959
    -0.99724
    -0.79604
    -0.40452
    -0.08641
    -0.08641
    -0.07826
    -0.07826
     0.17732
     0.43289
     0.70206
     0.83528
     0.85975
     0.84616
     0.92773
     0.86519
     0.84344
     0.73740
     0.71022
     0.52261
     0.41386
     0.22082
     0.06856
     0.02778
    -0.05651
    -0.15711
    -0.19789
    -0.27945
    -0.26858
    -0.36374
    -0.37733
    -0.38549
    -0.40996
    -0.43443
    -0.45346
    -0.41812
    -0.38005
    -0.28761
    -0.23867
    -0.14623
    -0.21964
    -0.12992
    -0.17070
    -0.15711
    -0.16254
    -0.17614
    -0.02388
     0.30238
     0.80810
     1.24312
     1.83311
     1.96905
     1.10717
     0.22898
     0.01147
     0.27520
     0.31054
     0.65312
     0.74828
     0.87879
     0.52261
     0.01147
    -0.40452
    -0.69000
    -0.91567
    -1.02171
    -0.92927
    -0.76341
    -0.67913
    -0.56222
    -0.49968
    -0.37462
    -0.26042
    -0.19789
    -0.14895
     0.03050
     0.10119
     0.16644
     0.19907
     0.16644
     0.17460
     0.23441
     0.22354
     0.16916
     0.12022
     0.10391
     0.03050
     0.01962
     0.06584
    -0.04835
    -0.08370
    -0.10273
    -0.09729
    -0.16254
    -0.10817
    -0.20876
    -0.33927
    -0.36918
    -0.39093
    -0.27130
    -0.24955
    -0.37733
    -0.57309
    -0.65738
    -0.70632
    -0.70088
    -0.64106
    -0.47521
    -0.20604
     0.39211
     0.41658
     0.12838
    -0.01572
     0.00603
     0.11206
     0.26432
     0.46552
     0.68303
     0.64496
     0.71293
     0.73197
     0.58787
     0.51989
     0.41386
     0.23985
     0.28063
     0.20722
     0.00603
    -0.00757
    -0.06738
    -0.08641
    -0.11904
    -0.17614
    -0.12176
    -0.16798
    -0.25227
    -0.21692
    -0.21964
    -0.18157
    -0.21964
    -0.23051
    -0.23323
    -0.25770
    -0.27130
    -0.24683
    -0.18157
    -0.21692
    -0.21420
    -0.27130
    -0.24955
    -0.19517
    -0.25498
    -0.19245
    -0.21692
    -0.25770
    -0.19517
    -0.32296
    -0.34471
    -0.41540
    -0.44531
    -0.46706
    -0.39637
    -0.37190
    -0.42084
    -0.29033
    -0.20333
    -0.14079
    -0.31480
    -0.35015
    -0.28489
     0.04681
     0.18547
     0.10663
     0.25888
     0.40842
     0.56340
     0.80538
     0.81081
     0.59330
     0.53621
     0.59602
     0.68575
     0.81625
     0.88150
     0.71837
     0.65856
     0.62049
     0.55252
     0.49271
     0.49814
     0.43289
     0.34589
     0.32414
     0.27248
     0.24529
     0.27520
     0.27248
     0.28063
     0.21810
     0.18819
     0.07944
     0.08487
     0.15828
     0.15557
     0.18547
     0.36492
     0.46824
     0.59602
     0.68303
     0.80538
     0.90054
     1.08814
     1.30293
     1.54491
     1.54763
     1.65366
     1.68085
     1.83311
     1.62104
     1.35731
     1.16155
     1.00657
     0.87607
     0.68303
     0.21266
    -0.33927
    -0.66825
    -0.80148
    -0.69544
    -0.52415
    -0.50512
    -0.38821
    -0.14079
    -0.67913
    -1.20115
    -0.88304
    -0.40180
    -0.18701
    -0.00485
     0.13381
     0.43561
     0.42473
     0.34589
     0.29151
     0.15285
     0.07672
     0.06312
     0.00603
    -0.04291
    -0.23051
    -0.21420
    -0.26042
    -0.24411
    -0.18429
    -0.06194
    -0.14079
    -0.17886
    -0.25498
    -0.22236
    -0.23051
    -0.20876
    -0.21692
    -0.27130
    -0.30392
    -0.26042
    -0.27945
    -0.28217
    -0.17886
    -0.20876
    -0.20061
    -0.27945
    -0.30121
    -0.39637
    -0.33383
    -0.28761
    -0.26858
    -0.26314
    -0.24683
    -0.27130
    -0.25770
    -0.26042
    -0.30936
    -0.30664
    -0.26314
    -0.30664
    -0.31752
    -0.30392
    -0.24411
    -0.30392
    -0.32024
    -0.27674
    -0.24955
    -0.26042
    -0.30392
    -0.21148
    -0.29577
    -0.24683
    -0.23323
    -0.25227
    -0.21420
    -0.22780
    -0.23323
    -0.20333
    -0.18429
    -0.15982
    -0.22236
    -0.17886
    -0.20333
    -0.18429
    -0.18701
    -0.21420
    -0.26042
    -0.26042
    -0.27130
    -0.28489
    -0.24411
    -0.31752
    -0.35015
    -0.35558
    -0.37190
    -0.42899
    -0.49153
    -0.52687
    -0.60572
    -0.61931
    -0.66825
    -0.75798
    -0.80420
    -0.97821
    -1.14134
    -1.19028
    -1.29359
    -1.40507
    -1.56548
    -1.73405
    -1.83465
    -1.78843
    -1.70414
    -1.57636
    -1.32622
    -1.17940
    -1.01627
    -0.83682
    -0.73351
    -0.58125
    -0.21692
     0.02778
     0.24257
     0.54436
     0.91141
     1.16155
     1.23496
     1.36275
     1.41169
     1.33284
     1.34643
     1.37090
     1.32196
     1.43072
     1.31109
     1.30293
     1.18602
     1.02832
     0.92773
     0.92501
     0.79450
     0.72653
     0.74828
     0.79450
     0.76459
     0.76731
     0.64496
     0.54165
     0.54165
     0.69118
     0.71837
     0.78906
     0.82985
     0.90869
     0.87879
     1.15883
     1.35731
     1.37090
     1.36275
     1.35731
     1.27574
     1.57210
     2.03703
     2.03975
     1.81680
     1.59113
     1.27846
     1.23496
     1.70804
     1.47150
     0.43289
    -0.15439
    -0.84226
    -1.13590
    -0.88848
    -0.82867
    -0.87489
    -0.81235
    -0.40724
    -0.22780
    -0.46434
    -1.29903
    -2.25064
    -0.95645
     0.22354
     0.09031
     0.43833
     1.11805
     0.70206
     0.20994
     0.48727
     0.54980
     0.64496
     0.60418
     0.52805
     0.31054
     0.13110
    -0.04835
    -0.12992
    -0.17070
    -0.15439
    -0.20604
    -0.13264
    -0.13535
    -0.02388
     0.01690
     0.00603
     0.04681
     0.05225
     0.07944
     0.01962
     0.02234
     0.02234
    -0.01844
     0.02234
    -0.02932
    -0.07826
    -0.10817
    -0.12720
    -0.18157
    -0.15167
    -0.17342
    -0.24411
    -0.24955
    -0.26314
    -0.27945
    -0.33655
    -0.36646
    -0.40996
    -0.42627
    -0.35015
    -0.44259
    -0.47521
    -0.54590
    -0.55950
    -0.62475
    -0.64922
    -0.63019
    -0.69272
    -0.77429
    -0.85314
    -0.90751
    -1.03530
    -1.09784
    -1.17125
    -1.19300
    -1.26641
    -1.31535
    -1.31535
    -1.33982
    -1.30175
    -1.32894
    -1.39147
    -1.34253
    -1.23378
    -1.18484
    -1.03530
    -0.91567
    -0.68185
    -0.61116
    -0.52959
    -0.49696
    -0.39637
    -0.26314
    -0.12176
    -0.01572
    -0.03476
    -0.02116
     0.02506
     0.07128
     0.15828
     0.10934
     0.09303
     0.08487
     0.02234
     0.00059
     0.00059
     0.02234
    -0.02116
    -0.02116
    -0.06194
    -0.08098
    -0.08913
    -0.11904
    -0.11632
    -0.08370
    -0.11632
    -0.21148
    -0.16254
    -0.19789
    -0.20876
    -0.17614
    -0.19245
    -0.23051
    -0.27674
    -0.31480
    -0.29577
    -0.31752
    -0.31480
    -0.24411
    -0.19517
    -0.10001
    -0.03204
    -0.09185
    -0.06738
    -0.11360
    -0.12448
    -0.18429
    -0.15711
    -0.22780
    -0.05923
     0.03322
     0.13653
     0.14741
     0.11478
     0.26976
     0.79178
     0.64768
     0.44648
     0.69662
     0.71293
     0.78091
     1.04464
     1.23224
     1.31109
     1.72707
     1.93099
     1.67270
     1.68629
     1.74339
     1.87661
     1.87389
     1.93099
     1.96634
     1.77601
     1.64007
     1.60201
     1.68357
     1.69173
     1.84942
     1.51772
     0.84072
     0.70206
     1.20777
     0.99570
     0.86791
     0.78363
    -0.03476
    -0.47521
    -0.40452
    -0.17886
    -0.27674
    -0.32568
     0.83528
     0.72925
     1.00929
     0.91685
    -0.55134
    -1.36157
    -1.36157
    -0.85042
    -0.41268
    -0.16526
    -0.23595
    -0.59756
    -1.04890
    -1.58723
    -1.90262
    -2.19626
    -2.47087
    -2.55787
    -2.57418
    -2.54428
    -2.58778
    -2.65847
    -2.62312
    -2.50893
    -2.49806
    -2.38114
    -2.11741
    -1.85368
    -1.72861
    -1.63889
    -1.39419
    -1.12502
    -0.97005
    -0.73351
    -0.47793
    -0.12176
     0.39755
     0.61506
     0.81625
     1.12077
     1.49597
     1.70804
     1.80048
     1.77330
     1.89836
     2.16481
     2.33338
     2.21375
     2.02071
     1.68629
     1.17242
     0.90326
     0.83528
     0.67215
     0.23985
     0.00331
    -0.18973
    -0.47793
    -0.82323
    -1.06249
    -1.31806
    -1.54917
    -1.70143
    -1.67696
    -1.19571
    -0.66010
    -0.48609
    -0.15711
     0.23441
     0.43833
     0.79178
     1.13164
     1.06367
     1.20505
     1.46334
     1.61832
     1.61560
     1.59657
     1.40625
     1.27302
     1.21865
     0.99298
     0.57427
     0.20994
    -0.21420
    -0.51328
    -0.70904
    -0.79332
    -0.89120
    -0.97549
    -1.01355
    -1.11959
    -0.98364
    -0.99724
    -1.02171
    -0.99724
    -0.83682
    -0.81507
    -0.80148
    -0.69544
    -0.62203
    -0.69816
    -0.70360
    -0.54047
    -0.45890
    -0.38821
    -0.35558
    -0.29033
    -0.29033
    -0.28489
    -0.32024
    -0.28489
    -0.15982
    -0.08098
    -0.08913
    -0.05107
     0.00603
    -0.00213
     0.04681
     0.25073
     0.32142
     0.12022
    -0.02932
    -0.33927
    -0.74166
    -0.40996
     2.05606
     3.02398
     1.41169
     0.24257
     0.56068
     0.68031
     0.90326
     0.76187
     1.14524
     1.36546
     1.22952
     1.00929
     0.70478
     0.66399
     0.47095
     0.28607
     0.15013
    -0.06738
    -0.09185
    -0.16254
    -0.24411
    -0.11632
    -0.04291
    -0.05379
     0.17460
     0.34589
     0.57971
     0.78634
     0.86791
     0.94132
     1.02832
     1.04464
     1.21049
     1.27574
     1.36546
     1.31652
     1.33828
     1.56394
     1.55850
     1.31381
     0.87607
     0.62049
     0.06584
    -0.64378
    -0.78245
    -0.78788
    -1.04074
    -1.34525
    -1.61442
    -1.76940
    -1.79659
    -1.67696
    -1.88087
    -1.99778
    -1.92981
    -2.00322
    -1.77755
    -1.29359
    -1.02443
    -0.73079
    -0.46434
    -0.29305
     0.00875
     0.00331
     0.16100
     0.23169
     0.29423
     0.36220
     0.29695
     0.32685
     0.29423
     0.34317
     0.32957
     0.28607
     0.24257
     0.20722
     0.16372
     0.10663
     0.10119
    -0.00485
    -0.07282
    -0.11360
    -0.20604
    -0.16526
    -0.15167
    -0.17342
    -0.24955
    -0.26042
    -0.24955
    -0.29849
    -0.37190
    -0.30664
    -0.35558
    -0.40180
    -0.46706
    -0.57853
    -0.68729
    -0.72807
    -0.91023
    -1.03802
    -1.22562
    -1.26912
    -1.28544
    -1.31806
    -1.34797
    -1.69871
    -1.72318
    -1.67696
    -1.55461
    -1.39691
    -1.25553
    -1.16309
    -0.88304
    -0.52959
    -0.28489
    -0.15167
    -0.12448
     0.10934
     0.47639
     0.88422
     1.07454
     1.16427
     1.25943
     1.24040
     1.35459
     1.48781
     1.52316
     1.46606
     1.24040
     1.16971
     1.03376
     0.84344
     0.77819
     0.50358
     0.40842
     0.19635
    -0.14351
    -0.46162
    -0.61388
    -0.78788
    -0.69544
    -0.43987
     0.12294
     0.53893
     0.07400
    -0.07826
     0.04953
     0.22898
     0.60690
     1.09086
     1.30837
     1.42528
     1.80864
     1.92555
     1.92011
     1.62920
     1.59113
     1.58841
     1.42528
     1.27846
     0.99842
     0.80266
     0.76459
     0.64768
     0.34589
     0.13925
     0.04953
    -0.06194
    -0.12448
    -0.09457
    -0.18429
    -0.22780
    -0.31480
    -0.24683
    -0.17070
    -0.15711
    -0.19789
    -0.13535
    -0.08913
    -0.06738
    -0.07826
    -0.03747
     0.06040
     0.10119
     0.16100
     0.29695
     0.29967
     0.20722
     0.21266
     0.24257
     0.41114
     0.42202
     0.47095
     0.42202
     0.53621
     0.52261
     0.40842
     0.51989
     0.50358
     0.40026
     0.44105
     0.48727
     0.42202
     0.35948
     0.31598
     0.31870
     0.36220
     0.38395
     0.33501
     0.23169
    -0.20061
    -0.27674
    -0.27402
    -0.53231
    -0.69816
    -1.26912
    -1.34253
    -1.23922
    -1.28544
    -1.12502
    -1.22018
    -1.55733
    -1.71230
    -1.63889
    -1.47032
    -1.42410
    -1.34253
    -1.16309
    -0.98908
    -0.71991
    -0.46434
    -0.30936
    -0.23867
    -0.13807
    -0.00757
     0.06040
     0.21538
     0.20994
     0.28607
     0.33773
     0.38939
     0.39483
     0.41658
     0.37036
     0.30510
     0.33501
     0.40842
     0.35948
     0.35948
     0.30510
     0.31598
     0.30782
     0.25073
     0.26432
     0.20179
     0.25073
     0.29423
     0.25888
     0.25344
     0.26432
     0.23713
     0.26160
     0.29967
     0.30782
     0.28063
     0.22354
     0.22354
     0.30238
     0.21810
     0.19907
     0.28335
     0.31870
     0.37851
     0.33501
     0.32414
     0.41114
     0.46824
     0.46552
     0.48999
     0.73197
     0.83257
     0.80266
     0.75644
     1.22136
     1.24583
     1.92555
     3.14905
     3.39103
     2.51011
     1.59657
     1.26215
     1.48238
     1.69989
     1.89564
     1.83583
     1.57754
     1.19418
     0.70478
     0.29151
    -0.15439
    -0.55678
    -0.87761
    -1.10871
    -1.20659
    -1.33166
    -1.40235
    -1.35341
    -1.30719
    -1.26369
    -1.27184
    -1.17396
    -1.07337
    -0.95645
    -0.87217
    -0.87489
    -0.80692
    -0.79332
    -0.75526
    -0.72535
    -0.69000
    -0.62475
    -0.67913
    -0.64378
    -0.63019
    -0.56494
    -0.58125
    -0.58941
    -0.52143
    -0.44259
    -0.39093
    -0.28761
    -0.15982
    -0.11360
     0.17188
     0.34861
     0.66128
     0.89238
     1.01473
     1.13436
     1.24855
     1.37362
     1.51228
     1.57754
     1.70260
     1.93099
     1.94187
     1.90380
     1.68901
     1.62648
     1.43344
     1.24583
     1.17786
     1.02832
     0.87063
     0.76731
     0.60690
     0.43017
     0.44105
     0.32414
     0.12294
     0.09031
     0.09031
    -0.07010
    -0.17070
    -0.14623
     0.06312
    -0.08370
    -0.90751
    -0.99724
    -1.04890
    -0.94014
    -1.00539
    -1.11143
    -1.48392
    -1.73949
    -1.72590
    -1.53014
    -1.60083
    -1.70414
    -1.79930
    -1.70414
    -1.64433
    -1.59267
    -1.40507
    -1.26912
    -1.20659
    -1.11415
    -0.99180
    -0.85042
    -0.81235
    -0.76341
    -0.76885
    -0.64922
    -0.50512
    -0.51872
    -0.46978
    -0.46434
    -0.46434
    -0.48065
    -0.37190
    -0.28217
    -0.22236
    -0.24139
    -0.21148
    -0.19517
    -0.13807
    -0.10817
    -0.08370
    -0.11632
     0.00059
    -0.04563
     0.03050
     0.08216
     0.02506
     0.00331
    -0.02388
     0.03593
     0.07128
     0.12566
     0.09303
     0.14741
     0.07128
     0.17732
     0.15013
     0.12022
     0.16644
     0.11750
     0.10934
     0.15828
     0.13110
     0.19091
     0.15013
     0.08759
     0.12566
     0.17732
     0.16644
     0.09303
     0.12022
     0.06856
     0.12022
     0.14469
     0.09031
     0.09031
     0.04137
    -0.01300
     0.07944
     0.14469
     0.14741
     0.18547
     0.09303
     0.09031
     0.11206
     0.06040
     0.08759
     0.12838
     0.14469
     0.13653
     0.19907
     0.23441
     0.15285
    -0.00213
    -0.18701
    -0.44802
    -0.73351
    -0.42627
    -0.27402
    -0.28761
    -0.16254
     0.90054
     2.30076
     3.81245
     5.65857
     5.65857
     1.59113
     1.44159
     2.08325
     3.13817
     4.14143
     4.90000
     4.91903
     3.87498
     3.03757
     2.14034
     1.17242
     0.45192
    -0.27945
    -0.83682
    -1.25009
    -1.61442
    -1.90806
    -1.98963
    -1.99778
    -1.89990
    -1.79387
    -1.62258
    -1.54101
    -1.44857
    -1.30447
    -1.10599
    -0.99724
    -0.95374
    -0.84226
    -0.79332
    -0.71176
    -0.60572
    -0.56766
    -0.51600
    -0.51872
    -0.43171
    -0.44531
    -0.35558
    -0.32024
    -0.35830
    -0.38821
    -0.37190
    -0.37190
    -0.01844
     0.50902
     1.04736
     1.48238
     1.28390
     0.68846
     1.01473
     1.03920
     0.37851
     0.25344
     0.37036
    -0.90751
    -2.75363
    -1.84553
    -0.70088
    -0.46434
    -0.87761
    -1.62802
    -2.32405
    -2.63400
    -2.78898
    -2.66934
    -2.44368
    -1.94612
    -1.41322
    -1.02714
    -0.60844
    -0.31480
    -0.12448
     0.02506
     0.13381
     0.07672
     0.14197
     0.12294
     0.00875
    -0.10817
    -0.18157
    -0.32568
    -0.43171
    -0.51872
    -0.59484
    -0.83954
    -0.91023
    -1.02714
    -1.14406
    -1.30447
    -1.43498
    -1.52742
    -1.62258
    -1.76396
    -1.92709
    -1.98963
    -2.16363
    -2.23704
    -2.09022
    -1.92981
    -1.81018
    -1.72861
    -1.53829
    -1.27728
    -1.11959
    -0.95645
    -0.67369
    -0.36918
     0.07944
     0.44648
     0.75100
     1.05823
     1.49597
     1.72979
     1.92827
     2.12131
     2.18656
     2.40679
     2.59168
     2.55089
     2.43126
     2.14850
     1.70532
     1.36275
     1.25943
     1.23496
     1.05823
     0.85975
     0.58787
     0.34045
     0.07944
    -0.17614
    -0.25498
    -0.36918
    -0.40452
    -0.37462
    -0.29849
    -0.16526
    -0.11088
    -0.01844
    -0.01572
     0.04137
     0.14469
     0.18547
     0.23169
     0.18275
     0.15285
     0.10934
     0.13653
     0.16916
     0.17188
     0.08216
     0.07400
     0.03322
    -0.07554
    -0.10545
    -0.08641
    -0.05379
    -0.12176
    -0.18701
    -0.10273
    -0.13264
    -0.12176
    -0.02932
    -0.00757
    -0.07010
    -0.10001
    -0.05107
     0.05225
     0.06312
     0.13925
     0.13110
     0.18275
     0.21538
     0.22626
     0.16644
     0.10663
     0.06040
     0.04137
     0.05497
     0.03050
     0.06040
     0.06040
    -0.08370
    -0.02388
     0.09847
     0.02778
    -0.04835
    -0.09457
    -0.07282
     0.01962
    -0.00213
     0.01418
     0.01418
    -0.03476
    -0.08098
    -0.40452
    -0.76341
    -1.35069
    -2.23704
    -3.27565
    -3.94450
    -3.88740
    -3.67533
    -2.01138
     0.78363
     2.71946
     2.71946
     3.19799
     1.54219
    -0.82051
    -0.49425
     1.08270
     3.11098
     5.02779
     5.65857
     5.65857
     5.04138
     4.19853
     3.49978
     2.67324
     2.06693
     1.58297
     1.12077
     0.88966
     0.57155
     0.44648
     0.41930
     0.47095
     0.47911
     0.49814
     0.59602
     0.56340
     0.46552
     0.65584
     0.78634
     0.87607
     0.96579
     0.95763
     1.02289
     0.79994
     0.23441
    -0.58941
    -1.13862
    -1.27456
    -0.90751
    -0.40180
    -0.43443
    -0.63291
    -0.96189
    -1.41866
    -1.64705
    -1.88631
    -1.91078
    -1.68511
    -1.47032
    -1.20387
    -0.92383
    -0.74710
    -0.46978
    -0.34199
    -0.17614
     0.04681
     0.17188
     0.21538
     0.25616
     0.34589
     0.47367
     0.43561
     0.32957
     0.33501
     0.33773
     0.32957
     0.29967
     0.28879
     0.22626
     0.17188
     0.10663
     0.15013
     0.18547
     0.12566
     0.09303
     0.03865
     0.10391
     0.05225
     0.07400
     0.03322
     0.00059
     0.04681
     0.01147
     0.08759
     0.07400
    -0.01300
    -0.02932
    -0.04563
     0.00603
     0.01147
    -0.04563
    -0.04019
    -0.07826
    -0.05107
    -0.09185
    -0.08370
    -0.10273
    -0.10545
    -0.10273
    -0.16526
    -0.15711
    -0.15711
    -0.14623
    -0.17614
    -0.13264
    -0.13535
    -0.12720
    -0.18157
    -0.13535
    -0.12448
    -0.12992
    -0.19517
    -0.15982
    -0.14079
    -0.12176
    -0.15982
    -0.16798
    -0.17614
    -0.08641
    -0.17070
    -0.16526
    -0.20604
    -0.18973
    -0.25770
    -0.25227
    -0.24411
    -0.24683
    -0.34471
    -0.40724
    -0.38549
    -0.37462
    -0.37190
    -0.40724
    -0.44802
    -0.49425
    -0.45890
    -0.38277
    -0.35558
    -0.35558
    -0.43443
    -0.41540
    -0.38549
    -0.25227
    -0.09729
    -0.07554
     0.12838
     0.29151
     0.38667
     0.37036
     0.40842
     0.47639
     0.44648
     0.44920
     0.52261
     0.55524
     0.43289
     0.41930
     0.49814
     0.38123
     0.29151
     0.24801
     0.11206
    -0.29033
    -0.59484
    -0.51600
    -0.74710
    -0.95645
    -1.28544
    -2.75907
    -2.55515
    -1.02986
    -0.61116
    -0.32024
    -0.58941
    -1.07337
    -0.92111
    -0.99452
    -1.08152
    -0.69272
    -0.07554
    -0.56494
    -0.07010
     0.51718
     1.09086
     1.36818
     1.48238
     1.40625
     1.12620
     0.77547
     0.98210
     1.12077
     1.24583
     1.35731
     1.44431
     1.45519
     1.48509
     1.42528
     1.36546
     1.18330
     1.14795
     0.99026
     0.87607
     0.77275
     0.62321
     0.49271
     0.41114
     0.30238
     0.23441
     0.20722
     0.11478
     0.12022
     0.08487
     0.10119
     0.09847
     0.03050
     0.05497
     0.05225
     0.02234
     0.11478
     0.07128
     0.06856
     0.07400
     0.06584
     0.10119
     0.09031
     0.09303
     0.02234
     0.03865
     0.04953
     0.05497
    -0.00213
     0.01418
     0.01690
    -0.02116
     0.01690
     0.07672
     0.09031
     0.04681
     0.05225
     0.09847
    -0.02660
    -0.29033
    -0.50512
    -0.50784
    -0.38277
    -0.57581
    -0.69000
    -0.77973
    -0.84226
    -1.17396
    -1.28000
    -1.29359
    -1.29359
    -1.22290
    -1.26097
    -1.19300
    -1.25825
    -1.16309
    -0.98908
    -0.89664
    -0.74982
    -0.64378
    -0.52959
    -0.42627
    -0.29849
    -0.25498
    -0.16798
    -0.05107
    -0.04835
    -0.06466
    -0.01029
     0.00875
    -0.01844
    -0.07010
    -0.10817
    -0.08913
    -0.05651
    -0.07010
    -0.10001
    -0.10817
    -0.10817
    -0.03476
    -0.09457
    -0.08098
    -0.07282
    -0.10817
    -0.07554
    -0.01572
    -0.05107
    -0.03204
    -0.00757
    -0.09457
    -0.04563
    -0.03204
    -0.01572
    -0.03747
    -0.04563
    -0.07282
    -0.12720
    -0.12720
    -0.15167
    -0.18157
    -0.24955
    -0.37190
    -0.39908
    -0.54319
    -0.65466
    -0.90480
    -1.22834
    -1.60626
    -1.92981
    -2.01681
    -2.25608
    -2.06304
    -1.00539
     0.45192
     1.67542
     1.72707
     1.70804
     1.84127
     1.97993
     2.71403
     3.73360
     4.59277
     5.37852
     5.63410
     5.63682
     5.48456
     5.26161
     4.84019
     4.39429
     3.85052
     3.17623
     2.58080
     1.96090
     1.30293
     0.91685
     0.62049
     0.28879
    -0.14895
    -0.27402
    -0.33383
    -0.44259
    -0.45074
    -0.54862
    -0.61659
    -0.53231
    -0.26586
    -0.02660
    -0.00485
    -0.01572
    -0.18429
    -0.80692
    -1.46216
    -1.78027
    -1.32078
    -0.88304
    -0.47793
    -0.74166
    -1.14134
    -1.75308
    -2.53340
    -2.25064
    -2.03041
    -1.31806
    -1.38604
    -1.43498
    -1.40779
    -1.31535
    -1.11687
    -1.01627
    -0.79060
    -0.60572
    -0.40996
    -0.26042
    -0.11360
    -0.05651
     0.11206
     0.13925
     0.18819
     0.18004
     0.24257
     0.20451
     0.26160
     0.20994
     0.25073
     0.23713
     0.28063
     0.19635
     0.25073
     0.18547
     0.24529
     0.21538
     0.18547
     0.18819
     0.19091
     0.19635
     0.18819
     0.20994
     0.19907
     0.20451
     0.18819
     0.14197
    -0.01300
     0.09303
     0.02234
     0.06584
     0.04953
     0.09847
     0.30510
     0.33773
     0.04137
    -0.84498
    -1.28000
    -1.61170
    -1.05433
    -1.07608
    -0.88033
    -0.64378
    -1.54101
    -3.78136
    -5.47522
    -5.47522
    -4.90154
    -3.41160
    -1.88359
    -2.49534
    -3.61279
    -4.17560
    -4.15113
    -3.77865
    -3.28653
    -2.64488
    -1.93525
    -1.21747
    -0.70360
    -0.26314
     0.07672
     0.28335
     0.44377
     0.54708
     0.46552
     0.44648
     0.35404
     0.29423
     0.25344
     0.21538
     0.10934
     0.00603
    -0.05651
    -0.06738
    -0.14895
    -0.13535
    -0.19789
    -0.24411
    -0.33927
    -0.28217
    -0.25770
    -0.29577
    -0.36374
    -0.33655
    -0.39365
    -0.35830
    -0.28217
    -0.32296
    -0.30664
    -0.29033
    -0.30936
    -0.32568
    -0.27674
    -0.29577
    -0.34199
    -0.40180
    -0.45346
    -0.52415
    -0.61388
    -0.77973
    -0.88848
    -0.74438
    -0.82323
    -0.87217
    -1.01355
    -0.80420
    -0.55406
    -0.41540
    -0.25498
    -0.29033
     0.07944
     0.75644
     0.93588
     1.38993
     2.11315
     2.08325
     1.44431
     1.17242
     1.19418
     1.42800
     1.56394
     1.74339
     2.17569
     2.30076
     2.13491
     1.96090
     1.72707
     1.85758
     1.99896
     1.98265
     1.75426
     1.88205
     1.88749
     2.15394
     2.54002
     2.75753
     2.79831
     2.78472
     2.77656
     2.61615
     2.48564
     2.48020
     2.22191
     1.88477
     1.31924
     0.81897
     0.08487
     0.32957
     1.07183
     1.61288
     1.10717
     0.50902
     0.05769
    -0.34471
    -0.61931
    -0.65194
    -0.27945
     0.80538
     1.08542
     0.02778
    -0.40996
    -0.04291
    -0.07010
     0.10934
     0.22898
     0.20994
     0.24257
     0.26976
     0.19907
     0.13925
    -0.00485
    -0.07554
    -0.12176
    -0.17342
    -0.17886
    -0.14623
    -0.12176
    -0.04019
    -0.06466
    -0.01572
     0.01147
     0.00059
     0.06856
     0.07400
     0.09031
     0.07672
     0.10391
     0.06312
     0.07672
    -0.00757
    -0.02388
    -0.02116
    -0.05107
    -0.01844
    -0.03747
    -0.06466
    -0.08370
    -0.09185
    -0.08370
    -0.05923
    -0.03747
    -0.14351
    -0.12448
    -0.11088
    -0.07282
    -0.05651
    -0.10001
    -0.18157
    -0.08098
    -0.10001
    -0.01300
    -0.10817
    -0.15439
    -0.17614
    -0.22508
    -0.16798
    -0.17886
    -0.18973
    -0.18701
    -0.23323
    -0.18701
    -0.24683
    -0.23323
    -0.24139
    -0.28217
    -0.27130
    -0.21420
    -0.26314
    -0.28761
    -0.26314
    -0.30392
    -0.27674
    -0.21420
    -0.22780
    -0.24139
    -0.29849
    -0.24683
    -0.27402
    -0.25498
    -0.23595
    -0.30121
    -0.28489
    -0.28489
    -0.26314
    -0.20061
    -0.22236
    -0.26042
    -0.31480
    -0.25498
    -0.18429
    -0.21964
    -0.24411
    -0.20604
    -0.26314
    -0.26314
    -0.23595
    -0.23867
    -0.25227
    -0.25770
    -0.33927
    -0.36374
    -0.43171
    -0.42084
    -0.53231
    -0.51328
    -0.61659
    -0.73351
    -0.76070
    -0.77157
    -0.78788
    -0.80963
    -0.90480
    -0.96461
    -0.99180
    -0.96733
    -1.01083
    -1.06521
    -1.09784
    -1.06521
    -1.06521
    -1.01355
    -1.08152
    -1.18756
    -1.22562
    -1.27184
    -1.17940
    -0.88033
    -0.69816
    -0.17070
     0.40298
     1.17786
     1.86302
     2.07509
     2.54274
     2.65693
     2.23550
     0.93860
    -2.31045
    -4.37952
    -2.72916
     1.72164
     1.71348
     0.61777
    -0.20333
    -0.38005
    -0.30936
     0.04409
     0.09031
     0.13653
     0.28879
     1.11533
     2.04790
     3.24964
     4.35623
     5.65857
     5.65857
     5.65857
     5.65857
     4.84562
     3.77439
     3.31762
     2.76297
     2.21375
     1.73523
     1.40353
     0.78363
     0.01962
    -0.46434
    -1.02171
    -1.38332
    -1.64705
    -1.83193
    -1.94341
    -1.84009
    -1.82649
    -1.75037
    -1.61442
    -1.36700
    -1.14678
    -0.92383
    -0.73079
    -0.63291
    -0.47793
    -0.31480
    -0.24139
    -0.15982
    -0.12176
    -0.10273
    -0.03747
     0.09303
     0.08487
     0.10119
     0.07944
     0.14197
     0.14197
     0.12022
     0.17188
     0.15285
     0.09575
     0.10119
     0.03865
     0.00331
     0.03593
    -0.00213
    -0.10273
    -0.14895
    -0.17886
    -0.15982
    -0.20876
    -0.18973
    -0.19245
    -0.19517
    -0.24411
    -0.20876
    -0.23323
    -0.26586
    -0.30121
    -0.24955
    -0.23867
    -0.24139
    -0.25498
    -0.28761
    -0.24955
    -0.22508
    -0.28489
    -0.23323
    -0.24683
    -0.25770
    -0.20876
    -0.21420
    -0.24411
    -0.19517
    -0.18701
    -0.24683
    -0.20876
    -0.15982
    -0.15982
    -0.14895
    -0.20604
    -0.18429
    -0.23051
    -0.22236
    -0.26314
    -0.23051
    -0.21692
    -0.30121
    -0.32024
    -0.35015
    -0.33383
    -0.39637
    -0.31480
    -0.36918
    -0.49696
    -0.51056
    -0.54862
    -0.51056
    -0.54862
    -0.54590
    -0.53775
    -0.47793
    -0.48065
    -0.46434
    -0.47793
    -0.51600
    -0.44802
    -0.36918
    -0.38277
    -0.25770
    -0.24683
    -0.23051
    -0.19245
    -0.14079
    -0.13264
    -0.23323
    -0.23867
    -0.24139
    -0.21692
    -0.22236
    -0.19245
    -0.29849
    -0.36102
    -0.39908
    -0.47521
    -0.47521
    -0.55950
    -0.66282
    -0.75526
    -0.78517
    -0.83682
    -0.95102
    -1.01355
    -1.13862
    -1.26912
    -1.33710
    -1.33982
    -1.45401
    -1.52742
    -1.67967
    -1.70414
    -1.55733
    -1.41322
    -1.26369
    -1.09512
    -1.03530
    -0.76341
    -0.53503
    -0.15711
     0.20722
     0.37579
     0.75644
     1.03104
     1.42800
     1.63735
     1.88205
     2.15122
     2.17025
     2.11859
     2.20832
     2.17297
     2.05334
     1.85486
     1.81680
     1.94458
     1.98537
     1.67813
     1.43887
     1.66998
     2.75209
     3.10554
     2.32251
     1.33012
     1.80592
     2.79015
     2.50739
     1.69717
     0.94404
     0.98754
     1.78689
     1.64279
     1.03376
     0.35948
    -0.05107
    -0.20604
    -0.61388
    -1.02714
    -1.52742
    -2.09294
    -2.65575
    -2.81344
    -2.90317
    -2.63400
    -2.50077
    -2.55515
    -2.55787
    -2.74547
    -2.81616
    -2.71557
    -2.56059
    -2.51981
    -2.30502
    -2.03313
    -1.81290
    -1.59539
    -1.35885
    -1.05161
    -0.81779
    -0.65466
    -0.56222
    -0.42084
    -0.28489
    -0.22508
    -0.17070
    -0.15982
    -0.04835
    -0.01029
     0.03050
     0.07672
     0.03865
     0.01962
     0.04953
     0.04953
     0.04681
     0.03322
     0.01418
     0.04409
     0.01962
     0.07672
     0.16372
     0.08487
     0.00875
     0.04681
     0.04409
     0.02234
     0.04681
     0.00331
     0.04137
     0.00875
     0.01147
    -0.05379
    -0.01572
    -0.03204
    -0.07282
    -0.06466
    -0.09729
    -0.13264
    -0.09729
    -0.06738
    -0.00213
    -0.04019
    -0.08913
    -0.07826
    -0.10545
    -0.00485
     0.00603
     0.09031
     0.05497
    -0.01844
    -0.09185
    -0.05379
    -0.02388
    -0.11632
    -0.13264
    -0.13535
    -0.05107
    -0.14895
    -0.22780
    -0.31480
    -0.29849
    -0.38005
    -0.37733
    -0.41812
    -0.42627
    -0.51328
    -0.46162
    -0.32839
    -0.19245
    -0.04019
    -0.04019
     0.11206
     0.32957
     0.69118
     1.06367
     1.27030
     1.16155
     1.14795
     1.32468
     1.59385
     1.70532
     1.60201
     1.53947
     1.48781
     1.39809
     1.19418
     1.10445
     0.86247
     0.65584
     0.40026
     0.18819
     0.02778
    -0.14351
    -0.24955
    -0.33383
    -0.39908
    -0.35830
    -0.42627
    -0.42899
    -0.47521
    -0.37462
    -0.38005
    -0.30121
    -0.24139
    -0.16798
    -0.09457
    -0.05651
     0.01147
     0.07672
     0.13110
     0.15557
     0.23441
     0.36220
     0.47639
     0.54980
     0.66943
     0.74012
     0.74012
     0.91957
     1.16427
     1.45519
     1.64823
     1.87933
     2.08597
     2.22735
     2.58624
     2.65149
     2.93154
     3.38831
     3.49162
     3.51337
     3.24964
     3.09739
     2.53458
     2.47476
     2.30891
     1.59385
     0.93588
     0.59874
     0.72381
     1.00114
     0.39483
    -0.03476
    -0.64378
    -0.27402
    -0.24955
    -0.61116
    -0.74982
    -0.62203
    -0.31752
    -0.35015
    -0.39637
    -0.27130
    -0.28217
    -0.33383
    -0.46434
    -0.48881
    -0.69272
    -0.97821
    -1.31263
    -1.63073
    -1.83465
    -1.84553
    -1.83193
    -1.82377
    -1.72861
    -1.72318
    -1.63889
    -1.55461
    -1.33710
    -1.20115
    -1.07337
    -0.87217
    -0.72263
    -0.53775
    -0.50240
    -0.35558
    -0.23051
    -0.07282
     0.01690
    -0.00757
     0.01690
     0.03865
     0.07128
     0.11206
     0.10119
     0.09303
     0.08759
     0.04681
     0.00059
    -0.00485
    -0.05379
    -0.06738
    -0.02932
    -0.07554
    -0.05379
    -0.07826
    -0.05107
    -0.08098
    -0.12720
    -0.11632
    -0.12176
    -0.08098
    -0.09457
    -0.10273
    -0.14079
    -0.08641
    -0.13807
    -0.13535
    -0.04019
    -0.05379
    -0.13264
    -0.08641
    -0.07010
    -0.08370
    -0.13264
    -0.13535
    -0.20604
    -0.20061
    -0.23051
    -0.20876
    -0.27402
    -0.30936
    -0.47793
    -0.51056
    -0.51600
    -0.46434
    -0.51328
    -0.51328
    -0.57853
    -0.53503
    -0.42355
    -0.35015
    -0.26858
    -0.29849
    -0.29849
    -0.31208
    -0.20333
    -0.21148
    -0.18157
    -0.12992
    -0.05923
    -0.10817
    -0.11088
    -0.15439
    -0.23867
    -0.35015
    -0.46162
    -0.58397
    -0.64106
    -0.71176
    -0.61659
    -0.54590
    -0.57581
    -0.49153
    -0.62203
    -0.55950
    -0.46162
    -0.11904
     0.13381
     0.25616
     0.19363
     0.21810
     0.28063
     0.34589
     0.47095
     0.57699
     0.62049
     0.58787
     0.56612
     0.45192
     0.34861
     0.24529
     0.09575
     0.04137
    -0.02660
    -0.16798
    -0.20604
    -0.23595
    -0.31208
    -0.33111
    -0.40724
    -0.36102
    -0.34471
    -0.35286
    -0.27130
    -0.19517
    -0.10273
    -0.03204
     0.02234
     0.12022
     0.18819
    -0.02932
    -0.09457
    -0.45618
    -1.00811
    -1.45401
    -1.88903
    -2.60953
    -2.46543
    -1.68239
    -1.86184
    -2.70197
    -3.18049
    -2.40833
    -2.20442
    -2.29142
    -1.35069
    -0.20333
     1.18874
     1.79233
     1.56938
     1.10989
     1.48781
     4.46498
     4.13872
     4.07890
     5.57428
     5.56884
     5.65857
     5.37852
     3.40734
     2.38232
     2.61615
     2.69228
     2.48292
     2.12403
     1.55850
     0.88150
     0.29967
    -0.16526
    -0.50784
    -0.74982
    -0.84226
    -0.96461
    -0.97821
    -0.97549
    -0.88304
    -0.76341
    -0.60844
    -0.44259
    -0.36646
    -0.21420
    -0.14079
    -0.07826
    -0.01029
     0.03322
     0.12294
     0.22354
     0.34317
     0.29151
     0.26704
     0.31598
     0.21538
     0.18819
     0.09303
     0.17188
     0.05225
     0.03322
     0.03593
     0.01690
    -0.03204
    -0.10817
    -0.15167
    -0.20604
    -0.14351
    -0.22508
    -0.28489
    -0.25227
    -0.36374
    -0.33655
    -0.31480
    -0.33927
    -0.30121
    -0.38277
    -0.39093
    -0.39908
    -0.39365
    -0.39637
    -0.43715
    -0.38549
    -0.27402
    -0.12720
    -0.47521
    -0.45890
    -0.43987
    -0.39908
    -0.43171
    -0.39637
    -0.35558
    -0.42899
    -0.43715
    -0.43443
    -0.44802
    -0.51872
    -0.49425
    -0.44802
    -0.46434
    -0.43987
    -0.45074
    -0.44531
    -0.46434
    -0.45618
    -0.42899
    -0.35830
    -0.37190
    -0.38549
    -0.31480
    -0.37190
    -0.35015
    -0.36102
    -0.34199
    -0.37190
    -0.35286
    -0.28761
    -0.34199
    -0.40996
    -0.42627
    -0.41540
    -0.46978
    -0.53503
    -0.41268
    -0.35830
    -0.34199
    -0.39365
    -0.39093
    -0.43443
    -0.48065
    -0.52959
    -0.43715
    -0.39637
    -0.37733
    -0.35015
    -0.48609
    -0.35286
    -0.27674
    -0.20061
    -0.11632
    -0.03476
    -0.05651
     0.08216
     0.10663
     0.23713
     0.30238
     0.29151
     0.34317
     0.37036
     0.39483
     0.28607
     0.34045
     0.27248
     0.25073
     0.19091
     0.08216
     0.01962
    -0.10001
    -0.22508
    -0.28217
    -0.32568
    -0.41540
    -0.52959
    -0.45074
    -0.49696
    -0.44531
    -0.43171
    -0.46162
    -0.49968
    -0.54862
    -0.56494
    -0.62203
    -0.54319
    -0.57581
    -0.66282
    -0.86129
    -0.91023
    -1.10871
    -1.25281
    -1.50023
    -1.46760
    -1.29631
    -1.19300
    -1.33710
    -1.31806
    -1.06793
    -0.84226
    -0.57037
    -0.14623
     0.50358
     1.36818
     2.01799
     2.74393
     3.69282
     4.70152
     5.26161
     4.97885
     4.82659
     4.77221
     4.76134
     5.06041
     4.99516
     4.57917
     4.14687
     3.58135
     2.83638
     1.62104
     0.96579
     0.33773
    -0.23595
    -0.50240
    -0.80963
    -1.12231
    -1.42682
    -1.63345
    -1.69871
    -1.72318
    -1.42682
    -1.26097
    -1.10327
    -0.94830
    -0.82595
    -0.78788
    -0.70360
    -0.66010
    -0.64650
    -0.61388
    -0.59212
    -0.51600
    -0.55678
    -0.49425
    -0.43443
    -0.37190
    -0.36646
    -0.33111
    -0.35015
    -0.29849
    -0.21420
    -0.20876
    -0.24139
    -0.24139
    -0.19789
    -0.22236
    -0.25770
    -0.28489
    -0.24139
    -0.25227
    -0.24139
    -0.26042
    -0.26858
    -0.29033
    -0.24683
    -0.28217
    -0.32024
    -0.29849
    -0.35286
    -0.32839
    -0.28217
    -0.30392
    -0.39093
    -0.36102
    -0.32024
    -0.32568
    -0.33927
    -0.31480
    -0.39365
    -0.40996
    -0.32839
    -0.38549
    -0.30664
    -0.36374
    -0.32296
    -0.32568
    -0.31752
    -0.29577
    -0.35286
    -0.27402
    -0.31752
    -0.23323
    -0.12992
    -0.18157
    -0.12720
    -0.15439
    -0.17070
    -0.12720
    -0.11632
    -0.05107
    -0.14623
    -0.12448
    -0.15982
    -0.06194
    -0.13807
    -0.18429
    -0.26858
    -0.29577
    -0.29305
    -0.31752
    -0.37190
    -0.41268
    -0.51056
    -0.52687
    -0.57309
    -0.57309
    -0.58125
    -0.60300
    -0.58941
    -0.52687
    -0.31480
    -0.18973
    -0.08370
     0.01147
     0.17732
     0.22354
     0.29695
     0.45192
     0.43561
     0.27248
    -0.16526
    -0.29849
    -0.36102
    -0.15167
     0.22626
     0.63681
     0.43833
    -0.18429
    -0.97005
    -1.98963
    -2.21257
    -1.77212
    -1.26912
    -1.15493
    -1.78843
    -2.00866
    -2.58234
    -2.93851
    -3.08533
    -3.21312
    -2.87054
    -1.78027
    -0.81507
    -1.00539
    -1.80746
    -2.18267
    -1.45673
    -0.79604
    -0.74166
    -0.42084
     0.04409
     0.66943
     1.03920
     1.17514
     1.23224
     1.08542
     1.04464
     1.18602
     1.26215
     1.33828
     1.43887
     1.43887
     1.45247
     1.40081
     1.20505
     1.21593
     1.18330
     1.26758
     1.24312
     1.06911
     0.75372
     0.60690
     0.59874
     0.35676
     0.06856
    -0.07826
    -0.12176
    -0.09729
     0.37851
     1.37090
     2.39864
     2.74121
     2.33882
     1.87389
     1.01745
     1.04736
     1.53403
     1.98537
     2.19472
     2.35242
     2.08325
     1.80320
     1.27302
     0.73197
     0.25073
    -0.23595
    -0.48065
    -0.74982
    -0.78245
    -0.95645
    -0.99724
    -0.92111
    -0.89664
    -0.80963
    -0.75254
    -0.62203
    -0.49968
    -0.42355
    -0.38549
    -0.33111
    -0.33111
    -0.29577
    -0.34199
    -0.26314
    -0.29849
    -0.32296
    -0.33927
    -0.33655
    -0.35015
    -0.29577
    -0.30121
    -0.31752
    -0.32839
    -0.24683
    -0.29305
    -0.27945
    -0.28489
    -0.24139
    -0.24683
    -0.21148
    -0.21692
    -0.19517
    -0.21964
    -0.23323
    -0.27945
    -0.13535
    -0.15982
    -0.20333
    -0.18701
    -0.16526
    -0.14895
    -0.18973
    -0.17342
    -0.20604
    -0.18429
    -0.16254
    -0.12992
    -0.14351
    -0.16254
    -0.11088
    -0.14895
    -0.14351
    -0.06738
    -0.14623
    -0.12992
    -0.10273
    -0.11360
    -0.12720
    -0.15167
    -0.13535
    -0.15439
    -0.17070
    -0.11904
    -0.11088
    -0.16798
    -0.16798
    -0.23051
    -0.24955
    -0.18429
    -0.25227
    -0.17886
    -0.12176
    -0.14895
    -0.10545
    -0.02388
     0.06040
     0.05225
    -0.03747
     0.01147
     0.12294
     0.11478
     0.19363
     0.23441
     0.35404
     0.47095
     0.71293
     0.85432
     1.15067
     1.58297
     1.75970
     1.53403
     1.71076
     1.84127
     1.83583
     2.17569
     2.49380
     2.59168
     2.95329
     3.09739
     3.04845
     2.60799
     2.02887
     1.45519
     1.25127
     2.17025
     3.07292
     1.80592
     0.06312
    -0.94286
    -1.61714
    -1.69599
    -1.20659
    -1.21747
    -1.45401
    -1.92981
    -2.36755
    -2.51165
    -2.75907
    -2.89229
    -2.86782
    -2.71828
    -2.46815
    -2.12285
    -1.82921
    -1.52470
    -1.28544
    -1.06249
    -0.94830
    -0.85857
    -0.74166
    -0.68457
    -0.64650
    -0.59212
    -0.45890
    -0.45890
    -0.46978
    -0.37733
    -0.41812
    -0.45890
    -0.39908
    -0.32839
    -0.27674
    -0.24411
    -0.16798
    -0.23051
    -0.25770
    -0.19517
    -0.21148
    -0.27945
    -0.20604
    -0.20333
    -0.20333
    -0.22236
    -0.19517
    -0.28489
    -0.25770
    -0.24411
    -0.27130
    -0.21964
    -0.30392
    -0.26586
    -0.35015
    -0.40724
    -0.44259
    -0.29849
    -0.26314
    -0.29033
    -0.20333
    -0.12176
    -0.08098
    -0.07282
     0.02506
     0.41930
     0.26432
     0.19091
     0.29695
     0.25073
     0.26432
     0.39483
     0.47911
     0.44648
     0.51174
     0.42473
     0.34045
     0.23713
     0.19091
     0.11206
    -0.01300
    -0.04835
    -0.04563
    -0.10001
    -0.09185
    -0.12448
    -0.11360
    -0.10545
    -0.09729
    -0.13535
    -0.06738
    -0.07010
    -0.07826
    -0.08913
    -0.11360
    -0.05651
    -0.06466
    -0.12720
    -0.07282
    -0.04291
    -0.05923
    -0.05651
    -0.09457
    -0.11088
    -0.10001
    -0.06738
    -0.07010
    -0.06194
    -0.07826
    -0.05379
    -0.06194
    -0.05107
    -0.04835
    -0.02116
    -0.03476
     0.02234
     0.03865
     0.05769
     0.03050
     0.03050
     0.01690
     0.08216
     0.00331
     0.01147
     0.06040
     0.04137
    -0.01300
     0.03322
     0.05225
     0.04409
    -0.01572
     0.01690
     0.05497
     0.04953
     0.00875
     0.02778
    -0.00213
     0.03050
     0.00603
     0.02234
     0.06856
     0.05497
     0.06584
     0.04409
     0.06040
     0.05769
     0.07400
     0.05769
     0.16100
     0.20451
     0.23713
     0.35132
     0.42473
     0.50630
     0.48455
     0.57155
     0.61506
     0.63681
     1.15339
     1.55579
     2.26813
     2.46661
     2.19200
     2.40136
     2.89891
     3.23877
     3.44812
     3.69826
     3.67107
     3.60310
     3.58678
     3.20886
     3.18167
     2.92882
     2.79015
     2.65149
     1.25399
     0.35404
     0.39755
     0.44105
    -0.08641
    -1.49207
    -2.24248
    -1.84824
    -1.75852
    -1.84553
    -2.18267
    -2.40833
    -2.42736
    -2.41649
    -2.29686
    -2.09294
    -1.93525
    -1.67152
    -1.46760
    -1.25009
    -1.13318
    -0.95917
    -0.77429
    -0.70632
    -0.60572
    -0.59484
    -0.55406
    -0.51872
    -0.46706
    -0.40180
    -0.38277
    -0.40452
    -0.33655
    -0.30121
    -0.29849
    -0.31208
    -0.39637
    -0.27130
    -0.26042
    -0.29033
    -0.31208
    -0.29033
    -0.31752
    -0.18157
    -0.28761
    -0.21692
    -0.22780
    -0.21692
    -0.21692
    -0.21420
    -0.16798
    -0.25227
    -0.20604
    -0.23867
    -0.19517
    -0.17886
    -0.15167
    -0.23867
    -0.19789
    -0.22508
    -0.18973
    -0.13264
    -0.14351
    -0.15439
    -0.17886
    -0.08641
    -0.13535
    -0.12720
    -0.17614
    -0.15439
    -0.10817
    -0.06466
    -0.09185
    -0.10817
    -0.12176
    -0.14351
    -0.19789
    -0.15167
    -0.12720
    -0.15439
    -0.21148
    -0.15982
    -0.15167
    -0.16798
    -0.18701
    -0.24955
    -0.17614
    -0.12992
    -0.11904
    -0.09185
    -0.14895
    -0.18429
    -0.12176
    -0.13535
    -0.11904
    -0.10545
    -0.10817
    -0.07010
    -0.11632
    -0.15439
    -0.10273
    -0.17614
    -0.08641
    -0.13264
    -0.04563
    -0.04019
    -0.02660
    -0.02116
     0.07944
     0.04681
     0.16372
     0.15557
     0.04681
     0.02506
     0.06312
     0.04681
     0.00331
     0.00603
    -0.03476
    -0.02388
    -0.10001
    -0.18429
    -0.34471
    -0.40180
    -0.44531
    -0.49968
    -0.53503
    -0.55134
    -0.59212
    -0.60572
    -0.61116
    -0.61388
    -0.71447
    -0.76070
    -0.79332
    -0.76341
    -0.76341
    -0.75798
    -0.76070
    -0.74710
    -0.74982
    -0.67641
    -0.69544
    -0.50240
    -0.50784
    -0.39637
    -0.41540
    -0.34199
    -0.11632
    -0.05379
    -0.16526
    -0.05107
    -0.00757
     0.07944
     0.08216
     0.29967
    -0.29305
    -1.05977
    -1.54373
    -1.11959
    -0.16798
     1.23224
     0.94132
    -0.55134
     0.36220
     1.08270
     0.91685
     1.10717
     1.75970
     2.96960
     3.27955
     3.31762
     3.98918
     3.90489
     5.57428
     5.65857
     4.89184
     4.96253
     4.66346
     4.53295
     4.28282
     3.26596
     1.90380
     1.07998
     0.72381
     0.71022
     0.63409
     0.14469
    -0.67097
    -1.40507
    -1.98691
    -2.34308
    -2.49806
    -2.65031
    -2.49262
    -2.22345
    -1.84824
    -1.54101
    -1.26369
    -1.00267
    -0.83682
    -0.69272
    -0.53503
    -0.51872
    -0.50512
    -0.43171
    -0.46978
    -0.45618
    -0.39365
    -0.37462
    -0.42084
    -0.41268
    -0.41812
    -0.41268
    -0.42627
    -0.41812
    -0.41540
    -0.37190
    -0.37462
    -0.40452
    -0.32024
    -0.41540
    -0.39637
    -0.39637
    -0.35830
    -0.35015
    -0.34199
    -0.41268
    -0.36646
    -0.37733
    -0.33111
    -0.37462
    -0.41540
    -0.33927
    -0.36374
    -0.36374
    -0.39637
    -0.39365
    -0.36646
    -0.40452
    -0.38277
    -0.33383
    -0.36646
    -0.38821
    -0.35558
    -0.33655
    -0.32839
    -0.34199
    -0.33655
    -0.30392
    -0.29033
    -0.27130
    -0.26314
    -0.32296
    -0.25498
    -0.32568
    -0.28489
    -0.17070
    -0.23595
    -0.27402
    -0.25498
    -0.22780
    -0.24955
    -0.24139
    -0.24683
    -0.26042
    -0.23595
    -0.26314
    -0.22780
    -0.21420
    -0.19517
    -0.21148
    -0.26042
    -0.18157
    -0.14079
    -0.14079
    -0.14351
    -0.13535
    -0.08913
     0.00603
     0.07400
     0.11750
     0.23441
     0.26976
     0.22082
     0.32957
     0.23441
     0.38123
     0.27248
     0.31598
     0.29967
     0.23985
     0.12022
     0.13653
     0.11750
     0.12294
     0.01147
    -0.06466
    -0.11632
    -0.17070
    -0.21964
    -0.30392
    -0.32839
    -0.30664
    -0.36374
    -0.32839
    -0.29577
    -0.31208
    -0.24683
    -0.17070
    -0.18429
    -0.21692
    -0.22508
    -0.28217
    -0.19789
    -0.21148
    -0.11360
    -0.07554
    -0.04835
    -0.02388
    -0.07554
    -0.07826
    -0.08098
    -0.10817
    -0.17342
    -0.20876
    -0.22236
    -0.30121
    -0.35558
    -0.42899
    -0.35015
    -0.36918
    -0.32024
    -0.06194
     0.26432
     0.54436
     0.43289
     0.26432
     0.60146
     1.02832
     1.85758
     2.55089
     3.01854
     3.12729
     3.09739
     3.42909
     2.87172
     2.30348
     2.39320
     1.71620
     0.28063
    -0.70632
     3.10011
     5.65857
     2.39320
    -0.40724
    -0.97549
    -1.17125
    -0.93742
    -0.69272
    -0.60300
    -0.50784
    -0.48881
    -0.57581
    -0.72807
    -0.83139
    -0.99180
    -1.02443
    -1.11415
    -1.14678
    -1.14406
    -1.16309
    -1.20115
    -1.17668
    -1.06521
    -0.99996
    -0.88848
    -0.82323
    -0.76613
    -0.68457
    -0.59212
    -0.52143
    -0.54319
    -0.49425
    -0.36374
    -0.42084
    -0.36374
    -0.27674
    -0.29305
    -0.27402
    -0.26042
    -0.21692
    -0.22236
    -0.19245
    -0.26042
    -0.18973
    -0.16526
    -0.14079
    -0.16254
    -0.10817
    -0.19245
    -0.16254
    -0.15711
    -0.16526
    -0.08913
    -0.14079
    -0.15439
    -0.11632
    -0.14895
    -0.18157
    -0.20061
    -0.15982
    -0.14623
    -0.11632
    -0.18973
    -0.19517
    -0.13807
    -0.17886
    -0.21420
    -0.15167
    -0.13264
    -0.14079
    -0.14079
    -0.12720
    -0.10001
    -0.15167
    -0.12448
    -0.08641
    -0.11360
    -0.07826
    -0.10273
    -0.05379
    -0.06194
    -0.06194
    -0.08370
    -0.03747
    -0.06194
    -0.04019
    -0.05107
    -0.02660
     0.00875
    -0.04563
     0.01418
     0.03865
     0.04681
     0.04953
     0.03865
     0.02506
    -0.00213
     0.01418
     0.05225
     0.00331
     0.01962
     0.00603
    -0.05379
    -0.04835
    -0.05107
     0.06856
     0.00331
    -0.08370
    -0.03204
     0.04953
     0.10934
     0.08216
     0.15557
     0.16644
     0.20722
     0.11750
     0.16100
     0.27791
     0.17188
     0.24529
     0.25888
     0.26160
     0.31870
     0.36764
     0.45736
     0.53893
     0.58515
     0.44105
     0.38123
     0.42473
     0.50630
     0.30238
     0.32414
     0.27248
     0.29151
     0.19363
     0.19635
     0.04953
    -0.27674
    -0.32568
    -0.26314
    -0.23323
    -0.44259
    -0.45074
    -0.49696
    -0.51328
    -0.42627
    -0.43715
    -0.33927
     0.20994
     0.18819
    -0.03476
    -0.07554
    -0.02116
     0.10391
     0.23169
     0.52533
     0.61506
     0.69118
     0.81625
     0.71022
     0.47095
     0.51174
     0.62321
     0.49814
     0.30782
     0.13925
    -0.05379
     0.60418
     1.50141
     1.46062
     1.74883
     2.26541
     1.64551
     0.89238
     0.32414
     0.48999
     0.68575
     0.45464
     0.40570
     0.72109
     0.69118
     0.23441
    -0.15439
    -0.53775
    -0.93742
    -1.17940
    -1.37244
    -1.47032
    -1.39963
    -1.30719
    -1.17668
    -1.08696
    -1.00811
    -0.91295
    -0.76613
    -0.65194
    -0.51872
    -0.43987
    -0.41540
    -0.41812
    -0.45074
    -0.42084
    -0.45618
    -0.45890
    -0.45346
    -0.45074
    -0.44259
    -0.41268
    -0.46978
    -0.45890
    -0.42084
    -0.39637
    -0.38277
    -0.37733
    -0.36918
    -0.35286
    -0.32024
    -0.24955
    -0.26314
    -0.27945
    -0.27945
    -0.22236
    -0.18429
    -0.20604
    -0.20876
    -0.20061
    -0.19245
    -0.16254
    -0.19517
    -0.11904
    -0.10817
    -0.15711
    -0.14895
    -0.12176
    -0.06466
    -0.12992
    -0.12448
    -0.13807
    -0.10273
    -0.10273
    -0.08370
    -0.08098
    -0.07554
    -0.05379
    -0.12720
    -0.07282
    -0.03747
    -0.07554
    -0.06738
    -0.09457
    -0.07282
    -0.07826
    -0.13807
    -0.14079
    -0.08641
    -0.09457
    -0.05923
    -0.07826
    -0.18429
    -0.14895
    -0.18157
    -0.09457
    -0.12448
    -0.08913
    -0.14895
    -0.18973
    -0.12176
    -0.12448
    -0.12448
    -0.15167
    -0.12720
    -0.09729
    -0.17886
    -0.17070
    -0.24411
    -0.22236
    -0.26858
    -0.25498
    -0.20604
    -0.18157
    -0.17886
    -0.18429
    -0.18157
    -0.18429
    -0.14079
    -0.15711
    -0.07282
     0.07128
     0.12294
     0.18819
     0.26160
     0.32685
     0.36220
     0.37851
     0.34861
     0.35132
     0.46552
     0.42473
     0.33229
     0.56068
     0.88150
     1.34643
     2.10500
     2.79287
     3.23605
     2.97232
     2.43670
     1.96905
     2.01528
     2.29532
     2.58624
     2.51283
     2.40407
     2.03159
     1.32740
     1.47694
     0.86247
     0.62049
     1.03648
     0.60146
    -0.28217
    -0.08913
    -0.13264
    -0.33383
    -0.26858
    -0.55678
    -0.43443
     0.13925
     0.17732
    -0.02116
    -0.17070
    -0.50784
    -0.63563
    -0.63019
    -0.74982
    -0.92383
    -1.04618
    -1.16309
    -1.23650
    -1.26369
    -1.25009
    -1.16309
    -1.06793
    -0.92383
    -0.87217
    -0.78517
    -0.80420
    -0.71176
    -0.67641
    -0.62747
    -0.58669
    -0.53775
    -0.57037
    -0.54047
    -0.56222
    -0.58669
    -0.64650
    -0.60844
    -0.61931
    -0.57309
    -0.55678
    -0.50512
    -0.51872
    -0.53231
    -0.49153
    -0.44802
    -0.47521
    -0.44802
    -0.39908
    -0.38821
    -0.35015
    -0.35015
    -0.31208
    -0.32839
    -0.35286
    -0.27130
    -0.21692
    -0.21148
    -0.23867
    -0.26042
    -0.20061
    -0.21420
    -0.24411
    -0.21692
    -0.24955
    -0.18701
    -0.14895
    -0.19245
    -0.17070
    -0.17886
    -0.22780
    -0.23051
    -0.18429
    -0.14623
    -0.14351
    -0.17342
    -0.15167
    -0.10817
    -0.17614
    -0.15711
    -0.09185
    -0.13807
    -0.08641
    -0.07554
    -0.07010
    -0.10817
    -0.08370
    -0.09457
    -0.05923
     0.02778
    -0.00485
    -0.08370
    -0.04835
    -0.03747
    -0.03747
    -0.03204
    -0.06738
    -0.09729
    -0.16798
    -0.12448
    -0.22236
    -0.27945
    -0.27402
    -0.38277
    -0.40180
    -0.38549
    -0.45346
    -0.55134
    -0.62203
    -0.63291
    -0.69000
    -0.74166
    -0.77429
    -0.87217
    -0.89936
    -0.96461
    -1.08152
    -1.16853
    -1.34253
    -1.41866
    -1.53829
    -1.56004
    -1.73133
    -1.81834
    -1.89990
    -1.91350
    -2.06575
    -2.19354
    -2.21529
    -2.09022
    -1.88359
    -1.77755
    -1.56276
    -1.39419
    -1.30447
    -1.17125
    -0.96733
    -0.71991
    -0.52959
    -0.36374
    -0.08098
     0.32957
     0.49814
     0.77003
     0.87335
     1.03920
     1.16427
     1.20233
     1.13980
     1.11533
     1.26215
     1.41440
     1.45519
     1.56122
     1.53403
     1.51772
     1.82767
     2.33066
     2.58896
     2.27085
     2.17025
     2.09140
     1.83039
     1.84942
     1.97177
     2.11044
     2.14034
     2.23822
     2.23550
     1.92827
     1.91468
     1.51228
     1.07454
     0.68846
     0.49814
     0.46008
     0.42473
     0.40026
     0.40298
     0.44648
    -0.03747
     0.02506
    -0.01844
    -0.01029
     0.05225
    -0.08641
    -0.22236
    -0.07282
    -0.07010
    -0.06194
     0.20179
     0.03865
     0.13925
     0.23713
     0.22898
     0.19091
     0.21538
     0.20179
     0.11750
     0.10119
     0.12838
     0.11750
     0.10391
     0.13925
     0.06856
    -0.01029
    -0.13807
    -0.18973
    -0.21964
    -0.31752
    -0.37462
    -0.39093
    -0.43715
    -0.50784
    -0.54319
    -0.62203
    -0.59212
    -0.59756
    -0.67369
    -0.65738
    -0.60028
    -0.61388
    -0.58125
    -0.49968
    -0.55950
    -0.56222
    -0.51056
    -0.44802
    -0.42627
    -0.41812
    -0.34199
    -0.39365
    -0.33927
    -0.34743
    -0.34743
    -0.30392
    -0.34199
    -0.31208
    -0.32839
    -0.33383
    -0.30121
    -0.27945
    -0.27130
    -0.29305
    -0.25770
    -0.25770
    -0.21964
    -0.26858
    -0.22780
    -0.15711
    -0.17614
    -0.14079
    -0.15982
    -0.10273
    -0.10001
    -0.07826
    -0.05651
    -0.08370
    -0.08098
    -0.06466
    -0.00213
     0.01962
    -0.02660
     0.00059
    -0.06738
    -0.03476
    -0.02660
    -0.00757
    -0.01029
    -0.07010
     0.01147
    -0.05651
    -0.02116
    -0.03476
    -0.06738
    -0.07554
    -0.05651
    -0.06466
    -0.07282
    -0.11360
    -0.08370
    -0.08913
    -0.16254
    -0.07554
    -0.09457
    -0.05923
    -0.07282
    -0.04835
    -0.00485
     0.04409
     0.03865
     0.01962
     0.10119
     0.17188
     0.18275
     0.15285
     0.23985
     0.23713
     0.24801
     0.26160
     0.24529
     0.26432
     0.29967
     0.32142
     0.29151
     0.37579
     0.25888
     0.22898
     0.03050
     0.10391
     0.09303
     0.11478
     0.34589
     0.58243
     1.05279
     1.69445
     2.18656
     2.84181
     2.81191
     1.92827
     1.50685
     0.85160
     0.74556
     1.34099
     1.81136
     1.79777
     1.46606
     1.00114
     0.53893
    -0.08370
    -0.48337
    -0.92383
    -1.24465
    -1.44041
    -1.42138
    -1.35341
    -1.33438
    -1.23922
    -1.15765
    -0.97549
    -0.85042
    -0.82051
    -0.70904
    -0.65194
    -0.72535
    -0.68457
    -0.58941
    -0.60028
    -0.54862
    -0.55950
    -0.42084
    -0.42355
    -0.31752
    -0.15439
    -0.04835
     0.04137
     0.19091
     0.40570
     0.54708
     0.71837
     1.07726
     1.23496
     1.34915
     1.33284
     1.02017
     0.59059
     0.66671
     0.69118
     0.68031
     0.49814
     0.06040
    -0.18429
    -0.12176
    -0.15982
    -0.43171
    -0.92927
    -1.18484
    -1.37244
    -1.39147
    -1.31263
    -1.27728
    -1.16853
    -1.03802
    -1.00539
    -0.87761
    -0.97821
    -0.81235
    -0.80420
    -0.73351
    -0.67097
    -0.55950
    -0.51872
    -0.42899
    -0.38277
    -0.32568
    -0.36646
    -0.33111
    -0.29577
    -0.17342
    -0.20604
    -0.21964
    -0.12720
    -0.08641
    -0.07826
    -0.11088
    -0.12992
    -0.07826
    -0.10273
    -0.05923
    -0.06738
    -0.15439
    -0.13807
    -0.13264
    -0.12176
    -0.06466
    -0.08913
    -0.14895
    -0.09185
    -0.13535
    -0.07010
    -0.10273
    -0.18429
    -0.11360
    -0.10001
    -0.10001
    -0.06738
    -0.12992
    -0.08641
    -0.06738
    -0.10545
    -0.00485
    -0.05923
    -0.07826
    -0.09729
    -0.05379
    -0.05923
    -0.04291
    -0.03204
    -0.07554
    -0.01572
    -0.06466
    -0.00213
     0.00331
    -0.03747
     0.00875
    -0.03476
     0.04137
     0.05497
    -0.03476
     0.02506
     0.03050
     0.08487
     0.03865
     0.00603
     0.03322
     0.05769
     0.06040
     0.03322
     0.01418
     0.05225
    -0.01300
    -0.05107
     0.07400
     0.08216
    -0.01572
     0.03593
    -0.01029
    -0.01029
    -0.01572
    -0.02660
    -0.00213
    -0.02660
     0.02234
     0.00059
    -0.01844
    -0.02932
    -0.02388
    -0.05379
    -0.07826
     0.05497
     0.01690
    -0.09185
    -0.00213
     0.16644
     0.23169
     0.31598
     0.47639
     0.60962
     0.57971
     0.38395
     0.34589
     0.35676
     0.25888
     0.05225
    -0.18429
    -0.39908
    -0.52143
    -0.14079
     0.99570
     3.40734
     5.65857
     5.65857
     2.45573
    -0.24955
    -0.46162
     0.73197
     1.62376
     2.58896
     3.34752
     2.94241
     1.98809
     1.16155
     0.08216
    -0.93742
    -1.20659
    -1.52470
    -1.89175
    -1.94884
    -1.98147
    -1.66336
    -1.50839
    -1.33166
    -0.87217
    -0.53231
    -0.50784
    -0.18157
     0.00875
     0.14469
     0.27791
     0.31598
     0.37579
     0.46824
     0.55252
     0.53893
     0.43017
     0.35676
     0.26160
     0.30510
     0.23169
     0.23985
     0.20994
     0.17188
     0.04409
    -0.26314
    -0.41268
    -0.36102
    -0.42355
    -0.55406
    -0.54862
    -0.59212
    -0.51056
    -0.73351
    -0.87761
    -1.02714
    -0.99180
    -0.99180
    -1.00811
    -0.90208
    -0.85314
    -0.91567
    -0.84498
    -0.79604
    -0.86673
    -0.92383
    -0.88576
    -0.83954
    -0.79604
    -0.73351
    -0.74166
    -0.67369
    -0.61659
    -0.58125
    -0.51872
    -0.40452
    -0.43171
    -0.44259
    -0.36646
    -0.24955
    -0.28761
    -0.21420
    -0.16798
    -0.15439
    -0.13807
    -0.17342
    -0.16526
    -0.08098
    -0.10001
    -0.03204
    -0.04835
    -0.03476
    -0.09185
    -0.05651
    -0.05107
     0.01690
     0.02234
     0.01690
     0.03322
     0.01147
    -0.02932
     0.00603
     0.03050
     0.01418
    -0.00757
     0.00875
    -0.03747
     0.01690
    -0.06466
    -0.08913
    -0.09729
    -0.04563
    -0.05107
    -0.09457
    -0.15167
    -0.13807
    -0.10001
    -0.10273
    -0.10545
    -0.17342
    -0.08913
    -0.12448
    -0.10817
    -0.11904
    -0.08370
    -0.12992
    -0.14351
    -0.05107
    -0.06194
    -0.08641
    -0.09729
    -0.05651
    -0.06194
    -0.10817
    -0.14351
    -0.12448
    -0.12176
    -0.10545
    -0.11904
    -0.14079
    -0.13264
    -0.20061
    -0.17886
    -0.18429
    -0.15982
    -0.18157
    -0.18157
    -0.20061
    -0.18701
    -0.20876
    -0.17886
    -0.19517
    -0.12176
    -0.14079
    -0.10273
    -0.12992
    -0.10545
    -0.08370
    -0.06466
     0.04137
     0.05225
     0.01418
     0.03050
     0.05769
     0.06312
    -0.00485
     0.04681
    -0.01572
     0.06040
     0.02778
    -0.04291
    -0.03204
    -0.11088
    -0.12176
    -0.16254
    -0.19789
    -0.17614
    -0.17614
    -0.19245
    -0.26042
    -0.27674
    -0.19789
    -0.22508
    -0.23595
    -0.15982
    -0.07282
    -0.07010
     0.03865
     0.00875
    -0.01029
     0.10934
     0.00603
    -0.09729
     0.26704
     0.99298
     1.97721
     3.82333
     5.65857
     5.65857
     5.65857
     5.65857
     5.09032
     2.80103
     2.93154
     2.82006
     3.60854
     5.65857
     5.65857
     3.26868
     1.59113
     0.66128
    -0.53503
    -1.75308
    -2.58234
    -3.12068
    -3.46326
    -3.60464
    -3.51763
    -3.25390
    -2.96026
    -2.64216
    -2.35667
    -2.05216
    -1.76124
    -1.62530
    -1.35613
    -1.25281
    -1.05977
    -0.99180
    -0.97277
    -0.91567
    -0.86401
    -0.87217
    -0.79332
    -0.75526
    -0.71176
    -0.73623
    -0.66282
    -0.61116
    -0.58941
    -0.57309
    -0.51056
    -0.40724
    -0.38277
    -0.31752
    -0.22780
    -0.22236
    -0.18973
    -0.16798
    -0.08913
    -0.05651
     0.02506
     0.02506
    -0.01572
     0.03050
     0.02778
     0.06856
     0.04953
     0.01690
    -0.06738
    -0.03204
    -0.05651
    -0.04835
    -0.05107
    -0.01300
    -0.07010
    -0.06466
    -0.07282
    -0.08641
    -0.07826
    -0.08913
    -0.03747
    -0.00757
    -0.05651
    -0.00213
    -0.01572
     0.00059
     0.00059
     0.02778
     0.05769
    -0.03204
    -0.04563
    -0.05379
     0.06040
    -0.02388
     0.00603
    -0.03476
    -0.03204
    -0.03204
    -0.01029
    -0.01300
    -0.03476
    -0.13264
    -0.08641
    -0.04835
    -0.07282
    -0.07282
    -0.13264
    -0.08641
    -0.09185
    -0.05107
    -0.10001
    -0.11632
    -0.11632
    -0.12176
    -0.13264
    -0.10273
    -0.04835
    -0.08913
    -0.11360
    -0.10273
    -0.06738
    -0.05107
    -0.06738
    -0.12992
    -0.04835
    -0.03476
    -0.06738
     0.01418
    -0.04019
     0.02234
    -0.02116
     0.07944
     0.09847
    -0.00485
     0.02506
     0.02506
     0.03322
    -0.00757
     0.01690
    -0.03204
     0.04137
    -0.00485
    -0.01029
    -0.04835
    -0.12176
    -0.10545
    -0.15167
    -0.15439
    -0.14623
    -0.14351
    -0.17070
    -0.13264
    -0.10001
    -0.04835
    -0.00757
    -0.00213
     0.04953
     0.04681
     0.08759
     0.12022
     0.14197
     0.19907
     0.22082
     0.19363
     0.21538
     0.17460
     0.09847
     0.08487
     0.02234
    -0.01300
    -0.07554
    -0.15439
    -0.24411
    -0.23595
    -0.28217
    -0.29305
    -0.34471
    -0.37190
    -0.36646
    -0.33655
    -0.23051
    -0.21148
    -0.22780
    -0.22780
    -0.09457
    -0.00213
     0.08216
     0.07400
     0.04681
     0.24529
     0.43017
     0.49271
     0.35404
     0.25344
     0.31326
     0.33773
     0.34589
     0.52805
     0.77819
     1.12892
     1.45519
     1.12892
     1.05551
     1.26215
     0.93316
     0.41114
     0.29151
     0.31870
     0.71837
     0.88150
     0.63409
     0.53893
    -0.10545
    -0.49153
    -0.49425
    -0.55950
    -0.58941
    -0.37733
    -0.15439
    -0.32296
    -0.40452
    -0.16526
     0.41658
     1.96362
     1.46334
     0.40298
     0.04953
    -0.27674
    -0.66553
     0.15828
     0.67215
     0.52261
     0.23985
    -0.21964
    -0.65466
    -1.10327
    -1.41051
    -1.53829
    -1.60083
    -1.61986
    -1.56276
    -1.50839
    -1.44041
    -1.30719
    -1.17940
    -1.04074
    -0.88576
    -0.83410
    -0.76070
    -0.65194
    -0.56222
    -0.50784
    -0.43987
    -0.35830
    -0.34199
    -0.22508
    -0.20604
    -0.14351
    -0.14351
    -0.07010
    -0.07010
    -0.05107
     0.00875
     0.07128
    -0.01572
     0.01147
     0.05769
     0.08759
     0.02778
     0.09575
     0.10663
     0.02778
     0.10934
     0.04953
     0.07400
    -0.04835
    -0.01572
    -0.00213
     0.01147
     0.02234
     0.01418
     0.00875
    -0.02932
     0.01147
    -0.00213
    -0.02116
    -0.00485
    -0.01029
     0.00875
     0.00875
     0.02778
     0.01418
     0.02234
     0.02778
     0.03322
     0.07672
     0.02506
     0.00875
    -0.02660
     0.06856
     0.05225
     0.02778
     0.03050
     0.00603
     0.06584
     0.04953
    -0.00485
     0.01147
     0.00331
    -0.01029
     0.01147
    -0.01572
    -0.01844
    -0.02932
    -0.06194
    -0.00213
     0.01147
    -0.06738
    -0.07010
    -0.09185
    -0.05107
    -0.11088
    -0.11632
    -0.08641
    -0.10545
    -0.17886
    -0.17614
    -0.07282
    -0.13264
    -0.13264
    -0.09185
    -0.02932
     0.07944
     0.09847
     0.06312
     0.14197
     0.20994
     0.30238
     0.35132
     0.35404
     0.32957
     0.41658
     0.37308
     0.48455
     0.48455
     0.36764
     0.34589
     0.40842
     0.39483
     0.31870
     0.28335
     0.31326
     0.36492
     0.39483
     0.41658
     0.28879
     0.22898
     0.23713
     0.28607
     0.34861
     0.43017
     0.39755
     0.21266
     0.25073
     0.29967
     0.37579
     0.46552
     0.63137
     0.50358
     0.29967
     0.17460
     0.29151
     0.35132
     0.78091
     0.52261
     0.33773
     0.32957
     0.27791
     0.14469
     0.13925
     0.31326
     0.17188
     0.51446
     0.92501
     0.14197
    -0.10545
     0.13925
     0.28335
     0.31870
     0.29423
     0.16372
     0.34045
     0.25616
     0.20451
     0.40026
     0.44377
     0.29967
     0.37851
     0.28063
     0.18004
     0.15557
     0.13110
     0.11478
     0.01147
    -0.04291
    -0.04835
    -0.11360
    -0.09729
    -0.14623
    -0.17886
    -0.25770
    -0.28489
    -0.27130
    -0.32568
    -0.40996
    -0.47249
    -0.47521
    -0.51600
    -0.60844
    -0.70904
    -0.76341
    -0.79876
    -0.75526
    -0.79332
    -0.81779
    -0.81235
    -0.90208
    -0.93198
    -1.01899
    -1.05977
    -1.10599
    -1.06521
    -0.93470
    -0.89392
    -0.89392
    -0.78245
    -0.73351
    -0.71719
    -0.74982
    -0.75526
    -0.72535
    -0.58397
    -0.53503
    -0.51872
    -0.44259
    -0.42084
    -0.41812
    -0.40996
    -0.40996
    -0.28217
    -0.26042
    -0.25498
    -0.22508
    -0.19789
    -0.12720
    -0.14623
    -0.06194
     0.00603
    -0.01844
    -0.01300
     0.04953
     0.03593
     0.06584
     0.01962
     0.02506
     0.03593
     0.05225
     0.10934
     0.09575
     0.07128
     0.07400
     0.09031
     0.05769
     0.08759
     0.11206
     0.09031
     0.11206
     0.06040
     0.08216
     0.06584
     0.08759
     0.06584
     0.07672
     0.11206
     0.06040
     0.06584
     0.04681
     0.06040
     0.03050
     0.00875
     0.04953
     0.06584
     0.08216
     0.01418
     0.03050
     0.06856
    -0.01300
     0.03050
     0.05497
     0.03322
     0.09031
     0.09575
     0.02506
     0.00059
     0.13925
     0.15013
     0.19635
     0.25073
     0.21810
     0.18275
     0.24257
     0.29967
     0.35404
     0.36492
     0.27248
     0.29967
     0.24801
     0.17188
     0.16100
     0.15285
     0.09575
    -0.01572
     0.21538
     0.87607
     1.64279
     2.22191
     2.35242
     1.88477
     1.69173
     1.85758
     1.45247
     1.80320
     2.16753
     2.48836
     2.33610
     2.54274
     3.22789
     3.09195
     2.12947
     0.35676
     0.03050
     0.97123
     1.24855
     0.78363
     0.77275
     0.67759
     0.63409
     0.26160
    -0.21420
    -0.53503
    -0.62475
    -0.70632
    -0.52959
    -0.58669
    -0.74438
    -0.89936
    -1.17668
    -1.38332
    -1.49479
    -1.56548
    -1.53014
    -1.56004
    -1.53014
    -1.45129
    -1.34525
    -1.27728
    -1.20387
    -1.07608
    -1.01627
    -0.96461
    -0.81779
    -0.77157
    -0.65194
    -0.66282
    -0.54047
    -0.46706
    -0.39365
    -0.37190
    -0.32839
    -0.29849
    -0.22236
    -0.18429
    -0.14895
    -0.14895
    -0.06194
    -0.06466
    -0.03476
    -0.08370
     0.06584
     0.00603
     0.02234
    -0.02388
     0.01962
    -0.01844
    -0.05923
    -0.01844
     0.01418
     0.01418
    -0.01844
    -0.00485
    -0.06466
     0.00331
    -0.02388
    -0.01572
    -0.05651
    -0.07554
    -0.12448
    -0.06466
    -0.02932
    -0.08098
    -0.11088
    -0.12720
    -0.12448
    -0.12992
    -0.10273
    -0.13264
    -0.13264
    -0.12720
    -0.11360
    -0.10001
    -0.03204
    -0.08098
    -0.03204
    -0.05107
    -0.01844
    -0.02388
    -0.02116
    -0.02660
    -0.04019
    -0.01029
    -0.01844
    -0.01029
    -0.07826
    -0.05379
    -0.04835
    -0.12992
    -0.07282
    -0.10273
    -0.10817
    -0.11904
    -0.11088
    -0.14079
    -0.12992
    -0.15167
    -0.17614
    -0.07554
    -0.08641
    -0.10001
    -0.13807
    -0.13264
    -0.12720
    -0.13535
    -0.06738
    -0.03476
    -0.10273
    -0.04291
    -0.05923
     0.00875
    -0.02116
    -0.05379
     0.01147
    -0.01844
     0.04681
     0.00603
     0.00331
    -0.01572
    -0.05651
    -0.00213
    -0.03476
    -0.02116
     0.02778
    -0.02116
    -0.08913
    -0.06738
    -0.02660
    -0.12448
    -0.15167
    -0.09729
    -0.07554
    -0.07554
    -0.11632
    -0.18973
    -0.20061
    -0.21964
    -0.24683
    -0.23867
    -0.31480
    -0.39093
    -0.48881
    -0.38005
    -0.45890
    -0.47793
    -0.62475
    -0.70360
    -0.73351
    -0.79060
    -0.89936
    -1.05977
    -1.10871
    -1.13318
    -1.13046
    -0.63835
    -0.02932
     0.38939
     0.31326
    -0.01029
     0.29967
     0.38939
     0.69118
     1.00657
     1.27574
     1.65095
     1.78689
     1.61016
     1.55307
     1.60201
     2.06421
     2.16753
     1.14524
     0.99842
     0.86247
     1.02017
     1.02561
     1.21593
     1.14524
     0.94132
     0.85432
     0.72381
     0.78091
     0.71565
     0.62321
     0.83528
     0.93316
     0.97395
     0.94676
     0.59874
     0.48455
     0.15013
    -0.20333
    -0.38821
    -0.49968
    -0.55950
    -0.63835
    -0.83682
    -0.89936
    -1.14949
    -1.36429
    -1.50295
    -1.45945
    -1.53557
    -1.44857
    -1.33982
    -1.24737
    -1.06793
    -0.98908
    -0.82323
    -0.69544
    -0.67913
    -0.49696
    -0.40452
    -0.27130
    -0.20061
    -0.16798
    -0.12720
    -0.10817
    -0.07554
    -0.06738
    -0.00485
     0.01418
    -0.02932
    -0.03476
     0.04953
    -0.01572
     0.01962
    -0.02932
     0.01962
     0.04681
     0.05769
     0.02506
     0.03865
     0.02234
    -0.02660
     0.05225
     0.04681
     0.03050
     0.03050
     0.01690
     0.02778
     0.06584
     0.02234
    -0.00757
     0.01147
     0.01690
     0.01962
     0.01147
     0.01147
    -0.02388
    -0.07826
    -0.02932
     0.01418
     0.01962
    -0.02932
    -0.00213
     0.01962
     0.02506
     0.02778
     0.00875
     0.00331
     0.05497
     0.08487
     0.06584
     0.07944
     0.03865
     0.04953
     0.01147
     0.06040
     0.09575
     0.04681
     0.04409
     0.04409
     0.10391
     0.07672
     0.05497
     0.07672
     0.06312
     0.00875
     0.10663
     0.08216
     0.09847
     0.07400
     0.03865
     0.06040
     0.07128
     0.05497
     0.03322
     0.01147
    -0.01029
    -0.03204
    -0.08098
    -0.13264
    -0.11904
    -0.12720
    -0.15711
    -0.19517
    -0.22780
    -0.27402
    -0.33111
    -0.25498
    -0.19789
    -0.25770
    -0.25498
    -0.22780
    -0.23595
    -0.11088
    -0.11632
    -0.11088
    -0.08641
    -0.05651
    -0.07010
     0.03322
     0.00875
     0.01962
     0.06584
     0.06856
     0.14469
     0.14197
     0.08216
     0.07128
     0.10663
     0.12294
     0.12566
     0.15557
     0.11478
     0.12838
     0.16100
     0.16372
     0.30510
     0.31870
     0.09847
     0.10391
     0.20722
     0.21810
     0.21810
     0.39211
     0.39211
     0.39211
     0.46824
     0.48727
     0.58515
     0.58243
     0.41114
     0.20451
     0.20994
     0.55252
     0.56068
     0.67759
     0.54165
     0.00875
    -0.20876
     0.60962
     0.75644
    -0.30664
    -0.01844
     1.01745
     0.91141
     0.78363
     0.51718
     0.32414
     0.44377
     0.52805
     0.50358
     0.58515
     0.45736
     0.36764
     0.27248
     0.04409
    -0.06194
    -0.26042
    -0.44802
    -0.65194
    -0.71176
    -0.88576
    -1.02443
    -1.10599
    -1.07065
    -1.09512
    -1.08152
    -1.06521
    -1.09784
    -0.93742
    -0.82867
    -0.86945
    -0.83410
    -0.71176
    -0.69000
    -0.62747
    -0.58941
    -0.49968
    -0.46978
    -0.43443
    -0.38277
    -0.37190
    -0.29305
    -0.25770
    -0.25498
    -0.24955
    -0.11632
    -0.13807
    -0.13535
    -0.13264
    -0.05379
    -0.10817
    -0.09457
    -0.04291
    -0.07282
    -0.09457
    -0.10273
    -0.07554
    -0.06738
    -0.04019
    -0.06738
    -0.08098
    -0.06738
    -0.08641
    -0.09457
    -0.08098
    -0.08641
    -0.08913
    -0.16526
    -0.08641
    -0.08641
    -0.07554
    -0.10001
    -0.07826
    -0.08098
    -0.08913
    -0.08641
    -0.08370
    -0.06466
    -0.07826
    -0.07826
    -0.05651
    -0.02388
    -0.04563
    -0.09185
    -0.04019
    -0.02660
    -0.04291
     0.02234
    -0.09729
    -0.05651
    -0.05923
    -0.10817
    -0.11360
    -0.12992
    -0.12448
    -0.14623
    -0.17614
    -0.16254
    -0.20061
    -0.30664
    -0.29033
    -0.30664
    -0.24683
    -0.26042
    -0.24955
    -0.31480
    -0.29577
    -0.31480
    -0.35286
    -0.23595
    -0.05651
    -0.02116
     0.12566
     0.25344
     0.47367
     0.42202
     0.44648
     0.57699
     0.63952
     0.70478
     0.67215
     0.72925
     0.86247
     0.77003
     0.80538
     0.80538
     0.78906
     0.76187
     0.66671
     0.58515
     0.55524
     0.52261
     0.39483
     0.28335
     0.33773
     0.33229
     0.35948
     0.33773
     0.27248
     0.28607
     0.21266
     0.17460
     0.13381
     0.10934
     0.05497
     0.03865
     0.01962
    -0.04291
    -0.03204
    -0.13264
    -0.10545
    -0.13264
    -0.16254
    -0.14623
    -0.18157
    -0.12720
    -0.14895
    -0.14351
    -0.09457
    -0.09185
    -0.04019
     0.02506
     0.15285
     0.50630
     0.88966
     0.72109
     0.85703
     1.01745
     0.57699
     0.46280
     0.52805
     0.84616
     1.23496
     1.19146
     0.78363
     0.66671
     0.45192
     0.32957
     0.32685
     0.47639
     0.94404
     0.31870
    -0.29305
    -0.17342
    -0.11904
    -0.03204
     0.10119
     0.29423
     0.27791
     0.34861
     0.59602
     0.62049
     0.24801
    -0.08098
    -0.08913
     0.04137
     0.21810
     0.25344
     0.09847
    -0.09185
    -0.34471
    -0.70360
    -0.96733
    -0.99996
    -1.13046
    -1.23106
    -1.42954
    -1.56004
    -1.72046
    -1.93253
    -2.02769
    -2.04128
    -2.06032
    -2.08479
    -2.15004
    -2.22617
    -2.23976
    -2.17451
    -2.24520
    -2.19354
    -2.18810
    -2.19354
    -2.18810
    -2.22889
    -2.14188
    -2.22345
    -2.14732
    -1.94612
    -1.70414
    -1.62530
    -1.40235
    -1.31806
    -1.16581
    -0.95917
    -0.69272
    -0.51600
    -0.33655
    -0.04563
     0.16372
     0.37579
     0.59330
     0.64496
     0.80266
     0.97395
     1.03648
     1.08814
     1.02017
     1.08270
     1.19961
     1.26487
     1.27302
     1.20233
     1.01201
     1.04736
     1.12620
     1.04464
     0.92773
     0.87335
     0.77003
     0.77003
     0.79450
     0.71837
     0.58787
     0.59059
     0.50630
     0.53077
     0.45736
     0.45464
     0.42745
     0.37851
     0.31870
     0.36220
     0.32957
     0.34589
     0.20994
     0.20722
     0.22354
     0.18275
     0.09575
     0.03593
    -0.00757
     0.02234
    -0.05107
    -0.06194
    -0.10817
    -0.12992
    -0.19517
    -0.12720
    -0.18157
    -0.19245
    -0.20061
    -0.18973
    -0.15711
    -0.08641
    -0.08913
    -0.07010
    -0.02116
     0.01962
     0.10391
     0.11750
     0.11478
     0.21538
     0.26976
     0.41658
     0.39755
     0.44377
     0.46552
     0.53893
     0.63137
     0.60690
     0.45736
     0.33501
     0.27791
    -0.19245
    -0.39637
    -0.54047
    -0.68729
     0.16100
     3.10826
     5.65857
     5.65857
     3.37199
     0.86519
     0.14469
     0.93860
     1.96634
     2.85269
     3.44812
     3.41278
     2.74121
     2.03159
     1.21593
     0.33501
    -0.50784
    -1.04074
    -1.42410
    -1.67967
    -1.68783
    -1.43498
    -1.47848
    -1.47032
    -1.31263
    -0.79060
    -0.68457
    -0.83139
    -0.70088
    -0.54862
    -0.44531
    -0.44531
    -0.48881
    -0.57309
    -0.70632
    -0.64378
    -0.55134
    -0.56494
    -0.66010
    -0.66553
    -0.53775
    -0.51056
    -0.50240
    -0.59484
    -0.47793
    -0.41268
    -0.23867
    -0.05923
     0.03322
     0.01418
    -0.02932
     0.03050
     0.07944
     0.13110
     0.12022
     0.11478
     0.07672
     0.09031
     0.12022
     0.06312
     0.03322
     0.27248
     0.30510
     0.31870
     0.15828
     0.08487
     0.04137
     0.13653
     0.14197
     0.18819
     0.25616
     0.29423
     0.21266
     0.15828
     0.06040
     0.00331
    -0.07282
    -0.07010
    -0.10545
    -0.13264
    -0.10817
    -0.15167
    -0.18973
    -0.20876
    -0.26314
    -0.22508
    -0.24139
    -0.26042
    -0.32568
    -0.26586
    -0.27130
    -0.25770
    -0.32568
    -0.30392
    -0.26042
    -0.25227
    -0.27130
    -0.26858
    -0.28761
    -0.24139
    -0.27674
    -0.24411
    -0.18973
    -0.16254
    -0.22508
    -0.20333
    -0.13807
    -0.14079
    -0.17886
    -0.15167
    -0.10273
    -0.12448
    -0.10817
    -0.07826
    -0.12448
    -0.14351
    -0.12992
    -0.15982
    -0.09457
    -0.08641
    -0.14895
    -0.13535
    -0.15711
    -0.17614
    -0.14895
    -0.20876
    -0.16798
    -0.18157
    -0.15439
    -0.21148
    -0.24955
    -0.29305
    -0.29305
    -0.33927
    -0.26586
    -0.37190
    -0.40724
    -0.46706
    -0.47793
    -0.51872
    -0.59212
    -0.64650
    -0.77973
    -0.72807
    -0.77429
    -0.81235
    -0.83139
    -0.81235
    -0.73079
    -0.73894
    -0.63291
    -0.58125
    -0.50784
    -0.40724
    -0.35015
    -0.27674
    -0.09457
     0.01690
     0.13925
     0.18004
     0.30238
     0.40842
     0.50086
     0.56883
     0.67215
     0.68846
     0.69118
     0.75100
     0.69934
     0.66399
     0.63409
     0.62593
     0.60146
     0.56883
     0.50630
     0.42202
     0.34317
     0.35948
     0.13925
     0.05225
     0.00875
     0.04137
     0.11750
     0.38123
     0.39755
     0.17188
     0.17460
     0.35676
     0.73197
     1.41169
     1.67270
     1.31381
     0.87607
     0.70478
     1.03104
     1.50141
     1.99896
     2.27357
     2.36873
     1.45519
     0.63681
     0.24801
    -0.07010
    -0.20333
     0.13381
     0.04953
    -0.16254
    -0.22236
    -0.59756
    -0.99724
    -1.16037
    -1.87271
    -1.72318
    -1.33438
    -1.22834
    -1.13046
    -0.98092
    -0.81779
    -0.72535
    -0.67097
    -0.62203
    -0.66282
    -0.50240
    -0.44531
    -0.20876
    -0.02388
     0.06856
     0.02234
     0.05225
     0.08487
     0.07672
    -0.05651
     0.00331
     0.00331
     0.01418
     0.06312
     0.00875
    -0.01029
    -0.06466
    -0.11088
    -0.08370
    -0.14895
    -0.21148
    -0.16798
    -0.19789
    -0.20876
    -0.20604
    -0.23867
    -0.20333
    -0.12992
    -0.17070
    -0.15439
    -0.11088
    -0.14351
    -0.07826
    -0.08913
    -0.11632
    -0.06738
    -0.02660
    -0.05379
    -0.04291
    -0.05379
    -0.01300
    -0.04835
    -0.01572
    -0.02388
    -0.03747
    -0.02116
    -0.03476
     0.01147
     0.00603
    -0.02116
    -0.04563
    -0.01844
     0.01418
    -0.03204
     0.01418
    -0.03747
    -0.04291
     0.01690
    -0.01844
    -0.03747
     0.00059
    -0.03476
    -0.03204
    -0.02116
    -0.02116
    -0.02660
    -0.04563
    -0.05107
    -0.04563
    -0.02388
    -0.06466
    -0.06738
    -0.11088
    -0.10273
    -0.07554
    -0.06194
    -0.10545
    -0.11088
    -0.09185
    -0.10545
    -0.11904
    -0.14079
    -0.14623
    -0.15982
    -0.12448
    -0.10001
    -0.11360
    -0.11904
    -0.16798
    -0.14623
    -0.17614
    -0.20061
    -0.17614
    -0.14079
    -0.21692
    -0.17070
    -0.17070
    -0.23595
    -0.19789
    -0.22508
    -0.20061
    -0.22508
    -0.30392
    -0.30936
    -0.36646
    -0.44259
    -0.33655
    -0.22508
    -0.15982
    -0.39365
    -0.52415
    -0.53231
    -0.47521
     0.51446
     1.49869
     1.25127
     1.16155
     0.96579
     0.97667
     1.10445
     1.16427
     1.39809
     1.60201
     1.72436
     1.75154
     1.77330
     1.75970
     1.47694
     1.49597
     2.18928
     2.59711
     1.77873
     0.97938
     0.77275
     0.80810
     0.88694
     1.07726
     1.43887
     1.33556
     1.09086
     0.87607
     0.57427
     0.17732
    -0.00213
    -0.23867
    -0.21148
    -0.44802
    -0.61931
    -0.75254
    -0.82051
    -0.91295
    -0.71176
    -0.62475
    -0.71176
    -0.91023
    -0.80963
    -0.20604
     0.05497
     0.10934
     0.17188
    -0.17614
    -0.37733
    -0.36646
    -0.22508
    -0.04835
     0.15285
    -0.04835
    -0.31752
    -0.29849
    -0.08370
    -0.07282
    -0.37462
    -0.63835
    -0.47793
    -0.32024
    -0.29849
    -0.32024
    -0.45618
    -0.37190
    -0.38277
    -0.28217
    -0.00213
     0.16644
     0.04681
     0.09575
    -0.69000
    -1.13590
    -0.86945
    -0.84226
    -0.66825
    -0.66010
    -0.94286
    -1.08968
    -1.02171
    -1.13046
    -1.23922
    -1.28272
    -1.20659
    -1.11959
    -0.96733
    -0.89120
    -0.82051
    -0.71176
    -0.61659
    -0.54862
    -0.46162
    -0.40180
    -0.39908
    -0.29033
    -0.26858
    -0.18973
    -0.20333
    -0.21692
    -0.16798
    -0.09457
    -0.07826
    -0.03204
    -0.03476
    -0.01844
    -0.02388
    -0.12992
    -0.02660
     0.00875
    -0.05107
    -0.08641
    -0.12720
    -0.05379
    -0.04019
    -0.10001
    -0.10001
    -0.13264
    -0.10817
    -0.05651
    -0.10545
    -0.14351
    -0.15167
    -0.12448
    -0.10545
    -0.16798
    -0.08913
    -0.16798
    -0.10001
    -0.12448
    -0.11360
    -0.09729
    -0.13535
    -0.08098
    -0.10001
    -0.09185
    -0.04563
    -0.04019
    -0.04019
    -0.04563
    -0.04563
     0.05225
     0.02778
    -0.03204
     0.01147
     0.05769
     0.00059
     0.03322
    -0.00213
     0.01962
     0.02506
     0.04681
     0.03050
    -0.02388
    -0.00485
    -0.08370
    -0.10545
    -0.02388
    -0.12448
    -0.16798
    -0.17342
    -0.21692
    -0.23051
    -0.26042
    -0.37190
    -0.41540
    -0.41268
    -0.38277
    -0.45346
    -0.55406
    -0.57581
    -0.56766
    -0.66010
    -0.66825
    -0.70632
    -0.72807
    -0.76341
    -0.86673
    -1.00539
    -1.02443
    -0.95374
    -0.77701
    -0.20604
     1.01745
     2.40951
     1.89564
     1.37634
     1.73251
     2.52642
     2.61887
     2.66509
     3.57047
     4.59821
     4.64443
     3.75535
     3.39646
     3.22517
     3.24421
     3.04301
     2.60799
     2.03431
     1.60744
     1.16427
     0.76731
     0.45192
     0.16644
    -0.05107
    -0.22780
    -0.38821
    -0.50784
    -0.45618
    -0.41268
    -0.43987
    -0.43171
    -0.38005
    -0.39908
    -0.39093
    -0.34199
    -0.33655
    -0.29849
    -0.32296
    -0.39365
    -0.45890
    -0.48337
    -0.57309
    -0.54047
    -0.56222
    -0.60572
    -0.64378
    -0.70904
    -0.66825
    -0.64106
    -0.66553
    -0.68185
    -0.73351
    -0.69544
    -0.63291
    -0.69272
    -0.60300
    -0.29305
     0.05497
     0.40842
     0.54436
     1.13164
     1.88749
     2.21103
     1.49597
     1.37090
     3.00223
     3.13273
     0.99298
     0.38395
     0.65312
     0.56068
     0.70206
     0.69390
     0.17732
    -0.64378
    -1.12231
    -1.76124
    -2.20442
    -2.42465
    -2.50893
    -2.51709
    -2.40289
    -2.23161
    -2.05216
    -1.90534
    -1.62530
    -1.37788
    -1.16309
    -0.89664
    -0.79876
    -0.72263
    -0.61659
    -0.59484
    -0.61931
    -0.57309
    -0.56494
    -0.57309
    -0.61388
    -0.57037
    -0.69816
    -0.76341
    -0.67369
    -0.75798
    -0.80692
    -0.96189
    -0.98636
    -1.06521
    -1.17668
    -1.28272
    -1.24194
    -1.39419
    -1.53557
    -1.60626
    -1.76124
    -1.79930
    -1.85912
    -1.95700
    -1.83465
    -1.64161
    -1.56548
    -1.48120
    -1.27184
    -1.17668
    -1.01899
    -0.79332
    -0.60028
    -0.32568
     0.01147
     0.37579
     0.63137
     0.89510
     1.21593
     1.50413
     1.64007
     1.68901
     1.76514
     1.86030
     2.20016
     2.26813
     2.06965
     1.95274
     1.65366
     1.29749
     1.13436
     1.11261
     0.91141
     0.71837
     0.48455
     0.37308
     0.18819
     0.00059
    -0.23867
    -0.41268
    -0.42355
    -0.45618
    -0.48065
    -0.44259
    -0.42899
    -0.49696
    -0.39365
    -0.41540
    -0.44531
    -0.40452
    -0.45618
    -0.36646
    -0.27674
    -0.34199
    -0.37190
    -0.39908
    -0.31480
    -0.25227
    -0.13535
     0.04409
     0.15557
     0.20722
     0.22898
     0.35948
     0.52533
     0.72925
     0.84072
     0.89510
     0.83528
     0.81625
     1.00114
     1.09901
     0.99842
     0.97938
     1.29749
     1.40897
     2.23822
     3.34480
     3.11642
     1.76242
     2.14850
     1.90652
     1.49869
     2.01528
     2.49108
     2.49652
     2.24366
     1.78689
     1.68085
     1.56666
     1.11261
     0.64224
     0.40026
     0.26976
     0.11478
     0.01147
    -0.22780
    -0.34199
    -0.27945
    -0.20876
    -0.12448
    -0.15439
    -0.10545
    -0.08913
    -0.13535
    -0.08641
    -0.06194
    -0.04563
    -0.08913
    -0.12992
    -0.05651
     0.15557
     0.16100
     0.15828
     0.22626
     0.26704
     0.25888
     0.20179
     0.23985
     0.32685
     0.37036
     0.31054
    -0.08641
    -0.12176
     0.19635
     0.98482
     0.85432
     0.22626
    -0.18429
    -0.47793
    -0.03476
    -0.04563
    -0.37190
    -0.57037
    -0.76341
    -0.70904
    -0.83410
    -1.39963
    -1.38060
    -1.23106
    -1.26097
    -1.24465
    -1.34525
    -1.56004
    -1.45129
    -1.32350
    -1.23378
    -1.12502
    -1.02986
    -0.83954
    -0.67097
    -0.57853
    -0.46434
    -0.44259
    -0.38549
    -0.35830
    -0.43443
    -0.36918
    -0.32024
    -0.35015
    -0.30664
    -0.30936
    -0.30392
    -0.31208
    -0.27674
    -0.26042
    -0.27402
    -0.25227
    -0.27674
    -0.23595
    -0.19517
    -0.16254
    -0.18973
    -0.23323
    -0.19245
    -0.24955
    -0.24139
    -0.19517
    -0.26314
    -0.22780
    -0.23323
    -0.23323
    -0.24411
    -0.33383
    -0.20876
    -0.22780
    -0.26042
    -0.20333
    -0.24955
    -0.20604
    -0.22780
    -0.25498
    -0.19789
    -0.04835
    -0.05107
    -0.22780
    -0.22780
    -0.25770
    -0.33111
    -0.40180
    -0.43443
    -0.61931
    -0.78788
    -0.90208
    -1.01627
    -1.07608
    -1.13318
    -1.26641
    -1.29359
    -1.27728
    -1.21747
    -1.17668
    -0.99996
    -0.98364
    -0.77701
    -0.54862
    -0.24955
    -0.05107
     0.12838
     0.31598
     0.50358
     0.62865
     0.84616
     0.99026
     1.07183
     1.14524
     1.19689
     1.20233
     1.12892
     1.07183
     0.91685
     0.77275
     0.66671
     0.53621
     0.43017
     0.37036
     0.21538
     0.07128
    -0.13535
    -0.38549
    -0.57853
    -0.89392
    -1.20931
    -1.27184
    -1.35341
    -1.11143
    -0.42899
     0.14469
     0.72109
     0.60146
     0.21538
     0.37308
     0.50630
     0.68846
     1.46878
     1.83039
     2.33610
     2.08597
     1.96634
     2.04790
     1.99896
     1.84399
     1.50413
     1.03920
     0.43833
     0.28879
     0.19363
     0.16100
     0.16644
     0.12294
    -0.15439
    -0.62747
    -0.66553
    -0.71176
    -0.89392
    -0.61388
    -0.44259
    -0.27130
    -0.14351
     0.15557
     0.12566
     0.40570
     0.59874
     0.62321
     0.67759
     0.72925
     0.89782
     0.87607
     0.62321
     0.51446
     0.35404
    -0.07554
    -0.67641
    -0.83139
    -0.80963
    -0.84770
    -0.77701
    -0.95645
    -1.38060
    -1.60626
    -1.76668
    -1.78299
    -1.69599
    -1.57364
    -1.22290
    -0.88033
    -0.66553
    -0.45618
    -0.29849
     0.00059
     0.12566
     0.27248
     0.29423
     0.32685
     0.24529
     0.22354
     0.22898
     0.27791
     0.30238
     0.21266
     0.23169
     0.32957
     0.31054
     0.25888
     0.20179
     0.19907
     0.17460
     0.22082
     0.22626
     0.19907
     0.17460
     0.15285
     0.16372
     0.22626
     0.26160
     0.20722
     0.15557
     0.22626
     0.17188
     0.19907
     0.15013
     0.15285
     0.13381
     0.11478
     0.11206
     0.13110
     0.02506
    -0.06194
    -0.02660
    -0.03747
    -0.12176
    -0.13807
    -0.13535
    -0.16526
    -0.16798
    -0.15439
    -0.07282
    -0.08098
    -0.14351
    -0.17886
    -0.13535
    -0.01844
    -0.00485
    -0.11088
    -0.02932
    -0.01300
     0.02234
     0.20179
     0.61506
     1.20233
     1.24040
     0.99570
     0.99842
     1.42800
     1.59113
     1.65095
     1.68901
     1.71348
     1.72979
     1.88477
     1.95546
     1.79233
     1.66998
     1.51500
     1.28390
     1.08542
     0.84072
     0.70206
     0.43017
     0.25616
     0.04137
     0.07944
     0.04681
    -0.05107
    -0.12448
    -0.26314
    -0.27945
    -0.30664
    -0.38821
    -0.42355
    -0.54047
    -0.54047
    -0.55134
    -0.47793
    -0.47249
    -0.58941
    -0.58125
    -0.43443
    -0.51328
    -0.54047
    -0.58397
    -0.67097
    -0.65466
    -0.37190
    -0.22236
     0.04953
    -0.07010
    -0.21420
    -0.23051
    -0.17886
    -0.29849
    -0.39093
    -0.39637
    -0.24955
    -0.25227
    -0.20061
    -0.22508
    -0.43171
    -0.57853
    -0.45890
    -0.48337
    -0.51600
    -0.37462
    -0.42627
    -0.42355
    -0.38821
    -0.27130
    -0.25498
    -0.09457
    -0.03204
    -0.29849
    -0.52687
    -0.74710
    -0.82595
    -0.82867
    -0.85314
    -0.89664
    -1.16037
    -1.37788
    -1.50839
    -1.64433
    -1.56548
    -1.55461
    -1.59539
    -1.30447
    -1.19843
    -0.92927
    -0.45346
    -0.29305
    -0.19789
    -0.03747
     0.47095
     0.93044
     1.25671
     1.37362
     1.38722
     1.45519
     1.43072
     1.52044
     1.50685
     1.43072
     1.37906
     1.24312
     1.12348
     1.02561
     0.82713
     0.66943
     0.47095
     0.32685
     0.25344
     0.26160
     0.18275
     0.16100
     0.12022
     0.08759
     0.16644
     0.13110
     0.11750
     0.12566
     0.15013
     0.15285
