# Supplementary material for: Software algorithm and hardware design for real-time implementation of new spectral estimator
Source: Biomed Eng Online. 2014 May 9;13:61. doi: 10.1186/1475-925X-13-61 (PMC4057578; doi:10.1186/1475-925X-13-61)
Supplement: Additional file 2 — txtfiles.zip. [file 1475-925X-13-61-S2.zip › FILE126.TXT]

    -0.17275
    -0.19108
    -0.16868
    -0.16868
    -0.14221
    -0.10759
    -0.18905
    -0.17275
    -0.16461
    -0.16054
    -0.13814
    -0.14017
    -0.19515
    -0.16257
    -0.12592
    -0.12796
    -0.15850
    -0.19515
    -0.17072
    -0.18090
    -0.16868
    -0.13406
    -0.16461
    -0.20941
    -0.15646
    -0.18701
    -0.21552
    -0.16257
    -0.24810
    -0.28068
    -0.22977
    -0.20534
    -0.20534
    -0.18701
    -0.19923
    -0.28475
    -0.30919
    -0.31937
    -0.17683
    -0.06483
     0.02070
     0.06346
     0.11640
     0.25284
     0.40760
     0.50738
     0.62956
     0.58680
     0.64788
     0.59290
     0.58476
     0.68657
     0.62956
     0.53181
     0.41982
     0.62956
     0.78228
     0.81690
     0.89021
     0.94112
     0.95741
     0.94315
     1.01850
     1.23027
     1.54794
     1.76583
     1.44002
     0.85355
     0.78025
     0.93501
     0.55218
     0.05939
    -0.47006
    -1.20314
    -1.93010
    -2.42493
    -2.75685
    -2.42493
    -1.99730
    -2.29053
    -2.68558
    -3.04805
    -3.11728
    -3.02158
    -2.72020
    -2.27221
    -1.74887
    -1.28663
    -0.86511
    -0.51282
    -0.30104
    -0.05872
     0.08179
     0.17342
     0.21007
     0.23044
     0.22026
     0.26302
     0.26302
     0.25284
     0.32818
     0.35058
     0.40963
     0.37502
     0.39742
     0.43407
     0.39538
     0.43000
     0.43000
     0.39334
     0.37705
     0.37502
     0.32615
     0.33429
     0.30782
     0.29356
     0.24673
     0.28949
     0.26506
     0.26709
     0.22026
     0.21211
     0.20193
     0.16528
     0.23655
     0.22637
     0.15917
     0.19786
     0.17953
     0.19989
     0.22840
     0.20397
     0.22433
     0.20193
     0.21211
     0.22840
     0.23858
     0.23655
     0.24266
     0.20600
     0.26302
     0.25080
     0.22433
     0.23655
     0.26913
     0.23858
     0.20193
     0.22229
     0.21618
     0.20600
     0.21822
     0.17138
     0.14695
     0.16120
     0.12251
     0.05328
     0.05328
     0.07364
     0.06957
     0.00848
    -0.01596
     0.00848
     0.01255
    -0.02003
    -0.02207
    -0.02410
     0.02681
     0.06142
     0.11640
     0.15102
     0.11029
     0.07160
     0.09604
     0.14084
     0.10215
     0.15509
     0.17749
     0.16731
     0.14695
     0.09400
     0.05124
     0.04920
     0.01255
    -0.00781
    -0.00985
    -0.05465
    -0.04447
    -0.06076
    -0.11777
    -0.11370
     0.00644
     0.14288
     0.23451
     0.36687
     0.52774
     0.72119
     0.93093
     1.23027
     1.30969
     1.24249
     1.28526
     1.25267
     0.86577
     0.29967
     0.38316
     1.04700
     1.36671
     1.10199
     0.67232
     0.50127
     0.12251
    -0.43748
    -0.51893
    -0.96692
    -1.20314
    -1.51469
    -1.67353
    -1.41491
    -1.26830
    -1.23979
    -1.35586
    -1.61855
    -1.77738
    -1.89549
    -1.95454
    -1.96879
    -1.83440
    -1.66131
    -1.34772
    -1.09725
    -0.95470
    -0.78976
    -0.64722
    -0.59631
    -0.45988
    -0.39879
    -0.21552
    -0.03021
     0.09604
     0.27320
     0.34651
     0.42185
     0.50127
     0.57050
     0.57254
     0.64992
     0.68861
     0.74766
     0.76396
     0.77821
     0.71101
     0.68250
     0.66010
     0.54403
     0.55218
     0.48702
     0.42593
     0.31800
     0.29764
     0.19989
     0.08586
    -0.01392
    -0.06076
    -0.13203
    -0.11981
    -0.15850
    -0.23181
    -0.23995
    -0.26235
    -0.31122
    -0.29290
    -0.27050
    -0.19515
    -0.20126
    -0.18905
    -0.10963
    -0.09741
    -0.09741
    -0.04039
     0.02273
     0.09604
     0.12862
     0.17546
     0.22026
     0.27524
     0.30782
     0.32207
     0.39538
     0.36891
     0.43000
     0.45036
     0.49720
     0.53385
     0.51145
     0.55014
     0.51756
     0.49516
     0.55014
     0.50331
     0.46869
     0.50738
     0.44629
     0.41167
     0.44629
     0.43611
     0.36687
     0.37502
     0.37909
     0.40760
     0.30578
     0.30985
     0.32207
     0.35465
     0.29967
     0.29560
     0.28746
     0.27320
     0.27727
     0.25080
     0.26506
     0.26913
     0.21822
     0.23858
     0.24673
     0.26506
     0.19175
     0.16731
     0.19786
     0.19786
     0.19378
     0.17749
     0.14695
     0.11233
     0.08993
     0.09197
     0.11029
     0.13677
     0.06550
     0.03699
     0.04717
     0.04310
     0.01051
    -0.05261
    -0.08723
    -0.13406
    -0.21552
    -0.17479
    -0.08519
     0.02273
     0.16731
    -0.00781
    -0.39268
    -0.31122
    -0.08723
    -0.01596
     0.00644
     0.07568
     0.09197
    -0.00781
    -0.13610
    -0.26439
    -0.50468
    -0.59427
    -0.66147
    -0.84474
    -0.97303
    -0.50875
     0.36280
     1.86154
     2.96319
     2.61905
     1.63958
     1.67012
     1.70474
     1.45020
     0.84541
     0.41167
     0.05735
    -0.44562
    -0.33159
    -1.16037
    -1.46786
    -1.64706
    -2.09912
    -2.61635
    -3.18245
    -4.11101
    -4.11101
    -4.11101
    -3.71596
    -2.90754
    -2.06857
    -1.41084
    -0.67980
    -0.23181
     0.13880
     0.52774
     0.78025
     0.87188
     0.77006
     0.86577
     0.86577
     0.80468
     0.83115
     0.76396
     0.58883
     0.45443
     0.41778
     0.34447
     0.25691
     0.18971
     0.18564
     0.10215
     0.08179
    -0.06483
    -0.06076
    -0.08112
    -0.11166
    -0.15646
    -0.19515
    -0.15443
    -0.13203
    -0.23995
    -0.32344
    -0.35806
    -0.43951
    -0.43748
    -0.43951
    -0.49246
    -0.44155
    -0.35806
    -0.37639
    -0.34788
    -0.23181
    -0.12388
    -0.02207
    -0.05465
    -0.01596
     0.06346
     0.10011
     0.16324
     0.19378
     0.23655
     0.29153
     0.31189
     0.28338
     0.26913
     0.32411
     0.29153
     0.23655
     0.24062
     0.21618
     0.20600
     0.23655
     0.17342
     0.15102
     0.16528
     0.20804
     0.22637
     0.33022
     0.38316
     0.38927
     0.37094
     0.41982
     0.45851
     0.47887
     0.57865
     0.62752
     0.61123
     0.64992
     0.70083
     0.68454
     0.67639
     0.69676
     0.69268
     0.73748
     0.68250
     0.65603
     0.64992
     0.58680
     0.56847
     0.49923
     0.54403
     0.52774
     0.45443
     0.41371
     0.38520
     0.37094
     0.36076
     0.27524
     0.25895
     0.19175
     0.20804
     0.19989
     0.11437
     0.11029
     0.01459
    -0.01799
     0.00644
     0.00441
    -0.02003
    -0.11981
    -0.09945
    -0.10963
    -0.14221
    -0.16054
    -0.20330
    -0.21755
    -0.19923
    -0.21145
    -0.26032
    -0.25828
    -0.32752
    -0.32955
    -0.35602
    -0.29901
    -0.32344
    -0.36621
    -0.34788
    -0.40286
    -0.39879
    -0.40693
    -0.43951
    -0.44562
    -0.45784
    -0.50671
    -0.48839
    -0.53929
    -0.61464
    -0.63296
    -0.66758
    -0.63907
    -0.57595
    -0.41915
    -0.28068
     0.00441
     0.40760
     0.89224
     1.41558
     1.66605
     2.00611
     2.21382
     2.15884
     1.73936
     1.50314
     2.19142
     2.78806
     2.67403
     2.40320
     2.31767
     1.42780
     0.01459
    -1.19499
    -3.90127
    -4.11101
    -4.11101
    -3.32906
    -2.96049
    -3.13765
    -4.10897
    -4.11101
    -4.11101
    -4.11101
    -4.11101
    -3.75669
    -3.11117
    -2.49417
    -1.36401
    -0.46802
     0.20193
     0.72730
     0.96759
     1.06940
     1.18751
     1.18751
     1.17937
     1.10199
     0.99813
     0.94315
     0.82912
     0.75581
     0.69065
     0.56440
     0.45851
     0.38927
     0.30985
     0.27320
     0.22229
     0.20600
     0.18360
     0.12659
     0.14084
     0.11640
     0.09400
     0.07771
     0.03495
     0.04106
     0.10419
     0.07364
     0.04106
     0.05124
     0.05735
     0.01459
     0.01255
     0.04310
     0.04920
     0.05328
     0.01662
     0.09604
     0.07364
     0.07160
     0.07160
     0.12251
     0.11029
     0.11844
     0.13269
     0.17546
     0.21007
     0.17138
     0.12862
     0.16935
     0.21007
     0.24673
     0.24469
     0.24266
     0.22433
     0.22026
     0.20600
     0.23044
     0.24673
     0.19989
     0.21618
     0.26302
     0.29153
     0.27727
     0.28338
     0.27931
     0.30171
     0.33022
     0.37705
     0.40760
     0.42185
     0.39538
     0.38113
     0.43000
     0.48091
     0.45240
     0.48498
     0.44629
     0.47887
     0.44629
     0.46462
     0.45240
     0.43203
     0.38316
     0.41574
     0.39945
     0.35058
     0.34244
     0.38520
     0.31800
     0.27524
     0.31800
     0.32818
     0.30782
     0.25284
     0.22433
     0.20600
     0.25691
     0.20600
     0.17953
     0.13880
     0.16935
     0.12659
     0.13473
     0.11437
     0.10011
     0.08586
     0.08586
     0.06753
     0.11844
     0.15509
     0.17749
     0.22840
     0.20193
     0.14084
     0.13269
     0.16731
     0.25895
     0.58680
     1.26896
     2.11811
     2.22197
     1.52961
     0.13677
    -0.48431
    -0.85492
    -1.50655
    -1.46786
    -1.39659
    -1.42306
    -1.36401
    -1.59207
    -1.85883
    -2.44937
    -3.29444
    -3.65691
    -3.72207
    -3.58564
    -3.18855
    -2.65707
    -2.08079
    -1.43935
    -1.11150
    -0.73478
    -0.40693
    -0.20737
    -0.16054
     0.08790
     0.16731
     0.08993
    -0.01189
     0.14898
     0.35669
     0.56236
     0.56440
     0.48905
     0.34244
     0.17749
     0.13677
     0.19786
     0.23451
     0.26709
     0.26302
     0.19989
     0.18564
     0.14491
     0.15102
     0.14288
     0.13473
     0.22637
     0.31800
     0.29560
     0.33836
     0.29356
     0.21618
     0.27116
     0.31393
     0.36687
     0.45036
     0.47683
     0.48091
     0.49923
     0.51756
     0.44425
     0.49109
     0.45036
     0.47887
     0.46258
     0.41167
     0.38113
     0.40353
     0.34651
     0.29967
     0.30171
     0.24266
     0.24673
     0.27931
     0.27727
     0.26302
     0.20397
     0.23858
     0.24876
     0.24062
     0.22229
     0.26302
     0.28542
     0.23858
     0.22637
     0.19786
     0.23858
     0.12455
     0.10215
     0.12455
     0.13473
     0.10419
     0.09604
     0.05939
     0.02273
     0.02884
    -0.02614
    -0.01392
     0.04106
    -0.00985
    -0.07094
    -0.00374
    -0.00578
     0.00848
    -0.03225
    -0.04854
    -0.01392
    -0.00170
    -0.00578
    -0.01799
     0.00033
    -0.07908
    -0.03428
    -0.05872
     0.00237
    -0.02207
    -0.06890
    -0.03428
    -0.03632
    -0.06687
    -0.08723
    -0.08723
    -0.03836
    -0.07908
    -0.06687
    -0.08927
    -0.09741
    -0.10148
    -0.11166
    -0.10556
    -0.10963
    -0.12185
    -0.09741
    -0.11166
    -0.10148
    -0.13610
    -0.14425
    -0.09945
    -0.13814
    -0.06076
    -0.05058
     0.02477
     0.02884
     0.00237
    -0.00170
    -0.00781
     0.00848
     0.03495
     0.02681
     0.10215
     0.07364
    -0.01392
     0.61530
     1.85543
     2.83694
     2.49280
     0.40149
    -1.02598
    -0.31937
     0.97166
     1.46649
     1.35449
     0.43407
     0.33633
    -0.03836
    -0.28272
    -0.47413
    -0.60853
    -0.87325
    -1.16852
    -1.43528
    -1.35790
    -1.27644
    -1.16648
    -1.01783
    -0.89769
    -0.80198
    -0.69405
    -0.54540
    -0.30919
    -0.29901
    -0.26032
    -0.19515
    -0.10963
    -0.01799
    -0.00578
     0.02070
     0.03495
     0.11233
     0.08382
     0.06142
     0.05939
     0.00441
     0.01866
    -0.00985
     0.04717
     0.08382
     0.04310
     0.00237
     0.07160
     0.06550
     0.06346
     0.08790
     0.13473
     0.10622
     0.14898
     0.13677
     0.06957
     0.10215
     0.15306
     0.16528
     0.26098
     0.29764
     0.18971
     0.15306
     0.11437
     0.13473
     0.12251
     0.14695
     0.13473
     0.13066
     0.15306
     0.12862
     0.08586
     0.03291
     0.06550
     0.02681
     0.02681
     0.05735
     0.05124
     0.04106
     0.01051
     0.04106
     0.02070
     0.02477
     0.03088
     0.02477
     0.00848
     0.01662
     0.01662
    -0.02614
    -0.00985
     0.04106
     0.03495
     0.02681
     0.00441
    -0.02614
     0.01459
     0.01051
     0.03699
     0.06142
    -0.00374
    -0.00374
    -0.00781
     0.10826
     0.07364
     0.07771
     0.06346
     0.07771
     0.03088
     0.07771
     0.04717
     0.07568
     0.01051
    -0.02614
     0.05735
     0.05124
     0.03088
    -0.00170
     0.02477
     0.02070
     0.02477
     0.04513
     0.00848
     0.02477
     0.00033
     0.03088
     0.10215
     0.03699
     0.03291
     0.02884
     0.06957
     0.03699
     0.07364
     0.08179
     0.09400
     0.11437
     0.10215
     0.14491
     0.15306
     0.14491
     0.12862
     0.12251
     0.19378
     0.21415
     0.16528
     0.16120
     0.14695
     0.10011
     0.04106
     0.02884
     0.04513
     0.06753
     0.13269
     0.12048
     0.18768
     0.14898
     0.08179
     0.07160
     0.09400
     0.16324
     0.15713
     0.23044
     0.32411
     0.46258
     0.79450
     1.48074
     2.09571
     2.04481
     1.50314
     1.14882
     1.08570
     1.26286
     1.96335
     2.19346
     2.64552
     2.92653
     2.52334
     1.45834
     0.53385
     0.31800
    -0.77347
    -2.98696
    -4.00309
    -2.70187
    -0.41304
    -0.23995
    -1.19906
    -2.32719
    -2.80369
    -3.13357
    -3.00121
    -2.67744
    -2.17446
    -1.67353
    -0.94656
    -0.31122
     0.13880
     0.44425
     0.47072
     0.36076
     0.29560
     0.23858
     0.22433
     0.15713
     0.08993
    -0.05261
    -0.16868
    -0.16868
    -0.13610
    -0.11574
    -0.23588
    -0.14628
    -0.12592
    -0.06076
    -0.05668
    -0.02410
    -0.00578
     0.05328
     0.03902
     0.05328
     0.02273
     0.06753
     0.01866
     0.06957
     0.05735
     0.00441
    -0.00578
    -0.00170
    -0.05058
    -0.05261
    -0.07501
    -0.10759
    -0.14017
    -0.15443
    -0.16054
    -0.12592
    -0.15646
    -0.12185
    -0.18090
    -0.17886
    -0.09130
     0.09808
     0.19582
     0.31189
     0.48905
    -0.25217
    -0.55966
    -0.20534
     0.02884
     0.15917
     0.31596
     0.57865
     0.37298
    -0.39064
    -0.34381
    -0.11166
    -0.04243
    -0.04447
    -0.04243
    -0.06483
    -0.08927
    -0.08519
    -0.04854
    -0.04854
    -0.00170
     0.02884
     0.15102
     0.21007
     0.23858
     0.30375
     0.31393
     0.37094
     0.36280
     0.40760
     0.39742
     0.41574
     0.41778
     0.55625
     0.46462
     0.41574
     0.36280
     0.34040
     0.26913
     0.26302
     0.21211
     0.21211
     0.16731
     0.09808
     0.06753
     0.08790
     0.04717
     0.00644
    -0.06279
    -0.05668
    -0.07705
     0.04920
     0.10215
     0.16324
     0.13880
     0.13677
     0.05124
     0.05939
     0.08790
     0.07975
     0.09197
     0.18360
     0.13473
     0.08382
     0.09400
     0.07771
     0.01662
     0.01866
    -0.02003
    -0.05872
    -0.07908
    -0.10556
    -0.16257
    -0.21348
    -0.23588
    -0.31733
    -0.30512
    -0.24403
    -0.39879
    -0.48024
    -0.52300
    -0.43340
    -0.36824
    -0.37028
    -0.07297
     0.08382
     0.08993
     0.43203
     0.54403
     1.26693
     1.85746
     1.67419
     0.70287
     0.68250
     1.09995
     0.79043
     0.43611
     0.57254
     0.70490
     0.53589
    -0.05058
    -0.90380
    -1.62873
    -2.13577
    -2.16835
    -1.93825
    -1.72851
    -1.66945
    -1.65927
    -1.57986
    -1.29477
    -0.99543
    -0.61057
    -0.05465
     0.59087
     1.25878
     1.83099
     2.18328
     2.25251
     2.36044
     2.18328
     2.09571
     1.92263
     1.96132
     1.87375
     1.74546
     1.44816
     1.10199
     0.81894
     0.44832
     0.08179
    -0.29901
    -0.59427
    -0.71849
    -0.76125
    -0.70627
    -0.63093
    -0.61057
    -0.59631
    -0.62482
    -0.59224
    -0.50671
    -0.43340
    -0.39675
    -0.34788
    -0.26846
    -0.21755
    -0.17479
    -0.19108
    -0.17275
    -0.15646
    -0.13610
    -0.11166
    -0.13406
    -0.12796
    -0.12185
    -0.12592
    -0.14017
    -0.16868
    -0.05058
    -0.08927
    -0.13610
    -0.08316
    -0.05058
    -0.06076
    -0.08519
    -0.08112
    -0.03632
    -0.01596
    -0.01189
     0.03495
    -0.04447
    -0.01392
    -0.06483
     0.00237
     0.03088
    -0.00578
    -0.02207
     0.00848
     0.01051
     0.01662
    -0.01596
     0.00441
    -0.00578
     0.02477
    -0.00170
    -0.00578
    -0.00170
    -0.04854
    -0.08316
    -0.09741
    -0.07297
    -0.13406
    -0.09537
    -0.14425
    -0.20126
    -0.19312
    -0.18905
    -0.17072
    -0.21755
    -0.19312
    -0.17479
    -0.21755
    -0.19108
    -0.21348
    -0.16054
    -0.18294
    -0.17072
    -0.18905
    -0.19515
    -0.21145
    -0.32344
    -0.39675
    -0.47413
    -0.49857
    -0.55762
    -0.58613
    -0.29697
    -0.01189
     0.04717
     0.15306
     0.48294
     0.71305
     0.88817
     0.81690
     0.85152
     0.99813
     1.08570
     1.07551
     1.00221
     0.94519
     0.96962
     1.00424
     1.02257
     0.73952
    -0.05872
    -0.86918
    -1.42510
    -1.59818
    -1.60226
    -1.53709
    -1.15019
    -1.43324
    -2.07468
    -2.02988
    -2.77722
    -3.06638
    -2.29664
    -1.83236
    -1.90363
    -1.82014
    -1.45360
    -1.29273
    -1.16037
    -1.05856
    -0.89769
    -0.68998
    -0.60038
    -0.51689
    -0.27864
    -0.02614
     0.16324
     0.34447
     0.46054
     0.58476
     0.57661
     0.61530
     0.64992
     0.73341
     0.79246
     0.79043
     0.73545
     0.62752
     0.59901
     0.66621
     0.63363
     0.60309
     0.51756
     0.34651
     0.09604
    -0.01392
     0.07160
     0.11029
     0.01866
    -0.14628
    -0.16257
    -0.16461
    -0.16257
    -0.14221
    -0.13203
    -0.15850
    -0.15646
    -0.08723
     0.00644
    -0.00578
    -0.02003
     0.04717
     0.05328
     0.04310
     0.00237
    -0.06076
    -0.11777
    -0.09334
    -0.05872
    -0.02410
    -0.07297
    -0.03836
    -0.03632
     0.01459
     0.00644
    -0.03225
     0.06957
     0.25284
     0.65196
     0.66621
     0.21822
    -0.18294
    -0.12592
     0.12251
     0.08790
     0.42796
     0.66418
     0.54607
     0.45647
     0.34651
     0.33225
     0.26709
     0.29356
     0.34447
     0.43814
     0.53589
     0.57865
     0.58069
     0.60309
     0.60105
     0.55218
     0.53792
     0.51552
     0.50331
     0.45240
     0.38520
     0.31393
     0.33022
     0.25487
     0.26098
     0.18971
     0.24876
     0.19582
     0.20600
     0.19378
     0.18360
     0.19175
     0.17138
     0.14084
     0.20804
     0.16528
     0.16120
     0.16731
     0.15917
     0.13473
     0.14695
     0.13880
     0.15102
     0.14695
     0.12251
     0.09604
     0.08179
     0.08586
     0.05939
     0.08382
     0.09197
     0.08586
     0.04920
     0.05735
     0.07364
     0.05531
     0.02884
     0.03902
     0.02477
     0.01866
     0.03699
     0.02681
    -0.00781
    -0.01799
    -0.02818
    -0.03428
    -0.00170
    -0.00170
     0.02070
     0.04310
     0.01866
    -0.01596
    -0.07908
    -0.23792
    -0.39268
    -0.24403
     0.17546
     0.51960
     0.47683
     0.90243
     1.40743
     0.34854
    -1.19703
    -0.99950
    -1.93010
    -4.04178
    -4.00919
    -2.37199
    -1.57782
    -1.25608
    -1.85272
    -2.06857
    -2.11948
    -2.35162
    -2.83220
    -2.66115
    -1.99934
    -1.25404
    -0.50468
     0.38927
     1.01239
     1.35856
     1.55609
     1.66808
     1.61514
     1.46242
     1.26489
     1.11828
     0.98795
     0.85355
     0.72934
     0.57050
     0.53385
     0.42389
     0.27931
     0.16120
     0.22637
     0.29356
     0.22026
     0.23247
     0.17546
     0.18564
     0.14491
     0.18564
     0.17953
     0.19175
     0.17138
     0.14288
     0.16935
     0.13677
     0.11233
     0.14288
     0.15306
     0.11029
     0.11233
     0.10826
     0.09604
     0.07568
     0.04513
     0.02070
     0.04310
    -0.00781
     0.06957
     0.03495
     0.01662
     0.02273
    -0.02410
    -0.02410
     0.00237
     0.01662
    -0.03836
    -0.02410
    -0.07501
    -0.03021
    -0.06687
    -0.10148
    -0.13203
    -0.10352
    -0.08723
    -0.10352
    -0.14832
    -0.17683
    -0.24199
    -0.20330
    -0.18905
    -0.16257
    -0.18701
    -0.16257
    -0.11370
    -0.11777
    -0.05872
    -0.01799
    -0.03836
     0.01866
     0.11437
     0.19989
     0.20600
     0.28746
     0.39334
     0.37094
     0.44425
     0.42389
     0.38316
     0.37705
     0.49312
     0.49516
     0.43814
     0.39538
     0.39131
     0.44222
     0.43000
     0.31596
     0.25691
     0.21822
     0.23247
     0.16731
     0.10215
     0.17342
     0.07771
     0.07364
     0.07975
     0.13677
     0.03495
     0.00033
    -0.02207
    -0.00170
    -0.01799
     0.00033
    -0.00985
    -0.02614
     0.01662
    -0.03836
    -0.02207
     0.03088
    -0.05058
    -0.05261
    -0.06076
    -0.01799
    -0.01189
    -0.04854
    -0.05668
    -0.02003
    -0.10148
    -0.05465
    -0.02410
    -0.05668
    -0.08112
    -0.10148
    -0.07908
    -0.05261
    -0.03021
    -0.06483
    -0.09334
    -0.08519
    -0.08927
    -0.06279
    -0.06279
    -0.04854
    -0.09741
    -0.04243
    -0.06483
    -0.00781
    -0.06483
    -0.02003
    -0.07297
     0.01255
     0.00848
    -0.03836
     0.00237
    -0.01189
    -0.00578
     0.00033
     0.01255
     0.02273
     0.02681
     0.04310
     0.07568
     0.05939
     0.08179
     0.11029
     0.11029
     0.07771
     0.10622
     0.22637
     0.36687
     0.69065
     1.18955
     1.18955
     0.52978
     0.10622
    -0.32141
    -0.66351
    -1.38844
    -1.86494
    -1.65724
    -1.29681
    -0.89565
    -1.50248
    -2.00545
    -2.42900
    -3.14376
    -3.67727
    -3.91552
    -3.51437
    -2.75889
    -1.41288
    -0.29290
     0.37094
     0.21618
    -0.28883
    -0.17683
     0.33429
     0.82301
     1.33820
     1.71085
     1.98982
     2.04277
     1.96132
     1.83099
     1.61514
     1.36874
     1.11013
     0.90243
     0.73341
     0.57865
     0.44222
     0.28746
     0.19582
     0.14288
     0.11233
     0.18564
     0.15509
     0.10622
     0.07975
     0.04106
     0.02273
    -0.01189
    -0.02818
    -0.06279
    -0.01799
     0.00033
     0.06142
    -0.00374
    -0.03428
    -0.05465
    -0.05872
    -0.06483
    -0.07094
    -0.09334
    -0.03632
     0.03291
     0.06550
     0.03495
     0.04920
     0.07771
     0.07364
     0.07160
     0.05939
     0.15713
     0.10011
     0.18360
     0.14898
     0.15713
     0.21822
     0.23451
     0.21822
     0.28135
     0.25691
     0.22229
     0.21618
     0.24062
     0.23655
     0.24673
     0.23044
     0.21618
     0.14898
     0.18360
     0.13880
     0.15509
     0.13880
     0.14288
     0.09808
     0.06957
     0.09197
     0.11233
     0.06957
     0.08993
     0.04717
     0.05735
     0.08382
     0.05939
     0.05124
     0.06753
     0.04310
     0.01459
     0.05531
     0.08382
     0.05939
     0.05531
     0.07568
     0.05939
     0.06142
     0.05939
     0.06142
     0.10826
     0.10011
     0.10215
     0.08586
     0.13880
     0.11437
     0.13066
     0.13473
     0.13880
     0.14288
     0.16935
     0.17546
     0.14288
     0.16731
     0.15917
     0.14695
     0.17953
     0.19175
     0.17953
     0.18768
     0.17953
     0.17749
     0.15713
     0.19989
     0.19989
     0.22026
     0.18564
     0.22229
     0.25284
     0.20397
     0.20193
     0.20193
     0.21415
     0.26302
     0.28746
     0.21618
     0.23655
     0.22026
     0.22840
     0.20600
     0.21007
     0.20600
     0.16731
     0.17749
     0.19378
     0.18768
     0.09400
     0.10215
     0.09197
     0.09400
     0.10215
     0.04920
     0.04513
     0.04513
     0.00237
     0.02884
     0.05124
     0.07160
     0.00033
    -0.00985
    -0.01799
    -0.01799
    -0.03021
    -0.10352
    -0.19719
    -0.17072
    -0.29901
    -0.34788
    -0.05261
     0.90853
     1.86764
     2.46225
     2.49891
     0.85152
     0.37298
    -0.03836
    -0.04650
     0.11233
     0.25487
     0.07568
    -0.06279
    -0.22366
    -0.81623
    -1.58800
    -1.83643
    -1.99323
    -2.07265
    -2.34348
    -2.66522
    -2.42290
    -2.17446
    -2.05432
    -1.86698
    -1.50044
    -1.17259
    -0.55762
     0.20193
     0.77821
     0.39131
     0.34854
     0.33836
    -0.44359
    -0.29493
     0.60919
     0.88817
     0.84744
     0.67639
     0.48498
     0.38724
     0.41778
     0.37705
     0.33633
     0.24469
     0.15102
     0.09197
     0.13269
     0.04513
     0.06346
     0.08586
     0.06346
     0.09808
     0.07568
     0.10419
     0.02477
    -0.10759
    -0.05668
    -0.04243
    -0.02818
     0.02273
     0.00848
     0.03291
     0.03291
     0.01662
    -0.01392
    -0.10963
    -0.10148
    -0.02614
    -0.04650
     0.08179
     0.05735
    -0.01189
     0.00848
     0.03495
     0.01051
     0.01866
    -0.00374
     0.06346
     0.03088
     0.07975
     0.12659
     0.09400
     0.07160
     0.11640
     0.03902
     0.14898
     0.08382
     0.09400
     0.09400
     0.07771
     0.10622
     0.11640
     0.06957
     0.05124
     0.10011
     0.06957
     0.06957
     0.07771
     0.03902
     0.05939
     0.02884
     0.01866
     0.06957
     0.04920
     0.06957
     0.02477
     0.01662
     0.00644
    -0.00170
    -0.02207
     0.00644
     0.01255
    -0.01799
     0.02477
    -0.03836
     0.01255
    -0.04447
     0.00644
    -0.02410
    -0.03225
    -0.03428
    -0.00374
    -0.03428
    -0.01392
    -0.06279
    -0.04650
    -0.02614
    -0.04243
    -0.03632
    -0.06890
    -0.10148
    -0.12388
    -0.10963
    -0.14425
    -0.10963
    -0.08316
    -0.13610
    -0.13814
    -0.10963
    -0.11981
    -0.14221
    -0.14425
    -0.14425
    -0.11981
    -0.12185
    -0.11370
    -0.08723
    -0.14832
    -0.14017
    -0.13406
    -0.09741
    -0.10148
    -0.12388
    -0.11981
    -0.10963
    -0.07501
    -0.11370
    -0.06076
    -0.08927
    -0.06076
    -0.06687
    -0.03836
    -0.06890
    -0.04447
    -0.05668
    -0.06890
    -0.03836
     0.01662
     0.00644
    -0.02410
    -0.07705
    -0.22774
    -0.21348
    -0.00985
     0.18768
     0.05939
    -0.18090
    -0.37639
    -0.27864
     0.72527
     1.78008
     1.62125
    -0.29086
    -1.31106
    -2.37606
    -2.60413
    -1.49229
     0.43407
     0.50534
    -0.00578
    -1.00154
    -1.24794
    -1.26830
    -1.33346
    -1.49840
    -0.89769
    -0.31326
     0.00644
     0.32411
     0.58476
     0.72527
     0.66214
     0.82097
     0.93297
     0.83930
     0.69268
     0.64381
     0.52571
     0.36484
     0.47276
     0.50127
     0.43203
     0.04513
    -0.66962
    -0.37435
    -0.20126
    -0.05058
    -0.17683
    -0.20737
    -0.20737
    -0.29086
    -0.32344
    -0.37639
    -0.45988
    -0.47820
    -0.55355
    -0.59631
    -0.59427
    -0.60446
    -0.62482
    -0.66758
    -0.63500
    -0.52300
    -0.49042
    -0.50875
    -0.45784
    -0.28068
    -0.17479
    -0.05668
     0.02477
     0.12659
     0.21822
     0.32207
     0.54200
     0.48498
     0.45240
     0.45240
     0.50534
     0.52571
     0.55421
     0.51145
     0.45240
     0.38316
     0.34244
     0.28949
     0.26302
     0.20600
     0.21415
     0.16324
     0.13880
     0.12251
     0.12862
     0.16324
     0.12251
     0.14491
     0.15917
     0.14491
     0.14491
     0.18360
     0.18971
     0.13677
     0.12048
     0.17953
     0.16528
     0.16935
     0.13473
     0.11640
     0.11844
     0.13269
     0.05939
     0.05328
     0.10215
     0.08993
     0.04717
     0.07568
     0.07771
     0.06142
     0.04513
     0.06753
     0.04717
     0.10011
     0.08382
     0.09400
     0.07568
     0.07771
     0.05124
     0.07364
     0.09197
     0.09808
     0.07160
     0.07975
     0.09400
     0.12251
     0.05328
     0.05735
     0.06142
     0.06142
     0.07568
     0.06753
     0.04717
     0.05939
     0.03902
     0.02070
     0.07364
     0.02884
     0.03291
     0.02273
     0.03088
     0.02273
     0.03902
     0.00848
     0.02681
     0.03699
     0.03088
     0.02681
     0.05531
     0.04717
     0.05328
    -0.00374
     0.04920
     0.06346
     0.01255
     0.03699
     0.03291
     0.03699
     0.00033
    -0.01596
     0.02884
     0.01866
     0.03088
     0.03291
    -0.01392
     0.00441
     0.00644
     0.01255
     0.02070
     0.02884
     0.04513
     0.03902
     0.06957
    -0.02003
    -0.05261
    -0.11981
    -0.30308
    -0.42730
    -0.34992
     0.05124
     0.18157
    -0.04039
    -0.51689
    -1.67353
    -2.70187
    -2.87089
    -3.65284
    -2.78740
    -1.35993
    -0.81216
    -0.78365
    -1.06670
    -1.37826
    -1.39455
    -1.33550
    -1.05448
    -0.55762
    -0.14628
     0.49720
     0.98999
     1.31376
     1.54794
     1.60089
     1.51332
     1.29340
     1.12846
     0.87799
     0.66418
     0.53792
     0.19989
     0.03495
     0.19378
     0.50331
     0.50331
     0.52978
     0.40556
    -0.14628
    -0.26439
    -0.10759
     0.34447
     0.46665
     0.44018
     0.24469
     0.03291
    -0.13406
    -0.14628
    -0.15239
    -0.21348
    -0.31122
    -0.31530
    -0.34584
    -0.30715
    -0.36824
    -0.37639
    -0.32344
    -0.29086
    -0.29697
    -0.28883
    -0.23588
    -0.22774
    -0.24199
    -0.27253
    -0.22366
    -0.21348
    -0.22570
    -0.23588
    -0.19719
    -0.19108
    -0.18090
    -0.20941
    -0.14017
    -0.11981
    -0.12388
    -0.08723
    -0.05261
    -0.01596
    -0.02614
    -0.01392
     0.04513
     0.07160
     0.10622
     0.15917
     0.14084
     0.18564
     0.14084
     0.15509
     0.18564
     0.17138
     0.12048
     0.16120
     0.13473
     0.14898
     0.10826
     0.08790
     0.04310
     0.07568
     0.08586
     0.10215
     0.08179
     0.06346
     0.06550
     0.05531
     0.03088
     0.06957
     0.10215
     0.06346
     0.08586
     0.10215
     0.07364
     0.07771
     0.06142
     0.07160
     0.08790
     0.12251
     0.10419
     0.08790
     0.04310
     0.06142
     0.02273
     0.13677
     0.09808
     0.05939
     0.06142
     0.10011
     0.07160
     0.07364
     0.05531
     0.08179
     0.10622
     0.07975
     0.14288
     0.11437
     0.11640
     0.11029
     0.06142
     0.13269
     0.14695
     0.11233
     0.12659
     0.13066
     0.16324
     0.12862
     0.09808
     0.11233
     0.13677
     0.12455
     0.08790
     0.08382
     0.05939
     0.05531
     0.08179
     0.06957
     0.08382
     0.07975
     0.14491
     0.19989
     0.22026
     0.26709
     0.23858
     0.28135
     0.30171
     0.22026
     0.24469
     0.22637
     0.19378
     0.26709
     0.30578
     0.39334
     0.38724
    -0.19719
    -0.94656
    -1.06670
    -1.74684
    -2.78740
    -3.57546
    -4.11101
    -3.88294
    -3.72615
    -3.12136
    -2.39235
    -1.75702
    -1.57578
    -1.99119
    -1.85476
    -1.45768
    -0.73885
     0.09604
     0.98592
     2.01019
     2.57018
     3.02631
     3.34398
     3.50689
     3.41933
     3.14035
     2.87563
     2.50501
     2.16902
     1.78212
     1.34634
     1.12846
     0.73952
     0.42389
     0.41778
     0.75174
     1.22824
     1.19566
     0.37298
    -0.44359
    -0.58002
    -0.08723
     0.13269
     0.18564
     0.06142
    -0.04854
    -0.24810
    -0.26235
    -0.32752
    -0.39879
    -0.42119
    -0.42933
    -0.35602
    -0.28272
    -0.28068
    -0.17683
    -0.07501
     0.01255
     0.08179
     0.06550
     0.09400
     0.11233
     0.11233
     0.16731
     0.12251
     0.13066
     0.05328
     0.05124
     0.04717
     0.04920
     0.00848
    -0.01392
    -0.06483
    -0.05261
    -0.01596
    -0.02818
     0.02477
     0.03088
     0.05735
     0.00441
     0.05939
     0.02070
     0.06550
     0.02884
     0.08179
     0.08586
     0.10419
     0.07364
     0.10215
     0.03291
     0.07975
     0.09400
     0.07771
     0.09808
     0.07160
     0.06142
     0.08382
     0.09197
     0.05939
     0.06142
     0.08179
     0.08382
     0.06346
     0.07160
     0.05939
     0.00848
     0.07568
     0.00848
     0.02273
     0.00441
     0.01459
    -0.02003
    -0.02614
    -0.01189
    -0.01392
    -0.01799
    -0.04243
    -0.04447
    -0.03836
    -0.06483
    -0.03632
    -0.11370
    -0.04854
    -0.08112
    -0.05872
    -0.06279
    -0.11370
    -0.10963
    -0.10352
    -0.06483
    -0.06483
    -0.09945
    -0.08316
    -0.05668
    -0.11370
    -0.12388
    -0.12999
    -0.17886
    -0.20126
    -0.20941
    -0.21959
    -0.29290
    -0.24606
    -0.21755
    -0.18090
    -0.17683
    -0.14017
    -0.25421
    -0.36824
    -0.44562
    -0.60649
    -0.75718
    -0.82845
    -0.84882
    -0.76125
    -0.67980
    -0.43951
    -0.67165
    -0.90380
    -1.86291
    -2.97678
    -2.61227
    -2.08487
    -1.75294
    -0.88140
    -0.33362
    -0.55558
    -0.95470
    -0.97303
    -0.65944
    -0.26846
     0.06346
     0.38724
     0.66010
     0.93093
     1.13660
     1.18140
     1.48482
     1.40947
     1.18548
     1.20584
     1.06737
     0.89632
     0.71101
     0.56236
     0.47276
     0.34244
     0.24673
     0.24062
     0.26302
     0.27524
     0.34447
     0.48498
     0.33836
     0.27727
     0.11233
    -0.23995
    -0.13203
     0.83930
     1.15493
     0.55625
     0.28338
    -0.35399
    -0.41101
     0.05328
     0.16528
     0.16120
     0.15917
     0.07364
     0.01866
    -0.06687
    -0.05668
    -0.11370
    -0.11370
    -0.15646
    -0.06279
    -0.09741
    -0.09945
    -0.00374
     0.03699
     0.04513
     0.07160
     0.07771
     0.05735
     0.10011
     0.08790
     0.09604
     0.08993
     0.12251
     0.06753
     0.06957
     0.11640
     0.06957
     0.08790
     0.04310
     0.06346
     0.04920
     0.07364
     0.06957
     0.04717
     0.05531
     0.06142
     0.01255
     0.10011
     0.05328
     0.03902
     0.05939
     0.05124
     0.05124
     0.02884
     0.01255
     0.03699
     0.03699
     0.00441
    -0.08927
    -0.12796
    -0.22366
    -0.19719
    -0.31122
    -0.29697
    -0.32955
    -0.32548
    -0.34177
    -0.31937
    -0.32752
    -0.30104
    -0.33566
    -0.31530
    -0.28475
    -0.21755
    -0.18090
    -0.13203
    -0.08927
    -0.01189
     0.00441
     0.02273
     0.09197
     0.06550
     0.12251
     0.06346
     0.10622
     0.04310
     0.03088
     0.02273
     0.01662
    -0.04243
     0.00848
    -0.04039
    -0.06687
    -0.04243
    -0.09130
    -0.07501
    -0.07297
    -0.14017
    -0.09130
    -0.16868
    -0.09945
    -0.10352
    -0.12592
    -0.11574
    -0.08112
    -0.08519
    -0.05465
    -0.04039
    -0.06890
    -0.05261
    -0.05872
    -0.06483
    -0.04447
    -0.02003
    -0.01392
    -0.02614
    -0.03021
    -0.02410
     0.02070
     0.25284
     0.42796
     0.47683
     0.23247
    -0.45173
    -1.92807
    -3.55306
    -3.94810
    -3.50011
    -2.50639
    -1.14205
    -1.33142
    -1.39251
    -2.12152
    -2.62653
    -2.91569
    -2.73853
    -1.69593
    -0.75107
     0.16935
     1.14068
     1.36264
     1.69252
     2.36654
     2.92246
     2.57018
     2.42763
     2.46429
     2.45411
     2.25862
     2.12626
     1.73528
     1.50925
     1.24046
     1.04293
     0.78636
     0.51960
     0.29153
     0.13473
     0.02070
    -0.06890
     0.06142
     0.22433
     0.17138
    -0.17479
    -0.22570
    -0.59835
    -0.41508
    -0.03021
     0.08790
     0.04513
    -0.02818
    -0.09334
    -0.19108
    -0.17275
    -0.14425
    -0.09334
    -0.03836
    -0.01392
    -0.08927
    -0.15850
    -0.08112
    -0.05872
    -0.23588
    -0.19108
     0.07364
     0.08790
     0.02273
    -0.06076
    -0.11981
    -0.06890
    -0.07501
    -0.06483
    -0.02207
     0.05735
     0.11640
     0.11437
     0.14288
     0.21415
     0.23044
     0.23451
     0.23451
     0.22026
     0.28338
     0.26098
     0.24876
     0.23655
     0.23858
     0.26302
     0.16731
     0.19786
     0.18157
     0.15713
     0.16731
     0.13473
     0.16324
     0.10011
     0.11029
     0.12659
     0.14084
     0.11844
     0.04717
     0.10419
     0.06957
     0.09197
     0.08790
     0.05735
     0.07568
     0.08586
     0.06346
     0.05124
     0.04106
     0.05124
     0.00441
     0.01459
     0.05735
     0.06957
     0.02884
     0.02273
    -0.01799
     0.01866
     0.00237
    -0.01799
     0.01866
    -0.00374
    -0.03632
     0.00441
     0.03088
     0.01051
     0.01255
    -0.01596
    -0.00985
    -0.03021
     0.01459
     0.00848
    -0.02003
    -0.05872
    -0.04854
    -0.05465
    -0.06890
    -0.01799
    -0.06687
    -0.07705
    -0.08519
    -0.10352
    -0.09945
    -0.16054
    -0.13610
    -0.14221
    -0.11370
    -0.15239
    -0.13610
    -0.13406
    -0.12999
    -0.17275
    -0.15239
    -0.11166
    -0.13610
    -0.12796
    -0.06890
    -0.07501
    -0.05465
    -0.08723
    -0.08723
    -0.01596
    -0.00170
     0.10011
     0.17953
     0.22637
     0.47072
     0.71712
     1.04700
     1.24249
     1.02664
     1.03479
     1.12031
     1.19566
     1.27100
     0.54810
    -0.73071
    -2.16428
    -3.64673
    -4.11101
    -4.11101
    -4.11101
    -4.11101
    -4.11101
    -4.11101
    -3.97865
    -4.11101
    -4.11101
    -4.11101
    -4.11101
    -3.64062
    -2.46566
    -1.08503
     0.46869
     1.55201
     2.22197
     2.78196
     3.12202
     3.18515
     2.86952
     2.58850
     2.38894
     2.23011
     1.90023
     1.47871
     1.17122
     0.84948
     0.77617
     0.85355
     1.23231
     0.80265
     0.76192
     1.27100
     1.75768
     1.32191
     0.25691
    -0.24403
    -0.38250
     0.56236
     1.56830
     1.61921
     0.95741
     0.48294
     0.13677
    -0.06279
    -0.12388
    -0.14425
    -0.11574
    -0.08519
    -0.04039
    -0.01799
     0.00644
     0.06142
     0.05939
     0.07975
     0.13066
     0.13880
     0.13880
     0.17749
     0.15102
     0.17953
     0.18768
     0.18360
     0.15102
     0.13677
     0.08993
     0.05124
    -0.02003
    -0.10148
    -0.20737
    -0.27253
    -0.28475
    -0.32344
    -0.33159
    -0.29697
    -0.28068
    -0.29901
    -0.30512
    -0.29697
    -0.31733
    -0.21348
    -0.09130
     0.00033
     0.07160
     0.09604
     0.14695
     0.25284
     0.31596
     0.27931
     0.25895
     0.25895
     0.25080
     0.22637
     0.17342
     0.16731
     0.14084
     0.13066
     0.11437
     0.07975
     0.03291
     0.02273
     0.02477
     0.02273
     0.06346
     0.03495
     0.04310
     0.01459
     0.05124
     0.07364
     0.10826
     0.10011
     0.10419
     0.11640
     0.14288
     0.14491
     0.11233
     0.12659
     0.17138
     0.11640
     0.14288
     0.16731
     0.13066
     0.09400
     0.10215
     0.11029
     0.06142
     0.05124
     0.00441
     0.02477
     0.02477
     0.01051
     0.02477
    -0.04243
    -0.02003
    -0.07094
    -0.06076
    -0.03632
    -0.03836
    -0.06687
    -0.05668
    -0.03428
    -0.04854
    -0.06279
    -0.09130
    -0.02207
    -0.05668
    -0.02818
    -0.01799
    -0.03225
     0.02477
    -0.00985
     0.00644
     0.03088
     0.00848
    -0.05668
    -0.11370
    -0.16665
    -0.18497
    -0.07501
     0.47276
     0.99406
     1.19973
     1.49500
     1.14475
    -0.82438
    -2.41271
    -2.71409
    -1.80793
    -1.24997
    -0.90583
    -1.78756
    -2.03396
    -1.86901
    -2.32108
    -2.12559
    -1.40473
    -1.45564
    -1.80996
    -1.60837
    -0.88751
    -0.52911
     0.10826
     0.90853
     1.50111
     1.91041
     1.93484
     1.90023
     1.85746
     1.74139
     1.62329
     1.40947
     1.20991
     1.06533
     0.96352
     0.90243
     0.77210
     0.63567
     0.55625
     0.54403
     0.41982
     0.38316
     0.41574
     0.37298
     0.31393
     0.28135
     0.29356
     0.20804
     0.21211
     0.22840
     0.21415
     0.24266
     0.17342
     0.17546
     0.13677
     0.12251
     0.10215
     0.06957
     0.08382
     0.07975
     0.09197
     0.15713
     0.22026
     0.30985
     0.34854
     0.38316
     0.36891
     0.26506
     0.08993
    -0.05465
     0.25080
     0.44425
     0.53792
     0.44018
     0.36687
     0.26913
     0.01459
    -0.03632
    -0.16868
    -0.45173
     0.02070
     0.36280
     0.27320
    -0.03021
    -0.10963
    -0.18090
    -0.17479
    -0.15036
    -0.09741
    -0.08723
    -0.01596
     0.02681
    -0.02207
    -0.02818
     0.00848
    -0.03632
    -0.05668
    -0.09741
    -0.16257
    -0.11166
    -0.14221
    -0.13814
    -0.14017
    -0.18701
    -0.13814
    -0.16054
    -0.17072
    -0.12185
    -0.13610
    -0.11574
    -0.09741
    -0.08927
    -0.06279
    -0.04650
    -0.04447
    -0.08316
    -0.03225
    -0.01799
     0.00644
     0.02273
     0.00644
     0.01662
    -0.05261
     0.03088
     0.01255
     0.01255
    -0.01799
     0.01459
    -0.03225
    -0.03021
    -0.02410
    -0.04854
    -0.03428
    -0.05465
    -0.01799
    -0.05058
    -0.07094
    -0.07908
    -0.11574
    -0.09537
    -0.09334
    -0.11981
    -0.09537
    -0.11166
    -0.11574
    -0.13406
    -0.17275
    -0.14425
    -0.19923
    -0.21552
    -0.20534
    -0.20737
    -0.24199
    -0.20941
    -0.24606
    -0.24606
    -0.18497
    -0.24199
    -0.18497
    -0.10963
    -0.06483
    -0.10352
    -0.12999
    -0.13203
    -0.00578
     0.13473
     0.09400
     0.12862
     0.03088
    -0.07297
    -0.11370
    -0.35399
    -0.77754
    -1.18685
    -2.08894
    -3.05619
    -2.54711
    -2.30683
    -2.93809
    -2.31090
    -2.07061
    -2.41271
    -2.58987
    -2.90754
    -2.90143
    -2.73649
    -2.30683
    -2.02785
    -1.66335
    -1.41084
    -1.02801
    -0.76940
    -0.29086
    -0.06687
    -0.11370
    -0.40897
    -0.29901
     0.08586
     0.59290
     1.09384
     1.44205
     1.75768
     1.52758
     1.18548
     1.48685
     1.90633
     2.23011
     2.57832
     2.70254
     2.70457
     2.52538
     2.29935
     1.99186
     1.79230
     1.57849
     1.39929
     1.17733
     1.02461
     0.80468
     0.59698
     0.45443
     0.43814
     0.30375
     0.24062
     0.15917
     0.14898
     0.09400
     0.12455
     0.06346
     0.11233
     0.07771
     0.09604
     0.07364
     0.05735
     0.07771
     0.08179
     0.02070
     0.05939
     0.04106
     0.00441
    -0.00170
     0.01051
    -0.01596
    -0.07297
    -0.07297
    -0.05261
    -0.04650
    -0.04039
    -0.08112
    -0.10148
    -0.10759
    -0.11777
    -0.13610
    -0.07908
    -0.11981
    -0.15443
    -0.13610
    -0.09130
    -0.12388
    -0.11981
    -0.13203
    -0.16461
    -0.11370
    -0.08723
    -0.09130
    -0.10556
    -0.15036
    -0.10148
    -0.11777
    -0.09537
    -0.09945
    -0.09537
    -0.09945
    -0.08112
    -0.05465
    -0.09945
    -0.07501
    -0.05668
    -0.09945
    -0.07297
    -0.07908
    -0.05872
    -0.08316
    -0.09334
    -0.09945
    -0.07297
    -0.05668
    -0.07705
    -0.08927
    -0.07705
    -0.05668
    -0.08927
    -0.10556
    -0.07297
    -0.07501
    -0.06279
    -0.01596
    -0.04447
    -0.09945
    -0.05668
    -0.09130
    -0.04650
    -0.03428
    -0.03836
    -0.04447
    -0.01392
    -0.02003
    -0.03225
    -0.06687
    -0.02818
     0.01051
     0.00033
     0.03902
     0.04106
    -0.01189
    -0.01189
     0.00848
    -0.02003
     0.05124
     0.03495
     0.02884
     0.02477
     0.02681
     0.02681
     0.04920
     0.02273
     0.04717
     0.05939
     0.10419
     0.14288
     0.13066
     0.18971
     0.24876
     0.34447
     0.47887
     0.59698
     0.72934
     0.86577
     0.97166
     1.04090
     1.17733
     1.25267
     1.24453
     0.64585
    -0.37639
    -2.03396
    -4.02345
    -4.11101
    -4.11101
    -3.30666
    -3.05212
    -3.17430
    -3.65895
    -3.59786
    -4.08861
    -4.11101
    -3.76280
    -3.07452
    -1.85680
    -0.61667
     0.24266
     1.21806
     2.05702
     2.61498
     2.97948
     3.24420
     3.36434
     3.31140
     2.94893
     2.65367
     2.32989
     2.01630
     1.67827
     1.32395
     1.04293
     0.91872
     0.83523
     0.69472
     0.61734
     0.63159
     0.55829
     0.63363
     0.61123
     0.51349
     0.27524
     0.02884
    -0.16868
     0.16935
     0.50534
     0.36280
     0.06550
    -0.12999
    -0.26032
    -0.28272
    -0.36621
    -0.36417
    -0.31122
    -0.31326
    -0.31733
    -0.26235
    -0.17683
    -0.20126
    -0.15036
    -0.14628
    -0.08927
    -0.03225
    -0.12185
    -0.08519
    -0.07705
    -0.08112
     0.00441
    -0.01799
    -0.07705
    -0.07705
    -0.07501
    -0.11370
    -0.03632
    -0.10759
    -0.07297
    -0.09334
    -0.07501
    -0.10352
    -0.15239
    -0.10759
    -0.10963
    -0.11777
    -0.09130
    -0.05872
    -0.07501
    -0.03836
    -0.03021
    -0.04650
     0.02884
     0.04513
     0.05939
     0.03902
     0.09197
     0.08586
     0.10622
     0.11844
     0.14288
     0.16324
     0.16935
     0.18564
     0.18360
     0.17546
     0.16731
     0.14695
     0.16731
     0.18768
     0.17953
     0.19786
     0.16528
     0.23247
     0.18971
     0.18360
     0.19378
     0.21618
     0.19786
     0.25487
     0.25895
     0.26098
     0.28338
     0.24062
     0.29967
     0.36280
     0.40149
     0.37298
     0.37502
     0.38520
     0.38316
     0.43407
     0.40963
     0.46869
     0.52367
     0.46869
     0.47887
     0.46665
     0.49109
     0.41778
     0.42593
     0.47887
     0.40149
     0.37094
     0.37909
     0.36484
     0.32207
     0.28949
     0.23247
     0.21822
     0.28949
     0.22433
     0.22637
     0.13269
     0.13677
     0.15102
     0.11844
     0.14695
     0.15102
     0.14084
     0.13066
     0.13066
     0.15713
     0.19989
     0.17342
     0.23451
     0.28949
     0.28949
     0.23044
     0.23451
     0.15509
     0.16731
     0.25080
     0.57458
     0.93704
     1.15900
     1.40540
     1.36671
     0.85559
    -0.28679
    -1.52488
    -2.61227
    -3.56120
    -3.33313
    -3.13968
    -2.77314
    -1.63280
    -1.39455
    -1.72851
    -1.78756
    -1.71018
    -1.97287
    -2.28035
    -1.97898
    -0.71645
     0.69676
     1.72510
     2.43782
     2.98966
     3.21773
     3.18515
     2.88377
     2.57832
     2.34415
     2.01222
     1.63143
     1.24656
     0.99202
     0.71101
     0.43203
     0.19989
     0.06142
    -0.12185
    -0.18701
    -0.27253
    -0.30308
    -0.32752
    -0.34381
    -0.33362
    -0.32752
    -0.23384
    -0.25217
    -0.19108
    -0.07705
    -0.05261
     0.02884
     0.04310
     0.12251
     0.07771
     0.09197
     0.18157
     0.21211
     0.30375
     0.29764
     0.25487
     0.24062
     0.25284
     0.19582
     0.17749
     0.20193
     0.19786
     0.13066
     0.10215
     0.08382
     0.03088
     0.05735
     0.03699
     0.04717
     0.01255
     0.01255
    -0.03428
    -0.05058
     0.00033
    -0.03428
    -0.01189
     0.01255
     0.05124
     0.01459
     0.01459
     0.05939
     0.09400
     0.06550
     0.07771
     0.12862
     0.12455
     0.08179
     0.11029
     0.09808
     0.04513
     0.09400
     0.02477
     0.01459
     0.03088
     0.01662
     0.00441
    -0.02003
     0.01866
    -0.07094
    -0.01392
    -0.02818
     0.00033
     0.00644
     0.00237
     0.01866
     0.01255
     0.01866
     0.03088
     0.00848
     0.02681
     0.08586
     0.04513
     0.03699
     0.02477
     0.01662
    -0.00578
    -0.02003
    -0.00170
    -0.02207
    -0.05058
    -0.03836
    -0.04650
    -0.06890
    -0.09741
    -0.08112
    -0.04447
    -0.02003
    -0.05058
    -0.08723
    -0.07297
    -0.09741
    -0.08927
    -0.07705
    -0.10759
    -0.07908
    -0.06483
    -0.10148
    -0.06483
    -0.13814
    -0.06483
    -0.14017
    -0.12388
    -0.08316
    -0.15850
    -0.13814
    -0.13610
    -0.18701
    -0.23588
    -0.24403
    -0.26235
    -0.25217
    -0.31937
    -0.37639
    -0.41508
    -0.48431
    -0.57595
    -0.52097
    -0.29086
    -0.27050
    -0.16257
    -0.01189
     0.11844
     0.44425
     0.90243
     1.25471
     1.42983
     1.34024
     0.60919
    -1.03412
    -2.79351
    -3.82796
    -3.96643
    -4.11101
    -4.11101
    -4.11101
    -4.07232
    -3.20892
    -2.79554
    -3.04398
    -3.51233
    -3.71189
    -3.31684
    -2.59191
    -1.50451
    -0.08316
     1.30969
     2.50909
     3.45191
     4.01801
     4.20127
     3.78179
     3.43358
     2.94893
     2.31564
     1.78823
     1.33209
     0.95537
     0.64381
     0.48702
     0.72119
     0.83726
     0.45443
    -0.58002
    -0.83049
    -0.35602
    -0.02003
     0.07975
     0.01662
    -0.08927
    -0.18905
    -0.19312
    -0.34177
    -0.33973
    -0.39879
    -0.38250
    -0.34788
    -0.28883
    -0.24606
    -0.25828
    -0.24810
    -0.19108
    -0.21145
    -0.15850
    -0.15646
    -0.16257
    -0.16665
    -0.16665
    -0.13203
    -0.21552
    -0.20330
    -0.23384
    -0.17479
    -0.22163
    -0.17479
    -0.18294
    -0.17275
    -0.17275
    -0.14832
    -0.17479
    -0.12388
    -0.10148
    -0.13610
    -0.05872
    -0.06279
    -0.06076
    -0.07094
    -0.05872
    -0.01189
     0.00644
     0.00441
     0.04106
     0.03495
     0.06346
     0.10419
     0.10826
     0.19378
     0.21618
     0.20600
     0.27320
     0.27931
     0.30578
     0.26098
     0.30171
     0.32207
     0.30375
     0.28542
     0.25080
     0.23044
     0.18971
     0.20397
     0.07975
     0.12455
     0.00848
    -0.04854
    -0.10759
    -0.07908
    -0.13814
    -0.16054
    -0.21552
    -0.23384
    -0.24403
    -0.24403
    -0.23792
    -0.23384
    -0.22774
    -0.23181
    -0.20737
    -0.20737
    -0.15443
    -0.12185
    -0.11166
    -0.06279
     0.00848
     0.06753
     0.06957
     0.11844
     0.15917
     0.16120
     0.20804
     0.25284
     0.29356
     0.32004
     0.30171
     0.35873
     0.36687
     0.38113
     0.37502
     0.38724
     0.39334
     0.37909
     0.36076
     0.31596
     0.28338
     0.30985
     0.32004
     0.28542
     0.25080
     0.22433
     0.26302
     0.23247
     0.28135
     0.30375
     0.32004
     0.41574
     0.58272
     0.80468
     1.04904
     1.33616
     1.64161
     1.85135
     2.18735
     2.30342
     2.34618
     2.25251
     1.78619
     1.30969
     0.38316
    -0.66962
    -1.28866
    -2.38624
    -3.40848
    -4.11101
    -4.11101
    -4.11101
    -4.11101
    -4.11101
    -4.11101
    -4.11101
    -4.11101
    -4.11101
    -4.11101
    -4.11101
    -4.11101
    -1.99527
    -0.06687
     1.00221
     2.34822
     3.50078
     4.22775
     4.22775
     4.22775
     4.22775
     4.22775
     4.22775
     4.08113
     3.46412
     2.93264
     2.43578
     1.93281
     1.51740
     1.20380
     0.85763
     0.56643
     0.14288
     0.17138
     0.20397
     0.17546
     0.12455
     0.09400
     0.03495
    -0.02003
    -0.02614
    -0.02818
    -0.01392
    -0.08519
    -0.05261
    -0.01189
    -0.15036
    -0.12999
     0.04513
     0.03291
    -0.14628
    -0.11777
    -0.05261
    -0.03225
    -0.00781
    -0.01392
    -0.01596
     0.00237
    -0.00170
    -0.03632
     0.00237
     0.04310
     0.03088
     0.03291
     0.05124
     0.08993
     0.06753
     0.05531
     0.03088
     0.06957
     0.09197
     0.11029
     0.07568
     0.07364
     0.06346
     0.04920
     0.05531
     0.06550
     0.05939
     0.06346
     0.05939
     0.01866
     0.04106
     0.03902
     0.02477
     0.01255
     0.00441
     0.00237
    -0.00170
     0.00033
    -0.02818
    -0.04650
    -0.06483
    -0.02207
    -0.07094
    -0.07705
    -0.09130
    -0.12796
    -0.13406
    -0.16054
    -0.18090
    -0.17886
    -0.19923
    -0.19923
    -0.15646
    -0.24199
    -0.23588
    -0.21348
    -0.25828
    -0.22163
    -0.19923
    -0.23181
    -0.24403
    -0.22163
    -0.19719
    -0.20737
    -0.23995
    -0.21348
    -0.19108
    -0.19515
    -0.16665
    -0.20941
    -0.19719
    -0.17275
    -0.21755
    -0.17479
    -0.16054
    -0.18090
    -0.16461
    -0.17479
    -0.15850
    -0.17072
    -0.15850
    -0.19108
    -0.16868
    -0.16868
    -0.15239
    -0.16257
    -0.16665
    -0.20737
    -0.16461
    -0.20126
    -0.15850
    -0.17275
    -0.29290
    -0.24199
    -0.17683
    -0.16665
    -0.18905
    -0.23384
    -0.24606
    -0.22570
    -0.24199
    -0.18701
    -0.21755
    -0.21552
    -0.17072
    -0.19923
    -0.17886
    -0.14221
    -0.17275
    -0.12592
    -0.15443
    -0.10352
    -0.05465
    -0.01596
     0.09197
     0.08586
     0.13066
     0.16528
     0.19378
     0.25080
     0.30171
     0.33836
     0.38520
     0.52163
     0.68657
     0.84134
     0.91261
     0.97370
     1.04904
     1.14271
     1.19158
     1.26896
     1.41762
     1.41762
     1.33209
     1.24249
     1.18548
     1.02257
     0.59290
    -0.00985
    -1.88327
    -4.08047
    -4.11101
    -4.11101
    -4.11101
    -4.11101
    -4.11101
    -4.11101
    -4.11101
    -4.00919
    -3.68949
    -3.96032
    -3.56324
    -2.87089
    -2.48806
    -1.26219
     0.86374
     2.72901
     4.22775
     4.22775
     4.22775
     4.22775
     4.22775
     4.22775
     4.03430
     3.30936
     2.62923
     2.03462
     1.54590
     1.13660
     0.78839
     0.60919
     0.46869
     0.32207
     0.19786
     0.19378
     0.15102
     0.06346
     0.12659
     0.12251
     0.09400
     0.14491
     0.12862
     0.13677
     0.14695
     0.10215
     0.16528
     0.14084
     0.19786
     0.19378
     0.21007
     0.17749
     0.21415
     0.17953
     0.18360
     0.16120
     0.20193
     0.17749
     0.15509
     0.15102
     0.16120
     0.15102
     0.12862
     0.10011
     0.12659
     0.10215
     0.08179
     0.12862
     0.09604
     0.07771
     0.07771
     0.08993
     0.07568
     0.06753
     0.02884
     0.02070
     0.05328
     0.02681
     0.03495
    -0.02410
     0.02884
     0.05531
    -0.01596
    -0.02818
    -0.03021
    -0.03225
    -0.03428
    -0.03225
    -0.04243
    -0.02410
    -0.04039
    -0.04243
    -0.06279
    -0.07705
    -0.08519
    -0.12592
    -0.09741
    -0.06076
    -0.07094
    -0.07094
    -0.12592
    -0.09945
    -0.12592
    -0.12999
    -0.11777
    -0.11981
    -0.11574
    -0.12796
    -0.10556
    -0.15850
    -0.13406
    -0.16665
    -0.10556
    -0.15646
    -0.12388
    -0.15036
    -0.16054
    -0.11166
    -0.16868
    -0.15239
    -0.17072
    -0.17683
    -0.15036
    -0.14628
    -0.18497
    -0.16868
    -0.17275
    -0.20737
    -0.24606
    -0.18905
    -0.17275
    -0.23792
    -0.20534
    -0.20941
    -0.20737
    -0.22977
    -0.29901
    -0.26439
    -0.20941
    -0.18497
    -0.20126
    -0.20330
    -0.17683
    -0.15239
    -0.13406
    -0.10148
    -0.07297
    -0.09130
    -0.03428
    -0.03428
     0.02681
     0.01255
     0.03902
     0.05124
     0.06346
     0.10622
     0.07160
     0.10826
     0.13066
     0.16935
     0.10419
     0.08179
     0.01866
    -0.13203
    -0.15443
    -0.06687
    -0.04650
    -0.00374
    -0.04039
    -0.12592
    -0.22366
    -0.17072
    -0.10556
     0.02070
     0.12048
     0.15509
     0.29153
     0.51552
     0.84541
     1.16308
     1.57441
     1.99593
     2.09164
     1.87375
     1.15900
     0.72730
     0.85559
     1.02664
     0.97166
     0.52571
    -0.17479
    -1.63280
    -2.18261
    -2.37199
    -2.44937
    -2.24777
    -1.62873
    -1.76720
    -2.42290
    -2.75889
    -2.77111
    -2.45751
    -1.91585
    -1.26219
    -0.68591
    -0.21552
     0.22229
     0.52367
     0.74766
     0.88206
     0.93501
     1.01035
     0.98999
     0.90650
     0.89632
     0.83726
     0.79246
     0.73341
     0.68047
     0.65807
     0.64585
     0.60716
     0.55014
     0.54403
     0.50127
     0.49720
     0.47887
     0.44629
     0.43611
     0.42796
     0.38113
     0.41574
     0.38316
     0.31800
     0.29153
     0.28135
     0.27931
     0.27116
     0.23655
     0.26302
     0.24673
     0.20804
     0.23044
     0.30578
     0.29560
     0.22840
     0.24469
     0.28542
     0.27116
     0.26506
     0.28135
     0.29356
     0.31800
     0.33836
     0.33836
     0.28338
     0.28949
     0.28949
     0.27320
     0.31393
     0.28542
     0.25895
     0.24266
     0.27524
     0.27116
     0.21211
     0.22637
     0.21822
     0.23655
     0.21822
     0.23858
     0.21822
     0.18157
     0.18768
     0.12048
     0.22840
     0.20193
     0.16935
     0.16324
     0.17749
     0.17953
     0.19582
     0.14898
     0.17342
     0.18360
     0.19582
     0.17546
     0.21007
     0.18157
     0.24062
     0.21007
     0.22433
     0.28949
     0.25487
     0.27524
     0.27931
     0.32411
     0.34447
     0.35669
     0.33225
     0.34854
     0.33836
     0.34244
     0.38316
     0.31596
     0.32411
     0.31393
     0.30782
     0.34447
     0.31596
     0.33836
     0.30578
     0.31189
     0.29560
     0.29764
     0.34447
     0.32207
     0.30985
     0.43407
     0.45443
     0.37298
     0.43814
     0.50331
     0.59087
     0.73952
     0.74766
     0.31393
     0.08179
     0.34854
     0.49516
     0.53385
     0.45240
     0.38113
     0.26302
     0.25691
     0.22433
     0.16731
    -0.02410
    -0.29290
    -0.39471
    -0.46802
    -0.54948
    -0.63907
    -0.63296
    -0.60038
    -0.27457
    -0.36621
    -1.07281
    -1.38030
    -0.62278
    -1.00154
    -2.17446
    -3.15597
    -4.11101
    -4.11101
    -3.34739
    -1.85069
    -1.90567
    -1.07077
    -0.28068
    -0.88343
    -1.89345
    -2.06450
    -1.84051
    -0.95063
     0.21415
     1.28322
     1.81470
     2.19753
     2.29120
     2.27084
     2.16088
     1.96132
     1.78416
     1.54183
     1.34024
     1.18140
     1.04497
     0.90446
     0.76599
     0.63159
     0.52978
     0.46869
     0.51756
     0.46258
     0.40760
     0.38520
     0.41574
     0.41371
     0.42796
     0.43000
     0.40963
     0.40556
     0.38927
     0.36891
     0.31800
     0.30578
     0.24062
     0.26506
     0.26913
     0.28135
     0.25691
     0.21822
     0.23858
     0.17749
     0.20397
     0.21618
     0.19378
     0.20397
     0.22229
     0.24876
     0.24876
     0.22229
     0.22026
     0.25284
     0.22433
     0.27524
     0.25895
     0.26302
     0.24469
     0.20397
     0.18768
     0.20193
     0.17342
     0.13880
     0.14084
     0.14288
     0.09604
     0.04106
     0.03902
     0.00848
    -0.00374
     0.00033
    -0.01392
    -0.00985
    -0.05668
    -0.02003
    -0.03836
    -0.00374
    -0.00578
    -0.00374
    -0.02818
     0.05531
     0.06550
     0.05735
     0.04513
     0.07771
     0.11029
     0.08586
     0.10011
     0.11233
     0.10826
     0.10215
     0.04717
     0.07364
     0.06550
     0.05328
     0.07975
     0.05328
     0.03902
    -0.00170
     0.02477
     0.00848
    -0.00781
     0.03291
    -0.01799
     0.01051
    -0.00985
    -0.01799
    -0.04039
    -0.04243
    -0.01189
    -0.06076
    -0.04039
    -0.04854
    -0.07297
    -0.05058
    -0.10759
    -0.10148
    -0.14017
    -0.14832
    -0.15646
    -0.16257
    -0.16257
    -0.21348
    -0.13814
    -0.19108
    -0.17683
    -0.12592
    -0.16461
    -0.14832
    -0.18905
    -0.08519
    -0.04854
     0.21211
     0.21822
     0.11437
     0.08382
     0.02681
     0.05328
     0.10826
     0.43611
     0.68657
     0.09604
    -0.42119
    -0.06890
     0.14898
     0.11233
     0.11640
     0.26506
     0.53385
     0.72730
     0.68047
     1.06126
     1.18140
     1.11013
     1.31376
     1.76990
     2.11404
     2.03666
     1.93892
     1.81063
     0.85355
    -0.09537
    -0.16461
    -0.63296
    -2.32108
    -1.90771
    -1.61651
    -1.74480
    -2.49213
    -3.32906
    -4.11101
    -4.11101
    -3.53269
    -3.40848
    -3.31888
    -3.26390
    -2.66522
    -1.74276
    -1.18685
    -0.52300
     0.09197
     0.21211
     0.36484
     0.59290
     0.88614
     1.09995
     1.21806
     1.27304
     1.23638
     1.17529
     1.01850
     0.89224
     0.64178
     0.51145
     0.47480
     0.36280
     0.24266
     0.25080
     0.23451
     0.23858
     0.21007
     0.21415
     0.16120
     0.18564
     0.24673
     0.28746
     0.34244
     0.38927
     0.38113
     0.39334
     0.36076
     0.38927
     0.30985
     0.26913
     0.23044
     0.25080
     0.18157
     0.13473
     0.07975
     0.04920
     0.09808
     0.05124
     0.03902
     0.04920
     0.06753
     0.04106
     0.03495
     0.13066
     0.07771
     0.06142
     0.09400
     0.07160
     0.11640
     0.15102
     0.15102
     0.15917
     0.15713
     0.19786
     0.15306
     0.19786
     0.22637
     0.17749
     0.17546
     0.19989
     0.18971
     0.16120
     0.14695
     0.18360
     0.16324
     0.15102
     0.14288
     0.10622
     0.04717
     0.04920
    -0.02207
     0.01866
     0.01662
    -0.04447
    -0.03836
    -0.05058
    -0.05668
    -0.08316
    -0.07705
     0.06550
    -0.11574
    -0.11981
    -0.16461
    -0.10759
    -0.08723
    -0.04447
    -0.08316
    -0.09334
    -0.08519
    -0.10759
    -0.09334
    -0.14017
    -0.11370
    -0.15443
    -0.21552
    -0.23181
    -0.31937
    -0.31122
    -0.30715
    -0.20737
    -0.05261
    -0.05261
    -0.05668
     0.00644
     0.01459
     0.20600
     0.19378
     0.34244
     0.49312
     0.52571
     0.67436
     0.67436
     0.65807
     0.66621
     0.87595
     1.00221
     1.00017
     0.87799
     0.95537
     0.95333
     1.01442
     0.75377
     0.53792
     0.44222
     0.43203
     0.57865
     0.42185
     0.31596
     0.14695
     0.11844
    -0.04854
    -0.11981
    -0.15239
    -0.54744
    -1.41899
    -1.96065
    -2.13577
    -2.55118
    -3.47160
    -3.86665
    -2.85460
    -2.01563
    -1.46582
    -2.48602
    -3.01547
    -2.73038
    -2.50435
    -2.87089
    -2.32922
    -1.66945
    -0.91805
    -0.41101
    -0.09537
     0.09808
     0.07568
     0.07160
     0.03291
    -0.06890
    -0.07705
    -0.17886
    -0.34788
    -0.46599
    -0.59020
    -0.70627
    -0.81216
    -0.83049
    -0.96081
    -1.08707
    -1.06059
    -1.07688
    -1.04023
    -0.92620
    -0.70424
    -0.38657
    -0.22366
    -0.13406
    -0.09741
    -0.03632
     0.15713
     0.33225
     0.44018
     0.57254
     0.65603
     0.72730
     0.79043
     0.75581
     0.80468
     0.78228
     0.71101
     0.66621
     0.62752
     0.53792
     0.53181
     0.53792
     0.50534
     0.46665
     0.47480
     0.43814
     0.45647
     0.43611
     0.43000
     0.46869
     0.45036
     0.46462
     0.42389
     0.42185
     0.44425
     0.46869
     0.41167
     0.40149
     0.38927
     0.42796
     0.40353
     0.42593
     0.42389
     0.40963
     0.39945
     0.42389
     0.45036
     0.38520
     0.35669
     0.44425
     0.40963
     0.39538
     0.36280
     0.32818
     0.36891
     0.35669
     0.34854
     0.30578
     0.25487
     0.23044
     0.24266
     0.23858
     0.23247
     0.22026
     0.15509
     0.14695
     0.18157
     0.15102
     0.11233
     0.12048
     0.09808
     0.16935
     0.12048
     0.11437
     0.11844
     0.11437
     0.13880
     0.07568
     0.14898
     0.20600
     0.09808
     0.13066
     0.12251
     0.11844
     0.12048
     0.13269
     0.12251
     0.14695
     0.13880
     0.15509
     0.15306
     0.10011
     0.13066
     0.05939
     0.13473
     0.15102
     0.07568
     0.08790
     0.06957
     0.07568
     0.08382
     0.07975
     0.01459
     0.03699
     0.04310
     0.07975
     0.06550
     0.13677
     0.34651
     0.76599
     0.93908
     1.05108
     1.12439
     0.93297
     0.89428
     0.76396
     0.58272
     1.56423
     2.42763
     2.52131
     1.72307
     0.57254
    -0.75922
    -2.71002
    -2.58784
    -2.46566
    -2.36384
    -1.02801
    -0.96285
    -2.43511
    -3.08674
    -3.16208
    -3.16412
    -2.92383
    -2.52268
    -1.88938
    -1.28255
    -0.82031
    -0.72460
    -0.09130
     0.49516
     0.91464
     1.07348
     1.21602
     1.19769
     1.01239
     0.72730
     0.56236
     0.43407
     0.25080
     0.19786
     0.35058
     0.27524
    -0.33159
    -0.55355
    -0.23181
    -0.30308
    -0.32344
    -0.37231
    -0.46395
    -0.51282
    -0.57595
    -0.56984
    -0.53522
    -0.45377
    -0.43748
    -0.41304
    -0.31530
    -0.19312
    -0.14221
    -0.03632
     0.04106
     0.15306
     0.17342
     0.31393
     0.34244
     0.49516
     0.52774
     0.53792
     0.56236
     0.61938
     0.59290
     0.59087
     0.57254
     0.57865
     0.55421
     0.47683
     0.47683
     0.41778
     0.41574
     0.39131
     0.35873
     0.40963
     0.38927
     0.38316
     0.34854
     0.38316
     0.41574
     0.34651
     0.36280
     0.31800
     0.34854
     0.36076
     0.34651
     0.33022
     0.32207
     0.31596
     0.28135
     0.27727
     0.27320
     0.25284
     0.25284
     0.26913
     0.24062
     0.23858
     0.23044
     0.19378
     0.24469
     0.21211
     0.25284
     0.20397
     0.20397
     0.19175
     0.18768
     0.19175
     0.25691
     0.20397
     0.18768
     0.20193
     0.18971
     0.21007
     0.22026
     0.19989
     0.20804
     0.17749
     0.18360
     0.20193
     0.15713
     0.17138
     0.13880
     0.18360
     0.16935
     0.15917
     0.15102
     0.16120
     0.13269
     0.12048
     0.13473
     0.10215
     0.12048
     0.12862
     0.11640
     0.12251
     0.09604
     0.11029
     0.12048
     0.05939
     0.07364
     0.13269
     0.09808
     0.11029
     0.16120
     0.18157
     0.16731
     0.13677
     0.09400
     0.04717
    -0.00985
    -0.05465
    -0.09741
    -0.14017
    -0.18905
    -0.16868
    -0.17479
    -0.25421
    -0.32955
    -0.32752
    -0.36010
    -0.42730
    -0.51282
    -0.47617
    -0.45784
    -0.39268
    -0.37231
    -0.32955
    -0.22570
    -0.07908
    -0.03428
    -0.10759
    -0.18497
    -0.18090
    -0.31326
    -0.34381
    -0.18090
    -0.25624
    -0.24199
    -0.26235
    -0.41915
    -0.43137
    -0.60242
    -0.71849
    -0.66351
    -0.47413
    -0.29901
    -0.48431
    -1.64909
    -3.23539
    -4.11101
    -4.11101
    -4.11101
    -3.08877
    -1.45971
    -1.05652
    -1.58597
    -3.02972
    -3.77502
    -3.37997
    -2.60209
    -1.89345
    -1.16445
    -0.45173
     0.14288
     0.71305
     1.17529
     1.41151
     1.60089
     1.62939
     1.47463
     1.23231
     1.05108
     0.90446
     0.90650
     0.98388
     1.03479
     0.71305
     0.51552
     0.40963
     0.37502
     0.43203
     0.47072
     0.43000
     0.42389
     0.41778
     0.47072
     0.39131
     0.38724
     0.35058
     0.39334
     0.39945
     0.46462
     0.47276
     0.46258
     0.48905
     0.48294
     0.43203
     0.49923
     0.55014
     0.50941
     0.45647
     0.44222
     0.40760
     0.28746
     0.27524
     0.29560
     0.32615
     0.32207
     0.26709
     0.24266
     0.20804
     0.22840
     0.17546
     0.23247
     0.24266
     0.20804
     0.22637
     0.21415
     0.19989
     0.20193
     0.18768
     0.17749
     0.21007
     0.22637
     0.20397
     0.18768
     0.14695
     0.15713
     0.13677
     0.13269
     0.16935
     0.16324
     0.15102
     0.14898
     0.13473
     0.13269
     0.11437
     0.16120
     0.14491
     0.14288
     0.16120
     0.18971
     0.18564
     0.18564
     0.19175
     0.18971
     0.17546
     0.06346
     0.06142
    -0.02410
    -0.17072
    -0.22570
    -0.19312
    -0.10352
    -0.04447
    -0.14628
    -0.18090
    -0.23181
    -0.24199
    -0.23384
    -0.15850
    -0.20534
    -0.18294
    -0.15036
    -0.09537
    -0.08316
     0.01459
     0.06346
     0.07975
     0.03291
     0.08993
     0.17138
     0.19786
     0.19175
     0.15917
     0.19378
     0.27524
     0.32818
     0.31800
     0.38113
     0.39742
     0.38316
     0.42389
     0.47887
     0.55218
     0.70490
     0.98592
     1.57849
     1.55812
     1.24860
     1.22620
     1.06940
     1.33616
     1.60699
     1.95724
     1.94706
     1.83710
     1.77397
     1.63347
     1.50111
     1.26489
     1.14068
     1.12031
     0.91261
     0.56440
     0.30782
     0.15917
    -0.00374
    -0.23995
    -0.63093
    -1.14001
    -1.50044
    -1.93418
    -2.54508
    -2.52471
    -2.39439
    -2.64486
    -2.60820
    -2.74260
    -3.04194
    -2.72631
    -2.35977
    -2.22334
    -2.00749
    -1.97083
    -1.78349
    -1.34364
    -0.61667
    -0.07908
     0.25895
     0.53385
     0.64992
     0.63363
     0.39742
     0.24876
     0.29764
     0.56847
     0.68047
     0.66621
     0.39742
     0.12048
    -0.05668
    -0.12796
     0.01866
    -0.09945
    -0.22570
    -0.09945
    -0.12592
    -0.15036
    -0.14221
     0.00237
    -0.04650
    -0.04650
     0.00033
     0.00848
    -0.01799
    -0.08112
    -0.17683
    -0.21552
    -0.21348
    -0.20941
    -0.26235
    -0.18905
    -0.17275
    -0.08723
    -0.06483
    -0.04243
    -0.02410
     0.05939
     0.09400
     0.13677
     0.19378
     0.22840
     0.27727
     0.29764
     0.38520
     0.40353
     0.37298
     0.33225
     0.32411
     0.29967
     0.33225
     0.27320
     0.29764
     0.23247
     0.25080
     0.24266
     0.21415
     0.17342
     0.12659
     0.12862
     0.09400
     0.11437
     0.09400
     0.04920
     0.07364
     0.11844
     0.35465
     0.05531
    -0.03225
     0.03291
     0.08790
     0.13473
     0.18564
     0.16324
     0.18360
     0.18360
     0.19175
     0.21618
     0.27931
     0.20193
     0.23247
     0.26302
     0.28949
     0.31393
     0.29764
     0.30985
     0.35058
     0.36076
     0.31189
     0.33429
     0.28949
     0.25691
     0.27727
     0.20193
     0.22026
     0.19989
     0.16528
     0.12659
     0.13473
     0.07568
     0.02477
    -0.02003
     0.00441
    -0.01799
    -0.05872
    -0.04243
    -0.09945
    -0.13406
    -0.14628
    -0.13814
    -0.13610
    -0.15443
    -0.15239
    -0.18294
    -0.17072
    -0.14628
    -0.16665
    -0.14628
    -0.11370
    -0.11981
    -0.09334
    -0.07297
    -0.08723
    -0.08112
    -0.05872
    -0.06687
    -0.04854
    -0.01596
    -0.07094
    -0.01799
    -0.04039
    -0.05058
    -0.08316
    -0.05872
    -0.11981
    -0.06890
    -0.08723
    -0.08112
    -0.08316
    -0.07705
    -0.11166
    -0.09741
    -0.07908
    -0.00170
    -0.03836
    -0.03021
     0.07568
     0.17953
     0.33429
     0.50941
     0.79246
     1.22417
     1.47871
     1.48482
     1.30155
     0.68861
    -0.14425
    -0.82642
    -2.03396
    -2.48195
    -4.06418
    -4.11101
    -4.11101
    -4.11101
    -4.11101
    -1.72240
    -0.11981
    -0.40286
    -2.64282
    -4.11101
    -4.11101
    -2.91569
    -0.76736
     1.38504
     3.10166
     4.22775
     4.22775
     4.22775
     4.22775
     4.22775
     4.22775
     3.51300
     2.70661
     1.98372
     1.35449
     0.83523
     0.41167
     0.00441
    -0.17479
    -0.17275
    -0.18905
    -0.09537
    -0.18905
    -0.33362
    -0.52504
    -0.49246
    -0.38453
    -0.21552
    -0.18294
    -0.18497
    -0.27253
    -0.33362
    -0.30512
    -0.39879
    -0.47820
    -0.43748
    -0.44155
    -0.44970
    -0.38250
    -0.37435
    -0.32548
    -0.24810
    -0.17886
    -0.14017
    -0.13406
    -0.07908
    -0.00781
     0.03699
     0.07568
     0.13066
     0.14491
     0.19378
     0.20804
     0.20193
     0.26709
     0.26709
     0.18768
     0.18564
     0.21618
     0.19378
     0.18971
     0.18971
     0.14898
     0.14491
     0.14898
     0.12048
     0.14898
     0.12251
     0.11844
     0.05939
     0.07975
     0.13066
     0.06142
     0.08790
     0.09604
     0.08993
     0.08586
     0.06346
     0.02273
     0.04513
     0.07160
     0.06753
     0.03699
     0.01866
     0.06346
     0.06550
     0.03902
     0.04717
     0.04920
     0.04513
     0.05328
     0.05124
     0.06346
     0.03088
     0.02273
     0.08179
     0.04310
     0.06753
     0.07771
     0.03495
     0.06753
     0.06346
     0.02681
     0.02884
     0.02884
     0.05735
     0.03902
     0.04513
     0.01866
     0.07160
    -0.01392
     0.03088
    -0.00374
     0.02070
     0.05124
     0.11437
     0.05939
     0.00237
    -0.03428
     0.00848
     0.04513
     0.04106
     0.00644
     0.04717
     0.00033
    -0.00781
     0.00033
    -0.01189
    -0.04243
    -0.05261
    -0.02207
    -0.02207
    -0.05668
    -0.05668
    -0.05465
    -0.02818
    -0.03836
    -0.03021
    -0.06890
    -0.02614
    -0.04854
    -0.03021
    -0.05058
    -0.07908
    -0.05261
    -0.06890
    -0.07908
    -0.01189
    -0.05058
    -0.03836
    -0.07297
    -0.05465
    -0.02207
     0.03495
     0.09400
     0.11844
     0.21007
     0.29560
     0.40149
     0.50534
     0.67639
     0.85763
     0.91261
     1.03682
     0.84541
     0.55014
     0.57865
     0.60309
     0.58069
     0.61327
     0.52774
     0.51552
     0.53385
     0.56643
     0.63363
     0.35873
    -0.05058
    -0.48431
    -0.23792
    -0.07908
    -0.01799
     0.16935
    -0.33973
    -0.54948
    -0.37842
    -0.38657
    -0.30715
    -0.14221
    -0.13406
    -0.40693
    -0.27864
    -0.22774
    -0.41101
    -0.47617
    -0.62686
    -0.41304
    -0.30919
    -0.50060
    -0.40082
    -0.41915
    -0.46599
    -0.41915
    -0.43137
    -0.32548
    -0.24199
    -0.09130
     0.01255
     0.12659
     0.11437
     0.10215
     0.12862
     0.26709
     0.44832
     0.60105
     0.74359
     0.83523
     0.79246
     0.66214
     0.59698
     0.49109
     0.37502
     0.22229
     0.17546
     0.21211
     0.17546
     0.15102
     0.03902
    -0.02207
    -0.07501
    -0.08519
    -0.05872
    -0.00985
    -0.04650
     0.00441
     0.02681
    -0.02003
    -0.00170
    -0.00170
    -0.03836
    -0.04650
    -0.02003
    -0.05668
    -0.02614
    -0.00374
    -0.05465
    -0.05261
    -0.02614
    -0.04039
    -0.03836
    -0.01799
    -0.02410
    -0.02003
    -0.00374
     0.02477
     0.00441
    -0.00170
    -0.00985
    -0.00578
     0.00441
     0.01459
     0.01662
     0.03699
     0.03291
     0.02681
     0.01255
     0.01459
     0.02681
     0.00848
     0.00441
     0.02477
     0.01051
     0.03699
    -0.01189
    -0.02207
    -0.00578
     0.02681
    -0.00781
    -0.00374
    -0.04650
    -0.01799
     0.01866
    -0.02410
    -0.02003
    -0.00985
    -0.05261
    -0.05668
    -0.03225
    -0.03225
    -0.04854
    -0.08112
    -0.06279
    -0.08112
    -0.05058
    -0.10148
    -0.08723
    -0.07297
    -0.12388
    -0.11574
    -0.07705
    -0.10963
    -0.10352
    -0.10963
    -0.11574
    -0.10759
    -0.12388
    -0.10148
    -0.14628
    -0.12796
    -0.11370
    -0.09741
    -0.12592
    -0.11574
    -0.14221
    -0.14832
    -0.12592
    -0.11166
    -0.15646
    -0.14017
    -0.14425
    -0.14425
    -0.18294
    -0.16868
    -0.18905
    -0.18701
    -0.15036
    -0.19312
    -0.22366
    -0.19923
    -0.20126
    -0.23588
    -0.24403
    -0.21552
    -0.22570
    -0.28475
    -0.26643
    -0.23792
    -0.22570
    -0.26032
    -0.23792
    -0.16257
    -0.09130
    -0.03428
     0.00033
     0.13677
     0.25080
     0.45443
     0.54607
     0.70083
     0.80265
     0.82097
     0.92483
     0.83115
     0.58680
    -0.22163
    -0.46395
    -0.34177
    -0.90787
    -2.22334
    -4.10083
    -4.11101
    -2.24777
    -0.96692
    -1.68371
    -2.72834
    -2.99918
    -3.13561
    -3.06638
    -2.42900
    -1.60837
    -0.62278
     0.06753
     0.75785
     1.44205
     1.75972
     2.08146
     2.25251
     2.34211
     2.39913
     2.32378
     2.19142
     2.04684
     1.84932
     1.55609
     1.45427
     1.19362
     1.00424
     0.79450
     0.57865
     0.42389
     0.33225
     0.22840
     0.10419
     0.04717
     0.09604
     0.22229
     0.15306
     0.11029
     0.06346
     0.01459
     0.03699
     0.05328
     0.05531
     0.02477
     0.03699
     0.08993
     0.04106
     0.08382
     0.04920
     0.01051
     0.00441
     0.01051
    -0.04854
     0.01662
    -0.01799
    -0.04447
    -0.05872
    -0.06687
    -0.05668
    -0.08723
    -0.11777
    -0.07094
    -0.08316
    -0.08927
    -0.08112
    -0.11370
    -0.09741
    -0.06076
    -0.06279
    -0.06076
    -0.04854
    -0.02410
    -0.05668
    -0.06076
    -0.02410
    -0.03632
    -0.03836
    -0.04447
    -0.02207
    -0.01189
    -0.00781
    -0.01189
    -0.02410
    -0.02207
    -0.04039
    -0.06890
     0.00033
    -0.05261
    -0.05872
    -0.11777
    -0.08927
    -0.12185
    -0.14628
    -0.15239
    -0.16665
    -0.14832
    -0.18090
    -0.21552
    -0.20330
    -0.22163
    -0.17886
    -0.16257
    -0.16054
    -0.10352
    -0.13203
    -0.09130
    -0.01799
     0.03495
     0.05735
     0.08179
     0.09604
     0.19786
     0.22840
     0.27931
     0.27931
     0.34244
     0.34854
     0.36280
     0.40353
     0.41371
     0.42389
     0.43000
     0.44425
     0.45240
     0.40963
     0.40149
     0.44832
     0.41982
     0.40556
     0.41778
     0.37502
     0.35873
     0.32207
     0.28949
     0.32818
     0.30782
     0.31596
     0.31189
     0.22433
     0.23451
     0.22840
     0.20600
     0.23655
     0.21211
     0.21211
     0.25080
     0.18157
     0.22229
     0.18971
     0.15917
     0.19378
     0.19582
     0.19582
     0.23247
     0.20193
     0.25080
     0.23858
     0.19582
     0.23655
     0.16731
     0.11640
     0.12048
     0.15509
     0.20600
     0.19786
     0.24062
     0.30782
     0.44832
     0.61123
     1.11217
     1.69863
     2.11608
     1.63754
     0.52367
    -1.24183
    -3.59378
    -4.11101
    -4.11101
    -4.11101
    -4.11101
    -4.11101
    -4.11101
    -4.11101
    -4.11101
    -4.11101
    -3.96847
    -3.20077
    -2.04414
    -1.34568
    -0.69405
     0.84541
     2.41745
     3.97524
     4.22775
     4.22775
     4.22775
     4.22775
     4.22775
     4.22775
     4.22775
     4.06891
     3.44173
     2.46632
     0.92686
     0.37298
     0.20600
    -0.07094
    -0.24606
    -0.38250
    -0.49653
    -0.55355
    -0.60038
    -0.61464
    -0.61057
    -0.56984
    -0.57391
    -0.49246
    -0.41915
    -0.40693
    -0.36621
    -0.31122
    -0.28272
    -0.27661
    -0.23995
    -0.21959
    -0.18294
    -0.18090
    -0.14832
    -0.17886
    -0.13406
    -0.12388
    -0.17479
    -0.09945
    -0.08316
    -0.06279
    -0.07501
    -0.05668
    -0.01392
    -0.03225
    -0.02614
    -0.00170
     0.01051
     0.02477
     0.03902
     0.02681
     0.02884
     0.04717
     0.02070
     0.01459
     0.04310
     0.02477
    -0.04650
    -0.01189
    -0.03836
    -0.04039
    -0.06076
    -0.09130
    -0.06890
    -0.07094
    -0.09741
    -0.10148
    -0.12185
    -0.12185
    -0.10759
    -0.10963
    -0.11574
    -0.09741
    -0.07705
    -0.09537
    -0.08723
    -0.05872
    -0.07297
    -0.05465
     0.00441
    -0.02614
    -0.00170
     0.00644
     0.02681
     0.01866
     0.01866
     0.00237
     0.03088
     0.07975
     0.03291
     0.04513
     0.04920
     0.01255
     0.04106
     0.01866
    -0.00374
     0.03291
     0.02273
    -0.01596
    -0.02003
     0.00848
    -0.02003
    -0.03632
    -0.02614
    -0.04447
    -0.07501
    -0.02003
    -0.06687
     0.00033
    -0.04650
    -0.04243
    -0.06890
    -0.07094
    -0.04243
    -0.04854
    -0.07705
    -0.12592
    -0.12592
    -0.19515
    -0.14425
    -0.15443
    -0.17479
    -0.18701
    -0.22163
    -0.23588
    -0.24199
    -0.27050
    -0.24403
    -0.24810
    -0.23995
    -0.22774
    -0.19923
    -0.22163
    -0.20534
    -0.18497
    -0.21959
    -0.20126
    -0.19515
    -0.16054
    -0.16665
    -0.08927
    -0.01799
     0.07771
     0.12659
     0.11029
     0.13269
     0.17953
     0.34651
     0.30171
     0.09808
    -0.21959
    -0.66147
    -0.34381
     0.94519
     2.09979
     2.34007
     1.21195
     0.21415
     0.09604
     0.63159
     0.33836
    -0.93230
    -1.36808
    -0.85492
    -0.37842
    -0.56577
    -0.92212
    -1.36808
    -1.84458
    -2.16632
    -2.41068
    -2.35162
    -2.14392
    -1.93214
    -1.58597
    -1.20721
    -0.90583
    -0.70220
    -0.41711
    -0.14017
     0.06142
     0.16120
     0.26302
     0.22840
     0.17749
     0.15917
     0.09808
     0.12048
     0.32004
     0.34854
    -0.39879
    -0.63907
    -0.35195
    -0.12592
    -0.06890
    -0.03428
    -0.05261
    -0.02818
     0.01255
     0.01051
     0.04717
     0.07771
     0.13880
     0.01866
     0.00848
     0.08790
     0.02273
    -0.02207
    -0.08316
    -0.09537
    -0.11777
    -0.17275
    -0.17683
    -0.17072
    -0.21552
    -0.16665
    -0.17275
    -0.16868
    -0.15239
    -0.16868
    -0.19515
    -0.14017
    -0.13814
    -0.14832
    -0.14628
    -0.11370
    -0.09741
    -0.08927
    -0.06483
    -0.01596
    -0.05668
    -0.04243
    -0.08112
    -0.06483
    -0.00374
     0.00644
    -0.02818
     0.00033
     0.03902
     0.00441
    -0.00985
     0.02273
     0.03088
     0.05124
    -0.01596
     0.03088
    -0.01392
    -0.00578
     0.00237
    -0.01596
    -0.00578
     0.01051
    -0.00578
     0.03291
    -0.03632
     0.01866
    -0.03632
    -0.01799
    -0.00170
     0.01255
     0.02477
    -0.02614
    -0.02614
    -0.02003
    -0.01392
    -0.05668
    -0.02818
     0.00848
    -0.03428
    -0.04243
    -0.02207
    -0.01596
    -0.03428
    -0.04447
    -0.06076
    -0.00781
     0.01662
     0.00441
     0.00033
    -0.01596
     0.03088
     0.06753
     0.05939
     0.11844
     0.07975
     0.09197
     0.12455
     0.13677
     0.15713
     0.09808
     0.11640
     0.15713
     0.12659
     0.16120
     0.12659
     0.16528
     0.13269
     0.13473
     0.21415
     0.19378
     0.25487
     0.24876
     0.27320
     0.32004
     0.34651
     0.35873
     0.33836
     0.42389
     0.49312
     0.63159
     0.67232
     0.64381
     0.79450
     1.10402
     1.17529
     1.04700
     0.96555
     0.81486
     1.45834
     2.63127
     3.58630
     4.22571
     3.25846
     0.26913
    -2.44937
    -3.67116
    -1.95454
    -0.03428
     0.99813
     0.77821
    -0.15850
    -1.44953
    -2.47991
    -2.93809
    -2.97881
    -2.56340
    -2.13781
    -1.69185
    -1.18277
    -0.64926
    -0.19108
     0.12659
     0.39945
     0.54200
     0.51552
     0.40353
     0.17953
     0.02884
    -0.12796
    -0.24810
    -0.27457
    -0.36824
    -0.41101
    -0.53115
    -0.58002
    -0.65944
    -0.62278
    -0.53929
    -0.49653
    -0.46599
    -0.42322
    -0.32955
    -0.20941
    -0.10556
     0.07364
     0.11640
     0.16324
     0.39538
     0.31596
    -0.04650
    -0.01596
     0.16731
     0.25080
     0.27931
     0.27116
     0.20600
     0.10419
     0.01255
    -0.09130
    -0.08927
    -0.08927
    -0.11981
    -0.17683
    -0.17275
    -0.14425
    -0.16257
    -0.10148
    -0.08927
     0.00644
     0.05328
     0.12659
     0.17342
     0.21415
     0.25080
     0.29967
     0.33633
     0.37298
     0.46462
     0.43203
     0.46054
     0.46258
     0.48294
     0.41371
     0.40963
     0.37298
     0.36280
     0.32004
     0.28746
     0.27727
     0.24266
     0.18971
     0.18971
     0.18157
     0.22433
     0.16120
     0.22026
     0.18971
     0.17953
     0.16120
     0.17749
     0.14288
     0.14288
     0.21007
     0.21007
     0.20397
     0.14491
     0.16324
     0.18360
     0.20193
     0.19378
     0.23858
     0.16935
     0.15917
     0.16935
     0.19989
     0.23247
     0.15509
     0.17546
     0.16935
     0.20193
     0.17546
     0.12048
     0.08993
     0.07568
     0.05939
     0.10011
     0.09197
     0.04920
     0.00033
    -0.02818
    -0.00170
    -0.04854
    -0.03632
    -0.09537
    -0.06076
    -0.05261
    -0.05668
    -0.09741
    -0.07501
    -0.05058
    -0.10352
    -0.09334
    -0.02003
     0.03291
     0.02273
     0.08382
     0.15509
     0.22637
     0.29560
     0.32207
     0.39538
     0.38724
     0.41982
     0.42389
     0.51145
     0.59087
     0.79043
     1.30155
     1.64976
     1.07144
     0.23451
    -2.66115
    -4.11101
    -4.11101
    -4.11101
    -4.11101
    -3.54491
    -2.05432
    -2.16632
    -2.89125
    -3.52862
    -4.11101
    -4.11101
    -3.57953
    -2.11948
    -0.58613
     1.17733
     2.71476
     3.53947
     4.01597
     4.11982
     4.09335
     3.91212
     3.63518
     3.26456
     2.76974
     2.17106
     1.62939
     1.10199
     0.61734
     0.28135
    -0.05058
    -0.30512
    -0.37639
    -0.44970
    -0.50060
    -0.64315
    -0.68184
    -0.68591
    -0.66758
    -0.63500
    -0.57391
    -0.47006
    -0.40286
    -0.25014
    -0.13203
     0.01255
     0.02273
     0.04310
     0.25895
     0.11844
    -0.17886
    -0.17886
     0.06753
     0.07975
     0.08790
     0.02884
    -0.00170
    -0.04243
    -0.12796
    -0.15646
    -0.18497
    -0.22774
    -0.20534
    -0.18905
    -0.16257
    -0.18701
    -0.16461
    -0.16665
    -0.14425
    -0.17886
    -0.12796
    -0.12999
    -0.11777
    -0.13406
    -0.16665
    -0.15036
    -0.15646
    -0.11166
    -0.07297
    -0.09945
    -0.11777
    -0.14628
    -0.13406
    -0.10148
    -0.15850
    -0.12796
    -0.05872
    -0.06483
    -0.02003
    -0.06687
    -0.03836
    -0.04447
    -0.01189
    -0.02818
     0.03902
     0.05939
    -0.00374
     0.02681
     0.05939
     0.08586
     0.08382
     0.06957
     0.04310
     0.09197
     0.10215
     0.06346
     0.05328
     0.08790
     0.06142
     0.04513
     0.05531
     0.07771
     0.11233
     0.04717
     0.03495
     0.06142
     0.08586
     0.03902
     0.10011
     0.06142
     0.06142
     0.08586
     0.11640
     0.08586
     0.08790
     0.10011
     0.02884
     0.09197
     0.12048
     0.11029
     0.06753
     0.08993
     0.06346
     0.08179
     0.07771
     0.07771
     0.08993
     0.10826
     0.09808
     0.08179
     0.10419
     0.12251
     0.05124
     0.05735
     0.08382
     0.02477
     0.03088
    -0.03632
    -0.10759
    -0.12796
    -0.15646
    -0.21552
     0.00644
     0.21007
     0.14084
    -0.11777
    -0.21755
    -0.18905
     0.03699
     0.18768
     0.81690
     1.59274
     1.65994
     1.62736
     1.62532
     0.97370
     0.81690
     0.72119
     0.29560
    -0.29697
     0.45036
     0.93297
     1.20584
     1.55609
     1.07144
    -0.09130
    -1.53506
    -0.79994
     0.09808
     0.37502
     0.28746
     0.26709
     0.24469
     0.19989
     0.13473
    -0.16257
    -0.49042
    -0.63296
    -0.69405
    -0.70016
    -0.76329
    -0.92416
    -1.02801
    -1.25608
    -1.55135
    -1.64909
    -1.57171
    -1.48822
    -1.28866
    -1.05041
    -0.70627
    -0.44766
    -0.15036
     0.00644
     0.14491
     0.30782
     0.41574
     0.44425
     0.51552
     0.59087
     0.54403
     0.56032
     0.48702
     0.40760
     0.30578
     0.22840
     0.17342
     0.12862
     0.08179
     0.01866
     0.03088
     0.08179
     0.09604
    -0.11370
    -0.12796
    -0.02410
     0.00848
     0.02273
     0.14084
     0.30782
     0.40963
    -0.13203
    -0.36621
    -0.02410
     0.14695
     0.20193
     0.14898
     0.05735
     0.02477
    -0.00985
    -0.10148
    -0.09537
    -0.19923
    -0.18905
    -0.23181
    -0.26032
    -0.20941
    -0.23588
    -0.21755
    -0.17683
    -0.12185
    -0.10759
    -0.07501
    -0.06279
     0.00033
     0.02477
     0.06753
     0.11640
     0.20397
     0.16731
     0.19378
     0.28135
     0.31393
     0.31596
     0.23247
     0.27320
     0.27116
     0.24266
     0.24062
     0.22229
     0.18768
     0.18157
     0.14898
     0.17138
     0.19582
     0.14288
     0.15102
     0.11437
     0.12455
     0.09808
     0.08179
     0.09400
     0.10826
     0.11640
     0.07160
     0.04920
     0.05939
     0.05531
     0.01866
    -0.00985
     0.02681
     0.00441
     0.03495
     0.02477
    -0.00170
    -0.00374
     0.03291
    -0.02207
     0.03699
     0.06142
     0.02273
     0.06957
     0.03495
     0.08586
     0.04717
     0.12659
     0.06753
     0.11233
     0.05735
     0.08993
     0.07160
     0.05939
     0.03088
    -0.01596
     0.01255
    -0.01189
     0.00033
    -0.05465
    -0.05058
    -0.06890
    -0.09537
    -0.16257
    -0.19312
    -0.27864
    -0.31326
    -0.26846
    -0.45580
    -1.16445
    -1.51673
    -1.15223
    -0.80809
     0.42796
     1.32395
    -0.32141
    -2.22741
    -2.52064
    -1.20110
    -0.48024
    -0.03021
    -0.11166
    -0.90991
    -0.66351
     0.25895
    -0.14017
    -0.37028
    -0.30919
    -0.48635
    -0.28883
    -0.14628
    -0.01799
     0.12251
     0.02070
    -0.01799
     0.17342
     0.26506
     0.38520
     0.30375
     0.32004
     0.40760
     0.36280
     0.36687
     0.44425
     0.51552
     0.55218
     0.46869
     0.39334
     0.32411
     0.26302
     0.16731
     0.13269
     0.13677
     0.15306
     0.03495
    -0.05261
    -0.23792
    -0.28883
    -0.32141
    -0.33770
    -0.30919
    -0.21552
    -0.20737
    -0.14832
    -0.16461
    -0.16868
    -0.14628
    -0.10352
    -0.11981
    -0.07094
    -0.05668
    -0.09741
    -0.10556
    -0.08519
    -0.02003
    -0.06687
    -0.09741
    -0.11777
    -0.07297
    -0.06687
    -0.06687
    -0.08519
    -0.10148
    -0.08316
    -0.02614
    -0.02614
     0.00237
     0.01662
     0.01662
     0.01255
     0.08993
     0.10622
     0.21618
     0.33225
     0.14695
    -0.14832
    -0.10352
     0.08179
     0.15509
     0.12659
     0.09197
     0.03291
     0.02070
    -0.02410
    -0.06890
    -0.13610
    -0.12592
    -0.11574
    -0.11166
    -0.10759
    -0.15646
    -0.15646
    -0.12796
    -0.11370
    -0.14017
    -0.09741
    -0.07501
    -0.08519
     0.00033
     0.08790
     0.04920
     0.06550
     0.05531
     0.11640
     0.18768
     0.21007
     0.23247
     0.27931
     0.28542
     0.26302
     0.29356
     0.32411
     0.32411
     0.27727
     0.25080
     0.26913
     0.24469
     0.20804
     0.18157
     0.19175
     0.15917
     0.12455
     0.13473
     0.15917
     0.13880
     0.08790
     0.06346
     0.05735
     0.01866
     0.05124
     0.04717
     0.05124
    -0.00578
     0.03699
     0.08993
     0.07771
     0.07364
     0.05124
     0.08382
     0.07771
     0.07771
     0.09197
     0.12455
     0.12862
     0.17138
     0.12251
     0.15102
     0.18157
     0.17546
     0.12862
     0.14084
     0.14898
     0.19582
     0.16528
     0.15306
     0.00644
    -0.01189
    -0.08316
    -0.16054
    -0.35399
    -0.74293
    -0.90176
    -0.96489
    -1.04838
    -1.09928
    -0.98932
    -1.43935
    -1.76109
    -1.67760
    -3.27204
    -4.11101
    -3.02768
     0.68861
     1.71085
     0.80875
     0.25487
    -1.07688
    -1.06059
    -0.34788
     0.77617
     1.30358
     1.81063
     2.18938
     2.40116
     2.39913
     2.31156
     1.92670
     1.59681
     1.34634
     1.15697
     1.01442
     1.03479
     0.85763
     0.59494
     0.53181
     0.47683
     0.51756
     0.49516
     0.43407
     0.40760
     0.34447
     0.39538
     0.29967
     0.27727
     0.28746
     0.25691
     0.25284
     0.19786
     0.16731
     0.15917
     0.10826
     0.10215
     0.13880
     0.11233
     0.00644
     0.07975
     0.17138
     0.11640
     0.08790
     0.03699
     0.04717
     0.03495
     0.04513
     0.07364
     0.06753
    -0.00578
     0.01662
    -0.01596
     0.05735
     0.07771
     0.09604
     0.04920
     0.08179
     0.12048
     0.04106
     0.05328
     0.05124
     0.13066
     0.13066
     0.12455
     0.14695
     0.18564
     0.11233
     0.13066
     0.13473
     0.18971
     0.15509
     0.14898
     0.12048
     0.07568
     0.07160
     0.04920
     0.04920
    -0.00985
    -0.00578
    -0.04447
    -0.02818
    -0.06483
    -0.06687
    -0.09741
    -0.13406
    -0.08519
    -0.10759
    -0.11166
    -0.07297
    -0.07501
    -0.10148
    -0.06279
    -0.05261
    -0.00985
    -0.01596
     0.00237
     0.02273
    -0.00578
     0.08586
     0.11437
     0.10419
     0.10011
     0.12455
     0.13473
     0.13269
     0.17953
     0.19786
     0.24266
     0.21822
     0.28338
     0.27727
     0.30782
     0.32818
     0.30985
     0.32615
     0.31800
     0.33836
     0.32207
     0.36891
     0.33836
     0.27116
     0.29560
     0.28338
     0.26506
     0.19582
     0.13473
     0.09400
     0.11640
     0.08993
     0.08790
     0.05939
     0.02070
    -0.01189
    -0.03632
    -0.03632
    -0.05872
    -0.16054
    -0.18701
    -0.12388
    -0.17479
    -0.14017
    -0.16665
    -0.17683
    -0.20126
    -0.16665
    -0.16257
    -0.22366
    -0.25624
    -0.25421
    -0.38046
    -0.92620
    -1.79978
    -2.90754
    -3.92570
    -4.11101
    -4.11101
    -4.11101
    -4.11101
    -4.11101
    -3.54695
    -2.01970
    -1.62873
    -2.46159
    -3.34535
    -3.05008
    -1.93621
    -1.35179
     0.04717
     1.69048
     2.93875
     3.76550
     4.17887
     4.13000
     3.85103
     3.45598
     3.04871
     2.64959
     2.27491
     1.90226
     1.55812
     1.37893
     1.15289
     0.93297
     0.78432
     0.63363
     0.57458
     0.49720
     0.48498
     0.37909
     0.29560
     0.23655
     0.23044
     0.20804
     0.22026
     0.14288
     0.02884
     0.09808
     0.06550
     0.00644
     0.08179
     0.13473
     0.08993
     0.20804
     0.25487
    -0.04447
    -0.23181
    -0.06279
     0.04106
     0.09400
     0.07160
     0.02273
     0.00441
    -0.07705
    -0.05465
    -0.10352
    -0.05058
    -0.02818
    -0.05668
    -0.03225
    -0.08723
     0.01051
     0.00033
     0.01459
     0.03291
     0.08586
     0.13473
     0.09808
     0.11437
     0.08993
     0.11640
     0.06346
     0.04106
     0.05124
     0.00441
     0.01051
     0.00644
     0.01866
    -0.03428
    -0.07705
    -0.10148
    -0.09945
    -0.13406
    -0.14628
    -0.12592
    -0.13610
    -0.10556
    -0.06687
    -0.04650
     0.00441
     0.06957
     0.06550
     0.12862
     0.19582
     0.18360
     0.18768
     0.23044
     0.25284
     0.30578
     0.32004
     0.36076
     0.27524
     0.30782
     0.30578
     0.30171
     0.30578
     0.26098
     0.24062
     0.19786
     0.23247
     0.22026
     0.12862
     0.12251
     0.13677
     0.14084
     0.18564
     0.12659
     0.12048
     0.14695
     0.09197
     0.06957
     0.11844
     0.13066
     0.10011
     0.10419
     0.07975
     0.14898
     0.12862
     0.07975
     0.06142
     0.07771
     0.10419
     0.09400
     0.07364
     0.07975
     0.05328
     0.01255
     0.06142
     0.07771
     0.09808
     0.05939
     0.05328
     0.05939
     0.03088
     0.03699
     0.02273
     0.05531
     0.03088
     0.05328
     0.01459
     0.00848
     0.04513
     0.01459
    -0.02818
     0.02681
     0.02477
    -0.01596
    -0.02003
    -0.00170
    -0.01799
    -0.02003
    -0.02207
    -0.01392
     0.02884
    -0.03632
    -0.00985
    -0.02410
    -0.05465
     0.02070
    -0.01392
     0.02070
     0.06957
     0.02070
     0.14084
     0.14491
     0.11233
     0.10215
     0.06957
     0.19989
     0.24062
     0.37705
     0.44832
     0.43814
     0.32207
     0.21618
     0.34244
     0.67843
     0.88003
     0.96962
     1.19973
     1.37689
     1.28526
     1.27304
     1.03275
     0.53181
     0.10419
     0.66010
     1.09791
    -0.01596
    -1.85272
    -2.38624
    -1.91585
    -0.40693
    -1.50655
    -2.38013
    -2.86071
    -2.40050
    -2.31904
    -2.38421
    -2.30886
    -2.05839
    -1.76720
    -1.32124
    -0.83863
    -0.40082
    -0.05261
     0.22637
     0.45851
     0.59494
     0.71916
     0.84948
     0.81690
     0.82505
     0.74766
     0.66825
     0.58883
     0.46869
     0.46258
     0.41167
     0.36280
     0.27524
     0.27524
     0.24469
     0.28746
     0.19786
     0.23044
     0.20600
     0.17749
     0.17953
     0.22026
     0.18360
     0.18360
     0.16324
     0.16324
     0.21415
     0.21822
     0.11844
     0.19175
     0.18360
     0.13880
     0.14084
     0.16120
     0.15306
     0.09808
     0.13066
     0.10826
     0.13473
     0.10826
     0.07771
     0.03088
     0.02884
     0.03495
     0.02477
     0.01866
     0.00237
    -0.05668
    -0.06687
     0.01459
    -0.03021
     0.02273
    -0.05261
    -0.05872
    -0.01189
     0.02884
    -0.00374
    -0.01596
     0.04513
     0.01866
     0.10419
     0.15102
     0.12659
     0.11233
     0.09197
     0.13269
     0.17546
     0.17342
     0.13473
     0.14491
     0.13677
     0.18157
     0.17546
     0.18768
     0.12455
     0.13880
     0.12455
     0.10419
     0.09400
     0.07364
     0.09400
     0.04513
     0.05939
     0.08993
     0.07568
     0.07568
     0.04106
     0.05328
     0.01255
     0.00237
     0.03902
     0.01459
     0.02681
     0.03699
     0.03699
     0.01459
     0.03902
    -0.00374
    -0.03428
     0.02273
    -0.01596
    -0.01189
    -0.00781
    -0.00170
    -0.03428
    -0.06279
    -0.05465
    -0.03021
    -0.01189
     0.01051
    -0.03632
    -0.04854
    -0.07908
    -0.04039
    -0.00170
     0.00644
     0.00237
     0.01459
     0.01051
     0.06957
     0.03495
     0.04310
     0.00848
     0.02477
     0.04717
     0.09808
     0.08790
     0.05735
     0.04310
     0.01662
     0.02884
     0.07364
     0.06346
     0.07160
     0.10215
     0.08179
     0.12455
     0.12862
     0.20397
     0.09604
     0.14898
     0.26913
     0.40353
     0.60309
     0.84134
     1.15697
     1.36060
     1.52351
     1.80045
     1.67827
     1.17733
     0.48294
     0.13269
     0.10011
     0.31596
     0.66621
     0.53792
     0.16731
    -0.42322
    -1.02801
    -1.04634
    -0.99339
    -1.38233
    -1.68167
    -1.51266
    -1.20721
    -0.93434
    -0.64315
    -0.36010
    -0.28475
    -0.31937
    -0.24199
    -0.08927
    -0.05872
     0.16731
     0.27931
     0.28135
     0.30985
     0.24876
     0.01662
    -0.24403
    -0.30308
    -0.36213
    -0.37028
    -0.42933
    -0.42322
    -0.50060
    -0.55151
    -0.55355
    -0.51893
    -0.52300
    -0.51689
    -0.52504
    -0.47820
    -0.41915
    -0.39675
    -0.29697
    -0.25624
    -0.23995
    -0.19923
    -0.15850
    -0.09334
    -0.13203
    -0.06076
    -0.07501
    -0.05261
    -0.04650
    -0.03225
    -0.01392
    -0.01799
    -0.00578
     0.00848
     0.00848
     0.08179
     0.08790
     0.03902
     0.08179
     0.05531
     0.10826
     0.08790
     0.12251
     0.14288
     0.16120
     0.16731
     0.17546
     0.22026
     0.24266
     0.19378
     0.19378
     0.25284
     0.24266
     0.25895
     0.24673
     0.27320
     0.28338
     0.24469
     0.27727
     0.27727
     0.29967
     0.31393
     0.26098
     0.27931
     0.28338
     0.28338
     0.22840
     0.24876
     0.25284
     0.21415
     0.25895
     0.22637
     0.22229
     0.16528
     0.16120
     0.18768
     0.14288
     0.18157
     0.14898
     0.12251
     0.14288
     0.16935
     0.11437
     0.16731
     0.17749
     0.13473
     0.15917
     0.15713
     0.13677
     0.17342
     0.16324
     0.18360
     0.16120
     0.19989
     0.18768
     0.17749
     0.20600
     0.17546
     0.19786
     0.17546
     0.23655
     0.22637
     0.21618
     0.22840
     0.29560
     0.33429
     0.30578
     0.32004
     0.31189
     0.37909
     0.36484
     0.33836
     0.36891
     0.40556
     0.40963
     0.32818
     0.40149
     0.43203
     0.37909
     0.33225
     0.30578
     0.32207
     0.26506
     0.19378
     0.21822
     0.21618
     0.14288
     0.08993
     0.03699
    -0.01392
    -0.20330
    -0.35806
    -0.32141
     0.03088
     0.60919
     1.26693
     1.84117
     1.57034
     1.54183
     1.12439
     0.67639
     0.87799
     0.86781
     0.73748
     0.53385
     0.77006
     1.11013
     1.40540
     0.62956
    -0.34788
    -1.46379
    -2.90143
    -4.11101
    -4.11101
    -3.24964
    -1.93214
    -1.31513
    -1.76923
    -2.49009
    -2.88311
    -3.00732
    -2.17243
    -1.74276
    -1.56153
    -0.88751
    -0.22977
     0.24266
     0.55625
     0.74359
     0.90853
     0.63363
     0.49720
     0.71305
     0.71305
     0.56847
     0.39538
     0.12048
    -0.27253
    -0.43951
    -0.53318
    -0.62075
    -0.54133
    -0.64926
    -0.74496
    -0.76125
    -0.70627
    -0.56780
    -0.51079
    -0.41711
    -0.35399
    -0.24606
    -0.10352
     0.04513
     0.13473
     0.37705
     0.45851
     0.54200
     0.58476
     0.66418
     0.62549
     0.56847
     0.53385
     0.51756
     0.49923
     0.45443
     0.44018
     0.43407
     0.44018
     0.41982
     0.40149
     0.38927
     0.39538
     0.39742
     0.37909
     0.41574
     0.37502
     0.39334
     0.41778
     0.38113
     0.39538
     0.33633
     0.35669
     0.35669
     0.32004
     0.31393
     0.30985
     0.25284
     0.22840
     0.23858
     0.22433
     0.19582
     0.18564
     0.14898
     0.18768
     0.17953
     0.14695
     0.13473
     0.13269
     0.14898
     0.12048
     0.13473
     0.14695
     0.11233
     0.15102
     0.13880
     0.14084
     0.17749
     0.17546
     0.14491
     0.13269
     0.14695
     0.18157
     0.20397
     0.15306
     0.12455
     0.13066
     0.15102
     0.21822
     0.13677
     0.14695
     0.10419
     0.09197
     0.15713
     0.15713
     0.16120
     0.11844
     0.13677
     0.10622
     0.16731
     0.17546
     0.10215
     0.18768
     0.13269
     0.14084
     0.14491
     0.12659
     0.09400
     0.12862
     0.05328
     0.05124
     0.05531
    -0.00170
    -0.02207
    -0.03428
    -0.09130
    -0.12388
    -0.12999
    -0.22977
    -0.12999
    -0.00781
     0.04513
     0.23451
     0.56236
     0.72119
     0.82505
     0.88410
     0.89428
     1.17937
     1.06737
     1.38911
     1.98982
     2.03666
     1.23435
     1.11217
     0.97370
     0.75581
    -0.40490
    -1.98712
    -2.88718
    -2.36384
    -2.65911
    -3.40237
    -2.47177
    -1.96269
    -3.17226
    -4.05807
    -3.74651
    -3.17226
    -2.94623
    -2.41068
    -1.69593
    -0.98118
    -0.29493
     0.23044
     0.38520
     0.72323
     1.09588
     1.34634
     1.55201
     1.46649
     1.17122
     0.94315
     0.86374
     0.77821
     0.62345
     0.44629
     0.28135
     0.22433
     0.14491
     0.03495
    -0.06076
    -0.06890
    -0.11777
    -0.05872
    -0.03836
    -0.01596
     0.02477
     0.04310
     0.02273
     0.03291
     0.04920
     0.08790
     0.10011
     0.08586
     0.19989
     0.24266
     0.28949
     0.28338
     0.34040
     0.28135
     0.32615
     0.31800
     0.35669
     0.32818
     0.30578
     0.28746
     0.29560
     0.30985
     0.31800
     0.44222
     0.30578
     0.28542
     0.21822
     0.24673
     0.24876
     0.25284
     0.23044
     0.27320
     0.22433
     0.21211
     0.24469
     0.25080
     0.20193
     0.17138
     0.16324
     0.19786
     0.16324
     0.16120
     0.17749
     0.12659
     0.14491
     0.12048
     0.11233
     0.16528
     0.08993
     0.06753
     0.10215
     0.09197
     0.06142
     0.06753
     0.02681
     0.04920
     0.03902
     0.03699
     0.05735
    -0.02818
    -0.00578
     0.00848
    -0.00374
    -0.02207
    -0.02207
    -0.05261
    -0.10148
    -0.05465
    -0.07297
    -0.06279
    -0.09945
    -0.10352
    -0.11574
    -0.10759
    -0.08316
    -0.11981
    -0.09130
    -0.09741
    -0.09334
    -0.06076
    -0.07501
    -0.07094
    -0.09537
    -0.05668
    -0.08723
    -0.07908
    -0.06687
    -0.16461
    -0.22774
    -0.16257
    -0.09130
    -0.03021
     0.01459
     0.04310
     0.04717
     0.12659
     0.10826
     0.18360
     0.24266
     0.50127
     0.71916
     0.63567
     0.54810
     0.60919
     0.53589
     0.60716
     0.67028
     0.60919
     0.61530
     0.62549
     0.68861
     0.64788
     0.78432
     0.79450
     0.74970
     0.54200
     0.45851
     0.42796
     0.61327
     0.79246
     0.55218
    -0.28068
    -0.64722
    -1.46786
    -2.60820
    -3.58767
    -2.89736
    -1.86087
    -1.51062
    -1.69593
    -2.20297
    -3.34942
    -3.68135
    -3.24150
    -2.50639
    -2.12966
    -1.87920
    -1.72444
    -1.19703
    -0.62075
    -0.12796
     0.14084
     0.25691
     0.10011
     0.11029
     0.19989
     0.28338
     0.28746
     0.31393
     0.29967
     0.15306
    -0.14221
    -0.34584
    -0.27864
    -0.28475
    -0.15239
    -0.14425
    -0.12796
    -0.09945
    -0.20941
    -0.27253
    -0.27457
    -0.31122
    -0.31733
    -0.29493
    -0.18090
    -0.08927
    -0.04447
     0.02477
     0.07975
     0.14084
     0.21007
     0.22026
     0.30171
     0.29764
     0.35058
     0.37094
     0.30578
     0.28746
     0.22840
     0.24673
     0.26913
     0.27931
     0.23044
     0.19786
     0.12251
     0.13269
     0.12862
     0.07975
     0.05328
     0.03495
     0.02477
     0.03088
     0.04310
     0.02477
     0.00441
     0.03088
     0.08382
     0.05735
     0.11233
     0.13473
     0.18971
     0.24062
     0.27931
     0.29560
     0.30578
     0.32818
     0.31596
     0.32818
     0.36076
     0.40760
     0.40353
     0.36484
     0.35465
     0.37094
     0.42796
     0.36891
     0.32615
     0.32004
     0.33429
     0.27931
     0.28135
     0.27727
     0.29356
     0.22433
     0.22026
     0.26098
     0.24876
     0.24062
     0.22229
     0.18564
     0.21211
     0.17953
     0.21211
     0.16324
     0.17546
     0.13269
     0.14084
     0.11233
     0.14288
     0.13677
     0.05735
     0.11844
     0.07771
     0.03902
     0.01662
    -0.00578
    -0.03428
    -0.05261
    -0.11981
    -0.11574
    -0.16054
    -0.14425
    -0.11777
    -0.03836
     0.01051
    -0.00781
    -0.00170
     0.17138
     0.37909
     0.82505
     0.99202
     1.61514
     2.67403
     2.39505
     1.51332
     1.03886
     0.54810
     0.71305
     0.98184
     1.31987
     1.38707
     0.70897
    -0.53726
    -1.68982
    -2.72224
    -4.11101
    -4.11101
    -2.83831
    -2.17039
    -1.70815
    -1.61651
    -1.87716
    -2.52878
    -2.85052
    -1.91178
    -1.05448
    -0.09334
     0.47276
     0.88614
     1.16104
     1.29951
     1.25675
     1.04497
     0.91261
     0.94722
     0.79654
     0.54200
     0.15713
    -0.12592
    -0.32955
    -0.55151
    -0.57187
    -0.62686
    -0.57187
    -0.53115
    -0.46802
    -0.37028
    -0.30512
    -0.20737
    -0.14425
    -0.10352
    -0.06483
     0.01866
     0.05124
     0.12659
     0.16731
     0.12659
     0.08586
     0.11437
     0.08790
     0.06346
    -0.00374
    -0.05261
    -0.09741
    -0.25014
    -0.28272
    -0.35195
    -0.30512
    -0.23588
    -0.30919
    -0.29086
    -0.28679
    -0.32752
    -0.35399
    -0.35195
    -0.27050
    -0.18905
    -0.11777
    -0.00985
     0.09197
     0.11844
     0.13677
     0.17749
     0.25080
     0.27116
     0.24673
     0.28746
     0.31189
     0.31393
     0.32411
     0.26709
     0.22840
     0.22637
     0.16731
     0.16120
     0.16731
     0.16935
     0.07975
     0.05124
     0.10826
     0.08586
     0.19378
     0.16935
     0.12048
     0.08382
     0.08179
     0.16120
     0.19582
     0.24469
     0.21822
     0.16731
     0.19175
     0.23858
     0.29967
     0.38520
     0.37502
     0.38927
     0.36687
     0.39742
     0.47887
     0.51960
     0.58883
     0.62752
     0.65196
     0.64992
     0.54403
     0.54403
     0.61938
     0.68047
     0.69268
     0.66418
     0.60512
     0.53996
     0.48498
     0.38316
     0.39945
     0.35262
     0.30985
     0.28746
     0.22433
     0.19378
     0.15306
     0.16120
     0.05124
     0.06957
    -0.02003
    -0.05872
    -0.09334
    -0.12592
    -0.19515
    -0.26439
    -0.25624
    -0.22570
    -0.18294
    -0.17275
    -0.42730
    -0.42730
    -0.37842
    -0.39471
    -0.32752
    -0.22977
    -0.09130
    -0.39675
    -0.16054
     0.31800
     0.67436
     0.91464
     1.01035
     1.27915
     1.65587
     1.67012
     1.29136
    -0.10759
    -2.00341
    -3.17023
    -3.30055
    -2.70595
    -1.87920
    -1.88531
    -2.50639
    -3.44106
    -4.11101
    -4.11101
    -4.11101
    -3.97458
    -3.67524
    -3.33924
    -2.56951
    -1.68982
    -0.87325
    -0.11166
     0.55829
     1.04497
     1.42780
     1.63143
     1.67623
     1.61514
     1.59681
     1.49296
     1.39522
     1.27304
     1.17937
     1.01442
     0.87595
     0.70083
     0.53996
     0.44629
     0.39945
     0.29764
     0.29967
     0.27727
     0.19582
     0.18768
     0.18360
     0.16935
     0.12455
     0.11029
     0.09604
     0.10215
     0.02884
     0.07160
     0.03088
     0.00848
    -0.02818
    -0.06687
    -0.06483
    -0.08519
    -0.16868
    -0.26235
    -0.18497
    -0.14017
    -0.14628
    -0.15239
    -0.16054
    -0.16665
    -0.18090
    -0.15443
    -0.14017
    -0.15036
    -0.11981
    -0.09130
    -0.10963
    -0.03836
    -0.04650
    -0.05668
    -0.01596
    -0.03021
     0.02477
    -0.02207
    -0.00374
    -0.00170
     0.01051
     0.00033
    -0.00374
     0.01255
     0.00848
    -0.01189
     0.02884
     0.08179
     0.06346
     0.03088
     0.04920
     0.05531
     0.06957
     0.02273
     0.06346
     0.02477
     0.05328
     0.01866
     0.00644
    -0.03836
    -0.04650
    -0.09945
    -0.14425
    -0.14425
    -0.10759
    -0.17886
    -0.18090
    -0.20534
    -0.22977
    -0.23588
    -0.25217
    -0.20534
    -0.17886
    -0.15443
    -0.16461
    -0.10759
    -0.12388
    -0.09334
    -0.07094
    -0.00781
     0.05939
     0.03902
     0.08586
     0.12048
     0.17953
     0.17953
     0.20193
     0.18360
     0.18768
     0.18971
     0.22026
     0.22637
     0.22840
     0.22637
     0.30375
     0.33836
     0.38927
     0.53996
     0.51145
     0.84337
     1.24453
     1.29136
     1.19158
     1.23842
     1.33820
     1.58867
     1.62532
     1.76379
     1.86764
     1.88801
     1.85950
     1.65790
     1.61921
     1.54590
     1.43594
     1.27711
     1.19973
     1.23842
     1.27100
     1.30155
     1.13253
     0.86984
     0.64585
     0.48091
     0.14898
    -0.01799
    -0.00985
    -0.34788
    -0.65536
    -0.96896
    -1.13186
    -1.22961
    -1.47600
    -1.85680
    -2.29461
    -2.23148
    -2.27832
    -2.37199
    -2.71002
    -2.70595
    -2.53693
    -2.18261
    -1.75498
    -1.42510
    -1.23979
    -1.12372
    -1.03412
    -0.81420
    -0.51282
    -0.27864
    -0.16054
    -0.03632
     0.01662
     0.11029
     0.22026
     0.31189
     0.25487
     0.20804
     0.10419
     0.08382
     0.11233
     0.13880
     0.01255
    -0.07501
    -0.09741
    -0.13406
    -0.08723
    -0.08519
    -0.10759
    -0.07501
    -0.03836
    -0.02410
     0.01459
    -0.03428
    -0.01189
    -0.04650
    -0.05465
    -0.02207
    -0.02003
    -0.02207
    -0.00374
    -0.02410
    -0.03428
    -0.02818
    -0.04243
    -0.04243
    -0.00170
     0.00237
    -0.00985
    -0.04854
    -0.02003
    -0.03836
    -0.01596
     0.02070
     0.01662
     0.02884
     0.01051
    -0.00985
     0.03495
     0.03902
     0.05531
     0.06142
     0.05735
     0.03291
     0.09197
    -0.00781
     0.04920
     0.02477
     0.02477
    -0.00170
     0.04310
    -0.02818
    -0.03836
    -0.07297
    -0.04650
    -0.10352
    -0.11166
    -0.17479
    -0.19515
    -0.21755
    -0.20737
    -0.22163
    -0.22570
    -0.24403
    -0.26032
    -0.31530
    -0.28679
    -0.27661
    -0.27864
    -0.25828
    -0.22163
    -0.23181
    -0.22163
    -0.22163
    -0.13203
    -0.11981
    -0.11370
    -0.06890
    -0.08723
    -0.04039
    -0.04039
     0.01866
     0.03902
     0.04513
     0.08586
     0.09400
     0.17749
     0.20397
     0.25080
     0.27931
     0.36280
     0.43000
     0.59087
     0.76396
     0.99610
     1.25064
     1.62532
     1.94502
     1.98372
     1.74750
     1.12846
    -0.06483
    -1.29681
    -1.91585
    -2.60413
    -3.16615
    -2.38421
    -1.17463
    -1.14408
    -1.80385
    -2.26406
    -3.03990
    -3.33721
    -3.24150
    -2.85867
    -2.08487
    -1.21128
    -0.39675
     0.21007
     0.81486
     1.30969
     1.42983
     1.42576
     1.38300
     1.24249
     1.09384
     0.94722
     0.75785
     0.64178
     0.47887
     0.39131
     0.30578
     0.22229
     0.15306
     0.12251
     0.12659
     0.05939
     0.03088
     0.01459
    -0.00170
     0.04310
     0.04920
     0.03088
     0.06346
    -0.03225
     0.03291
    -0.00781
     0.00848
     0.01866
     0.02884
    -0.02614
    -0.00985
     0.02070
     0.02070
     0.00441
    -0.01189
     0.04920
     0.00237
     0.04920
     0.03495
     0.02477
     0.04513
     0.03699
     0.03699
     0.12862
     0.04920
     0.05328
    -0.00374
     0.01662
     0.00848
     0.06753
     0.06346
     0.08586
     0.10419
     0.07771
     0.05328
     0.01051
     0.08586
     0.06753
     0.08382
     0.10826
     0.10011
     0.01866
     0.02477
     0.14288
     0.09400
     0.07771
     0.03291
     0.02070
     0.04920
     0.02273
     0.00848
     0.01255
    -0.03225
    -0.03632
    -0.01596
    -0.01392
    -0.01189
     0.01255
    -0.04854
    -0.05261
    -0.02207
    -0.04243
    -0.04447
    -0.00578
     0.00237
     0.00644
    -0.02003
     0.01255
     0.02273
     0.00237
    -0.02207
     0.02273
     0.03495
     0.01051
     0.01662
     0.04310
     0.06550
     0.04717
     0.02477
     0.04513
     0.04106
     0.07975
     0.04920
     0.02070
     0.00441
     0.03291
     0.00441
     0.03088
     0.03495
    -0.00985
    -0.02410
    -0.01799
    -0.02410
    -0.08316
    -0.08927
    -0.12185
    -0.10352
    -0.11574
    -0.06483
    -0.07705
    -0.08723
    -0.05465
    -0.00578
     0.00644
     0.14491
     0.19989
     0.29967
     0.43611
     0.60309
     0.82708
     0.93297
     1.00628
     1.25878
     1.39725
     1.29340
     1.32191
     1.34634
     1.36467
     1.36671
     1.04293
     0.49923
    -0.17886
    -0.84678
    -1.41695
    -1.92196
    -2.52064
    -3.03176
    -3.19263
    -3.08063
    -2.95030
    -2.79758
    -2.87292
    -2.79758
    -2.36791
    -1.61447
    -1.12168
    -0.15239
     0.90039
     1.54590
     1.79637
     2.23011
     2.76363
     3.21569
     3.61685
     3.84492
     3.76143
     3.49060
     3.13424
     2.75345
     2.36247
     1.99390
     1.61107
     1.25471
     1.04090
     0.72934
     0.51349
     0.39945
     0.27320
     0.17953
     0.06753
     0.01866
     0.01255
     0.04920
     0.00644
     0.00848
    -0.03021
     0.00441
    -0.02207
    -0.01392
     0.02070
     0.06346
     0.01662
     0.04310
     0.07975
     0.07975
     0.09400
     0.08179
     0.12048
     0.15102
     0.16731
     0.18768
     0.15509
     0.17546
     0.20804
     0.18157
     0.21211
     0.21007
     0.17342
     0.14695
     0.21211
     0.18360
     0.13066
     0.08586
     0.04717
     0.13677
     0.22229
     0.23858
     0.11640
     0.00033
     0.03088
     0.11233
     0.17342
     0.36280
     0.27524
    -0.04447
    -0.04650
     0.08790
     0.18360
     0.17546
     0.13677
     0.10215
     0.13066
     0.07975
     0.05735
     0.01662
     0.05328
     0.07771
     0.03902
     0.07160
     0.10011
     0.07568
     0.08993
     0.09604
     0.09400
     0.11437
     0.09604
     0.09400
     0.08790
     0.10622
     0.12048
     0.03495
     0.05531
     0.06753
     0.02273
     0.06957
     0.06957
     0.04106
     0.04717
     0.05124
     0.01866
     0.00237
    -0.00374
     0.01459
    -0.00374
     0.02070
     0.02273
     0.05328
     0.01255
     0.02884
     0.02070
     0.06142
     0.05328
     0.04920
     0.04310
     0.08790
     0.14084
     0.17546
     0.16731
     0.25487
     0.34040
     0.37502
     0.50941
     0.55421
     0.64788
     0.75174
     0.80875
     1.03682
     1.22009
     1.30969
     1.36671
     1.51129
     1.89615
     2.33193
     2.53760
     2.24029
     1.20584
     0.11640
    -1.31921
    -2.73445
    -2.14392
    -1.10132
    -1.11354
    -2.37199
    -3.77502
    -4.11101
    -4.11101
    -4.11101
    -4.11101
    -4.11101
    -3.68338
    -2.04414
    -1.29477
    -1.64909
    -1.87309
    -1.43528
    -0.39268
     0.71916
     1.57645
     2.26269
     2.73716
     2.93468
     2.96115
     2.81861
     2.46429
     2.08146
     1.68845
     1.20991
     0.88817
     0.60716
     0.41778
     0.21618
     0.10826
     0.04310
    -0.00578
    -0.11370
    -0.10759
    -0.08316
    -0.14832
    -0.13814
    -0.09537
    -0.07908
    -0.08927
    -0.06279
    -0.04854
    -0.00985
    -0.01596
     0.01662
     0.00441
    -0.05261
     0.01662
    -0.00578
     0.03088
     0.08586
     0.04920
     0.02681
     0.03699
    -0.01189
    -0.01799
    -0.03836
    -0.05668
    -0.08927
    -0.10759
    -0.11777
    -0.14221
    -0.15646
    -0.16054
    -0.19515
    -0.22163
    -0.18294
    -0.20737
    -0.26032
    -0.24199
    -0.20737
    -0.21552
    -0.21145
    -0.25421
    -0.20941
    -0.15036
    -0.17275
    -0.11370
    -0.08316
     0.05939
    -0.12185
    -0.51893
    -0.39675
    -0.10963
    -0.08316
    -0.00170
    -0.06279
    -0.05872
    -0.09945
    -0.09130
    -0.06076
    -0.03225
     0.05328
     0.04106
     0.01255
     0.04513
     0.12251
     0.23655
     0.33836
     0.27727
     0.17138
     0.14898
     0.16731
     0.14898
     0.16731
     0.16528
     0.17749
     0.18564
     0.11844
     0.10215
     0.11437
     0.05939
     0.08382
     0.01662
     0.01255
     0.01662
     0.02070
    -0.00781
    -0.00170
     0.01051
    -0.06483
    -0.06483
    -0.09537
    -0.08927
    -0.07501
    -0.09945
    -0.15443
    -0.13610
    -0.15239
    -0.16054
    -0.15646
    -0.13610
    -0.09945
    -0.17683
    -0.15646
    -0.18905
    -0.14017
    -0.12796
    -0.16054
    -0.11981
    -0.03836
    -0.00781
    -0.08112
    -0.14832
    -0.19108
    -0.20941
    -0.20534
    -0.38250
    -0.45988
    -0.39675
    -0.27864
    -0.17275
    -0.20126
    -0.08316
    -0.02003
    -0.14221
    -0.25828
    -0.25217
    -0.10352
     0.14491
     0.23247
     0.44425
     0.67639
     0.78432
     1.21806
     1.98982
     2.20771
     1.95317
     1.81266
     1.92466
     1.97964
     1.98372
     1.94910
     1.12031
     0.81079
     1.35042
     1.28322
     0.04920
    -2.17243
    -2.65911
    -1.56560
    -1.15426
    -1.51469
    -2.04007
    -2.46159
    -2.57358
    -2.51860
    -2.23352
    -2.00341
    -1.72444
    -1.39455
    -0.99339
    -0.58613
    -0.20534
     0.10011
     0.23451
     0.32615
     0.34447
     0.25895
     0.19786
     0.07975
     0.01866
    -0.02818
    -0.13406
    -0.14221
    -0.10963
    -0.03632
    -0.01596
     0.04310
     0.07771
     0.15509
     0.20600
     0.25487
     0.41778
     0.41167
     0.48702
     0.51756
     0.57661
     0.56440
     0.58476
     0.52774
     0.58476
     0.55829
     0.55829
     0.47887
     0.44018
     0.42389
     0.38724
     0.35873
     0.32615
     0.28746
     0.25284
     0.27931
     0.24062
     0.18564
     0.17138
     0.16528
     0.16120
     0.16731
     0.10011
     0.12862
     0.10826
     0.11233
     0.07364
     0.05124
     0.09400
     0.12251
     0.06753
     0.10622
     0.07568
     0.11437
     0.05124
     0.02273
     0.02884
     0.05124
     0.05939
     0.03902
     0.01662
     0.00848
     0.02070
    -0.00374
     0.01662
     0.01866
    -0.00170
    -0.02614
    -0.01596
     0.01866
    -0.01189
     0.00848
    -0.01596
    -0.00985
     0.05124
     0.02273
    -0.02003
     0.02681
     0.01866
    -0.08316
    -0.16665
    -0.14628
    -0.22163
    -0.24403
    -0.24606
    -0.21755
    -0.24810
    -0.27864
    -0.31326
    -0.31733
    -0.33973
    -0.36621
    -0.37028
    -0.37639
    -0.35195
    -0.33973
    -0.31530
    -0.30104
    -0.31122
    -0.32141
    -0.29493
    -0.22366
    -0.17683
    -0.16665
    -0.16257
    -0.21552
    -0.20941
    -0.18090
    -0.17683
    -0.14425
    -0.06687
    -0.02614
    -0.14425
    -0.09537
    -0.07908
    -0.09130
    -0.10148
    -0.09537
    -0.06890
    -0.15036
    -0.15443
    -0.13203
    -0.16461
    -0.20941
    -0.23995
    -0.27864
    -0.29086
    -0.19108
    -0.23384
    -0.25828
    -0.17479
    -0.08316
    -0.22366
    -0.13814
     0.02273
    -0.04650
    -0.13203
    -1.09928
    -2.01563
    -2.12559
    -1.59615
    -0.72256
    -0.42322
    -0.87325
    -1.34568
    -2.19075
    -2.13577
    -1.07485
    -0.49857
    -0.48431
    -0.39471
    -0.29493
     0.01866
     0.23044
     0.50738
     0.87595
     1.15289
     1.29951
     1.38504
     1.37689
     1.25878
     1.07144
     0.98184
     0.82097
     0.71712
     0.62345
     0.44832
     0.34651
     0.21618
     0.15102
     0.07568
     0.07364
    -0.00985
    -0.03836
    -0.06076
    -0.08112
    -0.08927
    -0.10963
    -0.06890
    -0.05668
    -0.06890
    -0.10963
    -0.05058
    -0.05058
    -0.03428
    -0.05872
    -0.08112
    -0.05668
    -0.04650
    -0.10148
    -0.03428
    -0.04039
    -0.08927
    -0.05261
    -0.03836
    -0.02818
    -0.03632
    -0.05668
    -0.03632
    -0.02410
    -0.03632
    -0.10759
    -0.08112
    -0.07908
    -0.02818
    -0.02614
    -0.11166
    -0.12185
    -0.10556
    -0.11370
    -0.11574
    -0.08927
    -0.09537
    -0.07297
    -0.10148
    -0.08723
    -0.07908
    -0.10556
    -0.16461
    -0.13610
    -0.14425
    -0.10963
    -0.15036
    -0.15036
    -0.13814
    -0.19515
    -0.22366
    -0.20126
    -0.17275
    -0.22163
    -0.20941
    -0.23995
    -0.17886
    -0.23995
    -0.21959
    -0.17886
    -0.20330
    -0.16054
    -0.15036
    -0.14221
    -0.13610
    -0.15646
    -0.12796
    -0.12388
    -0.13610
    -0.11777
    -0.16054
    -0.13406
    -0.11777
    -0.17479
    -0.19515
    -0.20534
    -0.17479
    -0.16665
    -0.19923
    -0.20534
    -0.20330
    -0.21755
    -0.22774
    -0.19515
    -0.17479
    -0.19108
    -0.21348
    -0.19108
    -0.14017
    -0.07297
    -0.01799
     0.00237
    -0.04243
    -0.03225
    -0.02003
    -0.00170
    -0.01799
    -0.13814
    -0.18701
    -0.23588
    -0.22366
    -0.31733
    -0.37435
    -0.40897
    -0.41711
    -0.52708
    -0.59835
    -0.77551
    -0.75311
    -0.70831
    -0.73478
    -0.72664
    -0.78365
    -0.90176
    -0.95878
    -0.75718
    -0.71442
    -0.68387
    -0.69609
    -0.70016
    -0.54540
    -0.41508
    -0.21348
    -0.12185
    -0.02207
     0.22026
     0.39945
     0.45647
     0.70897
     0.97166
     1.25878
     1.68641
     1.97353
     2.08350
     1.92873
     1.60292
     1.16511
     0.70694
     1.05515
     1.50518
     1.06940
     0.83319
     1.05311
     1.20991
     0.84134
     0.41167
     0.20193
    -0.00781
    -0.06687
     0.04513
     0.17138
     0.25895
     0.36484
     0.37705
     0.33633
     0.30578
     0.18360
     0.12659
     0.04717
    -0.07908
    -0.15239
    -0.21348
    -0.30512
    -0.33770
    -0.40082
    -0.40490
    -0.41304
    -0.42730
    -0.41508
    -0.35806
    -0.39064
    -0.33770
    -0.36010
    -0.31733
    -0.29697
    -0.24403
    -0.21348
    -0.16257
    -0.22977
    -0.18497
    -0.17275
    -0.16054
    -0.09334
    -0.13203
    -0.08519
    -0.07094
    -0.03225
    -0.05668
    -0.05668
    -0.01392
     0.02681
     0.02477
     0.05124
     0.05531
     0.05735
     0.05328
     0.04717
     0.10419
     0.16731
     0.13880
     0.15102
     0.18564
     0.18768
     0.22026
     0.19378
     0.23044
     0.22637
     0.24266
     0.29153
     0.31189
     0.31596
     0.29153
     0.30375
     0.26709
     0.29153
     0.31189
     0.26098
     0.26506
     0.28949
     0.26506
     0.25284
     0.21822
     0.26913
     0.24876
     0.25080
     0.20600
     0.20804
     0.21822
     0.24876
     0.19175
     0.28949
     0.25895
     0.29764
     0.24469
     0.22840
     0.29356
     0.23858
     0.28949
     0.24062
     0.30985
     0.29153
     0.29153
     0.28338
     0.25487
     0.26302
     0.26098
     0.28135
     0.28746
     0.27727
     0.24062
     0.21211
     0.23451
     0.23247
     0.19378
     0.18564
     0.16528
     0.16528
     0.18157
     0.12659
     0.12455
     0.10622
     0.11437
     0.07975
     0.09400
     0.02477
     0.03495
    -0.00170
     0.02273
     0.00848
     0.04106
     0.02273
    -0.01799
    -0.02003
    -0.02003
    -0.00170
    -0.02410
     0.00644
    -0.00374
    -0.02207
    -0.00374
    -0.02410
    -0.03632
    -0.00170
    -0.03021
     0.01051
    -0.02410
    -0.05465
    -0.07908
    -0.05872
    -0.06687
    -0.02614
    -0.07705
    -0.09945
    -0.10759
    -0.11981
    -0.12592
    -0.09334
    -0.20126
    -0.20330
    -0.22774
    -0.31530
    -0.44970
    -0.57391
    -0.54133
    -0.19312
     0.68047
     1.93281
     3.15053
     3.64332
     2.82065
     1.70677
     0.69472
     0.39131
     0.41574
     1.22417
    -0.07705
    -1.05041
    -1.51877
    -1.44342
    -1.20925
    -0.92416
    -1.77534
    -3.50011
    -4.11101
    -4.11101
    -3.79131
    -3.29241
    -2.67540
    -1.95454
    -1.07077
    -0.55151
    -0.27864
    -0.09334
     0.37705
     0.68250
     0.99202
     1.01646
     0.84744
     0.71101
     0.69879
     0.75377
     0.66010
     0.47480
     0.37094
     0.23451
     0.13677
     0.01051
     0.04717
     0.17953
     0.27524
     0.31800
     0.31596
     0.34651
     0.35262
     0.41982
     0.45851
     0.48091
     0.52367
     0.54810
     0.48498
     0.46665
     0.41778
     0.38724
     0.41167
     0.46665
     0.42593
     0.41574
     0.30985
     0.26506
     0.28542
     0.22229
     0.21415
     0.19786
     0.12862
     0.14084
     0.06550
     0.04310
     0.06550
     0.06550
     0.05531
     0.00848
    -0.00578
    -0.04854
     0.01662
    -0.00781
    -0.02207
     0.00644
    -0.03225
    -0.00374
     0.02273
     0.04717
    -0.02003
    -0.03428
     0.00848
    -0.03428
     0.01051
    -0.04650
    -0.04447
    -0.02410
     0.00237
     0.06957
     0.05328
     0.04717
     0.04310
     0.06753
     0.07364
     0.06957
     0.05531
     0.04513
     0.12862
     0.12048
     0.08586
     0.08993
     0.13880
     0.11437
     0.10011
     0.02884
     0.05939
     0.03495
    -0.00781
     0.03495
    -0.05058
    -0.06279
    -0.09945
    -0.14425
    -0.14221
    -0.13610
    -0.22366
    -0.27050
    -0.25828
    -0.28475
    -0.34992
    -0.36010
    -0.41915
    -0.40286
    -0.38453
    -0.44562
    -0.47006
    -0.48431
    -0.50264
    -0.51689
    -0.53522
    -0.50264
    -0.51079
    -0.50875
    -0.51079
    -0.49042
    -0.51689
    -0.49653
    -0.48431
    -0.47006
    -0.46802
    -0.40286
    -0.38453
    -0.39064
    -0.34584
    -0.34992
    -0.32752
    -0.30104
    -0.27864
    -0.29697
    -0.28068
    -0.26235
    -0.28272
    -0.27661
    -0.31122
    -0.27864
    -0.29290
    -0.25828
    -0.30919
    -0.32752
    -0.27457
    -0.28068
    -0.29290
    -0.18905
    -0.16868
    -0.16054
    -0.00578
     0.06346
     0.11437
     0.20804
     0.27727
     0.47072
     0.51145
     0.71916
     0.98795
     1.37282
     1.45223
     1.53572
     1.33820
     1.42576
     1.78212
     2.10793
     2.45614
     2.42967
     2.19957
     1.98168
     1.89208
     1.95317
     1.93281
     1.81266
     1.67216
     1.20380
     0.49720
    -0.11574
    -0.77958
    -1.75498
    -2.42697
    -3.06638
    -4.11101
    -4.11101
    -4.11101
    -4.11101
    -4.09879
    -3.59989
    -3.82389
    -4.11101
    -4.11101
    -4.04788
    -3.46957
    -2.62856
    -1.69796
    -0.93230
    -0.22163
     0.34447
     0.76396
     1.09180
     1.17529
     1.27711
     1.35653
     1.27915
     1.14068
     0.99610
     0.84541
     0.75785
     0.63567
     0.51756
     0.45443
     0.40963
     0.37298
     0.30578
     0.30171
     0.25895
     0.25284
     0.25895
     0.19989
     0.24876
     0.26098
     0.32818
     0.37298
     0.37298
     0.35873
     0.34854
     0.32207
     0.29560
     0.33633
     0.37705
     0.35262
     0.28542
     0.32004
     0.32615
     0.26302
     0.22840
     0.22637
     0.24673
     0.20193
     0.16935
     0.13473
     0.10419
     0.06957
     0.06346
     0.03495
     0.04310
     0.08790
     0.01459
     0.04106
     0.10011
     0.12251
     0.12455
     0.11233
     0.16935
     0.20397
     0.22026
     0.25284
     0.25284
     0.22840
     0.24266
     0.23655
     0.27524
     0.29967
     0.23858
     0.21007
     0.18768
     0.14695
     0.13269
     0.09197
     0.09604
     0.06550
     0.07771
     0.03902
     0.04513
     0.11640
     0.06346
    -0.07908
    -0.03836
    -0.02003
    -0.05058
    -0.06890
    -0.04447
    -0.02410
    -0.05058
    -0.08927
    -0.11370
    -0.08519
    -0.08519
    -0.09130
    -0.09945
    -0.14017
    -0.16257
    -0.14425
    -0.13610
    -0.10148
    -0.12185
    -0.14221
    -0.15239
    -0.14017
    -0.16257
    -0.16257
    -0.13406
    -0.14628
    -0.15239
    -0.15850
    -0.15036
    -0.17479
    -0.12796
    -0.11777
    -0.16665
    -0.10963
    -0.14221
    -0.10556
    -0.09741
    -0.09741
    -0.08112
    -0.08519
    -0.06076
    -0.10352
    -0.06076
    -0.07908
    -0.04854
    -0.03836
    -0.05668
    -0.05668
    -0.07705
    -0.03428
     0.01051
    -0.03021
    -0.05872
    -0.03225
    -0.07908
    -0.02410
    -0.09334
    -0.04650
    -0.03021
    -0.05668
    -0.04854
    -0.05058
    -0.05058
    -0.08316
    -0.06076
    -0.07705
    -0.01596
    -0.07501
    -0.04854
    -0.05465
     0.04106
     0.05735
     0.07771
     0.10419
     0.22229
     0.29967
     0.39742
     0.53181
     0.49516
     0.46258
     0.49312
     0.58476
     0.56236
     0.51145
     0.34651
    -0.10148
    -0.77754
    -1.64298
    -2.92180
    -4.11101
    -4.11101
    -4.11101
    -3.87887
    -2.77314
    -2.80165
    -2.75889
    -2.96456
    -2.99918
    -3.06841
    -2.69373
    -1.52691
    -0.28679
     0.98592
     1.70881
     2.44393
     3.13017
     3.71867
     3.99764
     3.94062
     3.68405
     3.34195
     2.93468
     2.56610
     2.24029
     1.91244
     1.70474
     1.42780
     1.09791
     0.81486
     0.63159
     0.67028
     0.60716
     0.43407
     0.30171
     0.18971
     0.13066
     0.06753
     0.03699
     0.03088
     0.04310
     0.06142
     0.05124
     0.10419
     0.08790
     0.10622
     0.11029
     0.12251
     0.08586
     0.07568
     0.10215
     0.10419
     0.08993
     0.08179
     0.09400
     0.04106
     0.04310
     0.00441
     0.04310
    -0.00985
     0.01866
    -0.02818
    -0.03225
    -0.03632
    -0.03428
    -0.01799
    -0.03021
     0.01051
     0.02681
     0.01459
     0.02070
     0.07160
     0.07364
     0.07771
     0.13677
     0.11844
     0.16120
     0.12659
     0.13066
     0.14084
     0.16324
     0.12455
     0.14491
     0.12048
     0.13880
     0.12862
     0.11640
     0.08586
     0.08993
     0.06142
     0.07160
     0.09604
     0.05531
     0.08382
     0.03902
     0.07568
     0.07160
     0.03495
     0.05531
     0.04920
     0.08179
     0.06550
     0.04920
     0.01662
     0.04920
     0.05328
    -0.01596
     0.02070
     0.05735
     0.01459
     0.01866
     0.03495
    -0.00578
    -0.02614
    -0.02207
    -0.02003
    -0.00170
    -0.04650
    -0.04039
    -0.06483
    -0.08927
    -0.08723
    -0.08723
    -0.08112
    -0.10148
    -0.08927
    -0.12185
    -0.10963
    -0.12388
    -0.13814
    -0.13610
    -0.18701
    -0.11777
    -0.15036
    -0.11981
    -0.17683
    -0.12592
    -0.14425
    -0.15239
    -0.15850
    -0.11370
    -0.10352
    -0.16461
    -0.12185
    -0.11777
    -0.14628
    -0.15239
    -0.13406
    -0.14628
    -0.14221
    -0.12185
    -0.12185
    -0.17683
    -0.14832
    -0.12796
    -0.17683
    -0.11370
    -0.10352
    -0.08316
    -0.06483
     0.00033
    -0.00374
     0.08382
     0.16731
     0.25284
     0.33429
     0.44832
     0.56847
     0.66418
     0.78636
     0.81894
     0.78432
     0.80875
     0.66010
     0.53996
     0.47683
    -0.11777
    -0.75107
    -1.37622
    -1.81607
    -2.35366
    -2.64078
    -2.76093
    -3.07656
    -3.51029
    -3.78927
    -4.02752
    -4.10083
    -3.78927
    -3.72207
    -3.59378
    -3.07656
    -2.64486
    -2.00545
    -1.46175
    -1.07485
    -0.52300
     0.10826
     0.50738
     0.83319
     1.07959
     1.29951
     1.49092
     1.51536
     1.57849
     1.70474
     1.72307
     1.67419
     1.62329
     1.68030
     1.69456
     1.57238
     1.52758
     1.48685
     1.37282
     1.22824
     1.23842
     1.12642
     1.05108
     1.02053
     0.98184
     0.89021
     0.85152
     0.82505
     0.75377
     0.64381
     0.51349
     0.43814
     0.43407
     0.45443
     0.43611
     0.50127
     0.41982
     0.39538
     0.37298
     0.33022
     0.27320
     0.26913
     0.22840
     0.20193
     0.16731
     0.20600
     0.18157
     0.12048
     0.11640
     0.06346
     0.13473
     0.16120
     0.13066
     0.19582
     0.22229
     0.22637
     0.28949
     0.35058
     0.45647
     0.45036
     0.50331
     0.52978
     0.62345
     0.62956
     0.69472
     0.68454
     0.64585
     0.69879
     0.70897
     0.63974
     0.64178
     0.66418
     0.54810
     0.58272
     0.53385
     0.52774
     0.45851
     0.45240
     0.42185
     0.40556
     0.36280
     0.32818
     0.31800
     0.34854
     0.30375
     0.33225
     0.27116
     0.27116
     0.25284
     0.24266
     0.25487
     0.25487
     0.21415
     0.19786
     0.24469
     0.23451
     0.20804
     0.16324
     0.20804
     0.23858
     0.18564
     0.22433
     0.19378
     0.21211
     0.19175
     0.15917
     0.18768
     0.21618
     0.19175
     0.17546
     0.17953
     0.17138
     0.14491
     0.12862
     0.12862
     0.12862
     0.13880
     0.15306
     0.09400
     0.09400
     0.07975
     0.05735
     0.06142
     0.09400
     0.10215
     0.05124
     0.02884
     0.06346
     0.02681
     0.00033
     0.04310
     0.00237
     0.00644
    -0.00374
    -0.00781
    -0.06076
    -0.06076
    -0.08316
    -0.07297
    -0.08112
    -0.08723
    -0.08723
    -0.13203
    -0.06687
    -0.09334
    -0.10963
    -0.06890
    -0.06890
     0.07975
     0.15713
     0.33225
     0.48702
     0.71712
     1.09588
     1.63958
     2.31767
     2.41134
     1.32802
    -0.38657
    -2.40864
    -4.11101
    -4.11101
    -4.11101
    -4.11101
    -4.11101
    -4.11101
    -4.11101
    -3.77298
    -1.25608
    -0.60649
    -2.30886
    -4.05196
    -3.90127
    -2.43104
     0.34854
     3.27067
     4.22775
     4.22775
     4.22775
     4.22775
     4.22775
     4.22775
     4.22775
     3.85103
     2.95301
     2.15477
     1.36467
     0.72934
     0.11844
    -0.36824
    -0.66147
    -0.78162
    -0.86307
    -0.86918
    -0.82234
    -0.70627
    -0.63093
    -0.44766
    -0.37842
    -0.14832
    -0.12999
    -0.00170
    -0.00374
    -0.34177
    -0.39471
    -0.15646
    -0.05261
     0.00848
     0.05531
     0.04513
    -0.03428
    -0.01799
    -0.02614
    -0.00374
     0.01255
     0.01866
     0.01866
     0.05124
     0.06753
     0.04310
     0.09808
     0.15917
     0.16324
     0.14695
     0.12251
     0.10419
     0.12659
     0.04920
     0.06142
     0.06957
     0.11233
     0.06550
     0.04717
    -0.02614
    -0.00578
    -0.04039
    -0.03632
    -0.00170
    -0.08316
    -0.01392
    -0.04854
    -0.01189
    -0.02207
    -0.07908
    -0.02410
     0.11640
     0.86374
     0.59290
    -0.20534
    -0.08112
     0.14084
     0.30782
     0.44629
     0.56032
     0.54403
     0.46054
     0.43000
     0.41574
     0.37094
     0.34244
     0.32411
     0.35873
     0.33836
     0.33836
     0.32411
     0.31596
     0.24673
     0.23655
     0.23451
     0.20397
     0.23858
     0.13880
     0.10215
     0.11640
     0.05939
     0.09400
     0.01866
     0.00237
    -0.02207
     0.03495
    -0.02207
    -0.04650
    -0.07705
    -0.06890
    -0.11574
    -0.07705
    -0.06483
    -0.04039
    -0.09537
    -0.06279
    -0.05261
    -0.09537
    -0.07501
    -0.06483
    -0.04447
    -0.08316
    -0.01392
     0.00848
     0.04106
     0.06753
     0.09197
     0.07160
     0.11844
     0.10215
     0.14898
     0.16731
     0.18360
     0.17342
     0.15509
     0.18157
     0.16935
     0.18360
     0.17342
     0.16528
     0.11640
     0.08790
     0.03088
    -0.03428
    -0.00170
    -0.02818
    -0.12185
    -0.10556
    -0.16665
    -0.19515
    -0.28272
    -0.34177
    -0.31530
    -0.40286
    -0.42119
    -0.44970
    -0.49042
    -0.52708
    -0.57187
    -0.60446
    -0.58002
    -0.57595
    -0.56984
    -0.60038
    -0.60242
    -0.61871
    -0.59020
    -0.67369
    -0.67980
    -0.63907
    -0.59835
    -0.61464
    -0.59020
    -0.55966
    -0.48228
    -0.41711
    -0.32752
    -0.12796
     0.01459
     0.13880
     0.48702
     0.96148
     1.37078
     1.56016
     1.25878
     0.16324
    -1.37622
    -3.31073
    -4.11101
    -4.11101
    -4.11101
    -4.11101
    -3.51233
    -1.72240
    -1.30699
    -2.87089
    -4.11101
    -4.11101
    -4.11101
    -3.34942
    -1.43528
     0.67232
     2.34211
     3.59241
     4.22775
     4.22775
     4.22775
     4.22775
     4.22775
     4.22775
     3.70034
     3.07926
     2.57221
     2.10793
     1.58052
     1.18548
     0.89835
     0.74563
     0.69472
     0.58069
     0.44629
     0.11640
    -0.10963
    -0.06076
     0.11233
     0.07771
     0.10419
     0.03699
     0.03088
     0.00644
    -0.00170
    -0.07297
    -0.12796
    -0.09741
    -0.10759
    -0.05058
    -0.04854
    -0.06890
    -0.13610
    -0.05668
    -0.06483
    -0.04039
     0.05939
     0.03291
     0.05531
     0.04513
     0.06142
     0.08179
     0.07975
     0.03088
     0.09400
     0.12455
     0.12862
     0.15509
     0.19378
     0.17749
     0.16528
     0.14084
     0.22433
     0.19175
     0.13066
     0.17342
     0.19378
     0.14288
     0.13269
     0.13269
     0.13473
     0.15509
     0.11437
     0.07975
     0.06142
     0.02273
    -0.00374
    -0.00578
    -0.03632
    -0.02410
    -0.05058
    -0.08723
    -0.08316
    -0.09741
    -0.14425
    -0.18294
    -0.17479
    -0.17683
    -0.18905
    -0.20330
    -0.20534
    -0.21348
    -0.20126
    -0.25014
    -0.21552
    -0.19515
    -0.23384
    -0.20126
    -0.21348
    -0.22366
    -0.22163
    -0.20737
    -0.20534
    -0.17886
    -0.17072
    -0.16257
    -0.17479
    -0.19923
    -0.13610
    -0.16257
    -0.14221
    -0.12999
    -0.12592
    -0.11981
    -0.13814
    -0.10148
    -0.11777
    -0.12388
    -0.11981
    -0.11166
    -0.08723
    -0.09334
    -0.10963
    -0.14221
    -0.12388
    -0.12592
    -0.13203
    -0.07908
    -0.10759
    -0.11370
    -0.10556
    -0.12592
    -0.11981
    -0.16054
    -0.13814
    -0.15036
    -0.13610
    -0.14628
    -0.13814
    -0.14221
    -0.14628
    -0.11981
    -0.13814
    -0.15850
    -0.12592
    -0.16665
    -0.17275
    -0.14221
    -0.12796
    -0.14832
    -0.12592
    -0.16257
    -0.11370
    -0.13814
    -0.13610
    -0.09537
    -0.14628
    -0.09945
    -0.12185
    -0.09334
    -0.06076
    -0.08927
    -0.10352
    -0.06687
    -0.05668
    -0.05261
    -0.07705
    -0.04854
    -0.00170
    -0.03021
    -0.05668
    -0.03021
    -0.03021
    -0.02410
    -0.07094
    -0.00578
     0.07364
     0.04310
     0.04310
     0.07160
     0.16528
     0.17342
     0.18360
     0.26302
     0.43000
     0.58883
     0.68454
     0.78228
     0.87392
     1.03275
     1.16308
     1.08570
     1.04497
     1.06533
     1.06940
     1.04497
     0.74970
    -0.42730
    -1.77534
    -3.06434
    -4.11101
    -4.11101
    -4.11101
    -4.11101
    -4.11101
    -3.20892
    -2.62449
    -3.27001
    -4.07028
    -4.11101
    -3.78723
    -2.72631
    -1.11761
     0.55218
     1.83099
     2.88988
     3.79401
     4.22775
     4.22775
     4.22775
     4.22775
     4.01190
     3.48652
     2.95301
     2.45003
     1.99390
     1.49092
     1.07959
     0.83930
     0.65399
     0.40963
     0.21618
     0.09400
     0.08586
     0.06550
     0.02477
     0.02477
     0.01866
     0.06346
     0.08179
     0.08586
     0.12048
     0.16528
     0.11640
     0.16324
     0.15102
     0.17138
     0.12659
     0.13880
     0.16528
     0.15102
     0.15509
     0.14491
     0.10826
     0.07160
     0.08179
     0.04920
     0.04106
     0.03699
    -0.00781
    -0.02003
    -0.02003
    -0.02003
    -0.06890
    -0.08316
    -0.03836
    -0.09334
    -0.05261
    -0.06483
    -0.06483
    -0.09741
    -0.05058
    -0.12796
    -0.04243
    -0.03632
    -0.10556
    -0.07501
    -0.07094
    -0.06076
    -0.10148
    -0.07705
    -0.09130
    -0.07705
    -0.08316
    -0.07705
    -0.11574
    -0.09945
    -0.12592
    -0.13610
    -0.09130
    -0.05872
    -0.11574
    -0.09945
    -0.12592
    -0.09741
    -0.10352
    -0.09945
    -0.13610
    -0.10556
    -0.09334
    -0.11166
    -0.10759
    -0.11981
    -0.10759
    -0.11574
    -0.16665
    -0.07297
    -0.10963
    -0.14832
    -0.12185
    -0.08316
    -0.08112
    -0.13203
    -0.14832
    -0.12999
    -0.09130
    -0.07705
    -0.09741
    -0.07705
    -0.10148
    -0.09945
    -0.11574
    -0.10148
    -0.05668
    -0.09334
    -0.07705
    -0.07297
    -0.04447
    -0.09945
    -0.07501
    -0.04447
    -0.10352
    -0.06483
    -0.06279
    -0.05058
    -0.07297
    -0.06279
    -0.04854
    -0.03836
     0.01051
    -0.05261
    -0.03021
    -0.04650
     0.01051
     0.00441
    -0.02614
    -0.03021
    -0.01392
     0.01255
     0.00237
     0.06550
     0.01459
     0.02273
    -0.00374
    -0.00985
     0.03291
     0.03291
     0.01255
    -0.00578
    -0.01392
    -0.01189
    -0.01392
    -0.05872
    -0.03021
    -0.03021
    -0.04243
    -0.03225
    -0.01799
     0.00033
    -0.00170
    -0.02818
     0.11640
     0.18564
     0.27524
     0.30375
     0.40149
     0.51552
     0.55829
     0.58069
     0.56643
     0.62141
     0.72934
     0.72119
     0.76803
     0.71101
     0.57865
     0.34244
     0.38724
     0.53181
     0.43814
    -0.33770
    -0.44155
     0.19989
     0.49312
    -0.37435
    -1.72851
    -1.20517
    -0.34992
    -0.24199
    -0.29901
    -0.54744
    -0.72256
    -0.76533
    -0.67776
    -0.52300
    -0.47209
    -0.30104
    -0.19312
    -0.04650
    -0.01189
    -0.02003
     0.01866
     0.03699
     0.10011
     0.16324
     0.13269
     0.14695
     0.13473
     0.17953
     0.13066
     0.19175
     0.19175
     0.17953
     0.25487
     0.28135
     0.26913
     0.26302
     0.27320
     0.33022
     0.37094
     0.40149
     0.43203
     0.41371
     0.47887
     0.43611
     0.46462
     0.50331
     0.51349
     0.48091
     0.44629
     0.47480
     0.47480
     0.36891
     0.42389
     0.34651
     0.35873
     0.33225
     0.29356
     0.27116
     0.22637
     0.19786
     0.13066
     0.14084
     0.17138
     0.13473
     0.10215
     0.12455
     0.11844
     0.06550
     0.10419
     0.06957
     0.08179
     0.10215
     0.08586
     0.07975
     0.05328
     0.07975
     0.07160
     0.06957
     0.11029
     0.04717
     0.08790
     0.05735
     0.07568
     0.05531
     0.06957
     0.07771
     0.07771
     0.07975
     0.11640
     0.07160
     0.07975
     0.05939
     0.08179
     0.06346
     0.11640
     0.07568
     0.07975
     0.04717
     0.08179
     0.08993
     0.06142
     0.06957
     0.03699
     0.06346
     0.08179
     0.04310
     0.04513
     0.02070
     0.04920
    -0.01799
     0.04106
     0.05735
     0.02477
     0.01662
     0.00237
     0.04106
     0.01255
    -0.00374
    -0.02818
     0.00441
     0.02070
     0.02273
     0.02477
    -0.02207
     0.00033
    -0.02207
    -0.00781
     0.03495
     0.00644
    -0.04243
    -0.04447
    -0.04447
    -0.06687
    -0.03225
    -0.05261
    -0.08519
    -0.09945
    -0.09334
    -0.09741
    -0.14628
    -0.13814
    -0.14628
    -0.16461
    -0.12999
    -0.18497
    -0.17072
    -0.18701
    -0.18905
    -0.19923
    -0.20330
    -0.23181
    -0.18294
    -0.19719
    -0.15646
    -0.08927
    -0.07094
     0.01051
     0.08382
     0.23858
     0.45240
     0.68047
     1.01035
     1.45427
     1.88597
     1.54998
     0.81283
    -0.59427
    -2.94216
    -4.11101
    -4.11101
    -4.11101
    -4.11101
    -1.39455
     0.34244
     0.63159
    -0.75922
    -2.05025
    -2.77925
    -2.54508
    -1.73869
    -0.34177
     1.36060
     2.74530
     3.29511
     3.75328
     4.19720
     4.14629
     3.74310
     3.03242
     2.20771
     1.39725
     0.69676
     0.14084
    -0.33362
    -0.59020
    -0.69202
    -0.75922
    -0.82845
    -0.81623
    -0.79383
    -0.74293
    -0.70220
    -0.65944
    -0.61464
    -0.57187
    -0.61871
    -0.62278
    -0.61871
    -0.60242
    -0.55355
    -0.51689
    -0.48635
    -0.36213
    -0.32548
    -0.24199
    -0.25624
    -0.10963
    -0.09130
    -0.00374
     0.02070
     0.05531
     0.06142
     0.09197
     0.09808
     0.16120
     0.18360
     0.16120
     0.14491
     0.15917
     0.14491
     0.12251
     0.10826
     0.09197
     0.09604
     0.10011
     0.05735
     0.01255
     0.00848
     0.03291
    -0.03632
    -0.03021
    -0.01189
    -0.07501
    -0.03836
    -0.09130
    -0.04447
    -0.10148
    -0.12185
    -0.09945
    -0.10148
    -0.06687
    -0.12185
    -0.09334
    -0.13406
    -0.08723
    -0.11166
    -0.15036
    -0.12592
    -0.11574
    -0.13203
    -0.17072
    -0.14628
    -0.09741
    -0.15850
    -0.14017
    -0.13610
    -0.12388
    -0.13610
    -0.09537
    -0.13610
    -0.13203
    -0.16257
    -0.14628
    -0.10963
    -0.08723
    -0.11574
    -0.12796
    -0.07094
    -0.07908
    -0.09334
    -0.10352
    -0.09130
    -0.09537
    -0.04650
    -0.08316
    -0.07297
    -0.08316
    -0.05058
    -0.11777
    -0.08316
    -0.05465
    -0.10148
    -0.09334
    -0.06687
    -0.09334
    -0.11166
    -0.13406
    -0.09945
    -0.09130
    -0.11777
    -0.08723
    -0.09130
    -0.09945
    -0.10759
    -0.12999
    -0.10556
    -0.06890
    -0.10759
    -0.09537
    -0.06279
    -0.07705
    -0.04243
    -0.07501
    -0.10963
    -0.03836
    -0.06076
    -0.02614
    -0.09334
    -0.11370
    -0.09130
    -0.12592
    -0.07501
    -0.09334
    -0.11981
    -0.13610
    -0.17072
    -0.16868
    -0.13814
    -0.18294
    -0.25624
    -0.27864
    -0.29290
    -0.24606
    -0.31733
    -0.32752
    -0.39471
    -0.45377
    -0.58409
    -0.58613
    -0.61260
    -0.53115
    -0.32141
    -0.04447
     0.84744
     2.67403
     4.22775
     4.22775
     4.22775
     4.22775
     3.70237
     3.03446
     2.71068
     2.02851
     1.81470
     0.95741
     0.03699
     1.42983
     1.12642
     0.19582
    -1.70815
    -3.42477
    -4.11101
    -4.11101
    -4.11101
    -4.11101
    -4.03567
    -3.43902
    -2.80369
    -2.14799
    -1.54524
    -1.02801
    -0.55762
    -0.24403
     0.00441
     0.17546
     0.19582
     0.14491
     0.10215
     0.01255
    -0.00374
    -0.03836
    -0.00578
    -0.04243
    -0.03836
    -0.04854
    -0.01799
    -0.01799
    -0.00985
     0.03291
     0.04513
     0.04717
     0.04513
     0.08790
     0.09604
     0.07160
     0.06346
     0.11844
     0.11437
     0.09604
     0.10011
     0.09604
     0.07568
     0.05531
     0.13677
     0.11233
     0.07771
     0.05328
     0.09808
     0.11640
     0.09197
     0.02273
     0.06142
     0.08586
     0.04920
     0.08382
     0.06957
     0.03699
     0.04106
     0.02681
     0.06142
     0.06346
     0.06550
     0.01255
     0.04920
     0.04920
     0.00441
     0.06346
     0.03902
     0.04310
     0.06753
     0.05328
     0.04920
     0.00848
     0.01051
     0.01662
     0.01866
     0.04513
     0.03088
     0.04513
     0.02681
     0.02477
     0.01866
     0.00237
    -0.00578
    -0.01596
     0.00848
    -0.00781
    -0.02410
    -0.01799
    -0.02818
     0.00644
    -0.05261
    -0.05261
    -0.03428
    -0.04243
    -0.04039
    -0.09334
    -0.08112
    -0.09334
    -0.07908
    -0.09130
    -0.05465
    -0.06279
    -0.10352
    -0.05872
    -0.09945
    -0.09945
    -0.10148
    -0.09537
    -0.04039
    -0.09945
    -0.10963
    -0.06890
    -0.07705
    -0.08316
    -0.07297
    -0.10963
    -0.04243
    -0.08723
    -0.02207
    -0.11166
    -0.07908
    -0.05261
    -0.07705
    -0.05465
    -0.01392
    -0.02410
    -0.11777
    -0.06076
    -0.04447
    -0.00170
    -0.04447
    -0.02818
    -0.05261
    -0.02003
     0.02070
    -0.00578
     0.02477
     0.03699
     0.00237
     0.01866
     0.00644
     0.04310
    -0.01392
    -0.02410
    -0.00374
     0.00644
    -0.00374
    -0.02410
    -0.05668
    -0.08927
    -0.06687
    -0.12185
    -0.15239
    -0.11574
    -0.14628
    -0.08927
     0.01459
     0.12862
     0.33022
     0.53996
     0.96962
     1.67012
     2.58443
     3.54965
     4.22775
     4.22775
     3.10777
     0.94926
    -0.62075
    -1.58393
    -1.13594
    -0.22163
     0.19378
    -0.03225
    -0.74904
    -1.87920
    -3.46753
    -4.11101
    -4.11101
    -4.11101
    -4.11101
    -3.70171
    -2.96049
    -2.17243
    -1.51266
    -0.88751
    -0.28068
     0.22026
     0.58272
     0.87188
     0.99610
     1.04904
     1.07959
     1.09180
     1.02257
     0.97777
     0.91872
     0.78636
     0.74970
     0.59087
     0.49923
     0.39131
     0.37298
     0.25691
     0.23858
     0.26098
     0.26098
     0.19989
     0.18564
     0.21415
     0.14491
     0.14491
     0.11640
     0.07975
     0.09400
     0.12048
     0.05124
     0.08382
     0.03495
     0.02477
     0.04310
     0.05328
     0.09400
     0.07568
     0.05124
     0.03291
     0.07160
     0.04513
     0.05328
     0.04920
     0.05939
     0.07160
     0.06550
     0.03495
     0.07160
     0.06346
    -0.00374
     0.00237
     0.06753
     0.03699
    -0.02818
     0.00237
    -0.02410
    -0.02207
    -0.01799
    -0.06279
     0.00441
    -0.04447
    -0.06687
    -0.06687
    -0.06890
    -0.07908
    -0.07297
    -0.04447
    -0.05872
    -0.08112
    -0.08927
    -0.07705
    -0.05261
    -0.05261
    -0.10352
    -0.09334
    -0.08927
    -0.04243
    -0.08112
    -0.06076
    -0.08927
    -0.06890
    -0.11166
    -0.08723
    -0.06279
    -0.05465
    -0.09741
    -0.07094
    -0.08112
    -0.10148
    -0.07908
    -0.08927
    -0.08316
    -0.06483
    -0.05058
    -0.09741
    -0.04854
    -0.08723
    -0.09130
    -0.11370
    -0.08112
    -0.08723
    -0.05465
    -0.10352
    -0.06687
    -0.07908
    -0.08112
    -0.09945
    -0.12796
    -0.10352
    -0.09741
    -0.09537
    -0.05872
    -0.08723
    -0.08316
    -0.10148
    -0.06076
    -0.05261
    -0.06279
    -0.09334
    -0.08927
    -0.06890
    -0.05261
    -0.09741
    -0.09741
    -0.06687
    -0.03632
    -0.03021
    -0.03836
    -0.08316
    -0.07501
    -0.03632
    -0.01189
    -0.01392
    -0.03632
    -0.01189
    -0.00985
     0.03495
     0.00848
     0.01662
     0.06753
     0.05328
     0.06346
     0.07771
     0.06753
     0.09400
     0.08586
     0.06346
     0.04513
     0.20193
     0.59901
     1.43594
     2.49076
     3.36434
     3.64943
     3.53336
     3.57001
     4.22775
     4.22775
     4.22775
     4.22775
     4.22775
     3.83881
     2.43985
     0.13066
    -1.05245
    -1.85272
    -1.63076
    -1.28255
    -2.14799
    -3.86461
    -4.11101
    -4.11101
    -4.11101
    -4.11101
    -4.11101
    -4.11101
    -4.11101
    -4.11101
    -3.17023
    -2.14596
    -1.31717
    -0.50060
     0.05531
     0.42389
     0.66621
     0.93704
     1.07959
     1.02053
     0.98795
     1.00831
     0.94112
     0.92686
     0.78839
     0.72934
     0.66621
     0.62549
     0.50738
     0.45240
     0.38927
     0.34854
     0.36076
     0.31596
     0.30578
     0.27320
     0.24062
     0.25284
     0.25895
     0.28949
     0.26506
     0.24876
     0.22433
     0.22840
     0.19175
     0.23044
     0.24062
     0.20193
     0.20397
     0.17546
     0.17138
     0.13269
     0.13473
     0.15509
     0.19989
     0.18564
     0.16528
     0.14288
     0.16731
     0.16731
     0.15102
     0.15102
     0.17953
     0.18768
     0.15509
     0.17749
     0.16528
     0.15713
     0.16120
     0.10419
     0.13066
     0.08790
     0.11844
     0.10419
     0.06142
     0.03291
     0.08790
     0.04310
     0.07364
     0.03088
     0.03495
    -0.02003
     0.05328
     0.01662
     0.01459
    -0.00781
    -0.01189
     0.01051
     0.04106
     0.00644
    -0.00985
    -0.02207
     0.00033
    -0.02818
    -0.00985
     0.02070
    -0.02003
    -0.02207
    -0.01189
    -0.00170
     0.01866
    -0.04854
     0.01255
     0.00033
    -0.00170
     0.04310
    -0.01189
    -0.02410
     0.00237
    -0.03632
     0.01255
     0.02273
     0.02477
     0.02273
     0.03495
     0.00237
    -0.01189
     0.00441
    -0.03428
     0.02070
     0.02681
     0.01866
    -0.01799
     0.01255
     0.00644
    -0.02614
    -0.04854
     0.01866
    -0.01799
    -0.06687
    -0.08316
    -0.04447
    -0.06483
    -0.13406
    -0.16054
    -0.17479
    -0.14017
    -0.21145
    -0.23384
    -0.29493
    -0.37842
    -0.39064
    -0.47617
    -0.48839
    -0.66555
    -0.76940
    -0.72867
    -0.56373
    -0.44562
    -0.17886
     0.43814
     1.63347
     3.92841
     4.22775
     4.22775
     4.22775
     3.82659
     2.68421
     2.49891
     2.38894
     1.47260
     0.24469
     0.75377
     0.42185
    -0.45784
    -1.42713
    -2.60413
    -3.76891
    -4.11101
    -4.11101
    -4.11101
    -4.11101
    -4.11101
    -4.11101
    -3.64266
    -2.65911
    -1.75498
    -0.86103
    -0.21959
     0.21007
     0.38316
     0.66825
     0.92483
     1.05311
     1.12846
     1.04293
     0.78228
     0.63159
     0.51349
     0.44629
     0.38927
     0.25080
     0.19378
     0.16731
     0.16324
     0.16120
     0.14288
     0.10011
     0.10011
     0.03495
     0.06753
     0.05531
     0.16935
     0.21415
     0.19175
     0.23247
     0.18157
     0.19378
     0.18768
     0.16731
     0.14288
     0.24062
     0.21822
     0.29356
     0.30171
     0.32207
     0.33633
     0.37094
     0.35669
     0.38927
     0.37094
     0.37094
     0.35058
     0.36280
     0.35262
     0.32411
     0.32411
     0.30985
     0.22637
     0.26709
     0.19989
     0.14491
     0.14288
     0.16120
     0.11844
     0.11029
     0.09604
     0.10419
     0.09197
     0.05328
     0.04920
     0.11640
     0.07364
     0.08179
     0.07364
     0.09808
     0.05531
     0.05328
     0.04106
     0.03088
     0.05735
     0.07975
     0.05735
     0.01051
     0.04513
     0.01866
    -0.03632
     0.04310
     0.01866
    -0.03428
    -0.00985
     0.00033
    -0.03225
    -0.03428
    -0.00374
    -0.05261
    -0.02207
    -0.01799
    -0.01799
    -0.03428
    -0.05668
    -0.03225
    -0.08112
    -0.02207
    -0.03632
    -0.05668
    -0.09741
    -0.06890
    -0.04243
    -0.05261
    -0.09334
    -0.06687
    -0.09334
    -0.07501
    -0.10352
    -0.08316
    -0.06687
    -0.06076
    -0.11574
    -0.08316
    -0.07094
    -0.06687
    -0.05465
    -0.11370
    -0.08927
    -0.06687
    -0.11574
    -0.11981
    -0.07705
    -0.10352
    -0.09945
    -0.12185
    -0.11370
    -0.10556
    -0.14017
    -0.10759
    -0.05668
    -0.07297
    -0.04039
    -0.08316
    -0.01799
    -0.06076
    -0.02207
     0.00644
    -0.00374
     0.00848
     0.05328
     0.04717
     0.03291
    -0.00170
    -0.01189
    -0.01596
     0.00848
     0.03902
     0.00237
     0.03291
     0.02884
     0.07364
     0.08993
     0.19378
     0.24062
     0.30375
     0.22433
     0.29967
     0.82505
     2.16495
     3.50282
     3.59038
     2.57425
     1.13049
     0.32818
     0.49312
     0.51552
     1.22417
     1.38096
     0.50941
    -1.26015
    -2.30479
    -2.64078
    -2.60820
    -2.38624
    -2.45548
    -2.68151
    -3.22114
    -3.50622
    -3.38811
    -3.03583
    -2.56340
    -1.75294
    -0.77143
    -0.22163
     0.00848
     0.32615
     0.55625
     0.72934
     0.84541
     0.87188
     0.81486
     0.80265
     0.64992
     0.46665
     0.42593
     0.38113
     0.23044
     0.05939
    -0.04447
    -0.20330
    -0.34788
    -0.39471
    -0.32752
    -0.32344
    -0.37639
    -0.37435
    -0.36010
    -0.38657
    -0.35806
    -0.33362
    -0.24606
    -0.21348
    -0.17479
    -0.11370
    -0.07501
    -0.03021
     0.03291
     0.04310
     0.10419
     0.13880
     0.20397
     0.23247
     0.27524
     0.27727
     0.32004
     0.28746
     0.34244
     0.32818
     0.31393
     0.30985
     0.37298
     0.37298
     0.32818
     0.28135
     0.29153
     0.25895
     0.30578
     0.28949
     0.27727
     0.25487
     0.29967
     0.21415
     0.20804
     0.22026
     0.18157
     0.20397
     0.25487
     0.24673
     0.22026
     0.24673
     0.21007
     0.19989
     0.19989
     0.24673
     0.22433
     0.19989
     0.20193
     0.19582
     0.19786
     0.20193
     0.22840
     0.16731
     0.16324
     0.14288
     0.13880
     0.10622
     0.10622
     0.09400
     0.06550
     0.03699
     0.00033
     0.03902
     0.03495
     0.01051
    -0.06483
    -0.03225
    -0.01189
    -0.05058
    -0.04039
    -0.04650
    -0.02614
    -0.05668
    -0.08723
    -0.05465
    -0.06279
    -0.05261
    -0.05872
    -0.06076
    -0.07908
    -0.05872
    -0.05872
    -0.09537
    -0.07297
    -0.13406
    -0.12592
    -0.11981
    -0.11166
    -0.12388
    -0.17479
    -0.15036
    -0.16054
    -0.14628
    -0.19719
    -0.17275
    -0.20330
    -0.20330
    -0.10352
    -0.10148
    -0.03225
    -0.03632
     0.00644
     0.13473
     0.28949
     0.57458
     0.70287
     0.88410
     1.07348
     1.39318
     1.53776
     1.40336
     1.17733
     1.27304
     1.22009
     1.17122
     1.23842
     0.77414
     0.50534
     0.08586
    -0.20737
    -0.62075
    -0.77347
    -0.55558
    -0.74904
    -1.10539
    -1.52488
    -2.19279
    -2.86885
    -3.02158
    -2.82812
    -2.68762
    -2.05636
    -1.85069
    -1.78145
    -1.74480
    -1.89141
    -1.97287
    -1.78553
    -1.56357
    -1.34975
    -1.00154
    -0.62889
    -0.33770
     0.08179
     0.32004
     0.47683
     0.46869
     0.50941
     0.79043
     0.87188
     0.96148
     0.96759
     1.02053
     0.95130
     0.89632
     0.79246
     0.72119
     0.70490
     0.60512
     0.53181
     0.45036
     0.37705
     0.26913
     0.15306
     0.11844
     0.03291
    -0.04447
    -0.00985
    -0.03632
    -0.04447
    -0.09130
    -0.10963
    -0.02410
     0.02070
     0.02477
     0.04717
     0.03699
     0.06550
     0.06753
     0.07771
     0.12251
     0.16731
     0.11233
     0.11029
     0.11029
     0.13473
     0.10622
     0.06753
     0.03291
     0.00237
     0.00237
    -0.04039
    -0.05058
    -0.02614
    -0.12185
    -0.17275
    -0.11777
    -0.09945
    -0.12388
    -0.12185
    -0.05261
    -0.03225
    -0.08927
    -0.07908
    -0.03021
     0.01255
     0.00237
     0.07364
     0.11233
     0.10419
     0.12455
     0.11437
     0.09400
     0.15509
     0.15102
     0.14695
     0.17953
     0.15306
     0.12048
     0.12048
     0.14288
     0.19175
     0.16120
     0.11233
     0.11640
     0.08586
     0.10419
     0.04513
     0.10622
     0.06957
     0.06550
     0.05124
     0.06753
     0.06753
     0.04920
     0.04106
     0.05939
     0.02070
     0.02681
     0.08179
     0.04513
     0.04106
     0.00644
     0.04717
     0.03902
     0.05328
     0.08993
     0.01459
     0.03902
     0.06142
     0.03699
     0.09808
     0.03088
    -0.01189
     0.02070
     0.07364
     0.09400
     0.04513
     0.00033
     0.00441
    -0.00985
     0.03291
     0.03495
     0.03088
    -0.04650
    -0.03428
    -0.04447
    -0.05668
    -0.05668
    -0.08112
    -0.08112
    -0.03428
     0.01255
     0.04106
     0.15917
     0.40760
     0.71305
     1.26286
     1.91652
     2.46836
     2.47854
     1.67216
     0.42389
    -0.86307
    -1.82422
    -2.24981
    -1.15630
    -0.04854
     0.13473
    -0.23384
    -1.18277
    -2.21519
    -3.00529
    -3.27001
    -3.20281
    -2.72834
    -2.12152
    -1.54117
    -1.06670
    -0.51079
     0.10011
     0.38724
     0.56643
     0.76192
     0.79654
     0.97573
     1.04090
     1.13049
     1.12439
     1.11420
     1.00831
     0.94926
     0.82097
     0.82505
     0.74156
     0.68657
     0.58069
     0.48905
     0.44222
     0.41778
     0.36484
     0.31189
     0.29560
     0.19786
     0.15917
     0.08790
     0.11029
     0.09197
     0.06346
     0.04513
     0.03291
     0.05735
     0.04717
     0.06346
    -0.02614
     0.00033
     0.05328
     0.07160
     0.06550
     0.02273
    -0.03225
    -0.00170
     0.00237
     0.01459
    -0.01392
    -0.01189
    -0.05668
    -0.05872
    -0.05465
    -0.04243
    -0.04243
    -0.10759
    -0.12999
    -0.11777
    -0.11777
    -0.11981
    -0.12999
    -0.10556
    -0.13610
    -0.14832
    -0.09741
    -0.11370
    -0.10963
    -0.10556
    -0.10556
    -0.09334
    -0.06483
    -0.05668
    -0.01189
    -0.03428
    -0.03632
    -0.00578
     0.00033
     0.03495
     0.01255
     0.02884
     0.01051
     0.01459
     0.03291
     0.01051
    -0.00578
    -0.03225
    -0.05465
    -0.01189
     0.00237
     0.00644
    -0.00985
    -0.01596
    -0.04447
    -0.01596
    -0.03021
    -0.03836
     0.04717
     0.00441
    -0.00578
     0.03088
     0.09808
     0.08586
     0.06142
     0.03699
     0.05939
     0.09197
     0.05939
     0.10011
     0.05531
     0.00644
     0.01866
     0.03088
     0.05939
     0.06346
     0.03291
     0.02273
     0.04717
     0.02273
     0.00644
     0.02273
     0.04106
     0.06142
     0.05735
     0.10215
     0.10215
     0.09604
     0.06957
     0.09604
     0.11640
     0.16935
     0.14898
     0.17138
     0.16528
     0.16120
     0.13066
     0.22637
     0.16120
     0.20397
     0.17953
     0.19378
     0.22840
     0.19582
     0.18564
     0.18360
     0.17749
     0.21007
     0.22840
     0.22433
     0.21211
     0.17342
     0.19582
     0.18768
     0.16935
     0.22229
     0.22229
     0.20804
     0.20600
     0.16935
     0.16528
     0.21415
     0.13269
     0.16324
     0.18564
     0.18360
     0.17138
     0.12455
     0.14898
     0.12251
     0.11233
     0.09604
     0.13677
     0.14084
     0.09197
     0.05531
     0.04920
     0.05735
    -0.02614
    -0.00170
     0.00848
    -0.02207
    -0.09334
    -0.06890
    -0.09741
    -0.13203
    -0.20126
    -0.25217
    -0.30308
    -0.41915
    -0.45377
    -0.50264
    -0.53929
    -0.73478
    -0.80605
    -0.03225
     1.94502
     4.19517
     4.22775
     4.22775
     3.59038
     3.01002
     3.02835
     2.39505
     1.84525
     2.28713
     2.42356
     2.31767
     1.60292
     0.15306
    -0.02818
     0.30171
     0.75581
    -0.89565
    -3.27612
    -3.92163
    -3.94607
    -3.65691
    -3.35553
    -2.98696
    -2.78740
    -2.10523
    -1.80385
    -2.11337
    -2.54915
    -2.11745
    -1.72036
    -1.59411
    -1.62058
    -1.58189
    -1.53506
    -1.35382
    -1.16037
    -0.87121
    -0.47006
    -0.12592
     0.22229
     0.50534
     0.72323
     0.77617
     0.83726
     0.88410
     0.81283
     0.64788
     0.60919
     0.53996
     0.45851
     0.36076
     0.34651
     0.25691
     0.22637
     0.18157
     0.10622
     0.12455
     0.09604
     0.12048
     0.06346
     0.01459
     0.04717
     0.01255
    -0.02207
    -0.03428
    -0.01596
    -0.06890
    -0.04243
     0.00644
     0.08179
     0.08586
     0.01255
     0.05328
     0.04106
     0.09400
     0.08586
     0.13880
     0.12862
     0.11233
     0.15509
     0.24266
     0.27320
     0.21822
     0.17138
     0.24876
     0.20804
     0.17342
     0.13269
     0.13473
     0.12659
     0.15102
     0.11437
     0.13677
     0.09604
     0.07160
     0.04106
     0.07364
     0.03495
     0.04513
     0.03088
     0.02070
    -0.01596
    -0.03428
    -0.04854
    -0.06687
    -0.00170
    -0.06076
    -0.08519
    -0.06890
    -0.06076
    -0.07705
    -0.08519
    -0.08723
    -0.07705
    -0.11166
    -0.05668
    -0.06279
    -0.07908
    -0.10759
    -0.07908
    -0.10556
    -0.07297
    -0.04650
    -0.09537
    -0.08927
    -0.09945
    -0.08927
    -0.08519
    -0.05668
    -0.08927
    -0.10352
    -0.07908
    -0.08927
    -0.06279
    -0.07501
    -0.11166
    -0.12185
    -0.07908
    -0.07705
    -0.00170
    -0.02207
    -0.07501
    -0.07705
    -0.02410
    -0.05668
    -0.00374
     0.00848
     0.01255
    -0.00781
    -0.02818
     0.08179
     0.00848
    -0.00170
     0.03291
     0.00441
     0.03088
     0.02070
     0.02070
     0.01051
    -0.02614
    -0.06687
    -0.04243
    -0.02207
    -0.06687
    -0.10556
    -0.14832
    -0.16054
    -0.15036
    -0.18905
    -0.22366
    -0.22977
    -0.23181
    -0.22977
    -0.10352
    -0.00170
     0.15102
     0.31189
     0.51145
     0.56643
     0.66214
     0.65399
     0.70287
     0.97777
     0.99813
     1.34024
     1.32191
     1.36467
     1.19973
     0.45036
     0.02884
     0.02681
     0.18768
     0.59290
     1.22417
     1.52758
     1.63143
     2.17920
     1.84932
    -0.15239
    -0.51486
    -0.51079
    -0.54133
    -0.79587
    -0.14425
     0.14084
     0.11029
    -0.54133
    -1.73462
    -1.82625
    -1.89752
    -1.89549
    -1.96065
    -2.05228
    -1.84458
    -1.55542
    -1.13390
    -0.77143
    -0.48431
    -0.15239
     0.04920
     0.15713
     0.09400
     0.02477
    -0.00781
    -0.00170
    -0.06483
    -0.09945
    -0.20737
    -0.26846
    -0.40897
    -0.62482
    -0.61260
    -0.53929
    -0.53929
    -0.50468
    -0.39064
    -0.21348
    -0.09537
     0.02884
     0.15713
     0.25284
     0.33633
     0.35262
     0.36891
     0.38113
     0.33836
     0.27320
     0.21822
     0.13473
     0.12862
     0.02477
     0.10011
     0.06957
     0.09197
     0.10215
     0.13677
     0.21415
     0.15509
     0.19582
     0.26302
     0.27727
     0.28949
     0.30578
     0.32411
     0.32207
     0.29967
     0.30578
     0.33022
     0.37909
     0.31596
     0.26302
     0.19989
     0.18564
     0.17138
     0.11640
     0.14491
     0.09808
     0.06957
     0.07771
     0.06753
     0.06346
     0.04513
     0.00441
     0.02884
     0.03699
     0.06550
     0.05328
     0.01662
     0.01051
     0.04106
     0.04310
     0.10826
     0.09604
     0.03088
     0.02884
     0.05328
     0.05939
     0.05124
     0.05939
     0.04920
     0.05531
     0.05531
     0.06142
     0.05939
     0.06957
     0.03291
     0.01662
     0.01051
     0.05939
     0.04717
     0.03088
     0.03291
     0.02884
     0.01459
     0.03088
     0.02273
     0.00644
    -0.00170
     0.04106
    -0.00170
    -0.02207
    -0.01596
    -0.02003
    -0.07501
    -0.01596
    -0.03836
    -0.03021
    -0.06076
    -0.08112
    -0.09130
    -0.11166
    -0.14221
    -0.17275
    -0.17683
    -0.22366
    -0.21145
    -0.23588
    -0.30104
    -0.34788
    -0.46395
    -0.53115
    -0.60038
    -0.71035
    -0.83252
    -0.79994
    -0.55762
     0.37502
     1.21806
     1.64161
     1.55405
     1.37282
     1.32802
     1.06126
     1.15086
     1.07755
     1.72510
     2.10997
     2.81454
     4.22571
     3.99764
     1.88190
    -0.16665
    -0.37639
    -0.53522
    -0.05058
     0.15306
    -0.12388
    -1.12779
    -3.47771
    -3.64062
    -2.94827
    -3.00529
    -3.06841
    -2.91976
    -2.99918
    -3.34535
    -3.30055
    -2.99510
    -2.43715
    -1.93010
    -1.35790
    -0.95063
    -0.44766
    -0.06483
     0.15917
     0.50534
     0.84541
     0.99406
     0.96962
     0.89835
     0.77821
     0.68861
     0.64585
     0.49923
     0.43000
     0.28542
     0.12659
     0.11437
    -0.02818
    -0.04039
    -0.06687
    -0.07705
    -0.13203
    -0.15239
    -0.13406
    -0.04039
     0.01051
     0.05124
     0.12862
     0.08586
     0.13269
     0.07771
     0.12455
     0.07568
     0.10826
     0.13269
     0.12251
     0.12455
     0.09604
     0.14695
     0.07975
     0.08382
     0.08790
    -0.00170
     0.04310
     0.03088
    -0.00985
     0.01255
    -0.08112
    -0.11370
    -0.08316
    -0.04447
    -0.11370
    -0.12592
    -0.18090
    -0.12592
    -0.09537
    -0.08112
    -0.02818
     0.03495
     0.02070
     0.08993
     0.13473
     0.14695
     0.13880
     0.17546
     0.14898
     0.20397
     0.28135
     0.31800
     0.30985
     0.29764
     0.23858
     0.24266
     0.25080
     0.25691
     0.20600
     0.17749
     0.18768
     0.21211
     0.17546
     0.18564
     0.10011
     0.11844
     0.11640
     0.07364
     0.08790
     0.10419
     0.04106
     0.00237
     0.02884
     0.05328
     0.02884
     0.00848
     0.02884
     0.01662
     0.01459
     0.03088
     0.03902
     0.01662
    -0.00781
     0.01459
     0.02477
     0.03088
     0.02273
     0.03088
    -0.01189
     0.06142
     0.10419
     0.05939
     0.03902
     0.04717
     0.03291
     0.05531
     0.05124
     0.02884
     0.05328
     0.13473
     0.07771
     0.04717
     0.02884
     0.07568
     0.06142
     0.06550
     0.04513
     0.05939
     0.06346
     0.08382
     0.07364
     0.05939
     0.02884
     0.08586
     0.07364
     0.08993
     0.06142
     0.05328
     0.06550
     0.04717
     0.01255
     0.04920
     0.07364
     0.03291
     0.01866
    -0.00170
     0.04513
     0.03291
     0.02477
    -0.03632
    -0.01392
    -0.04243
    -0.02207
    -0.02207
    -0.07501
    -0.05058
    -0.09741
    -0.05872
    -0.00170
    -0.10148
    -0.09741
    -0.10148
    -0.06483
     0.01255
     0.07160
     0.07364
     0.08790
     0.07160
    -0.10759
    -0.28475
    -0.36824
    -0.40082
    -0.49653
    -0.59631
    -0.89158
    -0.65536
    -0.17275
     1.26693
     3.88361
     4.22775
     4.22775
     1.53165
    -1.82422
    -3.66506
    -2.81794
    -0.54948
     1.39929
     2.30342
     1.53572
    -0.09945
    -1.35179
    -2.38013
    -3.08877
    -3.47771
    -3.37590
    -3.07656
    -2.63875
    -2.05839
    -1.41899
    -0.87732
    -0.49857
    -0.11166
     0.17342
     0.29356
     0.42185
     0.46665
     0.44425
     0.47683
     0.41982
     0.37502
     0.33022
     0.30578
     0.29560
     0.24876
     0.18157
     0.20600
     0.23247
     0.21007
     0.20600
     0.15713
     0.15509
     0.15102
     0.16935
     0.20397
     0.20193
     0.16731
     0.19175
     0.17342
     0.20804
     0.21007
     0.18360
     0.19378
     0.20193
     0.23044
     0.23247
     0.28949
     0.31596
     0.30375
     0.27931
     0.28135
     0.37298
     0.34244
     0.34244
     0.38113
     0.36891
     0.35262
     0.37502
     0.35465
     0.38113
     0.34244
     0.35669
     0.32004
     0.34854
     0.31393
     0.23247
     0.25487
     0.30782
     0.22637
     0.20193
     0.17546
     0.08790
     0.03699
     0.05124
     0.00237
     0.00441
    -0.03225
    -0.12796
    -0.17275
    -0.20534
    -0.22570
    -0.21755
    -0.23792
    -0.23792
    -0.25217
    -0.24606
    -0.28068
    -0.26235
    -0.25014
    -0.25014
    -0.23588
    -0.21552
    -0.18497
    -0.11166
    -0.10556
    -0.17886
    -0.11166
    -0.10759
    -0.03632
    -0.01189
    -0.02003
    -0.07705
    -0.00985
     0.02273
     0.04310
     0.03495
     0.02884
    -0.00170
     0.05531
     0.06957
     0.10622
     0.06957
     0.04717
     0.04717
     0.02681
     0.06753
     0.08790
     0.06550
     0.05531
     0.08382
     0.11844
     0.09400
     0.09197
     0.10826
     0.12455
     0.10826
     0.15306
     0.15306
     0.18971
     0.19582
     0.18971
     0.24876
     0.34040
     0.34854
     0.37909
     0.40760
     0.44425
     0.43407
     0.37298
     0.27727
     0.38927
     0.41371
     0.44018
     0.37298
     0.27931
     0.10826
     0.00237
    -0.00781
    -0.00374
    -0.13610
    -0.26235
    -0.22163
    -0.19312
    -0.21348
    -0.20330
    -0.17683
    -0.15646
    -0.18905
    -0.24199
    -0.26032
    -0.32955
    -0.33159
    -0.21145
    -0.18294
    -0.15443
    -0.17683
    -0.24810
    -0.29697
    -0.30512
    -0.38657
    -0.47617
    -0.50875
    -0.51486
    -0.51282
    -0.53115
    -0.45784
    -0.43340
    -0.22366
     0.23247
     0.58476
     0.96555
     1.07959
     0.92686
     0.99406
     0.78636
     0.77210
     0.22637
     0.24266
     0.32615
     0.47887
     0.18360
     0.75377
     1.68234
     1.98779
     0.81079
    -1.34975
    -1.75294
    -1.14612
    -0.72053
    -0.28475
     0.01255
     0.10622
     0.17749
     0.23655
     0.05328
    -0.14221
    -0.33973
    -0.34584
    -0.17479
    -0.05668
     0.07160
     0.11844
     0.11640
     0.19582
     0.18768
     0.15917
     0.12455
     0.06550
     0.03495
    -0.00781
    -0.05058
    -0.10148
    -0.13203
    -0.15239
    -0.16461
    -0.24606
    -0.24810
    -0.27661
    -0.32955
    -0.33566
    -0.33362
    -0.34584
    -0.35602
    -0.35806
    -0.35806
    -0.38861
    -0.43951
    -0.39471
    -0.37435
    -0.35602
    -0.36824
    -0.37842
    -0.38453
    -0.36824
    -0.37435
    -0.34177
    -0.34584
    -0.33159
    -0.37435
    -0.32141
    -0.28475
    -0.31326
    -0.33973
    -0.30308
    -0.29290
    -0.24606
    -0.26846
    -0.22366
    -0.24199
    -0.24199
    -0.25217
    -0.17683
    -0.12999
    -0.13814
    -0.14425
    -0.14628
    -0.12592
    -0.10963
    -0.09334
    -0.13406
    -0.16257
    -0.10556
    -0.07908
    -0.07094
    -0.08723
    -0.12796
    -0.14628
    -0.15443
    -0.09334
    -0.09945
    -0.13610
    -0.15036
    -0.14628
    -0.15443
    -0.15443
    -0.14832
    -0.14832
    -0.12796
    -0.14628
    -0.10352
    -0.13814
    -0.15850
    -0.12185
    -0.15036
    -0.11166
    -0.10963
    -0.07094
    -0.08316
    -0.06076
    -0.06890
    -0.08316
    -0.05872
    -0.04447
     0.02477
    -0.00170
    -0.00170
    -0.02003
     0.00848
     0.08382
     0.06957
     0.07160
     0.05531
     0.02681
     0.01866
     0.04513
     0.02273
     0.05735
    -0.02003
    -0.02818
    -0.00578
    -0.03428
    -0.05872
    -0.12185
    -0.18905
    -0.21755
    -0.20534
    -0.20330
    -0.19515
    -0.20534
    -0.22774
    -0.24403
    -0.19923
    -0.15646
    -0.10352
     0.01255
     0.21618
     0.43407
     0.65603
     0.80672
     1.16715
     1.24453
     1.39318
     1.51740
     1.62532
     1.32598
     0.83523
     0.86577
     0.70287
     0.45036
     0.41982
     0.19378
    -0.06483
    -0.16461
    -0.29493
    -0.50060
    -1.07281
    -1.40473
    -1.67353
    -1.62466
    -1.34568
    -1.21943
    -1.10336
    -0.89158
    -0.63704
    -0.48635
    -0.39879
    -0.37028
    -0.27457
    -0.19108
    -0.09334
    -0.00781
     0.06142
     0.18360
     0.20193
     0.18971
     0.26302
     0.19378
     0.21822
     0.20804
     0.18360
     0.16324
     0.12862
     0.10215
     0.06957
     0.08790
     0.05328
     0.04106
    -0.01392
    -0.03836
    -0.02410
    -0.02614
    -0.03836
    -0.03836
    -0.07705
    -0.07705
    -0.09741
    -0.06076
    -0.04243
    -0.08723
    -0.07908
    -0.07297
    -0.04854
    -0.01596
    -0.02410
    -0.03021
    -0.02818
    -0.01799
    -0.02003
     0.01866
     0.02884
     0.02681
    -0.01392
     0.02273
     0.06550
     0.09604
     0.01662
     0.01255
     0.02681
     0.03291
     0.04920
     0.07975
     0.05124
     0.01662
    -0.02003
     0.07771
     0.07975
     0.05735
     0.04717
     0.02681
     0.03291
    -0.00374
     0.03088
     0.03088
     0.03902
     0.02273
     0.01459
     0.03495
     0.01866
     0.03495
    -0.02410
    -0.04854
     0.00237
     0.00237
    -0.03021
     0.00237
    -0.02003
    -0.03836
    -0.07908
    -0.02818
    -0.03632
    -0.02003
    -0.03428
    -0.03428
    -0.05872
    -0.05058
    -0.02614
    -0.09334
    -0.02614
    -0.05872
    -0.05058
    -0.03836
    -0.02410
    -0.07908
    -0.06076
    -0.05058
    -0.05872
    -0.03428
    -0.07705
    -0.05872
    -0.08927
    -0.08112
    -0.07501
    -0.07705
    -0.03225
    -0.05465
    -0.08927
    -0.05261
    -0.07501
    -0.04447
    -0.06076
    -0.08723
    -0.10352
    -0.08112
    -0.05261
    -0.04854
    -0.07501
    -0.08112
    -0.09334
    -0.11166
    -0.12388
    -0.05261
    -0.09537
    -0.12592
    -0.16665
    -0.11981
    -0.09334
    -0.10352
    -0.15443
    -0.18497
    -0.10963
    -0.08112
    -0.12388
    -0.13203
    -0.11574
    -0.09537
    -0.04447
     0.24876
     0.44832
     0.80265
     1.24046
     1.84117
     2.97948
     4.03633
     3.96302
     2.93468
     1.98575
     0.50127
    -1.43731
    -2.18465
    -1.92807
     0.36076
     1.89615
     0.87595
    -0.41915
    -2.11948
    -3.43699
    -4.06010
    -3.91756
    -3.51233
    -3.01139
    -2.38421
    -1.69593
    -1.10132
    -0.60446
    -0.25014
     0.02884
     0.23247
     0.32615
     0.38927
     0.40149
     0.36076
     0.34854
     0.33022
     0.32411
     0.22229
     0.18971
     0.17546
     0.18564
     0.15102
     0.14491
     0.14491
     0.11437
     0.08586
     0.08382
     0.08586
     0.10622
     0.07364
     0.08179
     0.14084
     0.12251
     0.13066
     0.10622
     0.11029
     0.14084
     0.11233
     0.19378
     0.17749
     0.24469
     0.21007
     0.23858
     0.26709
     0.30375
     0.35058
     0.31189
     0.28949
     0.40963
     0.38724
     0.39538
     0.43611
     0.45647
     0.49312
     0.47072
     0.50738
     0.59901
     0.55014
     0.59901
     0.53792
     0.58069
     0.57458
     0.62141
     0.64178
     0.60919
     0.62345
     0.62752
     0.59698
     0.66418
     0.65603
     0.62956
     0.58680
     0.62345
     0.57050
     0.65807
     0.62752
     0.60309
     0.64788
     0.63159
     0.57458
     0.59290
     0.60919
     0.57661
     0.53996
     0.56643
     0.58272
     0.58680
     0.53589
     0.49109
     0.44018
     0.48905
     0.45240
     0.44222
     0.46462
     0.39334
     0.40556
     0.35873
     0.42185
     0.35873
     0.35873
     0.33836
     0.30782
     0.34447
     0.33633
     0.35465
     0.28746
     0.25895
     0.27931
     0.29560
     0.31596
     0.27320
     0.22637
     0.21415
     0.20804
     0.22840
     0.16324
     0.18971
     0.10419
     0.16120
     0.14084
     0.15509
     0.11640
     0.06346
     0.06957
     0.06346
     0.07160
     0.04920
     0.04310
     0.02273
     0.02681
    -0.02614
    -0.05058
    -0.08112
    -0.08112
    -0.09945
    -0.14628
    -0.18294
    -0.22570
    -0.27661
    -0.31530
    -0.36621
    -0.44562
    -0.44359
    -0.47413
    -0.54337
    -0.53522
    -0.61667
    -0.67980
    -0.71238
    -0.76533
    -0.82438
    -0.85696
    -0.93841
    -0.97303
    -0.92212
    -0.77143
    -0.62686
    -0.37435
    -0.10556
     0.36891
     1.00424
     1.57034
     2.43374
     4.22775
     4.22775
     4.22775
     4.22775
     4.22775
     4.22775
     4.22775
     4.22775
     1.31376
    -2.02988
     0.41778
     2.84304
     3.27882
     1.81470
    -0.54948
    -3.58157
    -4.11101
    -4.11101
    -4.11101
    -4.11101
    -4.11101
    -4.11101
    -4.11101
    -4.11101
    -4.11101
    -3.71393
    -2.83423
    -1.96269
    -1.30699
    -0.81216
    -0.48228
    -0.21145
     0.00033
     0.04717
     0.07771
     0.10826
     0.10826
     0.10622
     0.15917
     0.07568
     0.03699
    -0.06687
    -0.13203
    -0.15239
    -0.09741
    -0.15239
    -0.15646
    -0.17275
    -0.14221
    -0.14425
    -0.14221
    -0.14832
    -0.13203
    -0.09945
    -0.10759
    -0.09741
    -0.05872
    -0.07501
    -0.08519
    -0.06279
    -0.03428
    -0.05465
    -0.07094
    -0.09537
    -0.07501
    -0.09334
    -0.13406
    -0.15850
    -0.14425
    -0.19312
    -0.18090
    -0.21959
    -0.20737
    -0.22774
    -0.19515
    -0.20330
    -0.17072
    -0.17683
    -0.21348
    -0.12592
    -0.13406
    -0.08723
    -0.07908
    -0.09130
    -0.03632
    -0.03632
     0.01459
     0.06142
     0.01255
     0.00848
     0.01051
     0.01051
     0.04717
     0.02477
    -0.00578
    -0.02818
    -0.02410
    -0.01392
    -0.01189
    -0.05872
    -0.09130
    -0.06890
    -0.06890
    -0.04854
    -0.05872
    -0.09537
    -0.09334
    -0.11370
    -0.10556
    -0.06076
    -0.06483
    -0.10148
    -0.10352
    -0.09537
    -0.09741
    -0.05465
    -0.13203
    -0.09334
    -0.07705
    -0.09537
    -0.11166
    -0.05058
    -0.05668
    -0.08316
    -0.10556
    -0.04854
    -0.02410
    -0.06687
    -0.01189
    -0.03021
    -0.03632
     0.00237
     0.00644
    -0.00781
     0.05939
     0.04310
     0.04310
     0.02477
     0.06550
     0.06550
     0.01866
     0.05939
     0.06957
     0.06550
     0.07975
     0.10011
     0.10826
     0.07364
     0.11233
     0.08586
     0.13269
     0.15917
     0.15306
     0.13269
     0.12048
     0.20600
     0.17953
     0.16731
     0.17138
     0.17749
     0.17342
     0.17138
     0.14695
     0.14491
     0.17342
     0.16120
     0.18360
     0.19989
     0.20193
     0.17953
     0.15509
     0.16120
     0.22229
     0.18157
     0.21822
     0.21822
     0.18971
     0.11029
     0.05124
    -0.09130
    -0.20330
    -0.32141
    -0.18701
     0.14288
     0.37502
     0.61123
     0.31189
    -0.37639
    -1.41084
    -2.82405
    -2.42086
    -0.52300
    -0.72460
    -0.88343
    -0.57798
    -0.73682
    -0.40490
    -0.49042
    -0.68387
    -0.29493
    -0.00781
     0.08790
     0.41982
     0.82912
     1.27100
     1.63754
     1.87783
     2.01630
     1.98372
     1.97557
     1.66198
     1.40540
     1.20787
     0.96555
     0.71305
     0.37298
     0.05735
    -0.20126
    -0.44766
    -0.64926
    -0.78569
    -0.81013
    -0.88547
    -0.94452
    -1.05245
    -1.12576
    -1.05856
    -1.02394
    -0.91398
    -0.74496
    -0.56577
    -0.33159
    -0.18905
    -0.00781
     0.12659
     0.25487
     0.36891
     0.46054
     0.45647
     0.51349
     0.49109
     0.51349
     0.45443
     0.45036
     0.40760
     0.37502
     0.36076
     0.35669
     0.34447
     0.33633
     0.37298
     0.32818
     0.30985
     0.28746
     0.29560
     0.30985
     0.31393
     0.30171
     0.28135
     0.29560
     0.32615
     0.30985
     0.28135
     0.26302
     0.26098
     0.27524
     0.30578
     0.27116
     0.28338
     0.26506
     0.23655
     0.24062
     0.24876
     0.28135
     0.20193
     0.22433
     0.21415
     0.13066
     0.16120
     0.18768
     0.12048
     0.14084
     0.12455
     0.08993
     0.09197
     0.09808
     0.08586
     0.01662
     0.01866
     0.07771
     0.01459
     0.03699
     0.02070
     0.01459
     0.00033
     0.00848
    -0.01189
    -0.01189
    -0.01392
    -0.04854
    -0.03632
    -0.02410
    -0.04854
    -0.06076
    -0.02003
    -0.02207
    -0.05261
     0.00237
     0.00237
     0.07568
     0.07771
     0.04920
     0.03495
     0.10215
     0.10419
     0.16120
     0.13677
     0.10215
     0.13677
     0.14695
     0.19582
     0.17342
     0.12251
     0.11640
     0.13473
     0.11233
     0.07975
     0.01051
    -0.00985
     0.01459
    -0.00781
    -0.08316
    -0.04447
    -0.10963
    -0.12999
    -0.21145
    -0.21755
    -0.23588
    -0.32141
    -0.34992
    -0.34177
    -0.38657
    -0.41711
    -0.41101
    -0.49857
    -0.51486
    -0.54540
    -0.62075
    -0.64722
    -0.64926
    -0.66962
    -0.71035
    -0.74700
    -0.69405
    -0.71849
    -0.74089
    -0.74496
    -0.71035
    -0.71035
    -0.68184
    -0.68387
    -0.62278
    -0.51893
    -0.43748
    -0.30919
    -0.15646
     0.16731
     0.46462
     0.65603
     0.80468
     1.16511
     1.53369
     1.56627
     1.59070
     1.97761
     1.81470
     0.57050
    -1.32939
    -3.08877
    -3.57342
    -3.68542
    -3.74651
    -2.30886
    -0.35399
    -0.25421
    -2.38421
    -4.05603
    -4.11101
    -4.11101
    -3.12136
    -1.79367
    -0.76940
     0.13880
     0.82097
     1.29340
     1.69863
     1.91448
     2.03462
     1.94502
     1.81877
     1.59681
     1.40743
     1.20177
     1.02257
     0.74563
     0.55625
     0.40760
     0.32207
     0.19989
     0.08993
     0.05735
    -0.01799
     0.00644
    -0.05465
    -0.08316
    -0.11777
    -0.14628
    -0.13203
    -0.11777
    -0.12185
    -0.13814
    -0.10759
    -0.13406
    -0.11777
    -0.13203
    -0.09130
    -0.14221
    -0.09945
    -0.11166
    -0.14628
    -0.08723
    -0.13406
    -0.15036
    -0.13406
    -0.12796
    -0.12796
    -0.13814
    -0.12999
    -0.15036
    -0.11574
    -0.19312
    -0.16665
    -0.18294
    -0.15850
    -0.15850
    -0.13203
    -0.12999
    -0.18701
    -0.13814
    -0.17886
    -0.19515
    -0.17275
    -0.14832
    -0.18294
    -0.15239
    -0.14425
    -0.19108
    -0.17683
    -0.20330
    -0.17275
    -0.14221
    -0.13610
    -0.15850
    -0.16257
    -0.09537
    -0.10556
    -0.20126
    -0.16665
    -0.15850
    -0.17072
    -0.14832
    -0.16868
    -0.15646
    -0.16054
    -0.15443
    -0.21755
    -0.19719
    -0.17683
    -0.21959
    -0.19923
    -0.21959
    -0.24403
    -0.20941
    -0.17275
    -0.17275
    -0.19515
    -0.20737
    -0.19923
    -0.13203
    -0.19312
    -0.16054
    -0.16461
    -0.13814
    -0.09537
    -0.10556
    -0.07297
    -0.12388
    -0.08723
    -0.12185
    -0.07705
    -0.06483
    -0.06890
    -0.06483
    -0.05465
    -0.03428
    -0.06483
    -0.02614
    -0.01596
    -0.02614
    -0.04243
    -0.00170
    -0.03632
    -0.05668
    -0.03225
    -0.01392
    -0.05668
    -0.03225
    -0.05261
    -0.05261
    -0.07705
    -0.09130
    -0.12185
    -0.21755
    -0.24199
    -0.27864
    -0.32141
    -0.38046
    -0.49449
    -0.59631
    -0.57595
    -0.31733
     0.50738
     1.84321
     2.90617
     3.67794
     4.22775
     4.22775
     4.22775
     3.73699
     2.82472
     2.86748
     2.54981
     2.49891
     2.87766
     2.37062
     0.89224
    -0.43137
    -1.00765
    -1.68371
    -2.76704
    -3.73429
    -4.11101
    -4.11101
    -4.11101
    -4.11101
    -3.81982
    -3.23335
    -2.53082
    -1.92196
    -1.21943
    -0.63500
    -0.25014
     0.00441
     0.15917
     0.37705
     0.42796
     0.51349
     0.40963
     0.41167
     0.35465
     0.30375
     0.30171
     0.34651
     0.31393
     0.27727
     0.29967
     0.30578
     0.29560
     0.27931
     0.29356
     0.27320
     0.26709
     0.28746
     0.26098
     0.23858
     0.30375
     0.24469
     0.24062
     0.28135
     0.25284
     0.27116
     0.23655
     0.27524
     0.22026
     0.23451
     0.24062
     0.21211
     0.22229
     0.23044
     0.19582
     0.21211
     0.20804
     0.21415
     0.15917
     0.08993
     0.14695
     0.12862
     0.15102
     0.12659
     0.11844
     0.07771
     0.09197
     0.07568
     0.12251
     0.10011
     0.09808
     0.04513
     0.08790
     0.08382
     0.10011
     0.01255
     0.07568
     0.05328
     0.07568
     0.09400
     0.06346
     0.05531
     0.00237
     0.03699
     0.03088
     0.04717
     0.10011
     0.03291
     0.02070
     0.00033
     0.03495
     0.04106
    -0.01189
     0.03291
    -0.01189
     0.02273
    -0.01189
    -0.01189
    -0.00781
    -0.01189
    -0.06076
    -0.00374
     0.00033
    -0.04650
    -0.02003
    -0.03632
    -0.04243
    -0.06076
    -0.03836
    -0.05668
    -0.02410
    -0.03632
    -0.04039
    -0.06076
    -0.04243
    -0.05261
    -0.10148
    -0.07094
    -0.03632
    -0.08723
    -0.06483
    -0.10963
    -0.06890
    -0.10759
    -0.10963
    -0.09537
    -0.10352
    -0.07297
    -0.12592
    -0.15443
    -0.15850
    -0.13406
    -0.16257
    -0.11166
    -0.14017
    -0.14628
    -0.14017
    -0.19312
    -0.14832
    -0.18497
    -0.21959
    -0.17479
    -0.17683
    -0.17479
    -0.18294
    -0.16868
    -0.21959
    -0.24606
    -0.23995
    -0.22977
    -0.10556
    -0.13406
    -0.09945
    -0.01189
     0.05531
     0.12659
     0.21211
     0.31596
     0.51960
     0.66214
     0.87392
     0.92686
     1.08366
     1.23027
     1.26489
     1.12031
     0.88614
     0.82912
     0.78636
     0.63567
     0.51552
     0.12455
    -0.68387
    -1.47804
    -1.73054
    -2.25999
    -3.25168
    -3.34739
    -2.70187
    -2.12763
    -2.34755
    -2.67947
    -2.77722
    -2.69984
    -2.46566
    -1.98101
    -1.37215
    -0.73071
    -0.19719
     0.41371
     0.83726
     1.16918
     1.38300
     1.57238
     1.64772
     1.61310
     1.60089
     1.52758
     1.45427
     1.32191
     1.06330
     0.90039
     0.91668
     0.83726
     0.62956
     0.53589
     0.36280
     0.30985
     0.28338
     0.28542
     0.20193
     0.18360
     0.20804
     0.20600
     0.26098
     0.28338
     0.24062
     0.21211
     0.24062
     0.21822
     0.25284
     0.24469
     0.23451
     0.19989
     0.21211
     0.21415
     0.22229
     0.18360
     0.18768
     0.19175
     0.14695
     0.17749
     0.15713
     0.18564
     0.12251
     0.13269
     0.11640
     0.08790
     0.11437
     0.09197
     0.09400
     0.08586
     0.10215
     0.06957
     0.06957
     0.05735
     0.01051
     0.03088
     0.10215
     0.02070
     0.03495
     0.02273
     0.04717
     0.03088
     0.02884
     0.03902
    -0.00170
     0.02070
     0.03902
     0.00033
     0.01255
     0.00848
    -0.00170
    -0.03632
     0.02070
     0.00848
    -0.00781
    -0.02614
    -0.00985
    -0.01799
    -0.02614
    -0.05465
    -0.04243
     0.00237
     0.00033
    -0.04039
    -0.04243
    -0.01392
    -0.01189
    -0.01799
     0.02070
     0.01662
    -0.02614
    -0.01189
     0.00848
     0.03088
     0.01866
     0.00644
     0.01255
     0.03902
     0.04310
     0.03902
     0.01866
    -0.02410
     0.02681
    -0.02207
     0.01051
     0.03902
     0.02884
     0.01459
     0.01662
     0.00644
     0.02681
     0.01459
     0.00848
     0.00237
     0.00237
    -0.00374
     0.00033
    -0.00170
    -0.05872
    -0.06076
    -0.04447
    -0.00170
    -0.04447
    -0.05668
    -0.09537
    -0.00578
    -0.03632
    -0.06687
    -0.06279
     0.00237
     0.11233
     0.14288
     0.16120
     0.01051
     0.17342
     0.76396
     1.04293
     1.38300
     1.62736
     1.73325
     1.53776
     1.26896
     1.53572
     1.98372
     1.97557
     1.84117
     1.97761
     2.08960
     2.10386
     2.18531
     1.96742
     1.66198
     1.48889
     1.35042
     1.21195
     1.16511
     1.31784
     1.57645
     1.58663
     1.04090
     0.46869
    -0.36010
    -0.92212
    -1.05448
    -1.06059
    -0.89769
    -1.00969
    -1.05856
    -1.43324
    -1.77738
    -1.55135
    -1.65520
    -3.51844
    -3.63655
    -2.50028
    -1.42917
    -1.41899
    -1.81607
    -2.01563
    -1.90567
    -1.36604
    -1.41695
    -1.39251
    -1.21943
    -1.38844
    -1.47193
    -1.25812
    -1.05448
    -0.67369
    -0.40693
    -0.53929
    -0.95267
    -1.10947
    -0.90583
    -0.52504
    -0.53522
    -0.62075
    -0.48431
    -0.22977
    -0.03836
    -0.05465
    -0.21348
    -0.29290
    -0.27864
    -0.20126
    -0.07094
     0.06346
     0.20600
     0.40353
     0.62141
     0.74156
     0.85966
     0.90039
     0.92075
     0.92686
     0.90853
     0.93908
     0.95741
     1.03682
     1.00017
     0.91057
     0.91668
     0.84134
     0.79450
     0.69472
     0.60309
     0.57254
     0.49923
     0.48294
     0.42593
     0.36891
     0.36280
     0.34040
     0.26506
     0.27116
     0.30782
     0.27116
     0.24673
     0.22229
     0.26913
     0.23655
     0.20600
     0.20397
     0.20600
     0.18360
     0.20193
     0.22229
     0.21415
     0.19175
     0.18157
     0.15713
     0.20804
     0.14695
     0.15917
     0.18360
     0.18768
     0.15509
     0.14084
     0.12455
     0.14084
     0.16528
     0.13880
     0.17749
     0.10826
     0.10419
     0.10419
     0.03699
     0.08790
     0.07771
     0.06957
     0.04513
     0.03902
     0.01255
     0.03291
    -0.00781
    -0.04447
    -0.06483
    -0.01392
    -0.05872
    -0.04447
    -0.09945
    -0.07908
    -0.12185
    -0.08927
    -0.09130
    -0.13203
    -0.08519
    -0.13406
    -0.11777
    -0.16665
    -0.18497
    -0.15443
    -0.13814
    -0.16054
    -0.16461
    -0.18905
    -0.12592
    -0.11574
    -0.14628
    -0.14221
    -0.14425
    -0.20737
    -0.16461
    -0.18294
    -0.13814
    -0.09945
     0.03495
     0.11437
     0.19175
     0.19175
     0.30171
     0.83726
     1.71696
     2.76566
     3.89990
     4.22775
     4.22775
     4.22775
     3.48449
     1.43798
     0.94722
     0.87392
     0.92686
     1.89412
     1.96335
     0.60919
    -0.96896
    -2.02785
    -2.42493
    -3.06434
    -4.11101
    -4.11101
    -4.11101
    -4.11101
    -3.87887
    -3.34128
    -2.99103
    -2.44530
    -1.94436
    -1.52080
    -1.34772
    -1.03412
    -0.59224
    -0.37231
    -0.16461
    -0.02818
    -0.09130
    -0.17479
    -0.20941
    -0.19515
    -0.16054
    -0.10963
    -0.10963
    -0.12592
    -0.14017
    -0.12388
    -0.19923
    -0.14425
    -0.18090
    -0.12185
    -0.14628
    -0.16257
    -0.16054
    -0.16665
    -0.14832
    -0.07705
    -0.03428
    -0.12388
    -0.13203
    -0.08927
     0.01866
     0.05735
     0.03088
     0.05124
     0.08790
     0.16120
     0.18971
     0.21211
     0.18564
     0.22840
     0.32615
     0.29560
     0.26709
     0.32207
     0.36687
     0.32207
     0.33022
     0.38520
     0.38316
     0.33225
     0.29560
     0.32818
     0.28949
     0.32004
     0.24673
     0.29967
     0.17953
     0.15306
     0.25895
     0.17749
     0.20193
     0.13880
     0.21211
     0.17546
     0.12048
     0.10419
     0.15306
     0.13677
     0.16935
     0.13066
     0.14491
     0.13066
     0.11233
     0.15102
     0.13880
     0.13677
     0.11844
     0.10215
     0.09197
     0.04920
     0.00033
    -0.01392
     0.06346
     0.02273
     0.00644
    -0.05058
    -0.04447
    -0.02614
    -0.07297
    -0.08723
    -0.09537
    -0.09130
    -0.14425
    -0.15850
    -0.14628
    -0.17683
    -0.21145
    -0.26032
    -0.25014
    -0.26032
    -0.29290
    -0.31733
    -0.33362
    -0.34177
    -0.39268
    -0.39471
    -0.39675
    -0.38046
    -0.37028
    -0.40897
    -0.40490
    -0.39471
    -0.39879
    -0.42933
    -0.39675
    -0.41101
    -0.36417
    -0.33159
    -0.32344
    -0.30919
    -0.34381
    -0.30919
    -0.30715
    -0.21959
    -0.25421
    -0.27253
    -0.20737
    -0.19719
    -0.19515
    -0.22163
    -0.18294
    -0.16665
    -0.21145
    -0.19923
    -0.18090
    -0.16868
    -0.18497
    -0.18497
    -0.15239
     0.02477
     0.30578
     0.62956
     0.84337
     1.06737
     1.22824
     1.21398
     1.10199
     1.26896
     1.52961
     1.65179
     1.68030
     1.72307
     1.70881
     1.79230
     1.78008
     1.72103
     1.68845
     1.70474
     1.93484
     2.06517
     1.60699
     1.27304
     1.03071
     0.80672
     0.84744
     1.46038
     1.25878
     0.17138
    -0.66962
    -1.93825
    -3.08877
    -3.67524
    -4.11101
    -4.09472
    -3.10303
    -3.45531
    -3.96440
    -4.11101
    -4.11101
    -4.11101
    -4.11101
    -3.62026
    -2.79758
    -2.05228
    -1.50451
    -0.93027
    -0.37231
     0.17342
     0.57865
     0.88817
     1.07144
     1.16104
     1.12846
     1.00831
     0.93501
     0.80265
     0.69879
     0.63159
     0.61734
     0.58069
     0.55829
     0.54810
     0.53385
     0.58272
     0.59087
     0.59494
     0.59698
     0.63770
     0.62752
     0.61530
     0.60919
     0.58272
     0.63567
     0.61938
     0.60309
     0.63159
     0.60512
     0.62752
     0.60512
     0.62345
     0.61938
     0.61734
     0.59901
     0.56847
     0.58069
     0.59290
     0.58272
     0.50534
     0.52978
     0.50738
     0.50941
     0.51349
     0.49109
     0.43611
     0.43000
     0.39742
     0.40353
     0.39538
     0.34447
     0.33022
     0.35058
     0.33429
     0.28338
     0.27320
     0.23044
     0.24876
     0.24876
     0.23655
     0.22637
     0.21822
     0.22637
     0.22229
     0.23655
     0.25691
     0.24062
     0.23247
     0.24673
     0.26709
     0.26709
     0.22229
     0.23044
     0.25691
     0.19786
     0.23247
     0.20193
     0.18157
     0.15917
     0.13269
     0.08790
     0.10011
     0.07771
     0.05939
     0.02681
    -0.02003
    -0.01189
    -0.05668
    -0.08316
    -0.07501
    -0.09741
    -0.10759
    -0.11777
    -0.09130
    -0.06483
    -0.00170
     0.00644
     0.22229
     0.37298
     0.59087
     0.88817
     1.16918
     1.11624
     0.47276
    -0.73885
    -1.17259
    -1.37826
    -1.08707
    -0.52300
    -0.58613
    -0.88954
    -1.35179
    -1.67760
    -2.04821
    -2.36791
    -2.56340
    -2.47380
    -2.24166
    -1.90974
    -1.60633
    -1.34161
    -1.14001
    -0.91805
    -0.77958
    -0.64518
    -0.61260
    -0.56169
    -0.54744
    -0.33770
    -0.30715
    -0.35399
    -0.39675
    -0.25624
    -0.20534
    -0.17886
    -0.09130
    -0.00170
     0.07568
     0.17953
     0.19378
     0.24469
     0.31189
     0.35262
     0.43000
     0.54607
     0.57254
     0.66825
     0.68454
     0.66214
     0.64178
     0.62345
     0.60919
     0.57050
     0.55421
     0.53181
     0.45851
     0.28746
     0.22840
     0.31393
     0.42389
     0.48091
     0.39334
     0.33836
     0.31800
     0.26709
     0.18768
     0.09604
     0.07771
     0.12251
     0.16120
     0.22229
     0.16528
     0.19175
     0.10622
     0.09197
     0.18157
     0.23451
     0.19378
     0.20193
     0.10011
     0.06957
     0.00441
     0.00033
     0.07160
     0.02681
     0.03699
     0.01255
     0.02477
     0.01866
     0.01051
     0.00237
    -0.00781
    -0.01799
    -0.03428
    -0.00170
     0.05531
     0.03699
     0.04106
     0.09604
     0.09604
     0.11029
     0.10622
     0.11640
     0.18157
     0.16324
     0.21618
     0.19582
     0.18971
     0.18564
     0.17749
     0.16528
     0.20397
     0.22026
     0.21618
     0.20600
     0.22229
     0.22637
     0.17138
     0.17138
     0.16731
     0.16324
     0.16528
     0.18564
     0.14695
     0.13880
     0.12048
     0.07975
     0.10215
     0.09808
     0.06753
     0.03902
     0.03291
     0.04920
     0.01255
     0.01255
     0.00237
    -0.00170
    -0.03225
    -0.03428
    -0.00985
    -0.02818
    -0.03225
    -0.04039
    -0.03836
    -0.00170
    -0.00170
    -0.00578
     0.05124
     0.04310
     0.06550
     0.00644
     0.00644
     0.05735
     0.09808
     0.08179
     0.08586
     0.06142
     0.07568
     0.03495
     0.03902
     0.08382
     0.04310
     0.05735
    -0.00374
     0.00644
     0.06142
    -0.02003
    -0.00781
    -0.02207
     0.02273
     0.00237
    -0.01596
     0.03495
     0.14288
     0.33225
     0.72323
     1.44409
     2.46836
     3.39082
     3.72070
     4.07502
     3.86935
     2.83083
     1.65179
     0.36687
    -0.19515
    -0.90583
     0.51756
     0.43407
    -0.66555
    -1.93214
    -3.88091
    -4.11101
    -4.11101
    -4.11101
    -4.11101
    -4.11101
    -4.11101
    -4.11101
    -3.89923
    -3.03583
    -1.96879
    -1.18481
    -0.57391
    -0.01596
     0.45240
     0.91668
     1.05311
     1.19158
     1.31376
     1.31987
     1.15289
     1.05108
     1.05311
     1.00831
     0.90446
     0.81283
     0.66825
     0.53181
     0.51756
     0.50331
     0.40149
     0.31800
     0.35058
     0.33836
     0.35873
     0.31393
     0.37909
     0.37298
     0.28135
     0.15306
     0.22637
     0.19378
     0.21822
     0.19175
     0.19989
     0.13677
     0.08993
    -0.00170
     0.02477
    -0.03836
    -0.09945
    -0.11981
    -0.09130
    -0.09130
    -0.05872
     0.02477
     0.02681
    -0.02614
    -0.07501
     0.00644
     0.05328
     0.10622
     0.05328
    -0.00985
     0.03291
     0.07568
     0.22637
     0.33225
     0.32818
     0.30782
     0.38113
     0.38520
     0.40353
     0.34447
     0.41778
     0.48294
     0.59494
     0.63363
     0.66010
     0.67232
     0.68657
     0.63159
     0.63363
     0.64992
     0.55829
     0.51960
     0.59290
     0.75174
     0.62752
     0.59698
     0.56440
     0.53996
     0.53589
     0.52978
     0.49720
     0.52163
     0.51756
     0.48905
     0.52571
     0.60512
     0.57458
     0.52978
     0.53792
     0.53385
     0.49109
     0.51756
     0.44425
     0.45443
     0.41982
     0.45036
     0.43814
     0.40556
     0.30578
     0.31189
     0.25895
     0.27931
     0.21822
     0.18157
     0.14288
     0.12251
     0.07771
     0.04920
     0.03495
    -0.02410
    -0.10352
    -0.03836
    -0.02003
     0.00237
    -0.02818
     0.02273
     0.10215
     0.21415
     0.45851
     0.86984
     1.22009
     1.17122
     1.24453
     1.47667
     1.71288
     1.57645
     0.90039
    -0.15443
    -1.30699
    -1.81811
    -2.12356
    -2.21519
    -2.19075
    -2.99918
    -3.86869
    -4.11101
    -4.11101
    -4.11101
    -4.11101
    -4.11101
    -4.11101
    -4.11101
    -3.92570
    -3.32702
    -2.60820
    -2.02988
    -1.43120
    -0.96081
    -0.56373
    -0.17886
     0.20804
     0.30578
     0.44425
     0.43611
     0.38927
     0.44629
     0.35058
     0.29764
     0.00033
    -0.26439
    -0.11574
     0.60512
     1.53980
     1.88597
     1.58256
     1.36874
     0.89428
     1.04904
     1.43798
     2.09164
     2.26473
     2.13644
     2.37469
     2.85526
     2.86137
     2.66792
     2.29935
     2.11200
     1.89615
     1.73732
     1.58460
     1.43798
     1.32191
     1.21195
     1.03682
     0.91057
     0.68250
     0.55218
     0.47480
     0.27524
     0.18564
     0.13473
     0.11844
     0.01051
    -0.01392
    -0.03836
    -0.04243
    -0.05465
    -0.10352
    -0.00374
    -0.01392
     0.01662
     0.00848
     0.01459
     0.00033
    -0.02410
    -0.07094
    -0.08112
    -0.01596
     0.00644
    -0.04854
    -0.06483
    -0.05465
    -0.05261
    -0.07501
    -0.13406
    -0.08723
    -0.08519
    -0.12592
    -0.10148
    -0.06890
    -0.08112
    -0.05261
    -0.05872
    -0.09130
    -0.07908
    -0.04650
    -0.00985
    -0.01596
    -0.04243
    -0.01596
    -0.04447
     0.03291
     0.03699
     0.05735
     0.05939
     0.11437
     0.12251
     0.12048
     0.16528
     0.17749
     0.20397
     0.29967
     0.28338
     0.28746
     0.37502
     0.44222
     0.44629
     0.48294
     0.48702
     0.47683
     0.47480
     0.49516
     0.51349
     0.54607
     0.57050
     0.60105
     0.62549
     0.69676
     0.72934
     0.77414
     0.73545
     0.62345
     0.19378
    -0.51893
    -1.34772
    -2.19686
    -2.76296
    -3.07452
    -2.60209
    -2.29664
    -3.14172
    -3.55917
    -3.52251
    -4.11101
    -4.11101
    -4.11101
    -4.11101
    -4.11101
    -3.88294
    -3.27204
    -2.67336
    -2.10319
    -1.60022
    -1.26015
    -1.15019
    -0.99950
    -0.88954
    -0.71238
    -0.54744
    -0.40693
    -0.15850
    -0.19312
    -0.17275
    -0.14221
    -0.28679
    -0.52300
    -0.70627
    -0.64722
    -0.49449
    -0.13814
     0.21618
     0.44629
     0.17953
     0.13066
     0.41574
     0.55218
     0.52978
     0.53792
     0.58883
     0.78025
     0.94315
     0.95130
     1.14068
     1.24453
     1.38096
     1.62736
     1.78008
     1.50518
     1.36874
     1.29340
     1.29544
     1.40133
     1.58867
     1.59478
     1.57645
     1.62329
     1.57034
     1.50111
     1.29747
     1.16715
     0.89224
     0.71916
     0.49312
     0.42796
     0.27116
     0.08790
     0.04310
     0.25080
     0.33429
     0.43814
     0.38520
     0.19378
     0.20600
     0.38927
     0.41574
     0.42389
     0.40353
     0.44629
     0.53792
     0.69472
     0.79246
     0.73341
     0.63567
     0.65399
     0.60105
     0.57050
     0.54607
     0.53589
     0.44629
     0.37909
     0.31189
     0.35873
     0.32004
     0.25487
     0.20193
     0.13066
     0.08179
     0.07160
     0.03902
     0.04920
     0.03088
     0.03902
     0.06550
     0.09197
     0.04920
     0.09400
     0.06753
     0.13880
     0.14288
     0.12455
     0.15306
     0.16528
     0.12251
     0.15509
     0.12455
     0.10826
     0.08586
     0.13473
     0.14695
     0.07364
     0.07364
     0.05124
     0.06346
     0.05531
     0.11640
     0.08993
     0.16731
     0.17342
     0.19989
     0.27320
     0.31393
     0.47480
     0.65196
     0.75581
     0.88614
     1.09180
     1.06737
     0.86374
     0.03495
    -0.34788
    -0.96081
    -1.87920
    -1.94029
    -2.51453
    -3.31888
    -4.11101
    -4.11101
    -4.11101
    -4.11101
    -4.11101
    -4.11101
    -4.11101
    -4.11101
    -4.11101
    -4.11101
    -3.73225
    -2.80165
    -1.77942
    -0.90176
    -0.29901
     0.17546
     0.60105
     0.82708
     0.98184
     1.04904
     1.02461
     1.06940
     1.00831
     0.93093
     0.75377
     0.61530
     0.46869
     0.43814
     0.45851
     0.46869
     0.68250
     0.84744
     1.20584
     1.48278
     1.56016
     1.40947
     1.37485
     1.51129
     1.71899
     1.87986
     2.01630
     2.03666
     1.99390
     1.87579
     1.70270
     1.39114
     1.19566
     1.01035
     0.82301
     0.71916
     0.57458
     0.41982
     0.41167
     0.23247
     0.12862
    -0.07094
    -0.17886
    -0.17072
    -0.05465
     0.04513
     0.03699
     0.09604
     0.15713
     0.17342
     0.16528
     0.18360
     0.16324
     0.18768
     0.24876
     0.36687
     0.44222
     0.52978
     0.48702
     0.45851
     0.47072
     0.47480
     0.66214
     0.67843
     0.69879
     0.74766
     0.76192
     0.77414
     0.74156
     0.72730
     0.79654
     0.76803
     0.73952
     0.69472
     0.67639
     0.72730
     0.73952
     0.69676
     0.60512
     0.42796
     0.24266
     0.19989
     0.16731
     0.31800
     0.25080
     0.32004
     0.30375
     0.33836
     0.30578
     0.25691
     0.26302
     0.23247
     0.20397
     0.06753
     0.06550
     0.05735
    -0.06076
    -0.20126
    -0.19923
    -0.22366
    -0.26846
    -0.40897
    -0.53115
    -0.58817
    -0.73274
    -0.76125
    -0.73071
    -0.70627
    -0.60038
    -0.49246
    -0.39471
    -0.21145
    -0.06687
     0.06550
     0.09197
     0.21822
     0.22840
     0.23655
     0.25284
     0.31800
     0.32818
     0.30782
     0.18360
    -0.02818
    -0.26439
    -0.55966
    -0.83049
    -0.74700
    -0.84067
    -1.03005
    -1.08910
    -0.89565
    -0.74089
    -0.83660
    -0.90176
    -0.92212
    -0.81623
    -0.90991
    -1.02598
    -0.91194
    -0.85492
    -0.61464
    -0.60242
    -0.50671
    -0.39268
    -0.10556
     0.13066
    -0.06687
    -0.45173
    -0.63704
    -0.70424
    -0.67369
    -0.62075
    -0.59224
    -0.41304
    -0.14628
     0.04106
    -0.00578
    -0.18905
    -0.28679
    -0.23995
    -0.17886
    -0.16257
    -0.04650
     0.01866
     0.07975
     0.06142
     0.07160
     0.18157
     0.20600
     0.19378
     0.25080
     0.28542
     0.26302
     0.26302
     0.23655
     0.26709
     0.25284
     0.25487
     0.28135
     0.28135
     0.26709
     0.23858
     0.25284
     0.37502
     0.44018
     0.46665
     0.54607
     0.55625
     0.54200
     0.55421
     0.53792
     0.64178
     0.72323
     0.72527
     0.75377
     0.74156
     0.75581
     0.74563
     0.74766
     0.74766
     0.76192
     0.73545
     0.73748
     0.74766
     0.72119
     0.66010
     0.64992
     0.56236
     0.48091
     0.45240
     0.40353
     0.40760
     0.43203
     0.45443
     0.48294
     0.56847
     0.70083
     0.83726
     0.76599
     0.52163
     0.19786
    -0.34788
    -0.47617
    -0.32548
    -0.14221
     0.12659
     0.02477
    -0.25624
    -0.52300
    -0.63907
    -0.86714
    -1.07485
    -1.05245
    -1.01376
    -1.05856
    -0.98932
    -0.81623
    -0.77551
    -0.70424
    -0.66962
    -0.59224
    -0.47209
    -0.52504
    -0.50060
    -0.50060
    -0.49653
    -0.51486
    -0.39471
    -0.32344
    -0.30715
    -0.23384
    -0.22977
    -0.21755
    -0.19923
    -0.19719
    -0.16868
    -0.11370
    -0.08519
    -0.06076
    -0.05465
    -0.05261
    -0.02410
    -0.01189
    -0.05465
    -0.06483
    -0.00374
     0.01662
    -0.01799
     0.02273
    -0.02003
    -0.00170
    -0.04447
    -0.01189
     0.01662
    -0.03428
    -0.05058
    -0.03836
    -0.05261
    -0.06687
    -0.07297
    -0.06076
    -0.07908
    -0.06483
    -0.05465
    -0.06279
    -0.09945
    -0.08316
    -0.09537
    -0.06279
    -0.05668
    -0.06076
    -0.08519
    -0.03836
    -0.03225
    -0.02614
    -0.04039
    -0.04039
    -0.03428
    -0.00578
    -0.03225
    -0.01799
    -0.01596
    -0.01189
    -0.00170
     0.01255
     0.04717
     0.14491
     0.18157
     0.28542
     0.39538
     0.48905
     0.55014
     0.74156
     0.77006
     0.57865
    -0.26235
    -0.85085
    -1.74684
    -2.29053
    -2.35570
    -1.99934
    -1.00358
    -0.71238
    -0.66555
    -1.33142
    -2.02988
    -2.42493
    -2.38421
    -1.95658
    -1.43528
    -0.78569
    -0.31122
     0.12048
     0.46258
     0.59290
     0.70083
     0.73341
     0.72323
     0.69472
     0.60716
     0.55218
     0.47480
     0.48905
     0.41574
     0.37909
     0.33429
     0.31800
     0.36076
     0.32411
     0.34040
     0.34040
     0.30171
     0.38316
     0.32818
     0.38927
     0.36687
     0.42593
     0.39742
     0.39131
     0.40556
     0.35058
     0.39538
     0.45240
     0.50738
     0.55421
     0.63567
     0.66418
     0.71508
     0.81486
     0.94112
     1.21602
     1.44612
     1.76176
     2.13848
     2.62516
     3.06093
     3.17497
     2.86341
     1.52961
    -0.69609
    -1.11761
    -0.17072
     0.34651
     0.68861
     0.26098
    -0.58206
    -1.36401
    -1.92603
    -2.44937
    -2.78740
    -2.91976
    -2.90143
    -2.56137
    -2.23352
    -1.83032
    -1.44546
    -1.08707
    -0.82845
    -0.66758
    -0.47006
    -0.38046
    -0.27253
    -0.34584
    -0.35195
    -0.21145
    -0.25421
    -0.26032
    -0.20534
    -0.18294
    -0.24403
    -0.25014
    -0.30308
    -0.26643
    -0.27661
    -0.30104
    -0.30715
    -0.29493
    -0.26846
    -0.30919
    -0.30104
    -0.30104
    -0.27457
    -0.29086
    -0.28475
    -0.25624
    -0.27457
    -0.28068
    -0.25828
    -0.21959
    -0.21959
    -0.19515
    -0.16054
    -0.20126
    -0.15850
    -0.15036
    -0.08519
    -0.08112
     0.00033
    -0.01596
     0.02681
     0.04513
     0.05735
     0.10419
     0.16528
     0.27727
     0.33633
     0.43814
     0.41574
     0.41371
     0.41982
     0.46258
     0.47683
     0.60309
     0.56032
     0.56643
     0.56236
     0.62345
     0.70897
     0.72934
     0.72730
     0.65603
     0.65399
     0.72323
     0.78839
     0.64585
     0.64381
     0.63567
     0.57050
     0.64585
     0.63159
     0.51756
     0.35669
     0.40353
     0.44425
     0.50331
     0.85355
     0.98999
     1.09588
     1.35449
     1.63754
     2.30342
     1.91448
     1.32802
     1.48685
     1.71696
     1.83506
     1.81674
     1.72917
     1.78008
     1.61514
     1.19769
     0.84744
     0.55218
     0.39742
     0.12048
    -0.10148
    -0.32955
    -0.44155
    -0.43340
    -0.49857
    -0.48228
    -0.36010
    -0.34788
    -0.40286
    -0.31326
    -0.21755
    -0.20941
    -0.16257
    -0.12999
    -0.12592
    -0.04243
    -0.02818
     0.02070
     0.04920
     0.10826
     0.13269
    -0.01596
    -0.07297
    -0.04243
     0.02273
     0.00644
     0.07364
     0.10419
     0.11233
     0.16120
     0.01255
     0.00237
     0.00644
     0.02070
     0.12048
     0.23451
     0.33429
