# Supplementary material for: Software algorithm and hardware design for real-time implementation of new spectral estimator
Source: Biomed Eng Online. 2014 May 9;13:61. doi: 10.1186/1475-925X-13-61 (PMC4057578; doi:10.1186/1475-925X-13-61)
Supplement: Additional file 2 — txtfiles.zip. [file 1475-925X-13-61-S2.zip › FILE127.TXT]

    -0.17339
    -0.18451
    -0.15115
    -0.15486
    -0.15856
    -0.12521
    -0.05849
    -0.03996
    -0.02513
    -0.03996
    -0.03625
     0.00823
    -0.00660
    -0.02142
    -0.00660
     0.00452
     0.00823
     0.01935
     0.04900
     0.01935
     0.00081
    -0.00660
    -0.00289
    -0.00289
     0.04159
     0.04159
     0.03417
     0.06753
     0.05641
     0.06753
     0.07865
     0.08977
     0.11571
     0.12683
     0.16019
     0.17873
     0.14537
     0.10460
     0.04159
     0.01564
    -0.03625
    -0.08073
    -0.11409
    -0.19563
    -0.23269
    -0.24011
    -0.28088
    -0.29570
    -0.29941
    -0.27717
    -0.23640
    -0.22157
    -0.21787
    -0.24381
    -0.25123
    -0.24381
    -0.19563
    -0.17339
    -0.18822
    -0.13262
    -0.06220
     0.04159
     0.15278
     0.27880
     0.34181
     0.35293
     0.31216
     0.28251
     0.24544
     0.20838
     0.19726
     0.14166
     0.10830
     0.08606
     0.06753
     0.00823
    -0.03996
    -0.07702
    -0.10297
    -0.10297
    -0.10297
    -0.09555
    -0.10667
    -0.05849
     0.00452
     0.00823
     0.03417
     0.02305
     0.06012
     0.07494
     0.15649
     0.25285
     0.37517
     0.49748
     0.63092
     0.73099
     0.74952
     0.60126
     0.39741
     0.47524
     0.66427
     0.61980
     0.50860
     0.90149
     1.22766
     0.86813
    -0.04366
    -1.36688
    -3.32760
    -4.89915
    -4.72865
    -3.17193
    -1.80795
    -0.92581
    -0.11779
     0.82736
     1.98007
     2.40632
     2.00231
     1.54271
     1.43522
     1.37962
     1.14241
     0.81995
     0.41223
     0.12683
    -0.05478
    -0.11409
    -0.11779
    -0.09185
    -0.02884
     0.01564
     0.13795
     0.26027
     0.41594
     0.54937
     0.63462
     0.66427
     0.67539
     0.60126
     0.51972
     0.45671
     0.38258
     0.25285
     0.14907
     0.04900
    -0.02884
    -0.04737
    -0.08814
    -0.09555
    -0.10667
    -0.08073
    -0.06220
    -0.04366
    -0.02513
    -0.01401
    -0.00289
     0.00452
    -0.00660
    -0.00289
    -0.01031
     0.00081
    -0.01031
    -0.01031
    -0.00289
     0.00081
    -0.00289
     0.01935
     0.02676
     0.00823
     0.01193
     0.01564
     0.01564
     0.00823
    -0.00289
    -0.02513
    -0.04737
    -0.13262
    -0.14374
    -0.09185
     0.05270
     0.20838
     0.38258
     0.54567
     0.71987
     0.89408
     0.97191
     1.01639
     0.91631
     0.66427
     0.35664
     0.09348
    -0.12891
    -0.22157
    -0.28088
    -0.28829
    -0.28458
    -0.25493
    -0.20304
    -0.12521
    -0.08443
    -0.05478
    -0.06220
    -0.04366
    -0.07702
    -0.10297
    -0.18451
    -0.16968
    -0.19934
    -0.23640
    -0.19192
    -0.16227
    -0.17710
    -0.24381
    -0.28088
    -0.31424
    -0.31424
    -0.34389
    -0.36613
    -0.40690
    -0.44026
    -0.46250
    -0.56257
    -0.62558
    -0.67747
    -0.72566
    -0.75160
    -0.82573
    -0.79608
    -0.69230
    -0.57369
    -0.36983
    -0.22157
    -0.13633
    -0.09926
    -0.17339
    -0.23640
    -0.26976
    -0.26605
    -0.19563
    -0.14744
    -0.08443
    -0.04366
    -0.07332
    -0.22528
    -0.34759
    -0.34018
    -0.29570
    -0.28829
    -0.28088
    -0.19934
    -0.19192
    -0.33648
    -0.51068
    -0.42914
    -0.30312
    -0.39949
    -0.41431
    -0.26976
     0.03047
     0.54567
     0.92002
     1.38704
     1.82069
     2.03938
     1.76880
     1.14241
     0.43077
    -0.25123
    -0.74419
    -0.73307
    -0.67006
    -1.04071
    -0.93322
    -0.88874
    -1.18897
    -1.63745
    -1.58926
    -1.50031
    -1.78571
    -2.29720
    -2.18230
    -2.44546
    -2.79387
    -2.40098
    -1.82648
    -1.53737
    -1.11854
    -0.57740
    -0.29941
    -0.04737
     0.16019
     0.21579
     0.32698
     0.38258
     0.49378
     0.66798
     0.92373
     1.17206
     1.32032
     1.40928
     1.45005
     1.46117
     1.30549
     1.13129
     1.00527
     0.95338
     1.00156
     0.94226
     0.90149
     0.76064
     0.80141
     0.91261
     0.86813
     0.81624
     0.77917
     0.70504
     0.66798
     0.67539
     0.65315
     0.59385
     0.56791
     0.51972
     0.49378
     0.52713
     0.48266
     0.47895
     0.44559
     0.39741
     0.36034
     0.30845
     0.24544
     0.14907
     0.06753
     0.00452
    -0.05478
    -0.12150
    -0.21787
    -0.31794
    -0.38837
    -0.45879
    -0.47732
    -0.46250
    -0.39578
    -0.39949
    -0.33277
    -0.31424
    -0.20675
    -0.10297
     0.01193
     0.10089
     0.12313
     0.11942
     0.13425
     0.14537
     0.16390
     0.14537
     0.11201
     0.07494
     0.03047
    -0.01772
    -0.07332
    -0.04366
    -0.02513
    -0.02142
    -0.06961
    -0.05849
    -0.06590
    -0.06590
    -0.07332
    -0.04737
    -0.06220
    -0.03254
    -0.00289
     0.00823
     0.00452
    -0.00289
    -0.00289
     0.00452
    -0.01401
    -0.00289
    -0.01772
    -0.01031
    -0.03625
    -0.06220
    -0.06590
    -0.05478
    -0.06961
    -0.05108
    -0.01031
     0.00452
     0.03047
     0.08236
     0.16019
     0.23432
     0.25285
     0.27880
     0.29363
     0.31957
     0.27880
     0.28251
     0.27509
     0.28992
     0.29733
     0.28992
     0.30845
     0.28621
     0.23062
     0.22320
     0.22691
     0.24174
     0.20838
     0.22691
     0.22691
     0.25285
     0.23803
     0.26397
     0.26397
     0.24174
     0.22320
     0.22320
     0.21950
     0.22691
     0.20467
     0.19355
     0.14907
     0.11942
     0.14907
     0.25285
     0.34181
     0.49007
     0.67910
     0.80883
     1.01639
     1.34997
     1.57977
     1.64649
     1.29437
     0.27509
    -1.32240
    -3.51293
    -6.24089
    -7.58264
    -7.58264
    -7.47144
    -5.64044
    -3.78350
    -2.40840
    -0.74419
     1.25360
     2.53975
     2.84739
     2.44338
     2.48415
     2.18022
     0.69393
     0.00081
    -0.26235
    -1.29645
    -1.84501
    -1.38541
    -0.52921
     0.23803
     0.77176
     1.33144
     1.61684
     1.36480
     1.07569
     1.20171
     1.33515
     1.41669
     1.33515
     1.23136
     1.09423
     0.91261
     0.85701
     0.80883
     0.80512
     0.72728
     0.65686
     0.63833
     0.60868
     0.57161
     0.54567
     0.53455
     0.48266
     0.41965
     0.31957
     0.24544
     0.20467
     0.22691
     0.30104
     0.33810
     0.37146
     0.27880
     0.16761
     0.05641
     0.02676
     0.06382
     0.16019
     0.33069
     0.37517
     0.40111
     0.41223
     0.47154
     0.47154
     0.43818
     0.43818
     0.43818
     0.34552
     0.24915
     0.20838
     0.12683
     0.07124
     0.02676
     0.00452
    -0.01772
    -0.01772
     0.00823
     0.02305
     0.04529
     0.03417
     0.02676
     0.01564
     0.01935
     0.02676
    -0.00660
    -0.01401
     0.01564
     0.02305
     0.00081
     0.00452
    -0.01031
     0.00452
     0.00823
     0.01193
    -0.00289
     0.00452
     0.00823
     0.02305
     0.02305
     0.02676
     0.01935
     0.02676
     0.01935
     0.01193
     0.01564
     0.01564
     0.00452
    -0.00289
    -0.00289
     0.00452
     0.00081
    -0.01031
     0.00452
    -0.01772
    -0.01772
    -0.02884
    -0.03996
    -0.04366
    -0.04366
    -0.05108
    -0.05108
    -0.05108
    -0.06590
    -0.05478
    -0.06220
    -0.05849
    -0.04366
    -0.06220
    -0.04737
    -0.03254
    -0.03625
    -0.04737
    -0.03625
    -0.02142
    -0.04737
    -0.02884
    -0.02513
    -0.01772
    -0.04366
    -0.01772
    -0.01031
    -0.00660
    -0.00289
    -0.02513
    -0.01772
    -0.02513
    -0.02884
     0.00081
    -0.00660
    -0.02142
    -0.02513
    -0.03254
    -0.02884
    -0.04737
    -0.06590
    -0.06961
    -0.06961
    -0.06961
    -0.06961
    -0.05849
    -0.07332
    -0.10667
    -0.09555
    -0.11779
    -0.15856
    -0.16968
    -0.17339
    -0.22528
    -0.23640
    -0.23640
    -0.17339
    -0.09185
     0.04529
     0.18243
     0.35293
     0.50119
     0.68651
     0.83107
     0.84960
     0.54567
    -0.04366
    -1.09260
    -2.38616
    -3.71308
    -4.73606
    -5.03999
    -5.02517
    -4.55074
    -3.87245
    -3.01626
    -2.16006
    -1.22603
    -0.31794
     0.55308
     1.34627
     2.05791
     2.68060
     2.74361
     2.23582
     1.58348
     1.00156
     0.37887
    -0.18080
    -0.22528
    -1.07406
    -1.19638
    -0.52551
     0.09718
     0.35293
     0.13054
    -0.22528
    -0.81461
    -0.95546
    -0.66635
    -0.20675
     0.24174
     0.68281
     0.95709
     0.95338
     0.91261
     0.85330
     0.81253
     0.78659
     0.75694
     0.70504
     0.66798
     0.59756
     0.56049
     0.51972
     0.46412
     0.39370
     0.33440
     0.27880
     0.23803
     0.20096
     0.16019
     0.12313
     0.10089
     0.11942
     0.12683
     0.10830
     0.08977
     0.08606
     0.10460
     0.11571
     0.15649
     0.18984
     0.20096
     0.21579
     0.21208
     0.20838
     0.22320
     0.21579
     0.19355
     0.17873
     0.19355
     0.18243
     0.16390
     0.17131
     0.17131
     0.18614
     0.14166
     0.14907
     0.11942
     0.10830
     0.07865
     0.04900
     0.04900
     0.02676
    -0.00660
     0.00823
     0.01193
    -0.00660
     0.01935
     0.01193
     0.03417
     0.03788
     0.03047
     0.02676
     0.04159
     0.04529
     0.03417
     0.03047
     0.03047
     0.01935
     0.02676
     0.00823
    -0.00660
     0.01564
     0.01564
     0.00452
     0.01935
     0.00823
     0.02305
     0.02305
     0.00081
    -0.00289
     0.00081
     0.02305
     0.02305
     0.00452
     0.00823
     0.01935
     0.00081
     0.02305
     0.03047
     0.00823
     0.02676
     0.03788
     0.02676
     0.04529
     0.04159
     0.02305
     0.04159
     0.04529
     0.03047
     0.05641
     0.04529
     0.04529
     0.03417
     0.04529
     0.03047
     0.02676
     0.04529
     0.04900
     0.01193
     0.03417
     0.01935
     0.03047
     0.05270
     0.06012
     0.06012
     0.05641
     0.06382
     0.07494
     0.10089
     0.16390
     0.17131
     0.13425
     0.06012
    -0.03254
    -0.06220
     0.00452
     0.18984
     0.41965
     0.63833
     0.86813
     0.98674
     1.00898
     0.86813
     0.63092
     0.11942
    -0.57740
    -1.32981
    -2.24902
    -3.25347
    -4.15785
    -4.56186
    -4.33947
    -3.67230
    -2.82723
    -1.74494
    -0.79608
     0.08977
     1.02380
     1.63908
     2.09497
     2.32107
     1.97266
     1.77992
     1.85405
     1.82440
     1.24619
     0.46783
    -0.53663
    -1.75235
    -2.07852
    -1.50772
    -0.82573
    -0.54404
    -0.71454
    -0.73307
    -0.55145
    -0.21046
     0.24174
     0.45671
     0.69763
     0.91261
     0.80141
     0.68281
     0.61609
     0.50490
     0.48266
     0.48636
     0.48266
     0.48636
     0.47895
     0.43818
     0.37146
     0.32698
     0.30475
     0.29363
     0.29363
     0.29363
     0.30845
     0.35293
     0.38999
     0.39741
     0.38999
     0.36405
     0.29363
     0.26027
     0.24915
     0.23062
     0.21950
     0.20838
     0.19726
     0.16761
     0.14907
     0.11571
     0.09348
     0.09718
     0.10089
     0.08606
     0.07124
     0.05641
     0.04159
     0.01564
    -0.00660
    -0.01772
    -0.01031
    -0.02513
    -0.00660
    -0.01401
    -0.01031
     0.00081
     0.00081
     0.01564
     0.02305
     0.00823
    -0.01772
    -0.03625
    -0.08814
    -0.08814
    -0.11779
    -0.13262
    -0.12521
    -0.10667
    -0.05478
    -0.03254
     0.00823
     0.06012
     0.12313
     0.13795
     0.13054
     0.13425
     0.12683
     0.10830
     0.10830
     0.09718
     0.10460
     0.11571
     0.12683
     0.12683
     0.12683
     0.13795
     0.11942
     0.12683
     0.11571
     0.11942
     0.11201
     0.10089
     0.09348
     0.11571
     0.11201
     0.10460
     0.11571
     0.12683
     0.10089
     0.10830
     0.07124
     0.07865
     0.09718
     0.09718
     0.08606
     0.06753
     0.06382
     0.07124
     0.06012
     0.07494
     0.05270
     0.06382
     0.04159
     0.01935
     0.03047
    -0.02142
    -0.01401
    -0.02142
    -0.05478
    -0.08073
    -0.09555
    -0.12891
    -0.15486
    -0.13633
    -0.15856
    -0.16227
    -0.17710
    -0.22157
    -0.21416
    -0.22528
    -0.21787
    -0.23640
    -0.32536
    -0.35871
    -0.34018
    -0.24381
    -0.12521
     0.00452
     0.16019
     0.29733
     0.40853
     0.46412
     0.48266
     0.46783
     0.40853
     0.31586
     0.28621
     0.64574
     0.95709
     1.22766
     1.56124
     2.02084
     2.45080
     2.49898
     1.97266
     0.70134
    -1.57073
    -4.68788
    -7.51222
    -7.58264
    -7.58264
    -7.58264
    -6.83393
    -2.25272
    -0.01772
     0.51601
     1.65761
     2.83998
     3.03642
     2.90299
     2.63241
     2.82144
     2.72878
     2.20617
     1.69097
     1.29067
     1.02380
     0.82736
     0.63462
     0.53084
     0.46042
     0.39370
     0.35293
     0.33810
     0.31216
     0.31586
     0.32698
     0.30475
     0.29733
     0.29733
     0.28251
     0.26768
     0.21208
     0.19726
     0.20096
     0.20838
     0.18614
     0.17131
     0.15649
     0.11942
     0.13425
     0.12683
     0.10460
     0.08236
     0.08606
     0.09348
     0.08236
     0.08236
     0.09718
     0.07124
     0.06382
     0.04159
     0.02305
     0.03047
    -0.01031
    -0.00289
    -0.01772
    -0.04737
    -0.03996
    -0.01401
    -0.00660
    -0.01401
     0.02305
     0.09348
     0.12683
     0.15278
     0.16019
     0.20838
     0.19355
     0.21208
     0.14907
     0.11571
     0.07124
     0.03788
     0.00081
    -0.05849
    -0.09555
    -0.12150
    -0.16227
    -0.21787
    -0.26235
    -0.30312
    -0.30312
    -0.29200
    -0.25864
    -0.22157
    -0.21787
    -0.20675
    -0.16968
    -0.16968
    -0.14744
    -0.14374
    -0.14374
    -0.14003
    -0.10297
    -0.08443
    -0.11779
    -0.08073
    -0.07702
    -0.07332
    -0.09185
    -0.11038
    -0.13262
    -0.12891
    -0.13262
    -0.12150
    -0.10297
    -0.09926
    -0.09185
    -0.08073
    -0.05108
    -0.05849
    -0.02142
    -0.01031
    -0.00289
    -0.01401
     0.00452
     0.01193
    -0.00660
     0.01935
     0.03788
     0.04159
     0.06012
     0.06753
     0.06382
     0.08606
     0.07494
     0.08606
     0.12683
     0.12313
     0.14166
     0.13425
     0.17502
     0.15278
     0.17131
     0.13425
     0.07124
     0.00452
    -0.02142
    -0.08073
    -0.17710
    -0.35501
    -0.60334
    -0.75901
    -0.83314
    -0.78867
    -0.66635
    -0.44767
    -0.24752
     0.01564
     0.29733
     0.52713
     0.69393
     0.74211
     0.84218
     0.91261
     0.60497
    -0.50697
    -1.77088
    -2.07852
    -2.16748
    -2.80128
    -3.18676
    -2.69379
    -1.97103
    -0.92581
     0.04159
     0.71616
     0.81624
     1.19801
     1.95413
     2.58052
     3.09943
     3.08831
     2.91040
     2.59535
     2.52493
     2.33590
     1.88741
     1.37962
     1.04975
     0.50860
    -0.43284
    -1.22603
    -1.71899
    -1.87096
    -1.75976
    -1.27051
    -0.75531
    -0.36613
     0.04900
     0.46783
     0.67169
     0.74952
     0.68651
     0.43447
     0.13054
    -0.05849
    -0.15115
    -0.18451
    -0.19192
    -0.17339
    -0.19563
    -0.19192
    -0.15486
    -0.09185
    -0.05108
    -0.01772
    -0.01031
     0.01935
     0.02676
     0.05270
     0.06382
     0.10460
     0.08606
     0.08606
     0.06753
     0.07124
     0.06012
     0.06753
     0.04529
     0.05270
     0.03788
     0.03788
     0.03047
     0.04900
     0.03417
     0.02676
     0.03788
     0.04529
     0.02676
     0.01935
     0.03788
     0.03788
     0.02676
     0.02676
     0.03417
     0.04529
     0.01935
     0.03417
     0.03788
     0.06382
     0.05270
     0.03788
     0.04159
     0.03788
     0.04900
     0.04529
     0.02305
     0.04529
     0.03047
     0.02305
     0.03417
     0.01564
     0.03047
     0.01935
     0.02305
     0.01193
     0.01193
    -0.00289
     0.00081
    -0.02513
    -0.02884
    -0.05478
    -0.03254
    -0.05849
    -0.04737
    -0.04737
    -0.03996
    -0.02513
    -0.04737
    -0.03254
    -0.03625
    -0.04737
    -0.04366
    -0.04366
    -0.02884
    -0.01401
    -0.01031
    -0.00660
    -0.00660
     0.00452
     0.01935
     0.00823
     0.04529
     0.04900
     0.06753
     0.03417
     0.07124
     0.06382
     0.04529
     0.04529
     0.06012
     0.05270
     0.04529
     0.03788
     0.02305
     0.00823
     0.00081
    -0.00289
    -0.02884
    -0.04737
    -0.06961
    -0.09555
    -0.12150
    -0.16968
    -0.27717
    -0.48844
    -0.36242
     0.28621
     0.76435
     0.79400
     1.02010
     2.12092
     2.89928
     1.46487
    -0.95546
    -2.30091
    -2.58631
    -2.17859
    -0.75160
    -0.05478
     0.49748
     0.83107
     1.01268
     1.18689
     1.58719
     1.38704
     1.11276
     0.91261
     0.64574
     0.52343
     0.31957
    -0.00289
    -0.47361
    -0.99993
    -1.34834
    -1.48178
    -1.38541
    -1.33352
    -1.48178
    -1.59668
    -1.81536
    -2.18601
    -2.62708
    -3.06074
    -3.23494
    -2.94954
    -2.46770
    -1.73752
    -0.84056
     0.19726
     1.28326
     2.03567
     2.53975
     2.68801
     2.69542
     2.50639
     2.17281
     1.82440
     1.43522
     1.06457
     0.83477
     0.64945
     0.49007
     0.28251
     0.13425
     0.02305
    -0.04366
    -0.08443
    -0.08443
    -0.10667
    -0.07702
    -0.08073
    -0.03996
    -0.02884
    -0.01401
    -0.00660
     0.01564
     0.01193
     0.01935
     0.01935
     0.03047
     0.04529
     0.03788
     0.04529
     0.06382
     0.04529
     0.02305
     0.00452
     0.01935
     0.03047
     0.00823
     0.01935
     0.00823
    -0.00289
    -0.00660
     0.00452
     0.00823
     0.00081
     0.00081
     0.00081
     0.00823
    -0.00289
    -0.00289
    -0.01772
     0.00081
    -0.02513
    -0.02142
    -0.00660
    -0.01772
    -0.02884
    -0.04737
    -0.03996
    -0.04366
    -0.03254
    -0.03625
    -0.04366
    -0.05108
    -0.04366
    -0.04737
    -0.04366
    -0.06220
    -0.05108
    -0.04366
    -0.04737
    -0.05478
    -0.06220
    -0.05849
    -0.05849
    -0.06961
    -0.03625
    -0.05478
    -0.06961
    -0.08073
    -0.08443
    -0.09185
    -0.09185
    -0.09555
    -0.11038
    -0.10297
    -0.09555
    -0.09555
    -0.09555
    -0.08073
    -0.09555
    -0.09926
    -0.10297
    -0.10667
    -0.10667
    -0.11409
    -0.13633
    -0.12891
    -0.13262
    -0.12521
    -0.11038
    -0.10297
    -0.10297
    -0.11038
    -0.09926
    -0.10667
    -0.06961
    -0.06220
    -0.06961
    -0.03996
    -0.02142
    -0.02884
     0.01564
     0.01564
     0.07124
     0.09718
     0.12313
     0.14537
     0.16761
     0.18243
     0.16019
     0.16390
     0.13795
     0.11201
     0.10089
     0.14537
     0.16019
     0.08236
     0.02305
     0.03047
     0.10460
     0.31586
     0.65686
     0.84589
     1.14982
     1.65020
     1.70950
     1.19059
     1.03492
     1.06457
     0.76806
     0.06382
    -0.37725
    -0.30312
    -0.28458
    -0.88503
    -1.28904
    -1.35205
    -1.53737
    -2.87541
    -4.73606
    -4.75460
    -3.96141
    -3.52405
    -2.74198
    -2.11188
    -1.47066
    -1.31869
    -1.41135
    -1.86725
    -2.12300
    -2.01551
    -1.94879
    -1.82277
    -1.44842
    -0.93322
    -0.31053
     0.13054
     0.52713
     1.05716
     1.50564
     1.77251
     2.19505
     2.57682
     2.69172
     2.77697
     2.69913
     2.43968
     2.25435
     2.26918
     2.05420
     1.85405
     1.59831
     1.41298
     1.20171
     0.96079
     0.72728
     0.47895
     0.37146
     0.36405
     0.27880
     0.15649
     0.08236
     0.01935
    -0.01031
    -0.02142
    -0.04366
    -0.02142
    -0.01031
     0.00081
    -0.01031
    -0.01772
     0.00823
     0.01193
     0.00452
     0.00452
    -0.00289
     0.00823
     0.00452
    -0.00289
     0.00823
     0.02305
     0.02676
     0.02676
     0.03047
     0.03417
     0.03417
     0.03788
     0.01935
     0.01564
    -0.01031
     0.00081
     0.00081
    -0.00289
     0.01564
    -0.01772
    -0.00289
    -0.01401
    -0.01401
    -0.00660
    -0.00660
    -0.01031
    -0.01401
     0.00452
    -0.00289
    -0.02884
    -0.04366
    -0.03625
    -0.04366
    -0.04737
    -0.05478
    -0.06220
    -0.07332
    -0.07702
    -0.06590
    -0.06590
    -0.06590
    -0.04366
    -0.01772
    -0.01031
    -0.01031
    -0.01401
     0.00081
    -0.00660
     0.00081
    -0.01401
    -0.00660
    -0.01031
    -0.01401
     0.01935
     0.00081
    -0.01401
    -0.02142
    -0.01401
    -0.01401
     0.00452
     0.01564
     0.02305
     0.06012
     0.07494
     0.08977
     0.12313
     0.20838
     0.20467
     0.23803
     0.22691
     0.24915
     0.24174
     0.22691
     0.23803
     0.24174
     0.25285
     0.24544
     0.24915
     0.24544
     0.19726
     0.18243
     0.19355
     0.21950
     0.20467
     0.21208
     0.24915
     0.30845
     0.35664
     0.41223
     0.46412
     0.59014
     0.71616
     0.78659
     0.82736
     0.76806
     0.63462
     0.47895
     0.34181
     0.17131
    -0.01401
    -0.18080
    -0.32165
    -0.47732
    -0.63670
    -0.74789
    -0.84797
    -0.82573
    -0.72936
    -0.68859
    -0.30312
     0.34552
     0.70134
     0.96079
     0.58644
    -0.02142
    -0.81832
    -1.46695
    -1.22232
    -0.88874
    -0.69230
    -0.36242
     0.37517
     0.31216
    -0.16968
    -0.47361
    -0.82202
    -1.66710
    -2.40098
    -2.09335
    -1.23715
    -0.60334
    -0.43655
    -0.14744
     0.33810
     0.66798
     0.82736
     0.56420
     0.09348
    -0.39578
    -0.87762
    -1.45583
    -1.79683
    -1.70787
    -1.45954
    -1.18155
    -0.84426
    -0.22528
     0.16761
     0.44559
     0.66798
     0.85701
     0.96450
     0.96450
     0.80512
     0.58644
     0.47895
     0.53084
     0.53825
     0.51601
     0.53084
     0.46042
     0.53084
     0.69393
     0.93485
     0.97932
     0.71616
     0.49378
     0.25285
     0.15278
     0.14537
     0.11571
     0.10460
     0.14166
     0.16019
     0.13795
     0.13054
     0.12683
     0.12313
     0.11201
     0.07494
     0.07865
     0.06753
     0.04900
     0.02676
     0.02676
     0.03047
     0.02305
     0.03047
     0.03047
     0.01935
    -0.00660
    -0.01401
    -0.02884
    -0.04737
    -0.04737
    -0.05478
    -0.04737
    -0.05108
    -0.04366
    -0.04366
    -0.04366
    -0.03254
    -0.05108
    -0.05108
    -0.05108
    -0.02513
    -0.07332
    -0.03996
    -0.03996
    -0.05849
    -0.04737
    -0.06220
    -0.06961
    -0.06220
    -0.05478
    -0.03625
    -0.03625
    -0.04366
    -0.03996
    -0.01772
    -0.02884
    -0.01401
    -0.03996
    -0.01772
    -0.04366
    -0.05108
    -0.03996
    -0.03625
    -0.02884
    -0.03625
    -0.02884
    -0.03254
    -0.03996
    -0.02513
    -0.03625
     0.00452
     0.00823
    -0.00289
     0.02676
     0.02305
     0.03047
     0.03047
     0.02676
     0.02676
     0.01935
     0.03417
     0.01935
     0.03047
     0.03788
     0.03417
     0.03047
     0.02305
     0.02676
     0.04529
     0.05270
     0.03788
     0.03417
     0.02676
     0.03788
     0.00823
     0.00823
    -0.00660
     0.01193
     0.02676
     0.01193
     0.01193
     0.00823
    -0.00289
     0.00823
     0.00823
     0.00823
     0.01564
     0.01193
     0.04529
     0.03047
     0.02305
    -0.00660
    -0.02142
    -0.02884
    -0.01401
    -0.00660
     0.07865
     0.27139
     0.61980
     1.03863
     1.32773
     1.64649
     1.73915
     1.48711
     1.06828
     0.72358
     0.38999
    -0.08814
    -0.99252
    -1.62262
    -1.61892
    -1.40765
    -1.67081
    -1.76718
    -1.44471
    -1.57815
    -1.88208
    -1.93397
    -2.05257
    -1.94138
    -1.33352
    -0.70712
    -0.39207
     0.07124
     0.04159
     0.04159
     0.11201
     0.65315
     1.63908
     2.17281
     1.99119
     1.55012
     1.29437
     1.13500
     1.02751
     1.02380
     0.98674
     0.96450
     1.02010
     0.67539
     0.14537
    -0.68118
    -1.59668
    -2.24531
    -2.60855
    -2.54924
    -1.99698
    -1.37058
    -0.54033
     0.20096
     0.71987
     1.03863
     1.13500
     1.09793
     0.97191
     0.83848
     0.69022
     0.58273
     0.49007
     0.39741
     0.32328
     0.26027
     0.22320
     0.16390
     0.11942
     0.10089
     0.08236
     0.06012
     0.03047
     0.01564
     0.00823
    -0.00660
     0.00452
    -0.02142
    -0.03254
    -0.02513
    -0.03625
    -0.02884
    -0.02142
    -0.02884
    -0.03254
    -0.01401
    -0.01772
    -0.03254
    -0.02142
    -0.03625
    -0.03625
    -0.03996
    -0.05478
    -0.04737
    -0.05108
    -0.05108
    -0.04366
    -0.04737
    -0.05478
    -0.03996
    -0.05849
    -0.05478
    -0.07702
    -0.05849
    -0.04366
    -0.05849
    -0.05108
    -0.06961
    -0.06961
    -0.07332
    -0.05478
    -0.05849
    -0.07332
    -0.07332
    -0.07702
    -0.06961
    -0.05478
    -0.06590
    -0.05849
    -0.08073
    -0.06590
    -0.07702
    -0.06590
    -0.08073
    -0.05478
    -0.05108
    -0.02884
    -0.02884
    -0.04737
    -0.04366
    -0.04737
    -0.04366
    -0.04366
    -0.01772
    -0.02142
    -0.01031
     0.00081
     0.00081
     0.00452
     0.00823
    -0.02142
     0.00452
     0.02676
    -0.00660
     0.00823
    -0.00660
     0.00081
    -0.00660
     0.00452
     0.00081
     0.00081
    -0.01031
    -0.00289
    -0.00289
    -0.00660
    -0.00289
    -0.01401
    -0.02142
    -0.01772
    -0.00289
    -0.00289
    -0.01772
    -0.01772
     0.01193
     0.00452
     0.02676
     0.03417
     0.04159
     0.05270
     0.05270
     0.02676
     0.03788
     0.01935
     0.02305
     0.03788
     0.01935
     0.02676
     0.03417
     0.02676
     0.02676
     0.01193
     0.04159
     0.07124
     0.11201
     0.17131
     0.25285
     0.33440
     0.38629
     0.46783
     0.51972
     0.57161
     0.52713
     0.41594
     0.39370
     0.44188
     0.51601
     0.63462
     0.56791
     0.36405
    -0.11779
    -0.74419
    -1.61892
    -2.76422
    -5.43288
    -6.70050
    -5.88878
    -3.50922
    -1.77459
     0.46042
     3.09943
     3.71100
     3.40707
     2.86963
     2.60276
     2.21729
     1.74656
     1.60572
     1.51676
     1.50194
     1.50194
     1.18318
     0.62350
     0.13054
    -0.06961
    -0.18822
    -0.38466
    -0.74419
    -1.16302
    -1.58926
    -2.17859
    -2.35651
    -1.92655
    -1.41506
    -0.88503
    -0.36242
     0.15278
     0.60868
     0.89778
     1.06828
     1.16465
     1.13500
     1.04604
     0.93485
     0.82365
     0.70875
     0.58273
     0.47895
     0.34922
     0.30845
     0.24915
     0.19726
     0.16019
     0.14537
     0.11201
     0.09348
     0.09718
     0.07494
     0.07494
     0.07124
     0.05270
     0.06012
     0.04159
     0.03788
     0.03047
     0.03047
     0.03788
     0.03417
     0.03417
     0.03788
     0.02305
     0.00823
     0.00081
     0.02305
     0.00452
     0.00823
     0.01193
     0.01564
     0.03788
     0.03047
     0.04900
     0.03047
     0.03417
     0.03047
     0.05270
     0.02676
     0.02305
     0.03047
     0.03788
     0.04159
     0.03788
     0.03788
     0.03788
     0.03417
     0.04529
     0.04159
     0.03047
     0.04159
     0.03417
     0.03788
     0.01193
     0.01193
    -0.00289
     0.00081
     0.00081
    -0.01031
    -0.00289
     0.00452
     0.00081
    -0.01031
    -0.01031
    -0.01031
    -0.01401
    -0.01401
    -0.00289
    -0.03625
    -0.01772
    -0.02142
    -0.03625
    -0.01401
    -0.02513
    -0.00289
    -0.01401
    -0.00289
    -0.01401
    -0.00289
     0.00081
    -0.02142
    -0.04737
    -0.05478
    -0.06590
    -0.08443
    -0.12150
    -0.14003
    -0.17339
    -0.17710
    -0.16598
    -0.13633
    -0.12150
    -0.06961
     0.04159
     0.17131
     0.28251
     0.39370
     0.50119
     0.54567
     0.57532
     0.56420
     0.58273
     0.60497
     0.63092
     0.64945
     0.68651
     0.67910
     0.59014
     0.53084
     0.50490
     0.41223
     0.26027
     0.11942
    -0.28829
    -1.26680
    -1.99698
    -2.69009
    -4.47661
    -5.97403
    -6.68567
    -6.75980
    -5.07335
    -2.62337
    -0.45508
     0.94226
     1.57607
     2.13575
     2.59535
     3.02901
     2.93264
     2.59164
     2.25806
     1.94301
     1.62425
     1.28696
     0.90519
     0.53084
     0.30475
     0.19726
     0.06382
    -0.16968
    -0.32536
    -0.49215
    -0.78125
    -1.07036
    -1.37800
    -1.78200
    -2.16006
    -2.52330
    -2.72345
    -2.59743
    -2.18601
    -1.55220
    -0.84056
    -0.25493
     0.22320
     0.57902
     0.77917
     0.88666
     0.96450
     1.00527
     1.01268
     0.90890
     0.83848
     0.79771
     0.67169
     0.52343
     0.36405
     0.20467
     0.08236
    -0.06220
    -0.25123
    -0.40690
    -0.47361
    -0.47361
    -0.45508
    -0.42914
    -0.31053
    -0.25493
    -0.15856
     0.00081
     0.10830
     0.21208
     0.26397
     0.27880
     0.31957
     0.32698
     0.30475
     0.35293
     0.33810
     0.33810
     0.23432
     0.18243
     0.11201
     0.11571
     0.19355
     0.33440
     0.54937
     0.56791
     0.49007
     0.49007
     0.40482
     0.28992
     0.20838
     0.14537
     0.11942
     0.08236
     0.07865
     0.07865
     0.07865
     0.05270
     0.08236
     0.07865
     0.08606
     0.10460
     0.10830
     0.09718
     0.10830
     0.08236
     0.09718
     0.09718
     0.10460
     0.11571
     0.11571
     0.11942
     0.13425
     0.13054
     0.13425
     0.13795
     0.13795
     0.13425
     0.15649
     0.15278
     0.13425
     0.15278
     0.16390
     0.15649
     0.14537
     0.15649
     0.15649
     0.16761
     0.17502
     0.17502
     0.17502
     0.17502
     0.18984
     0.17502
     0.17873
     0.15278
     0.15649
     0.13425
     0.12313
     0.08606
     0.10460
     0.06382
     0.04900
     0.01193
    -0.05849
    -0.11779
    -0.17710
    -0.29941
    -0.36242
    -0.40319
    -0.45138
    -0.30682
    -0.10297
     0.29733
     0.64574
     0.83848
     0.99786
     1.06457
     1.01268
     0.90149
     0.84218
     0.70134
     0.53825
     0.39741
     0.19355
    -0.07702
    -0.26235
    -0.27347
    -0.19563
    -0.03254
     0.12683
     0.43818
     0.66427
     0.87554
     1.12758
     0.66798
    -0.90727
    -4.08743
    -7.58264
    -7.58264
    -7.58264
    -7.58264
    -5.72199
     1.61313
     7.42118
     7.46195
     5.80886
     4.20767
     3.11426
     2.17281
     1.70579
     1.61684
     1.82069
     1.63908
     1.60572
     1.53900
     1.17206
     0.65686
     0.13054
    -0.25493
    -0.46250
    -0.44026
    -0.46620
    -0.53663
    -0.43284
    -0.36613
    -0.23269
    -0.05108
     0.04529
     0.15649
     0.15649
     0.07865
     0.07494
     0.01935
    -0.01772
    -0.06220
    -0.09185
    -0.12150
    -0.14744
    -0.17710
    -0.22528
    -0.24381
    -0.26976
    -0.26976
    -0.27717
    -0.28088
    -0.30682
    -0.31424
    -0.39207
    -0.39949
    -0.41802
    -0.44396
    -0.41802
    -0.37725
    -0.32165
    -0.28088
    -0.22899
    -0.17710
    -0.11409
    -0.02142
     0.03417
     0.10460
     0.17502
     0.18984
     0.21950
     0.20838
     0.16019
     0.10460
     0.08606
     0.03788
     0.04900
     0.07124
     0.16761
     0.24915
     0.33810
     0.34181
     0.36776
     0.46042
     0.56420
     0.63092
     0.65315
     0.63833
     0.61609
     0.56420
     0.63833
     0.73840
     0.71616
     0.66057
     0.71987
     0.60126
     0.44188
     0.40111
     0.31586
     0.22320
     0.17502
     0.11201
     0.08977
     0.08606
     0.05641
     0.04900
     0.02305
    -0.05108
    -0.10297
    -0.12891
    -0.14744
    -0.13262
    -0.13262
    -0.11038
    -0.09185
    -0.06590
    -0.06590
    -0.05478
    -0.07332
    -0.08073
    -0.10297
    -0.08073
    -0.08073
    -0.07332
    -0.03996
    -0.05849
    -0.06961
    -0.05108
    -0.06590
    -0.06961
    -0.08443
    -0.06220
    -0.07332
    -0.11038
    -0.11409
    -0.09185
    -0.10667
    -0.09926
    -0.09926
    -0.11409
    -0.10667
    -0.08814
    -0.09926
    -0.13633
    -0.14744
    -0.18080
    -0.16968
    -0.16227
    -0.17339
    -0.15856
    -0.12150
    -0.09926
    -0.08814
    -0.07702
    -0.04366
     0.01193
     0.04529
     0.07124
     0.04900
    -0.04737
    -0.15856
    -0.21787
    -0.27717
    -0.37354
    -0.49585
    -0.62929
    -0.63670
    -0.50697
    -0.32536
    -0.11779
     0.19726
     0.50860
     0.89037
     1.09423
     1.23878
     1.33144
     1.36109
     1.29067
     1.02380
     0.71246
     0.33810
    -0.01772
    -0.39578
    -0.84426
    -1.60038
    -2.83093
    -4.39877
    -4.63970
    -4.41360
    -4.38765
    -4.58410
    -3.91323
    -2.20083
     0.38999
     2.34701
     3.48120
     3.77771
     3.34406
     2.82515
     2.56940
     2.37667
     1.84664
     0.99415
     0.09348
    -1.02217
    -2.07481
    -2.74198
    -3.03108
    -3.06074
    -2.67897
    -2.14894
    -1.50402
    -0.95546
    -0.47732
    -0.14374
    -0.03625
     0.23803
     0.55679
     0.70875
     0.77917
     0.76064
     0.68651
     0.62721
     0.72728
     0.70504
     0.67539
     0.63833
     0.63092
     0.61609
     0.58644
     0.51231
     0.46412
     0.44188
     0.38999
     0.37517
     0.38258
     0.38999
     0.36034
     0.34552
     0.30475
     0.31216
     0.28992
     0.26768
     0.24544
     0.22320
     0.21950
     0.21950
     0.23062
     0.23803
     0.22320
     0.18614
     0.17131
     0.14537
     0.12683
     0.09718
     0.03047
    -0.02142
    -0.09185
    -0.16598
    -0.19563
    -0.24381
    -0.29941
    -0.37725
    -0.42543
    -0.40690
    -0.36613
    -0.29570
    -0.25864
    -0.17710
    -0.13262
    -0.11409
    -0.08814
    -0.07332
    -0.05108
    -0.05849
    -0.04737
    -0.02513
    -0.03625
    -0.03996
    -0.03625
    -0.05478
    -0.05849
    -0.04737
    -0.03996
    -0.03254
    -0.02513
    -0.01031
     0.00081
    -0.00660
    -0.01772
    -0.01401
    -0.02884
    -0.02142
    -0.00660
    -0.03254
    -0.05478
    -0.08073
    -0.08443
    -0.10297
    -0.08443
    -0.03254
     0.05641
     0.17131
     0.27880
     0.36034
     0.38629
     0.44930
     0.47154
     0.46412
     0.47524
     0.46783
     0.44188
     0.39741
     0.36034
     0.29733
     0.23803
     0.20838
     0.20096
     0.18243
     0.17502
     0.14166
     0.09348
     0.03047
    -0.01772
    -0.09555
    -0.03996
     0.02305
     0.13054
     0.20467
     0.31216
     0.47524
     0.59014
     0.64574
     0.53825
     0.40482
     0.23803
     0.21950
    -0.09555
    -1.33722
    -2.50106
    -2.38986
    -2.02292
    -1.65598
    -1.72640
    -2.20083
    -1.75976
    -0.69230
     0.67539
     0.56420
     0.02676
     0.47154
     0.37146
     0.51231
     0.51972
     0.81253
     0.77176
     0.44559
     0.23062
    -0.35130
    -0.64041
    -0.45508
     0.02305
     0.63833
     1.15353
     1.66502
     1.94671
     1.89853
     1.46487
     0.76806
     0.05270
    -0.35871
    -0.45138
    -0.51439
    -0.62187
    -0.58110
    -0.18451
     0.26768
     0.72358
     1.08311
     1.19430
     1.10905
     0.92743
     0.84218
     0.65315
     0.49007
     0.44559
     0.37887
     0.40482
     0.36034
     0.26027
     0.14166
     0.07494
    -0.05849
    -0.17339
    -0.29570
    -0.36242
    -0.44026
    -0.52921
    -0.61075
    -0.61446
    -0.60705
    -0.56628
    -0.52551
    -0.44767
    -0.29200
    -0.18080
    -0.06590
     0.00452
     0.04159
     0.07124
     0.10089
     0.11942
     0.10089
     0.08977
     0.08236
     0.04159
     0.02676
     0.02305
     0.00081
     0.00081
    -0.02142
    -0.02513
    -0.02884
    -0.06590
    -0.05478
    -0.08443
    -0.10297
    -0.08073
    -0.12891
    -0.14744
    -0.17710
    -0.13262
    -0.09555
    -0.08073
    -0.06961
    -0.05849
    -0.05849
    -0.06590
    -0.08073
    -0.08073
    -0.09185
    -0.08073
    -0.08814
    -0.10297
    -0.09926
    -0.11409
    -0.11779
    -0.11409
    -0.13262
    -0.15115
    -0.22528
    -0.28088
    -0.36242
    -0.41060
    -0.46250
    -0.54033
    -0.51809
    -0.42914
    -0.26235
     0.04900
     0.36405
     0.63092
     0.87925
     0.96820
     0.97932
     0.93114
     0.82736
     0.67169
     0.55679
     0.46783
     0.38999
     0.31957
     0.27139
     0.23432
     0.24174
     0.19726
     0.18243
     0.17131
     0.16019
     0.14166
     0.13425
     0.09718
     0.09348
     0.07865
     0.04529
     0.08606
     0.05641
     0.07494
     0.06753
     0.07124
     0.07124
     0.05270
     0.06753
     0.06012
     0.06012
     0.05641
     0.07494
     0.06753
     0.05641
     0.00823
    -0.01031
    -0.02884
     0.04159
     0.07494
     0.09348
     0.17131
     0.24915
    -0.04737
    -0.47361
    -1.30757
    -1.15561
    -1.04071
    -1.53737
    -1.48178
    -1.40765
    -1.60038
    -1.80795
    -1.47436
    -0.25864
     0.26027
    -0.38466
    -0.63299
    -0.33277
    -0.11779
     0.34181
     0.28621
     0.71616
     0.82365
     0.93855
     1.33885
     1.30179
     1.13870
     1.06828
     1.20913
     1.27955
     1.19059
     1.14241
     1.02010
     0.87925
     0.77547
     0.72728
     0.68651
     0.37887
    -0.15856
    -0.50697
    -0.75901
    -0.99623
    -1.22603
    -1.29275
    -1.27792
    -1.25198
    -1.15561
    -0.99993
    -0.83314
    -0.59964
    -0.42914
    -0.18822
     0.12313
     0.47524
     0.50490
     0.44930
     0.46783
     0.61609
     0.63092
     0.58273
     0.59014
     0.50119
     0.33440
     0.17131
     0.04159
    -0.02513
    -0.06590
    -0.10667
    -0.12521
    -0.12150
    -0.12521
    -0.12521
    -0.10297
    -0.09185
    -0.10667
    -0.09926
    -0.09555
    -0.05849
    -0.06590
    -0.06590
    -0.07702
    -0.03996
    -0.05108
    -0.06590
    -0.05849
    -0.04737
    -0.05849
    -0.05849
    -0.03625
    -0.06220
    -0.03996
    -0.03625
    -0.01031
    -0.02142
    -0.02884
    -0.02142
    -0.03625
    -0.05478
    -0.05478
    -0.08073
    -0.10667
    -0.12150
    -0.15115
    -0.14744
    -0.16598
    -0.14744
    -0.09926
    -0.06220
     0.01193
     0.04900
     0.07124
     0.11571
     0.14907
     0.18984
     0.21950
     0.24174
     0.24174
     0.22320
     0.19355
     0.19355
     0.15278
     0.04159
     0.00081
    -0.05849
    -0.01772
     0.07124
     0.11571
     0.06753
     0.06382
     0.06012
     0.06012
     0.07124
     0.04900
     0.01935
     0.00823
     0.03047
     0.04529
     0.04900
     0.03417
     0.05270
     0.05270
     0.01193
     0.00452
    -0.02513
    -0.04366
    -0.06220
    -0.10297
    -0.11779
    -0.16227
    -0.19192
    -0.18080
    -0.16227
    -0.13633
    -0.16227
    -0.25493
    -0.35871
    -0.34759
    -0.27717
    -0.23640
    -0.22528
    -0.16598
    -0.18451
    -0.22157
    -0.24752
    -0.34759
    -0.35130
    -0.28458
    -0.14374
     0.14166
     0.28251
     0.28621
     0.25285
     0.26397
     0.31586
     0.31216
     0.36405
     0.37146
     0.33810
     0.24544
     0.14166
    -0.03625
    -0.31053
    -0.76272
    -1.31128
    -1.69305
    -1.72640
    -1.94509
    -2.08223
    -1.88949
    -1.44842
    -0.92210
    -0.44767
    -0.05849
     0.16019
     0.34181
     0.47895
     0.49007
     0.60126
     0.80883
     1.08681
     1.37221
     1.59460
     1.66132
     1.73174
     1.69838
     1.50194
     1.22766
     0.96079
     0.63462
     0.33440
     0.14166
     0.16390
     0.10830
     0.18243
     0.33069
     0.44559
     0.47895
     0.30104
    -0.01401
    -0.39207
    -1.12225
    -2.07481
    -2.57148
    -2.67526
    -2.31203
    -1.67451
    -0.92210
    -0.20675
     0.36776
     0.82365
     0.95338
     0.94226
     0.90519
     0.91631
     0.86442
     0.76435
     0.59385
     0.45300
     0.34552
     0.22691
     0.19726
     0.16019
     0.17873
     0.18614
     0.15278
     0.14907
     0.13795
     0.09348
     0.06753
     0.07494
     0.06012
     0.06382
     0.06753
     0.06382
     0.08236
     0.04900
     0.01935
     0.02676
     0.01935
     0.00823
    -0.02513
    -0.04737
    -0.07332
    -0.09555
    -0.12891
    -0.15486
    -0.14003
    -0.15486
    -0.12150
    -0.06590
    -0.04366
    -0.01772
    -0.01401
     0.00823
    -0.00289
    -0.00660
    -0.02884
    -0.02142
    -0.01031
     0.00081
     0.00452
    -0.01401
    -0.00660
     0.00452
     0.03047
     0.03047
     0.08236
     0.07124
    -0.01031
    -0.05478
    -0.10297
    -0.06961
    -0.09555
    -0.04366
    -0.03625
    -0.00660
    -0.02884
    -0.00660
     0.03047
     0.06753
     0.08236
     0.10830
     0.11942
     0.09718
    -0.06220
    -0.29200
    -0.38837
    -0.46250
    -0.43655
    -0.38466
    -0.46991
    -0.17339
    -0.49956
    -2.05257
    -3.00514
    -2.50847
    -1.95991
    -1.35946
    -1.02588
    -0.81461
    -0.68488
    -0.46250
    -0.01772
     0.24915
     0.04900
    -0.42543
    -0.76272
    -0.78125
    -0.62929
    -0.28458
    -0.39578
     0.24174
     1.79475
     2.75473
     2.36925
     1.68726
     1.23507
     0.97191
     0.78288
     0.79400
     0.85701
     0.78288
     0.66798
     0.53825
     0.42335
     0.34552
     0.31957
     0.23803
     0.06012
    -0.10667
    -0.35501
    -0.54404
    -0.75901
    -0.87021
    -0.90727
    -0.87391
    -0.73677
    -0.54404
    -0.09185
     0.34552
     0.74582
     1.16094
     1.48711
     1.62796
     1.68355
     1.62425
     1.54271
     1.38704
     1.24619
     1.07199
     0.91261
     0.80141
     0.64945
     0.55308
     0.51972
     0.46412
     0.41223
     0.39741
     0.37887
     0.38629
     0.36776
     0.41965
     0.50860
     0.76435
     0.92002
     0.97562
     0.90890
     0.87554
     0.86813
     0.71987
     0.52713
    -0.11038
    -0.81832
    -1.30387
    -1.83019
    -2.19342
    -2.43805
    -2.68268
    -2.80499
    -2.70121
    -2.48253
    -2.01180
    -1.53367
    -1.05924
    -0.55516
    -0.27717
    -0.12150
     0.05641
     0.15278
     0.45671
     0.66427
     0.70134
     0.71987
     0.69393
     0.67169
     0.63092
     0.55679
     0.47154
     0.44188
     0.35293
     0.25656
     0.22320
     0.18243
     0.11942
     0.06012
     0.04900
     0.06382
     0.04159
     0.00823
     0.00452
    -0.03996
    -0.03254
    -0.06220
    -0.08443
    -0.11038
    -0.12150
    -0.12150
    -0.13633
    -0.16968
    -0.18080
    -0.16227
    -0.17339
    -0.16227
    -0.15856
    -0.15115
    -0.15486
    -0.17710
    -0.14003
    -0.15856
    -0.15486
    -0.14744
    -0.15115
    -0.12891
    -0.12891
    -0.13262
    -0.11409
    -0.09185
    -0.09926
    -0.08814
    -0.08073
    -0.09185
    -0.08443
    -0.07332
    -0.09185
    -0.07702
    -0.09185
    -0.12150
    -0.14374
    -0.18080
    -0.18451
    -0.22157
    -0.24011
    -0.25123
    -0.24381
    -0.24011
    -0.16598
    -0.07702
    -0.01401
     0.09718
     0.14907
     0.17873
     0.17131
    -0.08814
    -0.52921
    -0.80349
    -1.16673
    -0.95175
    -0.28088
     0.21208
     0.29363
    -0.14374
    -0.04366
    -0.24011
    -1.17785
    -1.95621
    -2.48623
    -2.51218
    -0.46620
     0.79400
     1.36850
     1.34627
     1.19059
     1.14982
     0.91631
     0.84960
     0.79771
     0.79029
     0.71616
     0.64574
     0.57532
     0.55679
     0.55679
     0.57161
     0.56049
     0.54196
     0.42706
     0.27509
     0.08606
    -0.06590
    -0.17339
    -0.29200
    -0.32165
    -0.18451
     0.12683
     0.60868
     1.10164
     1.55012
     1.86147
     2.05791
     2.13945
     2.17281
     2.15798
     2.12833
     2.12463
     2.19876
     2.22470
     1.89853
     1.30920
     0.38258
    -1.07406
    -2.76422
    -4.03183
    -4.50626
    -4.13191
    -3.39061
    -2.53442
    -1.51143
    -0.56628
     0.29363
     0.99786
     1.46117
     1.63908
     1.62796
     1.50935
     1.31291
     1.08311
     0.85701
     0.71246
     0.57161
     0.46042
     0.39370
     0.37517
     0.28992
     0.19726
     0.17502
     0.11942
     0.00823
    -0.11038
    -0.20675
    -0.24381
    -0.28829
    -0.34389
    -0.36613
    -0.37725
    -0.35871
    -0.33648
    -0.30312
    -0.26976
    -0.25493
    -0.15856
    -0.06590
    -0.03996
     0.00081
     0.02676
    -0.08443
    -0.30312
    -0.47732
    -0.62929
    -0.70342
    -0.75160
    -0.84797
    -0.88874
    -0.81461
    -0.69230
    -0.54033
    -0.42543
    -0.36242
    -0.33277
    -0.29570
    -0.26976
    -0.26976
    -0.25864
    -0.27347
    -0.34759
    -0.41431
    -0.47732
    -0.56998
    -0.68859
    -0.78867
    -0.89986
    -0.83314
    -0.49956
    -0.09555
     0.06382
     0.01935
    -0.00289
     0.03047
     0.06382
     0.11942
     0.18984
     0.19355
     0.20838
     0.23062
     0.25285
     0.26027
     0.25656
     0.35664
     0.46412
     0.43077
     0.35293
     0.30475
     0.22691
     0.18614
     0.16390
     0.13054
     0.11571
     0.07865
     0.04900
     0.03788
     0.04159
     0.01564
     0.00823
    -0.00660
    -0.00660
     0.01935
     0.04900
     0.04900
     0.04529
    -0.02513
    -0.05478
    -0.13262
    -0.24011
    -0.39949
    -0.57369
    -0.81461
    -1.10742
    -1.42618
    -1.63745
    -1.64116
    -1.25198
    -0.51068
     0.46783
     1.38704
     1.22766
    -0.39578
    -1.43730
    -1.62633
    -0.90727
    -0.06220
     0.61238
     0.63833
     0.53084
     1.17577
     1.35368
     1.09052
     0.25285
    -0.55145
    -1.42247
    -1.91543
    -1.67081
    -1.42618
    -1.40394
    -1.16302
    -0.77755
    -0.34759
    -0.02513
     0.20096
     0.31216
     0.36034
     0.36405
     0.35664
     0.37146
     0.35664
     0.30475
     0.23062
     0.09348
    -0.02884
    -0.19934
    -0.31794
    -0.41802
    -0.32906
    -0.26976
    -0.33277
    -0.53663
    -0.71824
    -0.70712
    -0.61075
    -0.09926
     0.67169
     1.47599
     1.93560
     1.96525
     1.79475
     1.62054
     1.49823
     1.29067
     1.12388
     0.96820
     0.85330
     0.69763
     0.53455
     0.35293
     0.20838
     0.11201
     0.02305
    -0.06961
    -0.15115
    -0.24381
    -0.30312
    -0.38466
    -0.37354
    -0.28458
    -0.24011
    -0.14374
    -0.06220
     0.01564
     0.09348
     0.13795
     0.18984
     0.19355
     0.20096
     0.18614
     0.18984
     0.16019
     0.17502
     0.14537
     0.11571
     0.06382
    -0.00289
    -0.04737
    -0.06590
    -0.05478
    -0.03254
    -0.02142
    -0.02142
    -0.02142
    -0.03254
    -0.02884
    -0.05108
    -0.06961
    -0.06590
    -0.06590
    -0.09185
    -0.12150
    -0.10297
    -0.09185
    -0.10667
    -0.08814
    -0.08073
    -0.03625
    -0.02142
    -0.00660
     0.00823
     0.00452
     0.01564
     0.02676
     0.01193
    -0.03625
    -0.10667
    -0.05478
     0.01935
     0.07494
     0.10830
     0.06012
     0.07865
     0.10830
     0.17502
     0.18243
     0.11571
     0.01935
     0.06012
     0.02305
     0.05270
     0.02676
     0.00823
    -0.04366
    -0.04737
     0.15278
     0.33440
     0.59385
     0.94226
     1.18689
     1.16835
     1.06457
     0.97191
     0.71987
     0.46783
     0.20467
    -0.06590
    -0.29200
    -0.54033
    -0.72936
    -0.77013
    -0.53663
    -0.34018
    -0.41802
    -0.49215
    -0.37725
    -0.36983
    -0.43655
    -0.64041
    -1.02217
    -1.92285
    -2.36021
    -2.53812
    -2.53071
    -2.36762
    -2.00439
    -1.80053
    -1.50772
    -0.93692
    -0.23640
     0.30475
     0.54196
     0.52343
     0.27509
     0.14166
    -0.11779
    -0.02142
     0.05641
     0.13054
     0.28621
     0.47895
     0.56791
     0.56791
     0.50490
     0.48636
     0.38629
     0.30845
     0.22320
     0.16390
     0.23803
     0.41223
     0.59756
     0.71246
     0.76806
     0.79029
     0.73840
     0.70504
     0.71246
     0.74582
     0.83848
     0.82365
     0.73470
     0.49007
     0.22691
     0.09718
    -0.03254
    -0.05849
    -0.12521
    -0.09185
    -0.01401
     0.17873
     0.47154
     0.78288
     1.05716
     1.17577
     1.16465
     1.02751
     0.91631
     0.76806
     0.70134
     0.60497
     0.55679
     0.45671
     0.38258
     0.34922
     0.31216
     0.29363
     0.26768
     0.24915
     0.22320
     0.24174
     0.23062
     0.23432
     0.22691
     0.20467
     0.20838
     0.21208
     0.19726
     0.21208
     0.19355
     0.16019
     0.14166
     0.08236
     0.00452
    -0.09185
    -0.18451
    -0.29200
    -0.35871
    -0.38466
    -0.41060
    -0.42172
    -0.40690
    -0.39207
    -0.35501
    -0.32906
    -0.30682
    -0.24752
    -0.22528
    -0.32536
    -0.52180
    -0.83314
    -0.93692
    -0.90727
    -0.80349
    -0.59222
    -0.33648
    -0.19934
    -0.06961
     0.04900
     0.14166
     0.28621
     0.55308
     0.76806
     0.74211
     0.57902
     0.33440
     0.14166
     0.10089
     0.22691
     0.33810
     0.47154
     0.51972
     0.42335
     0.36776
     0.33069
     0.27509
     0.16019
     0.05641
    -0.01772
    -0.06220
    -0.11038
    -0.16598
    -0.19192
    -0.29200
    -0.38466
    -0.39207
    -0.36613
    -0.23269
    -0.05108
    -0.19563
    -0.06590
     0.48636
     0.86813
    -0.22157
    -2.18971
    -2.36762
    -1.99698
    -1.51884
    -0.93322
    -0.45879
    -0.37725
    -0.29200
    -0.28088
    -0.36983
    -0.50327
    -0.61817
    -0.76272
    -0.81090
    -0.65523
    -0.65153
    -0.67006
    -0.56257
    -0.36613
    -0.24381
    -0.24381
    -0.20675
    -0.17339
    -0.09185
    -0.09185
     0.11201
     0.40482
     0.46412
     0.38999
     0.34922
     0.39741
     0.44188
     0.46042
     0.44930
     0.34922
     0.24174
     0.22320
     0.21208
     0.18614
     0.20467
     0.29733
     0.34552
     0.27139
     0.26027
     0.29363
     0.24544
     0.16761
     0.08977
    -0.04366
    -0.20304
    -0.40690
    -0.58852
    -0.63299
    -0.61817
    -0.41431
     0.00081
     0.38999
     0.74211
     0.98674
     1.19801
     1.13500
     0.97562
     0.70134
     0.48636
     0.29733
     0.27509
     0.26768
     0.23432
     0.18614
     0.13795
     0.08977
     0.04529
     0.04159
     0.05641
     0.06753
     0.08236
     0.10089
     0.09348
     0.11201
     0.07865
     0.10089
     0.12313
     0.16019
     0.14907
     0.13425
     0.15278
     0.15278
     0.16390
     0.18243
     0.16390
     0.16390
     0.14907
     0.11942
     0.09718
     0.01935
    -0.03254
    -0.08814
    -0.13633
    -0.19192
    -0.18822
    -0.23269
    -0.22157
    -0.26235
    -0.26976
    -0.26976
    -0.24752
    -0.21416
    -0.17710
    -0.14374
    -0.12891
    -0.12521
    -0.14374
    -0.12521
    -0.11779
    -0.11409
    -0.16968
    -0.17710
    -0.23269
    -0.23269
    -0.24011
    -0.24011
    -0.22528
    -0.25864
    -0.37354
    -0.45508
    -0.45879
    -0.39949
    -0.25864
    -0.05849
     0.08606
     0.07494
     0.16390
     0.30475
     0.36776
     0.34552
     0.25285
     0.08236
    -0.11779
    -0.44026
    -0.67747
    -0.64782
    -0.58110
    -0.27347
     0.42706
     0.52343
     0.23062
    -0.06590
    -0.52551
    -0.85909
    -0.97399
    -0.80720
    -0.51068
    -0.19192
     0.15278
     0.71616
     1.16835
     1.47599
     0.74582
    -1.03700
    -2.23419
    -1.70417
    -1.45212
    -1.23715
    -1.10001
    -1.07777
    -1.05183
    -1.12225
    -1.07777
    -0.78496
    -0.29941
     0.11942
     0.53455
     0.85701
     0.99415
     0.98303
     0.87184
     0.77547
     0.70134
     0.58273
     0.58644
     0.70134
     0.86072
     0.93114
     0.92743
     0.93114
     0.90519
     0.83848
     0.84960
     0.85701
     0.92002
     1.03492
     1.09793
     1.12758
     0.97932
     0.83848
     0.74952
     0.64574
     0.43818
     0.03047
    -0.30312
    -0.40319
    -0.42172
    -0.42914
    -0.45879
    -0.46620
    -0.39207
    -0.31794
    -0.23269
    -0.18080
    -0.10297
    -0.03625
     0.00452
     0.10830
     0.14537
     0.14537
     0.12313
     0.09348
     0.04900
     0.02676
    -0.06220
    -0.07332
    -0.01772
     0.16761
     0.37146
     0.50119
     0.57532
     0.59385
     0.50860
     0.42706
     0.43818
     0.31216
     0.25285
     0.25285
     0.30845
     0.37887
     0.46412
     0.57902
     0.62721
     0.65686
     0.54196
     0.37146
     0.20467
     0.04900
     0.07124
     0.11571
     0.14907
     0.20838
     0.31586
     0.30475
     0.31216
     0.28621
     0.26397
     0.18614
     0.10830
    -0.00289
    -0.15115
    -0.42172
    -0.63299
    -0.85168
    -1.02959
    -1.08889
    -0.98882
    -0.85538
    -0.74048
    -0.60705
    -0.51439
    -0.42543
    -0.34389
    -0.35871
    -0.37354
    -0.36242
    -0.34389
    -0.32536
    -0.30312
    -0.25864
    -0.22157
    -0.20675
    -0.18451
    -0.17339
    -0.17710
    -0.17339
    -0.18080
    -0.19192
    -0.18451
    -0.17710
    -0.12521
    -0.07702
    -0.04737
    -0.01772
    -0.11409
    -0.19192
    -0.31053
    -0.37725
    -0.50327
    -0.61446
    -0.74048
    -0.84056
    -0.96287
    -0.82944
    -0.49585
    -0.31794
    -0.43284
     0.05270
     0.24915
    -0.25493
    -0.97770
    -1.48178
    -1.22603
    -0.52180
     0.12683
     0.71246
     0.61238
     0.28621
     0.02305
    -0.36242
    -0.58481
    -1.13337
    -1.33722
    -1.36317
    -1.55591
    -1.02217
    -0.49585
    -0.01401
     0.23062
     0.61980
     0.97932
     1.13500
     1.19059
     1.25731
     1.13870
     1.01268
     0.81995
     0.62350
     0.37517
     0.17131
     0.07865
     0.02305
     0.03417
     0.00081
     0.06382
     0.15649
     0.14166
     0.06382
    -0.08443
    -0.28088
    -0.52180
    -0.70712
    -0.87762
    -0.88874
    -0.62558
    -0.08443
     0.56791
     1.30549
     1.94671
     2.33219
     2.20987
     2.00231
     1.95042
     1.76510
     1.56495
     1.16465
     0.44188
    -0.47732
    -1.17785
    -1.68563
    -1.71528
    -1.31869
    -0.78496
    -0.29941
    -0.03996
     0.03788
     0.08977
    -0.09185
    -0.33277
    -0.57369
    -0.73677
    -0.73307
    -0.59964
    -0.31794
     0.16019
     0.64574
     0.99786
     1.27214
     1.51306
     1.50194
     1.37221
     1.15353
     0.79400
     0.47154
     0.13425
    -0.17710
    -0.26235
    -0.25123
    -0.24011
    -0.14374
    -0.02884
     0.05270
     0.08977
     0.02305
     0.03047
     0.05641
     0.10089
     0.09348
     0.07124
     0.07124
     0.09718
     0.12313
     0.14907
     0.16390
     0.12683
     0.10830
     0.13795
     0.15649
     0.20096
     0.27139
     0.38258
     0.42706
     0.38999
     0.33069
     0.28621
     0.25285
     0.20467
     0.13425
     0.16390
     0.20467
     0.24915
     0.26397
     0.16761
     0.04529
    -0.04366
    -0.14003
    -0.14744
    -0.21416
    -0.25864
    -0.25123
    -0.26235
    -0.25864
    -0.24011
    -0.29941
    -0.35501
    -0.40319
    -0.29200
    -0.00660
     0.05641
     0.08977
     0.09718
     0.17502
     0.23432
     0.12683
    -0.03996
    -0.08814
    -0.13633
    -0.11779
    -0.13633
    -0.23640
    -0.35501
    -0.56257
    -0.51439
     0.01564
     0.42335
     0.43447
     0.57532
     0.89037
     0.99044
     0.65686
     0.22320
    -0.18451
    -0.39207
    -0.69971
    -0.98511
    -0.91839
    -0.81090
    -0.71824
    -0.63670
    -1.20379
    -1.57815
    -1.91173
    -1.93767
    -1.90802
    -2.12300
    -2.30091
    -1.91173
    -1.62262
    -1.22974
    -0.72936
    -0.11779
     0.29733
     0.62350
     0.84589
     0.92373
     0.93485
     0.87554
     0.82736
     0.74211
     0.65686
     0.59014
     0.53084
     0.48636
     0.44559
     0.42706
     0.38258
     0.35293
     0.29733
     0.26397
     0.21950
     0.20096
     0.18984
     0.16761
     0.14907
     0.16019
     0.13795
     0.12313
     0.09348
     0.09718
     0.09718
     0.07494
     0.06753
     0.02676
    -0.01401
    -0.01772
    -0.03254
    -0.06961
    -0.06220
    -0.09555
    -0.12521
    -0.27347
    -0.44767
    -0.65153
    -0.79978
    -0.98140
    -1.14449
    -1.31869
    -1.39653
    -1.34834
    -1.17785
    -0.98140
    -0.59593
     0.00081
     0.80512
     1.81328
     2.86963
     3.40336
     3.57015
     3.46266
     2.71396
     1.18689
    -0.87762
    -2.73086
    -4.29870
    -5.17343
    -5.02517
    -4.01701
    -2.56036
    -1.11113
     0.04529
     0.96079
     1.41298
     1.65020
     1.78363
     1.84293
     1.83923
     1.67244
     1.47599
     1.32032
     1.19059
     1.01268
     0.84960
     0.70134
     0.55308
     0.40853
     0.27880
     0.18243
     0.10830
     0.04900
     0.04900
     0.06382
     0.04159
     0.04900
     0.05641
     0.04529
     0.05270
     0.04529
     0.03047
     0.03417
     0.05641
     0.05270
     0.06382
     0.01935
     0.02676
     0.01935
     0.01935
     0.00452
    -0.00289
     0.00081
     0.02305
     0.02676
     0.02676
     0.02676
     0.02305
     0.06012
     0.08606
     0.09348
     0.07124
     0.04529
     0.02305
    -0.03625
    -0.11779
    -0.22528
    -0.27347
    -0.17339
     0.15649
     1.42410
     2.55828
     2.78067
     2.53604
     2.48786
     2.19134
     1.17206
    -0.19563
    -1.09260
    -0.98882
    -1.28163
    -1.44471
    -1.45583
    -1.12966
    -0.90727
    -0.69971
    -0.55145
    -0.62929
    -0.93322
    -1.08148
    -0.78867
    -0.57740
    -0.47732
    -0.24381
    -0.45879
    -0.85909
    -0.69971
    -0.58852
    -0.45138
    -0.38837
    -0.23640
    -0.18822
    -0.18822
    -0.24011
    -0.16227
    -0.09926
    -0.05108
    -0.04366
     0.00823
     0.05270
     0.09348
     0.12313
     0.07865
     0.04159
     0.00452
     0.03047
     0.06012
     0.13795
     0.19355
     0.21950
     0.25285
     0.25656
     0.25656
     0.26027
     0.24915
     0.23062
     0.22691
     0.18984
     0.17502
     0.15649
     0.15278
     0.11942
     0.09718
     0.06753
     0.04900
     0.03417
     0.01564
     0.01564
     0.02676
     0.01564
     0.03047
     0.03047
     0.01193
     0.01564
    -0.01031
    -0.03625
    -0.07702
    -0.12521
    -0.15115
    -0.17339
    -0.18080
    -0.13262
    -0.08814
    -0.04737
     0.03788
     0.09718
     0.17873
     0.30104
     0.43077
     0.52343
     0.57161
     0.61609
     0.60868
     0.59014
     0.48636
     0.41223
     0.38629
     0.37517
     0.36034
     0.38629
     0.50860
     0.68651
     0.97562
     1.24990
     1.60201
     1.86888
     1.92818
     1.54642
     0.75694
    -0.62187
    -2.48994
    -4.56186
    -6.44846
    -7.43067
    -7.48256
    -6.52629
    -4.92509
    -3.07927
    -1.12225
     0.72358
     2.15428
     3.05125
     3.37742
     3.47378
     3.44043
     3.35518
     3.18097
     3.06978
     2.73249
     2.22099
     1.65761
     1.10164
     0.59385
     0.24544
     0.02305
    -0.13262
    -0.21787
    -0.18080
    -0.18080
    -0.11779
    -0.09555
    -0.08073
    -0.09926
    -0.06590
     0.00081
     0.06753
     0.05641
     0.07865
     0.08236
    -0.01401
    -0.17339
    -0.34389
    -0.46620
    -0.42914
    -0.40319
    -0.42914
    -0.51068
    -0.52921
    -0.28088
    -0.01772
     0.13425
     0.11942
     0.12313
     0.08977
     0.01193
    -0.21787
    -0.65153
    -1.07406
    -1.19638
    -0.94434
    -0.65153
    -0.34759
    -0.41431
    -0.99623
    -1.68193
    -1.26680
    -0.37725
    -0.08073
    -0.02142
     0.03417
    -0.09926
     0.06753
     0.30104
     0.35293
     0.16761
     0.05270
    -0.11038
    -0.32906
    -0.30682
    -0.24381
    -0.11038
     0.01564
     0.11942
     0.16019
     0.11571
     0.08236
    -0.01031
    -0.02142
     0.02676
     0.04529
     0.11201
     0.11942
     0.11942
     0.11571
     0.11942
     0.14537
     0.16019
     0.20838
     0.24915
     0.26397
     0.26768
     0.23062
     0.21950
     0.19726
     0.18984
     0.17873
     0.15278
     0.16390
     0.16390
     0.17131
     0.18984
     0.16019
     0.11571
     0.08977
     0.07494
     0.04529
    -0.01772
    -0.05849
    -0.11779
    -0.15486
    -0.17710
    -0.21046
    -0.21787
    -0.22157
    -0.21787
    -0.18080
    -0.12150
    -0.08814
     0.00823
     0.11571
     0.24915
     0.31957
     0.41965
     0.45300
     0.44188
     0.46042
     0.45300
     0.43447
     0.39741
     0.38258
     0.34552
     0.31957
     0.23803
     0.18984
     0.12313
     0.09718
     0.07124
     0.04529
     0.05641
     0.05641
     0.08977
     0.17502
     0.30845
     0.44188
     0.59014
     0.71616
     0.87184
     0.84218
     0.58273
     0.09718
    -0.71083
    -1.56703
    -2.42322
    -3.12745
    -3.53146
    -3.48327
    -3.01626
    -2.16377
    -1.33352
    -0.51439
     0.21950
     0.79771
     1.14612
     1.30920
     1.26843
     1.15353
     1.03863
     0.91261
     0.76435
     0.78288
     0.90890
     1.08681
     1.11276
     1.09423
     0.93114
     0.66798
     0.34922
     0.15278
     0.04529
     0.03788
    -0.01772
    -0.28458
    -0.55145
    -0.71454
    -0.62929
    -0.51439
    -0.36983
    -0.35130
    -0.13262
     0.21208
     0.38999
     0.44930
     0.58644
     0.60497
     0.49378
     0.45300
     0.44930
     0.43077
     0.35293
     0.24544
     0.14907
     0.08236
     0.04900
     0.02305
     0.02676
     0.03047
     0.04159
     0.07124
     0.04529
     0.01193
    -0.02884
    -0.01772
     0.03047
    -0.09555
    -0.26976
    -0.40690
    -1.05553
    -1.84872
    -1.92655
    -2.21566
    -2.44546
    -2.08964
    -1.50772
    -0.68859
     0.09718
     0.38629
     0.64203
     0.76435
     0.70504
     0.69022
     0.60126
     0.38999
     0.17502
     0.02676
     0.01564
     0.03417
     0.09718
     0.16019
     0.18614
     0.18984
     0.16390
     0.15278
     0.13795
     0.15649
     0.13054
     0.08977
     0.08236
     0.08977
     0.06382
     0.06012
     0.04900
     0.04159
     0.03417
     0.03788
     0.05641
     0.06382
     0.08236
     0.08606
     0.10089
     0.08977
     0.09348
     0.07124
     0.08977
     0.09718
     0.11571
     0.10089
     0.10830
     0.13054
     0.13795
     0.18614
     0.20467
     0.26397
     0.34922
     0.49748
     0.51972
     0.51601
     0.53084
     0.53825
     0.46783
     0.37146
     0.29733
     0.29363
     0.32698
     0.48266
     0.56791
     0.63092
     0.56420
     0.49378
     0.49378
     0.50490
     0.51601
     0.57902
     0.58644
     0.61609
     0.58644
     0.57161
     0.52343
     0.50860
     0.55679
     0.47154
     0.23062
    -0.20675
    -0.97028
    -1.85984
    -2.73827
    -3.37579
    -3.50551
    -3.15710
    -2.54924
    -1.65969
    -0.91469
    -0.35501
     0.11201
     0.47524
     0.70504
     0.83477
     0.92743
     1.09052
     1.30920
     1.39074
     1.27955
     1.17577
     1.03492
     1.07569
     1.12758
     0.94226
     0.66057
     0.49007
     0.52343
     0.54196
     0.18614
    -0.11409
    -0.35501
    -0.44396
    -0.41431
    -0.24011
    -0.03996
     0.03047
     0.06012
    -0.01031
    -0.10297
    -0.15486
    -0.17339
    -0.16227
    -0.15486
    -0.15115
    -0.12521
    -0.07702
    -0.06961
    -0.07332
    -0.01772
     0.06012
     0.19355
     0.22691
     0.30845
     0.38258
     0.46412
     0.51231
     0.51972
     0.40853
     0.29733
     0.20838
     0.15278
     0.14166
     0.07494
     0.03788
     0.03047
     0.02676
    -0.06590
    -0.35130
    -0.44396
    -0.54033
    -0.66635
    -0.94063
    -1.45954
    -1.85613
    -2.02663
    -2.49735
    -2.30091
    -2.28608
    -1.22974
    -0.13633
     0.47895
     1.07569
     1.24990
     1.23136
     0.98303
     0.78659
     0.59385
     0.40853
     0.31957
     0.41223
     0.46412
     0.47895
     0.44559
     0.38999
     0.31586
     0.24174
     0.16761
     0.13795
     0.13425
     0.08606
     0.08236
     0.06012
     0.04900
     0.05270
     0.03047
     0.02676
     0.02676
     0.02676
     0.01935
     0.02676
     0.04159
     0.05641
     0.04529
     0.03047
     0.00081
    -0.00289
     0.00823
     0.00823
     0.01193
     0.02676
     0.05270
     0.08236
     0.23062
     0.37887
     0.54196
     0.71246
     0.89037
     1.00527
     0.97932
     0.82365
     0.76435
     0.72358
     0.59756
     0.50490
     0.32698
     0.17873
     0.05641
    -0.07332
    -0.11779
    -0.18080
    -0.23269
    -0.22157
    -0.19192
    -0.12150
    -0.08814
    -0.00660
     0.10460
     0.26027
     0.47524
     0.74952
     1.13129
     1.56124
     2.01343
     2.17281
     1.76139
     0.68281
    -1.06665
    -3.22753
    -5.25497
    -7.19346
    -7.58264
    -7.58264
    -7.58264
    -5.79241
    -4.30611
    -3.05332
    -1.28904
     0.68651
     2.16540
     2.92893
     2.81774
     2.54346
     2.16540
     1.79475
     1.63908
     1.59831
     1.46858
     1.30549
     1.16465
     1.04975
     0.91631
     0.81995
     0.80141
     0.78288
     0.81624
     0.82736
     0.77176
     0.72728
     0.66427
     0.55679
     0.45300
     0.38258
     0.34922
     0.30475
     0.25285
     0.23803
     0.26397
     0.24915
     0.26027
     0.27509
     0.27880
     0.24915
     0.23062
     0.22691
     0.17502
     0.12683
    -0.07332
    -0.16227
     0.01564
     0.14537
    -0.13262
    -0.57369
    -0.65894
    -0.74789
    -0.81832
    -0.88874
    -0.80349
    -0.94063
    -0.92951
    -1.26309
    -1.51143
    -1.32240
    -0.85538
    -0.21046
    -0.14374
    -0.24381
    -0.09185
    -0.03996
     0.07124
     0.14537
     0.21208
     0.18614
     0.05641
    -0.04366
    -0.26605
    -0.55145
    -0.76643
    -0.68488
    -0.28458
    -0.02142
     0.15649
     0.27139
     0.47154
     0.75323
     0.83477
     0.88666
     0.90149
     0.94226
     0.91261
     0.81995
     0.71616
     0.63462
     0.57902
     0.49748
     0.41594
     0.34922
     0.28621
     0.25656
     0.18243
     0.15278
     0.10830
     0.06382
    -0.01031
    -0.04737
    -0.07332
    -0.15856
    -0.20304
    -0.21787
    -0.23269
    -0.19192
    -0.13633
    -0.08073
    -0.09555
    -0.03996
     0.01935
     0.05270
     0.09348
     0.18614
     0.21950
     0.22691
     0.23803
     0.20096
     0.15278
     0.08606
     0.01193
    -0.09555
    -0.16227
    -0.20675
    -0.21046
    -0.19934
    -0.17710
    -0.15486
    -0.12521
    -0.10297
    -0.08073
    -0.03996
    -0.00289
     0.01193
     0.02305
     0.05641
     0.04900
     0.07865
     0.08606
     0.08977
     0.08977
     0.10830
     0.11571
     0.12313
     0.13054
     0.11571
     0.12683
     0.11571
     0.10460
     0.11942
     0.12313
     0.15278
     0.15649
     0.15649
     0.16390
     0.16761
     0.18243
     0.21579
     0.21579
     0.24915
     0.26027
     0.29733
     0.33810
     0.37146
     0.43447
     0.51601
     0.55679
     0.60868
     0.69022
     0.73099
     0.84218
     0.90519
     1.01268
     0.99786
     0.95338
     0.92743
     0.67539
     0.35664
    -0.11038
    -0.94063
    -2.34168
    -3.82427
    -4.98810
    -6.18530
    -6.90065
    -7.38620
    -7.58264
    -6.65973
    -2.70121
     1.95783
     4.60426
     5.75327
     5.87929
     6.13874
     5.96454
     5.07869
     3.87779
     2.77697
     1.76880
     1.27584
     1.23136
     0.46042
    -0.85168
    -1.80795
    -1.63374
    -0.93322
    -0.41431
    -0.20675
    -0.21787
    -0.32536
    -0.15486
    -0.02142
     0.11571
     0.15278
     0.10830
     0.01193
    -0.08073
    -0.18080
    -0.27717
    -0.29570
    -0.27347
    -0.16968
    -0.11409
    -0.04737
     0.00823
     0.05641
     0.06753
     0.13054
     0.18243
     0.23803
     0.27139
     0.33810
     0.35293
     0.37146
     0.34181
     0.29733
     0.28251
     0.27509
     0.25285
     0.25285
     0.21579
     0.20467
     0.18243
     0.17502
     0.13795
     0.12313
     0.10830
     0.13425
     0.12313
     0.13795
     0.13054
     0.13054
     0.13425
     0.13054
     0.10830
     0.11571
     0.12313
     0.11571
     0.10460
     0.12313
     0.10089
     0.10460
     0.10089
     0.10830
     0.13054
     0.12683
     0.13425
     0.13795
     0.12313
     0.11942
     0.10830
     0.08606
     0.08606
     0.08606
     0.11571
     0.08606
     0.08236
     0.06012
     0.08236
     0.07124
     0.05641
     0.06012
     0.07494
     0.06382
     0.06382
     0.04529
     0.06382
     0.04159
     0.06012
     0.04900
     0.05270
     0.03788
     0.04900
     0.03047
     0.03047
     0.03047
     0.02305
     0.02305
     0.03788
     0.03788
     0.04159
     0.03788
     0.01564
     0.04159
     0.03417
     0.03788
     0.03047
     0.01564
     0.03788
     0.03047
     0.03788
     0.06012
     0.04159
     0.04529
     0.06753
     0.07494
     0.09348
     0.08236
     0.07494
     0.06382
     0.06012
     0.07124
     0.03788
     0.04159
     0.02305
     0.03047
     0.04159
     0.02305
     0.00452
     0.03047
     0.03047
     0.02676
     0.03417
     0.04529
     0.06753
     0.09348
     0.09348
     0.11942
     0.11571
     0.12313
     0.12313
     0.13425
     0.13054
     0.16390
     0.14907
     0.18243
     0.20467
     0.21579
     0.27880
     0.31586
     0.36034
     0.40853
     0.44930
     0.49007
     0.59385
     0.71246
     0.84960
     1.02751
     1.24248
     1.23136
     1.09423
     0.73840
     0.09348
    -0.89245
    -1.96733
    -3.29795
    -5.24014
    -7.14898
    -7.58264
    -7.58264
    -7.58264
    -7.16381
    -5.70345
    -4.86208
    -4.16527
    -3.32760
    -1.63374
    -0.65153
    -0.03254
     0.43447
     0.80883
     0.98303
     1.04604
     1.33885
     1.91336
     2.37667
     2.66577
     2.75473
     2.66948
     2.38408
     2.10980
     1.83181
     1.60572
     1.46487
     1.34997
     1.34997
     1.25360
     1.03863
     0.94226
     0.99786
     1.05716
     1.14982
     1.12388
     1.09793
     1.01268
     0.89778
     0.79771
     0.68651
     0.52713
     0.39741
     0.29733
     0.22320
     0.19355
     0.17873
     0.17131
     0.17131
     0.20467
     0.26027
     0.28621
     0.32328
     0.33069
     0.34181
     0.35293
     0.35664
     0.36405
     0.38999
     0.37146
     0.37517
     0.38629
     0.37887
     0.38999
     0.32698
     0.31957
     0.30475
     0.30475
     0.28621
     0.24174
     0.22320
     0.24915
     0.36034
     0.40111
     0.38999
     0.44930
     0.59385
     0.73470
     0.74582
     0.64945
     0.58273
     0.53084
     0.55679
     0.62350
     0.62350
     0.55308
     0.47524
     0.40853
     0.29733
     0.14166
     0.02676
    -0.05108
    -0.11409
    -0.15115
    -0.18451
    -0.14003
    -0.11038
    -0.08814
    -0.08443
    -0.08073
    -0.05849
    -0.05849
    -0.05478
    -0.05108
    -0.04737
    -0.02884
    -0.04737
    -0.03254
    -0.02513
    -0.01401
    -0.02513
    -0.02142
    -0.03254
    -0.03254
    -0.03254
    -0.05108
    -0.04737
    -0.06220
    -0.06961
    -0.08814
    -0.09555
    -0.08814
    -0.08814
    -0.08073
    -0.08073
    -0.07702
    -0.05849
    -0.06220
    -0.03254
    -0.02142
    -0.01031
    -0.00289
    -0.01031
    -0.01031
     0.00081
     0.01564
     0.01935
     0.02305
     0.03417
     0.07865
     0.09718
     0.09718
     0.09718
     0.13795
     0.16019
     0.18984
     0.24174
     0.31586
     0.38258
     0.44188
     0.49007
     0.61609
     0.80883
     0.86442
     0.49378
    -0.32536
    -1.70046
    -3.23865
    -4.80278
    -5.99997
    -6.59672
    -6.77092
    -4.27646
    -2.50106
    -1.93026
    -0.74048
    -0.54774
    -0.00660
    -0.09185
     0.03788
    -0.27347
    -0.39949
    -0.34759
    -0.28829
    -0.14744
    -0.13262
    -0.18451
    -0.25864
    -0.44767
    -0.54033
    -0.46991
    -0.21046
     0.30104
     0.96450
     1.66502
     2.01714
     2.10239
     2.17281
     2.09497
     1.78734
     1.46858
     1.10534
     0.82736
     0.60126
     0.46783
     0.36405
     0.28621
     0.21950
     0.20096
     0.19355
     0.19726
     0.21579
     0.23803
     0.21208
     0.17873
     0.12683
     0.11571
     0.07865
     0.06012
     0.06012
     0.06753
     0.07865
     0.09348
     0.07865
     0.07865
     0.08606
     0.05641
     0.04529
     0.06012
     0.05641
     0.08236
     0.10830
     0.11571
     0.17131
     0.19726
     0.24915
     0.30104
     0.34552
     0.41223
     0.47154
     0.44188
     0.42706
     0.40111
     0.35293
     0.28251
     0.18984
     0.14907
     0.13054
     0.09348
     0.04900
     0.00452
    -0.04737
    -0.04737
    -0.04366
    -0.02884
     0.00823
     0.04529
     0.05641
     0.08977
     0.10830
     0.09718
     0.13795
     0.12313
     0.10830
     0.12313
     0.11571
     0.13795
     0.14166
     0.14166
     0.14907
     0.14907
     0.14166
     0.13425
     0.13054
     0.13425
     0.12683
     0.10460
     0.10830
     0.10089
     0.09348
     0.08236
     0.07124
     0.06382
     0.07124
     0.06753
     0.05270
     0.04159
     0.06012
     0.05641
     0.04529
     0.03788
     0.04529
     0.04900
     0.05270
     0.03788
     0.04900
     0.04159
     0.04900
     0.05641
     0.05641
     0.06753
     0.09348
     0.09718
     0.08606
     0.10460
     0.12313
     0.14537
     0.14907
     0.14907
     0.15649
     0.17873
     0.14537
     0.14537
     0.15649
     0.16390
     0.17131
     0.20096
     0.20838
     0.17873
     0.18984
     0.17873
     0.19355
     0.20838
     0.15278
     0.13054
     0.04159
     0.00452
    -0.07702
    -0.00289
     0.33810
     0.27139
    -1.76347
    -5.05482
    -6.69679
    -6.57448
    -5.54778
    -4.71383
    -3.04220
     0.59756
     3.74806
     4.40040
     4.41152
     4.28550
     3.50714
     2.76955
     1.96525
     1.34627
     0.69393
     0.34181
    -0.04737
    -0.22157
    -0.25493
    -0.48103
    -0.46991
    -0.32906
    -0.31053
    -0.19563
     0.00823
     0.32328
     0.70504
     0.92373
     0.98303
     1.02380
     1.00156
     0.87554
     0.51601
     0.34552
     0.40853
     0.35293
     0.28251
     0.34181
     0.39370
     0.33440
     0.28992
     0.26768
     0.23432
     0.19355
     0.14537
     0.09348
     0.06753
     0.02676
     0.02305
     0.01193
     0.02305
     0.01935
     0.02305
     0.01564
     0.01564
     0.00823
    -0.00660
    -0.01031
    -0.02513
    -0.02884
    -0.03625
    -0.02884
    -0.04366
    -0.03254
    -0.02884
    -0.02513
    -0.03254
    -0.03625
    -0.03996
    -0.02142
    -0.01401
    -0.01031
    -0.00660
    -0.02142
    -0.01031
    -0.03254
    -0.05478
    -0.06590
    -0.09185
    -0.08073
    -0.11038
    -0.10667
    -0.15115
    -0.13262
    -0.15856
    -0.15486
    -0.13633
    -0.11779
    -0.12891
    -0.12891
    -0.12150
    -0.10667
    -0.05849
    -0.05108
    -0.05108
    -0.07332
    -0.08073
    -0.08443
    -0.11038
    -0.11038
    -0.07702
    -0.07702
    -0.07702
    -0.09555
    -0.08814
    -0.07332
    -0.07702
    -0.07702
    -0.09555
    -0.09926
    -0.10297
    -0.13262
    -0.11038
    -0.11409
    -0.09555
    -0.07332
    -0.07332
    -0.06220
    -0.05108
    -0.00660
    -0.00289
     0.01193
     0.02305
     0.01564
    -0.00289
     0.00081
     0.02676
     0.05270
     0.07494
     0.10460
     0.10460
     0.10089
     0.10089
     0.08236
     0.07865
     0.07865
     0.11571
     0.10089
     0.13054
     0.16019
     0.11571
     0.07494
     0.10089
     0.13425
     0.19355
     0.18614
     0.14166
    -0.03254
    -0.31053
    -0.54774
    -0.98140
    -1.54479
    -2.05999
    -2.61967
    -3.30166
    -3.73531
    -3.69825
    -3.39803
    -2.79758
    -1.32981
    -0.13633
     0.61980
     1.38704
     1.68726
     1.74286
     1.67614
     1.59089
     1.46487
     1.19801
     0.96820
     0.54937
     0.07494
    -0.24011
    -0.54774
    -0.75531
    -0.94063
    -1.10001
    -1.21491
    -1.25939
    -1.28163
    -1.14078
    -0.82202
    -0.36242
     0.13425
     0.69393
     1.19430
     1.50564
     1.61313
     1.63908
     1.55753
     1.32403
     1.11276
     0.92002
     0.76435
     0.58273
     0.54937
     0.62350
     0.73470
     0.72728
     0.61609
     0.33810
    -0.06220
    -0.76272
    -1.83019
    -2.91618
    -3.59076
    -3.58706
    -2.92730
    -2.02663
    -0.94434
     0.13054
     1.09793
     1.72062
     1.89482
     1.89112
     1.95783
     1.89112
     1.69097
     1.38704
     1.05345
     0.73840
     0.49748
     0.26768
     0.15278
     0.07865
    -0.00289
    -0.05108
    -0.08073
    -0.06220
    -0.08073
    -0.08814
    -0.08814
    -0.03625
    -0.02142
    -0.03996
    -0.01031
    -0.00289
    -0.01772
     0.02305
     0.06753
     0.07494
     0.11201
     0.13795
     0.11942
     0.16390
     0.17502
     0.17873
     0.16761
     0.16761
     0.13425
     0.14537
     0.14166
     0.12313
     0.11201
     0.10089
     0.10089
     0.11942
     0.09718
     0.09718
     0.09718
     0.10460
     0.11571
     0.09718
     0.11942
     0.13425
     0.11942
     0.12683
     0.14166
     0.13795
     0.11942
     0.13054
     0.11571
     0.11201
     0.11571
     0.14166
     0.10830
     0.12683
     0.10830
     0.11201
     0.13795
     0.16761
     0.22320
     0.26768
     0.28251
     0.31586
     0.34552
     0.41965
     0.63092
     0.81253
     0.99415
     1.20171
     1.30920
     1.35738
     1.41669
     1.62425
     1.84664
     1.80958
     1.57607
     1.21654
    -0.03254
    -1.39282
    -2.07111
    -2.63078
    -3.30166
    -3.72420
    -3.74643
    -3.76867
    -3.26459
    -1.68193
    -0.06220
     0.23803
     0.24544
     0.47524
     0.69393
     0.76064
     0.65686
     0.61609
     0.61238
     0.60126
     0.55308
     0.47154
     0.44188
     0.37887
     0.31957
     0.21950
     0.17131
     0.11942
     0.07865
     0.02676
     0.00823
    -0.03625
    -0.06220
    -0.09185
    -0.10297
    -0.16598
    -0.21046
    -0.28458
    -0.30682
    -0.25493
    -0.21416
    -0.15486
    -0.06220
     0.10830
     0.20838
     0.29733
     0.39370
     0.42335
     0.41965
     0.44188
     0.43447
     0.39370
     0.32698
     0.32698
     0.37517
     0.45671
     0.49007
     0.48266
     0.36405
     0.16761
    -0.07702
    -0.49956
    -1.08518
    -1.59297
    -2.12300
    -2.48623
    -2.62337
    -2.85317
    -2.86059
    -2.40840
    -1.86354
    -1.24086
    -0.62558
    -0.22899
     0.19355
     0.38258
     0.51231
     0.43818
     0.27880
     0.10089
    -0.02142
    -0.03996
     0.15649
     0.38629
     0.64945
     0.97191
     1.37962
     1.48341
     1.19801
     0.80512
     0.59014
     0.50860
     0.45671
     0.41223
     0.35293
     0.28992
     0.26768
     0.26027
     0.17873
     0.13425
     0.05641
    -0.03254
    -0.05849
    -0.09555
    -0.15115
    -0.19934
    -0.20675
    -0.20304
    -0.18822
    -0.17339
    -0.16968
    -0.16968
    -0.12150
    -0.13633
    -0.12521
    -0.12891
    -0.12521
    -0.04737
     0.00823
     0.06382
     0.09348
     0.11571
     0.10460
     0.10089
     0.10089
     0.08977
     0.11571
     0.10830
     0.10089
     0.10460
     0.05641
     0.00823
    -0.01401
     0.01193
     0.06012
     0.06753
     0.08236
     0.11571
     0.15649
     0.19726
     0.23432
     0.24174
     0.24544
     0.26027
     0.26768
     0.30475
     0.32698
     0.26397
     0.21208
     0.17873
     0.13795
     0.08977
     0.07865
     0.05270
     0.01935
    -0.00660
    -0.00660
     0.07124
     0.17502
     0.30845
     0.47524
     0.63833
     0.79771
     0.93855
     0.86072
     0.17131
    -0.94804
    -2.03775
    -2.66414
    -3.10521
    -3.65748
    -3.69084
    -3.29424
    -3.41285
    -2.95695
    -0.71083
     0.37517
     1.14241
     1.36480
     1.39816
     1.52047
     1.22766
     0.84218
     0.22320
    -0.11409
    -0.22899
    -0.18822
    -0.06220
     0.04159
     0.26397
     0.49007
     0.70134
     1.04233
     1.40186
     1.67614
     1.79104
     1.72803
     1.52418
     1.23878
     1.01268
     0.90890
     0.77176
     0.62350
     0.50490
     0.34922
     0.26397
     0.21950
     0.16390
     0.15649
     0.14537
     0.21208
     0.27880
     0.30845
     0.33440
     0.31586
     0.28251
     0.29363
     0.29733
     0.33069
     0.35293
     0.30475
     0.33069
     0.38999
     0.47154
     0.52343
     0.57532
     0.58273
     0.47895
     0.42706
     0.26768
     0.14166
    -0.01401
    -0.13262
    -0.11779
    -0.13262
    -0.12891
     0.12683
     0.24174
     0.20096
     0.32698
     0.64574
     0.90519
     1.21283
     1.28696
     1.13500
     0.82736
     0.40111
    -0.34389
    -1.23344
    -2.05999
    -2.01551
    -1.53737
    -1.06665
    -0.82573
    -0.42543
    -0.14374
     0.00452
     0.04900
     0.06753
     0.06382
     0.11942
     0.08606
     0.02676
    -0.08814
    -0.19563
    -0.35130
    -0.46250
    -0.52921
    -0.40319
    -0.36613
    -0.35871
    -0.34389
    -0.30312
    -0.26605
    -0.18080
    -0.14744
    -0.06590
    -0.01031
     0.03047
     0.03047
     0.02676
     0.01564
    -0.00289
    -0.01772
    -0.05478
    -0.09555
    -0.08814
    -0.10667
    -0.06961
    -0.05849
    -0.01772
    -0.02142
     0.00823
     0.00823
     0.04159
     0.01564
    -0.01772
    -0.05849
    -0.08443
    -0.07332
    -0.10667
    -0.13633
    -0.12891
    -0.09926
    -0.06590
     0.01193
     0.07124
     0.05270
     0.04900
     0.05270
     0.05270
     0.04529
     0.04159
     0.03788
     0.04529
     0.04529
     0.04529
     0.05641
     0.07494
     0.13054
     0.16761
     0.23432
     0.31216
     0.38629
     0.45300
     0.50490
     0.51601
     0.52343
     0.57902
     0.53455
     0.21950
    -0.31794
    -1.20750
    -2.61225
    -3.66119
    -4.00959
    -3.95770
    -3.39061
    -2.58260
    -1.85984
    -1.54108
    -1.40023
    -0.35871
     1.28326
     2.26918
     2.57682
     2.19505
     1.74656
     1.07199
     0.58644
     0.31957
     0.05270
    -0.06220
     0.12683
     0.20838
     0.23062
     0.33810
     0.27509
     0.07865
     0.04529
     0.08977
     0.08606
     0.14166
     0.27509
     0.55308
     0.73099
     0.84960
     0.90890
     0.97562
     0.88666
     0.79029
     0.71246
     0.63092
     0.52343
     0.40853
     0.30845
     0.21950
     0.16390
     0.12313
     0.10460
     0.10089
     0.09718
     0.10830
     0.11942
     0.10830
     0.11201
     0.11201
     0.11201
     0.11942
     0.10089
     0.09718
     0.13054
     0.09718
     0.11571
     0.12313
     0.13795
     0.18243
     0.19355
     0.20096
     0.20838
     0.23432
     0.24174
     0.28621
     0.34181
     0.40482
     0.44188
     0.52343
     0.62721
     0.68651
     0.71246
     0.73099
     0.71616
     0.66057
     0.50490
     0.29363
     0.05270
    -0.17339
    -0.36983
    -0.58481
    -0.74419
    -0.95546
    -1.12966
    -1.21862
    -1.32610
    -1.33352
    -1.27051
    -1.17043
    -0.95916
    -0.74789
    -0.65153
    -0.55145
    -0.55516
    -0.54404
    -0.34018
     0.02305
     0.21579
     0.29733
     0.28621
     0.23803
     0.28992
     0.41223
     0.47524
     0.49378
     0.56791
     0.62350
     0.83477
     0.89408
     0.71616
     0.49748
     0.37517
     0.27509
     0.23432
     0.16019
     0.11201
     0.10460
     0.18984
     0.25285
     0.31586
     0.36034
     0.32328
     0.22320
     0.17502
     0.17131
     0.16761
     0.32698
     0.47895
     0.61238
     0.74952
     0.84218
     0.65315
     0.45300
     0.27509
     0.18614
    -0.21416
    -0.71083
    -1.20750
    -1.81165
    -2.34909
    -2.41581
    -2.26755
    -2.01922
    -1.83389
    -1.68934
    -1.43359
    -0.85538
     0.03788
     0.90890
     0.38999
    -0.23269
    -0.46250
    -0.35871
    -0.07702
     0.12683
     0.23803
     0.08977
     0.09348
     0.24544
     0.16761
     0.21950
     0.28251
     0.38999
     0.40482
     0.29733
     0.16761
    -0.04366
    -0.29570
    -0.44026
    -0.42172
    -0.30682
    -0.25864
    -0.18080
    -0.11779
    -0.05849
     0.01935
     0.06753
     0.04529
     0.09348
     0.03788
    -0.03996
    -0.13262
    -0.16598
    -0.19934
    -0.24381
    -0.26235
    -0.25493
    -0.08814
     0.04900
     0.02305
    -0.06220
    -0.12150
    -0.12150
    -0.08073
     0.00452
     0.06382
     0.08236
     0.11201
     0.08236
     0.01935
    -0.03625
    -0.10667
    -0.12521
    -0.12891
    -0.14374
    -0.17710
    -0.25864
    -0.20304
    -0.13262
    -0.11038
     0.01564
     0.18984
     0.57902
     1.05345
     1.30179
     1.30549
     1.06828
     0.76435
     0.46042
     0.22320
     0.11201
     0.13054
     0.14907
     0.20096
     0.32698
     0.42335
     0.33440
     0.06382
    -0.52921
    -1.25568
    -2.05999
    -2.65673
    -2.80128
    -2.54554
    -2.10817
    -1.66339
    -1.18155
    -0.75901
    -0.39949
    -0.15115
     0.04159
     0.16019
     0.23432
     0.26397
     0.26027
     0.19355
     0.17131
     0.18614
     0.17131
     0.15278
     0.08977
     0.07124
     0.07124
     0.05641
     0.06382
     0.05641
     0.00823
    -0.01031
    -0.07332
    -0.12150
    -0.12521
    -0.15115
    -0.18080
    -0.16227
    -0.19934
    -0.24752
    -0.29200
    -0.31053
    -0.36613
    -0.35871
    -0.34018
    -0.32536
    -0.32906
    -0.33648
    -0.38466
    -0.30682
    -0.25493
    -0.45138
    -0.89245
    -0.94434
    -0.12150
     0.60126
     0.73470
     0.76806
     0.77547
     0.68281
     0.53825
     0.51972
     0.74952
     0.64574
     0.48266
     0.11942
     0.11201
     0.16390
     0.07865
    -0.05108
    -0.51068
    -1.34464
    -1.81536
    -1.42618
    -1.02217
    -0.57740
    -0.32906
    -0.15856
    -0.13262
     0.26027
     0.63092
     0.83107
     1.07940
     1.27214
     1.25360
     1.12388
     1.02751
     1.02380
     1.01639
     0.86442
     0.79771
     0.91261
     0.99786
     1.10164
     1.23878
     1.21283
     1.12388
     1.02010
     0.97932
     0.99415
     0.90519
     0.82736
     0.71246
     0.62721
     0.54937
     0.47524
     0.43077
     0.37887
     0.35664
     0.34552
     0.33810
     0.32698
     0.32328
     0.32698
     0.32328
     0.32328
     0.34922
     0.40482
     0.44930
     0.48636
     0.49378
     0.50119
     0.51601
     0.49007
     0.47524
     0.43447
     0.42335
     0.37517
     0.32698
     0.27880
     0.21950
     0.16019
     0.12313
     0.08606
     0.00081
    -0.04737
    -0.14003
    -0.22528
    -0.28088
    -0.38466
    -0.52180
    -0.60705
    -0.61075
    -0.55886
    -0.44026
    -0.28088
    -0.09926
     0.07494
     0.16761
     0.22320
     0.24174
     0.22320
     0.27509
     0.38258
     0.38629
     0.42706
     0.42706
     0.44188
     0.46783
     0.47154
     0.50490
     0.56791
     0.59385
     0.58644
     0.54196
     0.56791
     0.41223
     0.13054
    -0.33648
    -0.95175
    -1.57815
    -2.33427
    -3.03850
    -3.59818
    -3.85763
    -3.77979
    -3.37949
    -3.03479
    -2.62708
    -2.08593
    -1.62262
    -1.22974
    -0.94063
    -0.49215
    -0.11779
     0.19355
     0.40482
     0.62350
     0.76064
     0.67910
     0.47895
     0.31216
     0.07494
    -0.09926
    -0.16598
    -0.20675
    -0.21046
    -0.16968
    -0.14744
    -0.09185
    -0.03996
    -0.03625
     0.01564
     0.06382
     0.14537
     0.18243
     0.23062
     0.26768
     0.31957
     0.30845
     0.28992
     0.24544
     0.11571
    -0.13633
    -0.40319
    -0.55516
    -0.65153
    -0.69230
    -0.72195
    -0.70342
    -0.58852
    -0.42914
    -0.41431
    -0.20304
     0.27139
     0.84589
     1.28696
     0.94597
    -0.78867
    -2.43805
    -2.61967
    -2.44175
    -2.53442
    -1.99327
    -0.67747
     0.40853
     1.06457
     1.08681
     1.07569
     1.20913
     0.97932
     0.63833
     0.19726
    -0.25864
    -0.39207
    -0.46250
     0.03417
     1.00527
     1.52047
     1.82069
     1.89112
     1.84293
     1.60572
     1.36109
     1.17577
     0.95338
     0.79771
     0.64574
     0.51972
     0.44188
     0.35293
     0.28621
     0.24544
     0.21579
     0.16390
     0.14907
     0.11942
     0.10089
     0.06012
     0.05270
     0.08236
     0.06753
     0.11942
     0.11571
     0.12313
     0.14907
     0.21579
     0.26027
     0.27139
     0.28251
     0.32328
     0.35293
     0.36034
     0.39370
     0.38629
     0.36405
     0.26027
     0.10460
    -0.16598
    -0.55516
    -1.10372
    -1.80795
    -2.54924
    -3.03479
    -2.94954
    -2.36392
    -0.86650
     0.93855
     2.33590
     2.84368
     2.71396
     2.77326
     2.83256
     2.79550
     2.58052
     2.33219
     1.93189
     1.69838
     1.57236
     1.56124
     1.60572
     1.62054
     1.43522
     1.07569
     0.54937
     0.07494
    -0.25864
    -0.69971
    -1.22232
    -1.55961
    -1.74123
    -1.84131
    -1.87466
    -1.63374
    -1.20008
    -0.82202
    -0.56257
    -0.25864
    -0.18080
    -0.08443
    -0.02142
     0.04529
     0.01564
    -0.02142
    -0.08073
    -0.24011
    -0.35501
    -0.25493
    -0.29200
    -0.48844
    -0.56257
    -0.59964
    -0.57740
    -0.58481
    -0.49585
    -0.28829
    -0.07332
     0.05270
     0.10830
     0.06382
     0.04159
     0.05270
     0.12313
     0.27509
     0.42335
     0.44559
     0.33440
     0.11571
    -0.08443
    -0.35871
    -0.56257
    -0.61446
    -0.50327
    -0.37354
    -0.22899
    -0.26605
     0.03047
     0.13795
     0.07124
     0.02305
    -0.15856
    -0.32536
    -0.42543
    -0.51439
    -0.57369
    -0.48844
    -0.42543
    -0.35871
    -0.39207
    -0.41431
    -0.43284
    -0.33648
    -0.34759
    -0.24381
     0.01193
     0.20467
     0.31586
     0.43077
     0.59385
     0.73840
     0.79029
     0.75694
     0.63462
     0.47154
     0.30845
     0.21950
     0.11201
    -0.00289
    -0.10667
    -0.19563
    -0.28088
    -0.34018
    -0.44767
    -0.53292
    -0.54774
    -0.50697
    -0.44396
    -0.35130
    -0.28458
    -0.17339
    -0.08443
    -0.00289
     0.05270
     0.10830
     0.16019
     0.18243
     0.20467
     0.24174
     0.27509
     0.28992
     0.31586
     0.31216
     0.32698
     0.29363
     0.28621
     0.26397
     0.26027
     0.26768
     0.25285
     0.21579
     0.19355
     0.18614
     0.16390
     0.14537
     0.10830
     0.07494
     0.06382
     0.06382
     0.11201
     0.18614
     0.22691
     0.36405
     0.55308
     0.76435
     0.99044
     1.17206
     1.29808
     1.20913
     0.84960
     0.36034
    -0.18080
    -0.71824
    -1.11113
    -1.31869
    -1.40394
    -1.25568
    -0.91839
    -0.71454
    -0.69971
    -0.63670
    -0.56998
    -0.44767
    -0.28829
    -0.15486
     0.04529
     0.18984
     0.21950
     0.18243
     0.16019
     0.03417
    -0.07332
    -0.03254
     0.08606
     0.27509
     0.36776
     0.36776
     0.17131
     0.18243
     0.31586
     0.45671
     0.20467
    -0.25493
    -0.18451
    -0.12150
    -0.19934
    -0.73677
    -1.19267
    -1.04071
    -1.14819
    -1.21862
    -1.41506
    -1.46324
    -1.21862
    -0.75901
    -0.43284
    -0.34018
    -0.44767
    -0.47732
    -0.38466
    -0.27717
    -0.06220
     0.02676
     0.07494
     0.14907
     0.27509
     0.32328
     0.33440
     0.33069
     0.30845
     0.22320
     0.18243
     0.17873
     0.18614
     0.23062
     0.24544
     0.27880
     0.30104
     0.32698
     0.30845
     0.29363
     0.29363
     0.25285
     0.24174
     0.16019
     0.08236
    -0.02513
    -0.17710
    -0.41802
    -0.67747
    -0.72195
    -0.56257
    -0.35871
    -0.06961
     0.20096
     0.38629
     0.51972
     0.55679
     0.41965
     0.28992
     0.22320
     0.20838
     0.18614
     0.19355
     0.22320
     0.28992
     0.34922
     0.43077
     0.47154
     0.48266
     0.41594
     0.29363
     0.16019
     0.05641
    -0.01401
    -0.03254
    -0.00289
     0.01935
     0.08606
     0.16390
     0.21579
     0.21208
     0.17873
     0.12313
     0.08977
     0.07494
     0.08236
     0.10089
     0.09348
     0.07494
     0.05270
     0.05641
     0.04900
     0.03788
     0.03047
     0.03788
     0.05270
     0.04159
     0.04159
     0.06012
     0.04159
     0.05270
     0.08977
     0.08236
     0.10460
     0.10830
     0.14907
     0.12313
     0.15278
     0.17131
     0.14537
     0.14537
     0.13425
     0.14907
     0.15278
     0.17502
     0.19726
     0.23432
     0.24915
     0.25656
     0.25656
     0.28251
     0.33440
     0.31586
     0.36034
     0.33810
     0.24544
     0.04900
    -0.27717
    -0.74789
    -1.24086
    -1.70046
    -1.92285
    -1.94138
    -1.73752
    -1.48548
    -1.17414
    -0.91469
    -0.78867
    -0.67376
    -0.62187
    -0.37725
    -0.03254
     0.35293
     0.82365
     1.24619
     1.47599
     1.43893
     1.30549
     0.87554
     0.54567
     0.05270
    -0.62187
    -0.90727
    -0.85909
    -0.67376
     0.18984
     0.43447
     0.29363
     0.63462
     0.66798
     0.68651
     0.74952
     0.43818
     0.13425
     0.01564
     0.05641
     0.15278
     0.27139
     0.25285
     0.20467
    -0.02513
    -0.27347
    -0.48103
    -0.61817
    -0.68488
    -0.69971
    -0.32165
     0.14537
     0.40482
     0.74211
     1.01268
     0.92002
     0.84960
     0.73840
     0.55679
     0.41223
     0.31216
     0.27880
     0.14907
     0.07865
     0.02305
    -0.09926
    -0.20675
    -0.30312
    -0.35501
    -0.38837
    -0.43655
    -0.44026
    -0.49215
    -0.40690
    -0.33277
    -0.25123
    -0.11038
     0.03047
     0.09348
     0.06753
     0.09718
     0.09718
     0.13425
     0.09348
     0.12313
     0.12313
     0.12683
     0.14166
     0.17131
     0.19726
     0.22691
     0.23803
     0.25656
     0.27139
     0.28992
     0.28992
     0.24544
     0.21950
     0.19355
     0.17873
     0.15649
     0.13054
     0.10830
     0.13425
     0.11571
     0.09348
     0.07494
     0.12683
     0.12313
     0.10089
     0.08977
     0.02676
    -0.05478
    -0.11038
    -0.15115
    -0.16227
    -0.13633
    -0.10297
    -0.10667
    -0.06220
    -0.05478
    -0.03996
    -0.00660
     0.01564
     0.01935
     0.03788
     0.03047
     0.04900
     0.02305
     0.03788
     0.01935
     0.06753
     0.06382
     0.06753
     0.08236
     0.05641
     0.04900
     0.01935
     0.00081
    -0.01401
     0.00452
     0.01564
     0.01935
     0.02305
     0.02676
     0.01193
    -0.02142
    -0.01772
    -0.00660
     0.03047
     0.05641
     0.08236
     0.14537
     0.29733
     0.41594
     0.53825
     0.54937
     0.49378
     0.23803
    -0.47361
    -1.35576
    -2.12300
    -2.43063
    -2.50476
    -2.44917
    -2.09335
    -1.61521
    -1.17414
    -0.81461
    -0.51439
    -0.35501
    -0.29570
    -0.23640
    -0.22899
    -0.15115
    -0.14374
    -0.35871
    -0.55886
    -0.72195
    -0.66265
    -0.21416
     0.17502
     0.44188
     0.75694
     0.96450
     1.11646
     0.85701
    -0.15115
    -0.70712
    -0.64411
    -0.64782
    -1.01476
    -1.34093
    -1.31869
    -1.48178
    -1.65969
    -1.27051
    -0.67006
     0.36776
     1.10164
     1.16465
     0.89037
     1.04604
     1.20913
     1.11276
     1.06457
     0.83107
     0.36034
     0.19726
     0.19726
     0.33440
     0.48636
     0.56791
     0.57161
     0.51231
     0.46783
     0.41223
     0.28251
     0.24544
     0.24915
     0.26768
     0.25656
     0.30845
     0.34922
     0.38999
     0.38258
     0.39741
     0.37887
     0.34922
     0.33440
     0.31216
     0.24544
     0.23062
     0.19355
     0.15649
     0.17873
     0.14166
     0.15278
     0.13425
     0.13795
     0.15278
     0.09718
     0.08977
     0.11942
     0.13425
     0.16390
     0.16019
     0.12683
     0.14166
     0.12683
     0.14166
     0.13054
     0.10460
     0.10830
     0.11942
     0.11201
     0.16019
     0.17873
     0.22320
     0.28992
     0.30104
     0.22691
     0.16019
     0.10460
     0.14907
     0.26768
     0.26397
     0.20838
     0.15649
     0.11942
     0.07124
     0.08977
     0.08977
     0.05641
    -0.02513
    -0.15856
    -0.31794
    -0.58110
    -0.90357
    -1.23715
    -1.40023
    -1.40765
    -1.24827
    -1.12966
    -0.73307
    -0.31424
     0.27509
     0.69763
     0.82365
     0.80512
     0.79400
     0.70134
     0.57532
     0.49378
     0.41965
     0.30475
     0.23432
     0.17131
     0.14537
     0.14537
     0.10089
     0.04159
    -0.04737
    -0.10667
    -0.05108
     0.08606
     0.24915
     0.48636
     0.72358
     0.91261
     0.97932
     0.90519
     0.65686
     0.30845
     0.00823
    -0.25123
    -0.59222
    -0.96658
    -1.17043
    -1.14819
    -1.07406
    -0.94434
    -0.73307
    -0.61446
    -0.51809
    -0.40319
    -0.34018
    -0.34389
    -0.33648
    -0.41431
    -0.50697
    -0.68859
    -1.02217
    -1.44101
    -1.78571
    -1.90802
    -1.76718
    -1.53367
    -1.24827
    -0.76643
    -0.01401
     0.69022
     1.00898
     1.33144
     1.83923
     2.06162
     1.78363
     1.22766
     1.02751
     1.27955
     1.64278
     1.56124
     1.24990
     0.76806
     0.11571
    -0.14374
    -0.09926
    -0.03625
    -0.03254
    -0.44026
    -0.94063
    -1.22974
    -1.49290
    -1.49290
    -1.13337
    -0.55145
    -0.12891
     0.29733
     0.60497
     0.83107
     0.94967
     1.03121
     1.08681
     1.07940
     0.88666
     0.66798
     0.57902
     0.39741
     0.29363
     0.22691
     0.18243
     0.13795
     0.11571
     0.08606
     0.04529
     0.04159
     0.03788
     0.03788
     0.03417
     0.04159
     0.06012
     0.05641
     0.09348
     0.08606
     0.08977
     0.07865
     0.06753
     0.07124
     0.08606
     0.04529
     0.01193
     0.01564
     0.02305
     0.00081
     0.01193
    -0.00289
    -0.02513
     0.00081
     0.00452
     0.01193
     0.03417
     0.03788
     0.03047
     0.02305
     0.01935
     0.02305
     0.01564
     0.00452
     0.00452
     0.02305
     0.00823
     0.01193
     0.01935
     0.01193
     0.03047
     0.02676
     0.03417
     0.03047
     0.06382
     0.05641
     0.10460
     0.10830
     0.13425
     0.17502
     0.18614
     0.19726
     0.20838
     0.21950
     0.17131
     0.14907
     0.13425
     0.12683
     0.08977
     0.07494
     0.04159
     0.04529
     0.04159
     0.06753
     0.07494
     0.10460
     0.05641
     0.04529
     0.03788
     0.06012
     0.08606
     0.10830
     0.08606
     0.09348
     0.11942
     0.15649
     0.17873
     0.17502
     0.18984
     0.20838
     0.20096
     0.14907
     0.03047
    -0.11409
    -0.37725
    -0.85909
    -1.40765
    -1.98215
    -1.95250
    -1.93397
    -1.68193
    -1.51514
    -1.76347
    -2.32315
    -2.69009
    -2.72715
    -2.02292
    -0.88503
     0.04900
     0.96820
     1.67614
     2.06903
     2.23211
     2.19134
     1.67614
     1.42040
     1.38333
     0.91631
     0.28621
    -0.22528
    -0.19934
    -0.12891
     0.03047
     0.27880
     0.11201
    -0.06961
    -0.15115
     0.00823
     0.01935
    -0.30682
    -1.31128
    -2.61967
    -3.58335
    -3.63895
    -3.39432
    -2.84205
    -1.95991
    -0.95916
    -0.23269
    -0.00660
     0.48266
     0.74211
     0.72358
     0.67910
     0.57161
     0.47524
     0.34922
     0.08236
     0.03417
     0.35293
     0.66798
     0.78659
     0.83848
     0.86072
     0.87554
     0.86442
     0.86072
     0.83107
     0.80141
     0.71987
     0.65315
     0.59385
     0.54567
     0.49378
     0.48636
     0.45671
     0.38258
     0.34552
     0.30475
     0.25656
     0.20096
     0.16761
     0.16390
     0.18243
     0.24174
     0.30475
     0.30104
     0.19726
     0.16761
     0.17873
     0.16019
     0.10830
     0.06753
     0.05270
     0.04529
     0.04529
     0.07124
     0.08606
     0.07494
     0.09718
     0.07494
     0.06753
     0.05641
     0.07865
     0.11571
     0.13425
     0.09348
     0.06382
     0.06753
     0.04900
     0.04529
     0.04529
     0.07494
     0.09348
     0.12313
     0.13795
     0.16761
     0.17502
     0.18243
     0.17502
     0.14907
     0.10089
     0.09718
     0.08606
     0.09718
     0.06753
     0.08236
     0.07494
     0.07494
     0.07124
     0.07124
     0.07865
     0.06382
     0.05270
     0.05641
     0.03788
     0.03417
     0.03417
     0.03047
     0.01193
     0.02305
     0.03417
     0.03047
     0.02676
     0.02305
     0.03047
     0.00452
     0.01564
     0.01193
     0.00823
     0.01193
     0.02305
     0.02305
     0.00452
     0.01193
     0.00081
    -0.01401
    -0.02884
    -0.03625
    -0.04366
    -0.04737
    -0.07332
    -0.08814
    -0.12150
    -0.12150
    -0.13633
    -0.14374
    -0.14374
    -0.14744
    -0.18451
    -0.17710
    -0.17339
    -0.15856
    -0.15486
    -0.12521
    -0.08814
    -0.01401
     0.04529
     0.14537
     0.21208
     0.27880
     0.36776
     0.41965
     0.44559
     0.44930
     0.49007
     0.49378
     0.56049
     0.67910
     0.79029
     0.74211
     0.41965
     0.18984
    -0.07702
    -0.25864
    -0.99252
    -1.53737
    -2.33056
    -3.00143
    -2.61225
    -3.14228
    -3.52405
    -2.61596
     0.14166
     1.84664
     1.80958
     0.79400
    -0.28088
    -1.23715
    -2.08964
    -2.67526
    -2.80128
    -2.56777
    -1.76347
    -0.45879
     0.73470
     1.57977
     2.08385
     2.32107
     2.48786
     2.36925
     2.26918
     2.13945
     2.04308
     1.80587
     1.48341
     1.06828
     0.56049
     0.10089
    -0.11038
    -0.26235
    -0.30312
    -0.31424
    -0.29570
    -0.23640
    -0.18451
    -0.15115
    -0.09185
    -0.03625
    -0.00289
     0.04159
     0.06012
     0.11201
     0.15278
     0.19355
     0.21208
     0.23803
     0.24174
     0.26027
     0.25656
     0.27880
     0.25656
     0.24544
     0.24174
     0.21579
     0.20838
     0.20096
     0.20467
     0.17502
     0.17873
     0.16761
     0.17131
     0.14166
     0.14537
     0.12313
     0.11571
     0.11942
     0.10089
     0.08977
     0.08606
     0.07865
     0.06753
     0.04529
     0.04529
     0.03417
     0.04900
     0.02676
    -0.00289
     0.02676
     0.01564
     0.01193
     0.01935
     0.01193
     0.01193
     0.00081
     0.02305
     0.01935
     0.03417
     0.02676
     0.02676
     0.01564
     0.02305
     0.02676
     0.02305
     0.01564
     0.01193
     0.01193
    -0.00660
    -0.00289
    -0.01031
    -0.01772
    -0.03625
    -0.05108
    -0.03254
    -0.04737
    -0.03996
    -0.04366
    -0.06590
    -0.04737
    -0.03996
    -0.03996
    -0.05108
    -0.05849
    -0.04366
    -0.04737
    -0.05108
    -0.04366
    -0.05478
    -0.07332
    -0.08073
    -0.10667
    -0.11409
    -0.14003
    -0.16968
    -0.18451
    -0.21787
    -0.24752
    -0.25493
    -0.26235
    -0.24011
    -0.24011
    -0.25864
    -0.24752
    -0.17339
    -0.05849
     0.07494
     0.19355
     0.27509
     0.29363
     0.30845
     0.30104
     0.30475
     0.35293
     0.32698
     0.30475
     0.31216
     0.28621
     0.21950
     0.05641
    -0.09185
    -0.18080
    -0.16968
    -0.15115
    -0.16968
    -0.13633
    -0.05108
    -0.02513
     0.00081
    -0.01772
    -0.02513
     0.02305
     0.11201
     0.15278
     0.11201
     0.03417
    -0.10297
    -0.35871
    -0.71083
    -1.01476
    -1.09630
    -1.04071
    -1.02588
    -1.18155
    -1.12595
    -0.85168
    -1.86354
    -3.58335
    -4.60634
    -4.85096
    -4.08002
    -2.63078
    -1.16673
     0.34922
     1.77622
     2.25435
     2.28400
     2.12463
     1.85776
     1.55383
     1.31661
     1.15353
     1.04975
     0.89408
     0.77176
     0.72728
     0.69022
     0.62721
     0.59385
     0.60868
     0.69022
     0.76435
     0.79400
     0.81253
     0.90149
     0.90149
     0.77176
     0.67169
     0.73099
     0.83848
     0.76435
     0.69763
     0.57902
     0.27880
     0.04159
    -0.19192
    -0.35871
    -0.31794
    -0.25864
    -0.22899
    -0.21787
    -0.25123
    -0.24752
    -0.25864
    -0.25493
    -0.22528
    -0.16598
    -0.13633
    -0.14744
    -0.14744
    -0.10297
    -0.07332
     0.01935
     0.10460
     0.19355
     0.19726
     0.19726
     0.18614
     0.16761
     0.14537
     0.11942
     0.12313
     0.13425
     0.10830
     0.11201
     0.09718
     0.09348
     0.09348
     0.09348
     0.08236
     0.10830
     0.09348
     0.09718
     0.07494
     0.08236
     0.09718
     0.11571
     0.10830
     0.12313
     0.12683
     0.14537
     0.15649
     0.15278
     0.16390
     0.15278
     0.14166
     0.15649
     0.11942
     0.13054
     0.12313
     0.10830
     0.07865
     0.06382
     0.03788
    -0.01031
    -0.05108
    -0.07332
    -0.10667
    -0.12150
    -0.12521
    -0.11779
    -0.11038
    -0.13262
    -0.11779
    -0.09555
    -0.06961
    -0.08073
    -0.03254
    -0.03254
     0.00823
     0.01564
     0.02676
     0.06753
     0.11942
     0.21579
     0.31586
     0.38258
     0.30845
     0.11571
    -0.27347
    -0.71083
    -0.89615
    -1.06294
    -1.05553
    -0.97399
    -0.81090
    -0.64041
    -0.46991
    -0.35501
    -0.24381
    -0.19192
    -0.15486
    -0.23269
    -0.22899
    -0.09555
     0.14166
     0.28621
     0.44930
     0.65315
     0.75323
     0.58644
     0.20838
     0.00452
     0.00081
    -0.06590
     0.11942
     0.35664
     0.27139
    -0.07332
    -0.25493
    -0.24011
    -0.25493
    -0.24011
    -0.20675
    -0.12521
    -0.24752
    -0.77384
    -0.94804
    -0.69600
    -0.50697
    -0.25493
     0.10830
    -0.17710
    -0.61075
    -1.15190
    -1.22603
    -1.07406
    -0.95916
    -0.92951
    -0.75901
    -0.70712
    -0.67376
    -0.60334
    -0.49215
    -0.28829
    -0.05849
     0.15278
     0.38629
     0.46783
     0.49748
     0.53455
     0.56049
     0.52713
     0.49748
     0.49378
     0.40482
     0.34922
     0.28251
     0.20838
     0.20838
     0.33810
     0.48636
     0.53825
     0.53455
     0.42706
     0.25285
     0.06382
    -0.15115
    -0.24752
    -0.23269
    -0.15115
    -0.07702
    -0.02513
     0.02676
     0.08606
     0.11942
     0.09348
     0.07124
     0.02676
     0.01564
     0.04900
     0.04529
     0.03417
     0.00452
     0.01564
    -0.00660
     0.09348
     0.32698
     0.44559
     0.38258
     0.37517
     0.30845
     0.26768
     0.24174
     0.23062
     0.24915
     0.22320
     0.24544
     0.19726
     0.17873
     0.15649
     0.11571
     0.09718
     0.06753
     0.06753
     0.03788
     0.04529
     0.01564
     0.01564
    -0.01031
    -0.00660
    -0.01401
    -0.00660
    -0.01772
    -0.02513
    -0.03996
    -0.06961
    -0.04366
    -0.04366
    -0.02884
    -0.03996
    -0.03625
    -0.02884
     0.00823
     0.04529
     0.08606
     0.13054
     0.15649
     0.14907
     0.17873
     0.20096
     0.21579
     0.24174
     0.26768
     0.28992
     0.30845
     0.31216
     0.32328
     0.31216
     0.31957
     0.32328
     0.33440
     0.35293
     0.34181
     0.36776
     0.36405
     0.37146
     0.44559
     0.44930
     0.46042
     0.52713
     0.61980
     0.69393
     0.76806
     0.83848
     1.00898
     1.19801
     1.42040
     1.35738
     0.79400
    -0.25123
    -1.94138
    -3.65377
    -4.14673
    -3.83910
    -3.30907
    -2.50476
    -1.09630
     0.69763
     1.89482
     1.62796
     0.71616
     0.09718
    -0.52180
    -0.62187
    -0.38466
    -0.37354
    -0.17339
    -0.15856
    -0.49215
    -0.57369
    -0.65523
    -1.08518
    -1.48919
    -1.62633
    -1.45212
    -1.20379
    -0.99623
    -0.98511
    -0.97028
    -0.59593
    -0.29200
     0.11942
     0.44188
     0.74952
     0.86072
     0.87184
     0.83107
     0.81995
     0.78659
     0.77547
     0.72358
     0.65686
     0.56791
     0.49007
     0.41594
     0.34552
     0.28621
     0.20467
     0.16019
     0.12683
     0.09348
     0.05270
     0.02305
    -0.00660
    -0.01401
    -0.01401
    -0.02142
     0.01193
     0.01564
     0.00452
     0.01564
    -0.00289
    -0.02142
    -0.02142
    -0.02513
    -0.01772
    -0.01031
    -0.04737
    -0.05849
    -0.05849
    -0.06220
    -0.08443
    -0.09185
    -0.10297
    -0.11038
    -0.12521
    -0.12150
    -0.12891
    -0.12150
    -0.12891
    -0.14003
    -0.12891
    -0.06961
    -0.07332
    -0.04737
    -0.06220
    -0.09555
    -0.07702
    -0.03625
     0.01564
     0.01935
     0.00452
    -0.01401
    -0.02513
    -0.04737
    -0.03625
    -0.06220
    -0.06961
    -0.11038
    -0.13633
    -0.17710
    -0.16598
    -0.14003
    -0.12891
    -0.09926
     0.05270
     0.26768
     0.47154
     0.63833
     0.68651
     0.66057
     0.54567
     0.33810
     0.18243
     0.02676
     0.02305
    -0.02513
     0.01935
     0.17131
     0.17131
     0.38258
     0.69022
     0.88296
     0.96820
     0.95709
     1.00527
     0.96820
     0.87184
     0.76064
     0.57161
     0.41965
     0.39370
     0.41965
     0.49007
     0.50119
     0.53825
     0.53084
     0.53825
     0.53455
     0.48636
     0.44930
     0.41594
     0.38258
     0.33810
     0.27139
     0.25656
     0.23432
     0.24544
     0.23062
     0.19726
     0.19355
     0.19355
     0.18243
     0.20838
     0.22691
     0.11201
     0.02676
    -0.06961
    -0.05849
     0.07494
     0.18243
     0.27880
     0.40482
     0.46412
     0.45300
     0.41594
     0.30845
     0.30104
     0.27139
     0.27880
     0.25285
     0.31216
     0.62721
     0.69763
     0.41223
    -0.03996
    -0.31424
    -0.55145
    -1.41135
    -2.79016
    -4.17639
    -5.16602
    -5.16972
    -4.64340
    -2.80870
    -1.02588
    -0.19192
    -0.42914
    -0.63299
    -0.42172
     0.28621
     0.61609
     0.71246
     0.69022
     0.54567
     0.53084
     0.49378
     0.31957
    -0.05108
    -0.29941
    -0.42543
    -0.43655
    -0.33648
    -0.25123
    -0.19934
    -0.14374
    -0.08814
    -0.02884
    -0.02513
    -0.02884
    -0.09555
    -0.10297
    -0.12521
    -0.09185
    -0.03996
    -0.04366
     0.00081
     0.00452
     0.01564
     0.02676
     0.03417
     0.04159
     0.04159
     0.04900
     0.06753
     0.07865
     0.11571
     0.11942
     0.14166
     0.14907
     0.13425
     0.16019
     0.17873
     0.16019
     0.16761
     0.16019
     0.17131
     0.15649
     0.14907
     0.13795
     0.13425
     0.11942
     0.11942
     0.11201
     0.11201
     0.09718
     0.08977
     0.06382
     0.01935
    -0.04366
    -0.09926
    -0.12521
    -0.13633
    -0.16227
    -0.18822
    -0.16227
    -0.12150
    -0.11038
    -0.08814
    -0.02142
     0.03417
     0.08236
     0.11942
     0.14537
     0.13795
     0.11942
     0.12313
     0.11942
     0.10089
     0.09348
     0.08977
     0.08606
     0.06382
     0.07865
     0.09348
     0.12683
     0.19355
     0.23803
     0.29733
     0.31957
     0.29733
     0.12313
    -0.08443
    -0.25864
    -0.29941
    -0.28829
    -0.32165
    -0.36613
    -0.36983
    -0.28458
    -0.21416
    -0.14003
    -0.11038
    -0.08443
    -0.06961
     0.01564
     0.23803
     0.40853
     0.44559
     0.47895
     0.40482
     0.34181
     0.31586
     0.34552
     0.34922
     0.22320
     0.05641
    -0.08814
    -0.23640
    -0.31794
    -0.36613
    -0.38095
    -0.26976
    -0.11038
     0.04159
     0.21208
     0.37887
     0.51972
     0.62721
     0.86072
     1.34256
     2.21729
     2.70284
     2.36925
     1.68355
     1.26843
     0.89408
     0.23432
    -0.24011
    -0.50327
    -0.89615
    -1.24456
    -1.82648
    -2.86059
    -3.72049
    -3.38320
    -2.41952
    -1.15190
    -0.26605
     0.27880
     0.71987
     1.27584
     1.68355
     1.91336
     1.77992
     1.12017
    -0.01401
    -0.52921
    -0.58852
    -0.80349
    -0.92210
    -1.06665
    -0.95916
    -0.66265
    -0.51439
    -0.47361
    -0.52180
    -0.55516
    -0.52921
    -0.47361
    -0.44026
    -0.40690
    -0.34759
    -0.24381
    -0.17710
    -0.15486
    -0.12150
    -0.14744
    -0.09185
    -0.06961
    -0.00660
     0.03047
     0.05270
     0.07124
     0.08236
     0.08606
     0.12683
     0.10089
     0.10089
     0.10460
     0.08606
     0.13054
     0.11942
     0.08977
     0.07865
     0.05270
    -0.02884
    -0.09555
    -0.14003
    -0.14003
    -0.19192
    -0.26976
    -0.29200
    -0.31424
    -0.32165
    -0.39578
    -0.44767
    -0.51439
    -0.52551
    -0.53663
    -0.48103
    -0.36983
    -0.29200
    -0.19192
    -0.12150
    -0.11038
    -0.11409
    -0.05108
     0.05641
     0.13795
     0.25656
     0.38629
     0.40482
     0.41594
     0.35664
     0.30845
     0.25285
     0.22691
     0.21950
     0.17131
     0.16761
     0.20467
     0.24915
     0.29363
     0.35293
     0.36034
     0.37146
     0.37146
     0.31586
     0.30475
     0.25656
     0.21208
     0.18614
     0.18614
     0.14907
     0.16019
     0.13425
     0.10830
     0.10460
     0.08606
     0.09348
     0.10089
     0.07865
     0.08606
     0.07494
     0.08977
     0.07124
     0.07124
     0.07124
     0.08977
     0.07865
     0.06382
     0.05641
     0.07124
     0.08606
     0.08977
     0.08236
     0.08606
     0.06753
     0.09718
     0.11201
     0.09718
     0.11201
     0.10089
     0.11942
     0.10830
     0.09718
     0.12683
     0.12313
     0.16761
     0.14537
     0.16019
     0.16019
     0.17502
     0.20838
     0.22691
     0.26397
     0.30104
     0.31216
     0.34922
     0.31957
     0.21208
     0.07494
     0.00823
    -0.05108
    -0.24752
    -0.03254
     0.07865
    -0.68859
    -1.89320
    -2.86429
    -2.77534
    -1.46324
    -0.45879
    -0.17710
    -0.68118
    -0.99252
    -0.79608
    -0.86650
    -0.72936
    -0.41802
    -0.34018
    -0.76272
    -0.88874
    -0.50327
    -0.15115
     0.35293
     1.20542
     1.54642
     1.90224
     1.89482
     1.34627
     0.40482
     0.21579
     0.46042
     0.73470
     0.69393
     0.51601
     0.28251
    -0.18451
    -0.41431
    -0.56628
    -0.71083
    -0.66265
    -0.55516
    -0.44396
    -0.38095
    -0.12521
     0.13425
     0.31586
     0.28621
     0.13425
     0.06382
     0.08606
     0.09718
     0.07124
     0.13425
     0.16019
     0.16761
     0.21208
     0.21950
     0.20467
     0.18984
     0.19355
     0.15649
     0.13795
     0.11942
     0.11942
     0.10830
     0.08236
     0.04900
     0.02676
    -0.01401
    -0.01772
     0.00081
    -0.00660
     0.00081
     0.03417
     0.06012
     0.08977
     0.16761
     0.21579
     0.23062
     0.28251
     0.29733
     0.29733
     0.33069
     0.31957
     0.33069
     0.33440
     0.33440
     0.32328
     0.32328
     0.31957
     0.34922
     0.33440
     0.33440
     0.35293
     0.31957
     0.32328
     0.33440
     0.31216
     0.31216
     0.29733
     0.31586
     0.30104
     0.28251
     0.27880
     0.24915
     0.25285
     0.26397
     0.24544
     0.26027
     0.24915
     0.20096
     0.14166
     0.10460
     0.17502
     0.19726
     0.20096
     0.20096
     0.17873
     0.21208
     0.17131
     0.11571
     0.08606
     0.08977
     0.08236
     0.08606
     0.07865
     0.06382
     0.07865
     0.06012
     0.04900
     0.04159
     0.04900
     0.08977
     0.11201
     0.14907
     0.13054
     0.14537
     0.08606
     0.05641
     0.06382
     0.06753
     0.05270
     0.03417
     0.02676
     0.01193
    -0.00660
    -0.03625
    -0.02142
    -0.03996
    -0.06590
    -0.06590
    -0.06961
    -0.09185
    -0.12521
    -0.16227
    -0.20304
    -0.27717
    -0.33648
    -0.34759
    -0.41060
    -0.46250
    -0.45138
    -0.46250
    -0.39578
    -0.36983
    -0.36983
    -0.29570
    -0.25493
    -0.14374
     0.14537
     0.31216
     0.36405
     0.27139
    -0.14003
    -0.75901
    -1.46695
    -2.31203
    -2.50476
    -2.34168
    -2.15636
    -1.70787
    -0.51439
     0.69022
     1.39816
     1.32773
    -0.10667
    -2.28979
    -2.99402
    -2.53442
    -1.31869
    -0.26976
     0.45671
     0.63462
     0.06753
    -0.23640
    -0.57740
    -0.45508
    -0.31424
    -0.10667
     0.15278
     0.47895
     0.64945
     0.67169
     0.61609
     0.50860
     0.45300
     0.41594
     0.46783
     0.61238
     0.72728
     0.78659
     0.71987
     0.59756
     0.44559
     0.25285
    -0.00289
    -0.11038
    -0.00660
     0.16390
     0.44188
     0.83107
     1.10534
     1.17577
     1.18318
     1.09793
     0.81995
     0.59385
     0.49748
     0.47895
     0.31957
     0.07124
    -0.03996
    -0.10667
    -0.11038
    -0.11409
    -0.08073
    -0.04366
    -0.01031
     0.01564
     0.06012
     0.07494
     0.09348
     0.10089
     0.13425
     0.14166
     0.16019
     0.15278
     0.16761
     0.14907
     0.13425
     0.13795
     0.12683
     0.11942
     0.12313
     0.11942
     0.12313
     0.10830
     0.09718
     0.08606
     0.08606
     0.08236
     0.07865
     0.06382
     0.04900
     0.07124
     0.06753
     0.07494
     0.05641
     0.07865
     0.07124
     0.07124
     0.10089
     0.08606
     0.07865
     0.08977
     0.08236
     0.06012
     0.04900
     0.06012
     0.06382
     0.08236
     0.05641
     0.07124
     0.08977
     0.08977
     0.10089
     0.08236
     0.07124
     0.05641
     0.05641
     0.09718
     0.12683
     0.15649
     0.19726
     0.25285
     0.29733
     0.30475
     0.22320
     0.14166
     0.03047
    -0.04737
    -0.08443
    -0.14374
    -0.17339
    -0.22157
    -0.24381
    -0.26605
    -0.28829
    -0.30312
    -0.36242
    -0.40319
    -0.44767
    -0.32165
    -0.20675
    -0.21787
    -0.14374
     0.04159
    -0.01031
     0.02676
     0.14166
     0.30104
     0.35293
     0.31586
     0.26768
     0.19726
     0.07124
     0.00452
    -0.14744
    -0.31794
    -0.29200
    -0.24011
    -0.11779
    -0.23269
    -0.55145
    -0.81090
    -0.83314
    -0.63299
    -0.42172
    -0.18451
     0.05641
     0.35293
     1.00156
     1.77251
     1.19059
     0.04159
    -1.15561
    -2.04887
    -1.95991
    -1.18897
    -0.74048
    -0.42172
     0.07124
     0.35664
     0.57532
     0.78659
     0.79400
     0.60126
     0.27139
     0.23062
     0.15278
    -0.28088
    -1.12966
    -2.44546
    -4.07260
    -5.88507
    -7.22311
    -7.29724
    -6.27425
    -4.46178
    -2.27126
     0.00452
     1.87629
     3.24398
     4.09277
     4.20025
     3.63687
     2.76585
     1.87629
     1.16465
     0.64574
     0.28251
     0.06382
    -0.06961
    -0.10297
    -0.02513
     0.06753
     0.30475
     0.46042
     0.63462
     0.82736
     0.90890
     0.90519
     0.84218
     0.76064
     0.70875
     0.64574
     0.69763
     0.76806
     0.88666
     0.93114
     0.91261
     0.83107
     0.68651
     0.55679
     0.40853
     0.28992
     0.17502
     0.10460
     0.04159
     0.00823
    -0.01401
     0.00081
     0.00823
     0.00452
     0.04159
     0.07865
     0.10460
     0.14907
     0.18243
     0.22691
     0.23803
     0.23803
     0.23803
     0.19355
     0.20096
     0.16019
     0.13054
     0.15278
     0.15649
     0.15278
     0.14537
     0.12683
     0.13425
     0.16390
     0.16390
     0.18243
     0.15649
     0.15278
     0.15278
     0.12313
     0.13795
     0.12683
     0.11942
     0.10830
     0.08977
     0.09348
     0.07494
     0.08977
     0.08606
     0.06382
     0.05641
     0.03047
    -0.00660
    -0.03996
    -0.08443
    -0.14744
    -0.18080
    -0.23269
    -0.23640
    -0.19563
    -0.11409
    -0.11779
    -0.03996
    -0.28458
    -0.44026
    -0.54774
    -0.64782
    -0.69600
    -0.38095
    -0.27717
    -0.50697
    -0.61446
    -0.64782
    -0.53292
    -0.21046
     0.00081
    -0.11779
    -0.26235
    -0.38837
    -0.51068
    -0.71824
    -0.94804
    -0.97399
    -0.83685
    -0.66635
    -0.53663
    -0.25123
     0.11571
     0.36405
     0.21579
     0.27139
     0.53455
     0.50119
     0.76064
     1.06457
     0.68281
    -0.17710
    -0.65153
    -0.57369
    -0.06961
     0.26027
     0.41223
     0.53455
     0.65686
     0.71987
     0.66057
     0.61238
     0.44559
     0.20096
    -0.03625
    -0.29200
    -0.42543
    -0.53663
    -0.59964
    -0.60705
    -0.65153
    -0.68488
    -0.77755
    -0.85909
    -0.84797
    -0.73307
    -0.63299
    -0.50697
    -0.40319
    -0.30312
    -0.23269
    -0.16968
    -0.01772
     0.07865
     0.08236
     0.02676
     0.02676
     0.04159
     0.03417
     0.04529
     0.03417
     0.03047
     0.07865
     0.10830
     0.15278
     0.20467
     0.24174
     0.25285
     0.21579
     0.04529
    -0.20304
    -0.56628
    -0.72195
    -0.74789
    -0.70712
    -0.58481
    -0.55516
    -0.51439
    -0.50697
    -0.36613
    -0.00660
     0.49378
     1.09423
     1.59089
     1.90965
     2.00972
     1.84293
     1.59460
     1.31661
     1.07569
     0.73470
     0.37517
     0.26397
     0.17873
     0.02305
    -0.04366
    -0.04366
    -0.05478
    -0.01772
     0.00452
     0.05270
     0.10830
     0.10460
     0.10460
     0.12683
     0.14907
     0.15649
     0.16390
     0.12313
     0.08977
     0.06382
     0.03417
     0.03417
    -0.02142
    -0.00660
     0.04900
     0.11942
     0.13425
     0.14166
     0.24544
     0.37887
     0.44559
     0.51601
     0.54937
     0.55308
     0.50490
     0.46042
     0.41965
     0.39370
     0.33069
     0.31586
     0.28621
     0.26768
     0.23432
     0.19726
     0.17131
     0.13425
     0.03047
    -0.09185
    -0.17339
    -0.17710
    -0.17339
    -0.19934
    -0.23269
    -0.23640
    -0.17339
    -0.27347
    -0.38837
    -0.64782
    -0.55145
    -0.29200
    -0.19563
    -0.22157
    -0.46620
    -0.64411
    -0.22899
    -0.28458
    -0.79608
    -1.20379
    -0.98140
    -0.69600
    -0.67747
    -0.61075
    -0.64041
    -0.56257
    -0.63670
    -0.67747
    -0.71824
    -0.45138
    -0.12891
     0.08606
     0.10460
     0.14166
     0.07494
    -0.17710
    -0.38466
    -0.82944
    -0.95175
    -0.87762
    -0.78496
    -0.67006
    -0.41802
    -0.11779
     0.18614
     0.34552
     0.47154
     0.65315
     0.60868
     0.43818
     0.25285
     0.08606
    -0.06220
    -0.14374
    -0.20304
    -0.21046
    -0.16968
    -0.06961
    -0.00660
     0.03788
     0.10089
     0.14166
     0.17502
     0.18614
     0.18243
     0.15278
     0.14907
     0.08977
     0.04900
     0.01193
    -0.03254
    -0.08073
    -0.07702
    -0.03254
     0.02676
     0.13425
     0.18614
     0.23803
     0.28251
     0.27880
     0.27139
     0.24544
     0.23432
     0.22691
     0.25285
     0.23062
     0.22691
     0.21950
     0.20838
     0.21950
     0.22320
     0.23803
     0.21208
     0.16761
     0.13054
     0.04529
    -0.02513
    -0.11409
    -0.18080
    -0.23269
    -0.27717
    -0.36242
    -0.42914
    -0.46991
    -0.41431
    -0.32906
    -0.16227
    -0.01031
     0.22691
     0.39370
     0.50119
     0.61980
     0.70504
     0.66057
     0.67169
     0.61609
     0.57532
     0.57532
     0.55308
     0.54196
     0.42706
     0.34552
     0.28992
     0.20467
     0.17131
     0.14537
     0.11571
     0.08977
     0.06382
     0.08606
     0.08606
     0.05641
     0.01935
     0.15278
     0.43077
     0.76064
     0.92002
     0.90519
     0.68651
     0.48266
     0.31957
     0.22320
     0.13054
     0.11571
     0.10089
     0.13795
     0.13054
     0.05641
     0.01935
    -0.03996
     0.00452
     0.10089
     0.22691
     0.42706
     0.60497
     0.67169
     0.51972
    -0.20675
    -0.59222
    -0.58481
    -0.64782
    -0.73307
    -0.64782
    -0.46991
    -0.26976
    -0.28458
    -0.54033
    -1.00364
    -1.30757
    -1.23344
    -0.90727
    -0.61075
    -0.51068
    -0.51068
    -0.40319
    -0.48103
    -0.53663
    -0.57740
    -0.65153
    -0.82202
    -0.75160
    -0.45138
    -0.14003
     0.11201
     0.30104
     0.36776
     0.49748
     0.59756
     0.54196
     0.50860
     0.40853
     0.38258
     0.24915
     0.15278
     0.13795
     0.14537
     0.23803
     0.35664
     0.39370
     0.49007
     0.51972
     0.49748
     0.47895
     0.48266
     0.41223
     0.34552
     0.16761
     0.02676
    -0.02513
    -0.04366
    -0.04737
     0.08236
     0.21579
     0.30104
     0.20838
    -0.07702
    -0.41060
    -0.62929
    -0.65894
    -0.68118
    -0.65523
    -0.52921
    -0.46250
    -0.46620
    -0.59222
    -0.79978
    -1.04071
    -1.15190
    -1.19638
    -1.21120
    -1.08148
    -0.94063
    -0.80349
    -0.74048
    -0.62929
    -0.54033
    -0.49956
    -0.48844
    -0.45138
    -0.36242
    -0.29941
    -0.19934
    -0.08814
     0.05270
     0.17873
     0.23803
     0.31586
     0.33810
     0.34552
     0.31957
     0.29363
     0.25285
     0.19726
     0.17873
     0.15649
     0.11571
     0.09718
     0.05641
     0.06382
     0.05641
     0.07865
     0.08606
     0.07494
     0.08236
     0.08236
     0.07865
     0.04529
     0.04529
     0.03417
     0.04900
     0.05270
     0.04529
     0.05270
     0.06382
     0.04900
     0.04159
     0.06012
     0.10460
     0.10460
     0.17502
     0.21579
     0.25285
     0.33069
     0.40482
     0.45300
     0.54567
     0.56791
     0.57902
     0.56420
     0.52713
     0.48266
     0.50119
     0.47154
     0.47895
     0.46042
     0.46412
     0.43818
     0.41965
     0.44930
     0.46042
     0.47524
     0.43818
     0.40853
     0.31216
     0.16761
    -0.06220
    -0.29200
    -0.34018
    -0.29941
    -0.41431
    -0.46991
    -0.41431
    -0.29570
     0.06012
     0.83848
     1.32773
     1.98378
     1.73545
     0.71246
    -0.45508
    -0.92210
    -0.96658
    -0.57369
     0.13795
     0.71246
     0.69022
     0.45671
     0.12313
    -0.12521
    -0.27717
    -0.39207
    -0.46991
    -0.42172
    -0.32165
    -0.15486
     0.07865
     0.27139
     0.41965
     0.56791
     0.56049
     0.48636
     0.38999
     0.24544
     0.00452
    -0.18451
    -0.31424
    -0.40319
    -0.54404
    -0.55145
    -0.48473
    -0.36983
    -0.23269
    -0.09185
    -0.05849
     0.03047
     0.08236
     0.05270
    -0.02884
     0.00452
     0.12313
     0.29733
     0.37517
     0.38258
     0.35664
     0.30845
     0.25285
     0.18614
     0.17131
     0.16390
     0.11201
     0.05641
     0.03047
    -0.00289
     0.04529
     0.03788
     0.01564
    -0.03996
    -0.11779
    -0.17339
    -0.26235
    -0.31424
    -0.31053
    -0.36613
    -0.39578
    -0.39949
    -0.39949
    -0.40690
    -0.40319
    -0.36983
    -0.35871
    -0.46250
    -0.63299
    -0.81090
    -0.87391
    -0.99623
    -1.04441
    -0.94804
    -0.79237
    -0.56257
    -0.32536
    -0.13262
     0.04159
     0.15278
     0.17873
     0.19726
     0.18984
     0.18243
     0.19355
     0.15649
     0.12313
     0.11571
     0.10460
     0.11201
     0.11571
     0.07124
    -0.01031
    -0.10297
    -0.10667
    -0.12150
    -0.11038
    -0.11038
    -0.08073
    -0.05478
    -0.02142
     0.01935
     0.02305
     0.03417
     0.05270
     0.03788
     0.04900
     0.04529
     0.04900
     0.06012
     0.07494
     0.07865
     0.10460
     0.10089
     0.07124
     0.07124
     0.06382
     0.05641
     0.04900
     0.03788
     0.03788
     0.02676
     0.01935
     0.00452
    -0.00660
    -0.03625
    -0.02142
    -0.03254
    -0.03996
    -0.04737
    -0.03625
    -0.02884
    -0.03625
    -0.04366
    -0.05849
    -0.04737
    -0.02884
    -0.03625
    -0.03625
    -0.04737
    -0.06590
    -0.03996
    -0.03254
     0.00081
    -0.01772
     0.06382
     0.14907
     0.23803
     0.32698
     0.34552
     0.42706
     0.54567
     0.64203
     0.69763
     0.74952
     0.78659
     0.73840
     0.77917
     0.81253
     0.84589
     0.89778
     0.97191
     0.99044
     1.02380
     1.21283
     1.12388
     0.99044
     0.82736
     0.04159
    -1.45212
    -3.61300
    -5.81836
    -6.19271
    -5.85542
    -5.57002
    -3.63524
    -0.13262
     2.22841
     2.80662
     2.05791
     1.08681
     0.59756
     0.52343
     0.91631
     1.32032
     1.79846
     1.94301
     1.78363
     1.45746
     1.16094
     0.84218
     0.63462
     0.49378
     0.43447
     0.37517
     0.28621
     0.18984
    -0.02884
    -0.19934
    -0.36242
    -0.44767
    -0.45508
    -0.50327
    -0.48844
    -0.48473
    -0.42172
    -0.35871
    -0.25123
    -0.17339
    -0.08443
     0.08236
     0.16761
     0.20467
     0.24174
     0.21950
     0.17131
     0.14907
     0.10460
     0.03047
     0.00452
    -0.01401
    -0.01401
    -0.03996
    -0.07702
    -0.11038
    -0.19934
    -0.24011
    -0.24011
    -0.21046
    -0.12891
    -0.04737
    -0.03254
    -0.00660
    -0.02142
    -0.04737
    -0.06590
    -0.11038
    -0.12521
    -0.16968
    -0.21046
    -0.24752
    -0.25123
    -0.23640
    -0.20304
    -0.21416
    -0.19934
    -0.14744
    -0.11038
    -0.07332
    -0.07702
    -0.02513
     0.01935
     0.11571
     0.10830
     0.17873
     0.17873
     0.19355
     0.16390
     0.11942
     0.09718
     0.04529
     0.03417
     0.01564
     0.02676
     0.02305
     0.03417
     0.03788
     0.01564
     0.03788
     0.04529
     0.03788
     0.03788
     0.01935
     0.04900
     0.03788
     0.05641
     0.08236
     0.12313
     0.14537
     0.17873
     0.26027
     0.30475
     0.35293
     0.34922
     0.36405
     0.35664
     0.34181
     0.32328
     0.35293
     0.32698
     0.34552
     0.30104
     0.33069
     0.30475
     0.29363
     0.32698
     0.38999
     0.39741
     0.41594
     0.40853
     0.40111
     0.46042
     0.47895
     0.52343
     0.53084
     0.49748
     0.40482
     0.34922
     0.21950
     0.17873
     0.14907
     0.10460
     0.06753
     0.04159
     0.03047
     0.02676
     0.00823
    -0.06961
    -0.16598
    -0.22157
    -0.25123
    -0.20304
    -0.17339
    -0.13633
    -0.09185
    -0.05849
    -0.03254
    -0.04737
    -0.01031
    -0.01031
     0.00823
     0.02305
     0.03417
     0.08236
     0.09348
     0.10089
     0.12683
     0.12313
     0.13054
     0.13054
     0.17502
     0.16390
     0.15649
     0.10830
    -0.24752
    -0.77755
    -1.41877
    -1.97474
    -2.88653
    -4.24681
    -4.06519
    -2.14524
    -1.34834
    -0.39578
    -0.32536
     0.06012
     0.71246
     1.14241
     1.29808
     1.42040
     1.09052
     0.04900
    -0.81090
    -1.50772
    -3.02367
    -5.00293
    -6.04816
    -6.01480
    -4.79537
    -2.68268
    -0.26976
     1.47970
     2.41373
     3.04383
     3.22174
     3.17727
     2.82515
     2.43226
     2.07644
     1.75768
     1.38333
     0.96450
     0.72728
     0.71616
     0.69763
     0.66057
     0.59014
     0.54937
     0.49378
     0.41965
     0.38258
     0.30475
     0.24915
     0.23803
     0.18614
     0.14166
     0.14907
     0.13054
     0.13425
     0.17502
     0.19726
     0.21950
     0.23803
     0.23062
     0.21579
     0.21950
     0.21208
     0.19355
     0.19355
     0.18614
     0.15278
     0.13795
     0.12313
     0.11201
     0.11571
     0.09348
     0.09348
     0.08606
     0.07124
     0.05641
     0.07865
     0.06382
     0.05641
     0.07124
     0.05270
     0.06012
     0.03417
     0.04900
     0.03047
     0.01935
     0.03417
     0.02305
     0.03047
     0.01564
     0.01935
     0.03047
     0.01935
     0.01935
     0.02676
     0.01935
     0.03047
     0.01193
     0.01935
     0.03047
     0.01935
     0.01935
     0.01193
     0.03417
     0.04529
     0.04529
     0.03417
     0.03417
     0.04529
     0.01193
     0.01564
     0.02305
     0.01564
     0.02305
     0.00452
    -0.00289
     0.00823
     0.00081
     0.00823
     0.00823
     0.01193
     0.01564
     0.01935
     0.01193
     0.00823
     0.01564
     0.01564
     0.03047
     0.01935
     0.03417
     0.02676
     0.01564
     0.02305
     0.01935
     0.01564
     0.02676
     0.03047
     0.03788
     0.02305
     0.01935
     0.03788
     0.01935
     0.02676
     0.03417
     0.04159
     0.04529
     0.03047
     0.05641
     0.04159
     0.05641
     0.05641
     0.04900
     0.08977
     0.08236
     0.08236
     0.06012
     0.08236
     0.08236
     0.07865
     0.11201
     0.12683
     0.13425
     0.16019
     0.13795
     0.11942
     0.08606
     0.12683
     0.11201
     0.11942
     0.13054
     0.11201
     0.13054
     0.25285
     0.37146
     0.52713
     0.72728
     0.96079
     1.10534
     1.06828
     1.02380
     0.61980
    -0.96658
    -3.08297
    -4.48402
    -5.51442
    -6.71162
    -6.50776
    -2.28238
     1.89112
     2.28400
     1.85035
     0.71987
     0.04529
    -0.52180
    -1.04071
    -1.53367
    -1.53737
    -1.10372
    -0.54774
     0.07494
     0.80141
     1.22025
     1.31291
     1.11646
     0.72728
     0.41223
     0.31586
     0.38258
     0.37517
     0.32328
     0.31957
     0.49748
     0.70134
     0.73099
     0.81995
     0.90519
     1.03863
     1.28326
     1.50564
     1.40928
     1.16835
     1.04604
     0.83477
     0.63833
     0.49748
     0.33440
     0.23432
     0.14166
     0.08606
     0.10460
     0.09718
     0.11571
     0.10089
     0.08236
     0.06753
     0.06753
     0.07494
     0.06382
     0.08236
     0.06753
     0.07494
     0.07124
     0.08236
     0.07494
     0.07494
     0.07865
     0.07124
     0.04529
     0.04900
     0.03788
     0.04900
     0.04900
     0.05270
     0.05641
     0.05270
     0.05270
     0.05270
     0.05641
     0.04159
     0.05270
     0.04159
     0.03047
     0.03047
     0.01564
     0.02305
     0.02676
     0.03417
     0.02676
     0.00823
     0.00823
     0.01193
     0.00081
     0.00823
     0.01564
     0.00452
    -0.01401
    -0.01031
    -0.01401
    -0.00660
    -0.02142
    -0.02513
    -0.02884
    -0.02884
    -0.02513
    -0.02884
    -0.01401
    -0.01401
    -0.03625
    -0.02142
    -0.04366
    -0.03996
    -0.03625
    -0.03254
    -0.02884
    -0.03996
    -0.02513
    -0.02513
    -0.04737
    -0.03996
    -0.01401
    -0.01401
    -0.02884
    -0.03254
    -0.02884
    -0.02513
    -0.02142
    -0.05108
    -0.04737
    -0.07332
    -0.05849
    -0.05849
    -0.08443
    -0.08073
    -0.09555
    -0.08443
    -0.05849
    -0.06590
    -0.05849
    -0.06590
    -0.03625
    -0.03625
    -0.04737
    -0.03254
    -0.02513
    -0.02142
    -0.00660
     0.00452
    -0.02142
    -0.02884
    -0.03625
    -0.05478
    -0.03996
    -0.06590
    -0.07332
    -0.07332
    -0.02884
     0.01193
     0.01935
     0.04529
     0.01935
    -0.05478
    -0.19934
    -0.35501
    -0.47361
    -0.72566
    -0.97399
    -1.22974
    -1.39653
    -1.46695
    -1.32981
    -0.99252
    -0.28458
     0.59756
     1.32403
     1.80216
     2.15057
     2.17652
     2.04308
     1.70209
     0.95338
    -0.03254
    -1.21862
    -2.48994
    -3.95770
    -5.18084
    -6.27055
    -5.09189
    -1.39653
     0.02305
     0.48266
     0.69763
     0.20838
    -0.18451
    -0.57369
    -0.92581
    -0.97399
    -1.05924
    -1.10372
    -0.95175
    -0.56998
    -0.06961
     0.20096
     0.57902
     1.11646
     1.29067
     1.29437
     1.27214
     1.19059
     1.16465
     1.17577
     1.16465
     1.16094
     1.06828
     1.06087
     1.10534
     1.13129
     1.06087
     0.91261
     0.78288
     0.64945
     0.54937
     0.48266
     0.40111
     0.34552
     0.28992
     0.26397
     0.20838
     0.17873
     0.15649
     0.13425
     0.13054
     0.05641
     0.02305
     0.04159
     0.05641
     0.03417
     0.01935
     0.01564
     0.02676
     0.02676
     0.01193
     0.01564
     0.03788
     0.04529
     0.04529
     0.01564
     0.03417
     0.01193
     0.00823
    -0.00289
    -0.00289
     0.00081
    -0.01031
     0.00823
    -0.02513
    -0.01772
    -0.02513
    -0.02513
    -0.07702
    -0.05478
    -0.08443
    -0.08443
    -0.09555
    -0.10297
    -0.11779
    -0.11779
    -0.09555
    -0.09555
    -0.07332
    -0.09926
    -0.07702
    -0.07702
    -0.06220
    -0.06961
    -0.07702
    -0.03996
    -0.00289
     0.01935
     0.07124
     0.09348
     0.11571
     0.09348
     0.09718
     0.04529
     0.02676
     0.03047
     0.04159
     0.09718
     0.07124
     0.12683
     0.17502
     0.22691
     0.24174
     0.26768
     0.25656
     0.24915
     0.20838
     0.16761
     0.17873
     0.09348
     0.01935
    -0.05108
    -0.11409
    -0.13262
    -0.17339
    -0.19192
    -0.19934
    -0.19563
    -0.20304
    -0.18451
    -0.18822
    -0.20304
    -0.16227
    -0.17710
    -0.13262
    -0.02884
     0.03047
     0.11201
     0.13425
     0.14907
     0.19355
     0.25656
     0.29363
     0.33069
     0.34552
     0.36034
     0.36034
     0.39741
     0.46783
     0.53455
     0.63462
     0.69393
     0.79029
     0.78288
     0.60497
     0.33440
     0.12683
    -0.08443
    -0.20304
    -0.21416
    -0.31794
    -0.86650
    -2.01551
    -3.24235
    -4.07260
    -4.42472
    -4.90286
    -5.06594
    -4.14673
    -1.55591
    -0.63670
    -0.25493
     0.83107
     1.93189
     2.05420
     2.05050
     2.09127
     2.34331
     1.99861
     1.28326
     0.07494
    -0.70712
    -1.10742
    -1.14078
    -0.98511
    -0.46250
     0.14907
     0.56791
     0.75323
     0.92002
     0.92743
     0.84589
     0.71246
     0.68651
     0.45671
     0.15649
    -0.05849
    -0.26235
    -0.31424
    -0.34759
    -0.30312
    -0.19192
    -0.08814
     0.00081
     0.04529
     0.06012
     0.07124
     0.16019
     0.21950
     0.26768
     0.29363
     0.31586
     0.29363
     0.33810
     0.29733
     0.25656
     0.22320
     0.15649
     0.14907
     0.11201
     0.07865
     0.06382
     0.05641
     0.06012
     0.04529
     0.09718
     0.09718
     0.09718
     0.08236
     0.07865
     0.04529
     0.04159
     0.01935
    -0.02142
    -0.02513
    -0.05849
    -0.08073
    -0.11038
    -0.16227
    -0.19563
    -0.21416
    -0.19192
    -0.16968
    -0.11409
    -0.05478
    -0.01031
     0.02676
     0.08977
     0.14166
     0.19355
     0.20096
     0.26027
     0.29363
     0.31216
     0.31957
     0.34181
     0.38999
     0.42335
     0.43818
     0.46042
     0.43077
     0.36405
     0.31957
     0.25285
     0.25656
     0.28251
     0.30104
     0.29363
     0.29363
     0.33810
     0.33440
     0.34552
     0.37517
     0.39741
     0.39741
     0.39370
     0.35664
     0.28621
     0.20096
     0.08977
     0.05270
    -0.01772
    -0.17710
    -0.24752
    -0.36242
    -0.45508
    -0.55886
    -0.58481
    -0.45879
    -0.29941
    -0.16227
    -0.10667
    -0.04737
    -0.00289
     0.02676
     0.04159
     0.03047
     0.06753
     0.10460
     0.18243
     0.23803
     0.34181
     0.43077
     0.47524
     0.51972
     0.57902
     0.69022
     0.83477
     1.02751
     1.31291
     1.44263
     1.02010
    -0.35501
    -1.78941
    -2.42693
    -2.99773
    -3.62783
    -4.59522
    -5.38470
    -5.12895
    -3.15340
    -0.25493
     1.57607
     1.64649
     1.58719
     0.74952
     0.12313
     0.10830
     0.23062
     0.55308
     0.79400
     1.00527
     1.41298
     1.57607
     1.56124
     1.39074
     1.18318
     0.74211
     0.11201
    -0.52921
    -1.09630
    -1.51514
    -1.75235
    -1.53737
    -1.23715
    -0.89986
    -0.58110
    -0.18080
     0.35293
     0.54937
     0.33069
     0.32328
     0.43447
     0.46042
     0.46783
     0.44930
     0.47154
     0.49748
     0.53084
     0.76435
     0.97191
     1.05716
     1.20171
     1.24990
     1.30920
     1.14982
     0.99415
     0.79400
     0.62350
     0.56791
     0.47524
     0.34922
     0.17502
    -0.06961
    -0.20304
    -0.16968
    -0.14374
    -0.13262
    -0.09555
    -0.06961
    -0.04366
    -0.01031
     0.01564
     0.06382
     0.09718
     0.10830
     0.10460
     0.08236
     0.06753
     0.03417
    -0.02142
    -0.06961
    -0.08814
    -0.12150
    -0.12150
    -0.10667
    -0.11038
    -0.11409
    -0.14374
    -0.11038
    -0.07702
    -0.07702
    -0.06590
    -0.05478
    -0.02142
    -0.01772
    -0.04366
    -0.01031
    -0.00660
    -0.02884
    -0.01401
    -0.00660
    -0.00289
    -0.02142
    -0.02513
    -0.00660
    -0.01772
    -0.04737
    -0.05478
    -0.04737
    -0.06220
    -0.06590
    -0.05478
    -0.06220
    -0.07332
    -0.08073
    -0.07332
    -0.06961
    -0.05478
    -0.06220
    -0.03625
    -0.01772
    -0.03625
    -0.06220
    -0.06590
    -0.06220
    -0.05478
    -0.03625
    -0.03996
    -0.02142
     0.00452
     0.00452
     0.01935
     0.04159
     0.04900
     0.04529
     0.04529
     0.05270
     0.06382
     0.03788
     0.04529
     0.02305
    -0.02513
    -0.05478
    -0.12521
    -0.18451
    -0.24011
    -0.26976
    -0.24381
    -0.23640
    -0.21787
    -0.22899
    -0.21046
    -0.26605
    -0.32165
    -0.43655
    -0.54033
    -0.60334
    -0.53292
    -0.42543
    -0.23269
    -0.02142
     0.17131
     0.29733
     0.42706
     0.55679
     0.57161
     0.49378
     0.29733
    -0.18822
    -1.04441
    -1.77459
    -2.79016
    -3.70566
    -4.46178
    -5.57002
    -3.90581
    -0.05849
     1.15353
     0.93855
     0.84589
     1.37962
     1.27214
     1.05345
     0.71987
     0.56791
     0.67910
     0.92373
     1.21654
     1.77251
     2.20617
     2.32107
     2.31736
     2.12833
     1.99861
     1.86517
     1.65020
     1.46487
     1.21654
     0.86813
     0.36034
    -0.28829
    -1.09630
    -1.92655
    -2.57148
    -2.65302
    -2.30832
    -1.69305
    -0.91098
    -0.08814
     0.53455
     0.97932
     1.19430
     1.22395
     1.26102
     1.15724
     0.91631
     0.69763
     0.53825
     0.38629
     0.27509
     0.14907
     0.04159
     0.00452
    -0.01031
     0.02676
     0.02305
    -0.01772
    -0.07332
    -0.15856
    -0.15115
    -0.02884
     0.07494
     0.13425
     0.13795
     0.14907
     0.17131
     0.20096
     0.19355
     0.18984
     0.20096
     0.18243
     0.18243
     0.14907
     0.13054
     0.14537
     0.16761
     0.16390
     0.15649
     0.10460
     0.03788
    -0.02142
    -0.01772
    -0.05478
    -0.05478
    -0.07332
    -0.08814
    -0.07702
    -0.09555
    -0.10297
    -0.11409
    -0.06961
     0.03417
     0.12683
     0.24174
     0.32698
     0.34552
     0.36034
     0.35293
     0.31216
     0.29733
     0.24915
     0.15278
     0.11942
     0.06753
     0.04529
    -0.00289
    -0.01772
    -0.01772
    -0.03625
    -0.01401
    -0.01031
    -0.01772
    -0.04366
    -0.05849
    -0.05849
    -0.05849
    -0.03996
    -0.03625
    -0.02513
    -0.04366
    -0.06961
    -0.09185
    -0.09555
    -0.08814
    -0.10297
    -0.10667
    -0.11038
    -0.11779
    -0.11038
    -0.12150
    -0.11409
    -0.14003
    -0.15115
    -0.19934
    -0.22157
    -0.27717
    -0.29200
    -0.30312
    -0.27347
    -0.23269
    -0.15115
    -0.06590
    -0.03996
     0.00452
     0.04900
     0.07865
     0.08606
     0.04529
    -0.05478
    -0.14374
    -0.23269
    -0.35871
    -0.46991
    -0.57369
    -0.66635
    -0.69600
    -0.68859
    -0.72936
    -0.76643
    -0.79237
    -0.83685
    -0.89986
    -0.85909
    -0.90727
    -0.76643
    -0.36613
     0.20838
     0.90149
     1.53159
     1.96525
     2.37667
     2.47303
     2.36925
     2.20617
     1.75027
     1.06087
     0.20467
    -1.18897
    -2.89765
    -4.00589
    -4.74348
    -5.25126
    -5.37728
    -5.20679
    -3.75014
    -2.78275
    -2.12670
    -0.53663
     0.30845
     0.16390
     0.20096
     0.06382
     0.17502
     0.27139
     0.28251
     0.36405
     0.51601
     0.72728
     0.87184
     0.89408
     0.90519
     0.79029
     0.70875
     0.65686
     0.67910
     0.68281
     0.69763
     0.62350
     0.55679
     0.54196
     0.54567
     0.49007
     0.46042
     0.44188
     0.43077
     0.43447
     0.39741
     0.40482
     0.39741
     0.40482
     0.38999
     0.36034
     0.36405
     0.37887
     0.34922
     0.31586
     0.27880
     0.26027
     0.24544
     0.21950
     0.21579
     0.20467
     0.21579
     0.23432
     0.24915
     0.26027
     0.28621
     0.29363
     0.27139
     0.28251
     0.28992
     0.27880
     0.24544
     0.21579
     0.18984
     0.16761
     0.14166
     0.14166
     0.13795
     0.12313
     0.12683
     0.13425
     0.10830
     0.11201
     0.12313
     0.12683
     0.14907
     0.16019
     0.18243
     0.23803
     0.24174
     0.26027
     0.23432
     0.21950
     0.20838
     0.17873
     0.14537
     0.10089
     0.04900
     0.00823
    -0.03625
    -0.05849
    -0.09185
    -0.09185
    -0.11409
    -0.10297
    -0.11038
    -0.11038
    -0.09555
    -0.06961
    -0.01031
     0.04529
     0.07124
     0.04159
     0.01935
     0.03417
    -0.02142
    -0.02884
    -0.04737
    -0.10667
    -0.14744
    -0.22899
    -0.29941
    -0.40690
    -0.33648
     0.04900
     0.54567
     0.78288
     0.87925
     0.91261
     0.87184
     0.77917
     0.65686
     0.45671
     0.34181
     0.28992
     0.28621
     0.25285
     0.20096
     0.14537
     0.06382
     0.00823
    -0.03996
    -0.01772
     0.00452
     0.11201
     0.18243
     0.20838
     0.04159
    -0.03254
     0.15278
     0.30104
     0.60126
     0.83477
     0.80141
     0.52343
     0.26027
    -0.22528
    -0.68118
    -0.96287
    -1.22232
    -1.64857
    -2.63449
    -4.11338
    -4.56186
    -3.55370
    -2.91248
    -2.53071
    -2.58260
    -2.78646
    -2.14153
    -1.27051
    -0.25123
     0.44559
     0.12683
    -0.02513
    -0.31053
     0.26768
     1.11646
     1.98378
     2.63612
     2.46562
     1.75027
     1.31661
     0.74952
     0.26397
    -0.33648
    -0.62929
    -0.56998
    -0.27347
    -0.03254
    -0.00289
     0.03047
     0.08606
     0.15278
     0.13795
     0.16390
     0.25285
     0.27139
     0.23803
     0.16019
     0.18614
     0.22691
     0.26768
     0.28621
     0.37517
     0.36405
     0.35293
     0.35664
     0.38629
     0.39741
     0.43077
     0.45300
     0.43447
     0.44559
     0.47524
     0.45671
     0.40482
     0.38629
     0.34181
     0.33069
     0.28992
     0.25656
     0.23062
     0.21950
     0.23062
     0.23062
     0.22691
     0.22320
     0.19355
     0.19355
     0.18243
     0.17873
     0.17873
     0.19355
     0.17873
     0.17131
     0.18614
     0.17873
     0.17131
     0.17502
     0.17131
     0.18984
     0.15278
     0.16019
     0.15278
     0.14907
     0.17502
     0.15649
     0.15649
     0.14166
     0.13054
     0.12683
     0.10089
     0.08606
     0.07865
     0.07124
     0.07494
     0.05641
     0.04159
     0.04900
     0.05270
     0.05270
     0.05641
     0.06012
     0.08236
     0.08236
     0.08236
     0.07494
     0.07494
     0.08236
     0.07124
     0.05641
     0.05641
     0.05641
     0.04900
     0.07124
     0.07494
     0.05270
     0.05270
     0.07494
     0.07494
     0.07124
     0.04159
     0.04159
     0.04529
     0.03047
     0.01935
     0.00452
    -0.00660
    -0.01401
    -0.02513
    -0.03254
    -0.04366
    -0.09185
    -0.19934
    -0.28088
    -0.43284
    -0.59593
    -0.75901
    -0.90727
    -1.01476
    -1.15190
    -1.38170
    -1.63004
    -1.74864
    -2.00810
    -2.27867
    -2.37874
    -1.98586
    -1.30016
    -0.83314
    -0.56998
    -0.32165
     1.92077
     3.10314
     3.23657
     3.02159
     2.30624
     1.78734
     0.88296
    -0.09185
    -0.52921
    -0.40319
    -0.31053
    -0.28088
     0.03788
     0.04900
    -0.46620
    -0.59593
    -0.59222
    -0.55516
    -0.56628
    -0.68859
    -0.54033
    -0.08814
     0.10089
     0.13795
     0.15649
     0.19355
     0.18614
     0.18984
     0.17502
     0.22320
     0.21208
     0.16390
     0.21579
     0.19355
     0.17873
     0.18243
     0.22320
     0.30475
     0.33810
     0.34922
     0.35664
     0.32328
     0.35293
     0.35293
     0.39741
     0.41223
     0.44188
     0.44559
     0.46783
     0.45300
     0.44559
     0.39741
     0.29363
     0.21208
     0.21208
     0.20838
     0.21950
     0.14166
     0.09348
     0.04159
    -0.02142
    -0.06961
    -0.09926
    -0.15486
    -0.15856
    -0.21046
    -0.20675
    -0.21787
    -0.17339
    -0.15856
    -0.10297
    -0.01401
     0.10460
     0.18614
     0.27139
     0.36405
     0.38999
     0.50860
     0.56791
     0.56791
     0.56420
     0.56420
     0.56791
     0.52343
     0.49748
     0.49007
     0.46042
     0.42706
     0.39370
     0.36034
     0.33069
     0.28992
     0.24915
     0.23432
     0.20096
     0.14166
     0.04900
     0.01935
    -0.05478
    -0.14003
    -0.21416
    -0.27347
    -0.31424
    -0.42543
    -0.48103
    -0.49956
    -0.47361
    -0.43284
    -0.38837
    -0.35130
    -0.29570
    -0.25493
    -0.20304
    -0.13633
    -0.07702
    -0.03625
     0.01935
     0.12683
     0.29733
     0.49748
     0.63092
     0.78659
     0.84589
     0.85330
     0.77547
     0.57161
     0.33069
     0.14537
     0.03788
    -0.06220
    -0.11779
    -0.19192
    -0.21787
    -0.22157
    -0.25493
    -0.27717
    -0.28829
    -0.23640
    -0.19563
    -0.15486
    -0.11038
    -0.06220
    -0.03625
    -0.01031
     0.00823
     0.04529
     0.03047
     0.04900
     0.12313
     0.18614
     0.23062
     0.22691
     0.18614
     0.17502
     0.16390
     0.13795
     0.12683
     0.13054
     0.09348
     0.07124
    -0.00660
    -0.04366
    -0.23640
    -0.40319
    -0.58110
    -0.85538
    -1.07777
    -1.09630
    -1.01105
    -1.26309
    -1.86725
    -2.30461
    -2.73827
    -2.56407
    -2.47141
    -2.15265
    -2.14894
    -1.82648
    -0.41060
     0.85330
     1.76880
     2.11351
     1.94301
     1.06087
    -0.21787
    -0.88133
    -0.95175
    -0.88874
    -0.87762
    -0.64411
    -0.21416
     0.27509
     0.66057
     0.82365
     0.94967
     1.11276
     1.12388
     0.98674
     0.57532
     0.23062
    -0.08814
    -0.29200
    -0.38466
    -0.48473
    -0.55145
    -0.47732
    -0.30312
    -0.21046
    -0.14744
    -0.10667
    -0.07332
    -0.08443
    -0.08443
    -0.11409
    -0.01031
     0.09348
     0.17873
     0.22691
     0.24915
     0.26027
     0.24174
     0.21950
     0.21950
     0.21208
     0.23803
     0.23803
     0.23803
     0.27139
     0.27509
     0.23432
     0.21579
     0.17502
     0.13425
     0.11571
     0.10089
     0.09348
     0.08606
     0.08977
     0.10830
     0.07865
     0.09348
     0.08606
     0.07124
     0.06753
     0.04900
     0.05641
     0.05641
     0.03788
     0.04900
     0.06382
     0.08606
     0.07494
     0.12313
     0.14166
     0.14907
     0.16761
     0.23062
     0.25285
     0.30845
     0.30845
     0.30475
     0.28251
     0.25656
     0.27880
     0.24915
     0.17873
     0.12683
     0.07494
     0.04529
     0.04529
     0.03417
     0.00452
    -0.02513
    -0.08443
    -0.18822
    -0.19934
    -0.20675
    -0.24011
    -0.24752
    -0.21046
    -0.17339
    -0.17339
    -0.12521
    -0.07332
    -0.04366
    -0.04366
    -0.01401
     0.01193
    -0.00289
     0.03047
     0.07494
     0.11942
     0.15649
     0.18614
     0.21208
     0.17502
     0.15649
     0.14166
     0.13795
     0.11942
     0.13795
     0.13795
     0.14907
     0.13795
     0.14166
     0.15649
     0.18984
     0.26768
     0.30475
     0.28992
     0.34181
     0.40111
     0.41223
     0.34181
     0.25285
     0.14907
     0.11571
     0.02676
    -0.03996
    -0.01031
    -0.02513
    -0.14374
    -0.27717
    -0.34018
    -0.30312
    -0.29941
    -0.36242
    -0.53292
    -0.77013
    -1.22603
    -1.67081
    -1.47807
    -0.58852
     0.04900
     0.17131
    -0.32906
    -0.51809
    -0.78496
    -1.20379
    -1.69305
    -1.57073
    -1.42247
    -1.10001
    -0.84056
    -0.74789
    -0.82944
    -0.81090
    -0.65153
    -0.35501
    -0.09555
     0.24174
     0.49748
     0.71616
     0.94967
     1.10164
     1.21654
     1.21654
     1.17947
     1.23136
     1.16094
     1.13129
     1.13500
     1.06828
     1.04604
     0.99415
     0.91261
     0.86072
     0.79029
     0.70504
     0.61238
     0.50490
     0.46783
     0.44559
     0.44930
     0.41594
     0.39370
     0.38258
     0.36776
     0.36405
     0.37887
     0.37887
     0.34181
     0.27880
     0.25656
     0.20467
     0.16390
     0.15278
     0.22691
     0.26027
     0.25656
     0.17873
     0.11201
     0.07865
     0.04900
     0.01935
    -0.03254
    -0.04366
    -0.05849
    -0.05478
    -0.03996
    -0.05849
    -0.06961
    -0.04737
    -0.03625
    -0.02142
     0.01564
     0.11201
     0.25285
     0.39370
     0.44559
     0.45300
     0.38629
     0.31216
     0.17131
     0.01935
    -0.10667
    -0.20675
    -0.29570
    -0.38466
    -0.44026
    -0.43284
    -0.46250
    -0.45879
    -0.42914
    -0.38095
    -0.32536
    -0.25864
    -0.21787
    -0.25864
    -0.28458
    -0.34018
    -0.38095
    -0.40319
    -0.42914
    -0.39949
    -0.35501
    -0.26235
    -0.13262
    -0.13633
    -0.13262
    -0.13262
    -0.13262
    -0.12150
    -0.11038
    -0.12521
    -0.13633
    -0.11409
    -0.13633
    -0.10297
    -0.09926
    -0.09185
    -0.07702
    -0.09555
    -0.09185
    -0.07332
    -0.05108
    -0.06590
    -0.07702
    -0.10297
    -0.14374
    -0.16227
    -0.13262
    -0.11779
    -0.06220
    -0.07332
    -0.13262
    -0.14374
    -0.30682
    -0.37354
    -0.24381
     0.16019
     0.66427
     0.55679
     0.26768
     0.06012
     0.01193
     0.10460
    -0.25493
    -0.52180
    -0.49215
    -0.32536
    -0.35871
    -0.56257
    -0.82944
    -1.25568
    -1.66339
    -1.79683
    -1.48919
    -1.01105
    -0.55516
    -0.31424
    -0.38837
    -0.54033
    -0.69600
    -1.12966
    -1.18155
    -1.08518
    -0.83685
    -0.58852
    -0.18080
     0.20467
     0.57532
     0.75323
     0.81624
     0.83848
     0.77917
     0.64945
     0.51231
     0.37146
     0.22320
     0.07494
    -0.10297
    -0.26605
    -0.38466
    -0.39207
    -0.34759
    -0.27717
    -0.18080
    -0.09926
     0.00081
     0.04529
     0.06382
     0.10830
     0.09718
     0.06753
     0.16390
     0.28992
     0.41594
     0.53084
     0.70504
     0.85701
     0.89408
     0.74582
     0.56049
     0.44930
     0.37887
     0.30104
     0.17131
     0.05641
    -0.01772
    -0.00289
    -0.04366
    -0.02884
    -0.03625
    -0.01031
     0.03417
     0.10460
     0.16761
     0.21208
     0.29733
     0.40853
     0.38629
     0.31957
     0.26397
     0.21208
     0.14166
     0.17131
     0.08236
     0.06012
     0.04159
     0.06012
     0.08236
     0.08236
     0.07124
     0.07124
     0.06382
     0.08236
     0.10460
     0.12683
     0.19726
     0.21579
     0.21950
     0.21579
     0.16019
     0.08977
     0.03417
    -0.01772
    -0.04737
    -0.09185
    -0.06220
    -0.07702
    -0.05849
    -0.06220
    -0.04737
    -0.03996
    -0.05478
    -0.09185
    -0.17339
    -0.20675
    -0.23269
    -0.22528
    -0.23640
    -0.24381
    -0.27717
    -0.27717
    -0.24752
    -0.19192
    -0.15115
    -0.11038
    -0.04737
    -0.09555
    -0.12891
    -0.10297
    -0.15115
    -0.21416
    -0.26976
    -0.31794
    -0.39949
    -0.46250
    -0.48103
    -0.44396
    -0.40690
    -0.38837
    -0.33277
    -0.29941
    -0.23269
    -0.12891
    -0.01772
     0.08236
     0.19726
     0.27509
     0.38258
     0.46042
     0.53084
     0.55679
     0.59014
     0.59014
     0.58273
     0.53084
     0.36776
     0.18614
     0.03047
    -0.08814
    -0.17710
    -0.16227
    -0.19192
    -0.24381
    -0.27347
    -0.28088
    -0.17339
    -0.14374
    -0.13262
    -0.05849
     0.21208
     0.61980
     0.96820
     1.32773
     1.69467
     2.12092
     2.35072
     2.09497
     0.88666
    -0.81832
    -1.54108
    -1.78200
    -1.58926
    -1.04071
    -0.17710
    -0.15856
    -0.15115
     0.46042
     0.76435
     1.02010
    -0.43655
    -1.10742
    -0.64041
    -1.02217
    -0.58110
    -0.24011
     0.12313
     0.50119
     0.74582
     0.96079
     1.03121
     1.00898
     1.02751
     1.05345
     1.02380
     0.87554
     0.78288
     0.73470
     0.67539
     0.61980
     0.57161
     0.54567
     0.50860
     0.52713
     0.51972
     0.53825
     0.50119
     0.46042
     0.45671
     0.46783
     0.42706
     0.37517
     0.30475
     0.31216
     0.34181
     0.38629
     0.42335
     0.51231
     0.52713
     0.56791
     0.45671
     0.29363
     0.15278
     0.07494
     0.06382
     0.13425
     0.18243
     0.13054
     0.07494
     0.01935
    -0.05108
    -0.14744
    -0.20675
    -0.25864
    -0.24011
    -0.19934
    -0.21416
    -0.24011
    -0.28458
    -0.29200
    -0.35130
    -0.34018
    -0.32536
    -0.33277
    -0.32906
    -0.32536
    -0.29570
    -0.25864
    -0.26605
    -0.26605
    -0.22899
    -0.23640
    -0.22157
    -0.20304
    -0.20304
    -0.22528
    -0.22899
    -0.22899
    -0.19192
    -0.15486
    -0.15115
    -0.13262
    -0.12521
    -0.10667
    -0.11779
    -0.11409
    -0.10667
    -0.11038
    -0.09926
    -0.11409
    -0.08814
    -0.08073
    -0.07702
    -0.07332
    -0.09185
    -0.09926
    -0.09185
    -0.12150
    -0.10297
    -0.09926
    -0.12521
    -0.11038
    -0.11038
    -0.08443
    -0.07702
    -0.06590
    -0.04366
    -0.02884
    -0.03996
    -0.04737
    -0.07332
    -0.06220
    -0.05478
    -0.04737
    -0.04366
    -0.03625
    -0.04366
    -0.06220
    -0.02142
    -0.01772
     0.01935
     0.04529
     0.04900
     0.05270
     0.00823
     0.01193
     0.03047
     0.04159
     0.03047
     0.00452
    -0.02513
    -0.03254
    -0.07702
    -0.16968
    -0.34018
    -0.64041
    -0.88874
    -1.03329
    -1.02959
    -1.03700
    -0.96287
    -0.81461
    -0.58481
    -0.32165
    -0.08814
     0.12683
     0.40111
     0.74952
     1.08681
     1.35368
     1.59089
     1.68726
     1.50935
     0.94226
    -0.28458
    -2.28238
    -4.81390
    -7.33430
    -7.58264
    -7.58264
    -7.58264
    -7.18234
    -4.92139
    -3.01996
    -1.31128
    -0.02884
     1.13500
     2.42485
     3.24769
     2.95488
     2.15428
     2.48415
     2.52493
     1.78363
     1.79475
     1.88370
     1.80587
     1.56495
     1.13500
     0.64574
     0.52343
     0.53084
     0.54937
     0.57532
     0.57161
     0.55679
     0.52343
     0.46783
     0.43818
     0.38629
     0.38258
     0.35293
     0.34181
     0.36776
     0.34552
     0.31216
     0.31586
     0.29363
     0.29363
     0.31957
     0.30845
     0.26768
     0.24544
     0.25285
     0.28251
     0.29733
     0.28621
     0.29363
     0.31586
     0.37146
     0.39741
     0.35664
     0.34922
     0.31586
     0.25285
     0.23432
     0.25285
     0.29733
     0.39370
     0.43447
     0.41223
     0.32698
     0.28251
     0.23062
     0.18243
     0.11942
     0.05641
    -0.00289
    -0.03625
    -0.02884
    -0.04737
    -0.04366
    -0.03996
    -0.02884
    -0.01772
    -0.01772
    -0.02142
    -0.00289
    -0.01031
    -0.01401
    -0.02513
    -0.02884
    -0.03625
    -0.06220
    -0.05478
    -0.06590
    -0.06961
    -0.06961
    -0.03996
    -0.04737
    -0.02142
    -0.02142
    -0.02142
     0.00081
    -0.02142
     0.00081
    -0.01031
    -0.00289
    -0.03254
    -0.00289
    -0.01772
    -0.04737
    -0.03625
    -0.04737
    -0.04366
    -0.04737
    -0.02142
     0.00452
     0.03788
     0.05641
     0.09718
     0.12683
     0.17873
     0.23432
     0.30104
     0.32328
     0.32698
     0.32698
     0.35293
     0.34181
     0.34552
     0.38258
     0.36405
     0.35664
     0.35293
     0.33069
     0.30475
     0.27880
     0.27509
     0.28621
     0.29733
     0.27880
     0.26027
     0.28621
     0.31957
     0.31957
     0.37146
     0.37887
     0.36405
     0.35664
     0.30104
     0.26397
     0.18243
     0.11942
     0.04159
    -0.08073
    -0.24011
    -0.40690
    -0.48103
    -0.57369
    -0.63670
    -0.55516
    -0.54033
    -0.59222
    -0.64411
    -0.75531
    -0.86280
    -0.99623
    -1.21120
    -1.21491
    -1.32240
    -1.87096
    -2.92360
    -3.73531
    -3.35355
    -2.16377
    -1.16673
    -0.67747
    -0.66265
    -0.00660
     1.04233
     1.92818
     2.92152
     3.50344
     3.39595
     3.06607
     2.60276
     2.42114
     2.09497
     1.70209
     1.31291
     1.01639
     0.85330
     0.60868
     0.36776
    -0.04366
    -0.67376
    -1.64486
    -2.79016
    -3.86134
    -4.87691
    -5.02517
    -4.34318
    -3.06444
    -1.63004
    -0.11038
     1.35738
     2.44709
     3.05495
     3.24028
     2.91040
     2.49157
     2.06903
     1.67244
     1.27584
     0.97562
     0.79029
     0.57532
     0.44188
     0.34181
     0.21950
     0.16761
     0.11571
     0.08977
     0.06012
     0.04529
     0.03047
    -0.00660
    -0.02142
    -0.03254
    -0.02142
    -0.02513
    -0.00660
    -0.00289
     0.02676
     0.04159
     0.03417
     0.04159
     0.04900
     0.03788
     0.04529
     0.04529
     0.05641
     0.04159
     0.04529
     0.05270
     0.03417
     0.06012
     0.06012
     0.05641
     0.06382
     0.05270
     0.06382
     0.06012
     0.05270
     0.05270
     0.07124
     0.05270
     0.08236
     0.06753
     0.08977
     0.07865
     0.07124
     0.07494
     0.06012
     0.06382
     0.08977
     0.07494
     0.05270
     0.01935
     0.01564
     0.00452
     0.01193
    -0.00660
    -0.02513
    -0.00660
    -0.01772
    -0.00660
    -0.00660
    -0.01031
    -0.00660
    -0.01031
    -0.01031
    -0.03625
    -0.03254
    -0.02513
    -0.03254
     0.00452
    -0.02142
     0.00452
     0.01564
     0.02305
     0.03047
     0.04159
     0.04900
     0.04529
     0.06012
     0.04529
     0.08606
     0.08977
     0.10460
     0.07124
     0.09718
     0.10089
     0.13054
     0.14907
     0.16761
     0.16390
     0.16019
     0.19355
     0.18984
     0.18984
     0.25285
     0.28251
     0.36034
     0.44188
     0.44559
     0.49378
     0.43818
     0.33810
    -0.23640
    -1.21491
    -2.33427
    -3.79833
    -5.58855
    -6.50776
    -6.45587
    -5.93696
    -3.11263
     0.09348
     1.85035
     2.58423
     1.88370
     1.68355
     1.56865
     1.46858
     1.46858
     1.49452
     1.39074
     1.24248
     1.04604
     0.83848
     0.64574
     0.33069
    -0.04366
    -0.49956
    -1.20750
    -1.67081
    -1.80795
    -1.64486
    -1.37429
    -0.88503
    -0.49585
    -0.14744
     0.17502
     0.29733
     0.32698
     0.26027
     0.10460
     0.00823
    -0.12891
    -0.29570
    -0.40690
    -0.39949
    -0.33277
    -0.31794
    -0.41431
    -0.36242
    -0.35130
    -0.34759
    -0.36983
    -0.28458
    -0.16968
     0.05270
     0.25656
     0.67539
     0.96450
     1.09423
     1.06457
     0.90890
     0.73470
     0.79029
     0.97562
     1.12388
     1.15353
     1.26843
     1.25360
     1.02380
     0.69022
     0.44559
     0.22691
     0.13425
     0.13054
     0.07865
    -0.02513
    -0.04366
    -0.03625
    -0.00660
     0.02305
     0.02676
     0.03417
     0.03047
     0.05641
     0.06753
     0.07124
     0.09348
     0.10089
     0.11942
     0.10460
     0.11571
     0.10830
     0.12313
     0.10460
     0.12683
     0.10089
     0.09718
     0.08977
     0.10089
     0.10460
     0.08236
     0.05641
     0.06382
     0.05641
     0.04529
     0.04529
     0.04900
     0.06382
     0.07124
     0.04900
     0.06753
     0.07494
     0.06382
     0.05270
     0.04900
     0.03047
     0.06382
     0.06382
     0.06753
     0.06382
     0.07124
     0.06753
     0.08977
     0.06382
     0.07494
     0.05641
     0.07124
     0.06382
     0.03788
     0.01935
     0.02305
     0.03417
     0.00823
     0.03417
     0.03417
     0.03788
     0.03047
     0.07494
     0.07494
     0.10460
     0.09718
     0.10089
     0.11201
     0.11571
     0.11571
     0.12313
     0.11571
     0.10830
     0.10830
     0.09718
     0.06012
     0.05641
     0.05641
     0.05641
     0.04900
     0.07124
     0.06753
     0.07494
     0.08977
     0.12313
     0.16761
     0.17502
     0.21208
     0.25285
     0.29733
     0.34181
     0.41594
     0.44930
     0.48636
     0.59756
     0.72728
     0.90519
     1.00156
     1.06457
     1.00898
     0.84960
     0.54567
     0.16019
    -0.24381
    -1.18897
    -2.51218
    -3.54628
    -4.71012
    -6.19642
    -7.31948
    -7.21940
    -6.14823
    -4.10596
    -1.02588
     1.32403
     1.70950
     1.20542
     1.01639
     1.06828
     1.37221
     1.77992
     2.06162
     2.11351
     2.06532
     1.99861
     1.78363
     1.48341
     1.13500
     0.84960
     0.57161
     0.34552
     0.21208
     0.21950
     0.34181
     0.38999
     0.40482
     0.38629
     0.41223
     0.39370
     0.40853
     0.43447
     0.47524
     0.46412
     0.49748
     0.57161
     0.64945
     0.69393
     0.61609
     0.55308
     0.51231
     0.47524
     0.41223
     0.34181
     0.24915
     0.10830
     0.02305
    -0.04366
    -0.11779
    -0.25123
    -0.30682
    -0.29200
    -0.11779
     0.12683
     0.49748
     0.73840
     0.84218
     0.76064
     0.62350
     0.46783
     0.43447
     0.42335
     0.37887
     0.34181
     0.32698
     0.37146
     0.29363
     0.26027
     0.26027
     0.25285
     0.22320
     0.27509
     0.31216
     0.31216
     0.30845
     0.32328
     0.31586
     0.30845
     0.30845
     0.29363
     0.25656
     0.23803
     0.22691
     0.18984
     0.15649
     0.11571
     0.09718
     0.09348
     0.07865
     0.06012
     0.05641
     0.03417
     0.03047
     0.04900
     0.03788
     0.02676
     0.02676
     0.02676
     0.02676
     0.04159
     0.03047
     0.03788
     0.03788
     0.03417
     0.03417
     0.02305
     0.03047
     0.01935
    -0.01772
    -0.01031
    -0.03625
    -0.02884
    -0.04366
    -0.05108
    -0.07332
    -0.08443
    -0.08443
    -0.09555
    -0.09555
    -0.11409
    -0.11779
    -0.13633
    -0.13633
    -0.14374
    -0.13262
    -0.12150
    -0.11038
    -0.13262
    -0.13633
    -0.13633
    -0.12150
    -0.10297
    -0.10297
    -0.09926
    -0.10667
    -0.12150
    -0.11779
    -0.11409
    -0.10297
    -0.08073
    -0.02142
     0.01935
     0.10830
     0.21208
     0.34181
     0.44930
     0.61238
     0.71987
     0.75323
     0.64203
     0.48266
     0.32698
     0.21579
    -0.12521
    -0.62929
    -1.30387
    -2.27867
    -3.40173
    -4.44696
    -5.19196
    -5.22532
    -4.58780
    -3.69825
    -2.66785
    -1.61521
    -0.80720
    -0.26605
     0.22320
     0.59756
     0.76435
     0.43077
     0.10089
    -0.97770
    -2.64561
    -4.03554
    -4.17639
    -4.10596
    -4.26163
    -3.01255
    -0.02884
     1.67614
     2.50639
     2.06903
     1.80216
     1.42040
     1.12388
     0.54937
    -0.06961
    -0.44396
    -0.52921
    -0.18451
     0.38258
     0.61980
     0.73470
     0.74211
     0.75694
     0.74952
     0.71987
     0.68281
     0.62350
     0.57532
     0.52713
     0.44559
     0.40111
     0.33440
     0.26027
     0.16019
     0.07494
     0.00823
    -0.08443
    -0.10667
    -0.07702
    -0.03625
     0.01564
     0.06012
     0.07865
     0.15278
     0.23062
     0.34181
     0.46042
     0.54567
     0.67539
     0.76806
     0.87925
     0.86442
     0.79771
     0.81253
     0.86442
     0.86442
     0.82365
     0.73470
     0.67169
     0.58273
     0.53825
     0.53084
     0.50860
     0.42335
     0.34922
     0.31216
     0.27509
     0.30104
     0.34922
     0.37146
     0.40111
     0.40482
     0.45300
     0.46412
     0.44930
     0.40853
     0.36776
     0.32698
     0.28992
     0.26027
     0.26027
     0.20838
     0.22320
     0.19355
     0.16019
     0.12683
     0.09718
     0.08606
     0.05641
     0.05270
     0.03788
     0.02676
     0.02676
     0.03047
     0.01564
     0.03047
     0.02305
     0.03047
     0.01193
     0.01564
     0.03047
     0.03417
     0.01935
     0.02305
     0.00081
    -0.01772
     0.00081
    -0.00289
    -0.01401
    -0.01772
    -0.01772
    -0.00660
    -0.00289
    -0.00660
    -0.02513
    -0.03625
    -0.03625
     0.03417
     0.10089
     0.22320
     0.37887
     0.55679
     0.67539
     0.59014
     0.47154
     0.34552
     0.26397
     0.21208
     0.15278
     0.05270
    -0.06961
    -0.16968
    -0.25493
    -0.35871
    -0.45138
    -0.46991
    -0.49585
    -0.48473
    -0.45138
    -0.41431
    -0.39578
    -0.34759
    -0.31794
    -0.29200
    -0.24011
    -0.18451
    -0.06220
     0.06382
     0.16390
     0.24915
     0.34922
     0.44188
     0.58273
     0.70504
     0.76064
     0.79771
     0.93485
     1.07940
     1.24619
     1.34256
     1.47970
     1.73545
     1.91706
     1.75768
     1.03863
    -0.58110
    -2.69009
    -5.27350
    -7.58264
    -7.58264
    -7.58264
    -7.14898
    -5.08447
    -3.20900
     0.09718
     3.10314
     5.06016
     5.24548
     4.72657
     3.55533
     2.14686
     1.32032
     0.74211
    -0.23269
    -0.78125
    -0.90357
    -0.52921
    -0.02884
     0.24544
     0.38258
     0.49378
     0.49378
     0.41223
     0.26397
     0.14166
     0.04529
     0.00081
    -0.07332
    -0.14003
    -0.21416
    -0.25864
    -0.28458
    -0.32906
    -0.29200
    -0.21416
    -0.15486
    -0.06590
     0.02305
     0.10460
     0.16761
     0.22320
     0.24544
     0.28251
     0.27880
     0.27880
     0.27139
     0.26397
     0.25285
     0.26397
     0.27880
     0.29363
     0.32328
     0.34181
     0.32698
     0.32698
     0.31216
     0.32698
     0.28992
     0.29363
     0.29733
     0.27880
     0.27880
     0.27880
     0.28621
     0.29363
     0.31216
     0.30475
     0.33069
     0.34922
     0.37146
     0.38258
     0.39370
     0.38999
     0.43077
     0.40111
     0.36776
     0.32328
     0.28621
     0.25285
     0.22320
     0.23432
     0.21208
     0.20096
     0.20467
     0.23432
     0.25285
     0.26027
     0.28251
     0.27880
     0.26768
     0.27509
     0.24544
     0.23062
     0.19726
     0.19726
     0.18243
     0.17502
     0.14907
     0.15649
     0.12313
     0.09718
     0.11571
     0.11571
     0.12683
     0.09718
     0.10460
     0.11201
     0.10089
     0.10460
     0.09718
     0.10830
     0.10830
     0.13054
     0.12313
     0.11942
     0.11942
     0.12683
     0.12683
     0.11201
     0.10460
     0.11942
     0.09718
     0.07124
     0.04900
     0.04900
     0.04900
     0.14166
     0.22320
     0.44930
     0.81253
     1.17947
     1.35738
     1.30549
     1.08311
     0.81253
     0.56791
     0.27509
    -0.01031
    -0.27717
    -0.45138
    -0.55886
    -0.63299
    -0.66265
    -0.69230
    -0.62558
    -0.52551
    -0.44026
    -0.38095
    -0.30682
    -0.29200
    -0.32536
    -0.30312
    -0.26605
    -0.21046
    -0.14744
    -0.11038
    -0.08073
    -0.04737
    -0.03625
    -0.04366
     0.06382
     0.08606
    -0.02513
    -0.05108
    -0.12150
    -0.28458
    -0.38095
    -0.40690
    -0.35501
    -0.24011
    -0.18080
    -0.15115
    -0.15856
    -0.21416
    -0.48473
    -0.69230
    -1.04071
    -1.55591
    -2.17859
    -2.55666
    -3.21270
    -4.28017
    -5.81836
    -6.63378
    -7.58264
    -7.58264
    -7.58264
    -2.52330
     1.90965
     3.26993
     2.86221
     2.68801
     2.49527
     2.22841
     1.85776
     1.63908
     1.52788
     1.41669
     1.37221
     1.32403
     1.24990
     1.14612
     1.06828
     0.97191
     0.89037
     0.83107
     0.76064
     0.69022
     0.62350
     0.61980
     0.64574
     0.67910
     0.72358
     0.76806
     0.76806
     0.82736
     0.84218
     0.82736
     0.78659
     0.77547
     0.73470
     0.73470
     0.69763
     0.67169
     0.64203
     0.60868
     0.58644
     0.53825
     0.51601
     0.45300
     0.43818
     0.43818
     0.46042
     0.51231
     0.59385
     0.67910
     0.73840
     0.79029
     0.86813
     0.85701
     0.77176
     0.69393
     0.61609
     0.54937
     0.47154
     0.37146
     0.25285
     0.17502
     0.13425
     0.11942
     0.10460
     0.15278
     0.11571
     0.11201
     0.10460
     0.04529
     0.03047
     0.00081
    -0.02142
    -0.01401
    -0.06590
    -0.05108
    -0.08073
    -0.09185
    -0.09926
    -0.10667
    -0.11409
    -0.12521
    -0.14374
    -0.16598
    -0.15486
    -0.15856
    -0.17339
    -0.16968
    -0.17710
    -0.14744
    -0.15486
    -0.15856
    -0.10667
    -0.10297
    -0.07332
    -0.08073
    -0.12521
    -0.18451
    -0.24011
    -0.29570
    -0.35501
    -0.29570
    -0.19934
    -0.11409
    -0.06961
    -0.05478
    -0.00289
     0.08606
     0.15278
     0.25285
     0.34922
     0.38258
     0.45300
     0.45671
     0.37887
     0.34922
     0.32698
     0.35293
     0.32698
     0.30475
     0.38629
     0.53455
     0.67539
     0.82736
     0.99044
     1.14241
     1.22766
     1.04975
     0.47524
    -0.58110
    -1.84131
    -3.18676
    -4.39136
    -5.20308
    -5.28462
    -4.88803
    -3.94288
    -2.86800
    -1.87466
    -1.03700
    -0.32906
     0.19355
     0.40111
     0.35293
     0.33069
     0.34922
     0.34922
     0.41965
     0.41223
     0.27139
     0.12313
     0.13054
     0.09718
     0.15649
     0.33069
     0.19355
     0.16761
    -0.21046
    -0.37725
    -0.03625
     0.05641
    -0.36242
    -1.03329
    -1.58185
    -1.74123
    -2.05999
    -1.86725
    -1.45954
    -1.11854
    -0.40690
     0.06012
    -0.12891
    -0.19563
    -0.27347
    -0.39949
     0.13425
     0.74952
     1.42410
     2.10980
     2.78438
     3.32552
     3.11055
     2.63983
     2.15057
     1.72803
     1.44263
     1.25360
     1.03492
     0.79029
     0.62350
     0.50119
     0.40111
     0.31216
     0.21579
     0.13795
     0.13054
     0.11571
     0.08606
     0.05270
     0.02676
     0.01564
    -0.01401
    -0.03254
    -0.01401
    -0.03996
     0.00452
     0.02305
     0.03788
     0.06012
     0.06012
     0.12313
     0.15649
     0.15649
     0.16019
     0.15278
     0.16019
     0.13054
     0.08977
     0.08236
     0.05270
     0.02305
     0.01564
    -0.02884
    -0.05108
    -0.09185
    -0.12150
    -0.14744
    -0.16227
    -0.12150
    -0.12891
    -0.11409
    -0.09926
    -0.03254
     0.00823
     0.04900
     0.11201
     0.13425
     0.18614
     0.20838
     0.23062
     0.23803
     0.27509
     0.22691
     0.23432
     0.21579
     0.18243
     0.14907
     0.12313
     0.09718
     0.07494
     0.06382
     0.02305
     0.00452
     0.00452
    -0.01772
    -0.02884
    -0.08443
    -0.16227
    -0.18451
    -0.22157
    -0.27717
    -0.38837
    -0.48844
    -0.55516
    -0.56628
    -0.49215
    -0.41060
    -0.38095
    -0.32165
    -0.27717
    -0.24752
    -0.24011
    -0.20304
    -0.03996
     0.19355
     0.32698
     0.43447
     0.66427
     0.85330
     0.95709
     1.03863
     1.15724
     1.33515
     1.34627
     1.03492
     0.64203
     0.39741
     0.34922
     0.23432
     0.12313
    -0.21046
    -0.69600
    -1.15931
    -1.80424
    -2.91618
    -3.64636
    -3.57223
    -3.25347
    -2.69009
    -2.56036
    -2.24160
    -1.82648
    -1.52996
    -1.28533
    -1.21491
    -1.13337
    -1.10742
    -0.86650
    -0.60705
    -0.51068
    -0.62558
    -0.77384
    -0.80349
    -0.59964
    -0.56257
    -0.53663
    -0.58481
    -0.74048
    -0.54033
    -0.14374
     0.33440
     0.93855
     1.74656
     2.52122
     3.16244
     3.32182
     3.22916
     3.18468
     3.03642
     2.75473
     2.59164
     2.63612
     2.52122
     2.24694
     1.87629
     1.44263
     1.07569
     0.81995
     0.68281
     0.61980
     0.59385
     0.56420
     0.51972
     0.50119
     0.46042
     0.40111
     0.33810
     0.31586
     0.30845
     0.30475
     0.29363
     0.29733
     0.33069
     0.30475
     0.27880
     0.23062
     0.22320
     0.18614
     0.18614
     0.16761
     0.14907
     0.13795
     0.12683
     0.12313
     0.10830
     0.11201
     0.11571
     0.11942
     0.11942
     0.11571
     0.10830
     0.10830
     0.08977
     0.05641
     0.06753
     0.04529
     0.01193
    -0.02513
    -0.02513
    -0.05108
    -0.05478
    -0.08073
    -0.08814
    -0.11409
    -0.08814
    -0.08814
    -0.09185
    -0.09185
    -0.07702
    -0.07332
    -0.10297
    -0.09926
    -0.06961
    -0.07332
    -0.08814
    -0.09926
    -0.10667
    -0.11409
    -0.13262
    -0.13262
    -0.14374
    -0.13633
    -0.16227
    -0.14744
    -0.16227
    -0.16598
    -0.18822
    -0.18451
    -0.17710
    -0.18451
    -0.15115
    -0.11779
    -0.08073
    -0.11038
    -0.14374
    -0.19934
    -0.24011
    -0.28088
    -0.26235
    -0.26976
    -0.25864
    -0.26235
    -0.27717
    -0.29941
    -0.39949
    -0.60334
    -0.78496
    -0.98882
    -1.18155
    -1.25198
    -1.26309
    -1.25198
    -1.17414
    -1.13337
    -1.11113
    -1.03700
    -0.94434
    -0.85909
    -0.64041
    -0.32536
    -0.10667
    -0.07702
    -0.11409
    -0.17710
    -0.28829
    -0.37725
    -0.45508
    -0.55145
    -0.56628
    -0.55145
    -0.50697
    -0.45138
    -0.40690
    -0.32536
    -0.22899
    -0.16968
    -0.16598
    -0.18080
    -0.25123
    -0.31794
    -0.41431
    -0.41431
    -0.43284
    -0.36613
    -0.20304
    -0.02513
     0.34181
     0.54196
    -0.01031
    -0.73307
    -2.21566
    -2.37133
    -1.16302
    -0.27717
     0.17873
    -0.03254
    -0.42172
    -0.74419
    -0.78867
    -0.80349
    -0.80720
    -0.52551
     0.20838
     0.93114
     1.40928
     1.75027
     1.82811
     1.61684
     1.36850
     1.15724
     0.97932
     0.81624
     0.69022
     0.59385
     0.56049
     0.53084
     0.50119
     0.54567
     0.52713
     0.46783
     0.42706
     0.41594
     0.42706
     0.39741
     0.39370
     0.34181
     0.31957
     0.30104
     0.27139
     0.21579
     0.19726
     0.27880
     0.35664
     0.42706
     0.46042
     0.43447
     0.31216
     0.16019
     0.11201
     0.20096
     0.37146
     0.45671
     0.49748
     0.38258
     0.28251
     0.29363
     0.38999
     0.50490
     0.54196
     0.51972
     0.43077
     0.38258
     0.43818
     0.44188
     0.41594
     0.43077
     0.43447
     0.46042
     0.50860
     0.61609
     0.68651
     0.63833
     0.60868
     0.57532
     0.53455
     0.58644
     0.61980
     0.60126
     0.63833
     0.64203
     0.61980
     0.59756
     0.53084
     0.42335
     0.34922
     0.28621
     0.21579
     0.20838
     0.15278
     0.06382
    -0.02142
    -0.12891
    -0.22899
    -0.28458
    -0.32536
    -0.32536
    -0.35871
    -0.39578
    -0.46620
    -0.48844
    -0.45508
    -0.31053
    -0.27347
    -0.25123
    -0.35501
    -0.57369
    -0.89615
    -1.05924
    -0.89986
    -0.67747
    -0.39207
    -0.09926
     0.09718
     0.21208
     0.27509
     0.32698
     0.38629
     0.39370
     0.23803
     0.15649
     0.06753
     0.07124
     0.03047
    -0.01772
    -0.06961
    -0.13262
    -0.13633
    -0.21416
    -0.25493
    -0.31424
    -0.33648
    -0.38466
    -0.40319
    -0.42914
    -0.46620
    -0.50327
    -0.52180
    -0.49956
    -0.41060
    -0.27347
    -0.14374
    -0.07702
    -0.02142
     0.04529
    -0.05849
    -0.15115
    -0.27347
    -0.32906
    -0.41431
    -0.49585
    -0.52180
    -0.49215
    -0.51068
    -0.47732
    -0.47732
    -0.47732
    -0.51068
    -0.51439
    -0.55516
    -0.59964
    -0.63299
    -0.63670
    -0.63299
    -0.58481
    -0.55516
    -0.54404
    -0.53663
    -0.47361
    -0.40319
    -0.38837
    -0.36613
    -0.35871
    -0.37725
    -0.31053
    -0.23269
     0.10830
     0.48266
     0.53825
     0.26027
     0.05641
    -0.03996
    -0.12891
    -0.19192
    -0.51809
    -1.34834
    -1.34093
    -0.58110
     0.04900
     0.09718
    -0.01401
    -0.32165
    -0.63670
    -0.92581
    -1.18897
    -1.14819
    -0.97028
    -1.15561
    -0.87762
    -0.49585
     0.02676
     0.41965
     0.67539
     0.83477
     0.91631
     0.94226
     0.90149
     0.86072
     0.79029
     0.75323
     0.75694
     0.72728
     0.66057
     0.61609
     0.53455
     0.49007
     0.43077
     0.40111
     0.34552
     0.30845
     0.28621
     0.27139
     0.22320
     0.21208
     0.19726
     0.18614
     0.17502
     0.16390
     0.14166
     0.13425
     0.12313
     0.12313
     0.09718
     0.10460
     0.08606
     0.07865
     0.06382
     0.06012
     0.06753
     0.06753
     0.07865
     0.06382
     0.07494
     0.06753
     0.10089
     0.08977
     0.11571
     0.13054
     0.16390
     0.16761
     0.18614
     0.17873
     0.18243
     0.18984
     0.17131
     0.17502
     0.16761
     0.17873
     0.20096
     0.22320
     0.22691
     0.23062
     0.25656
     0.25656
     0.29363
     0.31586
     0.32328
     0.30845
     0.27509
     0.11201
    -0.25493
    -0.82944
    -1.76347
    -2.36021
    -2.83835
    -2.90877
    -2.54554
    -1.85613
    -0.83685
     0.13054
     1.12758
     1.72062
     1.83923
     1.86517
     1.78734
     1.77992
     1.77992
     1.74286
     1.37221
     1.00898
     0.79400
     0.86813
     0.99415
     1.06087
     1.04604
     0.83848
     0.53825
     0.33440
     0.22320
     0.10089
    -0.01401
    -0.15486
    -0.24752
    -0.28458
    -0.31794
    -0.35130
    -0.39207
    -0.40690
    -0.43284
    -0.41802
    -0.43655
    -0.44767
    -0.50697
    -0.54774
    -0.44026
    -0.26605
    -0.15486
    -0.03996
     0.04900
     0.10830
     0.11571
     0.07865
     0.03047
     0.03417
     0.06753
     0.15278
     0.24174
     0.27509
     0.30845
     0.27880
     0.19355
     0.13054
     0.06382
    -0.02513
    -0.09555
    -0.11409
    -0.13633
    -0.06590
     0.02305
     0.15278
     0.13425
     0.06012
     0.00452
    -0.00289
    -0.11779
    -0.17710
    -0.29941
    -0.47361
    -0.72566
    -0.83314
    -0.88503
    -0.80720
    -0.66265
    -0.47361
    -0.08443
     0.01564
    -0.41060
    -1.05183
    -1.33352
    -1.48548
    -1.84872
    -1.72640
    -1.17414
    -0.89245
    -0.29941
     0.16019
     0.10089
     0.11571
     0.11201
     0.07865
    -0.18080
    -0.64411
    -1.04441
    -1.07777
    -0.59964
     0.00081
     0.28251
     0.46412
     0.62350
     0.72728
     0.79400
     0.73470
     0.69763
     0.68281
     0.62721
     0.49378
     0.40482
     0.41965
     0.45671
     0.45671
     0.48266
     0.46412
     0.37517
     0.30475
     0.29363
     0.28992
     0.30104
     0.31216
     0.31586
     0.31216
     0.30475
     0.31957
     0.34181
     0.33440
     0.32698
     0.30104
     0.29363
     0.28621
     0.31586
     0.31957
     0.33810
     0.33810
     0.33440
     0.35293
     0.37887
     0.35293
     0.34922
     0.40111
     0.41223
     0.46412
     0.58273
     0.68281
     0.75694
     0.79771
     0.84218
     0.83477
     0.75694
     0.63462
     0.54196
     0.38258
     0.18614
    -0.11038
    -0.52551
    -1.08518
    -1.86354
    -2.52330
    -3.08668
    -3.45362
    -3.62041
    -3.48698
    -2.99402
    -2.29720
    -1.49290
    -0.79608
    -0.16598
     0.27509
     0.52343
     0.62350
     0.73099
     0.78659
     0.80883
     0.88296
     0.94597
     1.05716
     1.12758
     0.99786
     0.84218
     0.71987
     0.55679
     0.52343
     0.68651
     0.59385
     0.51231
     0.55679
     0.66057
     0.70134
     0.53825
     0.45671
     0.41965
     0.38999
     0.35664
     0.29733
     0.28251
     0.29733
     0.46042
     0.33810
     0.17131
    -0.00660
     0.06382
     0.01193
     0.13425
     0.36034
     0.57902
     0.63833
     0.44559
     0.27880
     0.25285
     0.33069
     0.37146
     0.27139
     0.15278
     0.12683
     0.16761
     0.11571
     0.13054
     0.13425
     0.13795
     0.11942
     0.09718
     0.10089
     0.06753
     0.04900
    -0.01031
    -0.01772
    -0.06220
    -0.06220
    -0.04366
    -0.02142
    -0.00289
     0.04529
     0.08236
     0.09348
     0.08606
     0.03788
     0.02676
     0.04529
     0.10089
     0.03788
    -0.03254
    -0.16227
    -0.20304
    -0.29200
    -0.42914
    -0.43284
    -0.21416
     0.03417
     0.26027
     0.36776
     0.33810
     0.04900
    -0.30682
    -0.36613
    -0.30682
    -0.40690
    -1.05183
    -1.46695
    -1.68934
    -1.96362
    -2.08964
    -1.89690
    -1.62633
    -1.66339
    -1.89320
    -1.62633
    -1.37058
    -1.04071
    -0.53292
     0.08977
     0.47895
     0.73470
     0.91261
     1.02010
     0.97562
     0.84960
     0.66798
     0.57161
     0.51231
     0.48266
     0.44188
     0.37887
     0.34181
     0.24915
     0.21208
     0.20838
     0.22320
     0.26768
     0.32698
     0.33069
     0.34922
     0.34922
     0.34922
     0.32698
     0.36034
     0.40482
     0.23432
    -0.13262
    -0.59593
    -1.10001
    -1.44842
    -1.71158
    -1.87466
    -1.94509
    -1.76718
    -1.31869
    -0.86280
    -0.49585
    -0.15856
     0.04900
    -0.18080
    -0.43284
    -0.59593
    -0.79978
    -0.92951
    -0.98511
    -1.05553
    -0.91469
    -0.74419
    -0.49585
    -0.19563
     0.10089
     0.20467
     0.32328
     0.42706
     0.66427
     0.85330
     1.06828
     1.14982
     1.20913
     1.11646
     0.97932
     0.81995
     0.67539
     0.55308
     0.41223
     0.33069
     0.29733
     0.27139
     0.26397
     0.24544
     0.22320
     0.24174
     0.22320
     0.25656
     0.27509
     0.26027
     0.16761
     0.10089
     0.01935
    -0.11409
    -0.23640
    -0.07332
     0.29363
     0.60868
     0.70134
     0.72358
     0.90149
     1.13500
     1.22025
     1.17577
     1.05716
     0.85330
     0.25285
    -0.27717
    -0.38095
    -0.11409
    -0.03254
    -0.14374
    -0.14744
    -0.01031
    -0.02884
    -0.05108
    -0.04366
     0.01193
     0.16761
     0.35293
     0.44188
     0.37517
     0.32698
     0.40482
     0.37887
     0.22691
     0.10460
     0.00823
     0.00452
     0.08606
     0.18243
     0.28251
     0.38258
     0.41594
     0.35293
     0.29733
     0.23062
     0.14166
     0.08606
     0.11942
     0.19726
     0.19355
     0.15278
     0.13425
     0.14537
     0.20467
     0.34552
     0.37517
     0.18614
     0.06382
    -0.39949
    -0.74789
    -0.82573
    -0.92210
    -1.00735
    -1.18155
    -1.15561
    -1.07036
    -1.14078
    -1.24456
    -1.31869
    -1.40394
    -1.31869
    -1.25198
    -1.05924
    -0.90357
    -0.64782
    -0.38095
    -0.22528
    -0.16968
    -0.17339
    -0.11409
    -0.11038
    -0.11409
    -0.05478
     0.00823
     0.04529
    -0.10297
    -0.39949
    -0.62558
    -0.72936
    -0.77755
    -0.63670
    -0.39949
    -0.11038
     0.17502
     0.41965
     0.50490
     0.47154
     0.41594
     0.36776
     0.33810
     0.28621
     0.28621
     0.26397
     0.14537
     0.11201
     0.10460
     0.12683
     0.12313
     0.13795
     0.18243
     0.25285
     0.32328
     0.41223
     0.45671
     0.36776
     0.12683
    -0.27717
    -0.67376
    -0.95546
    -1.09260
    -1.07406
    -0.88874
    -0.73307
    -0.59593
    -0.41802
    -0.28458
    -0.21046
    -0.05849
    -0.07702
     0.06753
     0.26397
     0.36776
     0.36776
     0.31957
     0.21950
     0.15649
    -0.01772
    -0.31053
    -0.61817
    -0.68118
    -0.59593
    -0.19934
     0.26768
     0.52713
     0.64574
     0.64203
     0.59014
     0.59385
     0.63092
     0.69763
     0.71246
     0.72358
     0.69022
     0.63462
     0.54937
     0.45300
     0.39741
     0.33440
     0.30104
     0.32698
     0.36776
     0.39370
     0.36034
     0.36776
     0.27139
     0.19726
     0.16390
     0.10830
     0.04900
    -0.06590
    -0.30682
    -0.48844
    -0.62558
    -0.70712
    -0.78125
    -0.65153
    -0.17339
     0.34922
     0.93114
     1.42410
     1.62425
     1.14982
     0.47895
     0.28992
     0.28251
    -0.00660
    -0.46250
    -0.59964
    -0.30312
     0.26027
     0.84589
     0.96450
     0.85330
     0.64574
     0.26768
     0.11942
    -0.03996
    -0.12150
    -0.25123
    -0.30682
    -0.28088
    -0.31053
    -0.12150
     0.02305
     0.05270
     0.03047
    -0.24752
    -0.45879
    -0.48844
    -0.40690
    -0.31794
    -0.23640
    -0.14003
    -0.01401
     0.07494
     0.17873
     0.22691
     0.34181
     0.50490
     0.68651
     0.79029
     0.74211
     0.66427
     0.63092
     0.53825
     0.39370
     0.28992
     0.26397
     0.31957
     0.36405
     0.29733
     0.28251
     0.34552
     0.49378
     0.54937
     0.52343
     0.53084
     0.47524
     0.43447
     0.33069
     0.14166
     0.00823
    -0.08073
    -0.07332
    -0.00660
     0.09718
     0.30845
     0.54196
     0.66427
     0.58273
     0.34552
     0.08977
    -0.39949
    -0.91098
    -1.21862
    -1.41135
    -1.43730
    -1.32981
    -1.16302
    -0.94804
    -0.72566
    -0.61075
    -0.53663
    -0.49585
    -0.45879
    -0.47732
    -0.54033
    -0.53663
    -0.55516
    -0.58110
    -0.54404
    -0.44767
    -0.28829
    -0.16598
    -0.05108
     0.01935
     0.04900
     0.01193
    -0.04737
    -0.06220
    -0.04366
    -0.10667
    -0.21787
    -0.31794
    -0.28829
    -0.21416
    -0.09926
    -0.00289
     0.08606
     0.14166
     0.13425
     0.18614
     0.22320
     0.21208
     0.21950
     0.13795
     0.07124
     0.00823
    -0.01401
    -0.05108
    -0.13262
    -0.40319
    -0.72195
    -0.96287
    -1.13707
    -1.19267
    -1.27421
    -1.21862
    -1.01105
    -0.80720
    -0.56998
    -0.36983
    -0.03996
     0.17131
     0.30104
     0.53455
     0.68281
     0.98674
     1.23878
     1.26102
     1.26102
     1.10905
     0.93114
     0.71987
     0.59014
     0.50860
     0.43447
     0.46042
     0.45671
     0.51231
     0.53084
     0.50119
    -0.02142
    -0.80349
    -1.16302
    -1.52625
    -1.64857
    -1.47066
    -1.48919
    -1.22974
    -1.14449
    -0.88874
    -0.69600
    -0.38466
    -0.38837
    -0.45879
    -0.64041
    -0.95546
    -0.92951
    -0.84426
    -0.75901
    -0.81461
    -0.65523
    -0.25493
     0.45671
     0.89408
     0.81995
     0.62350
     0.64574
     0.71616
     0.81624
     0.79029
     0.87554
     0.79400
     0.63092
     0.64945
     0.81624
     0.88666
     0.95709
     1.13129
     1.23507
     1.09052
     0.92002
     0.74211
     0.62721
     0.57161
     0.49378
     0.46783
     0.41223
     0.36034
     0.29733
     0.26027
     0.17502
     0.15278
     0.09348
     0.08606
     0.05270
     0.03788
     0.04159
     0.05270
     0.09348
     0.10089
     0.14166
     0.15649
     0.13425
     0.12313
     0.09348
     0.05270
     0.00452
    -0.04366
    -0.03254
    -0.13633
    -0.31053
    -0.51439
    -0.67376
    -0.69971
    -0.65523
    -0.58481
    -0.54033
    -0.50697
    -0.65894
    -0.67376
    -0.71083
    -0.89986
    -1.04441
    -1.03700
    -1.10742
    -1.12225
    -0.94804
    -0.48473
    -0.21416
    -0.06590
    -0.07702
    -0.04737
    -0.02884
     0.14537
     0.69022
     1.06087
     1.19430
     1.16094
     1.07199
     0.97562
     0.98303
     0.70875
     0.53825
     0.38629
     0.17502
     0.01935
    -0.05478
     0.04900
     0.13425
     0.18243
     0.11201
     0.04529
    -0.11779
    -0.18822
    -0.15856
    -0.08443
     0.03417
     0.17502
     0.42335
     0.78659
     1.09052
     1.20542
     1.35738
     1.54642
     1.72433
     1.92077
     1.92077
     1.76880
     1.40186
     1.15724
     0.97562
     0.53825
     0.12313
    -0.13633
    -0.30682
    -0.62187
    -1.07777
    -1.48548
    -1.63004
    -1.48548
    -1.24086
    -1.14078
    -1.16302
    -1.02217
    -1.01105
    -1.17785
    -1.09260
    -0.91098
    -0.62929
    -0.19563
     0.07494
     0.21950
     0.28621
     0.29363
     0.28621
     0.17502
    -0.14744
    -0.49956
    -0.60705
    -0.56257
    -0.65894
    -0.74048
    -0.77384
    -0.61817
    -0.35871
    -0.10297
     0.08606
     0.07494
     0.02305
     0.05641
     0.17131
     0.33440
     0.49748
     0.29363
     0.17873
     0.16390
     0.18614
     0.13054
     0.00081
    -0.16598
    -0.39949
    -0.58852
    -0.56628
    -0.41802
    -0.26605
    -0.11409
     0.03788
     0.24544
     0.33440
     0.32328
     0.25285
     0.21579
     0.20096
     0.17502
     0.14166
     0.13795
     0.11201
     0.10089
     0.10830
     0.10830
     0.13795
     0.17131
     0.16019
     0.17873
     0.14166
     0.14166
     0.09348
     0.10830
     0.10460
     0.11571
     0.09348
     0.09718
     0.10460
     0.10089
     0.11201
     0.10460
     0.08236
     0.05641
     0.03788
    -0.04366
    -0.11038
    -0.21787
    -0.18822
    -0.19934
    -0.15115
    -0.09185
    -0.06590
    -0.02884
     0.00823
    -0.00289
     0.02305
     0.02305
     0.06012
     0.03788
     0.01193
    -0.02142
    -0.07332
    -0.12521
    -0.15856
    -0.11779
    -0.12150
    -0.14003
    -0.11779
    -0.00289
     0.27139
     0.48636
     0.66057
     0.74952
     0.79029
     0.66427
     0.26027
    -0.38466
    -0.88503
    -0.94434
    -0.74419
    -0.55886
    -0.46250
    -0.04366
     0.53455
     0.56049
     0.10830
    -0.31053
    -0.46991
    -0.61446
    -0.76643
    -1.09260
    -1.42989
    -1.39653
    -1.31499
    -1.21120
    -1.13707
    -1.19638
    -1.21491
    -0.82944
    -0.28458
     0.32698
     0.66057
     0.48636
     0.19726
     0.04529
    -0.08073
    -0.15486
    -0.28458
    -0.49215
    -0.83314
    -1.06294
    -0.83314
    -0.58852
    -0.69971
    -0.88133
    -0.89245
    -0.24752
     0.49007
     1.47229
     2.00972
     1.98378
     1.71321
     1.32403
     0.81624
     0.44930
     0.14166
     0.07494
     0.18984
     0.30845
     0.44930
     0.49007
     0.56791
     0.53455
     0.44188
     0.52343
     0.51231
     0.44930
     0.25656
     0.07124
     0.18243
     0.30845
     0.44930
     0.53825
     0.54937
     0.55308
     0.47154
     0.36776
     0.18984
     0.00452
    -0.18451
    -0.43655
    -0.70712
    -0.91098
    -0.82573
    -0.68859
    -0.55886
    -0.35871
    -0.16968
    -0.01401
     0.18614
     0.28992
     0.40853
     0.50119
     0.52343
     0.51231
     0.50119
     0.46412
     0.45671
     0.41594
     0.37887
     0.33069
     0.28992
     0.25656
     0.21208
     0.18984
     0.14166
     0.11571
     0.06753
     0.06382
     0.04159
     0.03047
     0.03788
     0.04900
     0.04159
     0.06382
     0.04900
     0.04900
     0.07865
     0.09718
     0.11201
     0.12683
     0.11571
     0.08606
     0.08977
     0.07124
     0.06012
     0.05270
     0.04529
     0.05270
     0.04900
     0.04900
     0.05270
     0.06012
     0.05641
     0.08606
     0.08977
     0.06753
     0.07124
     0.05641
     0.05270
     0.03788
     0.00452
    -0.00660
    -0.00660
     0.02676
     0.01935
     0.04529
     0.03047
     0.06382
     0.04529
     0.08236
     0.05270
     0.06753
     0.04900
     0.05641
     0.03788
     0.04529
     0.01935
     0.02305
     0.00452
     0.00823
     0.00823
     0.00452
     0.01564
     0.00823
     0.00452
     0.01564
     0.01564
     0.00081
     0.04529
     0.10089
     0.11571
     0.15278
     0.23062
     0.47895
     1.07199
     1.52788
     1.47970
     1.17206
     1.28326
     1.05716
    -0.09185
    -1.30757
    -2.03034
    -2.66785
    -2.01922
    -0.97770
    -0.35501
    -0.00660
     0.06012
    -0.15486
    -0.73677
    -1.06294
    -1.14819
    -1.81165
    -3.16081
    -4.42843
    -4.71012
    -4.50256
    -3.73902
    -2.93472
    -1.58185
    -0.51809
     0.37146
     1.07569
     1.49452
     1.34627
     1.16465
     0.96079
     0.96820
     1.19059
     1.38704
     1.36850
     1.24990
     1.03121
     0.83848
     0.56420
     0.26397
     0.03417
    -0.22899
    -0.35871
    -0.36242
    -0.20304
    -0.00289
     0.07494
     0.09718
     0.06012
    -0.14374
    -0.47732
    -0.82202
    -1.37429
    -1.87837
    -2.18230
    -2.37504
    -2.27867
    -1.79312
    -1.08148
    -0.30312
     0.53084
     1.15724
     1.77251
     2.25435
     2.56199
     2.57311
     2.52122
     2.40261
     2.10980
     1.70579
     1.35738
     1.07940
     0.82365
     0.64574
     0.51972
     0.43077
     0.38258
     0.38258
     0.33810
     0.32698
     0.27880
     0.24174
     0.20467
     0.17873
     0.16019
     0.12313
     0.10460
     0.08977
     0.10460
     0.13054
     0.16390
     0.20467
     0.20838
     0.23062
     0.25285
     0.23803
     0.20467
     0.13425
     0.04529
     0.01193
    -0.06220
    -0.10667
    -0.15115
    -0.20675
    -0.24381
    -0.30682
    -0.38466
    -0.40690
    -0.40319
    -0.37354
    -0.28829
    -0.23269
    -0.16968
    -0.12891
    -0.10297
    -0.07332
    -0.05108
    -0.05108
    -0.03625
    -0.02142
    -0.00289
     0.01193
     0.00823
    -0.00660
     0.01193
     0.00823
     0.01564
     0.02305
     0.04529
     0.03417
     0.04159
     0.03788
     0.04159
     0.03417
     0.03788
     0.06012
     0.05641
     0.07494
     0.08236
     0.08977
     0.07865
     0.09718
     0.06753
     0.11571
     0.10830
     0.13054
     0.13425
     0.14537
     0.13054
     0.14537
     0.13054
     0.13795
     0.14907
     0.15278
     0.19355
     0.20838
     0.23803
     0.26397
     0.28992
     0.31216
     0.33810
     0.36034
     0.36776
     0.41223
     0.48266
     0.53825
     0.64574
     0.79771
     0.94226
     1.03121
     1.19801
     1.24990
     1.16465
     0.88296
     0.33440
    -0.55145
    -1.51884
    -2.67526
    -3.88357
    -4.35059
    -4.00218
    -3.26459
    -2.53442
    -1.53367
    -0.58110
     0.16761
     0.88296
     1.06087
     0.83107
     0.84589
     1.27584
     1.85405
     1.16465
     1.21654
     1.10905
     0.90890
    -0.58852
    -2.12300
    -2.00439
    -1.23344
    -0.29570
     0.08977
     0.45671
     0.59014
     0.62721
     0.66057
     0.57161
     0.61238
     0.60126
     0.29733
    -0.03254
    -0.42914
    -0.72936
    -0.91839
    -0.97770
    -0.92210
    -0.71083
    -0.48844
    -0.32165
    -0.19563
    -0.12150
     0.05270
     0.05270
     0.00452
     0.05641
     0.09718
    -0.01772
    -0.02884
     0.06753
     0.18614
     0.36405
     0.50119
     0.66798
     0.94226
     0.99415
     0.99786
     1.10164
     1.08681
     0.96450
     0.90149
     0.87184
     0.78659
     0.60497
     0.46412
     0.45671
     0.40853
     0.40853
     0.47524
     0.57161
     0.57532
     0.50119
     0.42706
     0.39370
     0.42335
     0.43447
     0.38999
     0.31216
     0.20838
     0.15649
     0.12683
     0.11571
     0.13425
     0.10830
     0.07494
     0.03788
     0.03047
     0.02676
     0.00081
    -0.01401
    -0.03996
    -0.04737
    -0.06590
    -0.07332
    -0.07702
    -0.07332
    -0.06220
    -0.06961
    -0.06220
    -0.05478
    -0.04366
    -0.05849
    -0.03625
    -0.05478
    -0.03254
    -0.03996
    -0.03254
    -0.03996
    -0.05108
    -0.05108
    -0.04366
    -0.02884
    -0.02142
    -0.04366
    -0.04366
    -0.02513
    -0.01031
    -0.00660
     0.01193
     0.03417
     0.03047
     0.04529
     0.04529
     0.04529
     0.05641
     0.03417
     0.02676
    -0.01031
    -0.00660
    -0.00289
    -0.01401
    -0.02142
    -0.03625
    -0.05108
    -0.05108
    -0.09185
    -0.06220
    -0.08073
    -0.08814
    -0.10297
    -0.10667
    -0.10667
    -0.08814
    -0.05108
    -0.04737
    -0.06590
    -0.05108
    -0.01031
    -0.01031
    -0.01031
    -0.05849
    -0.17339
    -0.32165
    -0.43655
    -0.56628
    -0.59222
    -0.56998
    -0.46250
    -0.08073
     0.51972
     1.04604
     1.20171
     1.06828
     0.65686
     0.26027
    -0.07332
    -0.25123
    -0.74048
    -1.84131
    -2.73457
    -3.13487
    -2.53071
    -1.60780
    -1.12225
    -0.73307
    -0.03254
     0.16019
     0.29733
     0.60497
     0.78288
     0.33440
    -0.33277
    -0.81832
    -1.11113
    -1.58185
    -2.00810
    -2.20454
    -1.81165
    -1.23344
    -0.98511
    -0.71824
    -0.89615
    -1.05924
    -0.93322
    -0.79978
    -0.56998
    -0.32165
    -0.02884
     0.18984
     0.41223
     0.55308
     0.56049
     0.53825
     0.48266
     0.40111
     0.35664
     0.36776
     0.37887
     0.40111
     0.49007
     0.56791
     0.63833
     0.77176
     0.89778
     0.99044
     1.02380
     0.92002
     0.77176
     0.70875
     0.60497
     0.39370
     0.12683
     0.01564
    -0.03254
    -0.03625
    -0.06590
    -0.11038
    -0.08814
     0.01193
     0.12683
     0.20467
     0.27509
     0.24915
     0.26397
     0.22691
     0.18614
     0.17873
     0.17502
     0.15278
     0.15649
     0.14907
     0.15278
     0.17131
     0.15278
     0.16761
     0.16019
     0.14166
     0.14537
     0.17131
     0.14907
     0.13054
     0.13795
     0.10830
     0.09718
     0.07124
     0.05270
     0.06382
     0.03788
     0.04900
     0.02676
     0.01564
     0.02676
     0.02676
     0.02676
     0.01935
     0.03047
     0.01564
     0.03788
     0.05270
     0.06012
     0.06012
     0.04529
     0.05270
     0.05270
     0.06012
     0.05270
     0.05641
     0.05270
     0.06012
     0.06012
     0.05641
     0.06382
     0.07124
     0.05641
     0.06753
     0.07494
     0.07494
     0.04529
     0.03417
     0.05270
     0.11201
     0.19355
     0.21208
     0.20467
     0.16761
     0.16019
     0.13795
     0.10089
     0.03417
    -0.05849
    -0.19563
    -0.28458
    -0.30312
    -0.16598
     0.08236
     0.78288
     1.46858
     1.77992
     1.97266
     1.89482
     1.49452
     1.12388
     0.66057
     0.15278
    -0.35871
    -0.71454
    -0.65894
    -0.56257
    -0.75160
    -0.60705
    -0.60705
    -0.68118
    -0.60705
    -0.37725
    -0.08073
     0.37517
     0.49748
     0.35664
     0.18984
     0.07494
     0.00452
    -0.10297
    -0.19563
    -0.09926
     0.01193
    -0.05478
    -0.03625
    -0.30312
    -1.13707
    -1.72640
    -1.66710
    -1.86354
    -1.82277
    -1.88949
    -1.88208
    -1.83389
    -1.85984
    -1.68934
    -1.30757
    -0.78125
    -0.49585
    -0.27347
    -0.09555
    -0.06220
    -0.13633
    -0.30682
    -0.41060
    -0.30312
    -0.04366
     0.24544
     0.42706
     0.43818
     0.48636
     0.59014
     0.82736
     1.01268
     1.13870
     1.15353
     1.12388
     1.04975
     0.90149
     0.88296
     0.84589
     0.73840
     0.65686
     0.58644
     0.52343
     0.44559
     0.36034
     0.35293
     0.34552
     0.31957
     0.28251
     0.25656
     0.26027
     0.15278
     0.10460
     0.03788
    -0.03254
     0.01193
     0.02305
     0.04159
     0.06382
     0.08977
     0.08606
     0.08236
     0.08236
     0.11201
     0.11201
     0.11201
     0.13054
     0.10460
     0.09718
     0.08606
     0.08606
     0.08236
     0.10089
     0.08977
     0.09718
     0.10830
     0.09718
     0.10460
     0.08977
     0.07865
     0.06753
     0.04900
     0.04900
     0.03417
     0.05641
     0.05641
     0.04159
     0.04159
     0.04529
     0.04900
     0.04900
     0.04159
     0.04529
     0.04529
     0.03788
     0.05270
     0.04529
     0.06012
     0.03788
     0.03417
     0.02676
     0.01564
     0.01935
     0.02676
     0.02305
     0.03047
     0.02305
     0.02305
     0.02305
     0.01193
     0.01193
     0.01564
     0.02305
     0.02676
     0.03047
     0.02305
     0.00081
    -0.01031
    -0.01401
     0.00081
    -0.01772
    -0.00660
    -0.00660
     0.00081
    -0.01401
     0.00823
     0.00823
     0.00452
     0.01564
    -0.02884
    -0.03254
    -0.06961
    -0.12150
    -0.18822
    -0.26976
    -0.44026
    -0.72566
    -0.91469
    -0.89615
    -0.41802
     0.43818
     0.90149
     1.70950
     3.41077
     3.88150
     2.90669
     1.49823
    -0.41060
    -1.01847
    -0.68859
    -1.05553
    -1.27051
    -0.76643
    -0.85538
    -1.66710
    -2.56407
    -4.10967
    -5.21420
    -5.61079
    -5.00293
    -3.99848
    -2.95325
    -1.64857
    -0.60334
     0.18614
     0.73840
     1.03492
     1.18318
     1.20171
     1.14241
     0.99786
     0.88666
     0.84218
     0.78288
     0.79400
     0.84218
     0.89037
     0.80512
     0.66798
     0.48266
     0.28251
     0.13795
     0.11571
     0.10830
    -0.09926
    -0.38837
    -0.55886
    -0.56257
    -0.37725
    -0.11779
     0.18243
     0.40482
     0.47895
     0.48636
     0.52713
     0.48266
     0.36776
     0.21950
     0.06753
    -0.04737
    -0.14744
    -0.22899
    -0.23640
    -0.26235
    -0.27717
    -0.21787
    -0.01031
     0.17131
     0.31957
     0.45300
     0.59756
     0.76064
     0.79400
     0.74211
     0.67539
     0.61980
     0.53455
     0.51601
     0.45300
     0.37146
     0.31586
     0.27139
     0.23803
     0.21208
     0.20467
     0.21579
     0.18984
     0.18243
     0.14907
     0.11942
     0.10830
     0.06753
     0.01193
     0.00452
     0.00081
    -0.06220
    -0.09555
    -0.08443
    -0.09555
    -0.10667
    -0.08073
    -0.08814
    -0.09555
    -0.11038
    -0.13262
    -0.10297
    -0.10297
    -0.12521
    -0.11409
    -0.15486
    -0.17339
    -0.21046
    -0.21046
    -0.18451
    -0.15115
    -0.11038
    -0.06590
    -0.05108
    -0.02142
    -0.03254
    -0.05478
    -0.05108
    -0.06961
    -0.06590
    -0.04737
    -0.05849
    -0.03996
    -0.05849
    -0.05108
    -0.07702
    -0.05108
    -0.03254
     0.01935
     0.06753
     0.10460
     0.16390
     0.22320
     0.24544
     0.27509
     0.32698
     0.36776
     0.38629
     0.40111
     0.41965
     0.37517
     0.32698
     0.29363
     0.28251
     0.27139
     0.26397
     0.24544
     0.29733
     0.33810
     0.39741
     0.43077
     0.45671
     0.42706
     0.36405
     0.35293
     0.38999
     0.43447
     0.44930
     0.49378
     0.51972
     0.52343
     0.53084
     0.49748
     0.48636
     0.41965
     0.40111
     0.35664
     0.30104
     0.25656
     0.25285
     0.25285
     0.34922
     0.46783
     0.55308
     0.68651
     0.77917
     0.89778
     1.01639
     1.17947
     1.42781
     1.70950
     1.29067
    -0.39578
    -2.80128
    -4.11338
    -3.69454
    -3.29795
    -3.52405
    -4.02813
    -4.83614
    -4.63228
    -4.06519
    -3.39803
    -2.03404
    -0.49585
     1.09423
     2.04679
     2.71025
     2.91781
     2.85851
     2.47303
     2.00602
     1.41669
     0.84218
     0.25656
    -0.22157
    -0.70712
    -1.09630
    -1.14449
    -0.88874
    -0.56628
    -0.27347
    -0.18451
    -0.38095
    -0.75160
    -1.05924
    -1.04071
    -0.75160
    -0.50697
    -0.16598
     0.00452
     0.13795
     0.29363
     0.46783
     0.54196
     0.58273
     0.52343
     0.42706
     0.37517
     0.26397
     0.21208
     0.17502
     0.18984
     0.26397
     0.33810
     0.36034
     0.32328
     0.30104
     0.43077
     0.52713
     0.78659
     0.94597
     1.00156
     0.86442
     0.68281
     0.51601
     0.40853
     0.34922
     0.33069
     0.23062
     0.20467
     0.14907
     0.10460
     0.10089
     0.06012
     0.04159
     0.00452
    -0.04366
    -0.03996
    -0.02142
     0.05270
     0.06012
     0.07865
     0.07865
     0.07124
     0.08606
     0.04529
    -0.04366
    -0.10667
    -0.19934
    -0.31794
    -0.36242
    -0.38095
    -0.35130
    -0.26976
    -0.21787
    -0.14744
    -0.08443
     0.01193
     0.08977
     0.15278
     0.20838
     0.21579
     0.23062
     0.28992
     0.31586
     0.36034
     0.34181
     0.35293
     0.34181
     0.34922
     0.35293
     0.33810
     0.32328
     0.30845
     0.31216
     0.33069
     0.37517
     0.36405
     0.33810
     0.33810
     0.30845
     0.32328
     0.30475
     0.27509
     0.25285
     0.24174
     0.20467
     0.13054
     0.10830
     0.08977
     0.13425
     0.16390
     0.16761
     0.16019
     0.14537
     0.14166
     0.11571
     0.11201
     0.07124
    -0.03625
    -0.15486
    -0.25493
    -0.29570
    -0.28829
    -0.26235
    -0.25123
    -0.19934
    -0.16968
    -0.14744
    -0.11409
    -0.14374
    -0.13262
    -0.11409
    -0.08814
    -0.24011
    -0.68488
    -1.08889
    -0.91098
    -0.47732
    -0.21787
     0.08606
     0.12313
    -0.07332
    -0.13262
    -0.43284
    -0.79978
    -0.89986
    -0.91098
    -0.56257
    -0.42543
    -0.43284
    -0.24752
     0.22691
     0.40111
     0.52713
     0.24174
    -0.07332
    -0.39207
    -0.27347
    -0.14003
    -0.19934
    -0.59222
    -1.06294
    -1.96362
    -3.24235
    -4.35059
    -4.48032
    -3.73161
    -2.72715
    -1.78941
    -1.11113
    -0.57369
    -0.03254
     0.35664
     0.68651
     0.93855
     1.11646
     1.27584
     1.35738
     1.47229
     1.61684
     1.65390
     1.63908
     1.50564
     1.28326
     1.11276
     0.92002
     0.73840
     0.57902
     0.41223
     0.27880
     0.21208
     0.15649
     0.11942
     0.13425
     0.16019
     0.22320
     0.29733
     0.34552
     0.34552
     0.34181
     0.32698
     0.26768
     0.21950
     0.15649
     0.12313
     0.10460
     0.08606
     0.07494
     0.06753
     0.10830
     0.20467
     0.24915
     0.27139
     0.20096
     0.13795
     0.16761
     0.17502
     0.29363
     0.52713
     0.60868
     0.52713
     0.35664
     0.21208
     0.12313
     0.08606
     0.02305
    -0.03996
    -0.15486
    -0.27347
    -0.36613
    -0.38466
    -0.36983
    -0.27347
    -0.23269
    -0.22528
    -0.20675
    -0.14003
    -0.05849
     0.01935
     0.07124
     0.08977
     0.12313
     0.13795
     0.16019
     0.13795
     0.15278
     0.19726
     0.18984
     0.22320
     0.18614
     0.17502
     0.18984
     0.17131
     0.10089
     0.10089
     0.04159
     0.04529
     0.06382
     0.10460
     0.15649
     0.20838
     0.29363
     0.44188
     0.55679
     0.67539
     0.76064
     0.83848
     0.82736
     0.71987
     0.57902
     0.46783
     0.31586
     0.14537
    -0.00660
    -0.14003
    -0.20304
    -0.25864
    -0.26235
    -0.19934
    -0.09926
     0.03047
     0.22691
     0.39370
     0.44559
     0.51231
     0.54196
     0.50119
     0.41965
     0.21579
    -0.06220
    -0.32536
    -0.44026
    -0.43655
    -0.44026
    -0.44026
    -0.37725
    -0.32536
    -0.34018
    -0.29200
    -0.32165
    -0.52180
    -0.59964
    -0.51809
    -0.58852
    -0.34759
    -0.29941
     0.06753
     0.54937
     0.33440
     0.04900
    -0.16227
    -0.26605
    -0.82573
    -1.87837
    -2.18230
    -2.63449
    -2.74569
    -2.28608
    -2.10817
    -1.68934
    -1.22974
    -0.56998
     0.08236
     0.72358
     1.12758
     1.31291
     1.42410
     1.25731
     1.05345
     0.76064
     0.43818
     0.10089
    -0.15115
    -0.26605
    -0.31794
    -0.33648
    -0.32536
    -0.26235
    -0.19192
    -0.16227
    -0.13633
    -0.15115
    -0.19563
    -0.15856
    -0.03625
     0.02305
     0.11571
     0.19355
     0.21950
     0.19355
     0.16019
     0.15278
     0.18984
     0.20838
     0.21579
     0.19726
     0.19355
     0.21950
     0.22320
     0.20096
     0.16761
     0.14907
     0.13425
     0.08977
     0.08977
     0.05641
     0.04159
     0.10089
     0.15278
     0.18243
     0.16390
     0.18243
     0.14907
     0.17131
     0.17873
     0.14537
     0.09718
     0.03788
     0.01564
    -0.07702
     0.00081
     0.09348
     0.13795
     0.06382
     0.03788
     0.11942
     0.19726
     0.28251
     0.27509
     0.28251
     0.27509
     0.23062
     0.26397
     0.31957
     0.34181
     0.33069
     0.35293
     0.45671
     0.64203
     0.77176
     0.94597
     1.07199
     1.21654
     1.07940
     0.87554
     0.59385
     0.41223
     0.27509
     0.12683
     0.07124
     0.06753
     0.00823
    -0.14003
    -0.32165
    -0.44767
    -0.50697
    -0.46991
    -0.38095
    -0.29200
    -0.22157
    -0.18822
