# Supplementary material for: Software algorithm and hardware design for real-time implementation of new spectral estimator
Source: Biomed Eng Online. 2014 May 9;13:61. doi: 10.1186/1475-925X-13-61 (PMC4057578; doi:10.1186/1475-925X-13-61)
Supplement: Additional file 2 — txtfiles.zip. [file 1475-925X-13-61-S2.zip › FILE128.TXT]

    -0.56882
    -0.31415
    -0.00387
     0.28592
     0.33276
     0.31812
     0.20982
     0.24202
     0.30641
     0.40301
     0.64597
     0.90941
     1.03528
     1.12603
     1.21384
     1.09383
     0.46741
     0.30641
     0.40008
     0.75427
     0.58157
     0.83916
     0.82745
     0.61962
     0.62255
     0.53473
     0.43521
     0.38837
     0.30641
     0.12200
     0.05760
     0.00199
    -0.00094
     0.00199
    -0.05948
    -0.10632
    -0.11217
    -0.15901
    -0.12974
    -0.12388
    -0.11217
    -0.13559
    -0.05656
    -0.01558
     0.01369
     0.04004
     0.14249
     0.23323
     0.14542
    -0.01558
     0.09273
     0.09858
     0.08395
     0.17176
     0.13956
     0.09566
     0.09858
     0.03711
    -0.03899
    -0.06241
     0.01077
    -0.07119
    -0.04778
    -0.10925
    -0.18243
    -0.15901
     0.00199
     0.11907
     0.06638
     0.05468
     0.15420
     0.23909
     0.21860
     0.34154
     0.35618
     0.56693
     0.78940
     0.93576
     1.02650
     1.01479
     1.07041
     1.04699
     0.81867
     0.77769
     0.63426
     0.45863
     0.31227
     0.25080
     0.52302
     0.44985
    -0.06241
    -0.63614
    -1.22450
    -1.26549
    -1.25963
    -1.57577
    -1.57577
    -1.55820
    -1.80994
    -1.78652
    -1.76311
    -1.60211
    -1.61675
    -1.55820
    -1.50844
    -1.40014
    -1.25963
    -1.12791
    -0.86739
    -0.74737
    -0.55125
    -0.40782
    -0.22048
    -0.15608
    -0.14145
    -0.01265
     0.01077
     0.09273
     0.14835
     0.13371
     0.13956
     0.17469
     0.20103
     0.23031
     0.21274
     0.23323
     0.23323
     0.24202
     0.30349
     0.30641
     0.29763
     0.23031
     0.25665
     0.29178
     0.32105
     0.39130
     0.40301
     0.47326
     0.64304
     0.79233
     1.01186
     1.03821
     1.10261
     1.19042
     1.19920
     1.33093
     1.40411
     1.50656
     1.59730
     1.54169
     1.52120
     1.46851
     1.31044
     1.40703
     1.54754
     1.31922
     0.98845
     0.91527
     0.77476
     0.59620
     0.48790
     0.44106
     0.17469
     0.19225
     0.11029
     0.06053
     0.08395
    -0.05070
    -0.10047
    -0.12974
    -0.23804
    -0.23804
    -0.20584
    -0.07119
    -0.08290
     0.16591
     0.28592
     0.40008
     0.29470
     0.29763
     0.31227
     0.29470
    -0.05363
    -0.31122
    -0.27317
    -0.52491
    -0.96984
    -0.95520
    -1.20987
    -1.15132
    -1.22450
    -1.42063
    -1.33281
    -1.66066
    -1.68407
    -2.04412
    -2.29878
    -2.39831
    -2.28707
    -1.53186
    -0.77079
    -0.17072
    -0.28488
    -0.62736
    -0.91130
    -0.62150
    -0.33171
    -0.05948
     0.08687
     0.29470
     0.40886
     0.51717
     0.54352
     0.41765
     0.50546
     0.47619
     0.39423
     0.38252
     0.29763
     0.26836
     0.21567
     0.12493
     0.18054
     0.08980
     0.05175
     0.06638
     0.06931
     0.03126
    -0.05656
    -0.04485
    -0.07998
    -0.03314
    -0.04192
    -0.03021
    -0.08290
    -0.05363
    -0.05363
    -0.10047
    -0.05070
    -0.09461
    -0.14730
    -0.16486
    -0.16194
    -0.14437
    -0.14730
    -0.20584
    -0.18243
    -0.07119
    -0.17657
    -0.09168
    -0.14437
    -0.18828
    -0.14437
    -0.13852
    -0.07412
    -0.03899
    -0.07705
     0.05760
     0.19225
     0.19811
     0.25080
     0.24494
     0.47619
     0.65182
     0.97674
     1.14944
     1.00894
     0.43228
    -0.11510
    -0.46636
    -1.02838
    -0.96106
    -0.55711
    -0.06534
     0.17469
    -0.02436
    -0.37562
    -0.88788
    -1.09278
    -1.08693
    -0.89959
    -0.41660
    -0.10339
     0.14249
     0.47912
     0.57279
     0.80696
     1.00016
     1.03821
     0.98259
     1.13773
     1.24311
     1.38947
     1.62072
     1.62950
     1.53876
     1.36898
     0.65768
     0.26543
     0.53473
     0.80696
     1.24897
     1.25482
     1.12895
     0.82745
     0.69280
     0.53473
     0.49668
     0.60206
     0.63133
     0.64011
     0.66353
     0.74842
     0.95332
     0.94454
     1.04406
     0.97674
     0.81574
     0.80696
     0.89478
     0.93283
     0.89185
     0.80403
     0.68695
     0.65182
     0.50839
     0.42643
     0.26543
     0.17176
     0.12493
     0.03419
     0.01662
    -0.05363
    -0.10925
    -0.18243
    -0.13852
    -0.14437
    -0.12388
    -0.21463
    -0.09754
    -0.00094
     0.12785
     0.37667
     0.25958
     0.03126
    -0.23804
    -0.84982
    -1.11034
    -0.70639
    -0.18243
     0.10736
    -0.10632
    -0.39318
    -0.77372
    -1.01960
    -1.09278
    -1.00497
    -0.94057
    -0.84104
    -0.70054
    -0.60394
    -0.51905
    -0.47515
    -0.32293
    -0.32000
    -0.33757
    -0.30830
    -0.32586
    -0.26146
    -0.21755
    -0.24682
    -0.27317
    -0.18828
    -0.23512
    -0.15901
    -0.10339
    -0.13266
    -0.11803
    -0.14437
    -0.07998
    -0.14730
    -0.10632
    -0.08876
    -0.05070
    -0.10632
    -0.06241
    -0.09754
    -0.03607
    -0.11510
    -0.07998
    -0.12096
    -0.11217
    -0.12388
    -0.09461
    -0.03021
    -0.06534
     0.04589
     0.08102
     0.25665
     0.41472
     0.50253
     0.76305
     1.06163
     1.30166
     1.27238
     0.72793
    -0.55125
    -2.52710
    -3.00423
    -1.31232
    -0.31122
    -0.13852
    -0.46344
    -1.01960
    -1.64016
    -2.20218
    -2.52710
    -2.28415
    -1.99143
    -1.55235
    -0.95520
    -0.49564
    -0.18243
     0.16884
     0.42350
     0.63426
     0.86258
     0.99723
     0.86551
     0.91234
     0.95918
     0.92112
     0.95918
     1.02650
     1.04699
     1.12603
     1.17579
     1.13773
     1.09968
     1.06455
     1.13481
     1.18457
     1.10261
     1.05870
     0.95039
     0.82160
     0.75427
     0.68695
     0.62255
     0.46741
     0.40301
     0.27714
     0.12200
     0.04004
    -0.15608
    -0.27610
    -0.38440
    -0.44295
    -0.55418
    -0.59516
    -0.56882
    -0.54247
    -0.40489
    -0.41953
    -0.47515
    -0.38148
    -0.29951
    -0.16486
     0.00491
     0.15420
     0.23031
     0.30056
     0.37667
     0.48497
     0.41472
     0.49375
     0.58450
     0.59620
     0.56401
     0.66060
     0.63426
     0.47619
     0.39423
     0.30641
     0.22445
     0.20982
     0.08687
     0.04589
    -0.05656
    -0.03314
    -0.16486
    -0.10339
    -0.10925
    -0.19706
    -0.22048
    -0.20584
    -0.16194
    -0.17657
    -0.15023
    -0.11510
    -0.06534
     0.02248
    -0.07998
     0.04004
    -0.00387
     0.04882
     0.02248
     0.01955
     0.04297
    -0.00387
    -0.17950
    -0.19414
    -0.27024
    -0.37562
    -0.53369
    -0.56003
    -0.42246
    -0.33464
    -0.10047
     0.02540
    -0.47222
    -1.22158
    -1.68407
    -1.09864
    -0.61272
    -0.30830
    -0.07119
     0.01662
    -0.18243
    -0.26439
    -0.39904
    -0.33464
    -0.22633
    -0.05363
     0.13371
     0.20982
     0.24494
     0.29763
     0.27129
     0.39716
     0.41472
     0.43521
     0.35618
     0.42643
     0.45277
     0.48204
     0.52010
     0.60499
     0.41765
     0.09858
     0.15713
     0.24202
     0.19811
     0.20982
     0.11322
     0.24202
     0.04004
    -0.34342
    -0.23219
    -0.10339
    -0.28195
    -0.60687
    -0.92593
    -1.34745
    -1.38257
    -1.42355
    -1.63138
    -1.60211
    -1.52015
    -1.62260
    -1.72798
    -1.58748
    -1.61967
    -1.54649
    -1.49088
    -1.46746
    -1.26256
    -1.15718
    -0.92300
    -0.70347
    -0.45465
    -0.28488
    -0.15608
    -0.03021
    -0.04485
     0.04297
     0.05760
     0.04004
     0.03419
    -0.03021
    -0.06827
    -0.02729
    -0.08290
    -0.08290
    -0.05656
    -0.13266
    -0.07412
    -0.03899
    -0.00387
     0.00784
     0.03419
     0.01662
    -0.05363
     0.04882
     0.02540
     0.19225
     0.09273
     0.14542
     0.08687
     0.12493
     0.25372
     0.15420
     0.26251
     0.18640
     0.16298
     0.22738
     0.26543
     0.31812
     0.27714
     0.20982
     0.30641
     0.38252
     0.36788
     0.32690
     0.23616
     0.22152
     0.26251
     0.28007
     0.24202
     0.30349
     0.23323
     0.22152
     0.27714
     0.29178
     0.30934
     0.30641
     0.33861
     0.47034
     0.52010
     0.64011
     0.72500
     0.80111
     0.77184
     0.75135
     0.88307
     1.15237
     1.09675
     1.07626
     1.13188
     1.21677
     1.19920
     1.18164
     1.18750
     1.12017
     1.04406
     0.98552
     0.93576
     0.81867
     0.73964
     0.66646
     0.58450
     0.56401
     0.49961
     0.41179
     0.43228
     0.45277
     0.43228
     0.34739
     0.40008
     0.30934
     0.18640
     0.20689
     0.38837
     0.55230
     0.69280
     0.68987
     0.55815
     0.29763
     0.12785
     0.01955
    -0.30830
    -0.58345
    -0.91130
    -1.13962
    -1.10156
    -1.42355
    -1.66358
    -2.02948
    -2.18169
    -2.36611
    -2.39831
    -2.47441
    -2.63541
    -2.76128
    -2.96033
    -2.73200
    -2.16413
    -1.69871
    -1.12498
    -0.56589
    -0.29659
    -0.15608
     0.20396
     0.31227
     0.22738
     0.17762
     0.13956
     0.08102
     0.29470
     0.74549
     1.28117
     1.16701
     0.65182
     0.17176
    -0.03899
    -0.23512
    -0.35806
    -0.36684
    -0.28488
    -0.22048
    -0.07412
    -0.06534
     0.00784
     0.01662
     0.08980
     0.09566
     0.22445
     0.23616
     0.20396
     0.23031
     0.18054
     0.27714
     0.22738
     0.23909
     0.13078
     0.06346
    -0.00094
    -0.02143
    -0.07412
    -0.12096
    -0.24390
    -0.32000
    -0.24682
    -0.27024
    -0.29951
    -0.33464
    -0.34049
    -0.29659
    -0.23804
    -0.27610
    -0.11803
    -0.13559
    -0.06827
     0.04589
     0.08980
     0.15127
     0.20396
     0.22445
     0.32105
     0.35618
     0.37959
     0.31812
     0.39423
     0.43521
     0.37374
     0.34739
     0.33861
     0.37959
     0.40594
     0.31519
     0.29178
     0.19811
     0.22152
     0.22152
     0.18054
     0.18640
     0.10444
     0.06638
     0.06346
     0.02248
     0.05468
    -0.03899
    -0.06534
    -0.08583
     0.00491
     0.15713
     0.51424
     0.96503
     1.54169
     1.97491
     2.02467
     1.52412
     0.82745
     0.33861
     0.62548
     1.01772
     1.29287
     1.51241
     1.63828
     1.55925
     1.25189
     0.73378
     0.13371
    -0.51027
    -0.62150
    -0.78835
    -0.67127
    -0.45758
    -0.37269
    -0.44880
    -0.76201
    -0.87910
    -0.87324
    -0.91422
    -0.81177
    -0.68590
    -0.63907
    -0.60101
    -0.57174
    -0.48685
    -0.34928
    -0.12974
    -0.10925
     0.02833
     0.17469
     0.32690
     0.37374
     0.48790
     0.52888
     0.51717
     0.45863
     0.42057
     0.39716
     0.37959
     0.35910
     0.25665
     0.14542
     0.10444
    -0.04192
    -0.20877
    -0.33757
    -0.57760
    -0.74737
    -0.75030
    -1.00204
    -1.06644
    -1.11327
    -0.78543
    -0.37562
    -0.24975
    -0.04485
     0.13664
     0.37081
     0.43228
     0.35325
     0.02833
    -0.12096
     0.11615
     0.29470
     0.46741
     0.78940
     1.04992
     0.77476
     0.35032
    -0.10632
    -0.38733
    -0.44880
    -0.44587
    -0.35513
    -0.32293
    -0.17072
    -0.07119
     0.09273
     0.17469
     0.23909
     0.34154
     0.34739
     0.45277
     0.54059
     0.53766
     0.48790
     0.50546
     0.44399
     0.46448
     0.35325
     0.25665
     0.24494
     0.08687
    -0.03021
    -0.05948
    -0.26146
    -0.29659
    -0.34049
    -0.44002
    -0.54540
    -0.67127
    -0.74152
    -0.77957
    -0.77665
    -0.78250
    -0.80884
    -0.79714
    -0.58052
    -0.65956
    -0.61565
    -0.53954
    -0.51613
    -0.35806
    -0.28488
    -0.25561
    -0.13852
    -0.12974
    -0.05070
     0.03711
     0.05175
     0.11907
     0.10736
     0.15420
     0.16005
     0.21567
     0.36788
     0.53766
     0.63133
     0.44399
     0.12785
    -0.03607
     0.05175
     0.30934
     0.26836
     0.27714
     0.43228
     0.40886
     0.35032
     0.16591
     0.00199
     0.05468
     0.23031
     0.41765
     0.41472
     0.46448
     0.56108
     0.70744
     0.63133
     0.48204
     0.48790
     0.35032
     0.08980
     0.02540
    -0.02729
     0.02833
    -0.05363
    -0.33464
    -0.41660
    -0.44880
    -0.85568
    -1.24499
    -0.64785
    -0.29951
    -0.13266
    -0.15023
    -0.06534
    -0.10339
    -0.37269
    -0.75615
    -0.43416
     0.11322
     0.22445
     0.17469
    -0.02436
    -0.07998
     0.25665
     0.28300
    -0.08583
    -0.23219
    -0.23219
    -0.29073
    -0.19414
    -0.07998
    -0.01850
     0.06931
     0.16005
     0.16005
     0.13371
     0.19518
     0.21860
     0.17469
     0.10151
     0.07809
     0.06931
     0.08395
     0.07224
     0.07809
    -0.02436
    -0.04485
    -0.06827
    -0.03899
     0.01662
    -0.00387
    -0.05070
    -0.06241
    -0.03899
    -0.00387
    -0.07412
     0.04589
     0.01077
    -0.02729
     0.02540
     0.06053
     0.06053
     0.06931
     0.04297
     0.02248
     0.11907
     0.05175
     0.17762
     0.22152
     0.25372
     0.32105
     0.24787
     0.34447
     0.49668
     0.52302
     0.38252
     0.12785
    -0.10339
    -0.21463
    -0.39611
    -0.50149
    -0.55125
    -0.55125
    -0.57467
    -0.45758
    -0.51905
    -0.67127
    -0.85275
    -0.87032
    -0.90251
    -0.81763
    -0.70347
    -0.50442
    -0.41075
    -0.19414
    -0.08876
    -0.03607
     0.08980
     0.13664
     0.17176
     0.22152
     0.32983
     0.65768
     0.97674
     1.45387
     1.89295
     2.77696
     2.77403
     1.34849
    -0.22048
    -0.36391
     1.45680
     2.15347
     2.57791
     2.84136
     2.17981
     1.37191
     0.90649
     0.66938
     0.57571
     0.51132
     0.44985
     0.32105
     0.28007
     0.42057
     0.28007
     0.21860
     0.11615
    -0.10925
    -0.17072
    -0.24097
    -0.34049
    -0.51905
    -0.73859
    -0.86153
    -0.88202
    -1.05766
    -1.13376
    -1.20401
    -1.20987
    -1.06058
    -1.00204
    -0.94642
    -1.02253
    -1.15132
    -1.18938
    -1.01667
    -0.80592
    -0.61858
    -0.46344
    -0.46929
    -0.35806
    -0.20584
    -0.11217
    -0.01850
    -0.09168
     0.00199
     0.20396
     0.31812
     0.33569
     0.32398
     0.28300
     0.21860
     0.24202
     0.25372
     0.23031
     0.25958
     0.23031
     0.26543
     0.19518
     0.21860
     0.06053
    -0.00387
     0.05468
    -0.05363
    -0.19121
    -0.24682
    -0.25561
    -0.26439
    -0.33757
    -0.12681
    -0.00972
    -0.35220
    -0.54540
    -0.89666
    -1.54649
    -1.92703
    -1.52015
     0.36203
     0.18054
    -0.52783
    -0.88202
    -0.99911
    -0.78835
    -0.48100
    -0.30244
    -0.14730
    -0.07998
    -0.03314
    -0.08583
    -0.18828
    -0.14145
     0.06931
     0.12785
     0.02248
    -0.02143
    -0.12388
    -0.16194
    -0.24097
    -0.30830
    -0.39026
    -0.39611
    -0.18828
    -0.10339
    -0.08876
    -0.00972
     0.09858
     0.04297
     0.09273
     0.15420
     0.23031
     0.22738
     0.30641
     0.36788
     0.34739
     0.34739
     0.22152
     0.22152
     0.20689
     0.20103
     0.19518
     0.15127
     0.18054
     0.11322
     0.17176
     0.17176
     0.12493
     0.07224
     0.13664
     0.16591
     0.16884
     0.16005
     0.23031
     0.29763
     0.35325
     0.45570
     0.35910
     0.14835
     0.01955
    -0.43416
    -0.67419
    -0.48393
    -0.20877
    -0.20292
    -0.21463
    -0.03314
     0.01662
    -0.07998
    -0.19121
    -0.17950
    -0.22341
    -0.19999
    -0.04778
     0.20103
     0.53766
     0.71622
     0.68402
     0.51132
     0.50839
     0.40594
     0.50839
     0.64011
     0.47912
     0.38837
     0.27129
     0.19225
     0.20982
     0.27714
     0.29470
     0.26836
     0.23323
     0.30641
     0.44399
     0.44106
     0.45863
     0.36203
     0.41765
     0.42350
     0.54937
     0.54059
     0.54644
     0.49083
     0.44399
     0.43814
     0.49375
     0.44106
     0.30934
     0.21860
     0.23909
     0.19225
     0.26251
     0.20103
     0.25372
     0.06346
    -0.01265
    -0.06827
    -0.05070
    -0.25853
    -0.24975
    -0.44295
    -0.43124
    -0.42538
    -0.55711
    -0.72396
    -1.19816
    -0.87324
    -0.37562
    -0.04192
    -0.36684
    -0.67712
    -0.93179
    -1.34159
    -1.50259
    -1.12498
    -1.01082
    -0.97569
    -0.94349
    -0.98155
    -0.85568
    -0.91130
    -1.00204
    -1.03131
    -0.91130
    -0.78250
    -0.69176
    -0.55125
    -0.45465
    -0.32000
    -0.25853
    -0.23804
    -0.43709
    -0.53076
    -0.07705
     0.30349
     0.52010
     0.51132
     0.30641
     0.08687
     0.02540
     0.16298
     0.24787
     0.36496
     0.44399
     0.55230
     0.66938
     0.64597
     0.62255
     0.64889
     0.65182
     0.71036
     0.75135
     0.74842
     0.69866
     0.67524
     0.64011
     0.71915
     0.68109
     0.63426
     0.57279
     0.68402
     0.73378
     0.70158
     0.78354
     0.80696
     0.86551
     0.90649
     0.78940
     0.70451
     0.51717
     0.32105
     0.28300
     0.37081
     0.13956
     0.08102
    -0.19414
    -0.39026
    -0.58638
    -0.76494
    -0.94642
    -0.97277
    -0.92886
    -1.08107
    -1.20694
    -1.31232
    -1.31232
    -1.29183
    -1.28890
    -1.27427
    -1.14840
    -1.00789
    -0.82933
    -0.65370
    -0.50734
    -0.53662
    -0.53369
    -0.42246
    -0.27902
    -0.21463
    -0.08583
    -0.01265
    -0.02436
     0.05468
     0.16005
     0.12200
     0.27714
     0.18347
     0.21274
     0.26251
     0.16884
     0.21860
     0.20982
     0.20396
     0.23909
     0.27714
     0.18640
     0.17176
     0.15127
     0.17762
     0.14542
    -0.00680
     0.08395
     0.11029
     0.00491
     0.06053
     0.01955
     0.04297
     0.04882
     0.04882
     0.11907
     0.20103
     0.16591
     0.16005
     0.21274
     0.26543
     0.27129
     0.30349
     0.39423
     0.42350
     0.40594
     0.41765
     0.35910
     0.43814
     0.38545
     0.38252
     0.30349
     0.33861
     0.31812
     0.37959
     0.39423
     0.42936
     0.34447
     0.29470
     0.29763
     0.39716
     0.41179
     0.38545
     0.37667
     0.40886
     0.39716
     0.44106
     0.47619
     0.42643
     0.37667
     0.36496
     0.40886
     0.30641
     0.28592
     0.27421
     0.25080
     0.53473
     0.90941
     1.24019
     0.88892
     0.18347
    -0.72981
    -0.81177
    -0.29951
    -0.20877
    -0.51320
    -0.39026
    -0.43709
     0.30349
     0.76305
     0.29178
     0.20689
    -0.73274
    -2.27536
    -2.41001
    -1.60504
    -0.86739
    -0.01265
     0.37667
     0.25080
    -0.27024
    -0.54247
    -0.77372
    -0.79128
    -0.75323
    -0.58638
    -0.38148
    -0.27317
     0.02540
     0.26836
     0.30349
     0.36203
     0.42643
     0.55522
     0.53473
     0.49375
     0.52010
     0.45277
     0.44399
     0.44399
     0.45570
     0.41472
     0.34447
     0.32398
     0.32105
     0.37081
     0.34154
     0.22445
     0.19518
     0.16298
     0.09273
     0.02540
     0.04589
     0.01662
    -0.07705
    -0.05070
    -0.00680
    -0.02729
    -0.10047
    -0.15023
    -0.20584
    -0.08583
    -0.05656
    -0.13559
    -0.11217
    -0.09754
    -0.11510
    -0.11803
    -0.13266
    -0.07998
    -0.07998
    -0.08290
    -0.03899
    -0.03607
    -0.03021
     0.01662
     0.01077
    -0.01850
    -0.02436
     0.03711
     0.06053
     0.11322
     0.07224
     0.04589
     0.01662
     0.01662
     0.07517
     0.09858
     0.02540
    -0.02436
     0.00784
     0.03126
    -0.00387
    -0.03899
     0.00199
    -0.05363
    -0.04485
    -0.02729
    -0.00094
    -0.04192
    -0.11217
    -0.08290
    -0.03607
    -0.03899
    -0.07119
    -0.06827
    -0.12388
    -0.06827
    -0.06534
    -0.00680
     0.03126
     0.04297
     0.03126
     0.00199
     0.05468
     0.10151
     0.14835
     0.08980
     0.10151
     0.20103
     0.21567
     0.17762
     0.11322
     0.12493
     0.12785
     0.08980
     0.13371
     0.20982
     0.08395
     0.06931
     0.20103
     0.37667
     0.47619
     0.49961
     0.56986
     0.68695
     0.97088
     1.03528
     1.01772
     0.89770
     0.85965
     0.78647
     0.86551
     0.74549
     0.43521
     0.44985
     0.34447
     0.10444
    -0.08876
    -0.26732
    -0.32879
    -0.58052
    -0.75908
    -0.92593
    -1.03716
    -1.09278
    -1.11620
    -0.93764
    -0.80006
    -0.73859
    -0.71517
    -0.60394
    -0.44295
    -0.23219
    -0.17657
    -0.16194
    -0.02729
     0.11029
     0.21274
     0.31227
     0.15713
    -0.06827
    -0.16779
    -0.27902
     0.34739
     1.07041
     1.21091
     1.12017
     1.05577
     0.81282
     0.63426
     0.68987
     0.62840
    -0.00387
    -1.12205
    -1.99143
    -2.74079
    -2.56223
    -1.87141
    -1.81580
    -2.16413
    -2.94276
    -3.09498
    -3.02472
    -2.88715
    -2.43929
    -2.07924
    -1.71627
    -1.35037
    -0.82055
    -0.10925
     0.84502
     1.58267
     2.01296
     2.14176
     2.14469
     2.03345
     1.91637
     1.84904
     1.63243
     1.40411
     1.24019
     0.92405
     0.81282
     0.55815
     0.39130
     0.32983
     0.16298
     0.07224
    -0.01558
    -0.10047
    -0.09168
    -0.19706
    -0.18535
    -0.22633
    -0.26146
    -0.31708
    -0.24097
    -0.25561
    -0.27610
    -0.38148
    -0.34342
    -0.29366
    -0.24390
    -0.23804
    -0.22633
    -0.18243
    -0.19999
    -0.24975
    -0.14437
    -0.02729
    -0.03021
    -0.00680
     0.02833
     0.13664
     0.21274
     0.19518
     0.22738
     0.26836
     0.36203
     0.49668
     0.56108
     0.47326
     0.47326
     0.44399
     0.50253
     0.47326
     0.28592
     0.08395
     0.01077
     0.18933
     0.27129
     0.19225
     0.02248
    -0.30830
    -0.44002
    -0.43416
    -0.51027
    -0.61272
    -0.53954
    -0.50149
    -0.45173
    -0.40782
    -0.32879
    -0.32293
    -0.36684
    -0.36684
    -0.21170
    -0.17365
    -0.05948
    -0.03314
     0.02248
     0.14249
     0.17469
     0.20396
     0.20103
     0.20689
     0.24202
     0.24494
     0.25080
     0.29470
     0.26836
     0.25080
     0.23323
     0.23031
     0.21274
     0.23031
     0.18054
     0.23909
     0.22152
     0.30056
     0.23909
     0.23031
     0.28592
     0.23031
     0.20689
     0.29178
     0.23031
     0.15713
     0.26251
     0.24494
     0.16005
     0.11322
     0.13956
     0.18933
     0.17176
     0.06053
     0.03126
    -0.00972
     0.05175
    -0.02729
    -0.00680
    -0.00680
    -0.05656
    -0.00387
    -0.06827
     0.11029
     0.00784
    -0.01850
    -0.04192
     0.01077
     0.03126
     0.15127
     0.13956
     0.25958
     0.34154
     0.52302
     0.67524
     0.79525
     0.87721
     0.88892
     0.97674
     1.22262
     1.15530
     0.64597
    -0.52491
    -1.77189
    -1.96216
    -1.73969
    -1.56406
    -1.07229
    -1.38550
    -2.16999
    -2.88422
    -2.75542
    -2.38952
    -1.87727
    -1.76018
    -1.80409
    -1.37672
    -0.70347
    -0.03607
     0.51717
     0.92112
     1.30458
     1.34264
     1.31336
     1.53876
     2.07736
     1.93100
     1.45680
     1.26946
     1.20799
     1.41582
     1.29580
     1.04406
     0.77476
     0.63133
     0.64597
     0.68402
     0.70158
     0.73964
     0.65182
     0.55522
     0.51717
     0.41765
     0.30934
     0.18054
    -0.01265
    -0.17072
    -0.10339
    -0.24975
    -0.36391
    -0.47222
    -0.47515
    -0.57467
    -0.56882
    -0.63907
    -0.67127
    -0.68883
    -0.63029
    -0.66249
    -0.65370
    -0.52783
    -0.56003
    -0.47807
    -0.50149
    -0.25853
    -0.23804
    -0.20877
    -0.17072
    -0.14437
    -0.10339
    -0.07705
     0.00491
    -0.01558
     0.04004
     0.01077
     0.04589
     0.16884
     0.22445
     0.17469
     0.18054
     0.12493
     0.17762
     0.23031
     0.24787
     0.24202
     0.22152
     0.17469
     0.22738
     0.26251
     0.19225
     0.12200
     0.09858
     0.06638
     0.14835
     0.12200
     0.05760
    -0.02729
    -0.04485
    -0.06827
     0.01077
     0.00784
    -0.04778
    -0.16194
    -0.07998
    -0.14437
    -0.12681
    -0.12388
    -0.20584
    -0.20584
    -0.16779
    -0.09461
    -0.09168
    -0.04485
    -0.05070
    -0.01265
    -0.05656
    -0.02143
    -0.02143
     0.04882
     0.05468
     0.01662
     0.08687
     0.08395
     0.15127
     0.04589
     0.07517
     0.07517
     0.04882
     0.04004
     0.07517
     0.00784
     0.00491
    -0.01265
    -0.05070
     0.01955
    -0.00972
    -0.01558
    -0.03021
    -0.09754
    -0.01265
    -0.10339
    -0.09461
    -0.07998
    -0.10047
    -0.10339
    -0.10339
    -0.05656
    -0.10925
    -0.13266
    -0.14437
    -0.09754
    -0.14145
    -0.10339
    -0.15023
    -0.08876
    -0.04192
    -0.07998
    -0.01850
     0.06931
     0.00199
     0.01369
     0.01662
     0.05175
     0.07809
     0.11322
     0.08687
     0.12200
     0.11322
     0.09273
     0.09273
     0.11615
     0.10444
     0.03126
     0.00491
     0.06638
     0.06346
     0.01369
    -0.04192
     0.05468
    -0.04192
     0.05468
     0.02540
     0.23323
     0.39130
     0.68402
     1.07041
     1.75244
     1.53876
     2.01882
     2.45497
     2.69500
     0.23031
    -1.97094
    -1.09864
    -0.80884
    -1.19231
    -2.08217
    -2.48319
    -2.91056
    -2.78762
    -2.82275
    -2.79640
    -3.42575
    -4.16047
    -4.42977
    -4.00240
    -3.24719
    -1.92410
    -0.72981
     0.19518
     0.72793
     1.18457
     1.36020
     1.47729
     1.93978
     2.12420
     2.21494
     2.22372
     2.08321
     1.91051
     1.75537
     1.55925
     1.36313
     1.13481
     0.92698
     0.73378
     0.67231
     0.44985
     0.32105
     0.19811
     0.12493
     0.04882
    -0.05363
    -0.09168
    -0.14437
    -0.19999
    -0.22633
    -0.35806
    -0.35220
    -0.29659
    -0.36098
    -0.34635
    -0.34635
    -0.31122
    -0.33757
    -0.36098
    -0.32586
    -0.23512
    -0.27902
    -0.27902
    -0.23512
    -0.22633
    -0.15315
    -0.19706
    -0.19121
    -0.12681
    -0.07705
    -0.07119
    -0.05948
     0.01369
    -0.00680
    -0.02729
    -0.05948
     0.06053
     0.07224
     0.06053
     0.07224
     0.01077
     0.12785
     0.08687
     0.07224
     0.10444
     0.05175
    -0.00387
     0.05175
     0.06931
     0.03711
    -0.06534
    -0.09168
    -0.06827
    -0.04192
    -0.04485
    -0.02729
    -0.05948
    -0.12388
    -0.00972
     0.01955
     0.06346
     0.09858
     0.00784
    -0.00972
     0.05760
     0.11615
     0.15420
     0.11907
     0.15420
     0.12200
     0.23031
     0.21567
     0.27714
     0.13371
     0.18054
     0.14835
     0.18933
     0.18054
     0.18347
     0.12493
     0.13956
     0.18933
     0.21860
     0.18933
     0.14542
     0.12200
     0.15713
     0.17469
     0.17176
     0.18347
     0.17469
     0.22152
     0.16005
     0.22152
     0.23031
     0.20396
     0.19518
     0.23031
     0.33569
     0.32983
     0.38252
     0.31519
     0.35325
     0.34739
     0.37374
     0.36203
     0.45277
     0.56108
     0.60791
     0.60499
     0.55230
     0.46448
     0.49961
     0.46448
     0.57864
     0.34447
     0.19518
     0.24202
     0.23909
     0.26251
    -0.03899
     0.04297
    -0.14145
    -0.03607
     0.09273
     0.19225
     0.21860
     0.20396
     0.20396
     0.15420
     0.06053
    -0.48685
    -0.70639
    -0.58638
    -0.72396
    -0.70054
    -0.67712
    -0.76494
    -1.01667
    -1.09571
    -1.22743
    -1.39135
    -1.30939
    -1.39135
    -1.30647
    -1.28890
    -1.35037
    -1.03424
    -0.72396
    -0.49856
    -0.19121
    -0.04485
     0.10151
     0.07517
     0.30641
     0.37959
     0.55522
     0.65475
     0.54937
     0.49961
     0.35910
     0.16884
    -0.22633
    -1.07229
    -1.02838
    -0.87324
    -1.22158
    -1.34159
    -1.78945
    -2.07924
    -2.05290
    -1.97679
    -1.83629
    -1.63724
    -1.97679
    -2.07046
    -1.56699
    -1.25378
    -0.81763
    -0.16486
     0.36788
     0.49375
     0.65768
     0.85087
     0.98259
     1.19042
     1.31629
     1.36313
     1.39825
     1.21677
     1.11139
     1.05870
     1.02065
     0.89478
     0.75427
     0.68987
     0.51132
     0.30934
     0.11322
     0.18640
     0.14542
     0.08395
     0.00491
    -0.09168
    -0.17657
    -0.01265
    -0.09754
    -0.01558
     0.00784
    -0.05948
    -0.06534
     0.07517
     0.11322
     0.02540
     0.02540
    -0.02729
     0.05468
     0.04882
     0.06346
     0.03126
     0.00491
     0.00491
     0.00199
     0.07224
     0.08395
     0.02248
     0.03126
     0.07809
     0.06638
     0.11322
     0.09273
     0.08687
     0.15713
     0.20396
     0.18933
     0.28592
     0.26251
     0.24494
     0.15127
     0.14249
     0.20689
     0.25958
     0.21274
     0.20103
     0.13664
     0.20982
     0.18640
     0.23909
     0.22152
     0.18640
     0.15713
     0.20396
     0.15420
     0.13371
     0.16005
     0.12785
     0.23323
     0.23616
     0.24202
     0.24494
     0.24202
     0.31227
     0.31812
     0.32105
     0.36203
     0.34447
     0.37081
     0.35325
     0.32398
     0.34447
     0.34739
     0.17762
     0.16591
     0.08395
    -0.01558
    -0.08583
    -0.12388
     0.00784
     0.02833
     0.35618
     0.74549
     1.33678
     2.14761
     2.77988
     3.37118
     3.35654
     1.75830
    -0.38733
    -1.09571
    -0.95813
    -0.55418
     0.40008
     0.42936
    -0.00680
    -0.24097
    -1.08400
    -2.07924
    -2.97203
    -3.18279
    -3.10376
    -2.47149
    -1.86849
    -1.32696
    -0.74445
    -0.07705
     0.63133
     1.06748
     1.07919
     0.92698
     0.70158
     0.60206
     0.51132
     0.63133
     0.36203
     0.13664
    -0.08290
    -0.32000
    -0.47222
    -0.60394
    -0.70054
    -0.90251
    -0.72981
    -0.61858
    -0.48100
    -0.31708
    -0.17657
    -0.03314
     0.06931
     0.32690
     0.57864
     0.78647
     0.94747
     1.05285
     1.01186
     1.02650
     0.98845
     1.03821
     1.04699
     0.90941
     0.85087
     0.85672
     0.84209
     0.66646
     0.40301
     0.31227
     0.28007
     0.21860
     0.01662
    -0.03899
    -0.02436
    -0.04192
    -0.00387
    -0.41660
    -0.68005
    -0.49856
    -0.46344
    -0.27317
    -0.18243
    -0.06827
    -0.03607
    -0.10925
    -0.14145
    -0.17950
    -0.07119
     0.05760
     0.14249
     0.15713
     0.12785
    -0.03899
    -0.15608
    -0.22633
    -0.16779
    -0.21170
    -0.22341
    -0.27024
    -0.30830
    -0.38440
    -0.34635
    -0.36977
    -0.42246
    -0.33171
    -0.27317
    -0.20292
    -0.22048
    -0.20292
    -0.17365
    -0.05656
    -0.02143
    -0.02729
    -0.06827
    -0.07119
    -0.10632
     0.07809
    -0.06827
    -0.10339
    -0.14437
    -0.13852
    -0.12681
    -0.10047
    -0.05363
    -0.09168
    -0.11803
    -0.18243
    -0.12388
    -0.15315
    -0.17072
    -0.15315
    -0.13852
    -0.19414
    -0.18828
    -0.11217
    -0.14437
    -0.07998
    -0.12974
    -0.11217
    -0.04485
    -0.01265
     0.03419
     0.01662
     0.06931
     0.03126
     0.04589
     0.11029
     0.16298
     0.19518
     0.14249
     0.15127
     0.16298
     0.21274
     0.13956
     0.12200
     0.11907
     0.13078
     0.17762
     0.08980
     0.08980
     0.02248
     0.03126
    -0.03314
     0.04297
    -0.12974
    -0.18535
    -0.29073
    -0.45173
    -0.54247
    -0.47515
    -0.47222
    -0.58345
    -0.74737
    -0.80006
    -0.79421
    -0.75615
    -0.73566
    -0.71225
    -0.63321
    -0.48978
    -0.25561
     0.09858
     0.42350
     0.97674
     1.77586
     2.78574
     3.60242
     4.46594
     5.11871
     4.91088
     3.97125
     2.73012
     0.44692
    -1.44697
    -1.88019
     0.54644
     2.15639
     1.14944
    -0.37269
    -2.02070
    -3.39062
    -4.24243
    -4.69029
    -4.69029
    -4.34196
    -3.62480
    -2.91642
    -2.19926
    -1.51430
    -0.87324
    -0.39318
     0.00491
     0.30349
     0.52888
     0.58450
     0.70451
     0.75427
     0.64011
     0.66353
     0.52010
     0.47034
     0.50546
     0.41765
     0.37081
     0.33569
     0.29763
     0.22152
     0.25958
     0.26836
     0.26543
     0.19811
     0.16884
     0.17762
     0.24494
     0.13371
     0.16005
     0.18640
     0.18054
     0.13664
     0.09273
     0.14835
     0.13956
     0.06931
     0.02540
     0.13664
     0.04882
    -0.06534
    -0.04485
     0.01369
    -0.14145
    -0.14145
    -0.14145
    -0.06534
    -0.12388
     0.03419
    -0.04778
     0.02248
     0.04297
    -0.03607
    -0.20877
    -0.23512
    -0.22633
    -0.11217
     0.01955
     0.06346
     0.01955
     0.00784
    -0.08290
    -0.13852
    -0.15901
    -0.12974
    -0.12096
    -0.17950
    -0.12681
    -0.08290
    -0.08876
    -0.01265
    -0.08583
    -0.11803
    -0.10047
    -0.10925
    -0.05656
    -0.03899
    -0.06534
    -0.13852
    -0.06827
    -0.08876
    -0.02436
    -0.14730
    -0.08876
    -0.12681
    -0.15315
    -0.15023
    -0.11803
    -0.08290
    -0.15315
    -0.13559
     0.00491
     0.01955
     0.03126
    -0.00094
     0.00199
     0.00199
     0.08687
     0.08687
     0.08980
     0.17469
     0.16298
     0.10736
     0.16591
     0.23909
     0.18933
     0.09858
     0.09273
     0.15713
     0.15713
     0.18054
     0.11615
     0.10151
     0.09858
     0.10151
     0.13371
     0.24494
     0.06053
     0.04297
    -0.03021
     0.04589
     0.00199
    -0.01850
    -0.00387
    -0.11217
    -0.08290
    -0.09754
    -0.04192
    -0.11803
    -0.10925
    -0.07412
    -0.14145
    -0.02729
     0.13664
     0.36788
     0.70744
     1.12603
     1.77586
     2.58669
     2.81501
     2.42862
     1.16701
    -0.20584
    -0.51905
    -0.03021
     0.93576
     1.65585
     1.25775
     0.43814
    -0.16194
    -0.80884
    -1.35330
    -1.80409
    -1.51430
    -1.05473
    -0.95813
    -0.80884
    -0.56296
    -0.30244
    -0.03021
     0.25665
     0.30934
     0.56986
     0.66938
     0.83916
     0.90649
     0.79233
     0.80111
     0.63426
     0.48790
     0.43814
     0.27714
     0.10444
     0.10444
    -0.02729
    -0.09168
    -0.16486
    -0.24097
    -0.29951
    -0.33464
    -0.31122
    -0.23219
    -0.23219
    -0.31122
    -0.26439
    -0.15901
    -0.19706
    -0.20292
    -0.23219
    -0.17657
    -0.07705
    -0.07119
    -0.03021
    -0.11217
    -0.11217
    -0.08290
    -0.11217
     0.03711
     0.00491
    -0.07412
    -0.07119
    -0.07412
    -0.00387
    -0.07998
    -0.02143
    -0.02729
    -0.03314
    -0.04485
     0.03711
    -0.01850
    -0.00094
    -0.00972
    -0.01265
    -0.03607
     0.04589
     0.07809
     0.02540
     0.07224
     0.11615
     0.05468
     0.10736
     0.06638
     0.09566
     0.11029
     0.14835
     0.15420
     0.06346
     0.13078
     0.06638
     0.05760
     0.04589
     0.08102
     0.01077
    -0.03607
    -0.02143
    -0.06241
    -0.18243
    -0.17365
    -0.21170
    -0.21463
    -0.23804
    -0.19999
    -0.29366
    -0.26439
    -0.30537
    -0.28488
    -0.26439
    -0.26732
    -0.34928
    -0.20292
    -0.29073
    -0.25268
    -0.18828
    -0.22048
    -0.17365
    -0.14145
    -0.12388
    -0.11217
    -0.17950
    -0.15023
    -0.14145
    -0.10339
    -0.07705
    -0.04485
    -0.08290
    -0.08583
    -0.00972
     0.09273
     0.04004
     0.02833
     0.01077
     0.06346
     0.10736
     0.27129
     0.35618
     0.35618
     0.56693
     0.58157
     0.48790
     0.75135
     0.88014
     0.74256
     1.10846
     1.85782
     2.29397
     2.29104
     2.23543
     2.41984
     1.82562
     0.64889
    -0.57174
    -1.56113
    -2.02070
    -1.92117
    -1.31525
    -1.10742
    -1.31817
    -2.04704
    -2.90178
    -3.92922
    -4.23951
    -3.84141
    -3.45209
    -2.89300
    -2.23438
    -1.64309
    -1.02838
    -0.63029
    -0.12096
     0.13078
     0.52302
     0.58742
     0.69280
     0.72793
     0.73671
     0.70744
     0.65475
     0.59913
     0.51424
     0.43814
     0.36203
     0.32690
     0.19811
     0.18933
     0.14542
     0.17469
     0.12785
     0.21567
     0.25958
     0.22738
     0.12200
     0.20396
     0.21860
     0.16005
     0.15713
     0.14542
     0.18347
     0.08687
     0.11322
     0.12785
     0.08687
     0.01662
    -0.05070
    -0.04192
     0.02248
     0.01077
    -0.08583
    -0.09754
    -0.07119
    -0.03021
    -0.02436
    -0.11803
    -0.10339
    -0.02143
    -0.00387
    -0.00680
     0.01369
     0.03419
     0.01077
    -0.04485
     0.10151
     0.15713
     0.08395
     0.04004
     0.12493
     0.16591
     0.14835
     0.06053
     0.12493
     0.08102
     0.10151
     0.18054
     0.08687
     0.06346
     0.05468
     0.02540
     0.06638
     0.09273
     0.06346
     0.11029
     0.04297
     0.03126
     0.01955
     0.06053
     0.01369
     0.08395
     0.04004
     0.03126
    -0.00680
    -0.05363
    -0.00387
    -0.05656
     0.03126
    -0.02436
    -0.05070
    -0.05070
     0.01077
     0.07517
    -0.05656
     0.04004
    -0.02436
     0.11615
     0.10736
     0.16298
     0.19811
     0.18054
     0.11907
     0.04882
     0.07809
     0.20982
     0.17469
     0.11615
     0.11322
     0.02248
     0.02833
     0.04297
    -0.10339
    -0.08876
    -0.10047
    -0.12096
    -0.16194
    -0.14145
    -0.09168
     0.02833
     0.02248
     0.15713
     0.22152
     0.17469
     0.21274
     0.51132
     0.54937
     0.74549
     0.88600
     0.90063
     0.81282
     0.90649
     1.20213
     1.19920
     1.00016
     0.64889
     0.41765
     0.65182
     0.59913
     0.31812
    -0.09754
    -0.62736
    -1.43819
    -1.66651
    -1.68993
    -1.76896
    -1.90361
    -2.15828
    -1.64602
    -1.19816
    -1.37672
    -1.66651
    -1.64602
    -1.49966
    -1.28012
    -1.05180
    -0.93764
    -0.31708
    -0.32586
    -0.59223
    -0.72688
    -0.56882
    -0.37269
    -0.43416
    -0.52783
    -0.58638
    -0.77372
    -1.02253
    -1.21280
    -1.11913
    -0.83519
    -0.73566
    -0.77957
    -0.61272
    -0.34342
    -0.18535
    -0.11803
    -0.00680
     0.16591
     0.32690
     0.37667
     0.42350
     0.51717
     0.73671
     0.76891
     0.66060
     0.57864
     0.54937
     0.84794
     1.02943
     1.07041
     0.99723
     0.88600
     0.78062
     0.78354
     0.83916
     0.74549
     0.76305
     0.83038
     0.84794
     0.74256
     0.66938
     0.60499
     0.59328
     0.54644
     0.51132
     0.51424
     0.60499
     0.49375
     0.38252
     0.42936
     0.51424
     0.46448
     0.37374
     0.29470
     0.29763
     0.27129
     0.30641
     0.18933
     0.12785
     0.30056
     0.29763
     0.11615
     0.17469
     0.22152
     0.17469
     0.26836
     0.20103
     0.14249
     0.28007
     0.23323
     0.24787
     0.21860
     0.24787
     0.24494
     0.26251
     0.26543
     0.25665
     0.25665
     0.20396
     0.16591
     0.19811
     0.14249
     0.18640
     0.17176
     0.15127
     0.15420
     0.04882
     0.04004
     0.16298
     0.14249
     0.18054
     0.13664
     0.04297
     0.04589
     0.12200
     0.15713
     0.17469
     0.12785
     0.08395
     0.14542
     0.30934
     0.39716
     0.19811
     0.12200
     0.25372
     0.25080
     0.18640
     0.26543
     0.14542
     0.06346
     0.04589
     0.06053
     0.01662
    -0.01265
    -0.23804
    -0.24390
    -0.04192
     0.30349
     0.59035
     1.27238
     1.86953
     2.33788
     2.17981
     1.81977
     1.45387
     1.14944
     0.70158
     0.41472
    -0.23512
     0.03419
    -0.11803
    -0.39026
    -0.82055
    -1.60504
    -2.72615
    -3.32915
    -3.27646
    -3.25597
    -3.44038
    -3.15645
    -2.82275
    -2.65004
    -2.14950
    -1.70749
    -1.35330
    -1.33281
    -1.09278
    -0.47222
    -0.04192
     0.18347
     0.18933
     0.18933
     0.09566
     0.04004
    -0.04192
    -0.07998
     0.01955
    -0.04485
    -0.03899
     0.02540
     0.06346
     0.11029
     0.13664
     0.10444
     0.19518
     0.30934
     0.28300
     0.28300
     0.24202
     0.32105
     0.31812
     0.35618
     0.31812
     0.22445
     0.17176
     0.16884
     0.23909
     0.30641
     0.24494
     0.17176
     0.17762
     0.24202
     0.23323
     0.25665
     0.23909
     0.29470
     0.30641
     0.31227
     0.34447
     0.35325
     0.21567
     0.32690
     0.40301
     0.38545
     0.35618
     0.30641
     0.25080
     0.29763
     0.28300
     0.36203
     0.28007
     0.20982
     0.19225
     0.14542
     0.18347
     0.21860
     0.13371
     0.18640
     0.17176
     0.32983
     0.38252
     0.32690
     0.32105
     0.34739
     0.18640
     0.23616
     0.26543
     0.46155
     0.48790
     0.50839
     0.52595
     0.35910
     0.19811
     0.20982
     0.26836
     0.29178
     0.24202
     0.16591
     0.12200
     0.14835
     0.14542
     0.16884
     0.18054
     0.23031
     0.23031
     0.20396
     0.21274
     0.27714
     0.20982
     0.18054
     0.19225
     0.29470
     0.25665
     0.29470
     0.28300
     0.23616
     0.24494
     0.25665
     0.23616
     0.22738
     0.13956
     0.20689
     0.17469
     0.23909
     0.21860
     0.27129
     0.14835
     0.18054
     0.20982
     0.02833
    -0.05948
    -0.03607
     0.10736
     0.26836
     0.50253
     0.61962
     0.79818
     1.46558
     2.51351
     3.49119
     3.66097
     2.81208
     0.72207
    -1.25670
    -1.50844
    -1.11913
     0.00199
     0.20396
    -0.10339
    -0.76786
    -1.96508
    -2.99252
    -3.76530
    -4.25707
    -4.49417
    -4.13998
    -3.51942
    -3.20914
    -2.78177
    -2.24902
    -1.78945
    -1.21865
    -0.74152
    -0.50442
    -0.23512
    -0.07119
     0.14835
     0.28885
     0.28885
     0.32983
     0.19811
     0.19225
     0.30056
     0.30056
     0.27421
     0.15713
     0.09273
     0.13664
     0.19811
     0.11029
     0.15713
     0.17176
     0.25958
     0.27129
     0.24202
     0.21274
     0.13956
     0.07809
     0.21567
     0.13664
     0.11907
     0.13371
     0.16298
     0.01662
     0.12493
     0.07809
     0.02540
     0.03419
     0.07517
     0.06638
     0.12200
     0.06346
     0.02833
    -0.00680
     0.02248
     0.04297
     0.02248
    -0.03021
    -0.02436
    -0.03314
    -0.17657
    -0.12681
    -0.15901
    -0.13559
    -0.18535
    -0.20292
    -0.22633
    -0.21463
    -0.19706
    -0.25561
    -0.19706
    -0.20292
    -0.12096
    -0.06534
    -0.07412
    -0.05948
    -0.06827
    -0.05656
     0.04882
     0.01955
     0.13078
     0.14835
     0.18347
     0.24787
     0.15127
     0.17176
     0.21274
     0.18054
     0.30641
     0.22445
     0.27421
     0.22445
     0.25080
     0.21567
     0.26251
     0.27129
     0.30934
     0.25958
     0.23909
     0.26836
     0.20982
     0.29470
     0.21860
     0.19811
     0.28300
     0.24494
     0.20982
     0.18347
     0.27421
     0.21274
     0.21567
     0.22152
     0.20396
     0.25665
     0.24787
     0.26543
     0.25665
     0.22152
     0.17762
     0.27714
     0.24494
     0.26836
     0.11029
     0.04589
     0.01369
    -0.01850
    -0.17072
    -0.09461
     0.00491
     0.31227
     0.80403
     1.36313
     1.81391
     2.16225
     1.97198
     2.02174
     2.13298
     2.48131
     3.04626
     3.60535
     3.64340
     3.41801
     3.28336
     3.35947
     2.53107
     0.75427
    -0.51320
    -1.25670
    -1.52015
    -2.01484
    -2.38367
    -2.83738
    -2.53881
    -2.66468
    -3.28232
    -3.73896
    -3.90873
    -3.77994
    -3.41989
    -2.65883
    -1.84507
    -1.18645
    -0.60394
    -0.02143
     0.30641
     0.57279
     0.69573
     0.73671
     0.76891
     0.78354
     0.80403
     0.82453
     0.67817
     0.52595
     0.43521
     0.35618
     0.25665
     0.19518
     0.11907
     0.26836
     0.16884
     0.15127
     0.09566
    -0.02436
    -0.01850
    -0.17072
     0.01955
     0.17762
     0.17176
     0.11029
     0.02248
    -0.02436
     0.06638
     0.10444
     0.16005
     0.19811
     0.10736
     0.12493
     0.15420
     0.23031
     0.14249
     0.12493
     0.15420
    -0.03314
    -0.19999
    -0.17950
    -0.14730
    -0.26439
    -0.38733
    -0.44002
    -0.49856
    -0.52783
    -0.55418
    -0.53954
    -0.52198
    -0.59516
    -0.54540
    -0.48685
    -0.41367
    -0.50442
    -0.40489
    -0.35220
    -0.22926
    -0.28781
    -0.25268
    -0.29951
    -0.24097
    -0.21463
    -0.24390
    -0.17950
    -0.19121
    -0.33171
    -0.24390
    -0.34049
    -0.26439
    -0.24390
    -0.15023
    -0.18535
    -0.15608
    -0.22341
    -0.16194
    -0.09168
    -0.03899
     0.06053
     0.00199
     0.04004
     0.12200
     0.11615
     0.08102
     0.14542
     0.25665
     0.04297
     0.18054
     0.24787
     0.18640
     0.15420
     0.10736
     0.20103
     0.13078
     0.15127
     0.18054
     0.17176
     0.20396
     0.14542
     0.13664
     0.22152
     0.15713
     0.07809
     0.11029
     0.16884
     0.15713
     0.10151
     0.12200
     0.11615
     0.04589
     0.06638
     0.18054
     0.15713
     0.08980
     0.08102
     0.08687
    -0.01558
     0.06931
    -0.04192
     0.05175
    -0.03899
    -0.07119
    -0.06827
    -0.02729
    -0.10047
    -0.13852
    -0.08876
    -0.08290
    -0.05948
     0.24787
     0.23909
     0.56401
     0.81867
     1.47436
     2.04223
     1.91637
     1.76415
     2.71256
     3.81611
     3.51754
     3.25702
     0.87136
    -2.11730
    -3.57503
    -1.51722
     0.66353
     1.16408
    -0.39318
    -1.94459
    -3.26183
    -4.02289
    -4.53222
    -4.49417
    -4.15754
    -4.03753
    -3.33793
    -2.32513
    -1.66651
    -1.19523
    -0.80299
    -0.39026
    -0.13559
     0.12493
     0.35032
     0.58450
     0.59913
     0.86258
     0.87136
     0.79818
     0.78940
     0.74256
     0.69866
     0.57279
     0.49961
     0.45277
     0.42936
     0.36203
     0.32398
     0.25372
     0.30056
     0.23909
     0.13078
     0.21860
     0.19811
     0.18640
     0.15713
     0.19225
     0.28592
     0.18933
     0.14249
    -0.01850
     0.12493
     0.17762
     0.12785
     0.10736
     0.03419
    -0.02729
    -0.05656
     0.02540
     0.16005
     0.08395
    -0.05363
     0.00491
     0.00784
     0.00199
    -0.04192
    -0.05656
     0.04882
    -0.03607
    -0.17072
    -0.00094
     0.09858
    -0.10047
    -0.22926
    -0.09754
     0.02248
    -0.10047
    -0.12681
    -0.15608
    -0.18828
    -0.11217
    -0.14437
    -0.10925
    -0.16194
    -0.13266
    -0.10339
    -0.28195
    -0.24682
    -0.28781
    -0.26146
    -0.26732
    -0.26439
    -0.17657
    -0.29951
    -0.35220
    -0.23512
    -0.24975
    -0.25561
    -0.29951
    -0.27317
    -0.17950
    -0.11510
    -0.19121
    -0.13559
    -0.08876
    -0.12388
    -0.24682
    -0.27024
    -0.13852
     0.11322
     0.09858
     0.08102
    -0.12974
    -0.23512
    -0.11510
    -0.10047
     0.04589
     0.06346
     0.07517
    -0.01265
    -0.03314
     0.05468
     0.01077
     0.03126
     0.04589
     0.02833
    -0.03021
    -0.00680
     0.16884
     0.12785
    -0.06534
    -0.02729
     0.14542
     0.07517
     0.02540
     0.10444
     0.03711
     0.04589
    -0.02143
     0.09566
     0.20396
     0.05760
    -0.01558
     0.12200
     0.34739
     0.53473
     0.64889
     0.77476
     1.13481
     1.55339
     1.87831
     2.29983
     2.59254
     2.69207
     2.90575
     2.95552
     2.80623
     2.21787
     1.19628
     1.11724
     1.41582
     2.01004
     2.41691
     1.29287
     0.15127
     0.13078
     0.16298
    -0.11803
    -0.39904
    -0.89959
    -0.97569
    -0.85861
    -0.75030
    -0.36391
    -0.14145
    -0.12974
    -0.03314
     0.09273
     0.08395
     0.10444
    -0.00387
    -0.17950
    -0.35220
    -0.36391
    -0.39611
    -0.24975
    -0.19121
    -0.40782
    -0.45465
    -0.45173
    -0.40197
    -0.49564
    -0.51613
    -0.51027
    -0.53076
    -0.58931
    -0.63907
    -0.40197
    -0.32586
    -0.22341
    -0.22926
    -0.12974
    -0.07998
    -0.15023
    -0.00680
     0.11322
     0.13078
    -0.11217
    -0.22633
    -0.23219
    -0.15608
    -0.15608
    -0.16779
    -0.20584
    -0.25268
    -0.36391
    -0.38440
    -0.44002
    -0.48100
    -0.46636
    -0.46929
    -0.34049
    -0.24097
    -0.28488
    -0.23512
    -0.21170
    -0.13559
    -0.06534
    -0.06534
     0.00784
     0.08980
     0.12785
     0.10736
     0.08395
     0.08102
     0.12200
     0.11907
     0.18054
     0.22152
     0.13956
     0.11322
     0.09273
     0.17762
     0.18347
     0.08980
     0.11322
     0.07517
     0.06053
     0.10736
     0.11907
     0.07809
     0.05175
     0.01955
    -0.00094
     0.06053
    -0.02143
    -0.00094
     0.02540
    -0.01850
     0.03419
    -0.00094
    -0.04485
    -0.06534
    -0.01265
    -0.03607
    -0.07705
    -0.07119
    -0.06241
    -0.07705
    -0.15901
    -0.06241
    -0.07705
    -0.18828
    -0.16486
    -0.22341
    -0.15315
    -0.13266
    -0.21755
    -0.24390
    -0.19999
    -0.24097
    -0.16486
    -0.05070
    -0.12388
    -0.15901
    -0.24390
    -0.17657
    -0.36391
    -0.42246
    -0.34635
    -0.36977
    -0.10632
     0.07224
    -0.13852
    -0.23219
    -0.07705
    -0.30830
    -0.22633
     0.02833
     0.19225
     0.38545
     0.57279
     0.80696
     1.04992
     1.31922
     1.28702
     1.36898
     1.36313
     1.45972
     1.47436
     1.41874
     1.16115
     1.04699
     0.95918
     1.02650
     0.82453
     0.60791
     0.13956
    -0.10339
    -0.17950
    -0.29366
    -0.55711
    -0.54247
    -0.45465
    -0.61272
    -0.37855
    -0.22341
    -0.16194
    -0.06241
     0.00784
     0.18933
     0.35618
     0.46741
     0.49961
     0.50839
     0.72500
     0.76013
     0.72793
     0.72500
     0.66938
     0.58157
     0.40008
     0.30349
     0.08687
     0.06638
     0.06931
    -0.02436
    -0.23512
    -0.24097
    -0.49856
    -0.63029
    -0.53076
    -0.53954
    -0.90251
    -1.07815
    -1.02253
    -0.86739
    -0.87910
    -0.84690
    -0.86446
    -0.80884
    -0.62443
    -0.58052
    -0.42538
    -0.27024
    -0.09461
     0.02248
     0.22152
     0.27421
     0.36788
     0.41765
     0.57279
     0.67524
     0.53766
     0.35618
    -0.04192
    -0.38440
    -0.80299
    -0.94349
    -1.07522
    -1.37379
    -1.56991
    -1.81287
    -1.89776
    -1.97679
    -2.04119
    -2.22267
    -2.25780
    -2.19926
    -2.04412
    -1.84507
    -1.65187
    -1.37379
    -1.10742
    -0.92300
    -0.78835
    -0.60394
    -0.43124
    -0.26439
    -0.30537
    -0.22633
    -0.19999
    -0.22341
    -0.18828
    -0.10632
    -0.09461
    -0.11510
    -0.12974
    -0.15608
    -0.05070
    -0.06241
    -0.06534
    -0.07119
    -0.07412
    -0.01558
    -0.21170
    -0.13559
    -0.09754
    -0.15315
    -0.17365
    -0.08876
    -0.14145
    -0.13266
    -0.18243
    -0.10925
    -0.16194
    -0.08876
    -0.08876
    -0.09461
    -0.04192
     0.01077
    -0.07119
    -0.05948
     0.01662
     0.07809
     0.05468
     0.02540
     0.03711
     0.01077
     0.15127
    -0.01558
     0.08980
     0.02540
     0.04882
     0.04297
     0.01662
     0.13078
     0.09566
    -0.02143
     0.05760
     0.06346
     0.04589
     0.05468
     0.06931
     0.08980
     0.05760
     0.04297
     0.10444
     0.15127
     0.10444
     0.07224
     0.03419
    -0.00680
     0.03126
     0.00491
     0.06638
     0.07517
     0.11029
     0.07517
     0.08687
     0.09273
     0.08395
     0.06053
     0.07224
     0.11322
     0.22152
     0.37667
     0.45570
     0.36496
     0.34739
     0.36203
     0.42350
     0.49961
     0.46741
     0.47619
     0.52595
     0.52888
     0.47034
     0.39423
     0.34154
     0.25665
     0.24787
     0.24202
     0.17176
     0.04297
     0.05175
     0.14542
     0.79525
     2.19152
     3.60828
     3.81318
     3.29507
     1.11724
     0.62548
     0.38252
     0.62255
     1.30458
     1.15822
     0.94454
     1.06748
     0.74256
    -0.06241
    -0.85861
    -1.38550
    -1.79531
    -2.08802
    -2.05290
    -1.66066
    -1.19816
    -1.28598
    -1.02546
    -0.51613
     0.32983
     0.79525
     1.33678
     1.37776
     1.16701
     1.19628
     1.30458
     1.52705
     1.84026
     1.96905
     2.03931
     2.01004
     1.58559
     0.34739
    -0.60394
    -1.41477
    -1.95337
    -1.71334
    -1.06936
    -0.97569
    -1.47917
    -2.48319
    -3.29110
    -3.55454
    -3.56040
    -3.32037
    -3.01009
    -2.75250
    -2.26073
    -1.99435
    -1.75140
    -1.56699
    -1.28012
    -0.91422
    -0.71810
    -0.45173
    -0.35806
    -0.27610
    -0.21463
    -0.03607
    -0.03314
     0.04004
     0.02833
    -0.01850
    -0.02143
     0.05468
     0.09273
     0.11322
     0.09273
     0.11029
     0.04589
     0.06346
     0.10151
     0.09858
     0.05175
    -0.03607
    -0.04192
    -0.01558
    -0.02436
    -0.05656
    -0.07119
    -0.07998
     0.01369
    -0.07119
    -0.07998
    -0.04485
    -0.01558
     0.04589
     0.16005
     0.10444
     0.06053
     0.11615
     0.12493
     0.20982
     0.20689
     0.22738
     0.21274
     0.21567
     0.22738
     0.25665
     0.17762
     0.21567
     0.21860
     0.20103
     0.25665
     0.23909
     0.06053
     0.13664
     0.08980
     0.11322
     0.12493
     0.14249
     0.05760
     0.08102
     0.10151
     0.02833
     0.01077
    -0.01850
    -0.03899
     0.00784
     0.08687
     0.06053
     0.06931
     0.01369
     0.00199
    -0.07998
     0.03419
     0.08102
     0.03711
     0.07517
     0.10151
     0.16884
     0.10151
     0.03419
     0.06638
     0.05175
     0.15713
     0.22445
     0.26543
     0.13956
     0.18640
     0.15420
     0.17469
     0.24494
     0.17469
     0.09273
     0.11907
     0.19811
     0.22445
     0.37081
     0.26836
     0.20982
     0.18933
     0.20689
     0.26251
     0.28007
     0.41765
     0.44399
     0.49375
     0.67231
     0.84794
     0.95918
     1.14066
     1.37191
     1.49192
     1.32507
     1.12310
     0.89770
     0.61962
     0.49668
     0.37374
     0.27129
    -0.09461
    -0.52198
    -1.07522
    -1.38550
    -1.60211
    -1.59918
    -2.03533
    -2.19926
    -2.31342
    -2.60614
    -2.47441
    -2.02070
    -1.78067
    -1.54064
    -0.94935
    -0.30537
     0.52888
     1.22555
     1.63243
     1.88709
     2.60718
     2.01882
     0.88600
     0.10151
     1.21969
     2.19737
     2.42862
     1.78171
     1.26946
     0.40008
    -0.24097
    -0.94057
    -1.58455
    -1.95045
    -2.07046
    -2.09973
    -1.93288
    -1.69578
    -1.79823
    -1.92410
    -1.68700
    -1.59040
    -1.42355
    -1.23036
    -1.00204
    -0.85861
    -0.65078
    -0.36098
    -0.16779
     0.07517
     0.11322
     0.23323
     0.20689
     0.22445
     0.23616
     0.21567
     0.07224
    -0.04778
     0.01077
    -0.09754
    -0.24390
    -0.45758
    -0.46344
    -0.40782
    -0.36098
    -0.43709
    -0.41660
    -0.41367
    -0.42831
    -0.44002
    -0.46929
    -0.39026
    -0.25268
    -0.20877
    -0.16486
    -0.05070
     0.04004
     0.10444
     0.14249
     0.20689
     0.19518
     0.20396
     0.30056
     0.23031
     0.33569
     0.34447
     0.33861
     0.26543
     0.29178
     0.30934
     0.29763
     0.30056
     0.25372
     0.23909
     0.19811
     0.18347
     0.15420
     0.15127
     0.14542
     0.12493
     0.10444
     0.18933
     0.10444
     0.11907
     0.11029
     0.20103
     0.43814
     0.42643
     0.21567
     0.26251
     0.31812
     0.43228
     0.51132
     0.38837
     0.47034
     0.50253
     0.52595
     0.46741
     0.30641
     0.36203
     0.31227
     0.37959
     0.28007
     0.21567
     0.14249
     0.02833
     0.09566
     0.11907
     0.17176
     0.07224
    -0.04485
    -0.08290
    -0.05363
    -0.03607
     0.06053
    -0.00387
     0.01077
    -0.07705
    -0.01850
     0.15127
     0.22152
     0.33569
     0.40301
     0.42643
     0.49083
     0.45277
     0.54644
     0.86551
     1.03821
     2.03053
     3.48241
     4.60059
     4.89917
     4.53912
     3.50875
     2.95844
     2.80037
     3.07553
     3.16335
     3.60535
     3.66389
     3.35654
     2.83843
     2.03638
     1.23726
     0.46155
     0.01662
    -0.22341
    -0.34635
    -0.38440
    -0.40489
    -0.22048
     0.06346
     0.44106
     0.57864
     0.65182
     0.36788
     0.00199
    -0.48100
    -0.67419
    -0.65663
    -0.36391
    -0.29951
    -0.33464
    -0.46636
    -0.87032
    -1.31525
    -1.49966
    -1.23621
    -0.58345
    -0.05948
     0.29763
     0.45277
     0.60206
     0.71915
     0.69866
     0.45570
     0.32983
     0.39423
     0.12785
    -0.14145
    -0.31415
    -0.59809
    -0.78543
    -1.41770
    -2.18755
    -2.61784
    -2.56223
    -2.66468
    -2.63834
    -2.65297
    -2.60321
    -2.48319
    -2.29000
    -1.94752
    -1.68115
    -1.42063
    -1.26256
    -1.01667
    -0.82055
    -0.70054
    -0.58931
    -0.49856
    -0.44002
    -0.40489
    -0.42538
    -0.37562
    -0.39611
    -0.29659
    -0.31415
    -0.42246
    -0.40489
    -0.35513
    -0.32293
    -0.28488
    -0.26732
    -0.27024
    -0.28781
    -0.19414
    -0.19999
    -0.19999
    -0.27902
    -0.24682
    -0.13559
    -0.17657
    -0.15608
    -0.19999
    -0.20584
    -0.12388
    -0.13852
    -0.12681
    -0.08583
     0.00784
    -0.00680
     0.06931
     0.07517
     0.07517
     0.11907
     0.12785
     0.13664
     0.23616
     0.16884
     0.10151
     0.17176
     0.23616
     0.20103
     0.20982
     0.16591
     0.11029
     0.06346
     0.09858
     0.11907
     0.04004
     0.05175
     0.06638
     0.03711
     0.00491
     0.03711
    -0.05070
    -0.03021
    -0.05363
     0.04004
     0.05760
     0.04297
    -0.03899
    -0.09168
    -0.11803
    -0.13559
    -0.11217
    -0.02436
     0.08395
     0.05760
     0.05175
    -0.02729
    -0.07998
    -0.13852
    -0.02729
     0.07517
     0.00784
     0.02833
    -0.03607
    -0.00972
    -0.03021
    -0.10925
    -0.04485
    -0.04192
    -0.07705
    -0.00680
     0.21274
     0.49375
     0.72500
     1.05285
     1.55632
     2.07443
     2.20030
     1.98369
     1.14652
     0.14542
    -0.76201
    -0.86153
     0.63426
     1.48314
     1.16115
     0.40886
    -0.17365
    -0.06241
     0.23616
    -0.05656
     0.06346
    -0.56882
    -1.60504
    -2.51832
    -2.24317
    -1.73969
    -1.16596
    -0.28195
     0.02248
    -0.16194
    -0.70639
    -1.30061
    -1.62553
    -1.64895
    -1.56406
    -1.31525
    -0.99033
    -0.57760
    -0.27902
     0.05175
     0.37667
     0.67231
     0.74256
     0.79818
     0.82160
     0.88892
     0.91819
     0.99430
     0.93576
     0.80403
     0.79525
     0.71915
     0.64597
     0.64889
     0.62548
     0.57571
     0.54937
     0.56108
     0.54059
     0.42350
     0.29763
     0.44692
     0.42057
     0.46155
     0.40301
     0.31812
     0.26543
     0.43814
     0.36788
     0.24202
     0.23323
     0.09566
     0.12785
     0.17762
     0.08395
     0.02248
    -0.03899
    -0.09168
    -0.08290
    -0.12388
    -0.21755
    -0.20877
    -0.29366
    -0.20877
    -0.18243
    -0.27610
    -0.27902
    -0.28781
    -0.30244
    -0.23219
    -0.14730
    -0.18243
    -0.32293
    -0.31708
    -0.34928
    -0.28781
    -0.19706
    -0.16486
    -0.16486
    -0.18828
    -0.19121
    -0.21755
    -0.17657
    -0.10047
    -0.18828
    -0.15608
    -0.15901
    -0.10339
    -0.10047
    -0.13266
    -0.13852
    -0.11217
    -0.10632
    -0.12096
    -0.13559
    -0.18828
    -0.14145
    -0.18535
    -0.12974
    -0.11510
    -0.16194
    -0.14437
    -0.11803
    -0.15023
    -0.17072
    -0.21170
    -0.18828
    -0.17950
    -0.20292
    -0.11510
    -0.17657
    -0.21170
    -0.15315
    -0.06241
    -0.03607
     0.03711
     0.04882
    -0.02729
     0.05175
     0.02248
     0.01662
    -0.01850
    -0.01265
     0.01369
     0.09273
     0.02833
     0.00491
    -0.05070
    -0.08876
    -0.09754
    -0.20877
    -0.20292
    -0.19999
    -0.26146
    -0.33171
    -0.32879
    -0.32586
    -0.31415
    -0.41953
    -0.37855
    -0.34342
    -0.21463
    -0.19999
    -0.32000
    -0.22341
    -0.16486
    -0.16779
     0.14249
     0.28885
     0.52888
     0.97674
     1.31629
     1.54169
     1.79635
     1.99247
     1.84611
     1.45680
     1.55925
     1.94856
     2.09492
     2.03345
     1.95442
     1.38654
     0.80111
    -0.06827
    -1.50551
    -2.02655
    -2.02655
    -2.19048
    -2.38367
    -2.71444
    -3.01887
    -3.07449
    -3.50771
    -3.89995
    -3.85312
    -3.59552
    -3.21206
    -2.88715
    -2.38952
    -1.94166
    -1.55528
    -1.25085
    -0.87032
    -0.63029
    -0.44295
    -0.24097
    -0.20877
    -0.13266
    -0.04192
     0.05760
     0.11907
     0.16005
     0.13371
     0.16591
     0.20103
     0.26251
     0.30641
     0.29763
     0.25665
     0.25958
     0.28300
     0.32105
     0.40301
     0.39130
     0.40594
     0.49961
     0.47619
     0.42350
     0.45277
     0.39130
     0.45570
     0.54059
     0.52302
     0.43521
     0.36496
     0.33276
     0.41765
     0.40008
     0.39130
     0.31519
     0.25372
     0.33569
     0.29178
     0.29763
     0.26543
     0.23616
     0.21567
     0.26251
     0.34447
     0.33861
     0.25372
     0.29178
     0.34739
     0.29470
     0.33276
     0.19518
     0.21274
     0.23616
     0.26543
     0.19225
     0.18054
     0.13956
     0.08395
     0.06638
     0.03711
     0.06346
     0.00784
    -0.06534
    -0.10632
    -0.08876
    -0.02729
    -0.03899
     0.00784
    -0.03899
    -0.04192
    -0.05070
    -0.00094
    -0.00094
     0.07224
     0.01077
    -0.03314
     0.02248
    -0.00680
     0.04589
     0.01955
     0.07517
     0.04297
     0.04004
     0.11322
     0.04297
     0.05760
     0.03711
     0.06346
     0.01662
     0.04589
    -0.00387
     0.11322
     0.08687
     0.14542
     0.21567
     0.16591
     0.11907
     0.09858
     0.14542
     0.17469
     0.16884
     0.17176
     0.17176
     0.13371
     0.15713
     0.15713
     0.10444
     0.12493
     0.17762
     0.13371
     0.06931
     0.08395
     0.08395
     0.11322
     0.00491
     0.05468
     0.05760
     0.08687
     0.06931
     0.06638
    -0.02143
     0.00784
    -0.06241
    -0.01265
    -0.05656
    -0.12681
    -0.10925
    -0.02436
    -0.08876
    -0.15023
    -0.10925
    -0.18535
    -0.12096
    -0.08290
     0.09858
     0.26251
     0.53473
     1.04992
     1.51827
     1.97784
     2.76232
     3.79269
     4.13224
     3.51461
     2.43155
     1.33678
     1.07626
     1.07919
     1.20506
     0.73964
     0.04297
    -0.61565
    -1.04595
    -1.44404
    -2.07339
    -2.71737
    -3.24426
    -3.51942
    -3.63651
    -3.52527
    -3.16816
    -2.60321
    -1.92703
    -1.32696
    -0.81470
    -0.31415
     0.08395
     0.32983
     0.33861
     0.52010
     0.72793
     0.77184
     0.78354
     0.79525
     0.68695
     0.63719
     0.62255
     0.66938
     0.60499
     0.49961
     0.42936
     0.41472
     0.41765
     0.32983
     0.23909
     0.12785
     0.09566
     0.09566
     0.02833
     0.02833
     0.00199
    -0.13559
    -0.13852
    -0.17365
    -0.20292
    -0.24097
    -0.22926
    -0.27024
    -0.24390
    -0.28488
    -0.25853
    -0.27317
    -0.24975
    -0.30537
    -0.28781
    -0.24390
    -0.20292
    -0.19121
    -0.17365
    -0.12681
    -0.08876
    -0.14730
    -0.05363
    -0.04192
     0.01369
     0.04297
    -0.03021
    -0.01265
     0.06638
     0.06638
    -0.02729
     0.08980
     0.08395
     0.11029
     0.04882
     0.12493
     0.12493
     0.02833
     0.06931
     0.06638
     0.13371
     0.15713
     0.08687
     0.09273
     0.11322
     0.08687
     0.10444
     0.08395
     0.09858
     0.08102
     0.06638
     0.05175
     0.11029
    -0.00387
    -0.02143
    -0.00094
    -0.02143
    -0.01558
    -0.01558
    -0.03607
    -0.07119
    -0.07119
    -0.15315
    -0.18243
    -0.08876
    -0.14730
    -0.16486
    -0.16194
    -0.17950
    -0.20584
    -0.27317
    -0.24682
    -0.20877
    -0.24682
    -0.22926
    -0.23219
    -0.24975
    -0.23219
    -0.17365
    -0.21170
    -0.17072
    -0.13852
    -0.17657
    -0.06241
    -0.04485
    -0.10047
    -0.13266
    -0.09168
    -0.10339
     0.01369
    -0.00094
    -0.05948
    -0.03314
    -0.00387
    -0.00387
    -0.00972
     0.00199
     0.03711
     0.02540
    -0.02729
     0.02540
     0.07224
     0.05468
     0.04297
     0.03711
    -0.00094
     0.07224
     0.10444
     0.07809
     0.02248
     0.08395
    -0.00094
     0.08687
     0.02833
     0.04004
    -0.02436
    -0.03314
     0.04589
    -0.00972
    -0.03899
    -0.01265
     0.00491
     0.06638
     0.07224
     0.11322
     0.18347
     0.13371
     0.13956
     0.22445
     0.47034
     0.70744
     0.90941
     1.04406
     1.28117
     1.62950
     1.97491
     2.20323
     2.18274
     2.47838
     2.47253
     1.84611
     1.24604
     0.75720
     0.50839
     0.37667
     0.28885
     0.05468
    -0.59516
    -1.30061
    -1.91532
    -2.45100
    -2.87251
    -3.12132
    -3.01594
    -2.85495
    -2.72322
    -2.62077
    -2.31927
    -2.07924
    -1.74262
    -1.40306
    -1.01667
    -0.67127
    -0.33171
    -0.08876
     0.11029
     0.34154
     0.46155
     0.46448
     0.51424
     0.54352
     0.57864
     0.59328
     0.52888
     0.46741
     0.42643
     0.36203
     0.32105
     0.31812
     0.28007
     0.24787
     0.22738
     0.21860
     0.25958
     0.12200
     0.12493
     0.12493
     0.10736
     0.12200
     0.09858
     0.05175
     0.06638
     0.06638
     0.02833
     0.07809
     0.11615
     0.05760
     0.07809
     0.09273
     0.08102
     0.06638
     0.01662
     0.01955
     0.04589
     0.07224
     0.08980
     0.11615
     0.12493
     0.06053
     0.04297
     0.11322
     0.11907
     0.05468
     0.08980
     0.11322
     0.13664
     0.20982
     0.16884
     0.11615
     0.12785
     0.10736
     0.12785
     0.12785
     0.04882
     0.07809
     0.01369
     0.02833
     0.08687
     0.04297
    -0.02436
    -0.02143
     0.01955
    -0.00387
    -0.03607
    -0.06827
    -0.09754
    -0.05363
    -0.00387
     0.00784
    -0.05070
    -0.01265
    -0.03314
    -0.05948
     0.01662
    -0.01850
    -0.02436
    -0.05070
    -0.01850
    -0.00387
    -0.07119
    -0.05363
    -0.00094
    -0.02729
     0.01955
     0.04297
    -0.03607
    -0.02436
    -0.01558
    -0.00094
     0.00491
     0.06931
     0.00199
     0.02540
    -0.02729
     0.05175
     0.02248
     0.03126
     0.03711
    -0.02436
     0.03711
     0.00784
     0.00199
    -0.03314
    -0.00094
    -0.06827
    -0.10632
    -0.05656
    -0.05070
    -0.12388
    -0.11803
    -0.14145
    -0.13852
    -0.17072
    -0.26732
    -0.24682
    -0.19999
    -0.17950
    -0.23512
    -0.26439
    -0.22926
    -0.27902
    -0.29366
    -0.20292
    -0.21755
    -0.31708
    -0.30537
    -0.23804
    -0.24097
    -0.28488
    -0.26732
    -0.27610
    -0.37855
    -0.27610
    -0.24975
    -0.27610
    -0.29366
    -0.36977
    -0.29659
    -0.28488
    -0.29366
    -0.37855
    -0.39026
    -0.48393
    -0.53369
    -0.32293
    -0.38440
    -0.37855
    -0.34342
    -0.07412
     0.36788
     1.20799
     2.35252
     3.43850
     4.71183
     6.08760
     6.08760
     6.08760
     6.08760
     6.00857
     3.99759
     1.87246
     0.73086
     0.68109
     2.04516
     3.38288
     2.35252
     0.39716
    -2.36611
    -5.10010
    -5.89922
    -5.89922
    -5.89922
    -5.89922
    -5.89922
    -5.61821
    -4.60833
    -3.75652
    -2.98374
    -2.29585
    -1.66066
    -1.26549
    -0.76201
    -0.56003
    -0.47515
    -0.34342
    -0.32293
    -0.28195
    -0.26146
    -0.22341
    -0.24975
    -0.24975
    -0.19706
    -0.21755
    -0.17657
    -0.20292
    -0.18828
    -0.09754
    -0.08290
    -0.05948
    -0.00387
    -0.00094
     0.00199
     0.03711
     0.05468
     0.10444
     0.10736
     0.07224
     0.16005
     0.14249
     0.21274
     0.23031
     0.23323
     0.22445
     0.22445
     0.27129
     0.22738
     0.30056
     0.25665
     0.29763
     0.25958
     0.39130
     0.29763
     0.34154
     0.33569
     0.30056
     0.28885
     0.30349
     0.27129
     0.28007
     0.24787
     0.25958
     0.27714
     0.25958
     0.21860
     0.20103
     0.14542
     0.22152
     0.21567
     0.15420
     0.16591
     0.14835
     0.15420
     0.13371
     0.13371
     0.11029
     0.13956
     0.13371
     0.08980
     0.14249
     0.08687
     0.10444
     0.18640
     0.20982
     0.13956
     0.18054
     0.21567
     0.13371
     0.23616
     0.13664
     0.19518
     0.23031
     0.25958
     0.26543
     0.23616
     0.21274
     0.21860
     0.25372
     0.19518
     0.18054
     0.16591
     0.18640
     0.20103
     0.14249
     0.13664
     0.08102
     0.13664
     0.06931
     0.08980
     0.05760
    -0.03021
    -0.00387
    -0.05656
    -0.05070
    -0.10339
    -0.11217
    -0.13852
    -0.16779
    -0.22048
    -0.25853
    -0.22926
    -0.29951
    -0.32879
    -0.30244
    -0.35513
    -0.30537
    -0.36684
    -0.34342
    -0.35806
    -0.47222
    -0.47222
    -0.44880
    -0.42538
    -0.46636
    -0.44587
    -0.43709
    -0.44880
    -0.37855
    -0.46929
    -0.44880
    -0.42538
    -0.44295
    -0.41660
    -0.39026
    -0.31708
    -0.33171
    -0.28781
    -0.18243
    -0.09754
     0.00784
     0.24787
     0.47619
     0.65475
     0.58157
     0.80696
     0.87136
     1.12017
     1.11139
     0.89770
     0.09273
    -1.08107
    -2.62370
    -4.30976
    -5.89922
    -5.89922
    -5.89922
    -4.39465
     1.60316
     3.81904
     2.69207
    -2.21682
    -5.89922
    -5.65041
    -3.04814
    -0.26146
     2.69207
     4.96942
     6.08760
     6.08760
     6.08760
     6.08760
     5.71000
     4.78208
     3.93027
     3.06968
     2.23250
     1.48021
     0.98552
     0.51132
     0.21274
     0.09273
    -0.03899
    -0.10047
    -0.17657
    -0.17657
    -0.13852
    -0.20584
    -0.10925
    -0.09754
    -0.09461
    -0.07705
    -0.06241
    -0.05070
     0.02540
     0.02833
     0.10151
     0.13078
     0.17176
     0.22445
     0.15127
     0.25665
     0.22445
     0.23616
     0.30641
     0.39130
     0.34739
     0.35325
     0.36788
     0.41765
     0.31227
     0.38837
     0.34154
     0.43521
     0.37374
     0.38545
     0.30641
     0.32690
     0.29178
     0.27421
     0.21860
     0.24787
     0.16298
     0.13664
     0.16298
     0.14835
     0.10736
     0.04004
     0.10151
     0.04004
     0.05175
    -0.00387
    -0.04192
    -0.07119
    -0.03899
    -0.06534
    -0.12096
    -0.09461
    -0.15901
    -0.13266
    -0.18243
    -0.10047
    -0.21463
    -0.20584
    -0.24097
    -0.25561
    -0.24097
    -0.19706
    -0.22633
    -0.20584
    -0.21463
    -0.24097
    -0.25268
    -0.14730
    -0.20584
    -0.17072
    -0.20292
    -0.17365
    -0.14437
    -0.15023
    -0.17657
    -0.22926
    -0.15315
    -0.09754
    -0.12388
    -0.18535
    -0.22926
    -0.19999
    -0.19414
    -0.17657
    -0.22633
    -0.27024
    -0.21463
    -0.21755
    -0.25853
    -0.32879
    -0.28781
    -0.22633
    -0.21170
    -0.16194
    -0.21170
    -0.15608
    -0.21755
    -0.20292
    -0.20584
    -0.13559
    -0.09461
    -0.07998
    -0.11217
    -0.08583
    -0.07412
    -0.05363
    -0.04778
    -0.07119
    -0.05363
    -0.00094
     0.01662
    -0.03899
    -0.00680
     0.02248
     0.06638
     0.00491
     0.10736
     0.17176
     0.23031
     0.17469
     0.20396
     0.28885
     0.30934
     0.37081
     0.40008
     0.47619
     0.49961
     0.56108
     0.42643
     0.36496
     0.21274
    -0.02143
    -0.51613
    -1.29183
    -1.75140
    -1.73383
    -1.81580
    -1.89483
    -2.21682
    -2.50368
    -2.31049
    -2.15535
    -2.30756
    -1.83336
    -1.39721
    -1.71627
    -1.32696
    -1.01960
    -0.76786
    -0.91422
    -1.40014
    -1.74262
    -1.48795
     0.06346
     1.37484
     1.63828
     1.04992
     0.37374
     0.19518
     0.50546
     0.97088
     1.02065
     1.24311
     1.40703
     1.61486
     1.87538
     2.20616
     2.20323
     2.13005
     1.99247
     1.72317
     1.42753
     1.12895
     0.85672
     0.61084
     0.46155
     0.23323
     0.11907
    -0.01558
     0.02540
    -0.03899
    -0.04485
     0.05175
    -0.02729
    -0.01265
     0.08102
     0.10444
     0.08687
     0.06346
     0.11322
     0.12200
     0.18347
     0.16298
     0.14835
     0.12200
     0.16884
     0.16591
     0.17762
     0.21567
     0.20103
     0.20103
     0.17762
     0.23909
     0.23616
     0.21274
     0.18933
     0.19225
     0.26543
     0.28007
     0.27714
     0.23323
     0.26251
     0.17762
     0.23909
     0.24787
     0.25372
     0.17762
     0.19518
     0.19518
     0.19225
     0.18640
     0.16591
     0.13664
     0.13956
     0.14542
     0.10444
     0.08102
     0.08395
     0.06638
     0.07809
     0.04882
     0.12200
     0.07224
     0.07517
     0.12785
     0.08395
     0.07517
     0.11322
     0.03419
     0.08395
     0.08102
     0.13956
     0.12785
     0.12785
     0.05468
     0.04297
     0.13956
     0.13371
     0.12785
     0.04589
     0.06346
     0.07517
     0.06346
    -0.07998
    -0.03899
     0.02248
     0.00491
    -0.03607
    -0.07705
    -0.12974
    -0.10047
    -0.20584
    -0.15315
    -0.17657
    -0.25853
    -0.23512
    -0.23512
    -0.17657
    -0.32879
    -0.31708
    -0.29073
    -0.29366
    -0.36098
    -0.32879
    -0.21463
    -0.25561
    -0.33464
    -0.29951
    -0.30244
    -0.21463
    -0.15315
    -0.15023
    -0.06534
     0.01369
     0.02833
    -0.00972
    -0.06534
    -0.23219
    -0.32000
    -0.39904
    -0.41075
    -0.48100
    -0.80006
    -1.01375
    -1.15425
    -1.15718
    -1.32110
    -1.07815
    -1.16303
    -1.23329
    -1.13962
    -1.09278
    -1.12205
    -1.04009
    -0.95520
    -0.56589
    -0.25853
    -0.01265
     0.24787
     0.31519
     0.48204
     0.78940
     0.94747
     1.08504
     1.09968
     1.03821
     1.01479
     0.94747
     1.14652
     1.18750
     1.09675
     1.03528
     0.81867
     0.68402
     0.43521
     0.45863
     0.40886
     0.08102
    -0.15023
    -0.53076
    -0.51320
    -0.26146
    -0.58052
    -0.82348
    -0.82641
    -0.65663
    -0.19999
     0.25372
     0.13371
     0.07517
     0.11615
     0.40008
     0.42936
     0.73671
     1.02357
     1.19628
     1.26653
     1.37484
     1.37191
     1.37776
     1.31629
     1.26360
     1.06455
     0.83623
     0.66938
     0.63719
     0.52302
     0.38837
     0.33861
     0.29178
     0.18640
     0.11029
     0.08395
     0.00199
    -0.05363
    -0.09754
    -0.06241
    -0.03607
    -0.08583
    -0.01558
    -0.01558
    -0.00387
     0.00491
    -0.07119
    -0.04778
    -0.05070
    -0.03607
     0.04589
     0.07224
    -0.02143
    -0.09461
    -0.00680
     0.04882
     0.00199
    -0.07705
    -0.02436
     0.00199
    -0.09461
    -0.06534
    -0.05948
    -0.10339
    -0.05656
    -0.17365
    -0.03607
    -0.09461
    -0.03314
    -0.05948
    -0.04778
    -0.14145
    -0.08876
    -0.24682
    -0.08583
    -0.05363
    -0.03314
    -0.09754
    -0.08876
    -0.11803
    -0.07412
    -0.10925
    -0.03607
    -0.04778
    -0.06827
    -0.06827
    -0.05363
    -0.03607
    -0.12681
    -0.16779
    -0.00972
     0.06638
    -0.01265
    -0.00972
     0.00199
    -0.04778
    -0.01265
    -0.03899
    -0.04192
     0.03711
    -0.04485
    -0.00680
     0.00199
     0.04297
    -0.05070
     0.00784
     0.04589
     0.05175
     0.07517
     0.09566
     0.09566
     0.08102
     0.23616
     0.25372
     0.35325
     0.39130
     0.43521
     0.37667
     0.24787
    -0.39026
    -1.32988
    -2.45685
    -3.36428
    -4.38586
    -4.14876
    -3.07449
    -1.99435
    -0.87324
    -2.11437
    -3.58674
    -4.32732
    -3.81214
    -3.37891
    -2.50661
    -1.47332
    -0.86153
    -0.44587
    -0.03607
     0.34447
     0.75135
     1.10846
     1.15237
     0.88600
     0.61962
     0.64011
     0.64304
     0.64889
     0.45863
     0.44985
     0.35032
     0.19518
    -0.06534
    -0.04485
    -0.09168
    -0.29073
    -0.03021
    -0.24390
    -0.50734
    -0.70054
    -0.70932
    -0.54832
    -0.30537
    -0.26439
    -0.22926
    -0.24682
    -0.13852
    -0.18535
    -0.25561
    -0.21463
    -0.08583
     0.11907
     0.46155
     0.60791
     0.61084
     0.66060
     0.60206
     0.58450
     0.56108
     0.53766
     0.56693
     0.69573
     0.58157
     0.57279
     0.58450
     0.68695
     0.67231
     0.63426
     0.60206
     0.61669
     0.68987
     0.74549
     0.76305
     0.76891
     0.81574
     0.70451
     0.59328
     0.60499
     0.61669
     0.66646
     0.68695
     0.77184
     0.72793
     0.59328
     0.54352
     0.48497
     0.50253
     0.48497
     0.38545
     0.35032
     0.35618
     0.38252
     0.34739
     0.39130
     0.33861
     0.25958
     0.28592
     0.30641
     0.19518
     0.16884
     0.16591
     0.20396
     0.23323
     0.21860
     0.18054
     0.17469
     0.25372
     0.26836
     0.22445
     0.20689
     0.10151
    -0.05948
     0.00784
     0.20396
     0.16884
     0.07224
     0.08395
     0.02833
    -0.01558
    -0.00680
    -0.00094
    -0.04778
     0.01077
    -0.02143
    -0.00094
    -0.02436
     0.04297
     0.02833
    -0.03314
    -0.05363
    -0.01265
    -0.02729
    -0.03899
     0.01369
    -0.10339
     0.05175
    -0.04485
    -0.06534
    -0.07705
    -0.07998
    -0.08290
    -0.01850
    -0.04778
     0.00491
     0.03711
     0.00491
     0.07809
     0.09566
     0.06053
     0.10444
     0.11029
     0.11907
     0.13371
     0.09273
     0.18933
     0.20689
     0.17469
     0.15713
     0.24202
     0.23909
     0.20103
     0.20982
     0.29470
     0.40008
     0.46448
     0.54644
     0.64304
     0.81574
     1.22262
     1.64999
     1.04992
     1.09090
     1.17286
     1.05285
     1.19920
     1.58559
     1.36898
     1.07626
     0.62255
    -0.31122
    -1.41770
    -2.70859
    -4.20438
    -4.70785
    -3.05692
    -0.21170
     0.34154
    -1.10156
    -4.42685
    -5.14693
    -3.75067
    -1.10156
    -1.04302
    -0.51905
     0.45570
     0.66938
     0.96503
     1.21384
     1.59145
     1.77293
     1.83733
     1.73195
     1.43045
     1.22555
     0.99137
     0.77476
     0.44106
     0.18640
    -0.07119
    -0.42831
    -0.58638
    -0.62736
    -0.71810
    -0.72688
    -0.82348
    -0.81470
    -0.68298
    -0.56296
    -0.50734
    -0.51905
    -0.53662
    -0.54247
    -0.43709
    -0.39611
    -0.36391
    -0.32879
    -0.18243
    -0.10925
    -0.07705
    -0.09754
    -0.10632
    -0.07119
    -0.01265
     0.02833
     0.30641
     0.43228
    -0.01850
    -0.25853
     0.01077
     0.04882
     0.14542
     0.07809
     0.09858
     0.11322
     0.06931
    -0.00387
    -0.00972
     0.03126
     0.00491
    -0.06241
    -0.11803
    -0.08583
    -0.05656
    -0.10339
    -0.13266
    -0.10632
    -0.10632
    -0.11510
    -0.08290
    -0.14145
    -0.08290
    -0.07412
    -0.08583
    -0.03899
     0.01369
    -0.12974
    -0.01850
     0.11907
     0.06638
     0.07517
     0.10444
     0.14249
     0.21567
     0.25372
     0.21274
     0.25665
     0.20689
     0.25372
     0.25958
     0.19811
     0.25080
     0.28007
     0.34447
     0.33569
     0.36203
     0.26836
     0.30641
     0.34154
     0.33276
     0.38252
     0.28300
     0.30349
     0.31227
     0.32105
     0.27421
     0.29470
     0.25665
     0.32690
     0.29763
     0.27714
     0.21274
     0.26251
     0.21567
     0.21567
     0.24202
     0.23616
     0.21274
     0.16005
     0.17469
     0.18640
     0.14249
     0.14542
     0.10444
     0.07224
     0.08687
     0.16591
     0.16005
     0.08687
     0.08395
     0.07224
     0.02540
     0.10736
     0.07517
     0.07224
     0.03711
     0.04882
     0.09858
     0.14835
     0.04297
     0.11907
     0.05175
     0.11322
     0.14542
     0.12785
     0.06931
     0.12200
     0.09858
     0.15713
     0.13371
     0.12493
     0.12200
     0.12493
     0.08980
     0.09273
     0.11322
     0.09566
     0.13664
     0.16298
     0.24494
     0.18933
     0.25080
     0.27421
     0.35325
     0.44692
     0.63133
     0.72207
     0.86551
     0.77476
     0.66646
     0.53181
     0.67817
     0.86258
     0.46741
    -0.81763
    -2.85495
    -4.91276
    -4.69615
    -3.24134
    -2.60028
    -1.57869
    -1.18060
    -2.00314
    -2.77299
    -3.17108
    -3.29402
    -2.91056
    -2.05875
    -1.16011
    -0.22926
     0.45570
     1.16993
     1.57974
     1.80513
     1.95442
     1.79050
     1.69975
     1.59145
     1.50656
     1.40411
     1.35727
     1.37776
     1.52998
     1.45680
     1.41874
     1.31922
     1.33386
     1.38654
     1.39240
     1.37776
     1.44216
     1.54461
     1.25189
     0.78062
     0.38545
     0.35032
     0.41765
     0.31519
     0.22152
     0.09273
    -0.00387
    -0.15023
    -0.26146
    -0.28781
    -0.35513
    -0.33757
    -0.34049
    -0.36977
    -0.43709
    -0.36098
    -0.25853
    -0.26146
    -0.26732
    -0.34635
    -0.29951
    -0.36391
    -0.27902
    -0.30537
    -0.22633
    -0.28488
    -0.26732
    -0.26439
    -0.27024
    -0.19414
    -0.23219
    -0.21755
    -0.23804
    -0.07705
    -0.19414
    -0.15023
    -0.19121
    -0.11803
    -0.13559
    -0.23512
    -0.10047
    -0.07998
    -0.19706
    -0.11803
    -0.07998
    -0.10925
    -0.03021
    -0.10047
    -0.08876
    -0.01265
    -0.01558
     0.02540
     0.02248
     0.00199
     0.00784
     0.04882
     0.07224
     0.12200
     0.06638
     0.05760
     0.14249
     0.11029
     0.09858
     0.02833
     0.07809
     0.06931
     0.09858
     0.12785
     0.12200
     0.13956
     0.17469
     0.16591
     0.26543
     0.28300
     0.30641
     0.36203
     0.37081
     0.45277
     0.40594
     0.37374
     0.42057
     0.49083
     0.44399
     0.36788
     0.31812
     0.31519
     0.25958
     0.19225
     0.23323
     0.13956
     0.12785
     0.08980
     0.08102
     0.07809
     0.00199
    -0.02143
    -0.01265
     0.04589
     0.01662
     0.04004
     0.11029
     0.08395
     0.04882
     0.09858
     0.18054
     0.26836
     0.22738
     0.17176
     0.16884
     0.15713
     0.16884
     0.21860
     0.18933
     0.17469
     0.09566
     0.11907
     0.16298
     0.08980
     0.11907
     0.11615
     0.11029
     0.12200
     0.11907
     0.22738
     0.29178
     0.40301
     0.63719
     1.05577
     1.14359
     1.06163
     0.60206
    -0.33171
    -1.53186
    -2.64126
    -3.27353
    -3.97899
    -3.84726
    -2.47441
    -1.22158
    -1.62846
    -2.84909
    -3.49893
    -3.75945
    -3.61894
    -3.15059
    -2.16120
    -1.21572
    -0.21170
     0.42936
     0.90941
     1.39825
     1.62657
     1.73488
     1.95149
     2.07443
     2.20030
     2.02174
     1.64414
     1.40118
     1.21091
     1.13773
     0.98259
     0.92112
     0.81282
     0.62255
     0.55815
     0.64304
     0.46741
     0.37374
     0.30641
     0.23909
     0.10151
    -0.17950
    -0.18828
    -0.24975
    -0.27317
    -0.33171
    -0.25268
    -0.05363
    -0.23804
    -0.95813
    -0.66834
    -0.46344
    -0.38148
    -0.37269
    -0.35220
    -0.27610
    -0.22926
    -0.21755
    -0.17657
    -0.18243
    -0.14730
    -0.11217
    -0.07705
    -0.04485
    -0.02143
    -0.04778
    -0.01558
     0.05175
     0.06638
    -0.04485
    -0.03021
     0.01077
     0.03419
     0.04297
     0.07809
    -0.00680
     0.03711
     0.06931
     0.08395
     0.08395
     0.12785
     0.20103
     0.17176
     0.20396
     0.25080
     0.35618
     0.23323
     0.32105
     0.22738
    -0.02436
    -0.01850
    -0.10339
    -0.18243
    -0.41075
    -0.19999
    -0.27317
    -0.44002
    -0.48393
    -0.69468
    -0.80299
    -0.82055
    -0.74152
    -0.80884
    -0.83519
    -0.80006
    -0.65370
    -0.54247
    -0.48978
    -0.44295
    -0.26732
    -0.17365
    -0.21755
    -0.11217
     0.02248
    -0.02436
     0.06053
     0.11615
     0.13078
     0.18054
     0.16591
     0.07809
     0.21860
     0.18054
     0.16591
     0.18054
     0.14542
     0.20689
     0.28885
     0.20103
     0.39716
     0.24202
     0.19225
    -0.00094
    -0.07119
    -0.00094
    -0.17950
    -0.34342
    -0.15315
     0.24202
     0.32398
     0.53766
     0.59328
     0.61377
     0.72207
     0.84502
     0.82160
     0.88600
     0.80403
     0.71036
     0.38545
     0.14835
    -0.36684
    -0.85568
    -1.80409
    -2.43050
    -1.92410
    -1.51137
    -0.24682
     0.90649
     0.26543
    -1.32403
    -2.05583
    -2.09681
    -1.91532
    -1.39135
    -0.95228
    -0.57467
    -0.19414
    -0.22341
     0.21567
     0.46741
     0.59913
    -0.08290
    -0.72981
    -1.18352
    -1.03131
    -0.62443
    -0.11803
     0.32983
     0.61669
     0.99430
     1.31336
     1.59437
     1.63243
     1.59145
     1.45972
     1.38654
     1.28117
     0.93576
     0.86258
     0.79525
     0.90356
     0.75135
     0.23616
    -0.28781
    -0.64199
    -0.59516
    -0.50442
    -0.58345
    -0.52783
    -0.51320
    -0.34049
    -0.25268
    -0.25561
    -0.20584
    -0.05948
     0.13956
     0.30349
     0.33861
     0.34447
     0.45277
     0.47326
     0.43521
     0.38837
     0.44399
     0.43228
     0.33276
     0.28592
     0.30349
     0.36788
     0.23616
     0.16884
     0.08687
     0.07517
     0.02833
     0.04882
     0.10736
    -0.07998
    -0.15901
     0.00491
     0.05175
     0.02833
    -0.03314
    -0.07998
    -0.07412
    -0.02729
     0.06053
    -0.03314
    -0.07705
    -0.11803
    -0.15315
    -0.14730
    -0.00387
     0.13078
    -0.07705
    -0.23219
    -0.15608
    -0.09168
    -0.15901
    -0.16486
    -0.13266
    -0.09168
    -0.19706
    -0.15901
    -0.17657
    -0.21170
    -0.34049
    -0.34342
    -0.21170
    -0.11803
    -0.13852
    -0.19121
    -0.21170
    -0.27317
    -0.29366
    -0.21463
    -0.13266
    -0.14730
    -0.02143
     0.04004
     0.11322
     0.20982
     0.45570
     0.59328
     0.57571
     0.85087
     0.93283
     1.08797
     1.23433
     1.40118
     1.50949
     1.48607
     0.87721
     0.80111
     0.82745
     0.82160
     0.49083
     0.12493
    -0.17950
    -0.37562
    -0.59516
    -0.72396
    -0.92886
    -1.11620
    -1.28012
    -1.33281
    -1.37965
    -1.41184
    -1.41184
    -1.24792
    -1.06058
    -0.94642
    -0.88788
    -0.92300
    -0.82348
    -0.86446
    -0.85568
    -0.86153
    -0.92300
    -0.78250
    -0.34928
    -0.70639
    -0.99911
    -1.09278
    -0.59516
     0.08687
     0.30349
     0.05175
    -0.78835
    -0.36684
     1.08797
     1.89002
     1.67634
     1.68219
     1.62950
     1.11139
     1.26653
     1.38069
     1.40996
     1.37776
     1.31922
     1.38654
     1.28995
     1.24019
     1.26068
     1.26360
     1.22555
     1.15822
     1.19042
     1.01186
     1.20213
     1.38362
     1.56218
     1.67634
     1.74952
     1.54169
     1.37484
     1.52120
     1.29873
     1.21091
     1.08504
     0.74549
     0.50546
     0.28007
    -0.11510
    -0.47515
    -0.60101
    -0.70347
    -0.75908
    -0.82348
    -1.02546
    -1.06936
    -1.23329
    -1.23621
    -1.21865
    -1.24499
    -1.25085
    -1.19816
    -1.24499
    -1.24792
    -1.17474
    -1.04887
    -1.01375
    -0.89666
    -0.78835
    -0.73859
    -0.69176
    -0.69468
    -0.60980
    -0.57174
    -0.45758
    -0.38440
    -0.42246
    -0.44880
    -0.26732
    -0.28195
    -0.43416
    -0.36684
    -0.34049
    -0.11803
     0.03419
    -0.05363
    -0.15315
    -0.02436
     0.07809
     0.10151
     0.10151
     0.11907
     0.09273
     0.22445
     0.19518
     0.14542
     0.10736
     0.05760
     0.06931
    -0.00094
     0.01955
    -0.11510
    -0.14730
    -0.16486
    -0.19999
    -0.26732
    -0.24682
    -0.20584
    -0.12388
    -0.23219
    -0.15901
    -0.09461
     0.09566
     0.13956
     0.15420
     0.25958
     0.38837
     0.42643
     0.59035
     0.61377
     0.50839
     0.58157
     0.68987
     0.69866
     0.75720
     0.95332
     1.04992
     1.07334
     1.33093
     1.43045
     1.39533
     1.06455
     1.20213
     1.27238
     1.44216
     1.61194
     1.54754
     1.47143
     1.36898
     1.31922
     1.35727
     1.35142
     1.17286
     1.09968
     0.99430
     0.91527
     0.84209
     0.64597
     0.61084
     0.50253
     0.22738
     0.28885
     0.32690
     0.43814
     0.52302
     0.10151
     0.01662
    -0.02729
     0.08102
     0.07517
     0.16591
     0.05468
    -0.06827
     0.05468
    -0.04485
    -0.12388
    -0.09754
    -0.17365
    -0.18828
    -0.06827
    -0.10339
    -0.16779
    -0.34635
    -0.28195
    -0.31415
    -0.36391
    -0.29366
    -0.19706
    -0.03899
    -0.07705
    -0.13559
    -0.59223
    -1.23329
    -1.81580
    -2.38367
    -2.73200
    -3.80043
    -4.25707
    -4.02875
    -2.72615
    -1.15132
    -0.60980
    -0.95813
    -0.76786
    -0.13266
    -1.67236
    -2.49783
    -2.05290
    -1.98850
    -0.70054
     2.10078
     3.04626
     2.17103
     1.34556
     0.72207
     0.34447
     0.00491
    -0.07998
    -0.09754
    -0.03607
     0.01369
    -0.04485
     0.02833
     0.26251
     0.49375
     0.58450
     0.72500
     1.02650
     1.22555
     1.13188
     1.16408
     1.12017
     1.16408
     1.31336
     1.36605
     1.12017
     0.69280
     0.21567
    -0.06827
    -0.35806
    -0.14730
     0.12493
     0.00491
    -0.23512
    -0.57174
    -0.73274
    -1.11327
    -1.20694
    -1.18352
    -1.01667
    -0.99911
    -0.95520
    -0.75323
    -0.51905
    -0.43709
    -0.29659
    -0.15023
    -0.07998
    -0.05656
    -0.05656
     0.22445
     0.32398
     0.29763
     0.31812
     0.30349
     0.35032
     0.45570
     0.42350
     0.34447
     0.29178
     0.33276
     0.33569
     0.28885
     0.14835
     0.10151
     0.17176
     0.16298
     0.21860
     0.22445
     0.23616
     0.42936
     0.58157
     0.69280
     0.77476
     0.70744
     0.71915
     0.57571
     0.43228
     0.54644
     0.76013
     0.61377
     0.51717
     0.41472
     0.16591
    -0.06241
    -0.15315
    -0.29951
    -0.42538
    -0.45465
    -0.53954
    -0.69468
    -0.68298
    -0.69176
    -0.63907
    -0.73274
    -0.54247
    -0.46051
    -0.43709
    -0.44587
    -0.40197
    -0.33464
    -0.28488
    -0.15608
    -0.09168
    -0.01850
    -0.00387
    -0.04192
    -0.09168
    -0.02143
     0.05468
     0.13371
    -0.05656
    -0.54247
    -0.82055
    -0.72688
    -0.60980
    -0.49271
    -0.55711
    -0.62736
    -0.74152
    -0.70347
    -0.75908
    -0.80884
    -0.94642
    -0.98448
    -0.74152
    -0.56882
    -0.39611
    -0.35220
    -0.36684
    -0.33464
    -0.24390
    -0.07998
    -0.01558
    -0.09461
    -0.12388
    -0.14145
    -0.07998
    -0.12096
    -0.10632
    -0.03899
    -0.00680
     0.02540
     0.05468
     0.16298
     0.16591
     0.15127
     0.05468
    -0.15901
    -0.24975
    -0.37562
    -0.72103
    -0.68590
    -0.63029
    -0.64785
    -0.55125
    -0.43709
    -0.47222
    -0.53369
    -0.48100
    -0.39026
    -0.41075
    -0.38733
    -0.31415
    -0.08583
     0.13956
     0.48790
     0.74842
     0.91234
     0.92405
     0.86551
     0.76305
     0.71036
     0.53181
     0.33861
     0.49961
     0.83623
     1.34556
     0.95625
     0.41472
     0.08687
     0.46741
     0.91819
     0.54937
    -0.23512
    -0.96106
    -0.63321
    -0.17072
     1.10261
     2.05102
     2.02174
     1.91637
     1.45387
     0.98845
     0.80111
    -0.32293
    -0.54247
     0.04297
     0.36788
     0.53473
     0.69573
     0.89478
     0.51424
     0.27421
     0.15420
     0.05760
    -0.14145
    -0.53662
    -1.09864
    -0.93471
    -0.12096
     0.35032
     0.52888
     0.59913
     0.61377
     0.48497
     0.28007
     0.12200
    -0.09754
    -0.17365
    -0.16779
    -0.24682
    -0.33171
    -0.34342
    -0.51613
    -0.39904
    -0.27317
    -0.19999
    -0.13852
    -0.05070
     0.06346
     0.05760
    -0.00680
    -0.03314
     0.04589
     0.03126
     0.06931
     0.11907
     0.15420
     0.15713
     0.05175
     0.13956
     0.12200
     0.11615
     0.08687
     0.08687
     0.09858
     0.12200
    -0.03899
     0.00199
     0.04004
     0.04004
    -0.02729
    -0.15901
    -0.23219
    -0.25561
    -0.35806
    -0.33757
    -0.26439
    -0.32586
    -0.40489
    -0.36684
    -0.17950
    -0.12974
    -0.10925
    -0.28195
    -0.09168
    -0.18535
    -0.12974
    -0.05363
    -0.03314
    -0.01558
    -0.00387
    -0.01265
     0.06346
     0.09858
    -0.00387
    -0.05948
    -0.08583
    -0.11510
    -0.12974
    -0.18535
    -0.19999
    -0.21463
    -0.31708
    -0.22633
    -0.29366
    -0.39026
    -0.41660
    -0.42246
    -0.36098
    -0.41660
    -0.46344
    -0.46929
    -0.51320
    -0.44295
    -0.41367
    -0.40489
    -0.42831
    -0.38440
    -0.34342
    -0.34635
    -0.30830
    -0.29366
    -0.26146
    -0.24975
    -0.08876
    -0.18535
    -0.31708
    -0.48393
    -0.49271
    -0.48100
    -0.65078
    -0.55125
    -0.54540
    -0.64785
    -0.77372
    -0.98740
    -1.05766
    -1.13376
    -1.16596
    -1.18060
    -1.20401
    -1.10156
    -1.10742
    -0.90251
    -0.74445
    -0.71517
    -0.56296
    -0.54247
    -0.42831
    -0.34928
    -0.15315
     0.00199
     0.10736
     0.19225
     0.24202
     0.36496
     0.37959
     0.47034
     0.40301
     0.41765
     0.44692
     0.37374
     0.40301
     0.28007
     0.27714
     0.25665
     0.23323
     0.31812
     0.32398
     0.33276
     0.14249
     0.13956
     0.12493
     0.13664
     0.16298
     0.12493
     0.13664
     0.08395
     0.13371
     0.18054
     0.19225
     0.32105
     0.40594
     0.47326
     0.54937
     0.65768
     0.59328
     0.43521
     0.34447
     0.39716
     0.90063
     1.38654
     1.18164
     0.87136
     0.93869
     1.24897
     1.10846
     0.98845
     0.90063
     0.79525
     1.18457
     4.84648
     6.08760
     6.08760
     1.60023
    -3.41404
    -1.91825
     1.24019
     3.39459
     4.95478
     4.34593
     2.73890
     1.21969
     0.04004
    -0.71517
    -1.05766
    -1.05473
    -1.00789
    -0.94935
    -0.83812
    -0.93179
    -1.02838
    -0.99033
    -0.91422
    -1.00204
    -1.17474
    -1.13376
    -1.15132
    -1.13083
    -1.06936
    -1.04595
    -1.02546
    -0.94935
    -0.78543
    -0.82348
    -0.80884
    -0.79714
    -0.69761
    -0.66249
    -0.61565
    -0.58052
    -0.58638
    -0.53662
    -0.44002
    -0.41367
    -0.31122
    -0.31708
    -0.28781
    -0.23219
    -0.19999
    -0.14730
    -0.16779
    -0.07705
    -0.07412
     0.04589
     0.15127
     0.11907
     0.11322
     0.08102
     0.12493
     0.10151
     0.12785
     0.12493
     0.10151
     0.04882
    -0.00387
     0.01662
    -0.00387
     0.01955
     0.10736
     0.11322
     0.07517
     0.08687
    -0.04192
     0.00784
     0.11322
     0.06053
     0.03126
     0.09566
     0.16884
     0.15127
     0.08980
     0.04589
     0.03711
     0.08102
     0.06053
     0.05175
     0.10736
     0.04297
     0.06346
     0.15713
     0.14835
     0.11322
     0.03126
     0.06638
     0.13078
     0.14249
     0.10151
    -0.02436
    -0.04485
    -0.18828
    -0.06534
    -0.06241
    -0.05070
    -0.10632
    -0.19121
    -0.30830
    -0.27610
    -0.39026
    -0.34049
    -0.37855
    -0.36977
    -0.32586
    -0.19121
    -0.21463
    -0.30537
    -0.32293
    -0.32293
    -0.32000
    -0.28195
    -0.26732
    -0.26732
    -0.27610
    -0.21463
    -0.21755
    -0.18535
    -0.18828
    -0.14145
    -0.10632
    -0.08876
     0.02540
    -0.02143
    -0.01265
     0.04297
     0.07517
     0.08395
     0.20103
     0.19518
     0.20103
     0.30934
     0.32105
     0.33861
     0.36496
     0.59328
     0.75720
     0.71329
     0.88600
     0.98552
     0.98552
     0.94454
     0.96210
     0.88307
     1.01772
     1.10846
     1.02943
     1.04992
     1.03236
     1.11724
     1.14359
     1.25775
     0.71036
     0.06931
    -0.45758
    -0.72688
    -1.39721
    -2.22267
    -2.73200
    -3.06863
    -2.96325
    -2.53588
    -2.28707
    -2.12315
    -2.00606
    -1.84214
    -1.31232
    -1.39135
    -1.45575
    -1.14254
    -0.66834
     0.12200
     0.73086
     1.25482
     1.77293
     2.34373
     2.80623
     3.19262
     2.87648
     1.52705
     0.80696
     0.86843
     1.22848
     1.54169
     1.77001
     1.43631
     1.07626
     0.90941
     0.91234
     0.84209
     0.71329
     0.56986
     0.31227
     0.07809
    -0.06241
    -0.28781
    -0.44295
    -0.50734
    -0.86446
    -1.02838
    -0.97569
    -0.97277
    -1.03424
    -0.98155
    -1.09864
    -1.15425
    -1.16596
    -0.99326
    -0.95520
    -0.82055
    -0.65956
    -0.66834
    -0.49564
    -0.44295
    -0.40197
    -0.34049
    -0.31122
    -0.36098
    -0.32000
    -0.37562
    -0.34049
    -0.35806
    -0.35220
    -0.28781
    -0.27902
    -0.28488
    -0.28488
    -0.28195
    -0.24975
    -0.24390
    -0.17950
    -0.22926
    -0.19999
    -0.13266
    -0.14730
    -0.16194
    -0.16194
    -0.11217
    -0.21755
    -0.17950
    -0.13852
    -0.22341
    -0.17950
    -0.20877
    -0.24975
    -0.20877
    -0.10339
    -0.10339
    -0.13266
    -0.27902
    -0.16486
    -0.09461
    -0.01265
     0.04004
     0.06638
     0.09566
     0.06931
     0.13956
     0.19811
     0.27421
     0.28885
     0.34154
     0.37081
     0.39423
     0.40594
     0.36788
     0.35032
     0.32690
     0.38837
     0.38545
     0.32398
     0.23616
     0.24202
     0.15420
     0.23323
     0.22738
     0.23031
     0.28007
     0.13371
     0.19518
     0.14835
     0.23909
     0.20103
     0.28885
     0.36788
     0.50253
     0.61084
     0.77184
     0.97381
     1.17579
     1.09968
     0.97967
     0.70158
     0.66353
     0.56401
     0.31227
     0.23323
     0.05760
     0.11322
    -0.07705
    -0.33171
    -0.48100
    -0.70054
    -0.70347
    -0.86446
    -0.96691
    -0.94642
    -0.96691
    -0.99618
    -0.85861
    -0.76201
    -0.63321
    -0.48685
    -0.34049
    -0.28781
    -0.18243
    -0.04485
     0.03126
    -0.09461
    -0.14145
    -0.16779
    -0.12681
    -0.07705
     0.11907
     0.22445
     0.23323
     0.20396
     0.32398
     0.44692
     0.59620
     0.58742
     0.40594
     0.23323
     0.45570
     0.45277
     0.44399
     0.35618
     0.42057
     0.63426
     0.83331
     0.62255
     0.38837
     0.20103
     0.08980
     0.12493
    -0.00387
    -0.00094
     0.48790
     0.83916
     0.84502
     0.71622
     0.54059
     0.32105
     0.20689
     0.07224
    -0.29659
    -0.29366
    -0.53369
    -0.45758
     0.00784
     0.33276
     0.12200
    -0.25268
    -0.66249
    -1.01082
    -1.09571
    -0.95520
    -0.69761
    -0.43709
    -0.30244
    -0.25853
    -0.22926
    -0.17950
    -0.11803
    -0.12974
    -0.09461
    -0.02143
    -0.09754
    -0.02436
     0.02248
     0.09858
     0.01955
     0.09566
     0.13078
     0.08102
     0.01369
    -0.05656
     0.07809
     0.02248
     0.01955
    -0.03607
    -0.07705
    -0.11217
    -0.12388
    -0.12681
    -0.24390
    -0.27902
    -0.22633
    -0.25561
    -0.33757
    -0.44295
    -0.49271
    -0.40197
    -0.43709
    -0.38148
    -0.40782
    -0.41367
    -0.46636
    -0.44880
    -0.39026
    -0.34928
    -0.26439
    -0.32293
    -0.29366
    -0.27024
    -0.15901
    -0.19706
    -0.15023
    -0.15901
    -0.21463
    -0.12388
    -0.07412
    -0.04778
    -0.08290
    -0.10925
    -0.11803
    -0.05656
    -0.12096
    -0.07998
    -0.03021
    -0.02729
    -0.02436
    -0.00094
    -0.03607
    -0.04778
    -0.05070
    -0.02729
    -0.07998
     0.04297
     0.02833
    -0.02436
     0.09566
     0.06638
     0.07809
     0.04004
     0.08687
     0.02540
     0.16591
     0.23909
     0.15127
     0.14542
     0.18054
     0.18347
     0.26251
     0.26251
     0.24787
     0.23031
     0.32398
     0.31227
     0.18640
     0.16298
     0.07809
    -0.01558
    -0.10047
    -0.33464
    -0.45758
    -0.53662
    -0.52491
    -0.48685
    -0.45465
    -0.34049
    -0.29073
    -0.39026
    -0.41075
    -0.26439
    -0.18535
    -0.05363
     0.01955
     0.30934
     0.48204
     0.65182
     0.78062
     0.75135
     0.81282
     0.80111
     0.78940
     0.82453
     0.63133
     0.55815
     0.45277
     0.33276
     0.26836
     0.11907
    -0.04192
    -0.10925
    -0.12388
    -0.15901
    -0.27317
    -0.32293
    -0.40782
    -0.41660
    -0.46051
    -0.31122
    -0.39318
    -0.26732
     0.03126
     0.53181
     1.23726
     1.99540
     2.78867
     3.22774
     2.95259
     2.10078
    -0.20584
    -2.68224
    -2.42758
    -0.08290
     1.41289
     1.72317
     1.21969
     0.31519
    -0.39904
    -0.89081
    -1.54357
    -1.84800
    -1.62553
    -1.03716
    -0.42831
     0.21860
     0.54059
     0.71915
     0.71329
     0.72793
     0.79525
     0.95332
     0.88307
     0.98845
     0.73378
    -0.17072
    -0.71225
    -0.91715
    -0.71225
    -0.58052
    -0.64492
    -0.60394
    -0.61858
    -0.78835
    -0.77372
    -0.74445
    -0.80299
    -0.80299
    -0.72396
    -0.66834
    -0.83812
    -0.76201
    -0.81763
    -0.92008
    -0.97862
    -1.11620
    -0.98448
    -0.75908
    -0.70932
    -0.60394
    -0.60101
    -0.64785
    -0.72688
    -0.70639
    -0.62736
    -0.51613
    -0.41367
    -0.27610
    -0.13852
    -0.03314
     0.04004
     0.09858
     0.04297
     0.06931
     0.12200
     0.07517
    -0.08290
    -0.06827
    -0.06827
    -0.21170
    -0.24097
    -0.24390
    -0.24975
    -0.22926
    -0.22048
    -0.20877
    -0.31708
    -0.35513
    -0.29073
    -0.29951
    -0.24682
    -0.24390
    -0.14437
    -0.14145
    -0.12974
    -0.10047
    -0.11510
    -0.12096
    -0.07412
    -0.07998
    -0.08583
    -0.02143
    -0.04192
    -0.01558
     0.03711
     0.10151
     0.11615
     0.09858
     0.07809
     0.17762
     0.19225
     0.17176
     0.17762
     0.28007
     0.31519
     0.24202
     0.29470
     0.41472
     0.46155
     0.43521
     0.38545
     0.47912
     0.44692
     0.37374
     0.08687
    -0.38440
    -0.83812
    -1.32988
    -1.70164
    -1.16011
    -0.12681
     0.78062
     0.58742
    -0.30537
    -0.72396
    -1.68115
    -3.50185
    -3.93215
    -3.21792
    -2.67932
    -1.09278
     1.57681
     0.43521
    -1.29476
    -2.76128
    -2.93691
    -2.37489
    -1.17767
    -0.35513
     0.03419
     0.12200
     0.19518
     0.23323
     0.49961
     0.69866
     0.93869
     1.11724
     1.21091
     1.22555
     1.28995
     1.28117
     0.87136
     0.91527
     0.74549
     0.69280
     0.63426
     0.59328
     0.58157
     0.43814
     0.42057
     0.36203
     0.36496
     0.26543
     0.21567
     0.20103
     0.22445
     0.24494
     0.25665
     0.30641
     0.29763
     0.26836
     0.35032
     0.38252
     0.45277
     0.48790
     0.38837
     0.44985
     0.54059
     0.58157
     0.71329
     0.76013
     0.82160
     0.95918
     1.07334
     1.19335
     1.22262
     1.28117
     1.29580
     1.36020
     1.43631
     1.18750
     1.03821
     0.94454
     0.89478
     0.88600
     0.73964
     0.64597
     0.32983
     0.08980
     0.01955
    -0.02436
    -0.22633
    -0.38733
    -0.64785
    -0.72396
    -0.72103
    -1.03716
    -1.21280
    -1.21572
    -1.23036
    -1.34159
    -1.64602
    -1.96508
    -2.15535
    -1.67529
    -1.40014
    -1.92703
    -2.48612
    -2.34854
    -2.05875
    -1.91239
    -1.69871
    -1.61382
    -1.44404
    -1.39135
    -1.19816
    -0.90544
    -0.68298
    -0.53076
    -0.42538
    -0.26732
    -0.19121
    -0.15608
    -0.01265
     0.02540
     0.04589
     0.01955
     0.12785
     0.13664
     0.03711
     0.10151
     0.01662
     0.05175
     0.09273
     0.08687
     0.03126
     0.13371
     0.30056
     0.32690
     0.42350
     0.44106
     0.42936
     0.42057
     0.40886
     0.47619
     0.49668
     0.44692
     0.48497
     0.55522
     0.60791
     0.57571
     0.45570
     0.34154
     0.28300
     0.29470
     0.23909
     0.25665
     0.28885
     0.22738
     0.19225
     0.24494
     0.24202
     0.30056
     0.26543
     0.21567
     0.08687
     0.12200
    -0.02143
    -0.11803
    -0.12096
    -0.15608
    -0.14437
     0.05760
     0.22152
     0.16298
     0.08102
     0.04882
     0.28007
     0.42350
     0.37081
     0.37959
     0.50839
     0.49668
     0.54644
     0.65475
     0.78354
     0.78940
     0.69866
     0.61962
     0.71329
     0.76891
     0.67817
     0.64597
     0.52010
     0.68695
     1.09968
     1.96320
     3.07260
     3.79269
     3.52339
     2.55156
     1.92222
     2.10370
     3.17798
     4.22299
     4.00052
     3.55559
     2.81501
     2.12420
     1.38362
    -0.07119
    -1.95337
    -2.67639
    -1.74262
    -1.55820
    -2.12022
    -2.66175
    -3.21792
    -3.75652
    -4.06973
    -3.94093
    -3.73310
    -3.21206
    -2.73493
    -2.17877
    -1.57869
    -0.99033
    -0.62443
    -0.30244
    -0.03021
     0.17762
     0.38837
     0.50839
     0.53473
     0.57571
     0.62840
     0.62840
     0.70451
     0.72500
     0.66938
     0.72207
     0.74842
     0.78354
     0.72793
     0.71915
     0.64889
     0.65475
     0.64304
     0.68402
     0.62255
     0.60499
     0.61669
     0.48497
     0.56986
     0.90649
     0.42936
     0.32983
     0.28885
     0.30934
     0.30056
     0.28300
     0.22152
     0.18640
     0.10444
     0.05468
     0.10151
     0.12200
     0.13371
     0.01662
    -0.00972
     0.05760
     0.01662
     0.04589
     0.16884
     0.20982
     0.19225
     0.26251
     0.25080
     0.30641
     0.40594
     0.42643
     0.44106
     0.53473
     0.83038
     1.00601
     0.95625
     0.78354
     0.83038
     1.07919
     0.90063
     0.70744
     0.44399
    -0.21170
    -0.96984
    -1.61382
    -1.71042
    -1.61089
    -1.49381
    -1.17474
    -0.75615
    -1.60797
    -2.43343
    -3.44917
    -3.56040
    -3.18572
    -1.55235
    -0.79714
    -0.83812
    -0.92008
    -0.62736
    -0.24975
     0.02540
     0.16591
     0.30056
     0.23909
     0.19225
    -0.00387
     0.16298
     0.30349
     0.33861
     0.28592
     0.07224
    -0.13559
    -0.20292
    -0.24390
    -0.35220
    -0.37855
    -0.34928
    -0.29659
    -0.12681
    -0.09754
    -0.16486
    -0.16194
     0.02833
     0.33276
     0.68402
     0.74256
     0.74842
     0.67231
     0.68987
     0.63719
     0.58450
     0.71915
     0.74256
     0.81867
     0.75720
     0.70451
     0.46741
     0.34154
     0.26543
     0.11615
     0.03126
    -0.06241
    -0.22633
    -0.34928
    -0.49271
    -0.46051
    -0.58345
    -0.51905
    -0.62443
    -0.60394
    -0.62150
    -0.64199
    -0.51613
    -0.33757
    -0.03021
     0.11322
     0.32105
     0.44399
     0.22445
    -0.32293
    -0.61272
    -0.82348
    -0.61565
    -0.39904
    -0.18535
    -0.10339
    -0.21463
    -0.16779
    -0.27317
    -0.49271
    -0.90544
    -0.58052
    -0.15315
     0.07809
     0.16591
     0.07224
     0.47034
     0.64011
     0.70744
     0.80403
     1.07919
     0.91527
     0.66353
     0.55522
     0.55522
     0.53766
     0.36203
     0.26543
     0.08395
    -0.08583
    -0.15901
    -0.35513
    -0.38440
    -0.44002
    -0.41367
    -0.37855
    -0.32879
    -0.27610
    -0.23512
    -0.24097
    -0.19999
    -0.17657
    -0.02729
    -0.00387
    -0.00680
     0.11907
     0.16591
     0.14249
     0.18054
     0.23616
     0.19225
     0.17469
     0.08687
     0.18933
     0.15420
     0.18054
     0.11029
     0.10444
     0.07809
     0.14542
     0.07224
     0.06053
     0.04004
     0.05760
     0.00491
     0.00199
     0.02833
    -0.01265
    -0.00387
    -0.06827
     0.03126
     0.01369
     0.00491
     0.01662
    -0.02143
    -0.06241
     0.00491
     0.00491
     0.03126
    -0.01558
    -0.02729
    -0.01265
     0.03711
     0.02248
    -0.01850
    -0.04192
    -0.03607
     0.05175
    -0.00972
    -0.00387
    -0.05948
    -0.04192
    -0.01265
    -0.04778
    -0.05948
    -0.00094
    -0.06241
    -0.01558
    -0.06827
    -0.00972
     0.00784
    -0.06827
    -0.07412
    -0.03899
    -0.03021
    -0.01850
    -0.01558
    -0.03899
    -0.12388
    -0.19121
    -0.29073
    -0.21463
    -0.36391
    -0.55418
    -0.45758
    -0.23804
    -0.12388
    -0.01265
     0.14249
     0.26836
     0.33861
     0.40886
     0.35032
     0.30934
     0.22738
     0.01077
     0.00784
    -0.05948
    -0.14730
     0.07224
     0.55230
     1.52120
     2.43740
     2.80037
     3.26580
     3.64048
     4.69719
     5.71000
     2.97015
    -2.43343
    -3.36720
     1.52120
     3.33605
     3.12822
     2.15347
     0.18054
    -1.28305
    -2.46563
    -2.89300
    -2.82567
    -3.01009
    -3.22670
    -3.06863
    -2.82275
    -2.53588
    -2.08217
    -1.44697
    -0.84982
    -0.50734
    -0.13266
     0.11907
     0.28592
     0.32105
     0.35910
     0.29763
     0.13956
     0.10736
     0.06053
     0.11907
     0.08395
     0.13664
     0.03419
     0.01662
    -0.00387
    -0.03021
    -0.00680
     0.02833
    -0.02729
    -0.08876
    -0.09754
    -0.06827
    -0.08290
    -0.16779
    -0.18535
    -0.16779
    -0.16779
    -0.14145
    -0.17950
    -0.18243
    -0.19706
    -0.21170
    -0.19414
    -0.16194
    -0.10925
    -0.20877
    -0.14145
    -0.05656
    -0.10632
    -0.07705
    -0.07705
    -0.00972
    -0.05948
     0.00199
     0.06931
    -0.00387
    -0.00972
     0.00199
    -0.04192
     0.07224
     0.06346
     0.04882
     0.08395
     0.06053
     0.04882
     0.04882
     0.00784
     0.00199
     0.03126
     0.07517
     0.01077
     0.02248
     0.00784
     0.08102
     0.01955
     0.04004
     0.04589
    -0.00972
    -0.03021
     0.02540
     0.03711
     0.01369
    -0.01558
    -0.03607
     0.06053
     0.01955
     0.04297
     0.00784
    -0.00972
    -0.01265
    -0.03314
     0.02540
     0.06346
    -0.00972
    -0.03899
    -0.04192
     0.03126
     0.05175
     0.01077
    -0.00972
     0.03419
     0.01369
     0.01955
     0.04004
     0.02833
     0.02248
     0.03419
    -0.00972
     0.08102
     0.09273
     0.03126
    -0.02143
     0.06053
     0.06931
     0.04589
     0.00784
     0.00784
     0.06053
     0.07224
     0.00784
     0.04589
    -0.00680
     0.08395
    -0.00094
     0.08102
     0.03711
     0.05175
     0.05468
     0.03126
     0.11907
     0.02540
     0.11907
     0.12200
     0.07517
     0.07517
     0.06053
    -0.05363
    -0.14145
    -0.24682
    -0.50149
    -0.55711
    -0.24682
    -0.07412
    -0.22341
    -0.13852
    -0.27024
    -0.34635
    -0.35806
    -0.31415
    -0.21170
    -0.32586
    -0.51613
    -0.68298
    -0.69468
    -0.62443
    -0.58638
    -0.51320
    -0.63029
    -0.78543
    -0.93179
    -1.11327
    -1.20987
    -1.51137
    -1.61675
    -1.38843
    -1.14254
    -0.97569
    -0.99911
    -0.97277
    -0.84104
    -0.69468
    -0.70054
    -0.53662
    -0.28488
    -0.05070
     0.14835
     0.36496
     0.68695
     1.05577
     1.16993
     1.22848
     1.67048
     1.94856
     2.41106
     2.71841
     2.73012
     2.60425
     2.03638
     1.07919
     0.45570
     0.55522
     1.02065
     1.28409
     1.63828
     1.52120
     1.14359
     0.18933
    -1.17767
    -1.82750
    -1.80994
    -1.95630
    -1.92996
    -1.55235
    -1.19816
    -0.92008
    -0.73274
    -0.78250
    -0.87324
    -0.93179
    -0.96691
    -0.79714
    -0.63614
    -0.36684
    -0.08876
     0.17762
     0.44106
     0.62840
     0.73964
     0.75720
     0.75135
     0.76598
     0.66353
     0.59035
     0.51424
     0.35618
     0.35032
     0.27421
     0.20689
     0.14542
     0.09273
     0.07809
     0.05175
     0.05760
     0.07224
     0.01662
     0.02540
    -0.03899
    -0.01558
     0.04297
    -0.00094
    -0.00972
     0.00491
    -0.04192
    -0.01265
     0.01077
    -0.05948
    -0.03021
    -0.04192
    -0.02729
    -0.00094
    -0.09168
    -0.05656
    -0.04778
    -0.15608
    -0.06827
    -0.04192
    -0.10632
    -0.09461
    -0.14437
    -0.09168
    -0.17072
    -0.10632
    -0.10047
    -0.13852
    -0.10925
    -0.12096
    -0.12388
    -0.09754
    -0.14145
    -0.12096
    -0.15023
    -0.07119
    -0.08290
    -0.05656
    -0.09461
    -0.08583
    -0.11510
    -0.05656
    -0.13266
    -0.06241
    -0.05948
    -0.05656
    -0.04192
    -0.04192
     0.02540
    -0.03314
    -0.07412
    -0.03314
     0.01077
     0.01955
    -0.02143
     0.02833
    -0.00094
     0.01077
    -0.01265
     0.05175
     0.06346
     0.08102
     0.05175
    -0.00094
    -0.01558
     0.01955
     0.01077
     0.05760
     0.08395
     0.05468
     0.04589
     0.03419
     0.02833
     0.03711
     0.06346
     0.01369
     0.01077
     0.07224
     0.03419
     0.02540
     0.02833
    -0.00387
    -0.03899
     0.01662
     0.07809
     0.06638
     0.01077
     0.01369
     0.01077
    -0.00387
    -0.01265
     0.00199
     0.00491
     0.01955
    -0.02143
     0.02833
     0.03419
     0.00199
    -0.02729
    -0.09168
     0.02540
     0.04882
     0.01662
     0.02540
     0.10736
     0.06638
     0.10151
     0.04589
     0.18933
     0.22445
     0.22445
     0.22445
     0.21860
     0.21567
     0.21860
     0.18640
     0.20396
     0.16298
     0.10151
     0.29763
     0.76598
     0.76891
     0.81574
     0.80989
     0.86258
     1.18457
     0.69573
     0.75720
     1.64706
     1.98076
     1.93686
     1.59145
     0.54352
    -0.70054
    -0.93471
    -0.82055
    -0.11510
     0.92112
     1.58559
     2.11541
     2.11249
     2.30568
     1.84904
    -0.24682
    -2.53588
    -0.89373
     2.36130
     1.20506
    -3.08034
    -4.23365
    -0.89081
     2.59547
     1.19335
    -1.50551
    -3.72432
    -4.85421
    -4.43855
    -3.48722
    -2.47734
    -1.84800
    -1.52600
    -1.14254
    -0.70054
    -0.34928
    -0.00680
     0.40886
     0.67231
     0.91819
     1.12895
     1.29287
     1.36605
     1.28117
     1.12017
     1.02943
     0.85087
     0.71622
     0.54352
     0.47912
     0.40594
     0.33861
     0.17469
     0.25372
     0.13956
     0.21567
     0.21860
     0.26251
     0.23323
     0.24202
     0.18640
     0.27421
     0.30641
     0.35032
     0.30641
     0.35032
     0.36788
     0.38837
     0.33861
     0.31519
     0.37081
     0.30934
     0.28592
     0.30349
     0.28592
     0.26543
     0.20982
     0.20982
     0.21567
     0.24494
     0.20689
     0.14835
     0.21274
     0.16591
     0.17176
     0.17762
     0.18640
     0.16005
     0.12200
     0.12785
     0.16591
     0.08980
     0.09566
     0.12200
     0.14835
     0.17176
     0.12200
     0.11029
     0.10736
     0.14542
     0.11907
     0.09858
     0.11615
     0.11322
     0.13956
     0.16591
     0.12493
     0.10736
     0.11029
     0.08102
     0.10151
     0.06638
     0.09858
     0.03711
     0.04882
     0.00784
     0.01369
     0.01369
     0.02248
     0.00784
    -0.00972
    -0.03021
     0.02540
    -0.00972
    -0.07412
    -0.08583
    -0.05948
    -0.06241
    -0.00387
    -0.03899
    -0.13559
    -0.04192
    -0.07119
     0.03711
     0.03126
    -0.13559
    -0.05363
    -0.12388
    -0.04192
    -0.05363
    -0.08290
    -0.11510
    -0.11803
    -0.09461
    -0.09168
    -0.10339
    -0.08583
    -0.17365
    -0.10339
    -0.16194
    -0.19999
    -0.09754
    -0.12681
    -0.15901
    -0.06827
    -0.09754
    -0.09168
    -0.14437
    -0.09754
    -0.09754
    -0.06827
    -0.10047
    -0.06241
    -0.12096
    -0.03607
    -0.13266
    -0.09754
    -0.07119
    -0.11510
    -0.15608
    -0.12388
    -0.13266
    -0.08290
    -0.14437
    -0.12974
    -0.08583
    -0.06534
    -0.09461
    -0.01265
    -0.07998
    -0.04778
     0.08687
     0.01077
     0.06931
     0.08687
     0.11907
     0.08980
     0.23323
     0.29178
     0.34447
     0.60499
     0.90941
     1.52412
     2.17981
     2.59254
     2.94966
     3.37996
     4.05906
     4.46887
     4.90209
     5.22408
     5.54022
     6.08760
     6.08760
     5.64560
     4.22299
     3.54095
     2.34373
     1.62072
     1.07626
     0.20982
    -1.20987
    -2.09681
    -3.02472
    -4.50002
    -5.89922
    -5.89922
    -5.89922
    -5.89922
    -5.89922
    -5.55967
    -4.91569
    -4.49124
    -4.32147
    -3.85019
    -3.20328
    -2.31634
    -1.55820
    -0.90544
    -0.29366
     0.08687
     0.32105
     0.42936
     0.48790
     0.42643
     0.39130
     0.26251
     0.19225
     0.06053
    -0.04192
    -0.12681
    -0.18535
    -0.17657
    -0.21755
    -0.23804
    -0.26439
    -0.28195
    -0.31415
    -0.20584
    -0.21463
    -0.23512
    -0.24682
    -0.20877
    -0.20584
    -0.17072
    -0.19121
    -0.17365
    -0.12681
    -0.09754
    -0.10339
    -0.10339
    -0.10047
    -0.12388
    -0.05070
    -0.06827
    -0.00094
    -0.03607
    -0.03899
    -0.02143
     0.07809
     0.01955
     0.08102
     0.03126
     0.04004
     0.10736
     0.13664
     0.16884
     0.08980
     0.11029
     0.13371
     0.09273
     0.17176
     0.17176
     0.18933
     0.15713
     0.20689
     0.19811
     0.15713
     0.18054
     0.20396
     0.13664
     0.20982
     0.27421
     0.19811
     0.18640
     0.20396
     0.20396
     0.21567
     0.25665
     0.20103
     0.17762
     0.17469
     0.20396
     0.16005
     0.09566
     0.15420
     0.14542
     0.08687
     0.06638
     0.03711
    -0.02436
     0.05760
    -0.04192
     0.01077
    -0.01558
    -0.05656
     0.01955
    -0.01265
    -0.00387
    -0.03021
    -0.01558
     0.03419
     0.00199
     0.09858
     0.08687
     0.08395
     0.08980
     0.13664
     0.09273
     0.07517
     0.16591
     0.13956
     0.06931
     0.04882
     0.04297
     0.05175
     0.04004
     0.03711
     0.04882
     0.08687
     0.11907
     0.17176
     0.10736
     0.12200
     0.12493
     0.14835
     0.22445
     0.21274
     0.25958
     0.20396
     0.19225
     0.14835
     0.14835
     0.06053
    -0.04778
     0.04004
     0.03126
     0.21274
     0.31812
     0.63426
     1.07041
     1.09090
     0.97088
     0.95332
     0.45570
     0.36203
     0.63719
     1.48607
     2.33788
     3.15164
     3.29214
     2.47546
     1.79050
     2.32032
     4.20835
     5.13920
     5.95003
     6.08760
     4.97235
     4.19957
     3.33898
     1.95149
     0.35910
    -0.72688
    -0.55125
    -0.58345
    -0.88788
    -2.00899
    -3.93801
    -5.44843
    -5.89922
    -5.89922
    -5.89922
    -5.89922
    -5.89922
    -5.89922
    -5.87873
    -5.22597
    -4.40928
    -3.49893
    -2.67346
    -1.97386
    -1.34452
    -0.88202
    -0.55711
    -0.15023
     0.18640
     0.41472
     0.54352
     0.56401
     0.56108
     0.55815
     0.60791
     0.52302
     0.41179
     0.31519
     0.23031
     0.10151
     0.08395
     0.16591
     0.17469
     0.19225
     0.29470
     0.27714
     0.24494
     0.26251
     0.29178
     0.44106
     0.59620
     0.46741
     0.51717
     0.54059
     0.71329
     0.85672
     0.81574
     0.79233
     0.84502
     0.76013
     0.67231
     0.66060
     0.52888
     0.51424
     0.38252
     0.34739
     0.33861
     0.27421
     0.23616
     0.27421
     0.25958
     0.25080
     0.22445
     0.27129
     0.22152
     0.23909
     0.30641
     0.26251
     0.31812
     0.30641
     0.31519
     0.27714
     0.37081
     0.29470
     0.33861
     0.36788
     0.37374
     0.37959
     0.28592
     0.35910
     0.27129
     0.34447
     0.27714
     0.27714
     0.25665
     0.30349
     0.19225
     0.20103
     0.23031
     0.20689
     0.16884
     0.14542
     0.17176
     0.16005
     0.19518
     0.14835
     0.10444
     0.10444
     0.18933
     0.14542
     0.12785
     0.15420
     0.18054
     0.07809
     0.14542
     0.20689
     0.12785
     0.07224
     0.04589
     0.06053
     0.03711
     0.02248
     0.05760
     0.03419
     0.03126
     0.07517
     0.02248
     0.08687
     0.06638
     0.02833
     0.02248
     0.03126
     0.11615
     0.12200
     0.18640
     0.20982
     0.14542
     0.17469
     0.21274
     0.28007
     0.32983
     0.28592
     0.31812
     0.24202
     0.27421
     0.33861
     0.34447
     0.45570
     0.33276
     0.23616
     0.26543
     0.24494
     0.34739
     0.30934
     0.59913
     0.86258
     1.02357
     1.11139
     1.11432
     1.10553
     1.15530
     1.18457
     1.33386
     1.05870
     0.40886
     0.32983
     0.49668
     0.53181
     0.45570
     0.27129
     0.47326
     1.74952
     2.39642
     2.49595
     2.15054
     1.29873
    -0.11803
    -1.35916
    -0.30537
     0.54937
     1.60608
     2.00418
     0.73964
    -0.41075
    -1.30354
    -2.22560
    -2.30756
    -2.13193
    -2.26366
    -2.59735
    -2.82860
    -2.92520
    -2.88129
    -2.69981
    -2.49198
    -2.17291
    -1.76603
    -1.45575
    -1.15718
    -0.88202
    -0.64199
    -0.44295
    -0.36391
    -0.26146
    -0.13266
    -0.02436
     0.06053
     0.10736
     0.18640
     0.13371
     0.28300
     0.29178
     0.40008
     0.34447
     0.28592
     0.33861
     0.29178
     0.30349
     0.28300
     0.25372
     0.24494
     0.13371
     0.17469
     0.09566
     0.04589
    -0.02729
    -0.06534
    -0.16779
    -0.21170
    -0.24097
    -0.28781
    -0.28195
    -0.27024
    -0.26439
    -0.32879
    -0.42246
    -0.37269
    -0.34928
    -0.29366
    -0.24097
    -0.23219
    -0.28195
    -0.15901
    -0.22633
    -0.16486
    -0.10632
    -0.07998
    -0.06827
    -0.02729
     0.02248
    -0.02436
     0.07809
     0.05468
     0.14835
     0.17469
     0.20689
     0.23909
     0.18933
     0.16005
     0.22152
     0.23909
     0.29763
     0.28007
     0.17176
     0.22738
     0.22152
     0.24787
     0.18933
     0.22152
     0.25958
     0.25958
     0.30056
     0.28885
     0.16005
     0.18054
     0.20982
     0.19811
     0.23909
     0.23909
     0.21274
     0.22738
     0.23031
     0.23616
     0.17176
     0.16005
     0.12493
     0.15127
     0.15713
     0.12200
     0.04882
    -0.00680
     0.01077
     0.04297
    -0.05948
     0.00199
    -0.03607
    -0.07705
    -0.10047
    -0.13266
    -0.16486
    -0.22048
    -0.25561
    -0.23219
    -0.18243
    -0.23219
    -0.30244
    -0.26732
    -0.28488
    -0.29659
    -0.27610
    -0.27317
    -0.18535
    -0.16779
    -0.17365
    -0.12096
    -0.05363
    -0.06241
     0.02248
     0.07809
     0.16298
     0.20396
     0.19811
     0.36788
     0.48204
     0.64889
     0.76891
     1.08504
     1.23433
     1.13773
     1.14359
     1.32800
     1.49192
     1.48607
     1.39825
     1.23140
     1.07041
     0.86843
     0.85672
     0.72500
     0.39423
     0.23031
     0.32105
     0.42643
     0.31812
     0.21567
     0.23909
     0.39716
     0.51132
     0.73378
     0.81282
     1.04992
     1.31336
     1.57388
     1.95735
     1.57096
     0.85672
     0.90356
     1.34556
     1.50949
     1.65585
     1.31336
     0.56986
     0.23909
    -0.36391
    -0.31415
    -0.20292
    -0.53954
    -1.09864
    -1.44112
    -1.34452
    -1.42355
    -1.38550
    -1.04302
    -0.84397
    -0.97569
    -1.30061
    -1.42355
    -1.34452
    -1.10742
    -0.83519
    -0.57760
    -0.52198
    -0.49564
    -0.35513
    -0.30830
    -0.20292
    -0.25561
    -0.25853
    -0.30244
    -0.29659
    -0.37269
    -0.28781
    -0.31708
    -0.40197
    -0.39026
    -0.40489
    -0.41367
    -0.51320
    -0.42538
    -0.39318
    -0.32000
    -0.30537
    -0.27610
    -0.30244
    -0.36977
    -0.41660
    -0.52491
    -0.44002
    -0.51905
    -0.46636
    -0.53369
    -0.56003
    -0.63614
    -0.65663
    -0.70932
    -0.76201
    -0.77957
    -0.70932
    -0.64492
    -0.63029
    -0.59809
    -0.58638
    -0.60101
    -0.38440
    -0.20292
    -0.09754
    -0.11510
    -0.05363
    -0.05948
     0.06931
     0.08980
     0.00491
     0.02248
     0.15420
     0.18640
     0.30641
     0.27421
     0.24202
     0.19811
     0.12785
     0.18054
     0.18054
     0.19518
     0.16298
     0.16005
     0.13664
     0.20396
     0.16298
     0.16298
     0.08980
     0.19518
     0.13664
     0.19811
     0.20689
     0.18640
     0.23616
     0.34739
     0.38545
     0.32105
     0.33276
     0.36496
     0.36203
     0.40008
     0.37667
     0.37667
     0.36203
     0.42643
     0.41765
     0.32398
     0.30056
     0.20396
     0.11615
     0.14835
     0.13664
     0.09566
     0.00784
     0.06638
     0.07809
     0.00491
     0.00784
     0.03711
     0.16591
     0.35910
     0.60499
     0.88892
     1.09090
     1.29873
     1.56803
     1.69683
     1.67634
     1.39240
     1.21091
     1.26360
     1.50363
     1.64999
     1.61194
     1.45387
     1.30458
     1.11432
     0.75135
     0.44692
     0.08395
    -0.16194
    -0.13559
    -0.19706
    -0.17365
    -0.25561
    -0.13852
    -0.03314
    -0.07705
     0.00491
    -0.04485
     0.08102
     0.19518
     0.34739
     0.44106
     0.39130
     0.32690
     0.00491
    -0.13266
    -0.11803
    -0.17072
    -0.15608
    -0.33757
    -0.73859
    -0.72103
    -0.65370
    -0.77957
    -0.88788
    -1.05180
    -1.08400
    -1.16596
    -1.09278
    -0.78250
    -0.58345
    -0.39026
    -0.28781
    -0.18535
     0.08980
    -0.06241
    -0.72103
    -1.19523
    -1.52015
    -1.37965
    -0.62443
    -0.24097
    -0.39904
    -0.96984
    -1.35916
    -1.71042
    -1.98850
    -2.00021
    -1.58455
    -1.26549
    -0.90837
    -0.81763
    -1.04302
    -0.88788
    -0.89081
    -0.81177
    -0.44295
    -0.18828
    -0.14730
    -0.27024
    -0.33464
    -0.25561
    -0.18535
    -0.17657
    -0.16779
    -0.23219
    -0.14145
    -0.17072
    -0.18535
    -0.20877
    -0.19999
    -0.19999
    -0.18535
    -0.21755
    -0.23804
    -0.26439
    -0.26439
    -0.36098
    -0.43124
    -0.49856
    -0.61858
    -0.73274
    -0.81177
    -0.87910
    -0.98740
    -1.08693
    -1.11327
    -1.19231
    -1.13962
    -1.15718
    -1.13376
    -1.01667
    -1.04887
    -1.00789
    -0.85568
    -0.70054
    -0.48393
    -0.30537
    -0.08583
     0.21567
     0.25080
     0.30641
     0.45570
     0.55815
     0.62840
     0.69280
     0.73671
     0.79233
     0.85672
     0.83331
     0.81282
     0.74549
     0.71622
     0.70451
     0.59035
     0.59620
     0.45277
     0.45570
     0.40886
     0.44106
     0.36496
     0.34447
     0.30641
     0.37667
     0.34154
     0.32690
     0.39130
     0.34154
     0.32983
     0.37667
     0.37667
     0.36496
     0.37959
     0.40008
     0.37081
     0.35032
     0.33276
     0.32983
     0.26543
     0.30934
     0.29178
     0.24494
     0.25080
     0.23323
     0.21274
     0.23616
     0.10151
     0.11029
     0.11907
     0.11029
     0.06053
     0.04882
     0.01662
     0.05175
     0.03419
     0.07809
     0.14835
     0.53181
     0.97967
     1.37484
     1.50070
     1.39533
     1.00308
     0.60499
     0.48497
     0.39423
     0.83038
     2.02760
     2.10370
     1.82562
     2.54864
     4.00930
     4.07956
     2.27348
     1.67341
     3.44728
     5.53729
     5.30019
     3.27751
     1.21384
     1.56218
     1.87538
     2.20323
     2.09200
     1.94856
     1.60023
     0.76305
     0.15420
    -0.52198
    -0.91715
    -1.09864
    -1.03131
    -0.95520
    -0.56589
    -0.14730
     0.01662
     0.02248
     0.17469
     0.55230
     0.90941
     1.05285
     1.04992
     1.00308
     0.99723
     1.14066
     1.27238
     1.10553
     0.73671
     0.04882
    -0.49564
    -0.71810
    -0.86153
    -1.46453
    -2.58857
    -3.12718
    -3.23255
    -3.39355
    -3.49015
    -3.77408
    -4.60833
    -5.03277
    -5.24060
    -5.05912
    -4.77811
    -4.35074
    -3.93801
    -3.28232
    -2.70859
    -2.21097
    -1.63431
    -0.99033
    -0.68005
    -0.29073
     0.06638
     0.05468
    -0.05656
     0.17469
     0.28007
     0.30641
     0.39423
     0.36203
     0.44399
     0.35032
     0.08395
     0.00784
    -0.07412
    -0.01558
    -0.03021
     0.10151
     0.21860
     0.17762
     0.29178
     0.38545
     0.41472
     0.41765
     0.50253
     0.54059
     0.54059
     0.56108
     0.68987
     0.64889
     0.68695
     0.77476
     0.76013
     0.73378
     0.78940
     0.89185
     0.79233
     0.78940
     0.78354
     0.82745
     0.81574
     0.77184
     0.71915
     0.70158
     0.68987
     0.65182
     0.51717
     0.39130
     0.32398
     0.30349
     0.28007
     0.28007
     0.10736
     0.02248
    -0.05948
     0.02248
     0.05468
     0.02248
     0.09566
     0.12493
     0.18054
     0.27714
     0.35325
     0.44399
     0.45570
     0.44399
     0.58742
     0.65768
     0.66938
     0.69280
     0.64011
     0.74256
     0.69573
     0.66353
     0.64597
     0.59328
     0.49668
     0.48204
     0.38837
     0.50839
     0.42057
     0.29763
     0.22152
     0.13371
     0.18347
     0.08395
     0.05468
     0.01955
    -0.10632
    -0.16194
    -0.22048
    -0.29366
    -0.45173
    -0.49271
    -0.64785
    -0.68005
    -0.75908
    -0.87032
    -0.92300
    -0.86446
    -0.86446
    -0.84690
    -0.80884
    -0.54832
    -0.25853
     0.12200
     0.19225
     0.40886
     0.66646
     1.33678
     1.86368
     2.35544
     2.67451
     3.04333
     2.38179
     2.10370
     1.16701
     0.72793
     0.81867
     1.15822
     1.25189
     1.09090
     0.82453
     0.42057
    -0.11510
    -0.33171
    -0.08876
    -0.15315
    -0.70347
    -1.03131
    -0.89081
    -0.74737
    -0.61272
     0.08395
     0.25958
     0.11907
     0.15420
     0.48497
     0.94161
     0.52595
     0.11907
    -0.20292
    -0.36391
    -0.67127
    -0.49271
    -0.03899
     0.32105
     0.66060
     0.42057
    -0.17657
    -0.44587
    -0.65370
    -0.79128
    -1.00204
    -1.14254
    -1.15132
    -0.60394
     0.30641
     0.53473
    -0.32879
    -0.92008
    -1.00497
    -0.76786
    -0.56296
    -0.16779
     0.20689
     0.40886
     0.51132
     0.62255
     0.66060
     0.40008
     0.13371
    -0.16486
    -0.49856
    -0.77079
    -0.96106
    -1.17767
    -1.27134
    -1.42648
    -1.30939
    -1.05180
    -1.16303
    -1.31817
    -1.54064
    -1.53479
    -1.47332
    -1.29768
    -1.07815
    -0.87324
    -0.73274
    -0.46051
    -0.25268
    -0.04778
     0.30349
     0.55230
     0.49961
     0.55230
     0.52595
     0.46741
     0.59035
     0.64304
     0.70744
     0.82745
     0.92405
     0.92990
     0.84794
     0.73378
     0.60791
     0.56986
     0.55522
     0.59913
     0.51424
     0.33276
     0.26251
     0.14835
     0.03419
    -0.07705
    -0.18535
    -0.31708
    -0.36391
    -0.41953
    -0.48100
    -0.56589
    -0.54832
    -0.56882
    -0.64785
    -0.53076
    -0.61272
    -0.63321
    -0.56589
    -0.51905
    -0.47515
    -0.53954
    -0.49856
    -0.46929
    -0.42538
    -0.36684
    -0.41075
    -0.33757
    -0.27902
    -0.22341
    -0.22633
    -0.17072
    -0.09754
    -0.11217
    -0.22048
    -0.14437
    -0.18535
    -0.19999
    -0.17072
    -0.12974
    -0.04192
     0.08980
     0.11615
     0.18933
     0.26836
     0.18054
    -0.06241
    -0.30537
    -0.23219
    -0.19414
    -0.18828
    -0.20292
    -0.21170
    -0.09754
     0.11322
     0.64597
     1.13481
     1.36020
     1.31922
     1.28995
     1.35142
     1.53290
     1.79050
     2.16810
     2.53400
     2.74769
     2.82672
     2.79452
     2.67451
     2.51937
     2.22372
     1.98076
     1.71732
     1.50949
     1.27531
     1.09675
     0.86258
     0.74842
     0.50546
     0.47619
     0.45863
     0.32105
     0.13956
     0.09858
     0.07809
     0.01662
    -0.07998
    -0.20584
    -0.24097
    -0.40197
    -0.43709
    -0.56003
    -0.70054
    -0.87032
    -0.89373
    -0.94642
    -0.93179
    -0.84982
    -1.00789
    -1.14547
    -1.06644
    -1.07522
    -1.11913
    -1.23914
    -1.20401
    -1.18938
    -0.99618
    -0.96984
    -0.98155
    -0.89666
    -0.99618
    -0.78835
    -0.69468
    -0.26439
    -0.05948
    -0.07705
     0.29178
     0.59035
     0.20689
    -0.15608
     0.15713
    -0.70347
    -1.36501
    -1.62846
    -3.19743
    -4.81031
    -4.16925
    -3.59552
    -3.89702
    -3.60723
    -4.04924
    -5.11766
    -5.63870
    -5.47185
    -4.72249
    -3.98777
    -3.05985
    -2.14950
    -1.43526
    -0.78543
    -0.13266
     0.65475
     1.17579
     1.51827
     1.73488
     1.88124
     1.88417
     1.69097
     1.48021
     1.21677
     0.90356
     0.48204
     0.16298
    -0.13559
    -0.34928
    -0.50442
    -0.54247
    -0.64492
    -0.77079
    -0.70054
    -0.78835
    -0.68005
    -0.55125
    -0.53076
    -0.42246
    -0.26439
    -0.10925
     0.02248
     0.23909
     0.29178
     0.31812
     0.47034
     0.46741
     0.44985
     0.42643
     0.35618
     0.32690
     0.36496
     0.37081
     0.33276
     0.32690
     0.28007
     0.32690
     0.24494
     0.28592
     0.28007
     0.32983
     0.25080
     0.27421
     0.22152
     0.22445
     0.35910
     0.28592
     0.19518
     0.24787
     0.25080
     0.20982
     0.22445
     0.20689
     0.22445
     0.14835
     0.15713
     0.09566
     0.11029
     0.04297
     0.01662
    -0.04778
    -0.07705
    -0.06827
    -0.08876
     0.05760
     0.28885
     0.48204
     0.54059
     0.62840
     0.71622
     0.53473
     0.52595
     0.84209
     1.39825
     1.62950
     1.57096
     1.40118
     1.43045
     1.53583
     1.43338
     1.36898
     1.33093
     1.22555
     1.11139
     1.10261
     0.96503
     0.80696
     0.61669
     0.47034
     0.42057
     0.30934
     0.32105
     0.31227
     0.35325
     0.35910
     0.37667
     0.37959
     0.49668
     0.51424
     0.57279
     0.64304
     0.76891
     0.76013
     0.77476
     0.80989
     0.85672
     0.92112
     0.96503
     0.95918
     0.93576
     0.83916
     0.89478
     0.85087
     0.88600
     0.85965
     0.77476
     0.75720
     0.82745
     0.76305
     0.78062
     0.81282
     0.87429
     0.87136
     0.82745
     0.53181
     0.35618
     0.17762
    -0.14437
    -0.56003
    -1.01082
    -1.22158
    -0.61565
     0.35325
     0.47912
    -0.27902
    -0.97277
    -1.22743
    -1.37086
    -1.20987
    -1.15132
    -0.84104
    -0.39318
    -0.12681
    -0.10925
    -0.11217
    -0.10925
    -0.28781
    -0.42831
    -0.30537
    -0.30537
    -0.06534
     0.20689
     0.27129
     0.20689
     0.28007
     0.37959
     0.30934
     0.25665
     0.30934
     0.47034
     0.44399
     0.49668
     0.56986
     0.83038
     1.10846
     1.16408
     1.13188
     0.88892
     0.95625
     1.08212
     1.37776
     2.25006
     2.86185
     2.30568
     1.84904
     1.82270
     1.84026
     1.45387
     1.12895
     0.84794
     0.65475
     0.74256
     0.19811
    -0.51320
    -0.79421
    -0.93764
    -1.25378
    -1.46161
    -1.73383
    -1.87141
    -2.04997
    -2.12608
    -2.04119
    -1.99728
    -1.71042
    -1.56991
    -1.42355
    -1.34745
    -1.11620
    -1.12791
    -1.09864
    -1.13962
    -1.06058
    -1.05766
    -0.96106
    -1.00204
    -0.88202
    -0.92008
    -0.92300
    -0.93471
    -0.82055
    -0.76494
    -0.72981
    -0.72688
    -0.63907
    -0.61565
    -0.51905
    -0.56589
    -0.47515
    -0.46051
    -0.35220
    -0.31708
    -0.26732
    -0.30537
    -0.26732
    -0.29073
    -0.23219
    -0.21463
    -0.26439
    -0.23512
    -0.22633
    -0.23804
    -0.21170
    -0.27024
    -0.30830
    -0.27317
    -0.29951
    -0.17365
     0.08395
     0.29763
     0.44106
     0.62840
     0.70158
     0.66353
     0.68695
     0.87429
     1.30751
     1.62950
     1.76708
     1.59145
     1.21091
     1.05870
     0.84502
     0.66646
     0.44692
     0.18640
    -0.12681
    -0.35806
    -0.37562
    -0.35220
    -0.33464
    -0.57174
    -0.90837
    -0.85568
    -0.72396
    -0.41953
    -0.14730
     0.13956
     0.32398
     0.63426
     0.97674
     1.09090
     1.26653
     1.28409
     1.43923
     1.25482
     1.09675
     0.73964
     0.46155
     0.31227
     0.25080
     0.36203
     0.20396
     0.03711
    -0.11217
    -0.32000
    -0.55125
    -0.83519
    -0.91422
    -0.71225
    -0.38440
    -0.12681
     0.16005
     0.16884
     0.25958
     0.29470
     0.33861
     0.37081
     0.36496
     0.47912
     0.54352
     0.61669
     0.75135
     0.73378
     0.71622
     0.67524
     0.66353
     0.46741
     0.51424
     0.46155
     0.30056
     0.25372
     0.26251
     0.25958
     0.28007
     0.25372
     0.14249
     0.14835
     0.05175
    -0.03607
    -0.06827
    -0.30830
    -0.28195
    -0.21755
    -0.20292
    -0.03899
     0.01369
     0.08395
     0.08687
    -0.07412
    -0.14437
    -0.14145
    -0.05363
    -0.01850
     0.10736
     0.28592
     0.46448
     0.61377
     0.55522
     0.44106
     0.47326
     0.68987
     0.76598
     0.94161
     1.07626
     1.17871
     1.27531
     1.20799
     1.15822
     1.23726
     1.45387
     1.53876
     1.09968
     0.74549
     0.62840
     0.12785
    -0.01265
    -0.30830
    -0.73859
    -0.71517
    -1.03424
    -1.92703
    -2.73493
    -3.02765
    -3.23548
    -4.54101
    -5.01521
    -4.22487
    -4.05802
    -4.21023
    -4.21316
    -4.07266
    -3.90581
    -3.56040
    -3.32622
    -2.97496
    -2.25195
    -1.88898
    -1.44404
    -0.99618
    -0.42831
     0.04004
     0.41179
     0.73086
     0.85380
     0.94161
     0.90649
     0.89770
     0.91527
     0.87136
     0.85965
     0.71036
     0.66060
     0.59328
     0.55230
     0.50839
     0.42643
     0.46448
     0.46155
     0.51717
     0.54937
     0.50546
     0.55230
     0.63719
     0.66646
     0.44106
     0.61669
     0.58157
     0.56986
     0.64011
     0.61084
     0.49961
     0.43814
     0.49083
     0.49083
     0.40886
     0.41765
     0.20396
    -0.03899
    -0.09461
    -0.04192
    -0.10339
     0.00199
    -0.07998
    -0.26732
    -0.41075
    -0.46051
    -0.21755
     0.27421
     0.87136
     1.32507
     1.37776
     1.02650
     0.35032
     0.14542
     0.10736
     0.37667
     0.59035
     0.85672
     0.97088
     0.76305
     0.52302
     0.23909
    -0.15023
    -0.37269
    -0.47515
    -0.49856
    -0.56003
    -0.46344
    -0.35220
    -0.26732
    -0.19999
    -0.02729
    -0.03021
     0.05760
     0.18054
     0.20396
     0.31227
     0.36203
     0.46448
     0.37081
     0.28885
     0.26543
     0.25372
     0.17762
    -0.15023
    -0.25561
    -0.13266
     0.01077
    -0.20292
    -0.17072
    -0.22633
    -0.59809
    -0.70054
    -0.60980
    -0.44587
    -0.32879
    -0.31122
    -0.32293
    -0.18243
    -0.03314
     0.15420
     0.37959
     0.45863
     0.57864
     0.64304
     0.67524
     0.83916
     0.90356
     0.91819
     0.81574
     0.66353
     0.43521
     0.12493
     0.05468
     0.01077
    -0.12096
    -0.32293
    -0.51027
    -0.85568
    -0.98740
    -1.05180
    -0.96691
    -0.84690
    -0.82348
    -1.07522
    -1.10156
    -0.95813
    -0.74737
    -0.60980
    -0.32586
    -0.17657
    -0.10047
     0.02248
     0.07224
     0.06346
     0.05760
     0.11615
     0.11615
     0.15420
     0.41765
     0.76013
     1.19042
     1.78171
     2.55449
     2.79452
     2.32032
     1.55925
     0.77769
     0.37667
     0.41765
     0.98552
     1.49778
     1.48314
     1.30751
     0.69866
     0.20982
    -0.40782
    -0.90837
    -1.27719
    -1.42063
    -1.43526
    -1.29476
    -1.13083
    -0.98448
    -0.78835
    -0.70347
    -0.58345
    -0.56296
    -0.46344
    -0.38440
    -0.29366
    -0.22633
    -0.21463
    -0.27024
    -0.27610
    -0.26732
    -0.25268
    -0.35806
    -0.41953
    -0.41075
    -0.46636
    -0.43416
    -0.51027
    -0.41953
    -0.43416
    -0.48978
    -0.52198
    -0.50149
    -0.44587
    -0.35806
    -0.32586
    -0.18828
    -0.16779
    -0.13266
    -0.11803
    -0.06827
     0.04882
     0.06931
     0.08687
     0.05468
    -0.01850
    -0.03899
     0.02248
    -0.06241
    -0.06241
    -0.01558
    -0.04192
    -0.05363
     0.15127
     0.07224
     0.18640
     0.33569
     0.47326
     0.63426
     0.79525
     0.89478
     0.93576
     0.76305
     0.56693
     0.42350
     0.56108
     0.76891
     0.68987
     0.66938
     0.56986
     0.57571
     0.40886
     0.36496
     0.23909
     0.24787
     0.16884
     0.11907
    -0.10339
    -0.21463
    -0.25853
    -0.11217
    -0.11510
    -0.05948
    -0.12974
    -0.35806
    -0.39611
    -0.41367
    -0.48100
    -0.51613
    -0.54540
    -0.46929
    -0.35220
    -0.24682
    -0.13852
     0.02833
     0.19225
     0.34154
     0.50253
     0.83331
     1.04406
     1.20213
     1.31336
     1.34264
     1.25775
     1.21677
     1.07334
     0.89185
     0.59913
     0.25958
    -0.01558
    -0.19706
    -0.41660
    -0.80299
    -1.16303
    -1.35916
    -1.77189
    -1.97386
    -2.05583
    -2.09095
    -2.28707
    -2.66468
    -2.85787
    -2.73200
    -1.76018
    -1.20401
    -1.19816
    -1.53186
    -1.80701
    -1.33281
    -1.27719
    -1.73091
    -1.53186
    -0.40197
     0.34739
     0.33861
     0.08687
    -0.32000
    -0.29659
    -0.10632
     0.15713
     0.37374
     0.40886
     0.19518
     0.33276
     0.44106
     0.43521
     0.45863
     0.38252
     0.22152
     0.11615
     0.06638
    -0.05363
    -0.13559
    -0.22341
    -0.23219
    -0.29366
    -0.22048
    -0.05363
     0.11907
     0.27714
     0.46448
     0.50839
     0.65768
     0.98552
     0.90649
     0.64011
     0.76305
     0.77769
     0.56108
     0.54059
     0.55522
     0.58742
     0.83038
     1.09383
     0.61084
     0.26836
    -0.07412
    -0.19706
    -0.29659
    -0.12096
     0.08687
     0.07224
     0.05468
     0.16298
     0.28007
     0.35618
     0.54644
     0.59913
     0.66938
     0.63719
     0.66353
     0.68109
     0.66060
     0.72500
     0.67231
     0.75427
     0.72207
     0.70451
     0.77184
     0.82453
     0.97674
     0.83623
     0.59913
     0.51424
     0.41765
     0.41179
     0.49375
     0.52010
     0.37959
     0.13664
    -0.10925
    -0.24682
    -0.41953
    -0.51320
    -0.59516
    -0.72103
    -0.82641
    -0.98155
    -1.16303
    -1.04887
    -0.81177
    -0.80884
    -1.06644
    -0.69468
    -0.22633
    -0.22048
    -0.14730
     0.20103
     0.18347
     0.03126
     0.29763
     0.50546
     0.98552
     1.34556
     1.60608
     1.37776
     1.28409
     1.50656
     1.46851
     0.32105
    -0.91422
    -1.10449
    -1.30354
    -1.63431
    -1.94166
    -1.64602
    -0.60687
    -0.60980
    -1.20109
    -0.66249
    -0.36684
    -0.62150
    -0.99911
    -0.70054
     0.20396
     1.04992
     1.68804
     2.25592
     2.60425
     2.81501
     2.79745
     2.65109
     2.34959
     2.06565
     1.70561
     1.33678
     0.83623
     0.42643
     0.12785
    -0.11217
    -0.27610
    -0.44295
    -0.54540
    -0.61858
    -0.74445
    -0.82055
    -0.80592
    -0.80299
    -0.70347
    -0.60101
    -0.47807
    -0.39611
    -0.31122
    -0.36098
    -0.34342
    -0.30830
    -0.30830
    -0.35806
    -0.46051
    -0.70639
    -0.76201
    -0.76201
    -0.83812
    -0.79714
    -0.85568
    -1.21572
    -1.71627
    -2.03533
    -1.95630
    -1.79238
    -1.69285
    -1.49088
    -1.47039
    -1.45283
    -1.51137
    -1.46453
    -1.49088
    -1.47624
    -1.44697
    -1.43233
    -1.49966
    -1.15718
    -0.76786
    -0.06827
     0.17469
    -0.20584
    -0.46636
    -0.50149
    -0.27317
    -0.12096
     0.23616
     0.72500
     0.97967
     1.42167
     1.48314
     1.50949
     1.77586
     1.86368
     1.74952
     1.66170
     1.66170
     1.52705
     1.65585
     2.24421
     2.42277
     2.16225
     1.84611
     1.54754
     1.32215
     1.24604
     0.98552
     0.88014
     0.83331
     0.93869
     0.75720
     0.69573
     0.49961
     0.48497
     0.46741
     0.37374
     0.31812
     0.23031
     0.21567
     0.30056
     0.34154
     0.40886
     0.49961
     0.41765
     0.63719
     0.80403
     0.83038
     0.86843
     0.91234
     0.72500
     0.58742
     0.47912
     0.51132
     0.54059
     0.52888
     0.40886
     0.34154
     0.19518
     0.06346
    -0.10632
    -0.13559
    -0.11510
    -0.16779
    -0.17365
    -0.26439
    -0.41953
    -0.51027
    -0.64199
    -0.67127
    -0.77665
    -0.74445
    -0.57174
    -0.36977
    -0.22341
     0.02540
     0.12785
     0.24202
     0.37081
     0.32398
     0.50839
     0.73964
     1.04406
     1.49778
     2.21787
     2.34081
     2.29104
     1.88124
     0.89770
    -0.76494
    -1.67529
    -2.12900
    -2.29000
    -2.19340
    -1.21280
     0.54644
     0.46448
    -0.79421
    -2.01192
    -2.59443
    -2.71151
    -2.06461
    -1.08400
    -0.01558
     0.84209
     1.43923
     1.73488
     1.75244
     1.39533
     1.15822
     1.04406
     0.89770
     0.51717
     0.18054
     0.03126
    -0.26732
    -0.51613
    -0.73274
    -0.89959
    -1.02838
    -1.16889
    -1.20694
    -1.23329
    -1.28890
    -1.22158
    -1.25670
    -1.20109
    -1.07229
    -1.03131
    -0.99326
    -0.88202
    -0.73274
    -0.72396
    -0.68005
    -0.58638
    -0.48100
    -0.41953
    -0.32586
    -0.33464
    -0.31708
    -0.23219
    -0.20292
    -0.23804
    -0.14437
    -0.07705
    -0.10632
    -0.12974
    -0.09754
    -0.07998
    -0.10339
    -0.11217
    -0.03607
    -0.03021
    -0.01265
    -0.05070
     0.01077
    -0.01558
     0.01369
    -0.03021
    -0.01850
     0.00491
     0.03711
    -0.02436
     0.04004
     0.06346
    -0.03314
     0.01662
    -0.00094
     0.03711
     0.00491
     0.04882
    -0.03607
    -0.03607
     0.02248
    -0.05363
    -0.00387
     0.01955
     0.00199
     0.01369
     0.05760
     0.04297
     0.06931
     0.04882
     0.02833
     0.07809
     0.13371
     0.14249
     0.10736
     0.23616
     0.24202
     0.24787
     0.29763
     0.40008
     0.42057
     0.52010
     0.63719
     0.78940
     0.86551
     0.98845
     1.11139
     1.30751
     1.47143
     1.46558
     1.19335
     0.74842
     0.05760
    -0.66541
    -1.41184
    -2.02070
    -2.38074
    -3.17986
    -4.53808
    -5.38404
    -5.30207
    -5.34891
    -4.92739
    -4.69029
    -5.04448
    -3.81214
    -2.69102
    -2.10851
    -1.59333
    -2.29585
    -3.19450
    -2.73200
    -0.44295
     1.80806
     2.90868
     2.92332
     2.24714
     1.69390
     1.26068
     0.89478
     0.72500
     0.61669
     0.35032
     0.11029
    -0.03021
     0.02833
    -0.01558
    -0.06827
    -0.09754
    -0.15315
    -0.21463
    -0.05363
     0.01077
    -0.15315
    -0.19121
    -0.29366
    -0.20584
    -0.08876
    -0.07705
    -0.02436
    -0.07998
     0.06053
     0.31227
     0.39130
     0.47034
     0.49375
     0.53181
     0.47912
     0.57864
     0.66646
     0.67524
     0.62548
     0.75135
     0.52010
     0.32983
     0.02248
    -0.24975
    -0.16486
     0.06931
     0.37959
     0.56986
     0.36203
     0.10444
     0.03126
    -0.00387
     0.18054
     0.30641
     0.45277
     0.73378
     0.93576
     1.07626
     1.11724
     1.17579
     1.12895
     1.05870
     0.97088
     0.97967
     0.91234
     0.72500
     0.58450
     0.51132
     0.39423
     0.23031
     0.20982
     0.18347
     0.04297
    -0.02729
    -0.08290
    -0.11510
    -0.12974
    -0.14730
    -0.10925
    -0.06534
    -0.02729
    -0.04485
    -0.00680
     0.02248
     0.01955
    -0.01850
     0.02248
    -0.02143
     0.02540
     0.03711
    -0.00972
    -0.01558
    -0.05948
    -0.03607
    -0.06827
    -0.06534
    -0.03314
    -0.05363
    -0.12388
    -0.09461
    -0.04192
    -0.06534
    -0.08583
    -0.08583
    -0.07998
    -0.09168
    -0.06827
    -0.04485
    -0.11510
    -0.12388
    -0.09754
    -0.11510
    -0.06827
    -0.10047
    -0.11803
    -0.14437
    -0.10339
    -0.03607
    -0.15608
    -0.11803
    -0.12974
    -0.06534
    -0.08290
    -0.11217
    -0.07412
    -0.12096
    -0.08290
    -0.08290
    -0.07119
    -0.08876
    -0.06534
    -0.08290
    -0.05656
    -0.01558
    -0.07412
    -0.05656
    -0.04778
    -0.06241
     0.02540
     0.03419
     0.00491
     0.00199
     0.01077
     0.06346
     0.08980
     0.16005
     0.08687
     0.12200
     0.18054
     0.25665
     0.22738
     0.24787
     0.35325
     0.33861
     0.44106
     0.51424
     0.56401
     0.59035
     0.68109
     0.74549
     0.85380
     0.99430
     0.92405
     1.02065
     1.13773
     1.20213
     1.10846
     1.26068
     1.25482
     1.14652
     1.15822
     1.09968
     0.96210
     0.80989
     0.54644
     0.20689
    -0.18535
    -0.64785
    -1.19523
    -1.82458
    -2.43929
    -1.83629
    -0.53369
    -0.00094
     0.07517
    -0.23219
    -0.84397
    -1.10449
    -0.60687
    -0.29366
     0.14249
     0.62840
     1.06455
     1.29873
     1.28995
     1.24019
     1.09090
     1.14066
     0.92112
     0.53473
     0.36788
     0.26251
     0.21274
    -0.00972
    -0.13266
    -0.20292
    -0.22633
    -0.16779
    -0.10925
    -0.07705
     0.02248
    -0.01850
    -0.07412
    -0.10047
    -0.09754
    -0.19121
    -0.23512
    -0.30537
    -0.36684
    -0.41367
    -0.34049
    -0.43709
    -0.48685
    -0.53076
    -0.59516
    -0.49271
    -0.62150
    -0.52491
    -0.58345
    -0.64199
    -0.57467
    -0.56296
    -0.54832
    -0.64492
    -0.68005
    -0.60687
    -0.59223
    -0.56882
    -0.48685
    -0.56882
    -0.47807
    -0.49564
    -0.41953
    -0.36391
    -0.42538
    -0.36684
    -0.35806
    -0.24975
    -0.21755
    -0.25561
    -0.19414
    -0.12681
    -0.08876
    -0.07998
    -0.07412
    -0.04192
     0.01662
    -0.02729
    -0.00972
     0.04882
     0.10444
     0.05760
     0.08687
     0.12200
     0.08102
     0.10444
     0.12785
     0.13078
     0.16884
     0.23031
     0.22738
     0.18640
     0.11615
     0.19811
     0.18054
     0.25372
     0.20689
     0.21567
     0.24494
     0.21274
     0.23616
     0.18933
     0.20982
     0.15127
     0.05760
     0.07809
     0.17469
     0.15127
     0.19811
     0.19811
     0.09566
     0.15420
     0.31812
     0.30056
     0.14835
     0.25372
     0.33569
     0.34447
     0.41765
     0.44399
     0.48204
     0.63133
     0.57571
     0.62548
     0.72793
     0.72207
     0.74842
     0.82453
     0.91234
     0.97381
     1.00894
     1.02650
     1.08212
     1.18457
     1.24604
     1.22262
     1.27238
     1.28117
     1.24897
     1.29287
     1.16701
     1.04699
     0.83331
     0.64011
     0.16591
    -0.34928
    -0.96399
    -1.25085
    -1.22158
    -1.30061
    -1.32110
    -1.31525
    -1.51137
    -1.92117
    -2.24024
    -2.35733
    -2.50368
    -2.34562
    -2.26366
    -2.12022
    -1.81287
    -1.66944
    -1.47917
    -1.32110
    -1.03716
    -0.88202
    -1.01082
    -0.88495
    -0.97862
    -1.28890
    -1.28890
    -1.28012
    -1.35330
    -1.05180
    -0.71517
    -0.55711
    -0.01850
     0.75135
     1.76122
     2.88234
     3.70780
     3.61706
     3.14286
     3.11066
     3.04333
     2.49009
     2.21201
     3.77220
     5.14798
     5.13334
     3.62877
     1.93100
     1.13481
     0.65475
     0.27129
    -0.22048
    -0.84104
    -1.30647
    -1.58748
    -1.88019
    -2.00899
    -1.98850
    -1.81580
    -1.88019
    -1.86263
    -1.80994
    -1.72798
    -1.61089
    -1.43233
    -1.06351
    -0.87032
    -0.80006
    -0.79421
    -0.70054
    -0.51320
    -0.35513
    -0.19414
     0.05468
     0.13956
     0.13078
     0.11615
     0.24494
     0.37667
     0.50253
     0.46741
     0.56401
     0.61084
     0.57279
     0.57864
     0.65475
     0.68695
     0.71036
     0.66646
     0.72500
     0.73671
     0.78062
     0.76013
     0.69280
     0.76013
     0.56693
     0.61669
     0.71036
     0.77769
     0.68987
     0.71036
     0.66060
     0.65475
     0.59913
     0.65475
     0.66060
     0.66060
     0.68109
     0.67817
     0.67524
     0.62255
     0.60791
     0.58450
     0.61377
     0.62548
     0.57279
     0.54059
     0.57864
     0.52595
     0.49375
     0.49668
     0.47912
     0.53181
     0.49668
     0.54059
     0.48204
     0.51132
     0.52595
     0.55815
     0.49961
     0.61084
     0.54059
     0.48204
     0.52302
     0.53766
     0.52010
     0.52302
     0.48790
     0.57864
     0.48204
     0.47912
     0.42057
     0.44985
     0.40301
     0.35032
     0.31227
     0.35910
     0.44106
     0.46741
     0.49083
     0.59328
     0.59035
     0.56986
     0.66060
     0.79525
     0.92990
     1.06455
     1.01479
     1.03236
     0.99430
     0.99137
     0.80403
     0.66646
     0.44106
     0.21567
    -0.05948
    -0.26439
    -0.77665
    -1.16011
    -1.31232
    -1.36794
    -1.25670
    -1.28305
    -1.19816
    -1.32110
    -1.49966
    -1.71627
    -1.71334
    -1.78945
    -1.77774
    -1.81580
    -1.50259
    -1.37672
    -1.30061
    -1.33574
    -1.65480
    -1.95337
    -1.97386
    -1.97386
    -1.93581
    -1.84800
    -1.74262
    -1.61675
    -1.30061
    -0.98155
    -0.65663
    -0.62736
    -0.62443
    -0.83519
    -0.88495
    -0.45173
    -0.71810
    -1.73383
    -2.34854
    -2.39538
    -1.15718
     0.68695
     2.72134
     2.96137
     1.74952
     0.49375
    -0.65956
    -0.96106
    -0.96399
     0.54644
     1.19042
     1.31629
     1.39825
     1.26946
     0.84209
     0.16884
    -0.41367
    -0.68298
    -0.65956
    -0.82055
    -1.09278
    -1.39428
    -1.68993
    -1.20109
    -0.70639
    -0.31122
     0.01662
     0.15713
     0.29763
     0.47326
     0.54937
     0.50546
     0.45863
     0.44692
     0.41179
     0.24494
     0.26836
     0.08687
     0.05468
     0.24787
     0.42643
     0.38252
     0.43228
     0.53473
     0.54352
     0.51717
     0.50839
     0.47326
     0.49083
     0.56108
     0.59035
     0.60791
     0.58157
     0.61962
     0.53181
     0.53181
     0.40008
     0.32105
     0.31812
     0.32398
     0.24787
     0.16591
     0.09566
     0.05175
     0.05175
     0.04004
    -0.06534
    -0.13852
    -0.20292
    -0.18535
    -0.32293
    -0.30537
    -0.29951
    -0.39611
    -0.36391
    -0.33171
    -0.27902
    -0.39611
    -0.47807
    -0.44295
    -0.24975
    -0.16486
    -0.13852
    -0.17950
    -0.16486
    -0.03899
     0.02248
    -0.00094
     0.02833
    -0.00387
     0.00199
     0.12493
     0.19811
     0.16884
     0.17176
     0.16298
     0.08395
     0.19811
     0.19518
     0.20982
     0.16884
     0.15127
     0.11615
     0.02540
     0.29470
     0.36788
     0.50839
     0.62840
     0.61377
     0.63426
     0.70158
     0.69573
     0.74256
     0.91234
     1.03528
     1.00894
     0.97674
     0.86843
     0.53181
     0.23616
     0.15420
     0.12785
    -0.12974
    -0.23512
    -0.31415
    -0.38733
    -0.56589
    -0.77372
    -0.99911
    -1.21865
    -1.30647
    -1.40599
    -1.37086
    -1.25378
    -1.29183
    -1.32403
    -1.24499
    -1.15718
    -1.04887
    -1.16889
    -1.02838
    -0.95813
    -0.90544
    -0.73859
    -0.73566
    -0.59516
    -0.42538
    -0.39026
    -0.30830
    -0.33464
    -0.21170
    -0.15901
     0.03419
     0.14835
     0.41179
     0.49668
     0.46741
     0.59620
     0.53766
     0.70158
     0.80111
     0.90941
     0.72793
     0.27421
    -0.05656
    -0.58931
    -1.76603
    -2.81689
    -3.42282
    -3.09205
    -2.90178
    -2.73200
    -2.08802
    -1.28890
    -1.28598
    -1.65480
    -2.12022
    -2.06461
    -1.51722
    -0.63614
     0.35032
     1.24604
     1.96320
     2.55449
     2.85014
     3.13115
     3.18091
     2.98186
     2.98479
     3.08431
     3.20433
     2.83550
     2.51351
     1.94564
     1.71146
     1.64999
     1.55632
     1.40703
     1.27531
     1.23726
     1.08504
     0.88307
     0.73671
     0.48790
     0.27714
     0.09858
    -0.17365
    -0.47807
    -0.63614
    -0.56296
    -0.37562
    -0.26146
    -0.15608
     0.03711
     0.04297
     0.06053
     0.01369
     0.08687
     0.12785
     0.19225
     0.08687
    -0.02143
     0.03126
     0.16298
     0.10151
    -0.03021
     0.00491
    -0.03314
    -0.09168
    -0.24097
    -0.28781
    -0.32586
    -0.27024
    -0.15315
    -0.07119
    -0.01265
     0.04297
     0.09566
     0.10444
     0.24202
     0.26543
     0.28885
     0.42936
     0.40008
     0.50253
     0.47912
     0.52302
     0.48497
     0.58157
     0.55230
     0.68987
     0.81574
     0.71622
     0.80696
     0.79818
     0.55522
     0.33861
     0.09273
    -0.17072
    -0.31122
    -0.61565
    -0.85861
    -1.11327
    -1.31817
    -1.21572
    -1.28012
    -1.24499
    -1.46161
    -1.88312
    -2.08217
    -2.21389
    -2.17584
    -2.02655
    -1.78652
    -1.36794
    -0.96984
    -0.75323
    -0.42246
    -0.52491
    -0.45758
    -0.49856
    -0.39611
    -0.16194
    -0.00680
     0.09273
     0.16005
     0.30349
     0.37081
     0.43521
     0.49668
     0.59913
     0.60206
     0.60206
     0.69866
     0.66938
     0.69280
     0.82160
     0.88892
     0.95332
     1.07626
     1.09675
     1.05577
     1.00308
     0.53473
     0.13664
    -0.17072
    -0.55125
    -0.84397
    -1.07522
    -1.19523
    -1.42941
    -1.75433
    -2.10266
    -2.35440
    -2.60906
    -2.75250
    -2.78762
    -2.58565
    -2.35733
    -2.04704
    -1.78067
    -1.51722
    -1.16889
    -0.76494
    -0.38148
     0.03711
     0.40594
     0.52888
     0.67817
     0.83038
     1.01186
     0.93283
     1.09968
     1.09675
     1.03236
     1.04114
     0.94161
     0.86551
     0.61669
     0.50839
     0.35325
     0.21274
     0.29470
     0.30641
     0.35910
     0.42350
     0.30641
     0.26543
     0.29763
     0.35910
     0.25665
     0.16884
     0.30641
     0.46741
     0.47619
     0.27129
     0.21274
     0.27129
     0.38252
     0.66353
     0.52595
     0.30349
     0.19518
     0.20689
     0.15127
     0.12493
     0.05175
     0.00199
     0.01955
     0.12200
     0.18347
     0.04589
     0.13956
     0.05175
    -0.03899
     0.01077
    -0.00387
     0.04589
     0.10444
     0.09273
     0.11029
     0.24494
     0.30056
     0.25372
     0.33276
     0.32983
     0.32398
     0.42350
     0.56986
     0.55522
     0.59328
     0.57571
     0.54059
     0.43814
     0.45277
     0.37667
     0.44985
     0.37959
     0.54644
     0.47912
     0.42057
     0.37959
     0.36788
     0.19225
     0.24494
     0.26543
     0.25665
     0.21860
     0.23909
     0.18054
     0.17469
     0.20982
     0.16591
     0.24202
     0.21274
     0.11029
     0.13664
     0.06346
     0.04589
     0.02248
     0.01662
    -0.10047
    -0.07412
    -0.06827
    -0.09754
    -0.11803
    -0.12388
    -0.07998
     0.01077
     0.05760
     0.15420
     0.14835
     0.26836
     0.35910
     0.39130
     0.42350
     0.41765
     0.41179
     0.44692
     0.61084
     0.60499
     0.70158
     0.69280
     0.91527
     0.90356
     0.84209
     0.92698
     0.66060
     0.28885
    -0.16779
    -0.62150
    -0.75030
    -0.81470
    -0.70054
    -0.83519
    -0.82055
    -0.56882
    -0.74737
    -1.24499
    -1.54649
    -1.66651
    -1.71334
    -1.54357
    -1.33866
    -1.02838
    -0.93471
    -0.81470
    -0.97569
    -1.49381
    -2.07632
    -2.25487
    -2.08217
    -1.70164
    -1.37379
    -1.35037
    -1.52308
    -1.70749
    -2.00899
    -2.16999
    -2.09973
    -1.95630
    -1.48502
    -1.03424
    -0.75323
    -0.38440
    -0.05656
     0.14542
     0.19518
     0.18347
     0.28007
     0.35910
     0.32690
     0.33569
     0.33569
     0.44692
     0.36203
     0.34447
     0.32690
     0.37081
     0.23323
     0.14249
     0.02540
    -0.27317
    -0.36977
    -0.48393
    -0.24390
    -0.48978
    -0.72688
    -0.59223
    -0.39318
    -0.63321
    -0.75030
    -0.78250
    -0.81763
    -0.85275
    -0.75615
    -0.66249
    -0.58052
    -0.50734
    -0.35806
    -0.26732
    -0.19706
    -0.24682
    -0.23804
    -0.22341
    -0.09754
    -0.11803
    -0.03899
     0.10444
     0.03711
     0.06638
     0.05175
    -0.03314
    -0.14437
    -0.20584
    -0.09461
     0.01369
     0.04882
     0.16005
     0.23031
     0.30349
     0.38837
     0.43814
     0.47326
     0.53473
     0.57864
     0.66646
     0.75427
     0.88892
     0.93283
     0.84502
     0.92698
     0.93283
     1.06163
     1.08504
     1.11432
     1.12017
     1.16701
     1.29287
     1.38069
     1.48900
     1.41582
     1.47436
     1.51534
     1.51534
     1.55339
     1.55339
     1.54754
     1.55047
     1.50070
     1.42167
     1.29287
     1.14944
     1.04406
     1.02650
     0.98552
     0.86843
     0.86843
     0.75427
     0.73964
     0.68695
     0.68695
     0.61669
     0.64889
     0.59035
     0.63719
     0.65475
     0.67817
     0.64011
     0.67817
     0.63133
     0.63426
     0.68987
     0.66646
     0.55815
     0.47326
     0.51424
     0.54644
     0.53766
     0.49083
     0.49375
     0.45570
     0.51717
     0.52595
     0.52888
     0.65182
     0.69866
     0.66646
     0.66646
     0.77476
     0.80403
     0.59035
     0.62840
     0.58450
     0.59913
     0.49961
     0.25958
     0.12785
     0.01077
    -0.07998
    -0.07705
    -0.09168
     0.06346
     0.26836
     0.58450
     0.90356
     1.16993
     1.42460
     1.40703
     1.40996
     1.11724
     0.93576
     1.09675
     0.84502
    -0.02143
    -0.74445
    -1.15718
    -0.95228
    -0.72688
    -0.68005
    -1.29183
    -1.76603
    -2.39538
    -2.76128
    -3.09205
    -3.23255
    -3.37599
    -3.34379
    -3.39355
    -3.29695
    -3.06570
    -2.86958
    -2.70273
    -2.43929
    -2.20511
    -1.91532
    -1.64602
    -1.61675
    -1.93874
    -1.97679
    -1.49673
    -1.13962
    -0.81470
    -0.53369
    -0.10925
     0.41472
     0.89185
     1.38069
     1.79928
     1.71146
     1.20213
     0.95039
     0.81574
     0.91234
     0.89185
     0.39423
    -0.36977
    -0.22633
     0.43521
     0.79818
     0.92990
     0.68402
     0.14249
    -0.07705
     0.08980
     0.48204
     0.88014
     1.41874
     1.27824
     1.05577
     1.19920
     1.52120
     1.75537
     1.91929
     1.95442
     1.89002
     1.77293
     1.50656
     1.28409
     1.11432
     0.94454
     0.71915
     0.52595
     0.38837
     0.34447
     0.22445
     0.24494
     0.17762
     0.05468
     0.06638
     0.01955
     0.08395
     0.02833
     0.00199
    -0.03021
     0.04589
     0.06346
     0.09858
     0.05468
     0.03126
     0.06346
     0.05175
     0.10151
     0.15713
     0.07809
     0.05468
     0.08980
     0.13371
     0.10151
     0.02248
     0.09858
     0.01662
     0.06638
     0.07809
     0.04589
     0.04004
     0.00199
    -0.00094
     0.04882
     0.04589
     0.08395
     0.05175
     0.01369
     0.06638
     0.03126
     0.07224
     0.06053
     0.03711
     0.06638
     0.10151
     0.13371
     0.14542
     0.13078
     0.11615
     0.08980
     0.14835
     0.14835
     0.14249
     0.14835
     0.10736
     0.16298
     0.14835
     0.20103
     0.18054
     0.15127
     0.20689
     0.25372
     0.25080
     0.33276
     0.34447
     0.37667
     0.51132
     0.63719
     0.78354
     0.97674
     1.09383
     1.38654
     1.51534
     1.81977
     2.17688
     2.64523
     3.04626
     3.63755
     3.89514
     4.30788
     4.84940
     5.40557
     4.46594
     1.77586
    -1.44697
    -2.96911
    -5.19962
    -5.89922
    -5.89922
    -3.02180
    -1.94166
    -2.70566
    -5.48649
    -5.89922
    -5.89922
    -5.89922
    -5.89922
    -5.89922
    -5.22597
    -3.29402
    -1.71627
    -0.57467
     0.23323
     0.88600
     1.31044
     1.37191
     1.25189
     1.25189
     1.28117
     1.26068
     1.12603
     1.11139
     1.07626
     0.91819
     0.63719
     0.61962
     0.52302
     0.39130
     0.30934
     0.27714
     0.23323
     0.18054
     0.13664
     0.02248
    -0.03021
     0.00199
     0.03711
    -0.03899
     0.01662
    -0.13266
    -0.17365
    -0.17950
    -0.17657
    -0.24975
    -0.24975
    -0.28195
    -0.36098
    -0.41660
    -0.34342
    -0.32586
    -0.33757
    -0.39318
    -0.27610
    -0.30830
    -0.31122
    -0.25561
    -0.33171
    -0.41367
    -0.40782
    -0.45173
    -0.40782
    -0.33757
    -0.33464
    -0.36977
    -0.62150
    -0.86446
    -0.97277
    -1.06644
    -1.04595
    -1.03131
    -1.04302
    -0.65078
    -0.03021
     0.36203
     0.37667
    -0.00972
    -0.42538
     0.04004
     0.68987
     0.91234
     0.92698
     0.62548
     0.39716
     0.35325
     0.46155
     0.52010
     0.68695
     0.80696
     0.65182
     0.30349
     0.24494
     0.64597
     0.86258
     0.59035
     0.33276
     0.40886
     0.68109
     0.97381
     1.02943
     1.18164
     1.15237
     1.12310
     1.00308
     0.95332
     0.74549
     0.57571
     0.42936
     0.42057
     0.35325
     0.33276
     0.32105
     0.21274
     0.19225
     0.24202
     0.30934
     0.38545
     0.31812
     0.26836
     0.29763
     0.30934
     0.34154
     0.29178
     0.26251
     0.28007
     0.32398
     0.26543
     0.31519
     0.32983
     0.26251
     0.25665
     0.25665
     0.26543
     0.23616
     0.25080
     0.22152
     0.24787
     0.19811
     0.17762
     0.16591
     0.25080
     0.16591
     0.16591
     0.17469
     0.23323
     0.22152
     0.11029
     0.18054
     0.18933
     0.19518
     0.24494
     0.23031
     0.25080
     0.17469
     0.19518
     0.21860
     0.30349
     0.22152
     0.19518
     0.23031
     0.24787
     0.20982
     0.22445
     0.18640
     0.20982
     0.30934
     0.30349
     0.28300
     0.16298
     0.13664
     0.10736
    -0.11803
    -0.39904
    -0.71517
    -0.99326
    -1.20987
    -1.17182
    -0.90251
    -0.55418
     0.08687
     0.80989
     1.45972
     2.27934
     3.38874
     4.16444
     3.47655
     1.61194
     0.45277
    -0.41660
    -3.33208
    -5.89922
    -5.57430
    -2.34269
     0.32690
     0.85965
    -0.72103
    -3.80043
    -5.89922
    -5.89922
    -5.89922
    -5.89922
    -4.32147
    -2.37782
    -0.99618
     0.30934
     1.12310
     1.52998
     1.58559
     1.64121
     1.61779
     1.46851
     1.12895
     0.94161
     0.71915
     0.49668
     0.30056
     0.10736
     0.03419
    -0.04192
    -0.03899
    -0.06827
    -0.04485
    -0.01265
    -0.03899
     0.04297
     0.10444
     0.19518
     0.22738
     0.18640
     0.18640
     0.17176
     0.21274
     0.13664
     0.12493
    -0.00680
    -0.00387
    -0.01850
    -0.03607
    -0.11510
    -0.12388
    -0.13266
    -0.14145
    -0.10632
    -0.17657
    -0.23804
    -0.21170
    -0.23512
    -0.21463
    -0.17365
    -0.20877
    -0.27610
    -0.29659
    -0.35513
    -0.37855
    -0.31415
    -0.30244
    -0.41660
    -0.36684
    -0.39026
    -0.42538
    -0.35806
    -0.39026
    -0.39904
    -0.25268
    -0.01558
     0.25958
     0.39423
     0.56401
     0.71329
     0.72793
     0.86843
     1.08212
     1.33971
     1.31336
     1.40411
     1.33971
     1.27238
     1.18750
     1.08504
     0.96796
     0.96796
     0.78354
     0.56108
     0.37959
     0.28300
     0.08395
    -0.06827
    -0.21463
    -0.24097
    -0.27610
    -0.29951
    -0.23219
    -0.26146
    -0.30244
    -0.34635
    -0.25561
    -0.19121
    -0.18828
    -0.21170
    -0.22926
    -0.19121
    -0.24390
    -0.20292
    -0.15315
    -0.26439
    -0.25268
    -0.22048
    -0.10632
    -0.09461
    -0.19706
    -0.22633
    -0.22341
    -0.17950
    -0.16194
    -0.09754
    -0.13266
    -0.10632
    -0.11510
    -0.10925
    -0.00680
    -0.00387
    -0.05656
    -0.06827
    -0.07705
    -0.03314
     0.01369
    -0.07119
    -0.12388
    -0.23219
    -0.28781
    -0.15608
    -0.15315
    -0.22341
    -0.25561
    -0.33464
    -0.30244
    -0.32293
    -0.32879
    -0.32879
    -0.25561
    -0.17072
    -0.13266
    -0.07998
    -0.03899
     0.11615
     0.12785
     0.09273
     0.12493
     0.18640
     0.23031
     0.25372
     0.38545
     0.52010
     0.55815
     0.56986
     0.61962
     0.64011
     0.78940
     0.72207
     0.73671
     0.73671
     0.68695
     0.83916
     0.90063
     1.10261
     1.31044
     1.36313
     1.19042
     0.52595
     0.22738
     0.03126
     0.10151
     0.02540
     0.06931
     0.35032
     0.35910
     0.15127
    -0.10339
    -0.44002
    -0.84104
    -1.32696
    -1.48210
    -1.13376
    -0.45465
    -0.10925
    -0.07119
    -0.07998
    -0.16779
    -0.22926
    -0.26146
    -0.16194
     0.02833
     0.03711
    -0.02729
    -0.13559
    -0.13559
    -0.15608
    -0.32293
    -0.43416
    -0.49271
    -0.35806
    -0.08876
    -0.04192
    -0.09168
    -0.47222
    -0.63321
    -0.78250
    -0.70932
    -0.48685
    -0.55418
    -0.44587
    -0.32293
    -0.53662
    -0.78250
    -0.63907
    -0.48978
    -0.75323
    -0.19706
    -0.65370
    -0.82348
    -0.89959
    -0.82055
    -0.77665
    -0.47515
    -0.40489
    -0.12974
     0.02248
     0.15420
     0.23616
     0.28007
     0.37667
     0.40886
     0.39130
     0.44399
     0.46155
     0.40594
     0.45570
     0.34739
     0.36788
     0.28007
     0.27714
     0.23031
     0.18054
     0.16591
     0.12785
     0.10151
     0.06638
    -0.02436
    -0.04485
    -0.02143
     0.05175
    -0.03314
    -0.08876
    -0.04192
    -0.03021
    -0.01558
    -0.04192
    -0.05070
    -0.03899
     0.02833
    -0.03607
    -0.02436
    -0.01850
    -0.04778
    -0.04778
    -0.03899
    -0.00972
    -0.00972
    -0.03021
     0.01077
     0.02833
     0.08687
    -0.01850
     0.11322
    -0.01850
     0.09273
     0.02540
     0.10736
     0.07517
     0.10736
     0.04882
     0.05468
     0.16884
     0.18347
     0.18054
     0.11322
     0.11322
     0.14542
     0.12200
     0.14249
     0.15127
     0.19518
     0.19225
     0.14249
     0.16298
     0.17762
     0.13371
     0.09858
     0.11615
     0.11322
     0.07809
     0.11907
     0.13956
     0.18640
     0.18933
     0.20396
     0.28885
     0.36788
     0.37374
     0.47034
     0.51132
     0.53181
     0.49668
     0.59913
     0.68402
     0.70744
     0.74842
     0.76891
     0.80696
     0.75720
     0.73378
     0.75720
     0.74842
     0.75427
     0.79233
     0.80111
     0.74842
     0.82453
     0.80696
     0.78354
     0.87429
     0.97381
     0.97088
     1.00601
     1.05577
     0.86843
     0.70158
     0.39130
     0.24494
     0.32105
     0.73086
     0.84209
     0.39423
     0.02248
     0.11322
     0.03711
     0.01955
     0.01955
    -0.11510
    -0.19706
    -0.27024
    -0.23219
    -0.17657
    -0.20292
    -0.23512
    -0.29366
    -0.17950
    -0.14437
    -0.10925
    -0.15315
    -0.14437
    -0.29073
    -0.48100
    -0.57174
    -0.54832
    -0.56003
    -0.36977
    -0.37562
    -0.34635
    -0.38148
    -0.40782
    -0.40489
    -0.46929
    -0.53954
    -0.43709
    -0.45173
    -0.31708
    -0.35220
    -0.32586
    -0.36977
    -0.32586
    -0.38148
    -0.37269
    -0.35513
    -0.31708
    -0.45173
    -0.44880
    -0.55418
    -0.51905
    -0.57174
    -0.53954
    -0.49564
    -0.63321
    -0.72103
    -0.69468
    -0.45465
    -0.37855
    -0.35513
    -0.26146
    -0.25853
    -0.05363
    -0.00094
    -0.00094
    -0.01850
     0.05760
     0.18640
     0.25080
     0.28592
     0.41179
     0.34154
     0.31519
     0.20103
     0.26836
     0.35618
     0.29470
     0.25958
     0.11029
     0.04882
     0.06931
     0.07809
     0.01955
     0.01955
     0.03711
     0.04004
    -0.04485
    -0.09754
    -0.06534
    -0.08290
    -0.05656
    -0.02436
    -0.01265
    -0.01265
    -0.04192
    -0.00387
    -0.04485
    -0.00972
     0.06346
     0.04004
     0.02248
     0.04882
     0.08395
     0.05175
     0.14542
     0.06638
     0.19518
     0.18933
     0.11907
     0.03419
     0.18054
     0.15127
     0.17762
     0.16884
     0.10151
     0.12493
     0.17176
     0.13371
     0.10444
     0.10444
     0.16298
     0.14542
     0.08102
     0.08395
     0.08687
     0.08687
     0.10444
     0.13664
     0.12493
     0.16884
     0.13078
     0.15713
     0.20103
     0.19811
     0.17176
     0.14542
     0.13956
     0.18347
     0.17176
     0.23031
     0.25665
     0.28300
     0.23909
     0.36496
     0.41472
     0.41179
     0.37959
     0.45570
     0.49083
     0.61669
     0.65768
     0.63719
     0.71329
     0.70158
     0.71036
     0.83038
     0.92112
     0.94161
     1.02650
     1.01772
     1.06748
     1.23726
     1.32215
     1.46851
     1.69390
     1.88709
     1.99247
     1.81391
     1.13773
     0.08395
    -0.31708
    -0.09754
    -0.24390
    -0.44880
    -0.76201
    -1.30354
    -2.52417
    -3.18865
    -2.68517
    -2.06168
    -1.80701
    -2.08510
    -2.31927
    -2.31634
    -2.02655
    -1.37379
    -0.63321
     0.13371
     0.68402
     1.14944
     1.42753
     1.74366
     2.07736
     2.15639
     2.04223
     1.90466
     1.78464
     1.78464
     1.74952
     1.38947
     1.15237
     1.03821
     0.73378
     0.30641
    -0.06534
    -0.24682
    -0.60101
    -0.96984
    -1.07229
    -1.26256
    -1.29476
    -1.49381
    -1.91532
    -2.11437
    -2.37196
    -2.48905
    -2.44221
    -2.49490
    -2.53881
    -2.64126
    -2.62077
    -2.52125
    -2.55345
    -2.40709
    -1.97972
    -1.65480
    -1.81287
    -1.81872
    -1.30354
    -1.15425
    -0.76786
    -0.42246
    -0.37562
    -0.36977
    -0.32293
    -0.09754
     0.25372
     0.83331
     0.80403
    -0.08583
     0.04297
     0.18347
     0.22445
     0.20103
     0.19225
     0.18054
     0.05468
    -0.31415
    -0.39611
    -0.50442
    -0.35806
     0.11029
     0.15127
    -0.12096
    -0.15608
    -0.41660
    -0.38148
    -0.27024
     0.16298
     0.54644
     0.61084
     0.49375
     0.16298
     0.30349
     0.42057
     0.51424
     0.51132
     0.45863
     0.45277
     0.40008
     0.25080
     0.28592
     0.21567
     0.29178
     0.25372
     0.24202
     0.16005
     0.04004
    -0.12974
    -0.04778
    -0.01558
     0.00784
     0.02540
     0.10444
     0.01662
     0.10736
     0.12785
     0.11029
     0.04297
     0.10151
     0.13078
     0.16298
     0.21567
     0.30056
     0.30056
     0.32398
     0.38545
     0.37667
     0.33861
     0.36788
     0.42643
     0.45863
     0.59328
     0.58450
     0.56108
     0.64011
     0.75135
     0.81867
     0.96796
     1.09968
     1.37776
     1.48900
     1.60316
     1.47143
     1.46851
     1.39825
     1.17286
     1.12310
     1.40996
     1.44802
     1.37484
     1.46558
     1.21677
     0.95039
     0.60791
     0.26836
     0.14542
     0.00784
    -0.07412
     0.05760
     0.15127
     0.44399
     0.36203
     0.08102
     0.13956
     0.15713
     0.20103
     0.26251
     0.34447
     0.49083
     0.47326
     0.54352
     0.52595
     0.53766
     0.47912
     0.38837
     0.32105
     0.32398
     0.21274
     0.10151
     0.05760
     0.14249
     0.07517
    -0.23219
    -0.44587
    -0.40197
    -0.39904
    -0.49856
    -0.60980
    -0.73859
    -0.89373
    -0.87324
    -0.80884
    -0.84982
    -0.93764
    -1.02838
    -1.16596
    -1.11034
    -0.97569
    -0.85275
    -0.72981
    -0.77957
    -0.73859
    -0.65956
    -0.49856
    -0.42246
    -0.24390
    -0.12681
     0.01955
     0.11029
     0.03126
     0.01369
    -0.07705
    -0.11803
    -0.19999
    -0.22633
    -0.34635
    -0.40197
    -0.29366
    -0.17657
    -0.09754
    -0.13852
    -0.16779
    -0.46636
    -0.66249
    -0.38440
    -0.29659
    -0.09754
     0.33276
     1.20506
     1.91344
     2.08614
     1.71146
     0.79525
     0.18640
    -0.13266
    -0.33757
     0.11029
     1.01479
     0.98845
     0.38545
    -0.37562
    -1.02838
    -1.45283
    -1.78652
    -2.08217
    -2.21097
    -2.04119
    -1.98557
    -1.92117
    -1.86263
    -1.68700
    -1.36794
    -0.94642
    -0.52198
    -0.38733
    -0.47222
    -0.43709
    -0.29951
    -0.15023
    -0.00680
     0.13956
     0.31519
     0.32690
     0.18054
     0.03419
    -0.10339
    -0.24097
    -0.29659
    -0.22048
    -0.17072
    -0.21463
    -0.37562
    -0.40197
    -0.38148
    -0.36391
    -0.26146
    -0.25268
    -0.15608
    -0.00094
     0.00199
     0.06931
     0.09858
     0.11322
     0.18054
     0.20103
     0.22738
     0.20689
     0.23031
     0.26251
     0.26543
     0.22445
     0.22445
     0.12200
     0.17176
     0.25665
     0.23616
     0.20396
     0.18640
     0.15420
     0.20396
     0.18054
     0.18054
     0.27129
     0.15713
     0.24494
     0.20689
     0.23909
     0.31812
     0.26251
     0.27129
     0.37667
     0.35618
     0.39130
     0.42643
     0.39716
     0.42936
     0.44985
     0.44106
     0.48497
     0.48790
     0.46741
     0.47619
     0.42936
     0.48497
     0.42643
     0.36203
     0.50839
     0.53181
     0.54352
     0.65182
     0.73086
     0.73086
     0.65182
     0.74256
     0.60791
     0.42936
     0.18054
     0.47619
     1.16993
     1.39825
     1.33971
     0.86843
     0.47326
    -0.01558
    -0.32879
    -0.45465
    -0.21755
    -0.07705
    -0.28781
    -0.60394
    -0.83226
    -0.91130
    -1.13962
    -1.11327
    -1.13962
    -1.17474
    -1.18645
    -1.10449
    -0.99911
    -0.81470
    -0.60101
    -0.29951
    -0.12096
     0.04004
     0.10736
     0.23909
     0.29763
     0.44692
     0.59620
     0.67231
     0.77184
     0.80111
     0.93869
     0.83623
     0.76891
     0.76305
     0.83038
     0.79525
     0.71036
     0.56986
     0.50546
     0.52010
     0.61962
     0.60791
     0.35618
     0.19518
     0.11615
     0.03419
     0.01077
     0.04004
    -0.06241
    -0.08290
    -0.02143
    -0.14730
    -0.04778
    -0.08876
    -0.12681
    -0.24390
    -0.27024
    -0.25853
    -0.17950
    -0.22926
    -0.29659
    -0.32879
    -0.37562
    -0.35220
    -0.42246
    -0.43416
    -0.34635
    -0.35220
    -0.37269
    -0.36977
    -0.34049
    -0.36684
    -0.41367
    -0.35513
    -0.35513
    -0.17657
    -0.21170
    -0.20292
    -0.26439
    -0.17072
    -0.19999
    -0.29659
    -0.23804
    -0.19706
    -0.24097
    -0.19414
    -0.24975
    -0.25853
    -0.22926
    -0.27902
    -0.22926
    -0.25853
    -0.30244
    -0.21755
    -0.30830
    -0.28781
    -0.32000
    -0.37269
    -0.35513
    -0.41075
    -0.41660
    -0.48100
    -0.51027
    -0.56589
    -0.49856
    -0.46929
    -0.47222
    -0.53369
    -0.46344
    -0.51320
    -0.57174
    -0.49271
    -0.43416
    -0.43416
    -0.25853
    -0.13266
    -0.06534
    -0.09168
    -0.12096
    -0.05948
     0.04004
     0.05468
     0.09566
     0.06053
     0.09273
     0.10444
     0.09566
     0.10444
     0.15127
     0.06931
     0.01955
     0.04004
    -0.04778
     0.07224
     0.08980
     0.11322
     0.14542
     0.13371
     0.17176
     0.28885
     0.31812
     0.40008
     0.40008
     0.44985
     0.51424
     0.49961
     0.42057
     0.49668
     0.42936
     0.41179
     0.44399
     0.41179
     0.39130
     0.29763
     0.20982
     0.18933
     0.13078
     0.21274
     0.17762
    -0.07412
    -0.21755
    -0.24975
    -0.24390
    -0.29951
    -0.32000
    -0.36977
    -0.25561
    -0.17657
    -0.27610
    -0.48100
    -0.61858
    -0.60101
    -0.53369
    -0.38733
    -0.24097
    -0.16486
    -0.12388
     0.01077
     0.05760
     0.23323
     0.40301
     0.47912
     0.52888
     0.58157
     0.64597
     0.66938
     0.22152
     0.44399
     1.05285
     1.66463
     0.42350
    -0.85861
    -1.49673
    -1.13669
    -0.05656
     0.25372
    -0.07705
    -0.47222
    -0.63029
    -0.85861
    -1.09571
    -1.00497
    -0.81470
    -0.47222
     0.01077
     0.38837
     0.62548
     0.57571
     0.59328
     0.73671
     0.88014
     0.92112
     0.91819
     0.82745
     0.70158
     0.59035
     0.49375
     0.32690
     0.24202
     0.13371
    -0.12096
    -0.25268
    -0.40782
    -0.54832
    -0.62150
    -0.60980
    -0.53076
    -0.53369
    -0.49856
    -0.50734
    -0.52198
    -0.43416
    -0.30830
    -0.21170
    -0.21170
    -0.22926
    -0.06827
     0.00199
     0.12493
     0.18640
     0.12493
     0.07517
     0.04882
     0.02248
     0.07809
     0.09273
     0.05468
     0.06931
     0.04004
     0.11029
     0.02248
    -0.05948
    -0.01850
    -0.07705
    -0.08583
    -0.13559
    -0.15901
    -0.22341
    -0.26439
    -0.27024
    -0.36684
    -0.21755
    -0.33757
    -0.43709
    -0.42246
    -0.39026
    -0.38148
    -0.42538
    -0.42538
    -0.43124
    -0.32879
    -0.37855
    -0.34049
    -0.36391
    -0.29951
    -0.24975
    -0.29659
    -0.22341
    -0.17950
    -0.19414
    -0.18243
    -0.10925
    -0.16194
    -0.07412
    -0.04778
     0.10151
     0.18933
     0.23323
     0.21860
     0.21860
     0.33861
     0.39423
     0.46155
     0.64889
     0.76013
     0.95332
     1.10261
     1.20799
     1.33386
     1.45094
     1.35142
     1.07334
     0.92990
     1.03528
     1.24604
     1.30166
     1.13773
     0.95332
     0.88307
     0.85965
     0.64011
     0.40594
     0.19225
     0.13371
     0.08395
    -0.03607
    -0.06241
    -0.15315
    -0.26146
    -0.18535
    -0.00680
     0.12785
     0.01369
     0.06638
     0.12200
     0.21274
     0.30349
     0.40008
     0.30934
     0.17469
     0.04882
     0.05175
     0.29178
     0.52302
     0.65475
     0.61084
     0.32690
     0.08395
     0.05760
     0.16298
    -0.10632
    -0.33757
    -0.61565
    -0.62443
    -0.55125
    -0.39904
    -0.28488
    -0.24682
    -0.14437
     0.27129
     0.88014
     1.26653
     1.07919
     0.68695
     0.62548
     0.84209
     0.90649
     1.01772
     1.27238
     1.34556
     1.25482
     1.35435
     1.09968
     0.97088
     0.82453
     0.53181
    -0.22341
    -1.04595
    -1.52600
    -1.91825
    -2.24609
    -2.32513
    -2.47734
    -2.72908
    -2.84031
    -2.86958
    -2.92813
    -2.89007
    -3.23548
    -3.44038
    -3.49307
    -3.44038
    -3.30281
    -3.03350
    -2.45685
    -2.01192
    -2.05875
    -2.07339
    -1.70749
    -1.20694
    -1.07522
    -1.11620
    -1.26549
    -1.13962
    -0.99618
    -0.64199
    -0.25268
     0.01955
     0.20396
     0.36496
     0.37959
     0.46155
     0.46741
     0.59620
     0.68695
     0.85087
     1.00308
     1.15822
     1.12603
     0.99723
     0.87136
     0.75720
     0.65182
     0.60791
     0.63426
     0.59035
     0.62840
     0.75720
     0.82745
     0.76598
     0.73378
     0.72207
     0.59328
     0.63133
     0.73378
     0.73378
     0.74549
     0.77476
     0.66353
     0.64889
     0.47034
     0.38837
     0.32105
     0.27421
     0.28007
     0.22738
     0.15420
     0.23616
     0.15127
     0.14835
     0.18640
     0.24494
     0.14835
     0.16884
     0.20982
     0.19518
     0.12785
     0.18054
     0.23031
     0.18640
     0.23323
     0.27421
     0.29763
     0.28885
     0.44106
     0.46155
     0.62840
     0.79818
     1.02357
     1.28409
     1.48021
     1.66755
     1.56803
     1.37776
     1.17871
     0.85672
     0.68402
     0.37959
     0.08102
    -0.45173
    -0.53369
    -0.92008
    -1.47624
    -2.50076
    -2.78762
    -2.72322
    -3.35257
    -3.32915
    -2.55052
    -2.44807
    -2.39831
    -2.15535
    -1.76896
    -1.36208
    -0.99326
    -0.55125
    -0.05070
     0.25080
     0.72500
     1.10553
     1.16701
     1.24019
     1.24897
     1.32215
     1.38654
     1.51534
     1.43338
     1.50949
     1.64414
     1.81684
     1.71146
     0.82160
    -0.68590
    -2.25780
    -2.60614
    -1.88312
    -0.39026
     1.61486
     1.46851
    -0.04192
    -1.48210
    -1.71334
    -1.27134
    -0.56003
    -0.14437
     0.13078
     0.39423
     0.76305
     1.31044
     1.76415
     1.80513
     1.74659
     1.60608
     1.42167
     1.29287
     1.14359
     0.85380
     0.61669
     0.39130
     0.18054
     0.03711
    -0.08583
    -0.21755
    -0.33464
    -0.37562
    -0.35806
    -0.32879
    -0.24097
    -0.19999
    -0.23512
    -0.08876
     0.12200
     0.20982
     0.36203
     0.38545
     0.42350
     0.50253
     0.63426
     0.69573
     0.65768
     0.73964
     0.86551
     0.83331
     0.65182
     0.56986
     0.52302
     0.42057
     0.24787
     0.11322
     0.10444
     0.10736
    -0.06827
    -0.26146
    -0.29073
    -0.30244
    -0.36977
    -0.52198
    -0.64492
    -0.76494
    -0.57760
    -0.35806
    -0.39318
    -0.48685
    -0.58638
    -0.70932
    -0.61565
    -0.48978
    -0.43709
    -0.44587
    -0.29366
    -0.27024
    -0.25853
    -0.31122
    -0.33171
    -0.18535
    -0.08876
    -0.17657
    -0.19999
    -0.24097
    -0.17072
    -0.07998
    -0.01558
    -0.11217
    -0.28781
    -0.37562
    -0.43124
    -0.53662
    -0.60394
    -0.72396
    -0.67712
    -0.54540
    -0.57760
    -0.76494
    -0.80884
    -0.91715
    -0.67127
    -0.66541
    -0.60687
    -0.58931
    -0.56882
    -0.41660
    -0.26732
    -0.16779
    -0.17950
    -0.14730
    -0.14145
     0.02540
     0.10151
     0.04589
     0.08102
     0.12200
     0.15713
     0.27421
     0.25372
     0.27714
     0.24494
     0.31812
     0.32105
     0.40594
     0.38837
     0.40008
     0.43521
     0.38837
     0.46448
     0.42936
     0.42643
     0.44399
     0.36496
     0.32398
     0.25372
     0.16298
     0.09858
    -0.03314
    -0.13559
    -0.24682
    -0.36684
    -0.40782
    -0.42246
    -0.51613
    -0.53076
    -0.53662
    -0.37855
    -0.17365
    -0.28488
    -0.31122
    -0.36391
    -0.36098
    -0.19414
    -0.23219
    -0.24097
    -0.40782
    -0.64199
    -0.68005
    -0.69761
    -0.81763
    -1.37379
    -1.80409
    -1.81580
    -2.16120
    -1.71334
    -1.34159
    -0.39904
    -0.21755
    -0.94057
    -0.87617
    -2.01777
    -1.09864
    -0.43709
    -0.05656
     0.18640
     0.38545
     0.42350
     0.43814
     0.20103
     0.15420
     0.01955
     0.29178
     0.56401
     0.40008
    -0.05070
    -0.55125
    -0.78835
    -1.15132
    -1.31525
    -0.74152
     0.59913
    -0.05363
     0.21860
     0.73378
     0.81282
     0.14249
    -0.28488
    -0.24682
     0.01662
     0.42057
     0.80111
     0.95332
     0.98552
     1.01479
     0.93869
     0.85672
     0.73964
     0.59620
     0.47619
     0.31812
     0.28007
     0.26836
     0.22445
     0.18347
     0.08102
     0.08102
     0.09858
     0.02540
    -0.01265
    -0.05948
    -0.07412
     0.02248
    -0.07705
    -0.04778
    -0.07119
    -0.06827
    -0.07412
     0.00784
     0.04297
     0.04297
    -0.01558
     0.12785
     0.18054
     0.27714
     0.24202
     0.25372
     0.32983
     0.30934
     0.40594
     0.39716
     0.49083
     0.45570
     0.47912
     0.29470
     0.33861
     0.34154
     0.27421
     0.26543
     0.28592
     0.34154
     0.27129
     0.24202
     0.09566
     0.11907
     0.12200
     0.06931
     0.13956
     0.16591
     0.26251
     0.20982
     0.21274
     0.18347
     0.03711
    -0.12388
    -0.15315
    -0.03021
    -0.06241
    -0.09754
     0.04297
     0.43228
     0.91819
     1.35435
     1.48021
     1.20506
     0.05468
    -1.19523
    -1.11620
    -0.90837
    -0.46051
     0.02540
     0.20103
    -0.21170
    -0.49856
    -0.96691
    -1.37672
    -1.52308
    -1.50844
    -1.35623
    -1.22450
    -0.95228
    -0.73274
    -0.48685
    -0.22926
     0.03126
     0.14835
     0.21274
     0.27129
     0.28300
     0.24787
     0.25080
     0.18640
     0.13956
    -0.03314
    -0.14437
    -0.08290
    -0.02143
    -0.09461
    -0.13559
    -0.15608
    -0.16486
    -0.11510
    -0.10632
    -0.01265
     0.08980
     0.16298
     0.23031
     0.28592
     0.35325
     0.48497
     0.53473
     0.73378
     0.79233
     0.85380
     0.98845
     1.16115
     1.36898
     1.55047
     1.60608
     1.62365
     1.62072
     1.48607
     1.26068
     1.21091
     1.31922
     1.39240
     1.49485
     1.26360
     0.96503
     0.56401
     0.32690
     0.35325
     0.34154
     0.31227
    -0.05656
    -0.43416
    -0.43709
    -0.39611
    -0.29366
    -0.32293
    -0.31122
    -0.34342
    -0.36684
    -0.25853
    -0.20292
    -0.03314
    -0.01265
    -0.01850
     0.00199
     0.16005
     0.32105
     0.29178
     0.38837
     0.30056
     0.26251
     0.20982
     0.18347
     0.17176
     0.04882
     0.01077
    -0.13852
    -0.09461
    -0.32879
    -0.55418
    -0.68005
    -0.70347
    -0.69468
    -0.85275
    -0.84982
    -0.78250
    -0.70639
    -0.76494
    -0.81177
    -0.90251
    -0.82348
    -0.73274
    -0.63907
    -0.61272
    -0.55711
    -0.48685
    -0.49271
    -0.39611
    -0.35513
    -0.30830
    -0.34635
    -0.38148
    -0.34342
    -0.26732
    -0.30537
    -0.25853
    -0.16194
    -0.15901
    -0.19706
    -0.09754
    -0.08583
    -0.00972
     0.02833
    -0.00387
     0.05468
     0.03126
     0.00784
     0.03126
    -0.01558
     0.02248
     0.05175
    -0.00680
    -0.01558
    -0.14437
    -0.20292
    -0.22926
    -0.18243
    -0.32586
    -0.37269
    -0.33171
    -0.34928
    -0.31415
    -0.47515
    -0.50149
    -0.59516
    -0.62443
    -0.68298
    -0.35513
    -0.22048
    -0.36977
    -0.35806
    -0.32586
    -0.35220
    -0.21170
    -0.06534
     0.14835
     0.58450
     1.00016
     0.98259
     0.47912
    -0.21170
    -0.34049
     0.08395
     0.51132
     0.68109
     0.61962
     0.44692
     0.28300
     0.10736
    -0.08876
    -0.17072
    -0.32293
    -0.36391
    -0.27024
    -0.25561
    -0.24390
    -0.17950
    -0.14730
    -0.17657
    -0.15901
    -0.18243
    -0.25561
    -0.25561
    -0.11803
    -0.11510
    -0.20877
    -0.12096
    -0.04778
    -0.01558
     0.05175
     0.13956
     0.22152
     0.25665
     0.30934
     0.41179
     0.51132
     0.57864
     0.66353
     0.68987
     0.75720
     0.74549
     0.82160
     0.82745
     0.77184
     0.73378
     0.66938
     0.71915
     0.62840
     0.58450
     0.53473
     0.55522
     0.44399
     0.42350
     0.45570
     0.52888
     0.48497
     0.55522
     0.52595
     0.34154
     0.23323
     0.22445
     0.31812
     0.36203
     0.37667
     0.38252
     0.37959
     0.24494
     0.22738
     0.17762
     0.16591
     0.14542
     0.15127
     0.09858
     0.13664
     0.07224
     0.00784
    -0.08583
    -0.17365
    -0.19706
    -0.26146
    -0.33171
    -0.36098
    -0.39611
    -0.42538
    -0.39318
    -0.33464
    -0.45465
    -0.45173
    -0.50442
    -0.53662
    -0.51613
    -0.39904
    -0.32000
    -0.34635
    -0.21463
    -0.12096
    -0.11803
    -0.17365
    -0.11803
    -0.07412
    -0.09754
    -0.09168
    -0.08583
    -0.12681
    -0.14145
    -0.17950
    -0.18535
    -0.15315
    -0.06827
    -0.09754
    -0.19414
    -0.18243
    -0.20877
    -0.23512
    -0.27610
    -0.24682
    -0.19999
    -0.20292
    -0.25561
    -0.25268
    -0.18535
    -0.25268
    -0.29073
    -0.28488
    -0.20584
    -0.21463
    -0.15608
    -0.09168
    -0.13852
    -0.10339
    -0.12681
    -0.09168
    -0.09461
    -0.02436
    -0.07119
    -0.00680
     0.02833
     0.05468
     0.00784
    -0.03607
     0.05760
     0.06053
     0.02540
     0.02833
     0.04004
    -0.03314
    -0.00680
     0.05760
    -0.01265
    -0.05070
    -0.06241
    -0.09461
    -0.05948
    -0.08583
    -0.04778
    -0.08583
    -0.04192
     0.05468
     0.01077
     0.18054
     0.27129
     0.32398
     0.39716
     0.50839
     0.59328
     0.73964
     0.94747
     1.11139
     1.25775
     1.20799
     1.14066
     1.12017
     0.92405
     0.63719
     0.49083
     0.57279
     0.42936
     0.39423
     0.45863
     0.27714
    -0.08290
    -0.52783
    -0.21463
     0.76013
     2.19445
     3.33898
     3.34190
     1.32507
    -1.51430
    -2.15828
    -1.84214
    -0.80006
    -0.71225
    -0.55125
     0.25372
     0.18933
    -0.02729
    -0.75615
    -1.78360
    -1.96508
    -2.08802
    -1.87727
    -1.31232
    -0.73566
    -0.45758
     0.06346
     0.52302
     0.68402
     0.76598
     0.99137
     0.33569
     0.11029
    -0.07119
    -0.33171
    -0.54247
    -0.79714
    -0.73859
    -0.85568
    -0.88202
    -0.56882
    -0.45465
    -0.40197
    -0.30537
    -0.36391
    -0.20292
     0.05760
     0.17469
     0.03126
    -0.17365
    -0.44587
    -0.82348
    -1.22450
    -1.65187
    -1.97972
    -2.34562
    -3.02180
    -2.87251
    -1.23621
    -0.64785
    -1.37672
    -2.31927
    -2.49198
    -2.07924
    -1.50259
    -0.99618
    -0.39318
    -0.00094
     0.34739
     0.51424
     0.75720
     0.86551
     0.95625
     0.91819
     0.74842
     0.55522
     0.37959
     0.20103
     0.11907
    -0.03899
    -0.26146
    -0.32000
    -0.35513
    -0.44002
    -0.48100
    -0.54540
    -0.49564
    -0.43416
    -0.39611
    -0.39026
    -0.41953
    -0.33171
    -0.23512
    -0.10925
     0.03419
     0.01955
     0.08687
     0.14249
     0.15127
     0.27421
     0.19518
     0.21567
     0.29178
     0.28007
     0.30349
     0.27714
     0.24787
     0.18640
     0.09273
     0.09273
     0.08687
     0.16005
     0.16005
     0.07224
     0.11615
     0.09273
     0.05175
    -0.00094
     0.00491
     0.05760
     0.06638
     0.10736
     0.09273
     0.11907
     0.11029
     0.06931
     0.13078
     0.23031
     0.17469
     0.18933
     0.15127
     0.18640
     0.18640
     0.22445
     0.17176
     0.21860
     0.23031
     0.22738
     0.18933
     0.13956
     0.14835
     0.14542
     0.12200
     0.17176
     0.14249
     0.08980
     0.06931
     0.12200
     0.09858
     0.05468
     0.02540
     0.02540
     0.02833
     0.09566
     0.01369
     0.01662
    -0.03899
    -0.03021
    -0.03899
     0.00199
     0.00784
    -0.05948
    -0.07119
     0.02833
    -0.02143
     0.00199
     0.05468
     0.15420
     0.40301
     0.62255
     0.73378
     0.72207
     0.60499
     0.54937
     0.46448
     0.49668
     0.54644
     0.63719
     0.58742
     0.45863
     0.38837
     0.31812
     0.11615
    -0.13266
    -0.24097
    -0.05070
     0.21274
     0.08687
     0.20103
     0.25665
     0.52010
     1.07334
     1.61194
     2.55156
     2.84721
     2.85014
     2.55449
     1.88417
     1.57974
     1.59145
     1.51534
     1.22848
     0.36496
    -0.06241
     0.69280
     1.39240
    -0.18243
    -1.78945
    -2.18169
    -1.75140
    -0.62443
    -0.71225
    -0.77079
    -1.60504
    -1.79531
    -0.92300
    -0.22048
     0.38545
     0.86551
     0.93869
     0.87721
     0.76598
     0.63133
     0.44399
     0.20689
     0.04589
    -0.22633
    -0.01558
     0.14835
     0.30934
     0.44106
     0.37081
     0.03126
    -0.25268
    -0.39904
    -0.41953
    -0.30244
    -0.10925
     0.03419
     0.04882
     0.01662
     0.06638
    -0.00972
    -0.19121
    -0.44295
    -0.54247
    -0.79128
    -0.99033
    -1.22158
    -1.52308
    -1.68700
    -1.88312
    -1.94752
    -1.96508
    -1.85092
    -1.79531
    -1.75140
    -1.70749
    -1.62846
    -1.53479
    -1.31817
    -1.00789
    -0.53954
    -0.19999
    -0.07412
     0.12200
     0.29178
     0.45863
     0.52010
     0.61669
     0.61669
     0.61084
     0.48497
     0.45570
     0.31519
     0.15713
    -0.01850
    -0.10339
    -0.19414
    -0.22926
    -0.31708
    -0.34635
    -0.27902
    -0.35513
    -0.32586
    -0.25268
    -0.27902
    -0.22926
    -0.27317
    -0.19706
    -0.11803
    -0.09754
    -0.11510
    -0.13852
    -0.08290
    -0.15901
    -0.18243
    -0.14437
    -0.07412
    -0.09461
    -0.15901
    -0.12388
    -0.15023
    -0.05070
    -0.15023
    -0.14145
    -0.03607
    -0.08876
    -0.07705
    -0.06534
    -0.07705
    -0.04485
    -0.05363
    -0.04485
     0.03126
    -0.03021
    -0.00972
     0.00491
    -0.01265
    -0.00094
    -0.04778
    -0.03021
    -0.00387
     0.00491
    -0.03607
    -0.01265
    -0.04192
    -0.06241
    -0.06241
    -0.02143
    -0.02729
    -0.07412
    -0.05948
    -0.05363
    -0.05948
    -0.00680
    -0.08290
    -0.07705
    -0.03021
     0.01077
     0.01077
     0.01955
    -0.04485
     0.03126
     0.02540
     0.09566
     0.22738
     0.35910
     0.51132
     0.48790
     0.44985
     0.38545
     0.30641
     0.36203
     0.44985
     0.49375
     0.48497
     0.30641
     0.22738
     0.21274
     0.09858
    -0.02143
    -0.05948
    -0.19706
    -0.26732
    -0.29073
    -0.33464
    -0.35806
    -0.37562
    -0.28195
    -0.26439
    -0.20292
    -0.16194
    -0.21170
    -0.21170
    -0.27610
    -0.25561
    -0.20292
    -0.08290
    -0.23804
    -0.18535
    -0.12681
    -0.25268
    -0.20584
     0.30056
     1.60023
     3.11651
     3.32434
     1.81099
     0.80696
     2.02174
     2.24714
     1.58852
     1.91344
     1.74366
     0.95332
    -0.16486
    -0.36391
    -0.82055
    -1.59040
    -1.74262
    -1.54649
    -1.18938
    -1.76603
    -2.54467
    -3.31744
    -3.57796
    -3.05692
    -2.44221
    -2.19340
    -1.95045
    -1.37086
    -1.01960
    -0.63907
    -0.55711
    -0.65078
    -0.85568
    -0.94057
    -1.18352
    -1.16596
    -1.16303
    -1.17767
    -1.16889
    -1.13962
    -1.07229
    -1.12205
    -1.07815
    -1.13376
    -1.07522
    -1.08985
    -1.01082
    -0.97862
    -0.84690
    -0.81763
    -0.80299
    -0.77665
    -0.71810
    -0.70639
    -0.64785
    -0.53076
    -0.35806
    -0.36684
    -0.33757
    -0.28781
    -0.17072
    -0.23804
    -0.20292
    -0.20292
    -0.22926
    -0.31122
    -0.27024
    -0.30537
    -0.27610
    -0.21170
    -0.26439
    -0.20584
    -0.20292
    -0.11510
    -0.08290
    -0.06241
     0.00199
     0.16005
     0.23909
     0.18054
     0.16591
     0.21274
     0.34154
     0.42643
     0.40008
     0.46741
     0.47912
     0.49961
     0.51717
     0.44985
     0.35618
     0.34739
     0.38252
     0.40594
     0.40886
     0.39130
     0.33569
     0.27714
     0.27129
     0.25958
     0.19518
     0.25372
     0.17762
     0.16298
     0.17469
     0.25958
     0.15127
     0.15713
     0.14249
     0.16005
     0.22738
     0.16884
     0.13956
     0.16591
     0.18054
     0.17176
     0.10151
     0.17469
     0.12200
     0.06931
     0.10151
     0.13078
     0.05468
     0.04882
     0.09273
     0.04004
     0.07809
     0.09273
     0.06638
     0.11322
     0.05760
     0.09858
    -0.00972
     0.10736
     0.07517
     0.05468
     0.12200
     0.13078
     0.13956
     0.10151
     0.11029
     0.12493
     0.11029
     0.11907
     0.10444
     0.13664
     0.10736
     0.17469
     0.13956
     0.16005
     0.19225
     0.11907
     0.13664
     0.11029
     0.11907
     0.08395
     0.15713
     0.12785
     0.00491
     0.02833
    -0.11217
    -0.24097
    -0.43124
    -0.38440
    -0.23219
    -0.16779
    -0.18243
    -0.14437
     0.00491
     0.01955
     0.20689
     0.28885
     0.37959
     0.25665
     0.23323
     0.31812
     0.41472
     0.52010
     0.47912
     0.55815
     0.59328
     1.15237
     1.74366
     1.79928
     2.51937
     3.89514
     4.06199
     3.69317
     3.46777
     3.56730
     3.56730
     3.46485
     3.72829
     4.02394
     3.87758
     3.27458
     2.58376
     2.31739
     2.44326
     2.22372
     1.57096
     0.83623
     0.46155
     0.36788
     0.43228
     0.61084
     0.70451
     0.34739
     0.28885
     0.54352
     0.92405
     1.09675
     0.65768
     0.26543
     0.02833
    -0.30537
    -0.74445
    -1.10449
    -1.52015
    -2.08510
    -2.42758
    -2.57101
    -2.70273
    -2.71737
    -2.72615
    -2.82567
    -2.76713
    -2.84324
    -2.88129
    -2.78469
    -2.60906
    -2.31342
    -2.17877
    -2.01777
    -1.84214
    -1.62846
    -1.47039
    -1.44697
    -1.37379
    -1.38550
    -1.30061
    -1.28890
    -1.22158
    -1.33281
    -1.22450
    -1.21865
    -1.21865
    -1.14254
    -1.04887
    -1.09278
    -1.01960
    -0.94349
    -0.87910
    -0.76786
    -0.85861
    -0.72981
    -0.63907
    -0.53076
    -0.51613
    -0.37855
    -0.36977
    -0.31708
    -0.29366
    -0.21755
    -0.14145
    -0.17950
    -0.12974
    -0.08583
    -0.00972
     0.01369
    -0.09461
     0.04882
     0.13664
     0.01077
     0.06931
     0.02833
     0.04297
     0.10444
     0.09858
     0.10444
     0.17176
     0.09858
     0.06346
     0.08395
     0.11029
     0.11615
     0.06931
     0.08102
     0.05175
     0.10151
     0.11322
     0.10444
     0.11615
     0.08395
     0.09273
     0.13371
     0.16591
     0.16298
     0.14542
     0.17469
     0.20982
     0.31227
     0.25665
     0.26836
     0.30056
     0.34154
     0.34739
     0.23323
     0.11322
     0.08980
     0.06931
     0.07224
     0.01955
     0.11322
    -0.00972
    -0.03314
    -0.02143
    -0.10925
    -0.04485
    -0.13266
    -0.26439
    -0.26732
    -0.30537
    -0.30830
    -0.27024
    -0.23804
    -0.20292
    -0.14437
    -0.03314
     0.02833
     0.04004
    -0.05948
    -0.13852
    -0.05070
     0.13664
     0.51717
     1.14359
     1.61194
     1.40118
     1.03236
     0.56108
     0.14835
    -0.31122
     0.08102
     0.40886
     0.37667
     0.29763
     0.29178
     0.01369
    -0.22341
    -0.44587
    -0.45173
    -0.54540
    -0.56296
    -0.31122
     2.02174
     5.90319
     6.08760
     3.97125
     0.86551
    -0.72103
    -1.05473
     0.05175
     1.16701
     1.85782
     1.77001
     1.01186
     0.02833
    -1.16889
    -2.16706
    -2.87251
    -3.20621
    -3.34671
    -3.15352
    -2.55637
    -1.62553
    -0.86153
    -0.02729
     0.67817
     1.36898
     1.68512
     1.77586
     1.83733
     1.64414
     1.79050
     1.92807
     1.98954
     2.06858
     2.08614
     1.89880
     1.74952
     1.35435
     0.93576
     0.62548
     0.39423
     0.23909
     0.05760
    -0.04485
    -0.15901
    -0.27024
    -0.60687
    -0.82055
    -0.91715
    -0.69468
    -0.53954
    -0.56003
    -0.75323
    -0.96106
    -1.12205
    -1.35037
    -1.44112
    -1.47039
    -1.36501
    -1.24499
    -1.01375
    -0.77665
    -0.47222
    -0.30537
    -0.28195
    -0.31415
    -0.49271
    -0.33757
    -0.20292
    -0.06241
     0.17762
     0.30056
     0.34154
     0.35325
     0.25372
     0.24202
     0.16591
     0.07517
    -0.14730
    -0.21755
    -0.35220
    -0.41367
    -0.44295
    -0.49564
    -0.52783
    -0.61858
    -0.58345
    -0.57760
    -0.52783
    -0.45173
    -0.47515
    -0.43124
    -0.37562
    -0.34928
    -0.35513
    -0.34342
    -0.34635
    -0.32000
    -0.27317
    -0.28195
    -0.22633
    -0.23804
    -0.22048
    -0.22633
    -0.14437
    -0.04192
     0.02833
    -0.01265
     0.01077
     0.11029
     0.12493
     0.07809
     0.09566
     0.11322
     0.22738
     0.10736
    -0.03021
    -0.03021
    -0.01558
    -0.21755
    -0.28195
    -0.39318
    -0.38733
    -0.45173
    -0.51613
    -0.59809
    -0.55711
    -0.60394
    -0.65078
    -0.63029
    -0.64199
    -0.65663
    -0.60101
    -0.55711
    -0.48100
    -0.41660
    -0.43124
    -0.33757
    -0.28195
    -0.32879
    -0.26439
    -0.28488
    -0.25561
    -0.27610
    -0.23219
    -0.21170
    -0.20584
    -0.12096
    -0.13266
    -0.10925
    -0.06534
     0.05760
     0.08102
    -0.03314
     0.00199
    -0.12681
    -0.13852
    -0.02436
    -0.08290
    -0.17950
    -0.16194
    -0.22633
    -0.12974
     0.16298
     0.37374
     0.44399
     0.73378
     0.63133
     0.02248
    -0.78835
    -1.26256
    -1.20109
    -0.31122
     1.19042
     2.99357
     4.75573
     4.77330
     2.49302
    -0.05656
    -1.12498
    -1.16011
    -0.38440
     0.53473
     1.21091
     1.18457
     1.07919
     0.56693
    -0.55711
    -1.57869
    -2.11437
    -2.38952
    -2.41880
    -2.26366
    -1.95337
    -1.74262
    -1.34745
    -0.82641
    -0.46051
    -0.17950
     0.10444
     0.44106
     0.59035
     0.80111
     0.95332
     1.00601
     1.11724
     1.30751
     1.52998
     1.67341
     1.52120
     1.11139
     0.85672
     0.91527
     1.06163
     1.02650
     0.88307
     0.71329
     0.47912
     0.30349
     0.16884
    -0.05656
    -0.15315
    -0.26439
    -0.36391
    -0.40197
    -0.51027
    -0.44587
    -0.39904
    -0.36977
    -0.30244
    -0.41367
    -0.41367
    -0.38148
    -0.40489
    -0.53076
    -0.41660
    -0.44295
    -0.52783
    -0.57760
    -0.46636
    -0.46636
    -0.44880
    -0.38733
    -0.32293
    -0.18535
    -0.25268
    -0.47807
    -0.66249
    -0.67127
    -0.57174
    -0.49564
    -0.23219
    -0.15023
    -0.04192
    -0.00387
     0.20689
     0.37374
     0.38252
     0.38252
     0.49083
     0.59328
     0.76305
     0.90356
     1.01479
     1.15530
     1.18457
     1.11432
     1.14652
     1.07334
     1.00894
     0.93283
     0.83038
     0.75427
     0.59035
     0.41765
     0.34154
     0.32105
     0.31812
     0.17176
    -0.00094
    -0.03899
    -0.08290
    -0.15023
    -0.15315
    -0.14437
    -0.18535
    -0.20584
    -0.25268
    -0.23512
    -0.26439
    -0.22341
    -0.31122
    -0.24682
    -0.18828
    -0.19121
    -0.12681
    -0.17365
    -0.13266
    -0.12388
    -0.14437
    -0.03899
    -0.03021
    -0.11217
    -0.08876
    -0.06827
    -0.08290
    -0.09754
    -0.14437
    -0.14145
    -0.15023
    -0.10339
    -0.12974
    -0.17950
    -0.23219
    -0.15023
    -0.19999
    -0.12681
    -0.15315
    -0.16486
    -0.20584
    -0.11510
    -0.09461
    -0.10925
    -0.11510
    -0.05948
    -0.04778
     0.11907
     0.21860
     0.28300
     0.35618
     0.50253
     0.66938
     0.79818
     0.83916
     0.90063
     0.92990
     0.73671
     0.51132
     0.49668
     0.48497
     0.64011
     0.84209
     0.80696
     0.74842
     0.32105
    -0.37855
    -0.84104
    -1.03131
    -0.86446
    -0.39318
     0.28300
     0.62840
     0.01369
    -1.36208
    -2.43050
    -2.89593
    -2.54174
    -1.92996
    -1.42941
    -1.38843
    -1.72505
    -2.00314
    -2.15535
    -2.11437
    -2.13779
    -2.02948
    -1.87727
    -1.52308
    -1.20694
    -0.68883
    -0.15608
     0.13956
     0.20689
     0.34154
     0.47912
     0.50546
     0.66938
     0.58157
     0.48790
     0.29763
     0.06053
     0.21860
     0.36203
     0.49083
     0.42350
     0.29470
     0.18054
     0.01077
    -0.03021
     0.11907
     0.24787
     0.44399
     0.53181
     0.62840
     0.74549
     0.72793
     0.74256
     0.71622
     0.76013
     0.69573
     0.57279
     0.51717
     0.58742
     0.49083
     0.50839
     0.34447
     0.34739
     0.33569
     0.27714
     0.25080
     0.19518
     0.12785
     0.09566
     0.02540
    -0.00094
     0.01662
    -0.07412
    -0.03607
    -0.00972
    -0.08583
    -0.08876
    -0.09168
    -0.14730
    -0.11217
    -0.09461
    -0.05656
    -0.05363
    -0.03607
    -0.08290
    -0.14145
    -0.04485
    -0.02729
    -0.07705
    -0.00387
     0.09858
     0.08395
     0.03126
     0.01077
    -0.00680
     0.09273
     0.12493
     0.23323
     0.24202
     0.22445
     0.31812
     0.27421
     0.35618
     0.38837
     0.41472
     0.39130
     0.46448
     0.48204
     0.43814
     0.36203
     0.34154
     0.30056
     0.33276
     0.26251
     0.18640
     0.18347
     0.17176
     0.11029
     0.09858
     0.03419
     0.01077
    -0.02143
    -0.06241
    -0.10632
    -0.04485
    -0.13852
    -0.03607
    -0.12096
    -0.07412
    -0.11510
    -0.01558
    -0.04778
    -0.10925
    -0.06827
    -0.11510
    -0.03607
     0.03126
    -0.03899
    -0.09754
    -0.10339
    -0.03021
    -0.03021
    -0.09168
    -0.09461
    -0.03314
    -0.05070
    -0.07119
    -0.05656
    -0.06241
     0.03419
     0.10151
     0.25958
     0.52010
     0.68987
     0.60206
     0.37959
     0.20982
    -0.09754
    -0.14437
    -0.08876
    -0.10632
    -0.02729
    -0.08876
    -0.13266
    -0.33171
    -0.60980
    -0.91715
    -0.87032
    -0.86153
    -0.84690
    -0.62443
    -0.50734
    -0.43709
    -0.39611
    -0.41660
    -0.32000
    -0.16194
    -0.09754
    -0.11510
    -0.29073
    -0.19999
    -0.05656
     0.25958
     0.62840
     1.15822
     1.71146
     2.13298
     2.04809
     0.90649
    -0.75615
    -2.27536
    -2.49783
    -1.75433
    -0.67712
    -0.01558
    -0.26732
    -0.97862
    -1.58455
    -2.07924
    -2.48319
    -2.58857
    -2.35147
    -1.81287
    -1.19816
    -0.55125
     0.01662
     0.47912
     0.83038
     1.12603
     1.52120
     1.62950
     1.68512
     1.78171
     1.73195
     1.63828
     1.23726
     1.09675
     0.97967
     0.88014
     0.65182
     0.42643
     0.27421
     0.10444
    -0.15608
    -0.53662
    -0.81177
    -1.06351
    -0.81470
    -0.70054
    -0.67127
    -0.62150
    -0.89666
    -0.96106
    -0.37562
    -0.21755
    -0.02729
     0.01662
    -0.24975
    -0.42831
    -0.40197
    -0.28781
    -0.11510
    -0.05363
     0.05468
     0.05468
    -0.16486
    -0.30244
    -0.48100
    -0.75323
    -0.89959
    -0.98155
    -0.94935
    -0.84104
    -0.79128
    -0.77079
    -0.82933
    -0.71810
    -0.51613
    -0.41660
    -0.27902
    -0.20584
    -0.07705
    -0.01265
    -0.16194
    -0.10339
    -0.00387
     0.09566
     0.07224
     0.13371
     0.09566
     0.12493
     0.06346
     0.10151
     0.06638
     0.09566
     0.09858
     0.09273
     0.04297
     0.13371
     0.08395
    -0.00972
     0.01077
     0.09858
     0.04589
     0.06346
     0.32690
     0.23323
     0.35910
     0.40594
     0.47034
     0.45570
     0.32105
     0.38545
     0.57279
     0.74549
     0.83623
     0.82745
     0.61962
     0.49375
     0.61084
     0.63719
     0.53473
     0.49375
     0.40008
     0.38837
     0.37081
     0.35618
     0.29470
     0.15713
     0.13078
     0.05468
     0.07517
    -0.02436
     0.03419
     0.01369
     0.03419
     0.03711
    -0.04485
     0.07517
     0.15127
     0.09566
     0.20689
     0.31812
     0.32398
     0.32690
     0.27129
     0.23323
     0.39423
     0.43814
     0.40008
     0.39423
     0.39130
     0.38252
     0.27714
     0.37081
     0.29470
     0.20982
     0.09566
     0.08102
     0.04589
     0.10151
     0.03126
     0.01662
    -0.03314
     0.01369
    -0.06241
     0.01662
     0.20982
     0.46155
     0.61669
     0.68402
     0.71622
     0.49668
     0.25665
     0.02833
    -0.23804
    -0.35513
    -0.53662
    -0.69468
    -0.98155
    -0.91715
    -0.68298
     0.06638
     0.62840
     0.27129
    -0.70639
    -1.09278
    -0.13852
     1.50949
     1.32800
     1.43338
     1.24311
     1.21969
     1.15237
     1.19920
     1.44216
     1.28409
     0.88307
     0.44692
    -0.08583
    -0.01850
     0.02833
    -1.29183
    -1.71627
    -1.55235
    -1.48502
    -1.82750
    -1.88312
    -1.66358
    -1.81872
    -1.83043
    -1.30061
     0.48790
     2.37886
     1.77293
     0.06346
    -0.65956
    -0.42538
    -0.00387
     0.39423
     0.41179
     0.05760
     0.05468
     0.23031
     0.11907
    -0.20877
    -0.81470
    -1.24207
    -1.66651
    -1.83921
    -1.83043
    -1.59333
    -1.27427
    -0.89666
    -0.56003
    -0.01265
     0.48204
     0.94747
     1.01186
     0.86843
     0.88014
     0.87721
     0.88892
     0.91234
     0.98259
     1.03821
     0.76891
     0.56108
     0.28007
