# Supplementary material for: Software algorithm and hardware design for real-time implementation of new spectral estimator
Source: Biomed Eng Online. 2014 May 9;13:61. doi: 10.1186/1475-925X-13-61 (PMC4057578; doi:10.1186/1475-925X-13-61)
Supplement: Additional file 2 — txtfiles.zip. [file 1475-925X-13-61-S2.zip › FILE129.TXT]

     0.34271
     0.25395
     0.19847
     0.08013
     0.18368
     0.19847
     0.08753
     0.05424
     0.05424
     0.00247
    -0.04931
    -0.28230
    -0.16026
    -0.28600
     0.02466
     0.67925
     1.20440
     1.41151
     1.77394
     2.28800
     2.19184
     1.46328
     0.65706
     1.14523
     3.06833
     4.29985
     4.37012
     3.99290
     4.03728
     0.68295
    -1.05154
    -1.05894
    -1.38069
    -1.85776
    -0.74828
     0.00247
    -0.82964
    -2.10185
    -2.68248
    -3.21873
    -3.86962
    -3.66991
    -3.19654
    -2.71576
    -2.14623
    -1.76900
    -1.40288
    -0.83704
    -0.57816
    -0.35257
    -0.27121
    -0.26751
    -0.18615
    -0.13437
    -0.15656
    -0.17135
    -0.26751
    -0.32668
    -0.30449
    -0.28600
    -0.26011
    -0.28970
    -0.32668
    -0.27490
    -0.21203
    -0.23052
    -0.22683
    -0.24162
    -0.20464
    -0.08629
    -0.02342
    -0.01972
    -0.07520
    -0.06780
    -0.04561
     0.00986
     0.05424
     0.10972
     0.08753
     0.03945
     0.03205
     0.10232
     0.24285
     0.10232
     0.07273
     0.08013
     0.10602
     0.15779
     0.16149
     0.07643
     0.03945
     0.10972
     0.03205
     0.21697
     0.16149
     0.07643
     0.06904
     0.09122
     0.06164
     0.09122
     0.00986
     0.03575
     0.08383
     0.08753
     0.13191
     0.06534
     0.10232
     0.04685
    -0.04191
     0.10232
     0.06164
     0.04685
    -0.00493
     0.12081
     0.07643
     0.05424
     0.02466
     0.06534
     0.08013
     0.04685
     0.09862
     0.09122
     0.05794
     0.02835
     0.06904
     0.08753
     0.09862
     0.10602
     0.10602
     0.16149
     0.08383
     0.09862
     0.08013
     0.02466
     0.14670
     0.11711
     0.17628
     0.13930
     0.11341
     0.12081
     0.15779
     0.20957
     0.17628
     0.13191
     0.14300
     0.18368
     0.19847
     0.20587
     0.18738
     0.13560
     0.13191
     0.20587
     0.29093
     0.23176
     0.19108
     0.13191
     0.10972
     0.11341
     0.23176
     0.25025
     0.12451
     0.12451
     0.22806
     0.17628
     0.19478
     0.14670
     0.08013
     0.06534
     0.17998
     0.15410
     0.20217
     0.15779
     0.01356
     0.05054
     0.12451
     0.17259
     0.11711
     0.05424
     0.04315
    -0.01603
     0.03945
    -0.00123
    -0.04931
    -0.06040
    -0.04561
    -0.07520
     0.01356
     0.05054
     0.07643
    -0.08259
    -0.03082
     0.08753
     0.08753
     0.17628
     0.23916
     0.36490
     0.36859
     0.34641
     0.37229
     0.42037
     0.52762
     0.59789
     0.61638
     0.68295
     0.69034
     0.68665
     0.60159
     0.54241
     0.37969
     0.32052
     0.20957
     0.45735
     0.74212
     0.68665
     0.36859
     1.28577
     3.23475
     4.60681
     5.00992
     3.30502
     2.51729
     2.01063
     1.69997
     4.55134
     3.50103
     2.37306
     5.39454
     1.18961
    -1.78750
    -0.92580
    -1.00346
    -0.72979
    -0.59665
    -1.37329
    -2.43469
    -3.85853
    -4.02125
    -3.41843
    -3.22982
    -2.56783
    -2.14993
    -1.78750
    -1.55081
    -1.19577
    -0.83704
    -0.62254
    -0.40434
    -0.32298
    -0.33777
    -0.36736
    -0.30079
    -0.34887
    -0.32298
    -0.33777
    -0.44872
    -0.48940
    -0.30449
    -0.36366
    -0.32668
    -0.28230
    -0.28600
    -0.27121
    -0.21203
    -0.23052
    -0.12327
    -0.16765
    -0.15286
    -0.07520
    -0.08999
     0.02835
    -0.06780
    -0.11588
    -0.03452
    -0.03452
    -0.01972
     0.00247
    -0.04931
    -0.03452
    -0.02342
    -0.02342
    -0.00863
     0.03205
    -0.00863
     0.02466
    -0.04191
    -0.03452
     0.01356
    -0.07150
    -0.00863
    -0.01603
    -0.02712
     0.05424
    -0.01603
    -0.00493
    -0.07150
    -0.05301
    -0.03082
    -0.06780
    -0.02712
    -0.06410
    -0.03452
    -0.04931
    -0.05671
    -0.06780
    -0.02712
    -0.01603
    -0.05671
    -0.11218
    -0.04191
    -0.02342
    -0.08629
    -0.03821
    -0.05301
    -0.04931
    -0.01603
    -0.04191
    -0.03821
    -0.05671
    -0.01972
    -0.04191
    -0.08259
    -0.07520
    -0.01603
    -0.07890
    -0.08259
    -0.03452
    -0.05671
    -0.02712
    -0.04191
    -0.05671
    -0.13437
    -0.12697
    -0.05301
    -0.07150
    -0.15286
    -0.06780
    -0.12697
    -0.06410
    -0.12327
    -0.10109
    -0.14916
    -0.13807
    -0.14916
    -0.17135
    -0.18615
    -0.17505
    -0.14916
    -0.18984
    -0.25271
    -0.15656
    -0.23422
    -0.06780
    -0.28970
    -0.23052
    -0.22683
    -0.20094
    -0.20094
    -0.18984
    -0.19354
    -0.30449
    -0.25271
    -0.23052
    -0.20094
    -0.20834
    -0.16396
    -0.22313
    -0.27860
    -0.20834
    -0.21203
    -0.30079
    -0.21943
    -0.28600
    -0.29340
    -0.26751
    -0.14546
    -0.23422
    -0.28230
    -0.33777
    -0.18984
    -0.19354
    -0.24902
    -0.23052
    -0.13437
    -0.18245
    -0.23422
    -0.22683
    -0.04561
    -0.10109
    -0.04931
    -0.06780
    -0.03821
     0.00616
    -0.03452
    -0.02342
    -0.00123
     0.00616
     0.12451
     0.06534
     0.06164
    -0.02342
    -0.04931
    -0.05671
    -0.10478
    -0.08999
    -0.13067
    -0.13807
    -0.16765
    -0.08259
     0.17628
     0.18368
     0.20587
     0.73103
     0.58679
     0.50173
     1.04538
     2.42853
     3.95592
     4.64749
     3.98920
     2.62454
     2.18075
     1.62601
    -0.59665
    -0.63364
     2.00693
     6.42266
     7.70226
     4.27766
    -1.71353
    -4.74241
    -4.82008
    -4.61297
    -2.57523
    -1.42507
    -0.83334
    -0.75198
    -2.12774
    -3.51089
    -3.85113
    -3.26680
    -3.14476
    -3.08929
    -2.44209
    -1.68764
    -1.16249
    -0.69281
    -0.47091
    -0.24532
    -0.06780
    -0.10478
    -0.00863
    -0.03452
    -0.11588
    -0.23792
    -0.20094
    -0.20464
    -0.16765
    -0.22683
    -0.29340
    -0.29709
    -0.13437
    -0.16026
    -0.18984
    -0.20834
    -0.20834
    -0.18245
    -0.11218
    -0.06780
    -0.03082
    -0.05671
    -0.10848
    -0.06040
    -0.06040
    -0.08629
    -0.07520
    -0.04931
    -0.11958
    -0.05301
    -0.04191
    -0.09739
    -0.07150
    -0.06780
    -0.14177
    -0.02342
    -0.03082
    -0.12697
    -0.14916
    -0.03452
    -0.04561
    -0.14177
    -0.12697
    -0.09739
    -0.07890
    -0.06780
    -0.06780
    -0.17505
    -0.16396
    -0.13067
    -0.10478
    -0.07890
    -0.06410
    -0.18615
    -0.08999
    -0.13067
    -0.08259
    -0.13437
    -0.14546
    -0.18615
    -0.10848
    -0.08259
    -0.07520
    -0.07150
    -0.16026
    -0.06040
     0.02466
    -0.03452
     0.00986
    -0.02712
    -0.12327
     0.03945
     0.00247
    -0.01972
     0.06904
     0.00616
    -0.00123
     0.08013
     0.12081
     0.11711
     0.06534
     0.05054
     0.06904
     0.07643
     0.13930
     0.22436
     0.10602
     0.10602
     0.14670
     0.23176
     0.22066
     0.16149
     0.08383
     0.15040
     0.26504
     0.19478
     0.21327
     0.20217
     0.16519
     0.12821
     0.23176
     0.29833
     0.26874
     0.15779
     0.21697
     0.25025
     0.27244
     0.19108
     0.17628
     0.19108
     0.21327
     0.17628
     0.25395
     0.23916
     0.15779
     0.19478
     0.11341
     0.22066
     0.23176
     0.17259
     0.09492
     0.16889
     0.16889
     0.13191
     0.02096
     0.17628
     0.14670
     0.10232
     0.14300
     0.03575
     0.10972
     0.05424
    -0.00493
    -0.05301
    -0.01603
    -0.08999
    -0.03452
     0.00616
    -0.08259
    -0.13807
    -0.15656
    -0.12327
    -0.08999
    -0.01603
    -0.03452
    -0.00493
    -0.08629
    -0.01233
     0.00986
     0.09122
     0.12081
     0.02835
     0.05794
     0.19108
     0.30572
     0.29463
     0.30572
     0.22066
     0.17628
     0.25395
     0.30942
     0.38709
     0.34641
     0.40558
     0.49064
     0.60528
     0.68665
     0.55351
     0.42037
     0.27984
     0.38339
     0.76801
     1.10825
     1.25618
     1.42260
     2.34717
     3.43816
     3.29762
     3.20517
     2.04761
     1.79243
     1.57053
     2.71700
     4.32204
     2.59125
     1.80352
     2.85013
    -2.66399
    -3.37775
    -1.69504
    -1.46575
    -0.49680
    -1.09962
    -2.00569
    -2.97464
    -4.35779
    -3.96947
    -3.17804
    -2.57153
    -2.27197
    -1.95022
    -1.43986
    -1.01086
    -0.61514
    -0.21943
    -0.01972
     0.18738
     0.17998
     0.06904
     0.00986
    -0.00863
    -0.11218
    -0.10478
    -0.18615
    -0.18245
    -0.13807
    -0.20464
    -0.29709
    -0.18984
    -0.27121
    -0.21203
    -0.23792
    -0.25641
    -0.28600
    -0.24532
    -0.17875
    -0.14546
    -0.20464
    -0.17135
    -0.20464
    -0.16765
    -0.10848
    -0.10109
    -0.23052
    -0.23422
    -0.24162
    -0.19354
    -0.23052
    -0.17875
    -0.20464
    -0.23792
    -0.24532
    -0.24162
    -0.22313
    -0.28970
    -0.26381
    -0.31558
    -0.25271
    -0.23792
    -0.21943
    -0.27860
    -0.20834
    -0.23422
    -0.12697
    -0.14546
    -0.16026
    -0.11958
    -0.12327
    -0.09739
    -0.07520
    -0.02342
    -0.01972
    -0.05671
    -0.03452
     0.09122
     0.08013
     0.09122
     0.06534
     0.09862
     0.13930
     0.10602
     0.07643
     0.06904
     0.16149
     0.10972
     0.12081
     0.12451
     0.07643
     0.00986
     0.01726
     0.06164
     0.01726
    -0.00863
    -0.02712
    -0.00123
    -0.06410
    -0.06780
    -0.06780
    -0.06780
    -0.02712
    -0.04931
    -0.01603
    -0.01603
    -0.02712
    -0.06040
    -0.06040
     0.03945
     0.05054
     0.05794
     0.05794
     0.08383
     0.10232
     0.10972
     0.09862
     0.09862
     0.20587
     0.17998
     0.15779
     0.17998
     0.22806
     0.22066
     0.12081
     0.22806
     0.26874
     0.24285
     0.19847
     0.20957
     0.21327
     0.18738
     0.23546
     0.23916
     0.16149
     0.19847
     0.23176
     0.24655
     0.15040
     0.23176
     0.08013
     0.13560
     0.21327
     0.20217
     0.15410
     0.03205
     0.11341
     0.08383
     0.10602
     0.05424
     0.05424
     0.03575
     0.08383
     0.05424
     0.08753
     0.03205
     0.01356
    -0.01972
     0.12451
     0.09862
     0.04685
     0.13191
     0.06534
     0.08013
     0.00247
     0.05794
     0.09492
     0.06904
     0.04315
     0.06534
     0.07273
     0.01356
     0.06904
    -0.03082
     0.09862
    -0.00863
    -0.00123
     0.09862
     0.02466
     0.01726
    -0.00493
     0.05054
     0.02096
     0.10972
     0.05794
     0.01356
    -0.10109
    -0.10478
     0.01356
    -0.02712
     0.01726
     0.04685
     0.14670
     0.17259
     0.30203
     0.41667
     0.39818
     0.44256
     0.41297
     0.43886
     0.54611
     0.60159
     0.64966
     0.63117
     0.69034
     0.65706
     0.60159
     0.67185
     0.56460
     0.09862
     0.32052
     0.30572
     0.17998
     1.07127
     2.51359
     5.46111
     7.46927
     6.43006
     5.31688
     5.86792
     3.81168
     2.75028
     7.70226
     6.13050
     0.44996
     0.37599
     1.85530
     1.01579
     0.47954
    -0.51899
    -1.94282
    -3.39624
    -4.26903
    -5.09745
    -6.95028
    -6.23281
    -5.61520
    -4.95691
    -4.07303
    -3.11517
    -2.13143
    -1.56560
    -1.03305
    -0.66322
    -0.37846
    -0.21943
    -0.02342
     0.01726
     0.05424
     0.04685
    -0.00493
    -0.03821
    -0.10478
    -0.10848
    -0.20464
    -0.25641
    -0.24532
    -0.32298
    -0.33038
    -0.26011
    -0.25641
    -0.41914
    -0.38215
    -0.33408
    -0.28600
    -0.33408
    -0.23792
    -0.31928
    -0.34887
    -0.28600
    -0.26381
    -0.31189
    -0.27860
    -0.27860
    -0.31189
    -0.23052
    -0.13067
    -0.21573
    -0.17505
    -0.23052
    -0.15286
    -0.20834
    -0.13067
    -0.06410
    -0.11958
    -0.08999
    -0.03821
    -0.08999
     0.02096
    -0.04561
    -0.01233
     0.02466
     0.00986
     0.00986
    -0.07520
    -0.02342
     0.00616
     0.03575
     0.01356
     0.05424
     0.03575
     0.05794
    -0.01972
    -0.06040
    -0.00123
     0.02466
     0.00986
     0.03945
     0.00616
     0.08013
    -0.03082
    -0.04191
    -0.01972
     0.01726
    -0.03821
    -0.00493
    -0.04931
    -0.04561
    -0.09369
    -0.09369
    -0.14546
    -0.09369
    -0.10848
    -0.07520
    -0.11588
    -0.06040
    -0.14916
    -0.22313
    -0.17505
    -0.15286
    -0.14916
    -0.07150
    -0.16026
    -0.17505
    -0.10848
    -0.06780
    -0.11958
    -0.07520
    -0.06780
    -0.10848
    -0.04191
    -0.04931
    -0.00493
    -0.06410
    -0.08629
    -0.00863
    -0.03821
     0.05424
     0.02096
    -0.04191
    -0.02342
     0.00247
    -0.09369
     0.01356
     0.00247
    -0.06780
    -0.02342
     0.01356
     0.01726
    -0.08629
    -0.07150
    -0.08259
    -0.04191
    -0.06040
     0.01726
    -0.00123
    -0.07890
    -0.11218
    -0.11218
    -0.06040
     0.03575
    -0.04191
    -0.07890
    -0.07150
    -0.08629
    -0.06040
    -0.11218
    -0.09739
    -0.02712
    -0.11958
    -0.03821
    -0.05301
    -0.06780
    -0.10478
    -0.06040
    -0.14916
    -0.04561
    -0.08629
    -0.04561
    -0.04561
    -0.07150
    -0.04561
    -0.06040
    -0.12697
    -0.01603
     0.00247
    -0.04561
     0.05054
    -0.07520
    -0.06410
    -0.05301
     0.02096
     0.11341
     0.00616
    -0.00493
     0.00616
     0.02096
     0.10232
     0.10602
     0.07273
     0.16519
     0.28353
     0.33901
     0.33161
     0.16149
     0.16519
     0.59049
     1.03058
     1.36713
     2.40264
     3.38268
     2.89081
     2.04761
     0.97141
     1.85530
     2.58756
     2.89081
     3.29762
     2.90561
     0.39818
     0.22066
    -1.16988
    -3.24831
    -1.85406
    -1.24755
    -0.33408
    -0.74458
    -2.43469
    -3.38515
    -3.21873
    -3.31858
    -2.95985
    -2.25718
    -1.46205
    -1.05524
    -0.67432
    -0.32668
    -0.00123
     0.30203
     0.57570
     0.57570
     0.65336
     0.61268
     0.47215
     0.41297
     0.33161
     0.27984
     0.19108
     0.11711
     0.09862
     0.11341
     0.13560
     0.12821
     0.08383
     0.05424
     0.03945
     0.00616
     0.07643
     0.10602
     0.13191
     0.00616
     0.03945
     0.08383
    -0.00123
    -0.05671
     0.02466
     0.00247
     0.05794
     0.04685
     0.01356
    -0.03082
    -0.03452
    -0.02712
    -0.04931
     0.07643
    -0.00123
    -0.05301
     0.07273
     0.06164
     0.06164
     0.00986
     0.03575
     0.03205
     0.09492
     0.07273
     0.12821
    -0.00493
     0.07643
     0.07273
     0.07643
     0.12081
     0.12081
     0.09122
    -0.00863
     0.12081
     0.05794
     0.11341
     0.04315
     0.04685
     0.10232
     0.04315
     0.12081
     0.06904
     0.05424
     0.03205
    -0.04931
     0.08383
     0.07273
     0.02835
     0.00986
     0.02096
     0.06534
    -0.01972
     0.03575
    -0.00863
    -0.04931
     0.06164
     0.04685
     0.05054
     0.02466
    -0.01603
    -0.03082
     0.02835
     0.05794
     0.08753
     0.03945
     0.00616
     0.04685
     0.02096
     0.05424
     0.02466
     0.01356
     0.05054
     0.07273
     0.00986
     0.03205
     0.01356
     0.03945
     0.00247
     0.03575
     0.02466
     0.01726
     0.09492
     0.06164
     0.03205
     0.03945
     0.03205
     0.08013
     0.09122
     0.08013
     0.03205
     0.05424
     0.09862
     0.03945
    -0.03082
     0.07273
     0.08013
     0.04315
     0.04685
     0.11341
     0.14300
     0.11341
     0.11711
     0.10972
     0.15040
     0.22806
     0.25025
     0.33531
     0.25765
     0.26504
     0.29463
     0.32052
     0.38709
     0.24655
     0.17259
     0.17998
     0.14300
     0.16149
     0.03945
     0.05424
    -0.03452
    -0.07150
    -0.06410
     0.01356
     0.03575
    -0.02712
    -0.23792
    -0.19354
    -0.13807
     0.27614
     0.77910
     1.28946
     1.58902
     1.92557
     2.33607
     2.06980
     2.35826
     1.88858
     1.96625
     3.28283
     5.21333
     3.56390
     2.17705
     3.53061
     1.57793
    -1.04045
    -1.76531
    -1.60998
    -1.49533
    -0.39325
    -0.47461
    -1.09222
    -2.25718
    -3.66252
    -3.29269
    -3.76237
    -3.38145
    -2.83041
    -2.17951
    -1.87256
    -1.36589
    -0.89991
    -0.66322
    -0.47461
    -0.38955
    -0.32298
    -0.27121
    -0.41544
    -0.40434
    -0.53748
    -0.57077
    -0.65583
    -0.68911
    -0.68541
    -0.70390
    -0.75568
    -0.68911
    -0.62254
    -0.59665
    -0.58186
    -0.44872
    -0.47461
    -0.48201
    -0.39695
    -0.42653
    -0.38955
    -0.31558
    -0.24902
    -0.27490
    -0.25271
    -0.37476
    -0.45242
    -0.26751
    -0.18984
    -0.14546
    -0.24532
    -0.26011
    -0.24902
    -0.20094
    -0.20834
    -0.19354
    -0.16765
    -0.10109
    -0.11588
    -0.08999
    -0.04191
    -0.03082
    -0.10109
    -0.11588
    -0.01603
     0.02835
     0.02835
     0.03945
    -0.03452
     0.00247
    -0.00123
    -0.01603
     0.02096
     0.00986
     0.09122
     0.02466
     0.02466
     0.04685
     0.04685
     0.00247
     0.08013
     0.10232
     0.03945
     0.11711
     0.09862
     0.13191
     0.05054
     0.02835
     0.06164
     0.10972
     0.17628
     0.09122
     0.15040
     0.08753
     0.11711
     0.06534
     0.08383
     0.13930
     0.03575
     0.09862
     0.06534
     0.13560
     0.05424
     0.12821
     0.08383
     0.15410
     0.10972
     0.07643
     0.11711
     0.11341
     0.10602
     0.03205
     0.05054
     0.03945
     0.09492
     0.09492
     0.05424
     0.03205
     0.05424
     0.06164
    -0.01233
     0.03205
     0.13930
     0.03945
    -0.03082
    -0.00493
     0.03575
     0.02466
    -0.03821
    -0.03821
    -0.00863
     0.03945
    -0.01972
     0.02835
    -0.01233
    -0.06780
    -0.02342
    -0.02712
     0.00986
    -0.00123
    -0.02712
    -0.01972
    -0.04931
     0.01356
    -0.14546
    -0.04191
     0.00986
    -0.13807
    -0.06040
    -0.01972
    -0.02712
    -0.17135
    -0.06410
    -0.13437
    -0.14916
    -0.11958
    -0.10848
    -0.14916
    -0.18984
    -0.22683
    -0.24532
    -0.23792
    -0.23052
    -0.31189
    -0.37476
    -0.28600
    -0.33038
    -0.36366
    -0.40065
    -0.31189
    -0.29709
    -0.23792
    -0.31189
    -0.25641
    -0.19724
    -0.14916
    -0.10478
    -0.11958
     0.03945
     0.09492
     0.22066
     0.33901
     0.44996
     0.55721
     0.52762
     0.50173
     0.43886
     0.49803
     0.55351
     0.55721
     0.58679
     0.50543
     0.57200
     0.40188
     0.23176
     0.19108
     0.07643
     0.46105
     0.71253
     0.80869
     1.17852
     1.62601
     2.52838
     3.79689
     3.46774
     1.34124
     1.39671
     1.84420
     3.42336
     7.70226
     5.18374
     1.30426
    -0.64103
    -1.81708
    -0.80006
    -0.84814
    -1.06264
    -1.40288
    -1.10701
    -1.34740
    -2.51605
    -3.45911
    -4.20986
    -4.84227
    -3.85483
    -3.17065
    -2.25348
    -1.50643
    -1.07003
    -0.75568
    -0.44133
    -0.22683
    -0.07520
     0.00616
     0.10232
     0.09122
     0.03945
    -0.00123
    -0.13807
    -0.27121
    -0.26381
    -0.32668
    -0.43763
    -0.41914
    -0.37476
    -0.36736
    -0.42283
    -0.37476
    -0.47461
    -0.51159
    -0.62254
    -0.53748
    -0.52639
    -0.47831
    -0.50789
    -0.55967
    -0.55967
    -0.54858
    -0.55967
    -0.47091
    -0.45242
    -0.44502
    -0.43393
    -0.38585
    -0.28970
    -0.34887
    -0.26751
    -0.28600
    -0.20094
    -0.11588
    -0.08259
    -0.10109
    -0.04561
    -0.04561
    -0.06780
    -0.03452
     0.01356
     0.05794
    -0.01972
    -0.00863
     0.09862
     0.05054
     0.03945
     0.00616
     0.02835
     0.20217
     0.09862
     0.08013
     0.08383
     0.08383
     0.08013
     0.10972
     0.19108
     0.17259
     0.11711
     0.16519
     0.16519
     0.22436
     0.16149
     0.13930
     0.16889
     0.20217
     0.17259
     0.25025
     0.18738
     0.17998
     0.23546
     0.13191
     0.24655
     0.20957
     0.20957
     0.17628
     0.19108
     0.25765
     0.18368
     0.15040
     0.20217
     0.20217
     0.22436
     0.22066
     0.19478
     0.15779
     0.15779
     0.17998
     0.13930
     0.20957
     0.12821
     0.19478
     0.12081
     0.21697
     0.21327
     0.14300
     0.13560
     0.12821
     0.19108
     0.23546
     0.13560
     0.08753
     0.19108
     0.12451
     0.16149
     0.16519
     0.13191
     0.10232
     0.09862
     0.15040
     0.13191
     0.10232
     0.04315
     0.03945
     0.10972
     0.04685
     0.05424
     0.02835
    -0.03082
    -0.05671
    -0.05301
    -0.00863
    -0.09739
    -0.09369
    -0.06410
    -0.06780
    -0.07150
     0.00986
    -0.13067
    -0.09739
    -0.03821
    -0.00493
     0.08383
     0.08013
    -0.01233
     0.05054
    -0.00123
     0.14300
     0.16889
     0.11711
     0.05424
     0.18368
     0.16519
     0.17998
     0.14300
     0.17998
     0.27614
     0.33161
     0.42037
     0.25395
     0.27244
     0.30203
     0.32791
     0.33531
     0.41667
     0.39448
     0.42777
     0.43516
     0.37229
     0.40928
     0.38709
     0.27984
     0.25025
     0.27984
     0.36490
     0.40558
     0.23176
     0.17259
     0.12081
     0.08013
     0.13191
     0.17259
     0.10602
     0.04315
     0.06164
     0.03575
    -0.00863
     0.00986
    -0.08259
    -0.25641
    -0.23052
    -0.11588
     0.20217
     0.75321
     1.34124
     1.51136
     1.82201
     2.08089
     1.61861
     0.89005
    -0.10848
     1.15633
     4.57353
     6.31171
     3.26434
     0.76431
    -0.11958
    -0.79636
    -3.30748
    -2.97094
    -0.60035
    -0.40065
    -0.13067
    -0.58186
    -1.93173
    -3.30379
    -4.07303
    -3.57006
    -2.87849
    -2.67878
    -2.00200
    -1.24385
    -0.71500
    -0.39695
     0.04315
     0.19847
     0.29463
     0.23176
     0.22806
     0.23546
     0.15410
     0.10232
    -0.00863
     0.05794
    -0.03082
    -0.09369
    -0.07520
    -0.09739
    -0.02342
    -0.03452
    -0.00863
    -0.03082
     0.03205
    -0.02712
    -0.07890
     0.01726
     0.05054
    -0.01233
     0.03575
     0.06534
    -0.00493
     0.04685
     0.02835
     0.00986
    -0.01972
     0.04315
    -0.04561
     0.00986
    -0.11958
    -0.09739
    -0.13067
    -0.14546
    -0.08999
    -0.21203
    -0.22683
    -0.20464
    -0.23052
    -0.20094
    -0.24902
    -0.24162
    -0.24532
    -0.20834
    -0.16396
    -0.17505
    -0.20094
    -0.17505
    -0.19354
    -0.08999
    -0.04931
    -0.07520
    -0.06040
    -0.10848
     0.03205
    -0.04931
     0.04315
     0.00616
     0.04315
     0.05794
     0.08013
     0.07643
     0.08753
     0.08753
     0.11341
     0.05794
     0.19847
     0.13560
     0.13560
     0.05424
     0.16149
     0.10972
     0.15040
     0.12081
     0.12451
     0.08753
     0.13560
     0.09862
     0.07643
     0.09492
     0.07643
    -0.01603
     0.08013
     0.10232
     0.09862
     0.03205
    -0.01972
     0.03945
     0.02096
    -0.04191
    -0.00123
    -0.02342
     0.00616
    -0.01233
     0.03205
     0.00616
    -0.03082
     0.00247
    -0.02342
    -0.00863
     0.04685
    -0.07150
     0.05794
     0.01356
     0.03205
     0.00986
     0.02096
     0.02835
     0.06534
     0.08013
     0.04685
     0.06164
     0.04685
     0.05424
     0.02835
     0.09492
     0.12081
     0.09492
     0.04315
     0.03205
     0.01726
     0.00616
    -0.05671
    -0.00863
    -0.00863
    -0.05301
    -0.14177
    -0.06780
    -0.12327
    -0.14916
    -0.17505
    -0.11588
     0.01726
    -0.03082
     0.06904
     0.04315
    -0.00493
     0.04685
     0.14300
     0.20587
     0.27984
     0.40188
     0.46105
     0.52762
     0.50173
     0.45366
     0.38709
     0.43516
     0.59049
     0.56830
     0.54241
     0.51653
     0.60159
     0.50543
     0.42037
     0.29833
     0.36120
     0.33161
     0.40188
     0.33531
     0.42777
     0.36490
     0.19478
     0.17998
     0.24285
     0.20217
     0.27244
     0.26874
     0.26874
     0.24285
     0.15779
     0.23546
     0.15410
     0.16149
    -0.08259
    -0.24902
    -0.23792
     0.09862
     0.07643
     0.09492
     1.51136
     4.33684
     6.24145
     5.90860
     4.00769
     1.35233
     0.50543
     1.69997
     3.18298
     3.14230
     7.70226
     2.55057
    -1.27713
    -1.49533
    -1.21426
    -1.11071
    -0.95539
    -1.34740
    -2.11664
    -3.66991
    -5.11594
    -3.75497
    -3.57006
    -2.97094
    -2.47907
    -2.16102
    -1.75051
    -1.43616
    -0.94799
    -0.55967
    -0.31189
    -0.14177
    -0.01233
     0.05424
     0.01726
    -0.01233
    -0.18984
    -0.11958
    -0.23792
    -0.26751
    -0.32298
    -0.26381
    -0.29340
    -0.32298
    -0.30449
    -0.30079
    -0.29709
    -0.34517
    -0.26011
    -0.19724
    -0.24162
    -0.21943
    -0.17135
    -0.19354
    -0.15656
    -0.13807
    -0.13807
    -0.06040
    -0.05301
    -0.01233
    -0.11218
    -0.03821
    -0.10478
    -0.04191
    -0.08259
    -0.01972
     0.02096
    -0.05301
    -0.00123
     0.00986
     0.00247
    -0.00493
    -0.06780
     0.01726
     0.03205
     0.02096
     0.00986
     0.03945
     0.01726
     0.03205
     0.02466
     0.01726
     0.05054
     0.02096
    -0.01233
     0.02466
    -0.00493
     0.04685
    -0.01972
    -0.01603
     0.02096
     0.06164
     0.05794
     0.00247
     0.00986
    -0.03821
    -0.01603
    -0.00123
     0.06904
     0.03575
    -0.04561
     0.02096
     0.07643
     0.02466
    -0.06040
    -0.02712
    -0.05671
     0.05424
     0.03945
    -0.07520
    -0.03821
    -0.07890
    -0.09369
    -0.11958
     0.01356
    -0.08629
    -0.09369
    -0.11958
    -0.09739
    -0.09739
    -0.16396
    -0.22683
    -0.12327
    -0.16026
    -0.17135
    -0.16026
    -0.19354
    -0.19354
    -0.18615
    -0.18615
    -0.22683
    -0.14546
    -0.27490
    -0.24902
    -0.19354
    -0.19354
    -0.23052
    -0.24532
    -0.22683
    -0.17505
    -0.14916
    -0.17135
    -0.26011
    -0.24902
    -0.18984
    -0.25641
    -0.17505
    -0.18615
    -0.21203
    -0.23052
    -0.20464
    -0.18984
    -0.18984
    -0.20094
    -0.26751
    -0.16396
    -0.11958
    -0.11958
    -0.20464
    -0.20094
    -0.14177
    -0.16765
    -0.15286
    -0.11218
    -0.15656
    -0.21943
    -0.18615
    -0.21203
    -0.21943
    -0.27490
    -0.26381
    -0.20094
    -0.23792
    -0.11218
    -0.16396
    -0.13067
    -0.12327
    -0.03821
    -0.07520
     0.18368
     0.17998
     0.25025
     0.27614
     0.40928
     0.32422
     0.22436
     0.27614
     0.30942
     0.39078
     0.43147
     0.28353
     0.26135
     0.13191
     0.06164
     0.04315
     0.09122
     0.05794
     0.06904
     0.13930
     0.16889
     0.16889
     0.08753
     0.00247
     0.07643
     0.09122
     0.13560
     0.22806
     0.12081
     0.17628
     0.08013
    -0.06410
    -0.18245
    -0.27490
    -0.34887
    -0.31558
     0.03945
     0.28723
     0.30203
     0.46105
     1.42260
     3.11641
     2.73179
     1.67778
     1.72956
     1.50027
     3.27913
     4.29985
     1.89968
     0.71253
    -0.57446
    -1.08482
     0.12081
    -0.61514
    -1.02195
    -0.93689
    -0.76677
    -1.43246
    -2.13883
    -2.88588
    -3.68471
    -3.69580
    -2.60851
    -1.88735
    -1.07743
    -0.44502
    -0.14916
    -0.01972
     0.06534
     0.20957
     0.28353
     0.27614
     0.21327
     0.19108
     0.16519
     0.17628
     0.16889
     0.14670
     0.05424
     0.05424
    -0.06410
     0.10602
     0.06534
    -0.00123
    -0.01603
     0.02096
     0.07643
     0.03205
    -0.01233
     0.04685
     0.00616
     0.04685
     0.03575
     0.03945
     0.00986
     0.02096
    -0.06780
     0.04685
     0.05054
     0.07273
     0.02096
     0.04315
     0.03205
     0.00616
    -0.01972
     0.02096
     0.02466
     0.02835
     0.06534
     0.02466
     0.00247
     0.02096
    -0.03821
     0.00616
     0.03205
     0.05424
    -0.03821
    -0.06410
    -0.06040
     0.02096
    -0.04931
     0.00986
    -0.03082
    -0.04561
    -0.04931
    -0.04561
    -0.07150
    -0.12327
    -0.06040
    -0.13067
    -0.07520
    -0.08999
    -0.07520
    -0.22313
    -0.11588
    -0.03452
    -0.15286
    -0.19724
    -0.17505
    -0.14546
    -0.14916
    -0.11958
    -0.13437
    -0.13437
    -0.21943
    -0.18984
    -0.10109
    -0.16396
    -0.13437
    -0.14916
    -0.16765
    -0.14546
    -0.11218
    -0.13807
    -0.13437
    -0.13067
    -0.09739
    -0.07520
     0.03205
    -0.08999
    -0.09739
    -0.16765
    -0.01972
     0.02835
    -0.00493
    -0.03821
     0.00247
     0.09122
     0.06904
     0.02835
     0.08753
     0.10602
     0.04685
     0.09862
     0.13930
     0.09862
     0.10602
     0.14670
     0.12821
     0.15040
     0.20957
     0.16889
     0.19847
     0.19108
     0.17628
     0.16519
     0.20587
     0.14670
     0.16889
     0.17998
     0.16149
     0.22436
     0.18738
     0.17998
     0.15410
     0.17628
     0.24655
     0.18368
     0.17259
     0.13930
     0.17259
     0.07273
     0.08383
     0.08013
    -0.00123
     0.01726
    -0.01233
    -0.04561
    -0.21573
    -0.17505
    -0.32668
    -0.28230
    -0.24902
    -0.19724
    -0.20464
    -0.21943
    -0.12327
    -0.06040
     0.06904
     0.04315
     0.13560
     0.16519
     0.27244
     0.41667
     0.43886
     0.46105
     0.43886
     0.39818
     0.49803
     0.48324
     0.46105
     0.45366
     0.33531
     0.23176
     0.21697
     0.15779
     0.16149
     0.02466
     0.04685
     0.16889
     0.17998
     0.18738
     0.08013
     0.01726
    -0.03452
     0.06534
     0.06904
     0.08383
     0.02096
     0.01356
    -0.07150
    -0.20094
    -0.28970
    -0.24902
    -0.47091
    -0.54858
    -0.24532
    -0.37476
    -0.28600
    -0.31189
     0.71623
     2.21403
     2.60605
     1.77764
     2.12527
     1.84790
     2.21403
     2.83164
     2.13637
    -0.78526
    -0.20094
     2.22513
    -0.40065
    -0.39695
    -0.65583
    -0.76308
    -0.65952
    -1.07003
    -1.65066
    -2.50866
    -3.57006
    -3.93619
    -2.51605
    -1.74312
    -1.16619
    -0.72979
    -0.47831
    -0.39325
    -0.26751
    -0.14177
    -0.08629
    -0.10848
    -0.06780
     0.00986
    -0.07890
    -0.10109
    -0.16026
    -0.24532
    -0.30079
    -0.38955
    -0.42283
    -0.40065
    -0.45612
    -0.55597
    -0.55967
    -0.63733
    -0.64473
    -0.57816
    -0.66322
    -0.70760
    -0.61884
    -0.69651
    -0.63364
    -0.65952
    -0.55227
    -0.61884
    -0.57446
    -0.59295
    -0.48201
    -0.47831
    -0.47831
    -0.40434
    -0.44133
    -0.28230
    -0.37476
    -0.37846
    -0.20464
    -0.28230
    -0.23422
    -0.15286
    -0.16765
    -0.15656
    -0.14546
    -0.07890
    -0.02712
    -0.00863
    -0.03452
    -0.00123
    -0.01233
     0.05424
     0.05794
     0.04315
     0.07273
     0.16519
     0.15779
     0.13191
     0.20217
     0.14670
     0.12821
     0.12081
     0.18368
     0.23916
     0.21327
     0.22066
     0.20957
     0.19847
     0.24285
     0.15779
     0.26874
     0.27614
     0.23916
     0.22436
     0.27984
     0.25025
     0.18738
     0.17998
     0.24285
     0.25395
     0.32052
     0.23916
     0.19847
     0.19847
     0.24285
     0.18738
     0.20587
     0.29463
     0.23546
     0.15779
     0.24285
     0.15410
     0.24655
     0.17998
     0.11711
     0.19847
     0.16889
     0.22436
     0.12081
     0.07643
     0.09862
     0.12451
     0.13191
     0.11341
     0.13560
     0.08013
     0.11711
     0.10602
     0.09122
     0.04315
     0.06164
     0.06164
     0.15410
     0.14670
     0.09862
     0.08383
     0.06534
     0.10972
     0.01356
     0.09862
     0.08383
     0.12821
     0.11711
     0.14670
     0.09492
     0.05794
     0.04685
     0.13930
     0.08383
     0.13191
     0.11711
     0.07643
     0.08753
     0.08753
     0.02835
     0.02835
     0.03945
    -0.08629
    -0.06410
    -0.10848
    -0.16026
    -0.24902
    -0.19724
    -0.23422
    -0.18245
    -0.16026
    -0.14916
    -0.17875
    -0.14177
    -0.13807
    -0.02712
     0.11711
     0.16149
     0.18738
     0.19108
     0.26504
     0.22806
     0.24285
     0.30942
     0.39078
     0.41667
     0.43147
     0.43886
     0.33531
     0.28723
     0.26874
     0.24655
     0.21327
     0.18368
     0.30942
     0.81239
     0.60898
     0.30572
     0.30203
     0.84937
     1.89968
     2.64673
     3.00176
     3.64526
     3.11271
     2.93889
     2.81315
     1.59642
     2.49510
     3.61937
     3.36789
     3.43816
     3.56020
     3.17928
     1.14893
     0.06164
    -2.24238
    -3.19654
    -2.34963
    -1.18468
    -0.98127
    -1.15139
    -2.43839
    -3.21133
    -3.31118
    -3.44062
    -3.03011
    -2.70097
    -2.33854
    -1.96501
    -1.56560
    -1.15509
    -0.88142
    -0.73349
    -0.55967
    -0.42653
    -0.40434
    -0.45612
    -0.52269
    -0.48940
    -0.54858
    -0.50420
    -0.46721
    -0.50420
    -0.51899
    -0.45242
    -0.38585
    -0.39695
    -0.37846
    -0.44502
    -0.32298
    -0.27121
    -0.26011
    -0.18615
    -0.29709
    -0.20094
    -0.24902
    -0.23052
    -0.06410
    -0.12697
    -0.14916
    -0.04561
    -0.03082
    -0.08999
     0.01726
    -0.06410
     0.00616
    -0.01233
     0.02835
     0.04685
    -0.02712
     0.05424
    -0.00493
     0.03575
     0.05794
    -0.01233
    -0.02712
    -0.01233
    -0.00123
     0.00247
    -0.00493
     0.01356
    -0.05301
     0.00247
    -0.06040
    -0.00123
    -0.01603
    -0.08259
    -0.08259
    -0.10478
    -0.03452
     0.05054
    -0.08259
    -0.03821
    -0.06040
     0.01356
    -0.07150
    -0.01603
    -0.07890
    -0.05671
     0.00616
     0.06904
     0.05054
     0.02096
     0.01356
     0.03205
     0.03205
     0.09492
     0.13191
     0.07273
     0.09862
     0.13191
     0.09862
     0.10972
     0.12821
     0.13560
     0.20587
     0.18738
     0.16889
     0.17259
     0.16149
     0.14670
     0.15779
     0.19847
     0.25395
     0.15410
     0.14670
     0.25025
     0.24655
     0.17259
     0.13560
     0.11711
     0.17259
     0.15410
     0.17259
     0.12821
     0.11341
     0.14300
     0.01726
     0.12821
     0.12821
     0.03575
     0.02835
     0.04315
     0.10602
     0.07273
     0.07643
    -0.00123
    -0.01233
     0.02466
     0.01726
     0.04315
    -0.00863
    -0.02342
    -0.08999
     0.02835
     0.05054
    -0.00493
    -0.11218
    -0.08259
    -0.05301
    -0.08999
    -0.08259
    -0.07520
    -0.13807
    -0.02342
     0.02096
    -0.03821
    -0.07520
    -0.17875
    -0.15656
    -0.23052
    -0.02712
     0.00986
    -0.04561
    -0.08629
    -0.10109
    -0.03821
     0.00247
    -0.09369
     0.02466
     0.04685
     0.13191
     0.20957
     0.07643
     0.21697
     0.19108
     0.20587
     0.31312
     0.35010
     0.46845
     0.56090
     0.54981
     0.66815
     0.60528
     0.33161
     0.19108
     0.20957
     0.33531
     0.84937
     1.40411
     1.42260
     1.47068
     2.68741
     3.24585
     3.09052
     2.77247
     2.27320
     1.88488
     2.35826
     3.68224
     3.17188
     1.77024
     1.12304
     0.73103
    -1.70244
    -1.66915
    -0.94799
    -0.80006
    -0.63364
    -1.50273
    -2.77124
    -3.68471
    -3.65512
    -3.30009
    -2.68248
    -1.95762
    -1.58779
    -1.35480
    -1.06264
    -0.88882
    -0.51899
    -0.23792
    -0.10848
     0.00986
     0.02096
    -0.14546
    -0.08629
    -0.11588
    -0.20094
    -0.24162
    -0.31928
    -0.29709
    -0.25271
    -0.30819
    -0.31189
    -0.21573
    -0.26381
    -0.27490
    -0.24902
    -0.25271
    -0.27860
    -0.30449
    -0.20464
    -0.14546
    -0.18984
    -0.16396
    -0.23792
    -0.13807
    -0.15286
    -0.11218
    -0.12327
    -0.11958
    -0.08999
    -0.07890
    -0.07890
    -0.04191
     0.00986
    -0.15286
    -0.10478
    -0.03082
    -0.00493
    -0.07520
    -0.09369
    -0.02712
    -0.07890
    -0.06040
    -0.09369
    -0.08259
    -0.03452
    -0.06040
    -0.03821
    -0.06780
    -0.07520
    -0.12327
    -0.14177
     0.00986
    -0.03821
    -0.03082
    -0.05301
     0.01726
    -0.01972
    -0.02712
    -0.04931
     0.01726
    -0.05301
     0.08753
     0.01726
    -0.00493
     0.00247
    -0.00493
     0.04315
     0.05054
     0.06164
     0.11711
     0.06534
     0.03205
     0.10232
    -0.00863
     0.13930
     0.07643
     0.12081
     0.12451
     0.16519
     0.22806
     0.17628
     0.17628
     0.11341
     0.13930
     0.37599
     0.24655
     0.17998
     0.16889
     0.16889
     0.20217
     0.23916
     0.18368
     0.23916
     0.19847
     0.14300
     0.16889
     0.15410
     0.11341
     0.04315
     0.06904
     0.07273
     0.06164
     0.04315
     0.03945
     0.06164
     0.03945
    -0.01972
    -0.08259
     0.00986
     0.00986
     0.00247
    -0.00493
     0.00247
    -0.01233
     0.00616
    -0.03821
     0.02835
     0.01356
     0.01726
     0.07643
     0.12821
     0.10972
     0.10972
     0.18738
     0.18368
     0.15779
     0.15040
     0.19847
     0.20217
     0.20217
     0.20217
     0.11711
     0.19108
     0.23176
     0.14670
     0.12821
     0.11711
     0.12451
     0.00616
    -0.00863
    -0.01233
    -0.06780
    -0.03082
    -0.07150
    -0.22313
    -0.22683
    -0.11588
    -0.19724
    -0.14546
    -0.20094
    -0.31928
    -0.30079
    -0.51529
    -0.56707
    -0.24902
     0.71253
     1.92187
     3.53801
     5.39084
     5.61274
     4.85829
     1.77764
     0.65336
     2.45072
     6.09721
     7.19190
     5.02102
     3.37159
     0.90854
    -1.76531
    -1.02565
    -0.41174
    -1.09962
    -1.62847
    -1.79119
    -2.98573
    -4.47614
    -5.40070
    -4.91623
    -4.39108
    -3.96208
    -3.34447
    -2.67878
    -2.24978
    -1.83927
    -1.38808
    -1.00346
    -0.80745
    -0.64103
    -0.47091
    -0.26011
    -0.28230
    -0.37106
    -0.33038
    -0.35257
    -0.40804
    -0.45982
    -0.47831
    -0.37106
    -0.43393
    -0.41914
    -0.34517
    -0.35996
    -0.35257
    -0.38585
    -0.34887
    -0.20834
    -0.25641
    -0.26751
    -0.23792
    -0.28230
    -0.15286
    -0.14916
    -0.10478
    -0.07520
    -0.09739
    -0.03452
    -0.02342
    -0.00123
     0.00616
    -0.10109
    -0.00123
     0.02096
     0.04315
     0.06904
     0.00616
    -0.01233
    -0.00863
     0.03205
     0.05054
     0.06164
     0.02096
    -0.04191
     0.04315
     0.07643
     0.02096
     0.04685
     0.02835
     0.06904
     0.08753
     0.06164
     0.07643
     0.02466
     0.03945
     0.06164
    -0.06780
     0.09862
     0.11341
     0.05054
     0.06904
     0.10232
     0.09122
     0.05794
     0.04315
     0.10972
     0.31682
     0.09122
     0.09862
     0.09862
     0.12821
     0.23916
     0.15410
     0.16889
     0.26874
     0.19478
     0.18368
     0.17998
     0.16889
     0.20217
     0.07273
     0.16149
     0.23176
     0.29093
     0.22806
     0.16519
     0.16519
     0.22066
     0.23916
     0.20217
     0.24285
     0.19847
     0.16519
     0.25395
     0.23176
     0.20587
     0.09492
     0.10602
     0.17259
     0.17628
     0.07643
    -0.02712
    -0.00493
    -0.01603
    -0.03082
    -0.07520
    -0.04931
    -0.15286
    -0.16396
    -0.02342
    -0.06780
    -0.08999
    -0.08999
    -0.09739
    -0.06040
    -0.02342
     0.07273
     0.11711
     0.10232
     0.10232
     0.12451
     0.10972
     0.22066
     0.17998
     0.09492
     0.17628
     0.11341
     0.19847
     0.08753
     0.01356
    -0.06780
    -0.04191
    -0.08259
    -0.14177
    -0.22313
    -0.28230
    -0.40065
    -0.31558
    -0.25271
    -0.30449
    -0.36366
    -0.63733
    -0.58186
    -0.58556
    -0.82225
    -0.16765
     0.88635
     2.43593
     4.22959
     5.79026
     6.43745
     4.74734
     1.80352
     0.84567
     3.60088
     5.77916
     4.50326
     4.00399
     4.34423
     2.02542
    -0.33038
    -0.80006
    -1.38438
    -2.05377
    -2.74535
    -2.50496
    -2.59002
    -4.05084
    -5.47097
    -5.14552
    -4.04344
    -3.47760
    -2.93766
    -2.43469
    -2.06117
    -1.56930
    -1.30672
    -0.96278
    -0.76677
    -0.59665
    -0.34147
    -0.20094
    -0.15656
    -0.23422
    -0.04191
    -0.08259
    -0.14916
    -0.15656
    -0.12697
    -0.21943
    -0.29340
    -0.25641
    -0.16765
    -0.25271
    -0.28600
    -0.44502
    -0.37106
    -0.48201
    -0.41544
    -0.52269
    -0.57816
    -0.50050
    -0.47091
    -0.42653
    -0.36736
    -0.26751
    -0.41544
    -0.30449
    -0.20834
    -0.12327
    -0.13067
    -0.08259
     0.01726
     0.05054
     0.17259
     0.17259
     0.12821
     0.19847
     0.22806
     0.14300
     0.30942
     0.35380
     0.28353
     0.38339
     0.32052
     0.37229
     0.31312
     0.32422
     0.30572
     0.33531
     0.37229
     0.41297
     0.28353
     0.32791
     0.30572
     0.33161
     0.27244
     0.31682
     0.30203
     0.23546
     0.23916
     0.20957
     0.20217
     0.16889
     0.15040
     0.14670
     0.24285
     0.15040
     0.14670
     0.04315
     0.15779
    -0.02712
     0.04685
     0.04685
     0.03205
    -0.04561
     0.02835
    -0.03821
    -0.04191
    -0.04191
    -0.13067
    -0.08999
    -0.05301
    -0.09369
    -0.12327
    -0.12697
    -0.14546
    -0.18615
    -0.16026
    -0.07150
    -0.15656
    -0.18245
    -0.18984
    -0.07150
    -0.17135
    -0.18245
    -0.17505
    -0.26011
    -0.17875
    -0.13067
    -0.02342
    -0.16765
    -0.08259
    -0.19724
    -0.17875
    -0.08259
    -0.04561
    -0.00493
    -0.03821
    -0.06040
    -0.04191
    -0.08629
    -0.05301
    -0.06780
    -0.00863
     0.04315
    -0.00493
     0.02466
    -0.01603
     0.00247
    -0.11218
    -0.01233
    -0.01972
     0.00986
    -0.01603
    -0.00493
     0.01356
    -0.06780
    -0.06780
    -0.05671
    -0.03452
     0.00616
    -0.07150
    -0.07890
    -0.04561
    -0.02712
    -0.10848
    -0.11218
     0.05054
    -0.01972
    -0.01233
    -0.06410
    -0.03452
    -0.09739
    -0.02712
     0.00247
     0.01356
     0.05054
     0.00616
     0.00986
     0.02466
     0.06904
     0.08013
     0.01726
     0.13560
     0.13560
     0.09862
     0.10972
     0.08013
     0.06904
     0.05054
     0.03205
     0.13191
     0.09492
     0.10232
     0.01726
    -0.19724
    -0.36366
    -0.44133
    -0.52639
    -0.25641
     0.36120
     0.39818
     0.50913
     1.19331
     2.25471
     2.54688
     1.38562
     0.23546
     3.58979
     6.88494
     5.89381
     5.46851
     0.73842
    -0.14177
    -0.06780
     0.83088
     1.25248
     1.12304
     0.67925
     0.43516
    -1.53232
    -4.20986
    -3.94728
    -3.80305
    -3.86962
    -3.79196
    -3.39624
    -3.18174
    -2.86369
    -2.38292
    -1.86516
    -1.61738
    -1.02565
    -0.57077
    -0.32668
    -0.12327
    -0.12327
    -0.07520
    -0.15286
    -0.16396
    -0.17135
    -0.26381
    -0.33038
    -0.44502
    -0.43393
    -0.45612
    -0.46352
    -0.57446
    -0.57077
    -0.50420
    -0.44502
    -0.47831
    -0.48201
    -0.52269
    -0.51159
    -0.47091
    -0.40804
    -0.41544
    -0.40434
    -0.37106
    -0.35996
    -0.27121
    -0.31189
    -0.28970
    -0.22683
    -0.24162
    -0.23422
    -0.29709
    -0.16396
    -0.23422
    -0.21203
    -0.21573
    -0.20834
    -0.25641
    -0.18245
    -0.15656
    -0.15286
    -0.22683
    -0.20834
    -0.22683
    -0.22683
    -0.06040
    -0.12697
    -0.14546
    -0.13067
    -0.13807
    -0.09739
    -0.16765
    -0.13807
    -0.13437
    -0.07150
    -0.08999
    -0.08999
    -0.08259
    -0.01603
    -0.13807
    -0.11218
    -0.01603
    -0.04191
    -0.07520
    -0.08259
    -0.13437
    -0.06410
    -0.06040
    -0.09369
    -0.08999
    -0.06780
    -0.03821
    -0.04561
    -0.13067
    -0.06410
    -0.01972
    -0.11958
    -0.07890
    -0.05301
    -0.08999
    -0.06780
    -0.06410
    -0.08999
    -0.07520
    -0.09369
    -0.07150
    -0.08629
    -0.08999
    -0.12327
    -0.08629
    -0.20094
    -0.10478
    -0.13437
    -0.15286
    -0.08259
    -0.14546
    -0.10848
    -0.08629
    -0.13437
    -0.08629
    -0.18984
    -0.11958
    -0.10848
    -0.05671
    -0.08629
    -0.11588
    -0.10109
    -0.05301
    -0.09739
    -0.09369
    -0.02712
    -0.05301
    -0.09369
    -0.11218
    -0.01603
    -0.05671
    -0.11588
    -0.10109
    -0.07520
    -0.03082
     0.00986
    -0.03082
    -0.09369
    -0.11588
    -0.08629
    -0.07150
    -0.08999
     0.03575
    -0.11218
    -0.07520
     0.00247
    -0.06040
    -0.08259
    -0.10848
    -0.05671
    -0.03821
    -0.02712
    -0.02712
    -0.00123
    -0.03821
     0.05424
    -0.05671
     0.01726
     0.06164
    -0.00863
    -0.03082
     0.02096
     0.05054
     0.07643
    -0.08999
    -0.13437
     0.03575
     0.08383
     0.09492
     0.06534
     0.02466
    -0.00863
    -0.03082
     0.01726
     0.12081
     0.06904
     0.11711
     0.15779
     0.16519
     0.11341
     0.20217
     0.19108
     0.20587
     0.28723
     0.30942
     0.27984
     0.22436
     0.33531
     0.38339
     0.50913
     0.27614
     0.36490
     0.33901
     0.43516
     0.52762
     0.48694
     0.41297
     0.47954
     0.63487
     0.68665
     0.81239
     0.93813
     0.73103
     0.62747
     0.62378
     0.59419
     0.74582
     0.73472
     0.61268
     0.63487
     0.51653
     0.12451
    -0.11218
    -0.45982
    -0.59665
     0.27984
     1.22659
     1.05277
     1.14523
     1.95145
     2.28060
     2.09199
     0.91224
     0.07643
    -0.06410
     1.44109
     6.03434
     2.82425
     0.62008
     0.15779
     0.47584
    -0.26751
    -0.11588
     0.15040
     0.35380
    -0.87772
    -3.07819
    -1.82818
    -1.19207
    -1.08852
    -1.38438
    -1.52862
    -1.50273
    -1.31782
    -1.08852
    -0.84074
    -0.48201
    -0.30819
    -0.17875
    -0.05671
    -0.07520
    -0.11218
    -0.17505
    -0.16026
    -0.24532
    -0.21943
    -0.29340
    -0.35257
    -0.43023
    -0.45242
    -0.41174
    -0.51159
    -0.48571
    -0.51159
    -0.46352
    -0.42283
    -0.36366
    -0.41174
    -0.29709
    -0.24162
    -0.25641
    -0.03452
     0.00986
     0.00616
     0.03575
     0.22066
     0.25765
     0.32422
     0.34641
     0.39078
     0.43886
     0.54611
     0.57200
     0.60528
     0.67185
     0.73472
     0.74212
     0.78280
     0.85307
     0.77171
     0.79759
     0.99730
     1.06757
     1.00100
     0.98251
     1.05277
     1.08236
     1.11195
     1.16002
     1.13783
     1.21180
     1.16742
     1.21550
     1.16372
     1.21180
     1.21180
     1.13414
     1.07866
     1.16002
     1.03798
     0.91594
     0.76431
     0.75321
     0.67555
     0.60528
     0.55721
     0.44996
     0.32791
     0.20957
     0.16149
     0.11711
     0.08753
    -0.00863
    -0.12697
    -0.09369
    -0.16026
    -0.16026
    -0.25641
    -0.21573
    -0.18615
    -0.19354
    -0.10478
    -0.18245
    -0.27860
    -0.24162
    -0.28230
    -0.17505
    -0.23052
    -0.22683
    -0.26011
    -0.25641
    -0.18984
    -0.26751
    -0.31558
    -0.31189
    -0.31558
    -0.32668
    -0.33038
    -0.37106
    -0.43023
    -0.38215
    -0.41544
    -0.43023
    -0.33777
    -0.41914
    -0.53378
    -0.49310
    -0.45982
    -0.44872
    -0.48571
    -0.57446
    -0.50050
    -0.51899
    -0.44502
    -0.44872
    -0.43763
    -0.49680
    -0.50420
    -0.50789
    -0.42653
    -0.42283
    -0.46352
    -0.47461
    -0.38955
    -0.39325
    -0.41914
    -0.43763
    -0.47461
    -0.40065
    -0.40434
    -0.38585
    -0.42653
    -0.51159
    -0.43023
    -0.50420
    -0.45612
    -0.43763
    -0.49310
    -0.48571
    -0.45242
    -0.42283
    -0.42283
    -0.50420
    -0.47091
    -0.46721
    -0.45242
    -0.48571
    -0.46352
    -0.53378
    -0.45242
    -0.51899
    -0.52269
    -0.45982
    -0.52269
    -0.49310
    -0.49310
    -0.43393
    -0.51529
    -0.48940
    -0.50050
    -0.43763
    -0.39695
    -0.34147
    -0.36736
    -0.31928
    -0.18984
    -0.27121
    -0.23792
    -0.18245
    -0.16396
    -0.26011
    -0.25641
    -0.14916
    -0.10848
    -0.16396
    -0.35996
    -0.57077
    -0.79636
    -1.01086
    -0.81115
    -0.84444
    -0.70390
    -0.10109
     0.22066
     1.95145
     2.16226
     0.59049
    -0.09739
    -0.31558
    -0.82225
     0.71623
     2.32128
     3.98180
     5.59795
     2.69481
     0.61268
    -1.04784
    -1.69504
    -2.24238
    -2.73055
     0.04315
    -0.24902
    -0.74089
    -1.84667
    -2.72686
    -3.62554
    -4.08782
    -3.88441
    -3.64403
    -3.23352
    -2.85630
    -2.43469
    -2.08336
    -1.86886
    -1.59519
    -1.44356
    -1.34001
    -1.05524
    -0.96278
    -0.93320
    -0.90361
    -0.91470
    -0.89251
    -0.93320
    -0.94429
    -0.90361
    -0.85183
    -0.87033
    -0.89251
    -0.94429
    -0.91840
    -0.82595
    -0.88142
    -0.81115
    -0.84814
    -0.80376
    -0.78526
    -0.79266
    -0.77787
    -0.79266
    -0.74089
    -0.71130
    -0.67062
    -0.57446
    -0.57446
    -0.58186
    -0.50050
    -0.52269
    -0.52269
    -0.44872
    -0.31928
    -0.34147
    -0.33038
    -0.26011
    -0.21573
    -0.27490
    -0.17505
    -0.16765
    -0.08259
    -0.06410
    -0.04561
    -0.08999
    -0.03452
    -0.07520
     0.01726
     0.00616
     0.03205
     0.02466
     0.05424
     0.03945
     0.05794
     0.02096
     0.01726
     0.03945
     0.04315
     0.13191
     0.08383
     0.08383
     0.06164
     0.05794
     0.05054
     0.03205
     0.14300
     0.15779
     0.03205
     0.05794
     0.12081
     0.03575
     0.09492
     0.06904
     0.07273
     0.10232
     0.08753
     0.02466
    -0.00123
     0.08013
     0.08013
    -0.04191
    -0.01603
     0.06904
    -0.05671
    -0.01972
    -0.06040
    -0.08629
    -0.08629
    -0.10848
    -0.11218
    -0.12697
    -0.14177
    -0.21203
    -0.10478
    -0.15656
    -0.20094
    -0.07150
    -0.14546
    -0.08999
    -0.00863
    -0.00493
    -0.03452
    -0.06040
    -0.06780
    -0.00863
    -0.03452
     0.04315
     0.06534
     0.05054
     0.03945
     0.00986
     0.00247
     0.00616
     0.00247
     0.03205
    -0.01233
    -0.04561
     0.00986
    -0.05301
     0.00616
    -0.09369
    -0.06410
    -0.02712
     0.04315
     0.01726
     0.02096
    -0.05671
     0.01356
    -0.00863
     0.03205
     0.06904
     0.13930
     0.13560
     0.16889
     0.18738
     0.15410
     0.10602
     0.17998
     0.05794
     0.16149
     0.20957
     0.17259
     0.20587
     0.21697
     0.19847
     0.00986
     0.10972
     0.21697
     0.21697
     0.17259
     0.13560
     0.09122
     0.13560
     0.19108
     0.19478
    -0.00123
    -0.13067
    -0.35257
    -0.40434
    -0.22683
     0.67555
     2.37675
     3.00176
     2.90191
     2.08459
     1.61121
     1.27837
     2.16965
     4.72885
     7.48776
     5.91970
     4.58832
     2.99437
     1.40041
     1.29316
    -0.11958
    -0.22683
     0.67925
     0.93443
    -0.18245
    -1.34001
    -2.33484
    -3.22982
    -3.95838
    -4.10631
    -3.95838
    -3.65882
    -3.39254
    -3.07080
    -2.32374
    -1.91324
    -1.42507
    -1.22906
    -1.00346
    -0.91840
    -0.72979
    -0.69651
    -0.68541
    -0.51899
    -0.55227
    -0.57077
    -0.55967
    -0.54858
    -0.43763
    -0.43023
    -0.38955
    -0.40434
    -0.35627
    -0.37106
    -0.34147
    -0.34517
    -0.32298
    -0.31928
    -0.28970
    -0.40804
    -0.27490
    -0.30819
    -0.36736
    -0.34887
    -0.31189
    -0.29709
    -0.29340
    -0.21203
    -0.25271
    -0.24902
    -0.25641
    -0.23052
    -0.18245
    -0.08999
    -0.19354
    -0.17875
    -0.08999
    -0.03821
    -0.13067
    -0.15656
    -0.13437
    -0.04931
    -0.04931
    -0.06410
    -0.09369
    -0.02342
    -0.12697
    -0.05301
    -0.09739
    -0.05671
    -0.10848
    -0.11588
    -0.07520
    -0.03082
    -0.01603
    -0.12697
    -0.10109
    -0.03082
    -0.05301
    -0.05671
    -0.00493
    -0.08999
    -0.07890
    -0.08259
    -0.03082
     0.00247
    -0.00863
    -0.11588
    -0.01233
     0.00616
    -0.03821
    -0.11958
    -0.05671
    -0.03082
    -0.00493
    -0.03082
     0.03575
    -0.04931
    -0.03821
    -0.06780
    -0.09739
    -0.03452
    -0.01603
    -0.05301
    -0.08629
    -0.06780
    -0.05301
    -0.03821
    -0.10478
    -0.14177
    -0.08629
    -0.04561
    -0.09369
    -0.10848
    -0.10109
    -0.11958
    -0.19354
    -0.13807
    -0.10848
    -0.15286
    -0.11958
    -0.18245
    -0.16396
    -0.14177
    -0.18984
    -0.26011
    -0.19724
    -0.14916
    -0.16765
    -0.13437
    -0.17505
    -0.19724
    -0.17135
    -0.26011
    -0.13067
    -0.17135
    -0.18984
    -0.21943
    -0.11218
    -0.12327
    -0.09369
    -0.23792
    -0.19724
    -0.10848
    -0.08629
    -0.09739
    -0.17875
    -0.13067
    -0.13067
    -0.13807
    -0.09369
    -0.07150
    -0.17875
    -0.18245
    -0.15286
    -0.10478
    -0.11588
    -0.13437
    -0.13437
    -0.13807
    -0.08629
    -0.11218
    -0.17135
    -0.19724
    -0.24162
    -0.11218
    -0.11588
    -0.11588
    -0.13807
    -0.26011
    -0.18984
    -0.22683
    -0.18615
    -0.27490
    -0.26381
    -0.28600
    -0.18245
    -0.13807
    -0.06780
    -0.23422
    -0.15656
    -0.09739
    -0.04931
     0.00247
     0.02466
     0.10232
     0.20957
     0.36490
     0.36120
     0.38339
     0.32422
     0.33531
     0.40558
     0.51283
     0.51283
     0.42777
     0.48324
     0.29463
     0.03945
    -0.07890
    -0.20834
    -0.45612
    -0.27490
    -0.39325
    -0.78526
    -1.20317
    -0.31558
     1.17852
     1.61861
     0.65706
    -0.43023
     0.00986
     4.95075
     3.14599
     1.87009
     0.73842
     0.56460
     0.07643
     0.36120
     1.41890
     1.79243
     1.45958
    -0.47461
    -2.74165
    -2.22759
    -1.42137
    -1.71353
    -2.18691
    -2.61591
    -2.84520
    -2.78973
    -2.41250
    -1.95762
    -1.62107
    -1.28083
    -0.97018
    -0.67432
    -0.46352
    -0.33777
    -0.29709
    -0.19724
    -0.24162
    -0.22313
    -0.17875
    -0.20464
    -0.24532
    -0.25271
    -0.26381
    -0.24162
    -0.16765
    -0.19724
    -0.23792
    -0.23422
    -0.19724
    -0.19724
    -0.22313
    -0.22683
    -0.18615
    -0.12697
    -0.15286
    -0.17875
    -0.15656
    -0.17135
    -0.21943
    -0.12327
    -0.16765
    -0.14546
    -0.17505
    -0.19354
    -0.16765
    -0.16396
    -0.16026
    -0.20094
    -0.11958
    -0.18245
    -0.09739
    -0.13437
    -0.19724
    -0.13437
    -0.15286
    -0.21573
    -0.08629
    -0.13807
    -0.12327
    -0.15286
    -0.13807
    -0.07520
    -0.11588
    -0.18615
    -0.09739
    -0.10109
    -0.08999
    -0.08999
    -0.03821
    -0.08259
    -0.14546
    -0.11958
    -0.06040
    -0.03082
    -0.07520
    -0.09369
    -0.07520
    -0.04191
    -0.08259
    -0.02712
    -0.02342
    -0.03082
    -0.02342
    -0.04191
     0.01726
     0.03945
    -0.01233
    -0.06410
     0.04315
     0.10972
     0.02835
     0.05054
     0.01356
     0.14670
     0.10972
     0.08013
     0.04685
     0.12081
     0.13191
     0.20217
     0.20217
     0.15040
     0.15410
     0.19478
     0.26135
     0.26874
     0.24285
     0.24655
     0.26874
     0.29463
     0.27614
     0.27614
     0.30572
     0.31682
     0.30942
     0.36859
     0.37599
     0.35010
     0.36859
     0.29833
     0.33161
     0.34271
     0.28353
     0.34271
     0.37599
     0.37229
     0.32791
     0.33531
     0.32422
     0.30572
     0.30942
     0.35010
     0.33531
     0.36120
     0.32052
     0.30203
     0.25395
     0.33531
     0.35750
     0.33161
     0.34641
     0.32791
     0.32422
     0.28723
     0.30203
     0.28723
     0.22806
     0.28353
     0.30203
     0.30203
     0.29833
     0.22066
     0.12081
     0.21327
     0.25025
     0.23176
     0.22436
     0.13560
     0.14670
     0.07273
     0.14670
     0.05794
     0.17628
     0.06164
     0.02096
     0.04315
     0.12081
     0.10602
    -0.03821
    -0.01603
     0.10972
     0.00247
     0.03945
     0.00986
     0.07273
     0.02835
     0.08753
     0.13560
     0.20217
     0.18738
     0.18738
     0.22066
     0.30203
     0.34271
     0.33531
     0.30203
     0.47584
     0.52022
     0.52022
     0.54241
     0.51653
     0.60159
     0.30203
     0.25765
     0.26874
    -0.03452
    -0.08999
    -0.14177
    -0.65583
    -0.11958
     0.41667
     0.95292
     2.05131
     1.86639
     0.70144
     0.48324
     0.47215
     1.87009
     7.32504
     5.75697
     2.21403
     0.25765
    -0.85923
     0.45366
     1.32275
     0.90484
    -0.96648
     0.05424
    -0.36366
    -1.57300
    -2.59372
    -3.18544
    -3.58855
    -3.90291
    -3.89551
    -3.45172
    -3.05970
    -2.39031
    -1.99090
    -1.55820
    -1.15879
    -0.84074
    -0.64103
    -0.49310
    -0.32668
    -0.15286
    -0.21203
    -0.18984
    -0.18245
    -0.17505
    -0.19724
    -0.26381
    -0.18245
    -0.23052
    -0.24532
    -0.32668
    -0.26751
    -0.31189
    -0.28600
    -0.34517
    -0.30819
    -0.38955
    -0.37846
    -0.28600
    -0.33777
    -0.23422
    -0.38215
    -0.33777
    -0.36366
    -0.32668
    -0.25641
    -0.31558
    -0.25641
    -0.31558
    -0.22683
    -0.26751
    -0.26381
    -0.20094
    -0.21573
    -0.19354
    -0.16765
    -0.15286
    -0.15286
    -0.20094
    -0.16396
    -0.13067
    -0.01603
    -0.10848
    -0.09739
    -0.06780
    -0.09739
    -0.01233
    -0.14177
    -0.03821
    -0.01233
    -0.03821
    -0.04561
     0.02835
    -0.00123
    -0.01233
    -0.06410
    -0.03821
     0.00986
     0.06534
     0.04315
    -0.02342
     0.01726
    -0.01972
     0.02096
     0.03945
     0.01356
     0.02096
     0.00986
     0.05794
     0.06904
     0.05054
     0.01356
    -0.09369
     0.05054
     0.08753
     0.09492
     0.02835
     0.04685
     0.07273
     0.07273
     0.00247
     0.07643
     0.11711
     0.04315
     0.10602
     0.08013
     0.06164
     0.06904
     0.02835
     0.09492
     0.06164
     0.14300
    -0.00493
     0.02466
     0.01726
     0.09492
     0.05054
     0.06164
     0.05424
    -0.02712
     0.02835
     0.08013
     0.04685
     0.02835
    -0.06410
    -0.04931
     0.03575
    -0.04191
    -0.00863
    -0.09739
    -0.13807
    -0.03082
    -0.10109
    -0.06780
    -0.10478
    -0.17505
    -0.20464
    -0.15656
    -0.13067
    -0.15286
    -0.19354
    -0.08629
    -0.08629
    -0.03082
    -0.03082
    -0.03082
    -0.08259
     0.00616
    -0.01233
    -0.00863
     0.11341
     0.06164
     0.02096
     0.08753
     0.19478
     0.16519
     0.13191
     0.07643
     0.10602
     0.13560
     0.15779
     0.15410
     0.10602
     0.15040
     0.15040
     0.19108
     0.21697
     0.27614
     0.22806
     0.10602
     0.23916
     0.21327
     0.25025
     0.19847
     0.22066
     0.35010
     0.32052
     0.26135
     0.08753
     0.05054
     0.02096
     0.01726
     0.18368
     0.17628
    -0.19354
    -0.33408
    -0.16396
     1.07496
     2.45812
     3.22366
     3.14969
     2.56906
     2.22513
     2.84274
     2.36936
     2.12527
     3.66005
     5.67561
     5.45741
     2.73549
     1.61121
    -0.16396
    -0.27121
    -0.15656
    -0.39325
    -1.96871
    -1.39178
    -1.68764
    -2.28676
    -2.63070
    -3.29269
    -3.78826
    -3.76607
    -3.47391
    -2.93396
    -2.47168
    -1.94282
    -1.51752
    -1.24385
    -0.94059
    -0.70020
    -0.67802
    -0.64843
    -0.61884
    -0.48940
    -0.49680
    -0.44133
    -0.54488
    -0.49680
    -0.47091
    -0.49310
    -0.47461
    -0.37106
    -0.38955
    -0.41544
    -0.39325
    -0.33777
    -0.24902
    -0.30079
    -0.34147
    -0.26751
    -0.30819
    -0.23792
    -0.20834
    -0.18245
    -0.18984
    -0.23052
    -0.19354
    -0.04931
    -0.18245
    -0.14546
    -0.11958
    -0.10109
    -0.05301
    -0.14546
    -0.17135
    -0.03452
    -0.05301
    -0.00493
    -0.02342
     0.01726
     0.00247
     0.02096
    -0.03082
     0.06534
     0.07643
     0.05424
     0.02466
     0.13560
     0.05054
     0.08753
     0.08383
     0.12081
     0.07643
     0.16889
     0.13930
     0.10602
     0.06904
     0.13560
     0.10232
     0.15410
     0.13560
     0.04315
     0.13930
     0.10972
     0.25025
     0.17628
     0.09492
     0.12451
     0.08753
     0.11341
     0.20957
     0.16519
     0.11341
     0.10602
     0.15040
     0.17628
     0.21697
     0.15040
     0.12821
     0.12821
     0.15040
     0.20957
     0.16519
     0.12821
     0.19108
     0.16889
     0.23916
     0.19108
     0.16519
     0.13560
     0.10972
     0.12081
     0.19108
     0.25025
     0.10602
     0.14300
     0.18738
     0.33161
     0.22066
     0.25765
     0.23176
     0.32422
     0.38709
     0.39818
     0.36859
     0.36859
     0.39448
     0.32422
     0.46105
     0.43516
     0.39078
     0.32052
     0.34641
     0.25025
     0.23176
     0.17628
     0.14300
     0.15410
     0.13191
     0.10232
     0.02835
     0.09122
     0.04685
    -0.01233
     0.04315
     0.02096
    -0.04931
    -0.03082
    -0.01233
    -0.01603
    -0.00493
    -0.04931
    -0.00123
     0.02096
     0.07643
     0.04315
     0.13930
     0.00616
     0.13930
     0.12451
     0.26874
     0.23176
     0.22806
     0.21327
     0.32052
     0.38339
     0.44256
     0.37599
     0.44996
     0.40928
     0.31312
     0.45735
     0.32791
     0.11711
     0.03575
     0.12081
     0.27984
     0.25395
     0.03205
     0.42037
     1.53355
     2.42483
     2.77987
     1.81832
     2.07719
     2.72809
     1.86270
     3.31242
     3.49733
     3.34200
     5.19114
     2.50619
     0.49064
    -0.11218
     0.69404
     0.16149
    -0.09369
    -0.41544
    -1.39548
    -2.35333
    -2.39031
    -3.20763
    -3.21873
    -2.96355
    -2.88218
    -2.88588
    -2.70836
    -2.33854
    -1.88365
    -1.61368
    -1.17728
    -0.81855
    -0.56337
    -0.37846
    -0.30079
    -0.35996
    -0.28970
    -0.28600
    -0.31189
    -0.31189
    -0.37476
    -0.36736
    -0.34147
    -0.30819
    -0.30079
    -0.27490
    -0.20834
    -0.25641
    -0.18245
    -0.22683
    -0.10478
    -0.21203
    -0.11958
    -0.11588
    -0.11218
    -0.08259
    -0.03452
    -0.02342
    -0.00123
     0.01356
     0.00247
     0.00247
     0.05054
     0.08383
     0.09492
    -0.00123
     0.17259
     0.10232
     0.16149
     0.03945
     0.10972
     0.11711
     0.15779
     0.13930
     0.17628
     0.15410
     0.15410
     0.12451
     0.25025
     0.17628
     0.21697
     0.10972
     0.16889
     0.20957
     0.16149
     0.21327
     0.21327
     0.17259
     0.18368
     0.23546
     0.23176
     0.25395
     0.20217
     0.08753
     0.22436
     0.22806
     0.22806
     0.22436
     0.19847
     0.15410
     0.16889
     0.17259
     0.31682
     0.20217
     0.19847
     0.13191
     0.17259
     0.16149
     0.14670
     0.15040
     0.15410
     0.13930
     0.13191
     0.17259
     0.17998
     0.13930
     0.12821
     0.13560
     0.16519
     0.11711
     0.13191
     0.16149
     0.10972
     0.18738
     0.10972
     0.14670
     0.15040
     0.15410
     0.13191
     0.14300
     0.12451
     0.14300
     0.09492
     0.15410
     0.10232
     0.13560
     0.11341
     0.16149
     0.19847
     0.05424
     0.07273
     0.09862
     0.09122
     0.04685
     0.11711
     0.09122
     0.06904
     0.12821
     0.19108
     0.09122
     0.03575
     0.00247
     0.06904
     0.10972
    -0.02342
     0.03945
     0.04685
    -0.00123
    -0.00493
     0.01726
     0.05424
     0.01356
     0.03945
    -0.01972
     0.04685
    -0.01233
     0.10232
     0.06904
     0.18368
     0.13191
     0.11341
     0.15410
     0.16519
     0.16889
     0.17259
     0.15779
     0.22436
     0.23546
     0.21327
     0.21697
     0.34271
     0.29833
     0.34271
     0.35010
     0.41667
     0.40558
     0.47954
     0.58309
     0.57200
     0.71993
     0.73472
     0.69034
     0.66815
     0.68295
     0.72733
     0.56830
     0.44626
     0.38709
     0.22066
     0.14300
     0.51653
     1.21180
     1.73695
     1.80352
     2.47291
     3.05724
     2.83534
     1.31165
     0.92334
     1.19331
     1.64080
     5.35756
     3.97441
     1.57793
    -0.37476
    -0.11218
    -0.41174
    -0.70020
     0.29833
    -0.05301
    -1.92063
    -3.23352
    -2.18691
    -2.32005
    -2.00200
    -2.22759
    -2.32005
    -2.23499
    -1.94652
    -1.59888
    -1.11441
    -0.81855
    -0.64103
    -0.33408
    -0.22313
    -0.06780
    -0.03082
    -0.00123
    -0.05301
    -0.12697
    -0.14177
    -0.13437
    -0.11588
    -0.13067
    -0.14546
    -0.19724
    -0.18615
    -0.20094
    -0.24532
    -0.26011
    -0.20834
    -0.03082
    -0.04931
    -0.24902
    -0.16026
    -0.20834
    -0.21573
    -0.20464
    -0.11218
    -0.18245
    -0.20834
    -0.10478
    -0.06040
    -0.22313
    -0.27121
    -0.18615
    -0.12327
    -0.13067
    -0.17135
    -0.16765
    -0.18984
    -0.17875
    -0.11958
    -0.16026
    -0.09369
    -0.10478
    -0.10848
    -0.07520
    -0.04191
    -0.08999
    -0.15656
    -0.13437
    -0.06410
    -0.12327
     0.01726
    -0.07890
    -0.08259
    -0.10109
     0.02466
    -0.06040
     0.00247
    -0.03082
    -0.04931
    -0.00863
    -0.01972
     0.07273
    -0.01233
    -0.08259
    -0.04191
     0.02096
     0.07643
     0.03575
     0.02466
    -0.03082
     0.07273
    -0.04931
     0.04315
     0.03575
     0.03205
     0.00247
     0.02466
     0.01726
     0.08753
     0.05424
     0.02096
     0.06534
     0.08753
    -0.00493
     0.03575
     0.02835
     0.05794
    -0.00863
    -0.00863
     0.13930
     0.09862
     0.05794
     0.02096
     0.11341
     0.02466
     0.02466
     0.02835
     0.08013
     0.05794
     0.06904
    -0.01233
     0.02466
     0.09122
     0.00616
     0.00986
     0.01356
    -0.00863
    -0.09369
    -0.07150
     0.07273
    -0.01233
    -0.04931
    -0.11958
     0.03205
     0.01726
     0.00616
    -0.02712
    -0.03821
    -0.05301
    -0.08999
    -0.00123
     0.00986
    -0.02342
    -0.05301
    -0.07150
     0.06164
    -0.02712
    -0.08629
    -0.11958
    -0.06780
    -0.10478
    -0.09369
    -0.02342
    -0.10109
    -0.17505
    -0.10478
    -0.06780
    -0.00493
     0.05054
    -0.04931
    -0.11958
     0.01726
     0.08753
     0.04685
     0.07643
     0.03945
     0.05054
     0.12821
     0.13191
     0.16889
     0.17628
     0.10232
     0.10972
     0.10232
     0.17628
     0.14300
     0.06534
     0.06534
     0.05794
     0.05424
     0.02835
     0.06534
     0.10232
     0.23916
     0.38709
     0.35750
     0.41297
     0.47584
     0.51653
     0.57200
     0.67185
     0.49064
     0.57570
     0.85307
     0.63117
     0.44626
     0.50913
     1.12304
     2.37306
     3.09422
     2.79466
     2.38045
     2.16595
     0.64596
     0.62378
     1.22289
     0.83088
     2.05870
     2.55057
     0.90854
     2.41004
    -1.22166
    -4.00646
    -2.33114
    -1.30302
    -1.32891
    -1.11441
    -1.28823
    -1.97241
    -2.93766
    -3.62184
    -2.45318
    -1.89844
    -1.35850
    -1.12920
    -1.03675
    -0.75198
    -0.56707
    -0.37106
    -0.18984
    -0.24902
    -0.12697
    -0.03082
     0.06904
    -0.00123
    -0.00123
    -0.13437
    -0.10478
    -0.11218
     0.01726
    -0.01603
    -0.16396
    -0.17505
    -0.06410
    -0.08629
    -0.14546
    -0.06040
    -0.10848
    -0.14177
    -0.05301
     0.04315
    -0.06410
    -0.09369
    -0.06410
    -0.07890
     0.00247
     0.04315
    -0.03821
    -0.01603
    -0.05671
     0.02096
    -0.02342
     0.01356
    -0.00123
     0.03205
    -0.01603
    -0.04561
    -0.03082
     0.00247
    -0.08629
    -0.07150
    -0.03821
     0.02096
    -0.10109
     0.00986
    -0.02712
    -0.11588
    -0.04931
    -0.04561
    -0.06410
    -0.09369
    -0.04191
    -0.05671
     0.02835
     0.00247
    -0.00493
     0.00247
    -0.01233
     0.03205
     0.05424
     0.07273
    -0.04931
     0.05054
     0.01726
     0.01726
     0.03945
     0.08013
     0.08753
     0.12451
     0.10972
     0.02466
    -0.00123
    -0.00863
     0.02096
     0.08383
     0.05424
     0.06534
    -0.01972
     0.02466
     0.03205
     0.11711
     0.02096
     0.04315
     0.00616
     0.05054
     0.04315
     0.02466
     0.01356
     0.02466
     0.01726
     0.07643
     0.16889
    -0.02712
     0.03945
     0.04685
     0.01356
     0.02466
     0.05054
    -0.04931
     0.03945
    -0.02712
     0.05794
     0.03575
     0.13191
     0.02096
    -0.03082
    -0.00123
     0.02466
     0.01726
     0.01726
     0.00616
    -0.01233
    -0.05671
    -0.01233
     0.05054
     0.02835
     0.02835
    -0.03821
    -0.00493
    -0.06410
    -0.03821
    -0.03821
    -0.04561
    -0.05671
    -0.03821
    -0.00123
    -0.04191
    -0.04561
    -0.13807
    -0.14916
    -0.17135
    -0.16396
    -0.09739
    -0.07520
    -0.18245
    -0.20094
    -0.17135
    -0.04931
    -0.13067
    -0.01603
    -0.07890
    -0.01972
    -0.05301
    -0.03821
    -0.01233
     0.01356
    -0.05671
     0.02096
     0.10602
     0.10972
     0.14300
     0.16889
     0.16149
     0.13560
     0.09862
     0.05054
     0.15410
     0.16889
     0.25765
     0.33161
     0.45366
     0.50173
     0.52392
     0.52022
     0.51283
     0.47215
     0.40558
     0.35380
     0.36120
     0.62008
     0.66446
     0.56090
     0.82718
     1.97734
     2.96848
     3.28283
     2.46181
     1.32275
     2.38045
     2.55427
     2.65043
     4.46628
     3.76730
     4.18521
     4.27397
    -0.41174
    -1.08113
    -0.82595
     0.07643
    -0.17135
    -0.28230
    -1.16619
    -2.74165
    -2.78603
    -3.07819
    -3.82894
    -3.46651
    -3.21133
    -3.12997
    -2.83041
    -2.53085
    -1.91324
    -1.60998
    -1.20317
    -0.81855
    -0.64103
    -0.43763
    -0.26381
    -0.25271
    -0.23792
    -0.29340
    -0.32668
    -0.28970
    -0.17505
    -0.18245
    -0.13067
    -0.14916
    -0.16396
    -0.13067
    -0.03452
    -0.09369
    -0.10109
    -0.05301
    -0.11218
    -0.06780
    -0.15656
    -0.14916
    -0.17875
    -0.23422
    -0.25641
    -0.18245
    -0.20464
    -0.34147
    -0.31928
    -0.31928
    -0.41174
    -0.43393
    -0.38585
    -0.34517
    -0.33408
    -0.39325
    -0.37476
    -0.34147
    -0.30449
    -0.41914
    -0.32298
    -0.29340
    -0.31558
    -0.31558
    -0.28970
    -0.24532
    -0.31558
    -0.37846
    -0.23792
    -0.20834
    -0.21573
    -0.30819
    -0.24902
    -0.22683
    -0.18984
    -0.26751
    -0.16765
    -0.15286
    -0.26751
    -0.16396
    -0.07150
    -0.11958
    -0.10109
    -0.11958
    -0.05671
    -0.04931
    -0.07150
    -0.05671
     0.02466
    -0.05301
     0.00247
     0.02835
    -0.00123
     0.10232
     0.08013
     0.02466
     0.06164
     0.05054
     0.11341
     0.06164
     0.12081
     0.09862
     0.08013
     0.13930
     0.15779
     0.23176
     0.11341
     0.08383
     0.13191
     0.17998
     0.13191
     0.22066
     0.16889
     0.14670
     0.13930
     0.10972
     0.23176
     0.16149
     0.17628
     0.11711
     0.19478
     0.17259
     0.17628
     0.15040
     0.17998
     0.19108
     0.18368
     0.20587
     0.26135
     0.19108
     0.16519
     0.17998
     0.10602
     0.21697
     0.18368
     0.19478
     0.17998
     0.22066
     0.22806
     0.15779
     0.22806
     0.21327
     0.17628
     0.23546
     0.19108
     0.17998
     0.16889
     0.23176
     0.16149
     0.20217
     0.16889
     0.20587
     0.14300
     0.20217
     0.22806
     0.19847
     0.11341
     0.15040
     0.25395
     0.27244
     0.23176
     0.09492
     0.22066
     0.28353
     0.21697
     0.21697
     0.23176
     0.19478
     0.15779
     0.25395
     0.30203
     0.15779
     0.14300
     0.05424
     0.17259
     0.18738
     0.14300
     0.06904
    -0.01233
    -0.01603
    -0.05671
    -0.01972
     0.08753
     0.15040
     0.23916
     0.30203
     0.30942
     0.32052
     0.42407
     0.41667
     0.56830
     0.80499
     1.21180
     1.08236
     0.85307
     0.68295
     0.73472
     1.30426
     2.45812
     3.52692
     3.47144
     3.90414
     4.20740
     3.91893
     3.30502
     2.31388
     2.41744
     1.66669
     1.50396
     2.99067
     6.91083
     2.21033
    -2.12774
    -2.09815
    -2.06117
    -1.87995
    -1.53232
    -0.74828
    -1.04045
    -3.78826
    -3.90291
    -3.14106
    -2.63810
    -2.31635
    -2.07966
    -1.80229
    -1.42507
    -1.16249
    -0.81115
    -0.57446
    -0.42653
    -0.19724
    -0.09369
    -0.08999
    -0.14177
    -0.14177
    -0.13807
    -0.18245
    -0.20094
    -0.21943
    -0.21573
    -0.21573
    -0.17875
    -0.24532
    -0.17875
    -0.23422
    -0.17875
    -0.22683
    -0.08999
    -0.17135
    -0.23422
    -0.13807
    -0.08259
    -0.10109
    -0.14546
    -0.08259
    -0.05671
    -0.01233
    -0.02712
    -0.12327
    -0.09739
    -0.08999
    -0.03821
    -0.07890
    -0.17505
    -0.07890
    -0.05671
     0.03575
     0.03575
    -0.03821
    -0.02712
    -0.18615
    -0.14916
    -0.00123
    -0.02712
    -0.01972
    -0.05301
    -0.06410
     0.01356
    -0.01972
     0.12821
     0.01726
    -0.03452
    -0.00863
     0.05794
     0.01356
    -0.05671
    -0.01233
     0.01356
    -0.04191
     0.05054
     0.05424
     0.06904
     0.02466
    -0.07890
    -0.02712
     0.00616
     0.06164
     0.00986
     0.05054
     0.00986
     0.05054
     0.06164
    -0.02712
     0.05794
     0.00247
     0.05054
     0.04685
     0.01356
     0.05794
     0.00986
    -0.05301
     0.03945
     0.08383
     0.13191
     0.05794
     0.03945
     0.05054
     0.05054
     0.03205
     0.06164
     0.00986
     0.06164
     0.06534
     0.02466
     0.01356
     0.11711
     0.02096
     0.02096
     0.04685
     0.02466
    -0.08259
    -0.00123
     0.06164
     0.01726
    -0.08259
    -0.03452
    -0.07520
    -0.04931
     0.03575
     0.02096
    -0.05671
    -0.06780
    -0.14177
    -0.06410
    -0.04931
    -0.02712
    -0.13067
    -0.08629
     0.01356
    -0.04191
    -0.04561
    -0.12697
    -0.11958
    -0.08629
    -0.03821
    -0.09739
    -0.03452
    -0.06780
    -0.09739
    -0.14177
    -0.01603
     0.02466
    -0.03821
    -0.10109
    -0.08259
    -0.04931
    -0.02342
    -0.06410
    -0.09369
    -0.00863
    -0.12327
    -0.02712
     0.00247
    -0.01972
    -0.01233
    -0.14177
    -0.05301
    -0.08629
    -0.07890
    -0.07520
    -0.10109
    -0.10848
    -0.16396
    -0.15286
    -0.10478
    -0.14546
    -0.21203
    -0.14177
    -0.23422
    -0.18245
    -0.14177
    -0.20464
    -0.15656
    -0.15286
    -0.16765
    -0.10848
    -0.06040
    -0.10478
    -0.15286
    -0.11218
    -0.03082
     0.06904
     0.10602
     0.12081
     0.05424
     0.16889
     0.28723
     0.46475
     0.44256
     0.30203
     0.62747
     0.59049
     0.26874
     0.16889
     0.46845
     1.67039
     3.22736
     3.46035
     2.65043
     1.96625
     1.40781
     0.64966
     1.28577
     1.48547
     2.64673
     1.55574
    -1.11811
     2.83164
     0.08013
    -2.13143
    -1.33631
    -1.52862
    -1.97241
    -1.21057
    -1.31782
    -2.00569
    -2.78603
    -2.90437
    -1.76161
    -1.56190
    -1.25864
    -0.85923
    -0.68171
    -0.57077
    -0.37846
    -0.27860
    -0.04931
    -0.01972
     0.09862
     0.13191
     0.09492
     0.06534
     0.08753
     0.08383
     0.13930
     0.02835
    -0.01603
    -0.10848
    -0.03452
    -0.04561
    -0.00863
    -0.00863
    -0.09369
    -0.07890
    -0.07150
    -0.06410
     0.06904
     0.00986
     0.00247
     0.00616
    -0.01603
     0.03575
     0.00247
    -0.05671
     0.03945
     0.05794
     0.05054
     0.10972
     0.09492
     0.10232
     0.01356
     0.02466
     0.06534
     0.03575
     0.10232
     0.05794
     0.03945
     0.08753
     0.01356
    -0.00863
     0.07273
     0.05794
    -0.02342
    -0.05301
    -0.03082
    -0.01233
    -0.06410
    -0.07150
    -0.06410
    -0.11588
    -0.04191
    -0.04191
    -0.12327
    -0.10478
    -0.10109
    -0.15656
    -0.14546
    -0.08629
    -0.08999
    -0.09739
    -0.14177
    -0.14546
    -0.11958
    -0.12697
    -0.09369
    -0.17505
    -0.08999
    -0.11218
    -0.11218
    -0.12697
    -0.11218
    -0.09369
    -0.19354
    -0.07520
    -0.03082
    -0.02342
     0.00616
    -0.04191
    -0.07520
    -0.07520
    -0.04931
    -0.05671
     0.03575
     0.01356
     0.00986
     0.05424
     0.01726
     0.05424
     0.05054
     0.04685
     0.07273
     0.08013
     0.10602
     0.09862
     0.12081
     0.04315
     0.09122
     0.12821
     0.21327
     0.15779
     0.20587
     0.19847
     0.11711
     0.22806
     0.14300
     0.21327
     0.17259
     0.20587
     0.22806
     0.26504
     0.20957
     0.19478
     0.24285
     0.21327
     0.23176
     0.26504
     0.25025
     0.19108
     0.17259
     0.26135
     0.17259
     0.21327
     0.22436
     0.21327
     0.16889
     0.10602
     0.15040
     0.17259
     0.12451
     0.06904
     0.11711
     0.12821
     0.16149
     0.17259
     0.13560
     0.01726
     0.00247
    -0.08259
     0.02835
     0.07273
     0.00247
    -0.07520
    -0.09369
    -0.07150
    -0.10848
    -0.13807
    -0.16396
    -0.14916
    -0.24532
    -0.18984
    -0.21573
    -0.21203
    -0.14546
    -0.28230
    -0.11958
    -0.12697
    -0.12697
    -0.06040
     0.03575
     0.07273
     0.00986
     0.12081
     0.21697
     0.42777
     0.56830
     0.60898
     0.54241
     0.57940
     0.82718
     0.76431
     0.87156
     1.25248
     0.87156
     0.58309
     0.58309
     1.19701
     2.35457
     3.24215
     3.30872
     3.28283
     2.79836
     1.91447
     1.24508
     1.47808
     1.64450
     2.08089
     2.20663
     1.03428
     3.38268
     0.06164
    -4.43176
    -2.69727
    -1.64696
    -1.63956
    -1.47314
    -1.52862
    -1.46944
    -2.88218
    -4.31341
    -3.01902
    -2.30156
    -1.83927
    -1.31042
    -0.84814
    -0.67432
    -0.49680
    -0.32668
    -0.16396
    -0.09369
    -0.05671
     0.00986
    -0.07890
    -0.09739
    -0.10478
    -0.11588
    -0.19354
    -0.22683
    -0.19724
    -0.27121
    -0.26011
    -0.26011
    -0.26751
    -0.29340
    -0.18984
    -0.23792
    -0.21573
    -0.18245
    -0.17135
    -0.14916
    -0.21943
    -0.17875
    -0.12697
    -0.19724
    -0.21203
    -0.16026
    -0.16396
    -0.14916
    -0.16765
    -0.11218
    -0.09739
    -0.16026
    -0.16396
    -0.23792
    -0.21573
    -0.14916
    -0.09739
    -0.11588
    -0.13067
    -0.22313
    -0.14916
    -0.11958
    -0.21573
    -0.12327
    -0.19724
    -0.20464
    -0.18615
    -0.17505
    -0.16396
    -0.22313
    -0.34517
    -0.23792
    -0.15656
    -0.17875
    -0.18615
    -0.28230
    -0.25271
    -0.23052
    -0.25271
    -0.23422
    -0.09369
    -0.17135
    -0.22313
    -0.15656
    -0.11218
    -0.13807
    -0.08259
    -0.23052
    -0.10478
    -0.02712
    -0.05671
     0.00247
    -0.08259
     0.03575
    -0.03821
     0.06164
     0.10602
     0.08013
     0.02096
     0.08753
     0.11341
     0.09492
     0.11341
     0.10232
     0.10972
     0.17998
     0.22066
     0.25765
     0.18368
     0.17628
     0.12821
     0.22436
     0.24655
     0.26504
     0.20587
     0.17259
     0.21327
     0.21327
     0.30203
     0.29463
     0.30942
     0.20957
     0.31312
     0.29463
     0.23916
     0.25395
     0.29463
     0.22066
     0.32052
     0.29833
     0.25395
     0.30942
     0.29833
     0.28723
     0.33161
     0.20587
     0.24285
     0.26504
     0.28723
     0.26874
     0.20217
     0.23176
     0.23176
     0.19478
     0.26135
     0.22066
     0.13191
     0.09862
     0.12451
     0.17628
     0.11341
     0.03945
     0.03205
     0.11341
     0.08753
     0.06534
     0.03205
     0.02096
     0.00247
     0.02096
    -0.00123
     0.04315
     0.03575
    -0.07520
    -0.10848
     0.05794
     0.05424
    -0.06040
    -0.15656
    -0.16765
    -0.18245
    -0.21573
    -0.22683
    -0.24902
    -0.27860
    -0.21573
    -0.28230
    -0.18984
    -0.10478
    -0.04931
    -0.08629
    -0.01972
     0.00616
     0.13191
     0.17998
     0.26504
     0.23916
     0.28723
     0.39078
     0.37599
     0.50543
     0.51283
     0.43886
     0.38339
     0.44996
     0.40928
     0.45366
     0.61268
     0.98251
     0.64596
     0.42777
     0.61638
     1.69997
     3.23475
     3.68224
     2.85013
     2.93889
     3.52322
     1.35603
     0.84567
     0.94183
     1.92557
     2.44332
     2.21033
     0.54241
     0.30572
    -0.93320
    -1.51382
    -2.19061
    -1.47314
    -2.24608
    -2.31635
    -2.28676
    -2.16102
    -2.57153
    -3.08559
    -2.03898
    -1.53971
    -1.18098
    -0.96648
    -0.86663
    -0.64473
    -0.55597
    -0.54488
    -0.37846
    -0.29709
    -0.13807
    -0.08999
    -0.13067
    -0.26011
    -0.20834
    -0.25641
    -0.18245
    -0.11218
    -0.17875
    -0.18245
    -0.18984
    -0.09739
    -0.17505
    -0.08999
    -0.19354
    -0.11958
    -0.09369
    -0.00863
    -0.02342
    -0.03821
    -0.04191
    -0.03082
    -0.05671
     0.06164
    -0.01233
    -0.04191
    -0.06040
    -0.01233
    -0.02712
     0.00616
    -0.05671
    -0.02712
    -0.08999
    -0.06040
    -0.09739
    -0.04561
    -0.11588
    -0.13437
    -0.13067
    -0.08999
    -0.13067
    -0.17505
    -0.14546
    -0.18245
    -0.20464
    -0.19354
    -0.15656
    -0.14177
    -0.20094
    -0.20464
    -0.21573
    -0.17135
    -0.27490
    -0.22683
    -0.24532
    -0.20094
    -0.12697
    -0.20834
    -0.17505
    -0.13067
    -0.11958
    -0.14177
    -0.21203
    -0.14546
    -0.04561
    -0.10109
    -0.00863
    -0.04561
    -0.05301
    -0.00493
    -0.03082
     0.09122
     0.10602
     0.06164
     0.02466
     0.11341
     0.10602
     0.13191
     0.05794
     0.17628
     0.16519
     0.17998
     0.19847
     0.22806
     0.21327
     0.21327
     0.12451
     0.19847
     0.31312
     0.19478
     0.20217
     0.30942
     0.28353
     0.26874
     0.25395
     0.27614
     0.29833
     0.25765
     0.30203
     0.29833
     0.33161
     0.26874
     0.27244
     0.23176
     0.33161
     0.29833
     0.33161
     0.23916
     0.24655
     0.27984
     0.21327
     0.23546
     0.20957
     0.23176
     0.23176
     0.21327
     0.23176
     0.25765
     0.25395
     0.12081
     0.19847
     0.20217
     0.24285
     0.16889
     0.22436
     0.17628
     0.17998
     0.17628
     0.17259
     0.17628
     0.19108
     0.16149
     0.10232
     0.20957
     0.16149
     0.17628
     0.21327
     0.18368
     0.17259
     0.17628
     0.20957
     0.20957
     0.12451
     0.12451
     0.05054
    -0.00123
     0.00247
    -0.02342
    -0.03082
    -0.14916
    -0.15656
    -0.24162
    -0.21943
    -0.11588
    -0.14916
    -0.09739
    -0.07150
    -0.07150
    -0.12327
     0.00247
     0.09492
     0.17628
     0.16519
     0.21327
     0.19847
     0.22436
     0.21697
     0.17998
     0.18368
     0.31682
     0.33901
     0.20587
     0.17259
     0.10232
     0.04315
    -0.10848
     0.01356
     0.21327
     0.04685
     0.26874
    -0.08999
    -0.43393
    -0.34517
     1.14523
     2.85753
     2.99437
     1.60012
     1.63710
     2.08459
     0.81239
     1.98104
     4.28506
     3.38638
    -1.08113
    -0.44133
     2.52838
     0.92703
     0.32052
     0.33161
    -0.61514
    -2.07596
    -1.76900
    -1.60258
    -2.07596
    -2.01309
    -2.24608
    -2.84150
    -1.97611
    -1.66915
    -1.23645
    -1.03675
    -0.89991
    -0.74828
    -0.67432
    -0.48940
    -0.32298
    -0.26751
    -0.14916
    -0.07890
    -0.09739
    -0.11958
    -0.07520
    -0.04561
    -0.15286
    -0.21573
    -0.17135
    -0.08259
    -0.16396
    -0.11588
    -0.16765
    -0.20834
    -0.21943
    -0.17505
    -0.26011
    -0.14546
    -0.19354
    -0.22313
    -0.23792
    -0.23792
    -0.28970
    -0.36366
    -0.23052
    -0.30449
    -0.22313
    -0.23792
    -0.21573
    -0.26011
    -0.25271
    -0.27121
    -0.24902
    -0.26751
    -0.20834
    -0.16026
    -0.18615
    -0.16396
    -0.11588
    -0.13437
    -0.08629
    -0.03082
    -0.00493
     0.03575
     0.07273
     0.05424
     0.02466
     0.22436
     0.18738
     0.20217
     0.25025
     0.35010
     0.26504
     0.36490
     0.37229
     0.33531
     0.34641
     0.36859
     0.42037
     0.49064
     0.42777
     0.41297
     0.36859
     0.44256
     0.42407
     0.35380
     0.44996
     0.40188
     0.34641
     0.37599
     0.39078
     0.40188
     0.31682
     0.30203
     0.30572
     0.36120
     0.36859
     0.27984
     0.25395
     0.22436
     0.16519
     0.17998
     0.20217
     0.14670
     0.08383
     0.07643
     0.08013
     0.03945
     0.01356
    -0.00493
    -0.07150
    -0.03082
    -0.05301
    -0.07890
    -0.15656
    -0.08259
    -0.08999
    -0.20834
    -0.14546
    -0.11958
    -0.18615
    -0.14916
    -0.18245
    -0.06780
    -0.19354
    -0.17875
    -0.14177
    -0.16765
    -0.06040
    -0.00493
    -0.06410
     0.01356
    -0.05671
    -0.04931
     0.02096
     0.00247
     0.00247
     0.06904
     0.07643
     0.07643
     0.08753
     0.05054
     0.01356
     0.12821
     0.11341
     0.10602
     0.10232
     0.02096
     0.04315
     0.05054
     0.04315
     0.06164
     0.00986
     0.03945
    -0.04191
     0.08383
     0.06904
    -0.00493
    -0.04561
    -0.01972
    -0.02342
     0.00247
    -0.00493
     0.01356
    -0.09369
    -0.00863
    -0.05301
    -0.00863
    -0.11588
    -0.11218
    -0.15656
    -0.07150
    -0.14916
    -0.13807
    -0.14546
    -0.13437
    -0.04191
     0.02466
     0.05054
     0.08383
     0.06164
     0.15410
     0.30203
     0.46105
     0.60528
     0.55721
     0.62008
     0.61268
     0.72363
     0.69034
     0.63487
     0.56830
     0.53872
     0.48694
     0.47954
     0.41297
     0.47584
     0.04685
    -0.40065
    -0.64103
    -0.61145
     0.20587
     1.32275
     1.87379
     1.75545
     2.16595
     2.52838
     2.00693
     1.18961
     1.53355
     2.25471
     2.10678
     0.42407
     3.15339
     4.45888
    -1.30302
    -1.42507
    -0.96648
    -0.84074
    -0.87772
    -0.88512
    -0.82225
    -1.50643
    -3.74018
    -3.82524
    -2.52345
    -1.78010
    -1.41027
    -1.36589
    -1.24385
    -1.00346
    -0.80006
    -0.50050
    -0.30819
    -0.20834
    -0.14546
    -0.08999
    -0.00863
    -0.06040
    -0.09369
    -0.11218
    -0.10109
    -0.13437
    -0.12697
    -0.20834
    -0.17875
    -0.23792
    -0.25641
    -0.18984
    -0.11958
    -0.20094
    -0.22683
    -0.23052
    -0.20464
    -0.17135
    -0.18615
    -0.21573
    -0.14177
    -0.08999
    -0.08259
    -0.10109
    -0.11958
    -0.10109
    -0.09739
    -0.10109
    -0.05671
    -0.00493
    -0.00493
    -0.11218
    -0.06410
     0.02835
     0.02835
    -0.04931
    -0.02712
    -0.01972
    -0.10109
     0.00247
     0.04315
    -0.04931
    -0.06410
    -0.05671
     0.03205
     0.06164
     0.00247
    -0.01603
     0.06164
     0.03205
     0.03945
     0.02835
     0.08013
     0.05424
     0.15040
     0.10602
     0.15410
     0.08383
     0.13560
     0.05794
     0.15040
     0.15410
     0.10602
     0.08013
     0.08383
     0.14300
     0.13560
     0.07273
     0.04685
     0.08753
     0.08013
     0.08383
    -0.01972
    -0.01603
    -0.02712
    -0.11218
    -0.12327
    -0.07520
    -0.16396
    -0.20834
    -0.17505
    -0.16765
    -0.18984
    -0.25271
    -0.29709
    -0.28600
    -0.30449
    -0.27860
    -0.27121
    -0.36366
    -0.33777
    -0.28230
    -0.42283
    -0.25641
    -0.23792
    -0.25271
    -0.34517
    -0.26381
    -0.24532
    -0.27490
    -0.25271
    -0.24902
    -0.20834
    -0.18615
    -0.14546
    -0.08629
    -0.14916
    -0.13067
    -0.20834
    -0.11218
     0.03205
    -0.03821
    -0.07520
    -0.04191
     0.03945
     0.06164
     0.05424
     0.01356
     0.05054
     0.10972
     0.12821
     0.13560
     0.12821
     0.13560
     0.13560
     0.08013
     0.18368
     0.18738
     0.13930
     0.14670
     0.11341
     0.15040
     0.10232
     0.15040
     0.15779
     0.08753
     0.15040
     0.17998
     0.13191
     0.13930
     0.10602
     0.06164
     0.10232
     0.11341
     0.03205
     0.08013
    -0.01233
     0.04685
    -0.04931
    -0.07150
    -0.04561
    -0.01603
    -0.05671
    -0.06410
    -0.00123
     0.06164
     0.06164
     0.10972
     0.27244
     0.36120
     0.48324
     0.55351
     0.64227
     0.59419
     0.66815
     0.70884
     0.73103
     0.62008
     0.61268
     0.61638
     0.52762
     0.50173
     0.32791
     0.15040
     0.11341
     0.05424
    -0.11588
    -0.31558
     0.01726
     0.24285
     0.22806
     0.29093
     1.00470
     2.79836
     3.56020
     2.08459
     2.14007
     3.24955
     4.82131
     1.29686
     0.08013
     2.22513
     2.08829
     0.29093
    -0.60775
    -0.56337
    -1.18098
    -1.68764
    -0.77047
    -0.98867
    -1.88365
    -3.02642
    -3.82894
    -3.95468
    -3.05230
    -2.49756
    -1.58779
    -0.79636
    -0.41914
    -0.20464
    -0.04931
     0.07643
     0.10602
     0.16889
     0.21697
    -0.03452
    -0.01603
     0.01726
    -0.09369
    -0.15286
    -0.16396
    -0.20094
    -0.30449
    -0.27490
    -0.30079
    -0.35257
    -0.28600
    -0.37846
    -0.42283
    -0.41174
    -0.36736
    -0.39325
    -0.32298
    -0.31558
    -0.35257
    -0.38215
    -0.35627
    -0.31558
    -0.31558
    -0.32298
    -0.26381
    -0.20834
    -0.23792
    -0.23052
    -0.21573
    -0.27860
    -0.23422
    -0.23422
    -0.16396
    -0.21943
    -0.13437
    -0.20094
    -0.21573
    -0.12697
    -0.22683
    -0.21203
    -0.13067
    -0.20464
    -0.14177
    -0.17505
    -0.14916
    -0.15656
    -0.20094
    -0.15656
    -0.15656
    -0.14916
    -0.11588
    -0.12327
    -0.12697
    -0.07520
    -0.13807
    -0.18984
    -0.03082
    -0.13437
    -0.06040
    -0.06410
    -0.02342
    -0.06040
    -0.06040
    -0.06040
    -0.04931
    -0.01972
    -0.01233
     0.02835
    -0.02712
    -0.08999
     0.02096
    -0.01603
    -0.03452
     0.03945
    -0.01603
     0.01356
     0.10232
    -0.01233
    -0.03821
    -0.02342
    -0.04561
     0.04685
     0.02835
    -0.00493
     0.04315
    -0.03821
     0.03575
     0.00247
    -0.00493
     0.00247
     0.03945
    -0.03082
     0.00616
     0.01356
     0.02096
    -0.06410
    -0.05301
    -0.00493
     0.02096
     0.06164
     0.01356
    -0.06040
    -0.03082
     0.04685
    -0.02342
     0.06904
     0.08383
     0.02466
     0.06904
     0.06904
     0.08383
     0.04685
     0.02096
     0.03205
     0.11341
     0.01726
     0.09122
     0.00986
    -0.04931
    -0.01603
    -0.01233
    -0.01603
     0.01726
    -0.06040
    -0.03082
    -0.11218
    -0.12697
    -0.14177
    -0.16396
    -0.08999
    -0.09739
    -0.04931
    -0.11218
    -0.03821
    -0.04561
    -0.01233
     0.03205
    -0.01972
     0.08013
     0.08383
     0.14670
     0.11341
     0.24655
     0.21327
     0.15410
     0.17259
     0.20217
     0.24655
     0.18738
     0.19847
     0.01356
    -0.01603
     0.11711
     0.01726
     0.00247
    -0.17505
    -0.30449
    -0.15656
    -0.04561
     0.26874
     0.47584
     0.56830
     1.10085
     2.33977
     2.85013
     2.90561
     1.92926
     1.03428
     1.61861
     2.90561
     4.06686
     4.91377
     3.94482
     2.10308
     1.09715
     2.93150
     0.57940
    -2.19800
    -1.70983
    -0.44872
    -0.15286
    -0.18245
    -1.75421
    -4.06193
    -3.44802
    -3.09668
    -3.03381
    -2.84150
    -2.77493
    -2.52345
    -2.29786
    -2.00200
    -1.61368
    -1.33631
    -1.00716
    -0.81855
    -0.57816
    -0.54488
    -0.50420
    -0.54118
    -0.50789
    -0.45612
    -0.47461
    -0.38955
    -0.47831
    -0.42653
    -0.37476
    -0.35996
    -0.38955
    -0.33408
    -0.36736
    -0.28230
    -0.25641
    -0.16765
    -0.20094
    -0.21203
    -0.18245
    -0.18615
    -0.17135
    -0.08629
    -0.11588
    -0.07890
    -0.11588
     0.00247
     0.02096
    -0.03821
    -0.03821
     0.01356
    -0.00863
     0.08383
     0.01726
     0.03205
     0.00616
     0.06164
    -0.02712
     0.07273
     0.13191
     0.10972
     0.02096
     0.10972
     0.13560
     0.06534
     0.05424
     0.08753
     0.04315
     0.12081
     0.13560
     0.05794
     0.09492
     0.08753
     0.05054
     0.08013
     0.10232
     0.06164
     0.04315
     0.04685
     0.13930
     0.10232
     0.02835
     0.05424
     0.09122
     0.06164
     0.13191
     0.11341
     0.06164
    -0.00863
     0.07273
    -0.00123
     0.13191
     0.06164
    -0.02712
     0.01726
     0.12081
     0.06534
     0.04685
    -0.00493
     0.01726
     0.01356
     0.05794
     0.07273
     0.04315
     0.01726
     0.01726
     0.01726
     0.06904
     0.14300
     0.05424
     0.10972
     0.20957
     0.05054
     0.05794
     0.05424
    -0.01233
     0.07273
     0.09492
     0.07643
     0.05794
     0.02835
    -0.00493
    -0.02712
    -0.02712
    -0.04191
    -0.12327
    -0.04561
    -0.06780
    -0.10109
    -0.08259
    -0.12327
    -0.10478
    -0.12697
    -0.05301
    -0.10848
    -0.05301
    -0.04191
    -0.08999
    -0.10478
    -0.09369
    -0.01233
    -0.01233
    -0.15656
    -0.08999
    -0.07890
     0.00616
     0.04685
    -0.05671
     0.03205
     0.07643
     0.18368
     0.19847
     0.19847
     0.27244
     0.36859
     0.37229
     0.46845
     0.47215
     0.42777
     0.40928
     0.38709
     0.39818
     0.42407
     0.33901
     0.33901
     0.30942
     0.24655
     0.18738
     0.03575
    -0.03821
     0.00986
     0.27614
     0.95662
     1.40041
     1.61491
     1.83311
     2.65412
     2.89451
     2.52099
     1.74435
     2.22882
     5.20963
     6.23775
     2.89821
     3.61567
     3.68964
     0.36490
    -0.24902
     0.79390
    -0.42283
    -1.89105
    -1.41397
    -1.43616
    -1.72832
    -2.37552
    -3.58855
    -3.90660
    -4.25424
    -4.25054
    -3.55157
    -2.73795
    -2.21650
    -1.75791
    -1.27344
    -0.94799
    -0.48201
    -0.22313
     0.00986
     0.12821
     0.17259
     0.10232
    -0.00123
    -0.00863
    -0.10109
    -0.15286
    -0.19724
    -0.28600
    -0.28970
    -0.42283
    -0.38585
    -0.44502
    -0.35996
    -0.34887
    -0.47091
    -0.51159
    -0.46352
    -0.38215
    -0.41174
    -0.35627
    -0.40434
    -0.35627
    -0.34517
    -0.28970
    -0.30449
    -0.25641
    -0.26751
    -0.26011
    -0.19724
    -0.11218
    -0.10109
    -0.11958
    -0.10478
    -0.05301
    -0.08999
    -0.10848
    -0.10848
    -0.00123
    -0.00863
     0.02835
     0.03945
    -0.00863
    -0.06410
     0.00247
    -0.03821
     0.10972
     0.14300
     0.03205
     0.02835
     0.09862
     0.07273
     0.13560
     0.16889
     0.15779
     0.14300
     0.21697
     0.23916
     0.23176
     0.23546
     0.17628
     0.16889
     0.27984
     0.22436
     0.16519
     0.19478
     0.19847
     0.07643
     0.07273
     0.05794
    -0.00493
    -0.00863
    -0.03082
    -0.07150
    -0.00493
    -0.05671
    -0.10478
    -0.18245
    -0.08629
    -0.03452
    -0.11588
    -0.08999
    -0.09739
    -0.11218
    -0.08259
    -0.06040
    -0.11588
     0.02466
    -0.03452
     0.00616
     0.03945
    -0.02712
     0.01726
     0.00616
     0.02835
     0.09492
     0.03575
     0.06904
     0.08753
     0.06164
     0.05794
     0.04685
     0.03575
     0.06164
     0.00616
     0.07273
    -0.02342
    -0.01972
    -0.01233
     0.03205
    -0.05301
    -0.04931
    -0.00123
    -0.10848
    -0.06410
    -0.08629
    -0.06410
    -0.11588
    -0.13437
    -0.15286
    -0.13807
    -0.03821
    -0.08259
    -0.09369
    -0.11588
    -0.11218
    -0.16396
    -0.14546
     0.03575
    -0.01972
    -0.05301
     0.06904
     0.00616
     0.00247
     0.05794
     0.13191
     0.04685
     0.08013
     0.14300
     0.12081
     0.19108
     0.16149
     0.15040
     0.16149
     0.22436
     0.24285
     0.19108
     0.19108
     0.20217
     0.17998
     0.09492
     0.20957
     0.15410
     0.16149
     0.15779
     0.13930
     0.16889
     0.15410
     0.15040
     0.14670
     0.26135
     0.18738
     0.17259
     0.12821
     0.10972
     0.04685
     0.15040
     0.24285
     0.28353
     0.29833
     0.14300
     0.11711
     0.14670
     0.07273
     0.07273
    -0.36736
    -0.25641
     0.45735
     1.14893
     1.66669
     3.12011
     5.12827
     6.97370
     6.67044
     5.02471
     4.72885
     3.82648
     0.33901
     3.33091
     7.46927
     3.70074
    -0.41174
    -0.34887
    -0.64103
    -1.08852
    -1.46944
    -2.59742
    -3.52198
    -4.52421
    -5.68917
    -6.90590
    -5.39331
    -4.18028
    -3.42583
    -3.03751
    -2.37552
    -1.66915
    -1.28453
    -0.69281
    -0.24902
    -0.14916
    -0.00493
     0.06164
    -0.00123
     0.00986
    -0.11218
    -0.18245
    -0.17875
    -0.18984
    -0.30449
    -0.31928
    -0.38215
    -0.32298
    -0.36736
    -0.33408
    -0.34147
    -0.27121
    -0.32298
    -0.30449
    -0.30449
    -0.33038
    -0.33408
    -0.32298
    -0.25271
    -0.19354
    -0.23052
    -0.28230
    -0.24162
    -0.29709
    -0.21943
    -0.28600
    -0.24902
    -0.20834
    -0.29709
    -0.27121
    -0.24532
    -0.21943
    -0.34517
    -0.34517
    -0.35257
    -0.20834
    -0.25271
    -0.26381
    -0.26381
    -0.30449
    -0.27121
    -0.24532
    -0.24162
    -0.21573
    -0.24162
    -0.20834
    -0.15656
    -0.16765
    -0.16026
    -0.26751
    -0.16026
    -0.12327
    -0.09369
    -0.11588
    -0.08259
    -0.13807
    -0.11958
    -0.13067
    -0.07150
    -0.12327
    -0.08259
    -0.07150
    -0.02342
    -0.07520
    -0.07520
    -0.13807
    -0.10478
    -0.07890
    -0.04191
    -0.03821
    -0.05301
    -0.03821
    -0.09739
    -0.04931
    -0.06410
    -0.05671
    -0.00493
    -0.12697
    -0.01972
    -0.02342
    -0.03821
    -0.04931
    -0.03452
    -0.01603
    -0.03821
    -0.02342
    -0.01233
    -0.01233
    -0.01603
     0.04685
    -0.08259
     0.00986
     0.00616
    -0.03821
    -0.01972
     0.04315
     0.05794
     0.01356
    -0.04931
    -0.03082
     0.00616
     0.12451
     0.04685
     0.03205
    -0.00493
     0.10232
    -0.00123
     0.04685
     0.07643
     0.03205
     0.01356
     0.12451
     0.11341
     0.05794
     0.03205
     0.00616
     0.06904
     0.08013
     0.12451
     0.09492
     0.02835
    -0.00123
     0.00616
     0.00616
     0.02835
    -0.01972
    -0.10109
    -0.05301
    -0.01233
    -0.00123
    -0.07150
    -0.12697
    -0.11588
     0.05054
    -0.01603
     0.02466
    -0.07520
    -0.01233
    -0.02712
     0.06164
     0.05424
     0.00986
     0.05424
     0.00986
     0.10232
     0.14670
     0.08013
     0.03575
    -0.00493
     0.08013
     0.10232
     0.08753
     0.09492
     0.08383
     0.10602
    -0.10109
     0.05424
     0.05054
    -0.00863
    -0.04931
    -0.01972
     0.01356
     0.06164
     0.09122
     0.13560
     0.15410
     0.12081
     0.10602
     0.05424
     0.05794
     0.11341
     0.11711
     0.27614
     0.26135
     0.20587
     0.11711
     0.07273
     0.01726
    -0.23422
    -0.25271
    -0.35627
    -0.28600
    -0.44872
    -0.13807
     0.96771
     4.18151
     5.33907
     4.36272
     3.04614
     0.02835
     0.06904
     1.17482
     2.41744
     3.50842
     6.68894
     0.87526
    -2.16472
    -1.98350
    -1.62847
    -0.88142
    -1.04414
    -0.94059
    -1.88365
    -3.01532
    -4.35779
    -3.92140
    -3.47021
    -2.73425
    -2.03898
    -1.29932
    -0.92210
    -0.79266
    -0.53008
    -0.41544
    -0.21203
    -0.14916
    -0.10848
    -0.11958
    -0.10109
    -0.14177
    -0.19724
    -0.24162
    -0.13067
    -0.23422
    -0.23052
    -0.20464
    -0.21573
    -0.21203
    -0.21943
    -0.24902
    -0.23422
    -0.16765
    -0.13067
    -0.14546
    -0.12697
    -0.14916
    -0.14546
    -0.14177
    -0.07890
    -0.03452
    -0.03082
    -0.04191
     0.01726
     0.01726
     0.05794
     0.00616
     0.05794
     0.04685
     0.15410
     0.12081
     0.14670
     0.03945
     0.09492
     0.10232
     0.23546
     0.16149
     0.08753
     0.13560
     0.17628
     0.15040
     0.16889
     0.10232
     0.15779
     0.14670
     0.10602
     0.18368
     0.13560
     0.13930
     0.17998
     0.11341
     0.16519
     0.19108
     0.16149
     0.10602
     0.10602
     0.17998
     0.06534
     0.14300
     0.10602
     0.15040
     0.14300
     0.03945
     0.12451
     0.10232
     0.09862
     0.01726
     0.08013
     0.06904
     0.09862
     0.03575
     0.05424
     0.09862
     0.09122
     0.07273
     0.06164
    -0.00863
     0.09122
     0.05424
     0.11341
     0.12821
     0.05054
     0.00986
     0.01356
     0.12451
     0.13930
     0.03205
     0.08383
     0.13191
     0.10972
     0.08753
     0.06534
     0.08753
     0.07273
     0.07273
     0.14670
     0.13560
     0.06904
     0.12081
     0.02835
     0.06534
     0.18368
     0.11711
     0.10602
     0.06164
     0.12451
     0.07643
     0.15040
     0.07643
     0.15040
    -0.06040
     0.15040
     0.10602
     0.13560
     0.11341
     0.05054
     0.01356
     0.13930
     0.06904
     0.08753
     0.02835
     0.05054
    -0.00123
     0.08383
     0.06904
     0.00616
     0.08753
     0.03575
     0.08753
     0.01726
     0.10232
     0.09862
     0.13191
     0.14300
     0.11341
     0.13560
     0.10602
     0.21697
     0.13560
     0.18368
     0.18738
     0.14670
     0.22066
     0.14670
     0.15779
     0.10602
    -0.00863
    -0.01233
     0.00247
     0.05054
     0.14670
     0.12821
     0.19478
     0.23546
     0.22436
     0.22806
     0.22806
     0.16519
     0.22066
     0.31312
     0.31312
     0.25765
     0.29463
     0.16889
     0.12821
    -0.00123
     0.06904
    -0.01233
     0.01356
    -0.11588
    -0.10848
    -0.09369
    -0.24162
    -0.51529
    -0.73349
    -0.79266
    -0.48201
    -0.00123
     0.14670
     0.17628
     1.21180
     3.23475
     4.62530
     4.80282
     2.46551
     2.19924
     1.86270
     2.68371
     4.63270
     2.44332
     2.53948
     0.51283
    -0.99976
    -1.32891
    -0.84814
    -0.10109
    -0.79266
    -2.00939
    -2.80082
    -3.97317
    -5.23428
    -4.13590
    -3.32967
    -2.45688
    -1.98350
    -1.66175
    -1.14770
    -0.75198
    -0.39695
     0.00616
     0.12821
     0.13930
     0.13930
    -0.03452
    -0.01972
    -0.09369
    -0.17875
    -0.32298
    -0.35996
    -0.40065
    -0.46721
    -0.53378
    -0.58926
    -0.53378
    -0.57816
    -0.57077
    -0.55597
    -0.55967
    -0.58556
    -0.68171
    -0.64843
    -0.51899
    -0.56707
    -0.58556
    -0.52269
    -0.53378
    -0.54488
    -0.53378
    -0.45612
    -0.42283
    -0.40434
    -0.39695
    -0.35996
    -0.38585
    -0.27490
    -0.37846
    -0.35627
    -0.25271
    -0.25271
    -0.27121
    -0.27490
    -0.22313
    -0.21573
    -0.24162
    -0.25271
    -0.23052
    -0.21203
    -0.17135
    -0.17875
    -0.11218
    -0.11588
    -0.06410
    -0.16026
    -0.08629
    -0.10109
    -0.17135
    -0.00863
     0.00986
     0.01726
    -0.05671
     0.00616
    -0.00863
     0.03205
     0.14670
     0.09492
     0.09492
     0.08383
     0.10602
     0.06164
     0.08383
     0.19847
     0.06164
     0.13930
     0.13930
     0.16519
     0.12081
     0.01726
     0.13560
     0.12821
     0.14300
     0.13560
     0.05424
     0.10232
     0.06534
     0.06904
     0.06534
     0.11711
     0.09492
     0.07273
     0.07643
     0.10232
     0.04685
     0.08013
     0.02466
     0.05794
     0.06904
     0.11341
     0.13191
     0.05054
     0.12821
     0.10972
     0.04315
     0.11341
     0.09492
     0.06534
     0.16149
     0.16889
     0.16149
     0.04315
     0.03575
     0.13930
     0.09122
     0.13560
     0.16149
     0.07643
     0.10972
     0.10232
     0.09492
     0.10972
     0.08383
     0.03575
     0.14670
     0.10232
     0.15410
     0.12081
     0.03575
     0.06534
     0.00986
     0.12821
     0.02835
    -0.04191
     0.03945
     0.02096
    -0.02712
     0.04315
    -0.02712
    -0.05301
    -0.04561
    -0.00493
     0.02096
     0.04685
     0.03575
     0.00247
     0.15410
     0.15779
     0.19478
     0.10972
     0.22806
     0.14670
     0.18738
     0.21697
     0.26504
     0.23176
     0.30203
     0.25395
     0.25025
     0.27984
     0.18368
     0.22806
     0.26874
     0.20217
     0.18368
     0.14300
     0.09122
     0.14670
     0.19478
     0.18368
     0.33161
     0.42407
     0.26504
     0.42777
     0.38709
     0.30572
     0.22436
     0.21697
     0.32422
     0.40558
     0.38709
     0.39448
     0.35010
     0.17998
     0.28723
     0.06904
     0.05424
    -0.13067
    -0.19724
    -0.29340
     0.02835
     0.25395
     0.51283
     1.21550
     2.97957
     4.69927
     4.91377
     4.26657
     2.62454
     1.74065
     0.62008
     2.92410
     4.18521
     5.59055
     0.52762
    -1.34370
    -1.55450
    -1.41027
    -1.10332
    -0.88142
    -1.30672
    -2.57523
    -3.82524
    -5.07156
    -4.44655
    -3.86592
    -3.04491
    -2.16842
    -1.69504
    -1.28083
    -0.96648
    -0.53008
    -0.27121
     0.10232
     0.24285
     0.23916
     0.20957
     0.13560
     0.09492
     0.08013
     0.02835
    -0.03082
    -0.11958
    -0.16396
    -0.11218
    -0.14916
    -0.02712
    -0.12697
    -0.08629
    -0.04931
    -0.03821
    -0.01972
    -0.06780
    -0.07890
    -0.04561
    -0.01233
    -0.02342
    -0.04191
    -0.13807
    -0.00123
    -0.12697
    -0.07150
    -0.02342
    -0.06040
    -0.14177
    -0.14546
    -0.10109
    -0.13067
    -0.21573
    -0.14916
    -0.21943
    -0.10109
    -0.16026
    -0.14177
    -0.21203
    -0.17505
    -0.20834
    -0.24162
    -0.14546
    -0.12327
    -0.24532
    -0.16396
    -0.14177
    -0.18245
    -0.14177
    -0.15656
    -0.14177
    -0.11218
    -0.11958
    -0.05671
    -0.11588
    -0.14177
    -0.05301
    -0.10848
     0.03575
    -0.00863
    -0.09369
    -0.03452
    -0.02342
     0.00986
     0.00247
     0.04315
    -0.04191
     0.03205
     0.05054
     0.04685
     0.03575
     0.03205
     0.02835
     0.05054
     0.14300
     0.20217
     0.08753
     0.08753
     0.16889
     0.13191
     0.15410
     0.16149
     0.12451
     0.23916
     0.17998
     0.25025
     0.14670
     0.17998
     0.18368
     0.11341
     0.14300
     0.24655
     0.17628
     0.10602
     0.13191
     0.17998
     0.16519
     0.16149
     0.11711
     0.10602
     0.20217
     0.13191
     0.21697
     0.09122
     0.03205
     0.06534
     0.15410
     0.16149
     0.17998
     0.12821
     0.15040
     0.17259
     0.16149
     0.17998
     0.06164
     0.18738
     0.18368
     0.10972
     0.19108
     0.17998
     0.15040
     0.13560
     0.12451
     0.12821
     0.18738
     0.08753
     0.07643
     0.08013
     0.11711
     0.08383
     0.05794
     0.04315
     0.13930
     0.11341
     0.13560
     0.14300
     0.15040
     0.15040
     0.17998
     0.19108
     0.25025
     0.21327
     0.11711
     0.20217
     0.23546
     0.25025
     0.11711
     0.10972
     0.12081
     0.08013
     0.06904
     0.03575
    -0.06040
    -0.10478
    -0.20094
    -0.08999
    -0.11588
    -0.04191
     0.00616
     0.02096
     0.01726
     0.01726
    -0.00493
     0.09122
     0.06534
     0.09862
     0.19478
     0.13191
     0.14670
     0.09122
     0.07643
     0.13191
     0.13191
     0.17628
     0.00986
    -0.01972
    -0.04931
    -0.15286
    -0.20464
    -0.21573
    -0.39695
    -0.49680
    -0.42283
    -0.17135
     0.15410
     0.72363
     1.67039
     3.29762
     4.31465
     3.87825
     2.87232
     1.51876
     0.71253
     1.04908
     2.40634
     4.36642
     3.89304
    -1.96131
    -1.46575
    -1.32891
    -1.10701
    -0.75198
    -1.12181
    -1.95392
    -2.98943
    -3.96578
    -3.94728
    -3.08559
    -2.85999
    -2.42730
    -1.67285
    -1.16619
    -0.72239
    -0.23792
    -0.00493
     0.24285
     0.22066
     0.23916
     0.21697
     0.16149
     0.17628
     0.16889
     0.05794
     0.02466
     0.00247
    -0.07890
    -0.14546
    -0.12697
    -0.16396
    -0.18615
    -0.14177
    -0.18615
    -0.16396
    -0.19724
    -0.24162
    -0.25271
    -0.31558
    -0.27860
    -0.25271
    -0.31928
    -0.31558
    -0.33038
    -0.32668
    -0.32668
    -0.36366
    -0.33408
    -0.29340
    -0.32298
    -0.26751
    -0.27121
    -0.28970
    -0.21203
    -0.29340
    -0.25271
    -0.12697
    -0.18245
    -0.15656
    -0.14916
    -0.02712
    -0.13437
    -0.10848
    -0.10848
    -0.00863
    -0.06780
    -0.03821
     0.00247
    -0.08999
     0.02466
    -0.11958
    -0.05301
     0.02466
     0.04685
    -0.02342
     0.00986
     0.05054
    -0.01233
     0.03205
    -0.02712
     0.02096
     0.05424
     0.04685
     0.09492
     0.02466
     0.08753
    -0.00863
     0.05054
     0.00616
     0.03205
     0.01356
     0.04315
    -0.00493
    -0.04561
    -0.05301
    -0.06780
    -0.01603
     0.00616
    -0.06780
    -0.02712
    -0.14546
    -0.08629
    -0.00863
    -0.14177
    -0.08999
    -0.07520
    -0.13807
    -0.03821
    -0.04931
    -0.11218
    -0.14177
    -0.08259
    -0.19354
    -0.08629
    -0.12327
    -0.06410
    -0.13437
    -0.04561
    -0.10109
    -0.13437
    -0.13437
    -0.00123
    -0.08629
    -0.12697
    -0.03821
    -0.04191
    -0.10848
    -0.14177
    -0.08259
    -0.07890
     0.00986
    -0.12327
    -0.04191
    -0.10848
    -0.05671
    -0.08259
    -0.09369
    -0.08629
    -0.06780
    -0.06040
    -0.00863
    -0.03821
    -0.04561
    -0.06040
    -0.04191
     0.02466
     0.02096
     0.06164
     0.02096
     0.00616
     0.05424
     0.03945
     0.06904
     0.08383
     0.14300
     0.07643
     0.18738
     0.15779
     0.14670
     0.03575
     0.12821
     0.15040
     0.16519
     0.19847
     0.23176
     0.21327
     0.15410
     0.19108
     0.15410
     0.22066
     0.21697
     0.22436
     0.19478
     0.30572
     0.17259
     0.16149
     0.01356
     0.06904
     0.02466
     0.10232
    -0.02712
     0.17998
     0.18738
     0.20587
     0.18738
     0.06534
     0.14300
     0.02096
     0.10602
     0.12821
     0.07273
     0.09492
     0.03205
    -0.11218
    -0.30819
    -0.36366
     0.70514
     3.10162
     4.25917
     4.07796
     2.31758
     1.94776
     1.65929
     2.33977
     1.98474
     1.91077
     7.70226
     5.84203
     0.49803
    -1.44356
    -0.90361
    -0.60035
    -0.38955
     0.24655
    -0.34147
    -2.89698
    -3.58855
    -3.31488
    -3.47021
    -3.36296
    -3.16325
    -3.11517
    -2.79342
    -2.55304
    -2.06856
    -1.60628
    -1.09962
    -0.66692
    -0.43763
    -0.27860
    -0.20464
    -0.17505
    -0.23792
    -0.27121
    -0.23052
    -0.23052
    -0.37476
    -0.37476
    -0.36736
    -0.39325
    -0.31558
    -0.39325
    -0.43763
    -0.42653
    -0.35257
    -0.33777
    -0.40065
    -0.36366
    -0.31189
    -0.37106
    -0.36366
    -0.25641
    -0.30079
    -0.34517
    -0.29340
    -0.23052
    -0.21943
    -0.28600
    -0.29340
    -0.22683
    -0.19354
    -0.19724
    -0.13437
    -0.21573
    -0.23052
    -0.23422
    -0.19724
    -0.14546
    -0.12697
    -0.16765
    -0.15656
    -0.16026
    -0.09369
    -0.14177
    -0.16396
    -0.13437
    -0.11958
    -0.06780
    -0.11958
    -0.11218
    -0.11218
    -0.07890
    -0.10848
    -0.04561
     0.04685
     0.01726
    -0.03452
     0.04315
     0.03575
    -0.01233
    -0.04191
    -0.06040
     0.10972
     0.08753
     0.13191
     0.05054
     0.08753
     0.10972
     0.00247
     0.10602
     0.08753
     0.02466
    -0.00493
     0.06534
     0.05424
     0.06904
     0.00247
     0.16889
     0.15410
     0.03205
    -0.01972
    -0.19354
    -0.14177
    -0.10848
    -0.16396
    -0.18615
    -0.12327
    -0.20834
    -0.28970
    -0.37476
    -0.33777
    -0.36736
    -0.40434
    -0.46721
    -0.42653
    -0.36366
    -0.35627
    -0.27490
    -0.35996
    -0.27860
    -0.26751
    -0.26011
    -0.19724
    -0.15656
    -0.14177
    -0.11958
    -0.03821
     0.00247
    -0.04191
    -0.10478
    -0.00863
     0.03205
     0.02096
     0.05054
     0.07643
     0.00986
     0.08753
     0.05054
     0.09862
     0.19847
     0.16149
     0.13191
     0.13930
     0.19847
     0.25025
     0.14670
     0.12081
     0.25765
     0.27984
     0.29833
     0.28353
     0.20957
     0.23176
     0.26874
     0.25025
     0.29833
     0.27984
     0.24655
     0.27614
     0.31312
     0.22066
     0.15779
     0.13560
     0.05424
     0.09862
     0.09492
     0.09492
     0.10232
     0.15779
    -0.03821
    -0.08629
    -0.01603
    -0.02712
     0.26504
     0.56090
     0.78280
     0.91224
     1.73326
     3.17928
     3.21626
     2.77617
     1.95885
     1.94776
     3.29393
     3.40118
     4.15562
     5.09128
     3.06833
     2.22882
     2.93150
    -0.08259
    -1.64696
    -0.99976
    -0.70390
    -0.61145
    -1.01456
    -2.03528
    -2.85630
    -2.66029
    -3.54787
    -3.54417
    -3.31118
    -2.88218
    -2.54564
    -2.02049
    -1.60258
    -1.23645
    -0.84444
    -0.48201
    -0.30819
    -0.09739
    -0.05301
    -0.01233
     0.05054
     0.02835
    -0.10109
    -0.13067
    -0.16765
    -0.21203
    -0.20834
    -0.04561
    -0.07150
    -0.17505
    -0.13437
    -0.09739
    -0.11218
    -0.16765
    -0.12327
    -0.13067
    -0.11958
    -0.05671
    -0.01603
    -0.08259
    -0.04561
    -0.06780
    -0.14916
    -0.02712
    -0.04191
    -0.04191
    -0.11218
    -0.02712
    -0.05671
    -0.03452
    -0.07150
    -0.09739
    -0.12697
    -0.02342
     0.01726
    -0.10109
    -0.07520
    -0.13807
    -0.18245
    -0.03821
    -0.07520
    -0.13437
    -0.08629
    -0.16026
    -0.01603
    -0.10109
    -0.10848
    -0.18615
    -0.15656
    -0.12697
    -0.13807
    -0.10478
    -0.11958
    -0.15286
    -0.15656
    -0.15656
    -0.06040
    -0.11218
    -0.13437
    -0.19354
    -0.10478
    -0.13807
    -0.08999
    -0.16765
    -0.11958
    -0.08999
    -0.10109
    -0.09369
    -0.05301
    -0.08259
    -0.17135
    -0.16396
    -0.08999
    -0.07890
    -0.11958
    -0.10848
    -0.06040
    -0.04931
    -0.06040
    -0.02712
    -0.01972
    -0.04191
    -0.06040
    -0.01233
    -0.04561
     0.05054
    -0.01233
    -0.04561
    -0.06040
     0.12821
     0.06164
     0.00986
     0.06534
     0.10972
     0.04685
     0.01726
     0.00616
     0.01356
     0.05794
     0.13191
     0.06534
     0.12081
     0.06164
     0.02466
     0.05794
     0.09862
     0.02466
     0.04315
     0.01356
     0.10232
     0.05424
     0.16519
     0.08013
     0.14670
     0.16519
     0.12821
     0.23546
     0.12821
     0.09122
     0.07643
     0.17998
     0.25765
     0.23176
     0.15410
     0.21327
     0.16519
     0.15410
     0.13930
     0.05054
     0.08013
     0.04315
     0.04685
     0.08013
     0.09862
     0.02096
    -0.02712
    -0.09369
    -0.04561
    -0.04561
    -0.00863
    -0.07150
    -0.08259
    -0.16026
    -0.24162
    -0.32668
    -0.20464
    -0.10848
    -0.12327
    -0.16026
     0.03945
     1.07866
     2.48400
     3.11641
     2.35826
     1.92926
     2.14376
     2.58756
     3.56020
     3.66745
     2.67262
     1.77764
     5.02841
     6.16008
     3.78949
     1.28946
    -0.27860
     0.56460
     0.29463
    -1.26234
    -2.07226
    -0.50050
    -1.33631
    -1.71353
    -2.42730
    -2.90067
    -3.07080
    -3.28529
    -3.17435
    -2.88958
    -2.64919
    -2.15362
    -2.04268
    -1.58779
    -1.21796
    -1.03675
    -0.95539
    -0.71130
    -0.72609
    -0.68911
    -0.68171
    -0.66692
    -0.57446
    -0.54488
    -0.55227
    -0.48201
    -0.45982
    -0.45242
    -0.44872
    -0.40434
    -0.45242
    -0.39325
    -0.46352
    -0.41544
    -0.37476
    -0.35996
    -0.35257
    -0.30079
    -0.27860
    -0.37106
    -0.29709
    -0.23792
    -0.26751
    -0.24162
    -0.26011
    -0.21943
    -0.22683
    -0.17135
    -0.24532
    -0.25271
    -0.14546
    -0.21203
    -0.20094
    -0.15656
    -0.25271
    -0.21573
    -0.24162
    -0.23422
    -0.15656
    -0.15656
    -0.20094
    -0.19354
    -0.18615
    -0.26381
    -0.16026
    -0.21573
    -0.15286
    -0.18245
    -0.23792
    -0.14177
    -0.16026
    -0.12697
    -0.20464
    -0.13437
    -0.15656
    -0.06780
    -0.11218
    -0.06780
    -0.12327
    -0.12327
    -0.05671
    -0.12327
    -0.05671
    -0.07520
    -0.07890
    -0.08629
    -0.01233
    -0.03082
    -0.07150
    -0.10848
    -0.03821
    -0.07890
    -0.03452
    -0.01972
    -0.06410
    -0.01972
    -0.01972
    -0.06040
    -0.04191
     0.06164
    -0.04931
    -0.04561
    -0.00863
     0.06164
    -0.01233
    -0.03082
    -0.06040
     0.03575
     0.07273
     0.05054
    -0.00123
     0.07273
     0.05054
    -0.01972
    -0.00123
     0.08013
    -0.00493
    -0.00123
     0.07273
     0.05794
     0.02466
     0.05794
     0.04315
     0.05054
     0.10602
     0.08013
     0.04685
     0.03575
     0.11341
     0.13560
     0.07643
     0.14670
     0.10602
     0.10232
     0.15040
     0.17259
     0.13560
     0.06164
     0.11711
     0.10602
     0.15779
     0.15779
     0.21697
     0.05794
     0.15040
     0.16889
     0.10232
     0.17998
     0.24655
     0.16889
     0.20587
     0.22806
     0.25765
     0.27984
     0.17259
     0.26504
     0.27244
     0.34641
     0.33161
     0.24655
     0.27984
     0.26874
     0.16889
     0.22806
     0.21697
     0.20587
     0.12821
     0.09862
     0.12451
     0.09122
     0.05794
     0.03205
    -0.07520
    -0.11588
    -0.18245
    -0.18615
    -0.02712
    -0.04561
    -0.33408
    -0.27860
     0.26504
     1.65189
     3.52692
     3.41597
     2.65782
     2.57646
     1.74805
     2.19184
     2.70960
     2.33238
     1.17852
     5.28729
     6.79249
     4.39601
     0.77540
    -0.17875
     0.29463
     0.07643
     0.26504
    -1.24385
    -2.06487
    -1.26974
    -1.37699
    -1.49903
    -2.09445
    -2.43839
    -2.71206
    -2.74165
    -2.61221
    -2.40511
    -2.18321
    -2.00200
    -1.56930
    -1.29932
    -1.21796
    -1.08482
    -0.94799
    -0.89621
    -0.88512
    -0.90731
    -0.91470
    -0.88512
    -0.75198
    -0.74458
    -0.72979
    -0.63364
    -0.58556
    -0.63364
    -0.51159
    -0.48201
    -0.50789
    -0.38585
    -0.38955
    -0.28970
    -0.29340
    -0.34517
    -0.29340
    -0.26751
    -0.28230
    -0.20464
    -0.23052
    -0.18984
    -0.21573
    -0.27121
    -0.26751
    -0.15286
    -0.14177
    -0.24162
    -0.18245
    -0.19354
    -0.16396
    -0.17875
    -0.23792
    -0.20094
    -0.13807
    -0.16026
    -0.10109
    -0.14177
    -0.19354
    -0.11218
    -0.18984
    -0.09369
    -0.09739
    -0.08629
    -0.11588
    -0.09369
    -0.04191
    -0.08629
    -0.12697
    -0.10109
     0.01726
    -0.01233
    -0.01603
    -0.03452
    -0.01603
     0.11711
    -0.07520
    -0.04191
     0.03575
     0.02835
    -0.02342
     0.09862
     0.12081
     0.05424
     0.02835
     0.02466
     0.00986
     0.03945
     0.09492
     0.01356
     0.06904
     0.06164
     0.05054
     0.03205
     0.12081
     0.07273
     0.06534
     0.02835
     0.02835
     0.05794
     0.05794
     0.09122
     0.05424
     0.02466
     0.12081
     0.10232
    -0.00123
     0.02835
     0.03945
     0.10232
     0.13191
     0.08753
     0.03205
     0.02466
     0.09862
     0.12821
     0.10232
     0.08013
     0.08383
     0.13191
     0.12821
     0.17259
     0.13930
     0.11711
     0.07643
     0.09492
     0.18738
     0.13930
     0.09492
     0.10602
     0.16149
     0.17259
     0.10602
     0.08753
     0.13191
     0.06164
     0.15779
     0.16889
     0.13191
     0.17998
     0.13930
     0.13930
     0.16149
     0.22806
     0.26504
     0.30203
     0.23916
     0.25765
     0.33531
     0.28353
     0.23176
     0.29463
     0.28353
     0.22806
     0.26135
     0.19478
     0.31312
     0.15040
     0.13930
     0.15040
     0.25395
     0.17998
     0.21697
     0.08013
     0.07643
    -0.03452
     0.06164
     0.22806
     0.09122
    -0.13067
    -0.06040
     0.61268
     1.59642
     2.75398
     2.87972
     2.55057
     2.17705
     1.70737
     2.45442
     2.39894
     1.89968
     0.33531
     1.39302
     5.75697
     4.49956
     3.56020
     0.18368
    -0.38955
    -0.61145
    -1.68764
    -2.30156
    -0.95908
    -0.92210
    -0.67062
    -1.08482
    -1.95022
    -2.26827
    -2.54194
    -2.53455
    -2.39401
    -2.02788
    -1.86516
    -1.51752
    -1.53971
    -1.20317
    -0.92950
    -0.87033
    -0.76677
    -0.61884
    -0.64473
    -0.67432
    -0.73349
    -0.61514
    -0.61514
    -0.62624
    -0.63364
    -0.64473
    -0.58556
    -0.59665
    -0.54488
    -0.47461
    -0.47831
    -0.58926
    -0.49310
    -0.40804
    -0.39695
    -0.44133
    -0.38215
    -0.39695
    -0.33038
    -0.37846
    -0.40804
    -0.46352
    -0.37846
    -0.35627
    -0.36366
    -0.18615
    -0.07150
    -0.30819
    -0.37476
    -0.33408
    -0.25641
    -0.24162
    -0.20464
    -0.23422
    -0.19354
    -0.16765
    -0.23422
    -0.20464
    -0.21203
    -0.16026
    -0.19724
    -0.24532
    -0.20464
    -0.17505
    -0.18245
    -0.13807
    -0.11588
    -0.12327
    -0.12327
    -0.09739
    -0.08999
    -0.08259
    -0.12327
    -0.10848
    -0.04931
    -0.05671
     0.00616
    -0.06410
    -0.03452
    -0.06040
    -0.05671
    -0.08259
    -0.01972
     0.10232
    -0.00123
     0.00986
     0.00247
    -0.03452
    -0.03082
     0.07273
     0.02096
     0.05054
     0.05794
     0.06164
     0.10232
     0.11341
     0.02096
     0.01356
     0.15040
     0.16889
     0.13930
     0.16889
     0.18368
     0.21697
     0.15040
     0.19478
     0.25765
     0.26504
     0.23916
     0.28723
     0.22806
     0.20217
     0.33161
     0.21697
     0.36120
     0.24655
     0.20587
     0.31312
     0.19478
     0.26504
     0.26874
     0.20217
     0.13930
     0.23916
     0.18738
     0.21697
     0.17259
     0.15779
     0.16519
     0.12451
     0.18368
     0.25025
     0.22066
     0.19847
     0.23916
     0.17998
     0.15779
     0.11341
     0.16519
     0.17259
     0.17628
     0.15779
     0.10602
     0.04685
     0.07273
    -0.02342
    -0.10478
    -0.01233
     0.02096
    -0.08629
    -0.06780
    -0.14916
    -0.19354
    -0.23422
    -0.20834
    -0.10109
    -0.27121
    -0.37106
    -0.47091
    -0.43763
    -0.03082
     1.01579
     1.84420
     2.61344
     2.19184
     1.51506
     2.20294
     2.02542
     1.72216
     1.81092
     2.16595
     3.04244
     3.58609
     3.27543
     3.06093
     2.30649
     1.41520
    -0.99976
    -2.23868
    -1.10332
    -1.31042
    -2.40511
    -0.92210
    -0.46352
    -0.86293
    -2.63070
    -2.97834
    -2.74165
    -2.39031
    -2.46058
    -1.91324
    -1.32151
    -1.29193
    -1.00346
    -0.51529
    -0.36366
    -0.21203
    -0.14546
    -0.26751
    -0.30079
    -0.27490
    -0.31189
    -0.41914
    -0.37846
    -0.31189
    -0.28600
    -0.16765
    -0.27490
    -0.30819
    -0.31558
    -0.28970
    -0.30819
    -0.29709
    -0.24902
    -0.27490
    -0.26751
    -0.21203
    -0.22683
    -0.24902
    -0.26751
    -0.25271
    -0.17135
    -0.17875
    -0.26381
    -0.24532
    -0.17505
    -0.30079
    -0.26381
    -0.26011
    -0.25641
    -0.23422
    -0.24162
    -0.27490
    -0.23422
    -0.20464
    -0.31928
    -0.31189
    -0.26011
    -0.20464
    -0.20464
    -0.20464
    -0.26381
    -0.22313
    -0.23052
    -0.21203
    -0.14177
    -0.17135
    -0.16765
    -0.16765
    -0.16396
    -0.12327
    -0.18984
    -0.16765
    -0.09739
    -0.04191
    -0.12697
    -0.13807
    -0.05671
    -0.06040
    -0.11218
    -0.11958
    -0.05671
    -0.04561
    -0.11588
    -0.07150
    -0.07150
     0.00986
    -0.06780
    -0.06780
    -0.04561
    -0.00493
    -0.04561
    -0.05301
    -0.06410
    -0.07150
    -0.02342
    -0.06780
     0.00247
    -0.04191
     0.01356
    -0.03452
     0.02096
     0.02835
    -0.01972
    -0.09369
    -0.01603
     0.00986
     0.02835
     0.00986
     0.02835
     0.00247
    -0.02342
    -0.10109
    -0.04561
     0.00616
    -0.10848
    -0.10848
    -0.13437
    -0.01603
    -0.01603
    -0.06410
    -0.10109
    -0.06780
    -0.06040
    -0.04191
    -0.01972
    -0.04561
    -0.02712
    -0.04191
     0.02835
     0.06904
     0.00616
     0.00616
     0.03205
     0.06534
     0.02096
    -0.03082
    -0.03452
    -0.00863
     0.00986
     0.03575
     0.04685
     0.01356
    -0.05301
    -0.02342
    -0.10848
     0.10602
    -0.00123
    -0.02712
    -0.01972
     0.04685
    -0.01972
    -0.04561
    -0.08629
    -0.03452
    -0.03821
    -0.07150
     0.00986
    -0.01233
    -0.17505
    -0.06410
    -0.12697
    -0.08999
     0.01356
    -0.10478
     0.06164
     0.09492
     0.15779
     0.07273
     0.12081
     0.06904
     0.15779
     0.23546
     0.30203
     0.24655
     0.20587
     0.24655
     0.20587
     0.25765
     0.27614
     0.01356
     0.10602
     0.03205
    -0.00493
    -0.17505
    -0.35627
    -0.57446
    -0.50050
    -0.08999
     0.90854
     1.45589
     0.93813
     1.78133
     2.06610
     1.22289
     2.04761
     2.49510
     3.66745
     6.12680
     2.35826
     1.00100
     1.05647
     1.85530
     0.30203
    -0.03821
     0.36120
     0.40188
    -1.01086
    -1.87995
    -2.25718
    -2.84890
    -2.71206
    -2.84150
    -3.18174
    -3.12997
    -2.83041
    -2.43839
    -2.04637
    -1.47684
    -1.11811
    -0.86293
    -0.63733
    -0.54118
    -0.47461
    -0.46721
    -0.47091
    -0.42653
    -0.54488
    -0.51529
    -0.60405
    -0.55597
    -0.53008
    -0.44872
    -0.47091
    -0.47831
    -0.46721
    -0.40434
    -0.40065
    -0.35257
    -0.30079
    -0.39695
    -0.27490
    -0.32668
    -0.30079
    -0.23422
    -0.29709
    -0.26011
    -0.27490
    -0.21573
    -0.11588
    -0.18984
    -0.30449
    -0.12327
    -0.20464
    -0.10848
    -0.15286
    -0.10478
    -0.08629
    -0.14177
    -0.14177
    -0.07520
    -0.06410
    -0.09369
    -0.17505
    -0.02712
    -0.03821
    -0.08629
    -0.13807
    -0.10848
    -0.08259
    -0.05671
    -0.00123
    -0.11958
    -0.09739
    -0.11218
    -0.13437
    -0.08259
    -0.01233
    -0.08259
    -0.09739
    -0.14916
    -0.03821
    -0.03452
    -0.08629
    -0.13807
    -0.05301
    -0.01603
    -0.06780
    -0.00493
    -0.07150
    -0.04191
    -0.06410
    -0.00123
     0.05794
     0.04315
     0.02466
     0.00616
    -0.00863
     0.11711
     0.03575
     0.02096
     0.06164
     0.06534
     0.07643
     0.04315
     0.09122
     0.00986
     0.02835
     0.00616
     0.08753
     0.15040
     0.13191
     0.12821
     0.06164
     0.17259
     0.10972
     0.19847
     0.10232
     0.21697
     0.22436
     0.26504
     0.33531
     0.30203
     0.28353
     0.23546
     0.34641
     0.31312
     0.32791
     0.30572
     0.32791
     0.32052
     0.29833
     0.26135
     0.30572
     0.28723
     0.34271
     0.32422
     0.24655
     0.20587
     0.24285
     0.23176
     0.27244
     0.29463
     0.26874
     0.20217
     0.17998
     0.23176
     0.16519
     0.20957
     0.20587
     0.22066
     0.11711
     0.26135
     0.21327
     0.21697
     0.19847
     0.20217
     0.16889
     0.19478
     0.13560
     0.12451
     0.17259
     0.16889
     0.16889
     0.17259
     0.08383
     0.14300
     0.19847
     0.20957
     0.11341
     0.13560
     0.05424
     0.12081
     0.02835
     0.17259
     0.16519
     0.12451
     0.19478
     0.12081
     0.16149
     0.08013
     0.19847
     0.12821
     0.11341
     0.22806
     0.16149
     0.22806
     0.25395
     0.22806
     0.17998
     0.34641
     0.39818
     0.37969
     0.25025
     0.34271
     0.24655
     0.17259
     0.25025
     0.25395
     0.22436
     0.25395
     0.19847
     0.14300
     0.04315
     0.01356
    -0.12327
    -0.31189
    -0.28970
    -0.61514
    -0.78526
    -0.83704
    -0.82595
    -0.91101
    -0.68911
    -0.44872
     0.77910
     1.39671
     1.11195
     0.75691
    -0.04931
    -0.78157
     2.28430
     4.72516
     3.62677
     3.01656
     2.28060
     0.32422
    -0.38955
    -0.41914
     0.14300
     0.25765
     0.89375
    -0.58186
    -1.64696
    -2.37552
    -2.88218
    -3.17435
    -3.35926
    -3.40364
    -3.12997
    -2.84520
    -2.49756
    -2.21650
    -1.93912
    -1.59888
    -1.28083
    -1.00716
    -0.83704
    -0.65952
    -0.56337
    -0.54858
    -0.53748
    -0.51159
    -0.51529
    -0.54118
    -0.44133
    -0.43763
    -0.51159
    -0.49680
    -0.51529
    -0.53008
    -0.53008
    -0.59295
    -0.47831
    -0.50420
    -0.50420
    -0.52639
    -0.52269
    -0.55227
    -0.50420
    -0.50420
    -0.50050
    -0.44133
    -0.47831
    -0.46352
    -0.43763
    -0.45612
    -0.42283
    -0.46352
    -0.40804
    -0.40065
    -0.38215
    -0.33777
    -0.30819
    -0.39695
    -0.34147
    -0.37476
    -0.35996
    -0.25271
    -0.26751
    -0.30079
    -0.30449
    -0.26751
    -0.26381
    -0.29340
    -0.25271
    -0.21943
    -0.23792
    -0.19354
    -0.26011
    -0.20834
    -0.19724
    -0.25271
    -0.29340
    -0.24162
    -0.18984
    -0.25271
    -0.48940
    -0.36366
    -0.22683
    -0.30819
    -0.27121
    -0.25641
    -0.35627
    -0.29709
    -0.34887
    -0.29340
    -0.27121
    -0.23422
    -0.25271
    -0.23792
    -0.08259
    -0.13067
    -0.08259
    -0.04931
    -0.07150
    -0.09369
    -0.03452
    -0.01972
     0.01356
     0.00247
     0.04315
     0.04685
    -0.05671
     0.07643
    -0.00863
     0.01726
    -0.01972
     0.04315
    -0.00863
     0.00986
     0.02096
    -0.03452
    -0.01603
    -0.03452
    -0.00863
     0.01726
     0.04315
    -0.03452
    -0.02342
    -0.03082
    -0.06040
    -0.11588
     0.01356
    -0.00493
    -0.07890
    -0.08259
    -0.05671
    -0.10109
    -0.10848
    -0.17875
    -0.10109
    -0.06410
    -0.03082
    -0.08629
    -0.18984
    -0.09739
    -0.12697
    -0.15286
    -0.05671
    -0.05671
    -0.09369
    -0.08999
    -0.11218
    -0.10109
    -0.04931
    -0.07150
    -0.14177
    -0.08999
    -0.01233
    -0.07150
    -0.08259
    -0.10478
    -0.00863
    -0.04561
    -0.03452
    -0.06040
    -0.01603
     0.03575
     0.02096
     0.06534
     0.07273
    -0.08259
    -0.02342
     0.06904
     0.04685
     0.05424
     0.02096
     0.00616
    -0.05671
     0.02835
    -0.10109
    -0.12697
    -0.08999
    -0.16765
    -0.15656
    -0.13807
    -0.14916
    -0.23052
    -0.28970
    -0.16765
    -0.18984
    -0.35257
    -0.33777
    -0.45242
    -0.28970
     0.10972
     0.73103
     2.03282
     2.21773
     1.81462
     1.35233
     1.76284
     1.50766
     2.19554
     3.41967
     3.50473
     3.26434
     2.45072
     2.45442
     1.57423
     0.57940
    -1.58779
    -3.52568
    -0.88882
    -0.33038
    -0.88142
    -1.13660
    -2.37922
    -2.73425
    -3.27050
    -3.68101
    -3.55157
    -3.05230
    -2.30895
    -1.64326
    -1.23276
    -0.82964
    -0.49310
    -0.38585
    -0.32298
    -0.24902
    -0.21573
    -0.28600
    -0.24902
    -0.16396
    -0.24532
    -0.26011
    -0.23052
    -0.28600
    -0.20834
    -0.27121
    -0.17505
    -0.28970
    -0.18984
    -0.25641
    -0.20094
    -0.14177
    -0.18615
    -0.17135
    -0.16765
    -0.18615
    -0.06780
    -0.16026
    -0.17875
    -0.15286
    -0.10109
    -0.10848
    -0.00493
    -0.14546
    -0.12327
    -0.10478
    -0.11218
    -0.13067
    -0.02342
    -0.06780
    -0.12697
    -0.06780
    -0.03821
     0.00986
    -0.06040
    -0.04561
    -0.06780
     0.00247
     0.03205
     0.05054
     0.04685
    -0.00123
    -0.05671
     0.04315
     0.09492
     0.09492
     0.05054
     0.01726
     0.15040
     0.09492
     0.04685
     0.10972
     0.12451
     0.16519
     0.11711
     0.20957
     0.17998
     0.14300
     0.10232
     0.17628
     0.19847
     0.22066
     0.10972
     0.17259
     0.21697
     0.15779
     0.20587
     0.19478
     0.17259
     0.27244
     0.26135
     0.26135
     0.20217
     0.22806
     0.21327
     0.17259
     0.23176
     0.29093
     0.24655
     0.23176
     0.28353
     0.24285
     0.19847
     0.28353
     0.24655
     0.23176
     0.29463
     0.30572
     0.20957
     0.24285
     0.29093
     0.25765
     0.26874
     0.34641
     0.22436
     0.19108
     0.25025
     0.27244
     0.25765
     0.20217
     0.18368
     0.17628
     0.17998
     0.22436
     0.23916
     0.21697
     0.13560
     0.09122
     0.13930
     0.23176
     0.18738
     0.09862
     0.09492
     0.17259
     0.08383
     0.07273
     0.07643
    -0.01972
     0.00986
     0.00986
     0.03205
    -0.04561
    -0.08999
    -0.14916
    -0.19354
     0.00616
    -0.04931
    -0.11218
    -0.09739
    -0.11958
    -0.04561
    -0.03821
    -0.10478
    -0.03821
    -0.01972
     0.02096
     0.04315
     0.11341
     0.14670
     0.10602
     0.16889
     0.24285
     0.29093
     0.26504
     0.34271
     0.23916
     0.31682
     0.34271
     0.35010
     0.29093
     0.34641
     0.49434
     0.35750
     0.25765
     0.09122
    -0.17505
    -0.17505
     0.06164
     0.39818
     0.44256
     0.49803
     1.85530
     2.90931
     2.78726
     1.59642
     1.37822
     1.18221
     1.14523
     4.46628
     7.02178
     4.04837
     2.76877
     1.52615
     1.19701
    -0.30449
    -0.72979
    -0.79266
    -0.99607
    -0.02342
    -0.90361
    -1.61738
    -2.50496
    -3.19284
    -3.79566
    -3.89921
    -3.64772
    -3.30379
    -2.79712
    -2.28306
    -1.72463
    -1.23645
    -0.98867
    -0.75568
    -0.56707
    -0.48201
    -0.40804
    -0.41174
    -0.38215
    -0.33038
    -0.38585
    -0.39325
    -0.23792
    -0.28230
    -0.27860
    -0.21943
    -0.28600
    -0.25271
    -0.13437
    -0.18984
    -0.16026
    -0.25641
    -0.10109
    -0.17505
    -0.12697
    -0.13067
    -0.08629
    -0.14177
    -0.05671
    -0.05301
    -0.03452
    -0.04931
    -0.03821
    -0.04931
    -0.03082
    -0.00863
     0.00616
    -0.01972
     0.00986
     0.00986
     0.05794
     0.02835
    -0.01603
     0.11341
     0.08013
     0.08013
     0.05424
     0.09122
     0.05794
     0.09122
     0.08383
     0.10972
     0.14670
     0.14670
     0.13191
     0.16149
     0.09862
     0.14670
     0.09492
     0.14300
     0.18738
     0.17998
     0.12821
     0.14300
     0.23546
     0.06534
     0.15779
     0.22436
     0.17259
     0.15779
     0.14670
     0.17998
     0.10972
     0.20587
     0.13930
     0.16889
     0.22806
     0.17628
     0.17259
     0.21327
     0.19847
     0.07273
     0.15040
     0.25765
     0.23546
     0.18368
     0.22066
     0.22066
     0.24285
     0.22066
     0.19847
     0.27984
     0.27244
     0.24655
     0.25765
     0.27244
     0.27984
     0.18738
     0.25395
     0.28353
     0.30572
     0.27614
     0.34641
     0.29833
     0.29463
     0.22436
     0.29093
     0.29093
     0.28723
     0.33161
     0.32052
     0.26135
     0.29463
     0.36859
     0.28723
     0.31682
     0.36120
     0.34271
     0.39078
     0.34271
     0.39818
     0.31682
     0.38339
     0.38709
     0.45735
     0.43886
     0.46475
     0.39818
     0.40188
     0.48324
     0.36490
     0.44626
     0.47584
     0.43516
     0.48324
     0.46105
     0.46845
     0.48694
     0.36859
     0.42037
     0.48324
     0.43516
     0.48324
     0.41297
     0.40928
     0.44626
     0.35010
     0.37599
     0.44626
     0.31312
     0.26874
     0.20957
     0.13930
     0.12821
     0.04315
    -0.01603
    -0.06780
    -0.12327
    -0.17875
    -0.17875
    -0.20464
    -0.35627
    -0.43393
    -0.50789
    -0.43393
    -0.44502
    -0.44502
    -0.50789
    -0.41174
    -0.40434
    -0.33777
    -0.31189
    -0.23422
    -0.24532
    -0.26011
    -0.31189
    -0.26751
    -0.32668
    -0.27860
    -0.37846
    -0.39695
    -0.27490
    -0.29709
    -0.50050
    -0.64103
    -0.50789
    -0.58926
    -0.58186
    -0.47461
    -0.33038
    -0.21203
     0.82348
     2.36566
     3.59349
     3.43816
     1.84790
     2.35457
     1.68888
     1.20440
     0.69404
     1.27467
     4.08905
     5.00622
     3.12750
     1.74435
     0.57200
    -1.23276
    -1.09222
    -1.00716
    -0.21943
     0.33531
    -0.61514
    -1.79859
    -1.25125
    -0.97757
    -0.80745
    -0.87772
    -0.75568
    -0.71500
    -0.55227
    -0.37476
    -0.22683
    -0.07890
    -0.03821
     0.00247
     0.05424
     0.02466
     0.00247
    -0.11958
     0.04685
    -0.03821
    -0.04931
    -0.07520
    -0.09369
    -0.11218
    -0.17505
    -0.10109
    -0.14916
    -0.18615
    -0.15286
    -0.12327
    -0.11218
    -0.07890
    -0.11218
    -0.16026
    -0.06040
    -0.07520
    -0.14177
    -0.07150
    -0.04931
    -0.06040
    -0.11218
    -0.06780
    -0.06040
     0.02466
    -0.01972
    -0.01603
    -0.00123
    -0.01603
    -0.00863
     0.00247
     0.05794
     0.00986
     0.00616
    -0.02712
     0.07273
     0.07273
     0.05054
    -0.02712
     0.05794
     0.06904
     0.14300
     0.09492
    -0.01233
     0.05054
     0.03575
     0.06904
     0.10972
     0.08383
     0.00986
     0.12081
     0.07273
     0.12451
     0.13191
     0.09862
     0.02835
     0.04315
     0.18738
     0.15040
     0.16889
     0.12821
     0.14300
     0.11341
     0.07643
     0.16519
     0.22066
     0.04315
     0.15040
     0.17259
     0.19478
     0.17998
     0.10602
     0.11341
     0.10972
     0.21697
     0.13560
     0.13560
     0.14300
     0.13560
     0.04685
     0.15410
     0.20957
     0.14670
     0.08013
     0.12451
     0.13930
     0.19847
     0.09122
     0.10602
     0.19478
     0.15040
     0.13930
     0.14300
     0.12451
     0.12451
     0.10232
     0.12081
     0.13930
     0.14670
     0.08753
     0.16889
     0.10232
     0.05794
     0.08383
     0.10232
     0.06534
     0.10602
     0.10232
     0.08383
     0.05794
     0.05794
     0.12451
     0.07273
     0.04315
     0.07643
     0.08383
     0.11341
     0.07643
     0.04315
     0.09862
    -0.04191
     0.00616
    -0.00863
     0.04315
     0.00986
    -0.03452
    -0.09739
    -0.08629
    -0.15656
    -0.07520
    -0.03082
    -0.11588
    -0.10478
    -0.10109
    -0.06780
    -0.04931
    -0.19354
    -0.09739
    -0.09369
    -0.08259
    -0.03082
    -0.01603
    -0.14546
    -0.11958
    -0.10478
    -0.07150
     0.02835
    -0.06410
    -0.08629
    -0.11958
    -0.04191
    -0.08629
    -0.12327
    -0.19724
    -0.20834
     0.12451
     0.13560
    -0.01603
     0.28723
     0.60528
     0.78280
     1.33754
     2.31388
     2.47291
     2.16965
     1.64820
     1.64820
     2.47291
     2.02912
     0.81609
     1.27467
     1.65929
     2.53948
     2.42113
     0.20217
    -0.86663
    -1.08482
    -1.94282
    -2.38662
    -1.27713
     1.19331
    -0.02342
    -2.18321
    -2.46798
    -1.83927
    -1.49163
    -1.14400
    -0.96648
    -0.59295
    -0.24532
    -0.06410
    -0.05671
    -0.06410
     0.08013
     0.22066
     0.22806
     0.10602
     0.04315
     0.01356
     0.04685
     0.00986
     0.01356
    -0.07890
     0.00986
    -0.05301
    -0.06780
    -0.15656
    -0.33777
    -0.45242
    -0.43023
    -0.39325
    -0.41174
    -0.50050
    -0.56337
    -0.49310
    -0.44502
    -0.53378
    -0.42653
    -0.42283
    -0.41174
    -0.38955
    -0.28230
    -0.21943
    -0.21203
    -0.31558
    -0.21203
    -0.28230
    -0.28230
    -0.17135
    -0.21203
    -0.18984
    -0.26011
    -0.17875
    -0.18245
    -0.21943
    -0.23052
    -0.20464
    -0.17135
    -0.17135
    -0.16765
    -0.22313
    -0.16396
    -0.28600
    -0.14916
    -0.13067
    -0.16026
    -0.17135
    -0.14177
    -0.10848
    -0.16765
    -0.13807
    -0.16026
    -0.18615
    -0.11218
    -0.11588
    -0.10478
    -0.05671
    -0.03452
    -0.17505
    -0.13807
    -0.11218
    -0.03452
    -0.11588
    -0.06410
    -0.10109
    -0.06780
    -0.14546
    -0.13807
    -0.05671
    -0.04931
    -0.12697
    -0.07890
    -0.05671
    -0.14546
    -0.13807
    -0.09369
    -0.05301
    -0.09739
    -0.17505
    -0.03452
    -0.07890
    -0.08629
    -0.08259
    -0.14916
    -0.09739
    -0.08259
    -0.13067
    -0.02712
    -0.10478
    -0.11588
    -0.03452
    -0.14546
     0.00616
    -0.03821
    -0.15656
    -0.05301
    -0.07520
    -0.11218
    -0.11588
    -0.03821
    -0.13807
    -0.11958
    -0.16026
    -0.04191
    -0.13807
    -0.19354
    -0.25271
    -0.37476
    -0.29340
    -0.30449
    -0.33038
    -0.30819
    -0.47091
    -0.43023
    -0.43393
    -0.39695
    -0.42653
    -0.38955
    -0.39695
    -0.28600
    -0.22683
    -0.31189
    -0.15656
    -0.24162
    -0.17875
    -0.11588
    -0.01972
    -0.02342
    -0.00493
     0.02096
     0.05794
     0.06164
    -0.01972
     0.12081
     0.13191
     0.08383
     0.03945
     0.06904
     0.28353
     0.19478
    -0.03082
     0.02835
     0.11341
     0.77540
     1.50396
     1.89598
     2.45072
     4.34423
     5.22072
     2.97218
     2.92040
     5.10608
     1.71476
     1.52615
     1.73695
     1.78873
     1.22659
     2.15486
     2.75028
     1.29316
    -1.41027
    -2.09445
    -2.77493
    -3.50719
    -3.47760
    -3.15216
    -2.73055
    -2.54934
    -2.43469
    -2.26827
    -2.09815
    -1.85776
    -1.58039
    -1.22536
    -0.84444
    -0.64103
    -0.50789
    -0.37106
    -0.23792
    -0.14916
    -0.18245
    -0.11958
    -0.18984
    -0.17505
    -0.16026
    -0.12327
    -0.20094
    -0.21943
    -0.24162
    -0.30819
    -0.21943
    -0.23052
    -0.21943
    -0.13437
    -0.10109
    -0.14177
    -0.09369
     0.03945
     0.08753
     0.07643
     0.18738
     0.16889
     0.16149
     0.09862
     0.10972
     0.07643
     0.18368
     0.13191
     0.12451
     0.04315
    -0.04931
    -0.08629
    -0.24902
    -0.26751
    -0.19724
    -0.19724
    -0.27490
    -0.34517
    -0.42653
    -0.28230
    -0.21573
    -0.23422
    -0.16396
    -0.22683
    -0.14177
    -0.16765
    -0.09369
    -0.01603
     0.02096
     0.00247
    -0.01603
     0.08753
     0.13560
     0.09122
     0.11711
     0.06534
     0.12081
     0.03205
     0.07273
     0.13560
     0.12821
     0.04685
     0.13191
     0.16149
     0.16889
     0.08753
     0.08753
     0.15779
     0.15040
     0.14670
     0.17259
     0.20217
     0.19847
     0.14300
     0.26504
     0.29833
     0.17628
     0.15040
     0.12821
     0.27244
     0.17628
     0.12821
     0.13930
     0.20217
     0.18368
     0.18368
     0.12451
     0.16889
     0.10232
     0.13930
     0.02835
     0.13930
     0.08753
     0.01726
     0.08383
     0.11341
     0.02466
     0.00247
     0.06164
     0.06534
    -0.01972
     0.02096
    -0.06410
    -0.07890
    -0.03452
    -0.09739
    -0.16396
    -0.17505
    -0.18984
    -0.22313
    -0.11958
    -0.14916
    -0.23422
    -0.25641
    -0.28970
    -0.32668
    -0.21573
    -0.20464
    -0.13067
    -0.27860
    -0.24162
    -0.20464
    -0.18245
    -0.16026
    -0.08999
    -0.12327
    -0.21203
    -0.13437
    -0.13067
    -0.08259
    -0.13067
    -0.19724
    -0.00493
    -0.00493
    -0.01233
    -0.06410
    -0.14546
    -0.25641
    -0.22683
    -0.20834
    -0.04931
    -0.09739
    -0.06040
     0.10602
     0.61268
     0.76061
     1.04168
     1.16742
     1.36343
     0.69404
    -0.61145
    -1.32891
    -1.02195
     0.10232
     3.01656
     7.54693
     7.70226
     7.70226
     2.76507
    -2.63440
    -3.42953
    -0.71870
     2.82055
     3.51952
     3.73402
     2.85013
     1.62231
     1.03058
    -0.35996
    -2.66399
    -2.96355
    -2.99313
    -2.80082
    -2.50126
    -2.19061
    -1.79859
    -1.48054
    -1.06633
    -0.81855
    -0.57446
    -0.38215
    -0.27121
    -0.20464
    -0.11958
    -0.19354
    -0.17505
    -0.17875
    -0.27490
    -0.26751
    -0.21943
    -0.31928
    -0.24902
    -0.29709
    -0.25641
    -0.28600
    -0.37846
    -0.51529
    -0.41544
    -0.40804
    -0.33777
    -0.28230
    -0.36736
    -0.44133
    -0.28970
    -0.27860
    -0.21943
    -0.18615
    -0.22313
    -0.16026
    -0.09739
    -0.01972
     0.03575
     0.05054
    -0.04561
     0.08383
     0.05794
     0.00616
    -0.01972
    -0.15286
    -0.00123
    -0.05671
    -0.11218
    -0.13437
    -0.29340
    -0.34517
    -0.33038
    -0.38955
    -0.37106
    -0.43393
    -0.35996
    -0.38585
    -0.40065
    -0.34147
    -0.38215
    -0.32668
    -0.30819
    -0.31928
    -0.22683
    -0.17505
    -0.18615
    -0.17505
    -0.20834
    -0.14546
    -0.14546
    -0.14177
    -0.14546
    -0.07520
    -0.15656
    -0.08629
    -0.07520
    -0.15656
    -0.13067
    -0.18615
    -0.17135
    -0.12697
    -0.09739
    -0.11588
    -0.21203
    -0.07890
    -0.13437
    -0.11588
    -0.19354
    -0.11588
    -0.06410
    -0.05301
    -0.11958
    -0.09739
    -0.10109
    -0.08999
    -0.16396
    -0.02712
    -0.02342
    -0.10109
    -0.10848
    -0.02712
     0.02466
    -0.02712
    -0.06410
    -0.08999
     0.00247
     0.00247
    -0.02342
    -0.06780
    -0.01972
    -0.04561
    -0.00123
    -0.00863
     0.03945
    -0.06410
    -0.10478
    -0.09739
    -0.18245
    -0.09739
    -0.14916
    -0.21943
    -0.28970
    -0.21943
    -0.20464
    -0.28230
    -0.33038
    -0.38585
    -0.37476
    -0.34517
    -0.31558
    -0.38585
    -0.34887
    -0.38585
    -0.30819
    -0.23792
    -0.14916
    -0.11218
    -0.20464
    -0.20094
    -0.04191
    -0.06410
    -0.01972
     0.15040
     0.19478
     0.15410
     0.05424
    -0.12327
    -0.17875
    -0.39695
    -0.73719
    -1.06264
    -1.21796
    -1.41397
    -1.60998
    -1.66545
    -1.01826
    -0.94059
    -0.91470
    -1.23645
    -1.32521
    -0.85553
     0.37229
     1.68888
     2.93519
     2.00323
     1.89598
     3.06833
     4.18151
     3.88195
     5.09868
     5.94189
     6.66675
     5.56466
     3.64896
     2.83904
     3.28283
     2.90931
     3.08682
     2.41374
     1.62231
     0.84937
     0.23916
    -0.38215
    -0.86663
    -1.26974
    -1.56190
    -1.70983
    -1.68764
    -1.59888
    -1.57300
    -1.49533
    -1.40288
    -1.28453
    -1.17728
    -0.94059
    -0.88512
    -0.97018
    -0.88142
    -0.84074
    -0.75938
    -0.74828
    -0.70760
    -0.72979
    -0.65952
    -0.61514
    -0.53748
    -0.57816
    -0.62254
    -0.59295
    -0.60405
    -0.53378
    -0.46721
    -0.43393
    -0.50050
    -0.54488
    -0.45242
    -0.37846
    -0.35257
    -0.38955
    -0.36366
    -0.21573
    -0.12327
    -0.08999
    -0.15286
    -0.05671
    -0.13807
    -0.00123
     0.06904
     0.17998
     0.14670
     0.13930
     0.10232
    -0.00493
     0.03575
     0.00616
     0.07643
     0.05794
     0.01356
    -0.10109
    -0.17505
    -0.17135
    -0.27121
    -0.32298
    -0.26381
    -0.20834
    -0.29709
    -0.22683
    -0.24902
    -0.18615
    -0.24902
    -0.19724
    -0.13807
    -0.12327
     0.00986
    -0.00493
     0.03205
     0.03205
     0.08383
     0.05794
     0.13191
     0.17998
     0.17259
     0.14670
     0.11341
     0.15410
     0.05424
     0.08013
     0.02466
     0.00986
     0.00247
     0.01356
    -0.15286
    -0.15656
    -0.24162
    -0.23792
    -0.15656
    -0.20094
    -0.24162
    -0.29340
    -0.33777
    -0.32668
    -0.28970
    -0.32668
    -0.27490
    -0.29709
    -0.31189
    -0.19354
    -0.20464
    -0.27490
    -0.23422
    -0.26381
    -0.24902
    -0.14916
    -0.16396
    -0.18245
    -0.22683
    -0.20464
    -0.20464
    -0.15656
    -0.26381
    -0.23422
    -0.24532
    -0.28600
    -0.38215
    -0.38585
    -0.39325
    -0.46721
    -0.54118
    -0.59295
    -0.67062
    -0.68541
    -0.80745
    -0.79266
    -0.90731
    -1.01086
    -1.05154
    -1.08113
    -1.06633
    -1.03305
    -1.09592
    -0.97757
    -1.04045
    -1.12551
    -0.40065
     1.07496
     2.40634
     3.70443
     2.98327
     1.36713
     0.93813
     1.25248
     2.08459
     3.32721
     3.33830
     2.70960
     2.64303
     2.07350
     2.16595
     1.30796
     0.47215
     0.59049
     0.58309
     0.88635
     0.68295
     0.49064
     0.35750
    -0.39325
    -0.82964
    -0.72239
     0.54611
     1.55574
     1.60751
     1.01579
     0.57940
     0.27244
     0.08753
     0.08753
     0.13560
     0.20587
     0.11711
     0.05424
    -0.09739
    -0.23422
    -0.28970
    -0.38215
    -0.40804
    -0.47461
    -0.45982
    -0.51529
    -0.45612
    -0.47831
    -0.52269
    -0.60775
    -0.52639
    -0.49680
    -0.41914
    -0.44133
    -0.47461
    -0.48571
    -0.46721
    -0.40065
    -0.42653
    -0.37846
    -0.41914
    -0.45612
    -0.41174
    -0.39325
    -0.38955
    -0.44872
    -0.33038
    -0.40434
    -0.34887
    -0.38215
    -0.44502
    -0.37106
    -0.42653
    -0.42653
    -0.43393
    -0.32668
    -0.36366
    -0.35257
    -0.44502
    -0.38585
    -0.31558
    -0.28230
    -0.29340
    -0.27121
    -0.26011
    -0.31558
    -0.28230
    -0.22313
    -0.19354
    -0.26751
    -0.27121
    -0.18615
    -0.11958
    -0.02342
    -0.07150
    -0.11218
    -0.09739
    -0.09369
    -0.12327
    -0.06780
    -0.06780
    -0.09369
    -0.05301
    -0.04191
     0.01726
     0.12081
    -0.11958
    -0.19354
    -0.13067
    -0.20834
    -0.20094
    -0.23422
    -0.27860
    -0.25641
    -0.26381
    -0.20464
    -0.24902
    -0.21203
    -0.30449
    -0.23052
    -0.21573
    -0.21573
    -0.20094
    -0.19724
    -0.14177
    -0.15656
    -0.02712
     0.00986
    -0.03452
     0.06534
    -0.04931
     0.04315
     0.02835
     0.07643
     0.03205
     0.11711
     0.10972
     0.04685
     0.03945
     0.12451
     0.15779
     0.12821
     0.07643
     0.07273
     0.02466
     0.08013
     0.00247
     0.02835
     0.00986
     0.02096
    -0.12697
    -0.01972
    -0.01233
    -0.18245
    -0.14177
    -0.11958
    -0.13807
    -0.08999
     0.03575
     0.27614
     0.36859
     0.48324
     0.57200
     1.30796
     1.44109
     1.76284
     2.51359
     2.09199
     1.86270
     1.84790
     1.49287
     1.03798
     1.29316
     2.30279
     4.51805
     4.54394
     4.33684
     2.89821
     1.31165
     2.17705
     1.07127
     0.70144
     1.31535
     1.51136
     2.08829
     1.89228
     1.79613
     0.07273
    -0.33038
    -0.60035
    -0.65583
    -1.02935
    -1.02935
    -1.24385
    -1.14400
    -0.84814
    -0.81485
    -0.81115
    -0.92950
    -0.79636
    -0.77787
    -0.66322
    -0.51899
    -0.42283
    -0.32298
    -0.28230
    -0.20464
    -0.28600
    -0.35257
    -0.38215
    -0.46352
    -0.46352
    -0.58186
    -0.60405
    -0.54858
    -0.68541
    -0.71870
    -0.58556
    -0.66692
    -0.70390
    -0.75568
    -0.64103
    -0.55597
    -0.61884
    -0.61884
    -0.61884
    -0.57446
    -0.58926
    -0.57816
    -0.47831
    -0.48940
    -0.54488
    -0.48571
    -0.33038
    -0.41544
    -0.47461
    -0.42653
    -0.39695
    -0.40065
    -0.28600
    -0.32298
    -0.40804
    -0.35627
    -0.29709
    -0.30079
    -0.27490
    -0.23052
    -0.33038
    -0.31189
    -0.32668
    -0.29709
    -0.26381
    -0.31558
    -0.33408
    -0.28970
    -0.23792
    -0.20094
    -0.30079
    -0.32298
    -0.33038
    -0.30449
    -0.28970
    -0.18245
    -0.18615
    -0.25271
    -0.27490
    -0.14916
    -0.15656
    -0.07150
    -0.12697
    -0.05671
    -0.08259
     0.02096
     0.03945
     0.04315
     0.07273
     0.03575
    -0.02712
     0.04685
     0.08013
     0.02466
     0.01726
    -0.01603
    -0.14177
    -0.11958
    -0.18245
    -0.21573
    -0.21203
    -0.18245
    -0.24162
    -0.27490
    -0.33408
    -0.37106
    -0.36366
    -0.37846
    -0.41544
    -0.51159
    -0.53008
    -0.48571
    -0.50789
    -0.45242
    -0.49680
    -0.42283
    -0.44502
    -0.43023
    -0.41914
    -0.41174
    -0.39695
    -0.44872
    -0.28230
    -0.30449
    -0.19724
    -0.16026
    -0.25271
    -0.11588
    -0.02342
    -0.07890
    -0.10109
    -0.16765
    -0.17505
    -0.10478
    -0.11958
    -0.05671
    -0.32668
    -0.25271
    -0.17135
    -0.02712
     0.47584
     0.66446
    -0.01972
    -0.42283
     0.30572
     0.31682
    -0.43763
    -0.27490
    -0.43393
     0.93443
     2.82794
     3.71923
     4.23698
     3.35310
     3.24215
     3.38638
     1.73695
     1.67778
     2.50619
     3.91893
     4.39971
     3.33461
     2.34717
     1.50027
     0.77910
     0.19478
    -0.05671
    -0.53378
    -0.95539
    -1.25495
    -1.51382
    -1.62477
    -1.65806
    -1.65066
    -1.51382
    -1.25495
    -0.96278
    -0.80376
    -0.60035
    -0.42653
    -0.28230
    -0.08999
    -0.01233
     0.00986
     0.12821
     0.13560
     0.13930
     0.06534
     0.12451
     0.16889
     0.21327
     0.19108
     0.11341
     0.19108
     0.18738
     0.06904
     0.09862
     0.04315
     0.03945
     0.02466
    -0.06780
    -0.14177
    -0.21573
    -0.27121
    -0.33777
    -0.27860
    -0.29340
    -0.40804
    -0.50789
    -0.39695
    -0.41544
    -0.44502
    -0.51529
    -0.58556
    -0.49680
    -0.44502
    -0.48940
    -0.47461
    -0.47091
    -0.48571
    -0.50050
    -0.43393
    -0.38585
    -0.32298
    -0.43763
    -0.41544
    -0.35996
    -0.35627
    -0.38585
    -0.41174
    -0.37476
    -0.37846
    -0.32298
    -0.28600
    -0.33408
    -0.35627
    -0.39325
    -0.47461
    -0.30079
    -0.35627
    -0.40065
    -0.38955
    -0.50050
    -0.37106
    -0.42653
    -0.43023
    -0.45242
    -0.48571
    -0.45242
    -0.41544
    -0.43763
    -0.43763
    -0.39325
    -0.44502
    -0.36366
    -0.31558
    -0.31558
    -0.30449
    -0.26751
    -0.36366
    -0.22683
    -0.30449
    -0.21203
    -0.15656
    -0.20464
    -0.16765
    -0.21203
    -0.16026
    -0.13437
    -0.16765
    -0.10478
    -0.12697
    -0.01603
    -0.11958
    -0.08999
    -0.08259
    -0.04561
    -0.03821
    -0.02342
    -0.06040
    -0.06780
    -0.11588
    -0.16396
    -0.22313
    -0.31558
    -0.42283
    -0.46352
    -0.47091
    -0.56337
    -0.53378
    -0.55967
    -0.53008
    -0.60775
    -0.53748
    -0.62624
    -0.56707
    -0.55967
    -0.26381
     0.03205
     0.24285
     0.43516
     0.58679
     1.05647
     1.79982
     1.62601
     1.15263
     1.01209
     1.44109
     1.45958
     1.44849
     1.87749
     1.14153
     0.74952
     1.16002
     0.55721
     0.66815
     1.17852
    -0.24532
    -0.39695
     1.98844
     1.98104
     2.02542
     0.35010
     0.26135
    -0.24532
    -0.60775
     1.16742
     1.49287
     1.56683
     1.12304
     0.78280
     0.41667
     0.09122
    -0.15656
    -0.45242
    -0.54488
    -0.64473
    -0.61884
    -0.75568
    -0.73349
    -0.74458
    -0.71130
    -0.72979
    -0.72979
    -0.68911
    -0.64843
    -0.60035
    -0.69651
    -0.62624
    -0.60035
    -0.54858
    -0.59295
    -0.56337
    -0.56337
    -0.54858
    -0.47831
    -0.43763
    -0.48571
    -0.40065
    -0.42283
    -0.29340
    -0.26011
    -0.18984
    -0.16396
    -0.17505
    -0.17135
    -0.19724
    -0.19354
    -0.06410
    -0.06040
    -0.03452
    -0.00863
    -0.02712
     0.01726
    -0.06040
    -0.01233
    -0.00863
    -0.08629
    -0.05301
    -0.06040
    -0.06040
    -0.07890
    -0.04931
    -0.14177
     0.02835
    -0.02712
     0.02466
    -0.08259
    -0.05671
    -0.07520
     0.00247
    -0.06410
    -0.03082
    -0.03821
    -0.01233
     0.02835
     0.02466
     0.05794
     0.01356
    -0.12327
    -0.05301
    -0.05301
    -0.04561
    -0.07890
    -0.07890
    -0.07890
    -0.11588
    -0.17505
    -0.11588
    -0.18615
    -0.11958
    -0.23792
    -0.23422
    -0.22313
    -0.22313
    -0.21943
    -0.28970
    -0.26751
    -0.30079
    -0.24902
    -0.34517
    -0.33777
    -0.34887
    -0.43393
    -0.38585
    -0.40434
    -0.37106
    -0.33777
    -0.37476
    -0.32298
    -0.26751
    -0.19354
    -0.12327
    -0.50420
    -1.23645
    -0.91101
    -0.41174
    -0.43763
    -0.44872
    -0.54858
    -0.79636
    -0.99237
    -0.77787
    -0.08259
     0.01726
    -0.37476
    -0.81485
    -1.01086
    -0.85923
    -0.52269
    -0.36366
    -0.60775
    -0.75568
    -0.71130
    -0.19354
     0.05424
    -0.08629
    -0.31558
    -0.39325
    -0.53008
     0.01356
     0.94183
     1.51136
     1.85530
     1.89968
     2.16226
     2.32868
     1.95885
     1.44479
     2.11418
     2.32128
     2.89821
     3.19037
     3.12011
     2.81685
     2.01802
     1.61491
     1.78133
     1.89598
     1.61861
     1.17112
     0.95292
     1.13783
     1.30056
     1.00100
     1.03058
     0.93073
     0.76431
     0.58309
     0.46105
     0.31682
     0.21327
    -0.02712
    -0.35996
    -0.77047
    -1.07743
    -1.02935
    -1.35850
    -1.56930
    -0.24532
     0.76431
     1.07866
     0.16889
    -1.05524
    -1.52862
    -1.07373
    -0.55967
     0.09122
     0.45735
     0.51653
     0.40558
     0.16149
     0.10232
    -0.10478
    -0.19354
    -0.28970
    -0.53008
    -0.53748
    -0.61145
    -0.54488
    -0.55597
    -0.54118
    -0.48201
    -0.50050
    -0.29340
    -0.17135
    -0.29340
    -0.27490
    -0.27490
    -0.26011
    -0.16765
    -0.11218
    -0.23052
    -0.22683
    -0.21943
    -0.21203
    -0.18615
    -0.19724
    -0.22313
    -0.17505
    -0.24162
    -0.23052
    -0.19354
    -0.19724
    -0.18245
    -0.15286
    -0.20094
    -0.12697
    -0.11958
    -0.16765
    -0.09739
    -0.17505
    -0.16026
    -0.26011
    -0.19354
    -0.23422
    -0.11958
    -0.18984
    -0.23052
    -0.40065
    -0.30449
    -0.20834
    -0.23792
    -0.23422
    -0.23792
    -0.29340
    -0.23422
    -0.25271
    -0.17505
    -0.11218
    -0.21203
    -0.25271
    -0.13067
    -0.10478
    -0.04191
    -0.01972
    -0.11588
    -0.01603
    -0.12327
    -0.00863
     0.03205
    -0.05671
    -0.08629
     0.00986
     0.07273
     0.00616
    -0.01603
    -0.03082
     0.09862
     0.18738
     0.46845
     0.54611
     0.51283
     0.29093
    -0.10478
    -0.16765
    -0.06410
    -0.21203
    -0.49310
    -0.78157
    -1.21426
    -1.31412
    -1.01456
    -0.61884
     0.03205
    -2.91177
    -4.66845
    -3.59965
    -2.46798
    -0.31189
     0.54981
     0.33531
     0.83458
     0.12081
    -0.06040
     1.36343
     2.52838
     2.72809
     2.50989
     2.85013
     3.58609
     3.95592
     4.18891
     2.45072
     2.62824
     3.25694
     2.91670
     1.84420
     1.52615
     0.98621
     0.84197
     1.00470
     0.43147
     0.09492
     0.03945
     0.08383
     0.19478
     0.15040
    -0.13807
    -0.24902
    -0.29340
    -0.35996
    -0.37846
    -0.42283
    -0.47091
    -0.49310
    -0.54118
    -0.61884
    -0.66692
    -0.55597
    -0.64843
    -0.67432
    -0.62254
    -0.53378
    -0.43023
    -0.33038
    -0.26011
    -0.30819
    -0.30449
    -0.34147
    -0.29340
    -0.21203
    -0.26751
    -0.27860
    -0.39695
    -0.27490
    -0.26381
    -0.26381
    -0.27860
    -0.31189
    -0.31928
    -0.19354
    -0.21203
    -0.18245
    -0.22313
    -0.17875
    -0.21573
    -0.11958
    -0.05671
    -0.11218
    -0.15286
    -0.18615
    -0.08259
    -0.09369
    -0.14177
    -0.11218
    -0.06410
    -0.03082
    -0.02342
    -0.03452
    -0.09369
    -0.04931
    -0.13067
    -0.00123
     0.00986
    -0.05301
    -0.01233
     0.00616
     0.12821
     0.08383
     0.07273
     0.05794
     0.15040
     0.20957
     0.23916
     0.21327
     0.25395
     0.28723
     0.22806
     0.26135
     0.36859
     0.34641
     0.37969
     0.37969
     0.33161
     0.32422
     0.21697
     0.16519
     0.17998
     0.18738
     0.16149
     0.06164
     0.03945
    -0.00863
    -0.03082
    -0.09369
    -0.07150
    -0.11218
    -0.22683
    -0.17505
    -0.21573
    -0.19354
    -0.31558
    -0.40065
    -0.41174
    -0.41174
    -0.48571
    -0.54858
    -0.63364
    -0.87033
    -1.13290
    -1.47314
    -1.53232
    -1.48054
    -1.29563
    -0.88512
    -0.85553
    -0.45982
    -0.26751
    -0.23422
     0.05054
     0.19478
     0.25395
     0.31682
     0.77540
     1.00100
     0.94922
     0.76061
     0.62747
     0.44626
     0.41667
     0.19108
    -0.13807
    -0.51899
    -1.00346
    -1.12551
    -1.46575
    -1.74681
    -1.82818
    -1.54341
    -1.46575
    -1.51752
    -1.62477
    -1.16619
    -0.40434
    -0.08259
     0.36120
     0.66446
     0.62378
     1.35603
     1.77764
     2.75028
     2.97957
     2.59865
     2.36196
     2.62824
     2.70960
     2.62454
     2.87972
     3.04244
     2.82425
     2.06610
     1.58163
     1.22289
     1.05647
     1.08606
     0.86416
     0.47215
     0.32052
     0.16149
     0.39818
    -0.32298
    -1.35480
    -1.79119
    -1.73202
    -0.88142
    -0.37476
    -0.41544
    -0.72979
    -1.11071
    -1.34740
    -1.47684
    -1.45835
    -1.39178
    -1.17728
    -0.99237
    -0.81115
    -0.76677
    -0.69281
    -0.60405
    -0.60405
    -0.53748
    -0.51899
    -0.47831
    -0.42653
    -0.43393
    -0.47091
    -0.47831
    -0.39325
    -0.32668
    -0.26381
    -0.31558
    -0.26381
    -0.28600
    -0.17505
    -0.23792
    -0.16765
    -0.19354
    -0.24902
    -0.20834
    -0.09369
    -0.10109
    -0.07150
    -0.07890
    -0.17505
    -0.05671
    -0.10109
    -0.04191
    -0.03452
    -0.01233
     0.00616
     0.01726
     0.04685
     0.06534
     0.07273
     0.00247
     0.12451
     0.11341
     0.10232
     0.16149
     0.08013
     0.09862
     0.04315
     0.09862
     0.12821
     0.15410
     0.12081
     0.13191
     0.10602
     0.12451
     0.09492
     0.11341
     0.08753
     0.10972
     0.06904
     0.09492
     0.18368
     0.15410
     0.15040
     0.14300
     0.10602
     0.20587
     0.22436
     0.18738
     0.22436
     0.25765
     0.22436
     0.27244
     0.29463
     0.29093
     0.32791
     0.32791
     0.39818
     0.33901
     0.31312
     0.35010
     0.32791
     0.30942
     0.35010
     0.32791
     0.36120
     0.25025
     0.23916
     0.11711
     0.16889
     0.23916
     0.41667
     0.39448
     0.32052
     0.22436
    -0.07520
     1.65189
     4.54764
     0.13930
     0.56830
     0.35750
     0.40558
     1.28577
     2.20294
     2.10678
     1.74065
     1.65929
     1.86639
     1.18961
     0.44626
     0.81609
     0.71623
     0.67925
     1.27467
     1.79243
     1.07127
     0.26135
     0.00986
     0.31312
     0.22066
    -0.31928
     0.44626
     0.84937
     0.66076
     0.54611
     0.20217
    -0.19724
    -0.50789
    -0.50789
    -0.41914
    -0.30819
    -0.15286
    -0.10109
    -0.11958
    -0.32668
    -0.38585
    -0.47831
    -0.47461
    -0.59665
    -0.45612
    -0.50420
    -0.50050
    -0.45612
    -0.46352
    -0.48940
    -0.55597
    -0.49310
    -0.42653
    -0.33777
    -0.27860
    -0.42653
    -0.35627
    -0.38215
    -0.33777
    -0.36736
    -0.27121
    -0.24162
    -0.24162
    -0.29709
    -0.23422
    -0.26381
    -0.27860
    -0.30079
    -0.34887
    -0.35627
    -0.34887
    -0.29340
    -0.30079
    -0.33038
    -0.41174
    -0.44872
    -0.35996
    -0.33408
    -0.44133
    -0.36366
    -0.40434
    -0.34517
    -0.39325
    -0.35257
    -0.41544
    -0.33777
    -0.31189
    -0.28970
    -0.30449
    -0.31928
    -0.26381
    -0.29340
    -0.25641
    -0.23792
    -0.20094
    -0.21203
    -0.16765
    -0.15656
    -0.13067
    -0.17875
    -0.18615
    -0.20094
    -0.10109
    -0.18245
    -0.19354
    -0.13807
    -0.18984
    -0.15286
    -0.17135
    -0.18615
    -0.10109
    -0.16026
    -0.18615
    -0.15656
    -0.18615
    -0.19724
    -0.19724
    -0.18615
    -0.13437
    -0.09739
    -0.14177
    -0.09739
    -0.16026
    -0.07150
    -0.09739
    -0.04561
     0.00247
    -0.09739
     0.01356
    -0.03082
     0.05424
     0.02835
    -0.03082
    -0.12697
    -0.04191
    -0.02712
    -0.00863
    -0.10848
    -0.23052
    -0.34517
    -0.38585
    -0.35996
    -0.28230
    -0.42283
    -0.55967
    -0.46352
    -0.49680
    -0.42653
    -0.26011
    -0.07150
    -0.05301
     0.12451
     0.33531
     0.47215
     0.35010
    -0.01603
     0.43147
     0.83088
     0.52392
     0.38709
     0.64227
     1.40411
     1.98844
     1.65929
     0.70884
     0.75321
     1.19331
     1.32275
     1.36343
     1.40411
     1.33754
     1.14153
     0.72363
     0.71253
    -0.06780
    -0.75568
    -0.08629
     0.28353
     0.05054
    -0.31928
    -0.40804
    -0.54118
    -0.79266
    -0.79266
    -0.38215
    -0.21573
     0.19847
     0.72363
     0.76431
    -0.19724
    -1.90584
    -2.68987
    -1.52492
    -0.24162
    -0.17135
    -0.18984
     0.23546
    -0.35257
    -1.38069
    -1.66915
    -1.46205
    -1.38069
    -1.29932
    -0.84074
    -0.39695
    -0.32668
    -0.18245
     0.01726
     0.27984
     0.37229
     0.15040
     0.09492
    -0.09369
    -0.22313
    -0.31189
    -0.46721
    -0.41914
    -0.26751
    -0.31558
    -0.28600
    -0.33408
    -0.35996
    -0.34517
    -0.22683
    -0.15656
    -0.17135
    -0.14916
    -0.09369
    -0.05671
    -0.18245
    -0.17875
    -0.12327
    -0.07150
     0.00247
    -0.02712
     0.03575
     0.00247
     0.05424
     0.02835
     0.00616
     0.05424
     0.07643
     0.08013
     0.04685
     0.14300
     0.07273
     0.15779
     0.10232
     0.08013
     0.16519
     0.20957
     0.16889
     0.15040
     0.12081
     0.15410
     0.20587
     0.19847
     0.19478
     0.20587
     0.19847
     0.26874
     0.25395
     0.17628
     0.12821
     0.14300
     0.20587
     0.28723
     0.23176
     0.17259
     0.20957
     0.14300
     0.20587
     0.28723
     0.26135
     0.22806
     0.20587
     0.27614
     0.31682
     0.24285
     0.18738
     0.19478
     0.21327
     0.26874
     0.26874
     0.18368
     0.10602
     0.06534
     0.17628
     0.21697
     0.31312
     0.26135
     0.11711
     0.19108
     0.14300
    -0.01972
    -0.06780
     0.10602
     0.25395
     0.67555
     0.98251
     0.83088
     1.12674
     1.44109
     2.04391
     3.15339
     3.53061
     2.70590
     1.92187
     1.54095
     2.02912
     3.13120
     2.70960
     1.61861
     1.64080
     1.52245
     0.37229
    -0.28230
    -0.77417
    -0.47461
    -0.82964
    -1.42137
    -1.40288
    -1.35480
    -1.22906
    -1.21057
    -0.98127
    -1.24015
    -1.35850
    -0.77047
    -0.02342
     0.21697
     0.36120
     0.39818
     0.41297
     0.32422
     0.35010
     0.23916
     0.19108
     0.22806
     0.14300
     0.01726
    -0.03082
    -0.08629
    -0.14177
    -0.24902
    -0.41174
    -0.56337
    -0.54858
    -0.54118
    -0.67062
    -0.61145
    -0.78526
    -0.89251
    -0.77787
    -0.84074
    -0.97757
    -0.91101
    -0.87772
    -0.87772
    -0.86293
    -0.74089
    -0.84074
    -0.81115
    -0.72239
    -0.82225
    -0.92580
    -1.17358
    -1.28083
    -1.24015
    -0.73349
    -0.06410
     0.27614
     0.78280
     0.74582
     0.24285
     0.15410
     0.38709
     0.19478
     0.68665
     0.86786
     0.76431
     0.70514
     0.55721
     0.67925
     0.44996
     0.12821
    -0.15656
    -0.58186
    -0.88512
    -1.09592
    -1.20687
    -1.24385
    -1.29193
    -1.31042
    -1.22166
    -1.29563
    -1.23645
    -1.09222
    -1.05154
    -1.03675
    -1.05894
    -1.06264
    -0.84074
    -0.88512
    -0.83334
    -0.78526
    -0.72609
    -0.72979
    -0.70390
    -0.61145
    -0.61884
    -0.64473
    -0.54118
    -0.53008
    -0.55597
    -0.51159
    -0.46352
    -0.52639
    -0.36366
    -0.30449
    -0.22313
    -0.26751
    -0.27490
    -0.26011
    -0.32298
    -0.30079
    -0.29340
    -0.20464
    -0.21943
    -0.22683
    -0.17135
    -0.23422
    -0.27121
    -0.32298
    -0.24532
    -0.19724
    -0.20094
    -0.18984
    -0.20094
    -0.07890
    -0.06040
    -0.01603
     0.06164
     0.08753
     0.14300
     0.25765
     0.28723
     0.34641
     0.32422
     0.35750
     0.29463
     0.45735
     0.40928
     0.32052
     0.17628
     0.24285
     0.22066
     0.40558
     0.59419
     0.58309
     0.86046
     1.04908
     1.24139
     1.04538
     0.87896
     1.51876
     1.47068
     0.88265
     0.89375
     0.91964
     1.64080
     1.78133
     2.14746
     2.56167
     2.35826
     1.88488
     2.13267
     1.91077
     0.95292
     0.51283
     0.17628
     0.15779
     1.15633
     1.02689
     1.14153
     0.44996
    -0.10109
    -0.30079
    -0.80745
    -1.25125
    -2.25348
    -1.70983
    -1.07743
    -0.32668
     0.47215
     0.36490
     0.18738
    -0.20464
    -0.36736
    -0.17135
     0.31682
     0.81239
     1.13783
     1.12304
     0.92334
     0.76061
     0.66446
     0.58309
     0.46105
     0.29463
     0.20587
     0.03575
    -0.10478
    -0.21573
    -0.27860
    -0.37476
    -0.38955
    -0.36736
    -0.41544
    -0.40065
    -0.37846
    -0.34887
    -0.32668
    -0.24162
    -0.28230
    -0.23422
    -0.16026
    -0.20834
    -0.23792
    -0.19354
    -0.18984
    -0.28230
    -0.20464
    -0.16026
    -0.23052
    -0.13807
    -0.16765
    -0.18984
    -0.20464
    -0.17505
    -0.26381
    -0.14916
    -0.17875
    -0.19354
    -0.14546
    -0.20464
    -0.17505
    -0.19724
    -0.17875
    -0.18245
    -0.14546
    -0.17875
    -0.16765
    -0.18615
    -0.22683
    -0.19724
    -0.20094
    -0.23422
    -0.10478
    -0.18984
    -0.23422
    -0.18615
    -0.18615
    -0.16396
    -0.22313
    -0.16396
    -0.23422
    -0.18984
    -0.17505
    -0.20834
    -0.17875
    -0.24162
    -0.22313
    -0.18245
    -0.12327
    -0.10848
    -0.14177
    -0.17135
    -0.14546
    -0.12327
    -0.17875
    -0.16396
    -0.07150
    -0.11958
    -0.10109
    -0.05301
    -0.07150
    -0.16026
    -0.08999
    -0.11958
    -0.07150
    -0.10109
    -0.06780
    -0.09369
    -0.11958
    -0.07150
    -0.08259
    -0.07520
    -0.07520
    -0.08629
    -0.11218
    -0.12327
    -0.04561
     0.01356
     0.00247
    -0.02342
     0.04685
     0.04315
     0.20217
     0.26874
     0.18368
     0.42037
     0.54981
     0.57570
     0.57200
     0.94183
     1.66669
     2.62454
     2.15856
     2.42483
     3.94852
     6.33390
     5.01732
     1.93666
    -1.49903
    -1.05154
     1.68148
     3.77840
     3.61198
     3.46035
     2.10678
     1.14893
     0.22066
    -0.60405
    -1.35850
    -2.09075
    -2.85630
    -2.84520
    -1.83557
    -1.41767
    -1.58039
    -2.04268
    -2.33854
    -2.69357
    -2.81931
    -2.87849
    -2.66399
    -2.37552
    -2.06487
    -1.99830
    -1.79489
    -1.51382
    -1.31782
    -0.90731
    -0.50789
    -0.11588
     0.13560
     0.22436
     0.26874
     0.33161
     0.40188
     0.46105
     0.54981
     0.60159
     0.43886
     0.36120
    -0.06410
     0.08753
     0.25765
     0.31312
     0.16519
     0.18368
     0.16889
     0.15040
     0.05054
     0.08013
     0.11341
     0.01726
     0.00247
     0.08013
     0.14300
    -0.03452
     0.00616
     0.10232
     0.11341
     0.02835
    -0.02712
    -0.02712
     0.03945
     0.04685
     0.02096
    -0.02712
    -0.01972
    -0.01233
    -0.00123
     0.02466
     0.03205
    -0.10848
    -0.15286
    -0.13437
    -0.10109
    -0.13437
    -0.16026
    -0.13437
    -0.13807
    -0.12697
    -0.12327
    -0.29340
    -0.18984
    -0.22683
    -0.16396
    -0.16396
    -0.05301
    -0.07150
    -0.05301
    -0.01233
     0.08013
     0.02466
     0.01356
    -0.01603
     0.05794
     0.13930
     0.12821
     0.12081
     0.02096
     0.09122
     0.04685
     0.06904
     0.13930
     0.11711
     0.04315
     0.10232
     0.09862
     0.02466
     0.05424
     0.04315
     0.05794
     0.05424
     0.08383
     0.07273
     0.07273
    -0.03821
     0.03575
    -0.04931
     0.02835
     0.06534
    -0.05671
    -0.08259
    -0.04561
    -0.00493
    -0.06040
    -0.05301
    -0.09739
    -0.10109
    -0.02342
    -0.07520
    -0.05301
    -0.08259
    -0.06410
    -0.07150
    -0.04931
     0.00616
    -0.05301
    -0.12697
    -0.03821
    -0.01233
    -0.04561
    -0.02342
     0.00986
    -0.02342
     0.08383
     0.05794
     0.03575
     0.02466
     0.08383
    -0.00493
     0.08753
     0.13191
     0.12821
     0.08753
     0.13191
     0.13930
     0.18368
     0.19108
     0.17628
     0.19847
     0.32422
     0.35380
     0.19847
     0.17259
     0.17259
     0.17628
     0.08753
    -0.10848
     0.36859
     1.07496
     1.64450
     1.54464
     1.36713
     2.36936
     2.82794
     0.62378
     0.05794
     0.76431
     1.72956
     3.74881
     4.41080
     5.48700
     3.70813
     1.80352
     0.81978
     1.35973
     1.62970
     0.36859
     0.83088
     1.82571
     1.34864
     0.54241
     0.22436
    -0.48940
    -1.95022
    -1.87256
    -1.39548
    -1.59519
    -0.93320
    -0.43023
    -0.57816
    -0.95169
    -1.67655
    -1.63587
    -1.08852
    -0.81855
    -0.80745
    -0.54858
    -0.48201
    -0.36736
    -0.48201
    -0.71130
    -0.94429
    -1.04414
    -1.09962
    -0.97388
    -0.87402
    -0.92210
    -0.78896
    -0.79636
    -0.65583
    -0.54488
    -0.47091
    -0.49680
    -0.37846
    -0.31189
    -0.28230
    -0.21943
    -0.24162
    -0.19354
    -0.16765
    -0.14916
    -0.12697
    -0.03821
    -0.12697
    -0.07150
    -0.03452
    -0.01972
     0.00616
    -0.02712
    -0.02342
     0.03205
    -0.03082
     0.03945
     0.00616
     0.00247
    -0.00123
    -0.07890
     0.02835
     0.03205
     0.02466
    -0.01603
    -0.04191
     0.04315
    -0.04931
    -0.05671
    -0.06780
    -0.05301
    -0.10478
     0.00247
     0.06904
    -0.01972
     0.00986
    -0.01233
    -0.06780
     0.08753
     0.00986
     0.08013
     0.06164
     0.06164
     0.05054
     0.01726
     0.11341
     0.12081
     0.09492
     0.12451
     0.11711
     0.06164
     0.05794
     0.10602
     0.04685
     0.03575
     0.08013
     0.01726
     0.08383
     0.04315
     0.03205
    -0.03082
     0.04685
     0.02466
     0.05054
     0.07273
     0.01726
    -0.01233
     0.02466
     0.03945
     0.00986
    -0.03821
     0.11711
     0.02835
     0.02096
     0.01356
     0.00247
     0.02096
    -0.05671
     0.06534
     0.05424
    -0.01603
    -0.01233
     0.02835
     0.02835
     0.00986
    -0.01233
    -0.05671
     0.02466
    -0.06410
    -0.09739
    -0.03082
     0.02835
    -0.07520
    -0.01972
    -0.05671
    -0.03082
    -0.02712
    -0.02342
    -0.02712
    -0.06780
    -0.04931
    -0.09369
    -0.11588
    -0.01603
    -0.03452
    -0.04931
     0.02096
    -0.06040
    -0.06780
    -0.08999
    -0.00493
    -0.08629
    -0.04191
    -0.03082
    -0.07890
    -0.11588
    -0.01972
    -0.00493
    -0.06780
    -0.08999
    -0.12327
    -0.18984
    -0.06410
    -0.06780
    -0.05671
     0.22436
     0.46845
     1.31165
     1.37083
     1.33384
     2.10308
     2.18444
     1.72216
     3.03505
     2.64303
     2.75768
     4.11494
     4.83610
     6.64086
     5.01732
     3.00916
     2.93150
     1.62231
     1.06387
     0.39448
     0.50543
     1.14893
     1.01579
    -0.59295
    -1.80599
    -2.26827
    -2.73795
    -3.22242
    -3.54787
    -4.23575
    -4.27273
    -3.94359
    -2.97834
    -1.92433
    -1.76161
    -1.76900
    -1.69504
    -1.67655
    -1.47684
    -1.17728
    -0.86663
    -0.68911
    -0.53008
    -0.31928
    -0.22313
    -0.26011
    -0.12327
    -0.20094
    -0.18984
    -0.21573
    -0.25641
    -0.21573
    -0.19354
    -0.23792
    -0.20094
    -0.23422
    -0.24532
    -0.15286
    -0.24532
    -0.10109
    -0.10109
    -0.09369
    -0.06410
    -0.03821
    -0.06040
    -0.07520
    -0.13437
    -0.02342
    -0.04561
     0.02466
     0.02096
    -0.06410
    -0.01233
    -0.04191
    -0.03452
    -0.08629
    -0.02342
    -0.05301
     0.01726
    -0.08259
    -0.04191
    -0.05671
    -0.07150
    -0.11588
    -0.03821
    -0.02712
    -0.01603
     0.00986
    -0.06040
    -0.04561
    -0.03821
    -0.05301
    -0.00863
    -0.01233
    -0.03821
    -0.07520
     0.02096
     0.02466
    -0.01603
     0.04685
     0.05054
     0.08383
     0.03205
     0.07643
     0.08753
     0.03205
     0.08383
     0.10602
     0.09122
     0.08753
     0.06164
     0.06904
     0.15410
     0.04685
    -0.01972
    -0.06040
    -0.03082
    -0.01233
    -0.01972
    -0.12327
    -0.06410
    -0.17505
    -0.06410
    -0.09369
    -0.11958
    -0.09739
    -0.15656
    -0.09369
    -0.06780
    -0.03082
    -0.16026
    -0.10478
    -0.04931
    -0.05301
    -0.01972
    -0.02342
    -0.04561
    -0.14177
    -0.02342
    -0.05671
    -0.03821
    -0.03821
    -0.10478
    -0.06040
    -0.07890
    -0.04561
    -0.17875
    -0.16026
    -0.13807
    -0.23422
    -0.21573
    -0.22683
    -0.36366
    -0.43023
    -0.47461
    -0.41174
    -0.54488
    -0.55227
    -0.67062
    -0.61884
    -0.61514
    -0.50420
    -0.51529
    -0.68171
    -0.55597
    -0.05301
     0.11341
     0.57570
     0.95292
     1.76654
     4.54764
     5.09128
     1.03058
     0.62008
     3.00546
     4.38861
     4.27397
     3.92633
     2.93150
     2.14376
     2.35826
     1.97734
     2.02912
     1.03058
    -0.67062
    -1.03305
    -0.64473
    -0.36366
    -0.74458
    -0.89991
    -0.73719
    -0.89251
    -1.31782
    -1.25125
    -1.04784
    -0.41174
     0.00986
     0.21327
     0.84567
     1.08236
     1.20440
     1.18221
     0.44626
    -0.23792
    -0.87402
    -1.05524
    -0.45242
    -0.20094
    -0.21573
    -0.58556
    -0.86293
    -1.20687
    -1.50273
    -1.66915
    -1.59519
    -1.55081
    -1.39918
    -1.37329
    -1.28453
    -1.10701
    -0.91101
    -0.66322
    -0.75198
    -0.69281
    -0.65952
    -0.60405
    -0.45612
    -0.37106
    -0.38585
    -0.33777
    -0.35627
    -0.31928
    -0.30449
    -0.24902
    -0.30449
    -0.30079
    -0.24162
    -0.17875
    -0.05301
    -0.03452
    -0.15286
    -0.17505
    -0.07520
    -0.12697
    -0.13437
    -0.08999
    -0.15286
    -0.07150
    -0.10109
    -0.07520
    -0.18245
    -0.12327
    -0.25641
    -0.34887
    -0.31189
    -0.27860
    -0.29709
    -0.28600
    -0.25641
    -0.19354
    -0.21943
    -0.31189
    -0.26751
    -0.22683
    -0.16765
    -0.09369
    -0.11588
    -0.11588
    -0.07150
    -0.12697
    -0.03452
    -0.01972
    -0.04931
    -0.04561
     0.00986
     0.02096
     0.01356
     0.00616
    -0.00123
    -0.03452
    -0.03821
     0.02835
     0.01726
     0.02096
    -0.10478
    -0.03821
    -0.06410
    -0.00493
    -0.00123
    -0.09739
    -0.03082
    -0.10848
    -0.03082
    -0.11218
    -0.12327
    -0.10109
    -0.13807
    -0.04931
     0.02466
    -0.10109
    -0.03082
    -0.15656
    -0.07520
    -0.06780
    -0.01972
    -0.01972
    -0.04931
     0.00247
    -0.01603
    -0.03082
    -0.02712
    -0.06780
    -0.03452
     0.01356
    -0.01233
     0.03575
    -0.05671
    -0.01603
    -0.03082
    -0.05671
     0.08013
     0.03575
    -0.09739
    -0.03821
    -0.03821
    -0.00863
    -0.06410
    -0.07150
    -0.11588
    -0.12327
    -0.10478
    -0.10109
    -0.18245
    -0.20464
    -0.22683
    -0.26751
    -0.03821
     0.00247
     0.22436
     0.43516
     0.93443
     1.48177
     1.98104
     1.62970
     1.98104
     3.94112
     4.55504
     3.92263
     2.76137
     2.31019
     2.82425
     4.08166
     3.87086
     4.17781
     3.65636
     2.74288
     1.50766
     0.46105
     0.74952
    -0.07150
    -1.20687
    -1.21057
    -0.78896
    -0.60775
    -0.50050
    -0.85923
    -1.50273
    -2.19800
    -2.60481
    -2.47168
    -2.15362
    -0.99607
    -0.78896
    -0.94799
    -0.98127
    -1.08482
    -1.21426
    -1.20317
    -1.13290
    -1.08852
    -1.01456
    -0.98867
    -0.93320
    -0.82964
    -0.79636
    -0.56707
    -0.56707
    -0.55597
    -0.51899
    -0.45242
    -0.36366
    -0.35627
    -0.34887
    -0.24162
    -0.27860
    -0.21573
    -0.23422
    -0.24902
    -0.28970
    -0.26751
    -0.28600
    -0.13807
    -0.14177
    -0.14177
    -0.17135
    -0.22313
    -0.17505
    -0.17505
    -0.21203
    -0.12697
    -0.14916
    -0.09739
    -0.14916
    -0.12327
    -0.15286
    -0.08259
    -0.12327
    -0.04931
    -0.01972
    -0.06780
     0.00247
    -0.06040
    -0.04561
     0.01726
    -0.07520
     0.06904
     0.03575
     0.08753
     0.07273
     0.05424
    -0.03082
    -0.00123
    -0.02712
    -0.02712
     0.08383
     0.08753
     0.03945
     0.02835
    -0.06780
    -0.06780
    -0.17135
    -0.18615
    -0.11588
    -0.11588
    -0.15656
    -0.27121
    -0.21943
    -0.18615
    -0.29709
    -0.27121
    -0.24162
    -0.18984
    -0.24902
    -0.22683
    -0.22683
    -0.30449
    -0.32298
    -0.28970
    -0.25271
    -0.27490
    -0.12697
    -0.14916
    -0.16396
    -0.08629
    -0.12327
    -0.13067
    -0.04191
     0.00247
     0.02835
     0.02835
     0.02466
     0.08753
     0.09122
     0.10232
     0.08383
     0.09492
     0.14300
     0.08383
     0.04685
     0.14300
     0.02466
    -0.07150
    -0.04561
     0.04315
    -0.03452
    -0.07890
    -0.05301
    -0.13067
    -0.13067
    -0.16396
    -0.14916
    -0.17875
    -0.06410
    -0.11588
    -0.11218
    -0.16396
    -0.02342
    -0.12697
    -0.18245
    -0.14177
    -0.11218
    -0.13067
    -0.13067
    -0.10109
    -0.18984
    -0.13067
    -0.20464
    -0.14546
    -0.18245
    -0.24902
    -0.22683
    -0.30079
    -0.26751
    -0.26751
    -0.29709
    -0.29709
    -0.23422
    -0.29340
    -0.19724
    -0.04191
     0.41667
     1.11934
     2.26581
     3.00176
     2.97218
     3.20887
     3.93373
     3.83757
     4.17042
     3.88195
     2.28800
     0.84937
     0.98621
     2.67631
     3.87086
     3.34200
     1.63710
     1.51136
     0.52392
    -0.68911
    -1.78010
    -2.74535
    -2.69727
    -2.03528
    -1.45465
    -1.15509
    -0.69281
    -0.88512
    -0.88882
    -1.28823
    -1.06264
    -0.62254
    -1.62477
    -1.72463
    -1.24015
    -1.02565
    -1.13660
    -0.84444
    -0.83334
    -0.82964
    -0.94059
    -1.02195
    -1.05894
    -1.11441
    -1.08113
    -1.10701
    -1.09222
    -0.97757
    -0.87033
    -0.78157
    -0.80376
    -0.68541
    -0.58926
    -0.57077
    -0.44502
    -0.43393
    -0.46721
    -0.44872
    -0.41544
    -0.37106
    -0.33777
    -0.32668
    -0.31558
    -0.27121
    -0.24902
    -0.33038
    -0.26011
    -0.33408
    -0.21943
    -0.16396
    -0.12697
    -0.21573
    -0.14177
    -0.19354
    -0.08259
    -0.17505
    -0.07890
     0.03575
    -0.10848
    -0.05671
     0.02466
     0.04315
     0.05054
     0.03575
     0.04685
     0.12821
     0.07273
     0.12081
     0.03945
     0.02466
     0.10232
     0.04315
    -0.02712
     0.06534
    -0.01603
    -0.03821
    -0.01603
     0.02466
    -0.06780
    -0.08259
    -0.11958
    -0.06780
    -0.02712
    -0.08999
    -0.07890
    -0.06040
    -0.10109
    -0.05671
    -0.04191
     0.00986
     0.00986
     0.00616
    -0.00863
     0.07273
     0.09122
    -0.04561
    -0.00123
     0.10232
     0.09492
     0.07273
     0.05424
     0.03575
     0.02096
     0.13191
     0.00616
     0.06534
     0.14670
     0.08753
     0.06534
     0.16519
     0.11711
     0.09862
     0.05424
     0.08753
     0.13191
     0.16149
     0.15779
     0.15040
     0.12821
     0.13191
     0.15040
     0.14300
     0.13560
     0.06534
     0.08753
     0.13560
     0.08753
     0.06904
     0.06534
     0.02835
    -0.04561
     0.11341
     0.04315
    -0.00863
    -0.03821
    -0.11588
    -0.08999
    -0.11958
    -0.11958
    -0.14916
    -0.25271
    -0.27860
    -0.26011
    -0.26751
    -0.28230
    -0.11218
     0.04685
     0.33531
     0.69774
     1.16372
     1.27467
     1.05277
     1.69627
     1.66669
     1.57793
     1.55574
     1.41890
     1.44479
     1.66669
     2.86862
     4.18521
     4.91747
     4.35163
     2.34717
     1.35973
     1.50396
     1.62231
     1.15633
     1.75545
     0.90854
     1.19701
     1.44109
     1.34494
     0.57200
    -1.01086
    -1.01456
    -0.82595
    -1.24755
    -1.87625
    -1.92803
    -1.35850
    -1.22166
    -1.29193
    -1.22536
    -1.19947
    -0.98497
    -0.85183
    -0.52269
    -0.99976
    -1.19207
    -1.30672
    -0.92950
    -0.60775
    -0.70760
    -0.88512
    -0.72239
    -0.75568
    -0.81485
    -0.81485
    -0.84074
    -0.78157
    -0.85553
    -0.87402
    -0.72609
    -0.69651
    -0.70020
    -0.64473
    -0.52269
    -0.45982
    -0.39695
    -0.41914
    -0.39695
    -0.25271
    -0.24162
    -0.16396
    -0.17875
    -0.18984
    -0.13437
    -0.16765
    -0.06410
    -0.11588
    -0.13437
    -0.11218
    -0.12327
    -0.08259
    -0.07520
    -0.14177
    -0.19354
    -0.10848
    -0.19354
    -0.08999
    -0.08629
    -0.15286
    -0.13807
    -0.10478
    -0.13067
    -0.08999
    -0.07890
    -0.11588
    -0.06780
    -0.05671
    -0.04561
    -0.13437
    -0.04931
    -0.03452
     0.03575
     0.03205
    -0.00493
    -0.10848
    -0.04191
    -0.06040
     0.00247
     0.03945
    -0.02712
    -0.01972
    -0.02712
    -0.02712
     0.00986
    -0.05301
    -0.05301
     0.02466
    -0.06410
     0.01726
    -0.03821
    -0.06410
    -0.09739
    -0.10478
    -0.06040
     0.04315
     0.07643
    -0.01972
    -0.06040
    -0.02342
     0.06534
     0.05424
     0.02096
     0.00986
     0.09492
     0.13560
     0.12451
     0.10232
     0.16889
     0.12451
     0.12451
     0.26504
     0.22066
     0.26135
     0.14670
     0.18368
     0.25765
     0.26135
     0.22066
     0.22436
     0.19478
     0.20217
     0.23176
     0.17628
     0.14300
     0.09122
     0.15779
     0.10232
     0.17628
     0.09122
     0.04315
     0.08753
     0.10602
     0.05054
     0.04315
     0.02835
    -0.02712
     0.05424
     0.00986
     0.06534
     0.10232
     0.04685
     0.00616
     0.04315
     0.15779
     0.15779
     0.03205
     0.02835
     0.08753
     0.12451
     0.39448
     0.80499
     0.91594
     0.84567
     1.47808
     1.85530
     1.67408
     0.94552
     0.76801
     0.22066
     0.87156
     1.93296
     1.74065
     2.42113
     3.67855
     3.06093
     2.18444
     1.42630
     2.35087
     1.38192
     1.24878
     1.08236
     0.64966
     1.11934
     0.74212
     0.56090
    -0.34517
    -0.79636
    -0.97388
    -1.62477
    -1.98720
    -2.18691
    -1.96131
    -1.57300
    -1.72463
    -1.78010
    -1.89475
    -1.76531
    -1.51013
    -1.41397
    -0.98497
    -0.62994
    -0.06780
     0.14300
     0.10972
     0.00986
    -0.03082
    -0.06780
    -0.09739
    -0.06780
     0.00247
     0.05424
     0.13191
     0.13560
     0.20217
     0.28353
     0.19108
     0.17998
     0.21327
     0.33161
     0.29093
     0.23916
     0.29463
     0.30572
     0.37969
     0.24285
     0.23546
     0.27984
     0.29093
     0.29093
     0.33901
     0.21697
     0.20957
     0.18738
     0.17259
     0.20957
     0.12451
     0.10972
     0.08383
     0.11341
     0.10972
     0.04315
     0.11711
     0.08013
     0.16889
     0.12821
     0.23546
     0.30203
     0.31682
     0.30572
     0.29463
     0.28353
     0.32791
     0.37969
     0.37969
     0.38339
     0.40188
     0.35750
     0.30942
     0.46105
     0.45366
     0.42777
     0.29463
     0.17259
     0.17259
     0.16889
     0.16149
     0.06164
     0.07273
     0.12081
     0.04685
    -0.00863
    -0.03821
    -0.09739
    -0.14546
    -0.21943
    -0.14546
    -0.16765
    -0.23422
    -0.17875
    -0.19724
    -0.19354
    -0.20834
    -0.16026
    -0.05671
    -0.04931
    -0.00493
    -0.04561
    -0.02712
     0.02835
     0.02466
    -0.02342
     0.01356
     0.09862
     0.14670
     0.13930
     0.06904
     0.07273
     0.14670
     0.09862
     0.05794
     0.12081
     0.15040
     0.12821
     0.03945
     0.14300
     0.10232
     0.12081
    -0.01603
     0.05424
     0.07643
     0.04315
     0.02466
     0.02466
     0.09492
     0.04315
     0.00986
     0.08753
     0.13191
     0.06164
     0.08013
     0.06904
     0.10972
     0.10232
     0.11711
     0.11341
     0.08013
     0.20587
     0.16889
     0.15779
     0.20957
     0.22806
     0.20217
     0.31312
     0.35380
     0.43147
     0.49803
     0.40558
     0.48324
     0.64596
     0.58679
     0.76061
     0.85307
     0.47584
     1.60012
     2.77247
     2.88342
     2.32868
     0.72363
     0.65336
     1.20071
     1.59642
     2.00693
     2.35087
     2.05870
     1.93666
     1.19701
     1.17852
    -0.27860
    -1.94652
    -1.57669
    -1.49533
    -0.99607
    -0.83704
    -0.93320
    -1.02195
    -1.39918
    -1.73942
    -1.73942
    -1.86146
    -2.51605
    -2.71946
    -1.67655
    -0.77417
    -0.59665
    -0.58186
    -0.60405
    -0.80745
    -0.77417
    -0.74458
    -0.81855
    -0.72979
    -0.60775
    -0.55227
    -0.56707
    -0.47831
    -0.35627
    -0.26381
    -0.38585
    -0.31189
    -0.16396
    -0.12327
    -0.14916
    -0.13807
    -0.13437
    -0.08259
    -0.13807
    -0.15286
    -0.08629
    -0.07890
    -0.13067
    -0.08629
    -0.17505
    -0.16765
    -0.14546
    -0.10848
    -0.10109
    -0.17875
    -0.09369
    -0.11218
    -0.14916
    -0.21573
    -0.15656
    -0.20094
    -0.19724
    -0.15656
    -0.22313
    -0.16026
    -0.10478
    -0.08999
    -0.01972
     0.08383
    -0.20094
    -0.13807
    -0.07520
    -0.01972
    -0.05671
     0.08383
     0.07273
     0.04685
     0.09862
     0.12821
     0.10232
     0.08753
     0.06164
     0.17998
     0.05794
     0.19108
     0.16149
     0.18368
     0.27614
     0.25395
     0.19478
     0.15040
     0.21697
     0.22436
     0.15040
     0.20957
     0.15410
     0.11341
     0.17628
     0.20957
     0.14300
     0.09862
    -0.01603
     0.04685
     0.09492
     0.08013
     0.01726
     0.01356
     0.01356
     0.06164
     0.08383
     0.16889
     0.15779
     0.18368
     0.28353
     0.32791
     0.39078
     0.28353
     0.29463
     0.32422
     0.39448
     0.41667
     0.46105
     0.36490
     0.27614
     0.22436
     0.15040
     0.12821
     0.13930
    -0.07890
    -0.00493
     0.06534
    -0.02712
    -0.06040
    -0.04191
    -0.06410
     0.06904
     0.05054
     0.24655
     0.37969
     0.45735
     0.54611
     0.62747
     0.62378
     0.72733
     0.78280
     0.85307
     1.02319
     1.10825
     1.10085
     1.26358
     0.65336
     0.12451
     0.21697
     0.79020
     0.70514
     1.04538
     1.90707
     1.90338
     1.27837
     1.03428
     0.93813
     1.02689
     1.30796
     0.59419
     0.44996
     0.32052
     0.23176
     0.40188
     0.23546
     0.33531
     0.52392
     0.97881
    -0.47831
    -2.95615
    -2.64180
    -1.78010
    -1.44356
    -0.97757
    -0.00493
     0.10602
    -0.07150
    -0.53748
    -1.15139
    -1.25864
    -1.26974
    -0.94429
    -0.73719
    -0.57446
    -0.58556
    -0.50050
    -0.18615
    -0.45242
    -0.37476
    -0.86293
    -1.02195
    -1.20317
    -1.12551
    -0.83334
    -0.51899
    -0.51529
    -0.40434
    -0.35627
    -0.30079
    -0.36736
    -0.27490
    -0.25271
    -0.24162
    -0.22683
    -0.21943
    -0.20834
    -0.27860
    -0.32298
    -0.31558
    -0.26751
    -0.33408
    -0.34147
    -0.32298
    -0.24162
    -0.22683
    -0.28230
    -0.30449
    -0.31189
    -0.37846
    -0.41914
    -0.30449
    -0.33408
    -0.34517
    -0.35627
    -0.33408
    -0.30819
    -0.37846
    -0.32298
    -0.38585
    -0.32668
    -0.32298
    -0.30079
    -0.36736
    -0.36736
    -0.37106
    -0.32298
    -0.24902
    -0.15656
    -0.31189
    -0.24532
    -0.24902
    -0.16026
    -0.28230
    -0.24162
    -0.20464
    -0.11588
    -0.08259
    -0.00493
    -0.04191
    -0.06410
    -0.03452
    -0.03082
     0.02096
     0.09122
     0.06534
     0.04685
     0.00247
     0.12081
     0.09122
     0.09122
     0.04315
     0.03945
     0.10232
     0.13560
     0.08383
     0.08383
     0.01726
     0.03575
     0.05054
     0.13560
     0.09122
     0.09122
     0.05054
     0.10602
     0.08383
     0.01356
    -0.03821
     0.03205
     0.05424
     0.09862
     0.02835
    -0.01972
    -0.00493
    -0.03821
    -0.06040
     0.01726
     0.01726
     0.01726
    -0.01972
    -0.04931
     0.03205
     0.00247
     0.02466
     0.00616
     0.07273
     0.02466
     0.11341
     0.13930
     0.08013
     0.15410
     0.06164
     0.10972
     0.20217
     0.20957
     0.18368
     0.13560
     0.16519
     0.13930
     0.15779
     0.13560
     0.21327
     0.17998
     0.20957
     0.23546
     0.26874
     0.28723
     0.23546
     0.13191
     0.19108
     0.15040
     0.07273
     0.00616
    -0.00863
    -0.00863
    -0.11218
    -0.13437
    -0.09739
    -0.05671
     0.04685
     0.02096
     0.29093
     0.32422
     0.69774
     0.76061
     0.64966
     0.94552
     0.49434
    -0.01603
     0.33901
     0.46845
     0.72733
     2.08829
     3.26064
     3.23475
     3.37529
     1.44479
     0.71993
    -0.34887
    -0.23052
     0.83458
     2.14376
     1.76284
    -0.29340
    -0.00493
    -0.47831
    -1.22166
    -1.73202
    -2.62700
    -3.31858
    -2.65289
    -1.59149
    -1.12551
    -1.42876
    -1.70244
    -1.86886
    -1.82448
    -1.31042
    -0.58186
    -0.16765
     0.20587
     0.39448
     0.66815
     0.74212
     0.78280
     0.69774
     0.70514
     0.53872
     0.49803
     0.39818
     0.24285
     0.22436
     0.16149
     0.00247
     0.00986
    -0.03082
    -0.07890
    -0.10478
    -0.16765
    -0.18615
    -0.27490
    -0.33777
    -0.27490
    -0.36736
    -0.38585
    -0.37846
    -0.35996
    -0.36736
    -0.45612
    -0.50050
    -0.46721
    -0.34517
    -0.44133
    -0.43023
    -0.48571
    -0.43023
    -0.44133
    -0.41544
    -0.43393
    -0.44502
    -0.38585
    -0.39325
    -0.37106
    -0.35627
    -0.33408
    -0.33777
    -0.37476
    -0.20834
    -0.23422
    -0.25641
    -0.26381
    -0.16765
    -0.24902
    -0.11218
    -0.02712
    -0.13437
    -0.02342
    -0.12327
     0.00616
    -0.04931
    -0.02342
    -0.03452
    -0.02342
     0.03575
     0.08383
     0.01356
     0.05054
     0.05794
     0.09492
     0.08383
     0.08753
     0.06904
     0.09122
     0.17998
     0.15779
     0.12451
     0.17998
     0.13560
     0.09122
     0.17628
     0.25025
     0.19108
     0.21697
     0.22436
     0.22806
     0.15040
     0.20587
     0.19108
     0.21697
     0.13560
     0.14670
     0.20217
     0.13930
     0.12451
     0.06534
     0.11711
     0.13191
     0.06904
     0.08383
     0.05794
     0.03205
     0.02466
     0.00247
     0.04685
     0.11711
     0.11711
     0.03575
     0.09492
     0.00986
     0.10972
     0.04315
     0.03945
     0.11341
     0.13930
     0.12821
     0.08383
     0.18738
     0.20217
     0.12821
     0.14300
     0.26135
     0.25395
     0.12081
     0.24655
     0.29463
     0.29093
     0.32052
     0.24655
     0.35750
     0.44996
     0.40928
     0.38339
     0.47954
     0.43886
     0.38709
     0.37969
     0.35010
     0.26504
     0.30203
     0.42037
     0.26504
     0.20957
     0.19478
    -0.01972
     0.03205
     0.06904
     0.11341
     0.34641
     0.60159
     0.35010
     0.27614
     1.23029
     1.73326
     1.41151
     1.14893
     1.79243
     2.29539
     2.64673
     2.82425
     1.25248
     1.55204
     1.42260
     0.88265
     0.37599
     0.82348
     0.22436
    -1.55081
    -1.64326
     1.08976
     1.77394
     0.74212
    -1.02195
    -2.59372
    -2.68617
    -2.17212
    -2.02788
    -1.62107
    -0.74458
    -0.34147
    -0.44502
    -0.51899
    -0.92950
    -1.16619
    -1.43616
    -1.46205
    -1.31042
    -1.25864
    -1.13290
    -0.91840
    -0.67062
    -0.58926
    -0.35627
    -0.29340
    -0.14546
    -0.05671
    -0.02712
    -0.01603
     0.05794
     0.04685
     0.03205
    -0.03821
    -0.01972
    -0.00493
     0.08383
    -0.01603
    -0.02342
    -0.08999
    -0.02712
    -0.13437
    -0.05301
    -0.07150
    -0.16396
    -0.19724
    -0.09369
    -0.11218
    -0.24902
    -0.20094
    -0.10848
    -0.19724
    -0.14177
    -0.22683
    -0.22683
    -0.17875
    -0.18984
    -0.25641
    -0.20834
    -0.17505
    -0.26381
    -0.17505
    -0.18984
    -0.19354
    -0.22313
    -0.16765
    -0.16765
    -0.17505
    -0.15656
    -0.13437
    -0.09739
    -0.14916
    -0.14177
    -0.13807
    -0.15286
    -0.05671
    -0.07520
    -0.10109
    -0.08259
    -0.08999
     0.00986
    -0.06410
    -0.06040
    -0.05301
    -0.06780
     0.03205
     0.01356
    -0.01233
     0.02096
     0.04315
    -0.04931
     0.07643
     0.07643
     0.01356
     0.01356
     0.09492
     0.11341
     0.02096
     0.03575
     0.02096
     0.07273
     0.09862
     0.07273
     0.03205
    -0.00493
    -0.01233
    -0.04931
     0.03205
     0.05794
    -0.01972
    -0.00863
     0.01726
    -0.00863
     0.01726
    -0.04931
    -0.08259
    -0.03452
     0.03945
     0.06904
     0.02466
     0.03575
     0.07273
     0.06164
     0.06904
     0.10602
     0.14670
     0.11341
     0.18738
     0.23546
     0.26135
     0.36490
     0.31312
     0.28353
     0.32422
     0.42777
     0.54981
     0.36120
     0.29833
    -0.09369
    -0.49310
     0.06904
     0.79759
     0.50173
    -0.02712
    -0.06410
     0.65336
     0.97511
     1.56683
     1.67778
     0.56830
     0.14670
     0.44256
     1.03798
     2.08829
     2.70960
     2.11788
     1.55204
     1.38562
     1.47438
     1.71476
     0.49064
    -0.66692
     0.34271
     0.83827
     0.94922
     0.71623
     0.05054
    -0.38585
    -0.75198
    -0.93689
    -1.03305
    -1.33631
    -1.38438
    -1.53971
    -1.42507
    -0.66322
    -0.29340
    -0.14916
    -0.08999
    -0.53748
    -0.70390
    -0.73349
    -0.72979
    -0.50050
    -0.40804
    -0.21573
    -0.11958
    -0.11218
    -0.29340
    -0.44502
    -0.66692
    -0.87772
    -0.62624
     0.11711
     0.86416
     0.85307
     0.31682
     0.00616
    -0.14916
    -0.07520
     0.22806
     0.62747
     0.84197
     0.69774
     0.46845
     0.38339
     0.17259
    -0.05671
    -0.20834
    -0.29709
    -0.64103
    -0.91470
    -1.11811
    -1.17358
    -1.07003
    -0.99976
    -0.84074
    -0.80006
    -0.73719
    -0.64103
    -0.60405
    -0.43393
    -0.39695
    -0.34517
    -0.31928
    -0.26381
    -0.25641
    -0.38955
    -0.28230
    -0.27860
    -0.23052
    -0.27490
    -0.17505
    -0.24532
    -0.26751
    -0.26011
    -0.20834
    -0.27490
    -0.18615
    -0.18984
    -0.21573
    -0.20464
    -0.19724
    -0.18245
    -0.21943
    -0.18615
    -0.16026
    -0.20834
    -0.15286
    -0.11588
    -0.15656
    -0.15656
    -0.14546
    -0.17135
    -0.14916
     0.00247
    -0.01972
    -0.10848
    -0.03452
     0.02466
     0.07273
     0.00616
    -0.02342
     0.06164
     0.12081
     0.08383
     0.10972
     0.04685
     0.04685
     0.07643
     0.10602
     0.10232
     0.09122
    -0.00123
     0.02835
     0.00616
     0.00247
     0.00247
    -0.01233
    -0.01972
    -0.03082
    -0.03821
    -0.06780
    -0.03082
    -0.06040
    -0.03082
    -0.08259
     0.02835
     0.05054
    -0.03452
     0.02466
     0.04315
     0.05794
     0.05054
    -0.01972
    -0.02712
     0.16519
     0.15779
     0.19478
     0.15410
     0.06904
     0.05794
     0.44626
     0.89375
     0.98251
     0.95292
     0.54611
     0.90484
     1.63710
     1.74805
     0.73472
     0.52392
     1.92187
     2.44332
     3.54911
     2.13267
     2.29169
     2.12527
     0.49064
     0.36859
     0.62747
     1.12674
     1.50027
    -0.04561
    -1.18098
    -1.26234
    -1.39918
    -1.62107
    -2.03158
    -2.68617
    -2.87109
    -2.33854
    -2.09075
    -1.61368
    -1.02195
    -0.70760
    -0.29340
    -0.34887
    -0.20834
     0.11341
     0.74212
     1.16372
     1.28207
     1.44109
     1.27097
     1.11565
     0.88635
     0.55721
     0.28723
    -0.06410
    -0.57446
    -0.91840
    -1.10332
    -1.28453
    -1.54711
    -1.50273
    -1.53232
    -1.59888
    -1.48054
    -1.46205
    -1.37329
    -1.26974
    -1.17358
    -1.05524
    -0.79636
    -0.67062
    -0.64103
    -0.48201
    -0.48571
    -0.38215
    -0.35257
    -0.28230
    -0.28970
    -0.17505
    -0.21203
    -0.17505
    -0.13067
    -0.06040
    -0.02712
    -0.09369
    -0.08999
    -0.05301
    -0.10109
    -0.16396
    -0.00863
    -0.04191
    -0.14546
    -0.08999
    -0.07890
    -0.10848
    -0.11958
    -0.18984
    -0.08259
    -0.06040
    -0.04561
    -0.04561
    -0.08999
    -0.10478
    -0.07150
    -0.09739
    -0.10478
     0.02466
    -0.05301
    -0.11218
    -0.05671
    -0.05301
    -0.00493
    -0.11218
    -0.03821
    -0.03821
    -0.00123
    -0.02712
     0.00986
     0.00247
     0.03575
    -0.05671
    -0.05671
     0.00247
     0.04315
     0.03575
    -0.04191
    -0.01603
     0.06164
    -0.02712
    -0.05671
     0.03575
    -0.01972
     0.00616
     0.08013
     0.00986
     0.01726
    -0.03821
    -0.00863
     0.06904
     0.03945
     0.12451
     0.02096
    -0.00123
     0.07273
     0.06534
     0.06904
     0.09122
     0.11711
     0.09862
     0.12451
     0.09862
     0.11341
     0.15410
     0.05424
     0.08383
     0.19108
     0.06904
     0.11711
     0.11711
     0.05424
    -0.00123
    -0.00493
     0.02835
    -0.06410
     0.02835
    -0.03082
    -0.05301
    -0.00863
    -0.00863
    -0.04191
    -0.04931
     0.03945
     0.00986
     0.00247
     0.06904
     0.09862
     0.10232
     0.10602
     0.12081
     0.17628
     0.20957
     0.24285
     0.21327
     0.19847
     0.25395
     0.29463
     0.29833
     0.34641
     0.17628
     0.05794
     0.09122
    -0.02342
    -0.12697
    -0.27121
    -0.26751
    -0.14916
     0.30203
     1.50027
     2.16226
     1.99953
     1.87009
     1.17112
     0.57940
     1.45589
     2.98697
     4.50696
     5.57946
     5.87532
     3.30132
     1.55944
     0.89005
     1.00470
     1.28207
     1.68148
     1.75914
    -0.17875
    -1.46575
    -0.65952
    -1.25125
    -1.74312
    -2.31635
    -3.13736
    -3.18174
    -2.90067
    -2.51975
    -2.17212
    -1.93912
    -1.57669
    -1.27344
    -1.05524
    -0.88512
    -0.78526
    -0.71500
    -0.60405
    -0.47091
    -0.55227
    -0.39695
    -0.38955
    -0.44133
    -0.50050
    -0.37846
    -0.45612
    -0.45982
    -0.45242
    -0.37846
    -0.41174
    -0.38585
    -0.47091
    -0.46352
    -0.43393
    -0.35627
    -0.48940
    -0.38215
    -0.41174
    -0.47831
    -0.39325
    -0.34887
    -0.33777
    -0.40804
    -0.47461
    -0.40065
    -0.37846
    -0.26751
    -0.28230
    -0.39695
    -0.33408
    -0.32298
    -0.35627
    -0.25641
    -0.29709
    -0.22683
    -0.26381
    -0.22313
    -0.18245
    -0.17875
    -0.12327
    -0.18245
    -0.12697
    -0.13437
    -0.07890
    -0.08259
    -0.08259
    -0.07890
     0.01726
     0.00247
     0.04685
     0.03205
     0.02466
     0.00986
     0.05794
     0.13560
     0.04685
     0.06904
     0.10972
     0.19478
     0.15410
     0.10232
     0.11341
     0.19478
     0.15410
     0.16889
     0.22066
     0.16519
     0.13930
     0.25025
     0.26504
     0.31312
     0.26504
     0.19478
     0.26135
     0.36859
     0.35750
     0.36490
     0.30942
     0.22436
     0.34271
     0.26135
     0.26874
     0.27244
     0.21327
     0.17998
     0.12081
     0.10972
     0.03945
    -0.00863
    -0.06410
    -0.02342
    -0.06040
    -0.05301
    -0.08259
    -0.13067
    -0.18615
    -0.20094
    -0.18615
    -0.18245
    -0.16396
    -0.20834
    -0.21573
    -0.12327
    -0.15656
    -0.21203
    -0.17505
    -0.13807
    -0.14546
    -0.13807
    -0.11588
    -0.17505
    -0.15656
    -0.21943
    -0.14177
    -0.08259
    -0.15286
    -0.19354
    -0.20834
    -0.14916
    -0.11588
    -0.01603
    -0.14546
     0.01356
     0.11341
     0.17998
     0.20957
     0.08383
    -0.18984
     0.28353
     0.68665
     1.27837
     1.24508
     1.51876
     1.43739
     0.81609
     0.68295
     0.58309
     0.39818
     0.40558
     0.44256
     0.76431
     0.79759
    -0.13067
     0.87526
     0.93813
    -0.12697
     0.02835
    -0.51529
    -0.87033
    -0.78896
    -0.62254
    -0.66692
    -0.94429
    -1.52492
    -2.08706
    -2.59002
    -2.79342
    -2.71946
    -2.38292
    -2.03528
    -1.59149
    -1.33631
    -2.12404
    -2.74165
    -1.80969
    -1.38069
    -1.28453
    -1.00716
    -0.35996
     0.19108
     0.62008
     0.81609
     0.96771
     0.93443
     0.83088
     0.71993
     0.67555
     0.61268
     0.51283
     0.51283
     0.44256
     0.27984
     0.25025
     0.29833
     0.33531
     0.38339
     0.45735
     0.43147
     0.42777
     0.34271
     0.41297
     0.29833
     0.28723
     0.36859
     0.17998
     0.37969
     0.33531
     0.22066
     0.22436
     0.18738
     0.21327
     0.10232
     0.05424
     0.12451
     0.02835
     0.01726
    -0.00863
     0.01356
    -0.03082
    -0.06780
    -0.19354
     0.01726
    -0.00493
    -0.07890
    -0.11588
    -0.13067
    -0.06410
    -0.01233
    -0.12697
    -0.06040
    -0.08629
    -0.02712
    -0.02342
    -0.00863
    -0.06410
    -0.02712
    -0.08629
    -0.03821
     0.02835
    -0.00863
    -0.00123
     0.02466
     0.08013
     0.08383
     0.02835
     0.03575
     0.16149
     0.12451
     0.15410
     0.13560
     0.17259
     0.05054
     0.15410
     0.18368
     0.16889
     0.18738
     0.11341
     0.10972
     0.13930
     0.18738
     0.22066
     0.09862
     0.08383
     0.15410
     0.16519
     0.11711
     0.18368
     0.14670
     0.10972
     0.06164
     0.16519
     0.12821
     0.06534
     0.08383
     0.04315
     0.12451
     0.02096
     0.06534
     0.06904
     0.00247
     0.06164
     0.03945
     0.05054
     0.00616
    -0.01603
    -0.01603
    -0.02342
     0.02096
    -0.04191
    -0.00863
    -0.07890
    -0.17505
    -0.19354
    -0.30079
    -0.17875
    -0.03082
    -0.17505
     0.00986
     0.05794
    -0.12697
    -0.14177
     0.24285
     0.56830
     1.39302
     2.13637
     2.30279
     2.16226
     2.17335
     2.07350
     2.31019
     2.18075
     1.46328
     0.98621
     0.44626
     1.01209
     1.04538
     1.03798
     0.53132
    -0.00123
    -0.42653
    -1.36959
    -2.22019
    -2.35703
    -2.10185
    -1.85776
    -1.92433
    -1.97981
    -2.02788
    -1.86516
    -1.68394
    -1.49903
    -0.76677
     0.06534
     0.20957
     0.19478
     0.09122
    -0.40065
    -0.45242
    -0.21573
     0.45735
     0.80499
     0.99360
     0.73103
     0.61638
     0.59789
     0.35010
     0.20957
    -0.02342
    -0.20094
    -0.33408
    -0.49310
    -0.59665
    -0.58926
    -0.64843
    -0.60035
    -0.54858
    -0.57446
    -0.50050
    -0.45242
    -0.43023
    -0.39325
    -0.31189
    -0.31928
    -0.23052
    -0.26751
    -0.26381
    -0.30819
    -0.29340
    -0.30449
    -0.27490
    -0.30819
    -0.30449
    -0.33408
    -0.32668
    -0.29709
    -0.34887
    -0.29709
    -0.34887
    -0.31928
    -0.29709
    -0.27121
    -0.27860
    -0.29340
    -0.32668
    -0.21573
    -0.21203
    -0.22683
    -0.27860
    -0.34887
    -0.28600
    -0.33038
    -0.31928
    -0.31928
    -0.36736
    -0.33408
    -0.34887
    -0.33777
    -0.36736
    -0.34517
    -0.35996
    -0.21203
    -0.06780
     0.00986
    -0.07520
    -0.20094
    -0.10478
    -0.21573
    -0.06040
    -0.04931
     0.02466
     0.03945
    -0.06780
    -0.06410
    -0.13437
    -0.12327
    -0.17135
    -0.20464
    -0.21573
    -0.26751
    -0.30819
    -0.20094
    -0.27860
    -0.31189
    -0.31558
    -0.23792
    -0.19724
    -0.20094
    -0.12327
    -0.20834
    -0.13067
    -0.10848
    -0.08629
    -0.03082
    -0.06410
     0.04315
     0.04685
     0.06534
     0.07273
     0.08383
     0.04685
     0.03575
     0.05794
     0.13930
     0.10972
     0.05424
     0.02835
     0.08383
     0.02466
    -0.00863
     0.02096
     0.04315
    -0.00123
    -0.00493
    -0.02712
     0.06164
    -0.07890
    -0.06780
    -0.09739
    -0.07150
    -0.01603
    -0.04191
    -0.02712
    -0.13437
    -0.10109
    -0.06780
    -0.14177
    -0.05301
    -0.09369
    -0.08999
    -0.12697
    -0.08629
    -0.13807
    -0.14546
    -0.15656
    -0.07150
    -0.16396
    -0.14177
    -0.15656
    -0.16765
    -0.11958
    -0.20834
    -0.21203
    -0.12697
    -0.06040
    -0.15286
    -0.11588
    -0.07890
    -0.16026
    -0.25271
    -0.31189
    -0.36736
    -0.26011
    -0.05671
     0.15779
     0.58309
     0.50543
     1.29316
     2.03651
     2.33238
     2.29909
     1.68148
     1.21550
     0.99730
     1.58902
     2.60605
     3.10901
     2.93150
     2.57276
     1.95885
     0.89005
    -0.57077
    -0.87402
     0.27614
    -1.25864
    -1.16988
    -0.84444
    -0.79636
    -1.15139
    -1.61738
    -1.82448
    -1.94282
    -1.78380
    -1.82818
    -1.58039
    -1.07003
    -0.78896
    -0.64103
    -0.52639
    -0.37106
    -0.34517
    -0.15656
    -0.13807
    -0.06780
    -0.17875
    -0.05301
    -0.10109
    -0.04561
    -0.07520
    -0.04561
    -0.04191
    -0.00123
    -0.04931
    -0.07150
    -0.15286
    -0.09369
    -0.13067
    -0.21943
    -0.13437
    -0.13807
    -0.24162
    -0.28600
    -0.24162
    -0.21573
    -0.24902
    -0.28970
    -0.28970
    -0.19354
    -0.21573
    -0.29340
    -0.22313
    -0.21943
    -0.19354
    -0.24532
    -0.16396
    -0.07890
    -0.18245
    -0.06410
    -0.15286
    -0.08259
    -0.11958
    -0.14546
    -0.08999
    -0.10848
    -0.00493
    -0.07520
    -0.06040
     0.00247
    -0.07150
    -0.09739
    -0.06410
    -0.02712
     0.00986
    -0.04191
     0.03205
     0.04315
     0.02096
    -0.05671
    -0.02712
    -0.03082
     0.04315
     0.10602
     0.06534
    -0.03821
    -0.04561
    -0.05671
    -0.02342
    -0.01603
    -0.03082
    -0.15656
    -0.04561
    -0.07150
    -0.11218
    -0.07150
    -0.14177
    -0.17135
    -0.13437
    -0.10848
    -0.09369
    -0.11588
    -0.18984
    -0.09369
    -0.01972
    -0.04931
    -0.09739
    -0.19354
    -0.11958
    -0.16396
    -0.12697
    -0.09739
    -0.17505
    -0.11588
    -0.17135
    -0.10478
    -0.03452
    -0.09369
    -0.11588
    -0.17135
    -0.14177
    -0.12697
    -0.01972
    -0.14177
    -0.11958
    -0.14546
    -0.08629
    -0.10848
    -0.01603
    -0.08259
    -0.04931
     0.03945
    -0.06040
    -0.02712
    -0.06410
    -0.04191
     0.02835
    -0.00123
     0.10602
     0.16149
     0.08383
     0.11711
     0.22066
     0.22066
     0.15040
     0.04315
     0.16889
     0.14300
     0.24285
     0.21697
     0.15040
     0.15410
     0.17259
     0.20217
     0.27614
     0.18738
     0.10972
     0.20217
     0.17628
     0.25025
     0.18738
     0.13560
     0.18368
     0.36859
     0.46105
     0.26874
     0.27244
     0.09492
     0.23176
     0.30942
     0.44256
     0.66815
     0.57570
     0.15410
     0.90484
     1.89598
     2.62084
     2.93889
     1.75545
     1.46698
