# Supplementary material for: Software algorithm and hardware design for real-time implementation of new spectral estimator
Source: Biomed Eng Online. 2014 May 9;13:61. doi: 10.1186/1475-925X-13-61 (PMC4057578; doi:10.1186/1475-925X-13-61)
Supplement: Additional file 2 — txtfiles.zip. [file 1475-925X-13-61-S2.zip › FILE130.TXT]

     0.01588
    -0.08144
    -0.33224
    -0.45577
    -0.42582
    -0.55683
    -0.55309
    -0.47448
    -0.51191
    -0.65041
    -0.72528
    -0.90870
    -1.14452
    -1.29051
    -1.37660
    -1.30548
    -1.12955
    -1.02100
    -0.94987
    -0.80763
    -0.74025
    -0.63918
    -0.53063
    -0.32475
    -0.39587
    -0.32101
    -0.24614
    -0.14882
    -0.16754
    -0.13759
    -0.02904
    -0.04401
    -0.10764
    -0.01781
     0.14315
     0.12818
     0.08700
     0.12818
     0.08700
     0.08700
     0.07577
     0.17310
     0.14690
     0.13941
     0.11321
     0.13567
     0.12818
     0.10946
     0.13941
     0.19930
     0.24048
     0.10946
     0.14690
     0.12818
     0.15813
     0.17684
     0.12069
     0.13941
     0.18807
     0.18807
     0.16936
     0.19182
     0.15064
     0.19182
     0.07577
     0.23673
     0.18433
     0.22550
     0.19182
     0.23299
     0.17310
     0.22925
     0.17310
     0.19556
     0.25171
     0.31909
     0.21802
     0.22176
     0.23299
     0.24048
     0.21053
     0.24422
     0.28540
     0.27791
     0.19182
     0.27042
     0.22550
     0.22925
     0.22925
     0.21427
     0.20679
     0.31160
     0.16936
     0.18059
     0.08326
     0.13567
     0.06829
     0.11321
     0.22550
     0.20679
     0.14315
     0.16187
     0.22550
     0.33406
     0.50625
     0.61855
     0.73833
     0.77202
     0.48005
    -0.31352
    -1.39532
    -2.32364
    -2.33487
    -1.74344
    -0.49320
     0.48379
     0.18807
    -0.61673
    -1.19693
    -1.48516
    -1.12581
    -0.90870
    -0.32850
     0.35652
     1.05276
     1.58430
     1.89873
     1.92494
     2.01852
     2.08215
     2.14205
     2.11584
     2.00729
     1.84259
     1.69660
     1.57682
     1.32602
     1.16880
     0.97041
     0.90303
     0.79822
     0.72710
     0.67844
     0.62603
     0.46507
     0.25545
     0.29663
     0.40892
     0.29663
     0.38646
     0.45384
     0.34155
     0.21053
     0.10946
     0.16187
     0.30037
     0.40144
     0.38646
     0.15438
     0.25919
     0.20305
     0.18807
     0.23673
     0.37149
     0.41641
     0.40144
     0.40892
     0.26668
     0.30037
     0.43138
     0.52496
     0.48379
     0.42390
     0.36775
     0.44636
     0.34903
     0.30037
     0.29288
     0.22925
     0.24422
     0.22176
     0.18807
     0.12818
     0.13941
     0.08700
     0.00465
     0.00840
     0.00840
     0.06080
     0.06455
     0.11695
     0.09075
     0.13192
     0.14315
     0.07952
     0.13567
     0.10572
     0.09823
     0.24048
     0.12444
     0.21053
     0.20305
     0.07203
     0.09449
    -0.05898
    -0.13385
    -0.29106
    -0.42208
    -0.55683
    -0.53437
    -0.55309
    -0.56806
    -0.48945
    -0.72154
    -0.87875
    -0.94987
    -1.01725
    -0.93864
    -0.94239
    -0.83383
    -0.71031
    -0.66164
    -0.55683
    -0.55309
    -0.47823
    -0.36218
    -0.30978
    -0.27983
    -0.24240
    -0.18251
    -0.11513
    -0.08144
    -0.04775
    -0.06647
    -0.24614
    -0.29855
    -0.26486
    -0.36967
    -0.23866
    -0.32101
    -0.29481
    -0.33224
    -0.28732
    -0.32850
    -0.32475
    -0.24240
    -0.26860
    -0.19748
    -0.16754
    -0.20871
    -0.11513
    -0.12636
    -0.06647
     0.04583
     0.04583
     0.02337
    -0.04401
    -0.06273
    -0.03652
    -0.71405
    -0.81512
    -0.37341
    -0.51940
    -0.55309
    -0.50443
    -0.75148
    -1.18944
    -1.82579
    -1.82579
    -1.04346
    -0.48197
    -0.20871
    -0.39587
    -0.84132
    -1.45896
    -1.60494
    -1.75841
    -2.11402
    -2.34985
    -2.41723
    -2.60064
    -2.63059
    -3.16587
    -3.41293
    -3.30063
    -3.09850
    -1.78087
    -0.05150
     0.20679
     0.48379
     1.18003
     1.51692
     1.80515
     2.10461
     3.00299
     3.48961
     4.18960
     4.81846
     4.99065
     4.72114
     4.25698
     3.57196
     2.86075
     2.14953
     1.54687
     0.89555
     0.42015
     0.09449
    -0.15256
    -0.20497
    -0.38839
    -0.44079
    -0.45951
    -0.39962
    -0.40710
    -0.44454
    -0.45202
    -0.52314
    -0.37341
    -0.35844
    -0.32850
    -0.28732
    -0.29481
    -0.15631
    -0.08518
     0.03834
     0.12069
     0.17684
     0.25171
     0.45759
     0.54368
     0.57363
     0.68592
     0.68967
     0.79448
     0.98164
     1.11640
     1.16880
     1.08271
     1.06773
     0.94795
     0.88432
     0.87683
     0.77202
     0.74956
     0.76079
     0.74582
     0.65598
     0.52871
     0.39021
     0.41267
     0.38646
     0.25545
     0.12444
     0.11695
     0.09449
     0.04957
    -0.02155
     0.03086
     0.16936
     0.24422
     0.38646
     0.59609
     0.68592
     0.62977
     0.58860
     0.55491
     0.60357
     0.70464
     0.83191
     0.57363
     0.09075
     0.12818
     0.41641
     0.70838
     0.23299
     0.15813
     0.04957
    -0.17502
    -0.57555
    -0.84132
    -1.04346
    -1.03971
    -0.96110
    -0.88624
    -0.99854
    -1.11832
    -0.96859
    -0.97608
    -1.02848
    -1.03597
    -0.95736
    -1.08089
    -1.09960
    -0.96485
    -0.88624
    -0.79640
    -0.68785
    -0.50817
    -0.35844
    -0.16005
     0.12444
     0.47630
     0.82068
     0.84688
     0.74582
     0.30786
    -0.00658
    -0.47448
    -0.84132
    -0.90870
    -0.79640
    -1.06591
    -1.03223
    -0.79266
    -0.63918
    -1.21190
    -2.26750
    -1.57874
    -0.51191
    -0.08893
    -0.45202
    -0.99854
    -1.21564
    -1.05843
    -0.81886
     0.01214
     1.28110
     2.38161
     1.83510
     1.25490
     0.88432
     0.31909
     0.20679
     0.20679
     0.29288
     0.33780
     0.34155
     0.46507
     0.87683
     0.95918
     1.00410
     0.60357
     0.34155
     0.41267
     0.65223
     0.70838
     0.90678
     0.94795
     0.97790
     0.99287
     0.88432
     0.80571
     0.83565
     0.82068
     1.01533
     1.10891
     0.74207
     0.50999
     0.52122
     0.36026
     0.12818
     0.04583
    -0.08893
    -0.09267
    -0.17128
    -0.26112
    -0.32101
    -0.52314
    -0.64667
    -0.66539
    -0.66913
    -0.64293
    -0.79266
    -0.99479
    -0.90496
    -0.79640
    -0.74025
    -0.73277
    -0.67662
    -0.66913
    -0.58678
    -0.55309
    -0.51191
    -0.58678
    -0.48945
    -0.32101
    -0.09267
     0.18059
     0.37898
     0.45384
     0.67844
     0.86934
     1.20249
     1.09768
     0.62603
    -0.12636
    -1.37286
    -2.21883
    -1.40281
    -0.26486
     0.31160
    -0.10016
    -0.80389
    -1.45147
    -1.81456
    -2.02044
    -1.99798
    -1.88568
    -1.58248
    -1.12955
    -0.76645
    -0.59427
    -0.35844
    -0.11513
     0.13567
     0.29288
     0.25919
     0.23299
     0.25545
     0.18059
     0.25171
     0.25545
     0.13192
     0.21427
     0.22925
     0.24048
     0.25171
     0.29288
     0.42390
     0.51373
     0.45010
     0.53619
     0.61106
     0.67844
     0.73833
     0.68967
     0.82442
     0.71961
     0.67095
     0.64100
     0.51748
     0.54742
     0.54742
     0.67095
     0.55117
     0.46133
     0.54368
     0.46507
     0.29663
    -0.05150
    -0.54560
    -1.08463
    -1.64612
    -2.24504
    -2.50706
    -2.45091
    -1.68729
    -0.50068
     0.03086
    -0.43705
    -1.03223
    -1.41778
    -1.56377
    -1.23062
    -0.63918
     0.06829
     0.61106
     1.03405
     1.31105
     1.41960
     1.45329
     1.20249
     1.03030
     0.92175
     0.57363
     0.40144
     0.13567
    -0.04027
    -0.20871
    -0.29855
    -0.47823
    -0.67287
    -0.75523
    -0.91618
    -0.98356
    -1.01725
    -0.97233
    -0.93116
    -0.64667
    -0.35095
    -0.06647
     0.00091
     0.06455
     0.20305
     0.51373
     0.69715
     0.80196
     0.70464
     0.77202
     1.19126
     1.60676
     1.71532
     1.57307
     1.34099
     1.05276
     0.80945
     0.61106
     0.42764
     0.34155
     0.26294
     0.22925
     0.14315
    -0.07770
    -0.34347
    -0.39587
    -0.48945
    -0.54935
    -0.52314
    -0.47448
    -0.68036
    -0.66164
    -0.52314
    -0.58304
    -0.42582
    -0.44079
    -0.27609
    -0.45951
    -0.51191
    -0.49320
    -0.62421
    -0.58678
    -0.41085
    -0.40336
    -0.52314
    -0.50068
    -0.66539
    -0.62795
    -0.65790
    -0.58678
    -0.51191
    -0.52689
    -0.47823
    -0.32475
    -0.18625
    -0.24989
    -0.33598
    -0.28732
    -0.21245
    -0.10016
    -0.03652
     0.03460
     0.08326
     0.01214
     0.04209
     0.05706
    -0.02155
     0.01588
    -0.08518
    -0.04775
     0.00840
    -0.03278
    -0.00658
    -0.02904
     0.00465
     0.01963
    -0.08518
    -0.04027
     0.01588
    -0.00658
     0.03460
     0.00091
     0.04583
    -0.02155
    -0.02155
    -0.04401
    -0.03652
    -0.00283
    -0.03652
    -0.06647
    -0.03652
    -0.07021
    -0.05898
    -0.00658
    -0.04027
    -0.13010
    -0.09641
    -0.11513
    -0.14133
    -0.26860
    -0.33598
    -0.39587
    -0.49320
    -0.51566
    -0.41085
    -0.43331
    -0.38464
    -0.48945
    -0.51940
    -0.57555
    -0.69159
    -0.83009
    -1.02474
    -1.20816
    -1.18196
    -0.97608
    -0.26860
     0.18059
     0.09075
    -0.02904
    -0.13759
    -0.08144
    -0.01032
     0.20679
     0.56240
     0.60357
     0.40144
     0.46507
     0.69341
     1.07896
     0.88057
     0.77950
     0.64100
     0.46882
     0.41641
     0.29663
     0.23299
     0.33032
     0.44261
     0.55117
     0.65972
     0.67844
     0.25171
     0.12069
    -0.22368
    -0.41459
    -0.23866
    -0.11139
    -0.20497
    -0.37341
    -0.47823
    -0.62795
    -0.71031
    -0.96110
    -1.03597
    -1.08837
    -1.00228
    -0.83758
    -0.61673
    -0.52314
    -0.47823
    -0.32850
    -0.21245
    -0.13385
    -0.07021
    -0.08144
    -0.01406
     0.03460
     0.00840
    -0.04401
    -0.05150
    -0.26112
    -0.28732
    -0.44079
    -0.48571
    -0.51191
    -0.54186
    -0.71779
    -0.77394
    -0.71405
    -0.65416
    -0.70282
    -0.63918
    -0.57555
    -0.48571
    -0.43705
    -0.34721
    -0.28732
    -0.26112
    -0.17502
    -0.05524
     0.00465
     0.07203
     0.12069
     0.20305
     0.26668
     0.28540
     0.34903
     0.31909
     0.35277
     0.49127
     0.50999
     0.50250
     0.48753
     0.51373
     0.56240
     0.55117
     0.58486
     0.63726
     0.59609
     0.59609
     0.53994
     0.53994
     0.51748
     0.46133
     0.45759
     0.45010
     0.47256
     0.46507
     0.43887
     0.35652
     0.39395
     0.33406
     0.38272
     0.36026
     0.34529
     0.40892
     0.37149
     0.37898
     0.38646
     0.45384
     0.36026
     0.41641
     0.40144
     0.47256
     0.39021
     0.37149
     0.34155
     0.38272
     0.32283
     0.41641
     0.36026
     0.38646
     0.37149
     0.43513
     0.43887
     0.42015
     0.40144
     0.33032
     0.37898
     0.38272
     0.44261
     0.37898
     0.32283
     0.23673
     0.14690
     0.20305
     0.16187
     0.16936
     0.13567
     0.20305
     0.46882
     0.39395
     0.68218
     0.68218
     0.98538
     1.19126
     0.95918
    -0.31352
    -1.47767
    -2.42471
    -3.44662
    -3.50651
    -2.59690
    -1.38409
     0.20305
     0.64100
     0.65598
     0.45010
    -0.64667
    -1.47767
    -1.10335
    -0.04775
     1.15009
     1.97360
     2.68856
     3.31368
     3.64309
     3.45218
     2.96930
     2.36664
     2.07467
     2.03723
     2.27306
     2.20568
     2.16825
     1.91745
     1.80141
     1.67040
     1.20249
     0.43513
    -0.74025
    -1.84825
    -1.67606
    -0.24989
     0.67095
     0.46507
    -0.47448
    -1.69104
    -2.51829
    -2.93005
    -2.88513
    -2.79529
    -2.33862
    -1.89317
    -1.45521
    -1.17073
    -0.90121
    -0.77020
    -0.57929
    -0.48197
    -0.29855
    -0.27983
    -0.30229
    -0.22743
    -0.14508
    -0.11513
    -0.08518
    -0.16379
    -0.04027
     0.00091
     0.08326
     0.21427
     0.16561
     0.19556
     0.22176
     0.23673
     0.28165
     0.37149
     0.32657
     0.32283
     0.29663
     0.32283
     0.34155
     0.26294
     0.24048
     0.22925
     0.25919
     0.27042
     0.15813
     0.15064
     0.05706
     0.03086
     0.06455
     0.04957
     0.03834
    -0.03652
    -0.02529
    -0.13385
    -0.09641
    -0.07770
    -0.16005
    -0.14508
    -0.14882
    -0.10390
    -0.13010
    -0.17502
    -0.19000
    -0.17128
    -0.17128
    -0.11887
     0.01588
    -0.08518
    -0.09641
     0.01963
     0.06829
     0.03460
     0.03834
     0.05332
     0.08700
     0.20305
     0.20679
     0.24796
     0.20305
     0.20305
     0.18433
     0.22176
     0.28914
     0.21427
     0.23299
     0.22925
     0.16561
     0.23673
     0.14315
     0.14315
     0.14690
     0.12818
     0.11321
     0.08326
     0.07203
     0.06455
     0.02711
     0.00840
     0.03460
     0.05706
    -0.01781
    -0.03652
    -0.01781
    -0.05898
    -0.08893
    -0.07770
    -0.06647
    -0.16754
    -0.09641
     0.00091
    -0.14133
    -0.17502
    -0.02904
    -0.13759
    -0.02529
    -0.09641
    -0.00658
     0.03460
     0.12818
     0.31160
     0.35652
     0.17310
    -0.14882
    -1.41404
    -3.04609
    -3.58512
    -3.85463
    -3.55143
    -2.55198
    -2.17017
    -1.35414
    -0.08518
     0.33780
    -0.34347
    -2.69797
    -5.09365
    -3.38673
     0.73833
     3.08534
     2.46022
     2.43776
     2.23937
     2.04098
     2.28429
     2.18322
     1.80141
     1.53938
     1.56559
     1.34099
     1.09019
     0.72336
     0.57363
     0.29663
     0.13192
     0.01588
     0.01588
    -0.04027
    -0.07021
    -0.06273
    -0.12262
    -0.04775
    -0.11513
    -0.15631
    -0.05898
     0.00091
     0.01963
    -0.08144
     0.02711
     0.00091
     0.01963
     0.10572
     0.01963
     0.09449
     0.08326
     0.12069
     0.13192
     0.09823
     0.09823
     0.11695
     0.16187
     0.12069
     0.10946
     0.07577
     0.15813
     0.07203
     0.08326
     0.00465
     0.03086
     0.05332
     0.04209
     0.01963
     0.04209
     0.04583
    -0.00658
    -0.03652
     0.02337
     0.03834
    -0.01032
     0.00091
     0.03460
     0.00091
     0.02711
    -0.00283
     0.04209
     0.06455
    -0.08144
    -0.02529
     0.07577
    -0.01406
    -0.02904
    -0.03278
    -0.07395
    -0.05524
    -0.07021
    -0.08518
    -0.12636
    -0.11513
    -0.13385
    -0.04775
    -0.10390
    -0.11887
    -0.17502
    -0.14133
    -0.10764
    -0.14133
    -0.18625
    -0.21245
    -0.17128
    -0.14508
    -0.12636
    -0.14133
    -0.16754
    -0.17502
    -0.18251
    -0.19000
    -0.18625
    -0.14882
    -0.10390
    -0.11513
    -0.09641
    -0.13759
    -0.05898
    -0.04027
    -0.05524
     0.09449
     0.05706
     0.00091
     0.08326
    -0.01406
     0.07577
    -0.00283
    -0.01032
    -0.01406
     0.07952
     0.13941
     0.15438
     0.12069
     0.12069
     0.13567
     0.25545
     0.35277
     0.55491
     0.95544
     1.32976
     1.76023
     1.80515
     1.24741
     0.19556
    -0.74774
    -1.67232
    -3.58512
    -3.53646
    -2.30493
    -0.58304
    -0.71779
    -1.84825
    -2.69797
    -3.89206
    -4.33751
    -4.27013
    -2.63433
    -0.33973
     0.78325
     0.85811
     0.73084
     0.53994
     1.12014
     1.56184
     2.16825
     2.67359
     2.80460
     2.75968
     2.40033
     2.14953
     1.73403
     1.10891
     0.72710
     0.35652
     0.15813
    -0.05150
    -0.13385
    -0.14133
    -0.13010
    -0.11513
    -0.09267
    -0.10016
    -0.08893
    -0.07770
    -0.16379
    -0.15256
    -0.13759
    -0.12636
     0.05332
     0.31534
     0.61106
     1.03405
     1.18752
     1.54313
     1.82387
     1.53564
     1.28484
     1.20623
     1.20998
     1.27361
     1.18378
     0.95544
     1.05276
     0.77576
     0.53619
     0.27042
     0.32657
     0.09823
    -0.37716
    -0.88998
    -0.80763
    -0.91618
    -0.77020
    -0.28732
     0.27417
     0.40144
     0.17310
    -0.02529
    -0.24989
    -0.07770
     0.58111
     0.91052
     1.03030
     0.76079
     0.45759
     0.23673
     0.41267
     0.39021
     0.34529
     0.28165
     0.20679
     0.14690
     0.13941
     0.00091
     0.02337
    -0.05524
    -0.18251
    -0.26486
    -0.32475
    -0.36967
    -0.41833
    -0.47448
    -0.48197
    -0.41833
    -0.44079
    -0.41833
    -0.34721
    -0.42956
    -0.34721
    -0.35095
    -0.28732
    -0.21620
    -0.20871
    -0.27983
    -0.18625
    -0.11887
    -0.14882
    -0.16379
    -0.19748
    -0.11513
    -0.12636
    -0.16005
    -0.16005
    -0.21620
    -0.21245
    -0.23866
    -0.15631
    -0.22743
    -0.21620
    -0.24240
    -0.20123
    -0.17877
    -0.21994
    -0.24240
    -0.26860
    -0.28358
    -0.27235
    -0.31352
    -0.46325
    -0.70656
    -0.90870
    -1.16698
    -1.56377
    -1.89317
    -1.72098
    -0.51566
     1.45329
     2.87198
     3.12278
     2.53883
     1.50944
     0.71587
     0.79822
     0.25171
    -1.24185
    -0.54935
     2.06718
     3.65057
     3.02171
     0.94421
    -1.56002
    -3.22202
    -3.37550
    -2.73166
    -2.75412
    -2.86642
    -2.95251
    -2.94877
    -2.74289
    -2.52952
    -2.30118
    -2.07285
    -1.78087
    -1.51510
    -1.21939
    -0.90496
    -0.61673
    -0.41833
    -0.36218
    -0.18625
    -0.00283
     0.06829
     0.13192
     0.16561
     0.28914
     0.41641
     0.38272
     0.40892
     0.42390
     0.44261
     0.45384
     0.44261
     0.50625
     0.45010
     0.42390
     0.39021
     0.48379
     0.44636
     0.36026
     0.28165
     0.40144
     0.31909
     0.34529
     0.22550
     0.19182
     0.21427
     0.15064
     0.08700
     0.14690
    -0.07395
    -0.21620
    -0.43331
    -0.71405
    -1.05094
    -1.38783
    -1.62740
    -1.72847
    -0.75148
     1.54313
     3.07786
     1.45703
    -0.58304
    -0.86004
    -0.01406
     0.80196
     1.62173
     2.29552
     2.54257
     2.52011
     2.28803
     2.07467
     1.43832
     1.14260
     1.08271
     1.46078
     1.47200
     1.24367
     1.12014
     0.73084
     0.27791
     0.03460
     0.07203
     0.12069
     0.34529
     0.44636
     0.38646
     0.26294
     0.07203
    -0.08144
    -0.11139
    -0.31727
    -0.35470
    -0.54935
    -0.54560
    -0.59801
    -0.61673
    -0.63918
    -0.59801
    -0.59052
    -0.68785
    -0.61673
    -0.62047
    -0.66539
    -0.65790
    -0.63918
    -0.61673
    -0.54935
    -0.56058
    -0.46700
    -0.57181
    -0.59427
    -0.68410
    -0.65416
    -0.48571
    -0.50068
    -0.57929
    -0.52314
    -0.55309
    -0.38839
    -0.14508
     0.03834
     0.43887
     0.60357
     0.77202
     1.05650
     1.50944
     1.55061
     1.40837
     1.19875
     1.18378
     0.71961
     0.16561
     0.64100
     1.07148
     1.24741
     0.94421
    -0.05150
    -0.86004
    -1.34291
    -1.53382
    -1.29800
    -1.09586
    -1.19693
    -1.45521
    -1.69104
    -2.14397
    -2.13274
    -1.76964
    -1.90440
    -1.88194
    -1.50013
    -1.18196
    -1.23062
    -1.26805
    -1.30174
    -1.30923
    -1.07340
    -0.96110
    -0.77394
    -0.63170
    -0.50817
    -0.41459
    -0.23117
    -0.12636
    -0.11513
    -0.14508
    -0.06273
    -0.21994
    -0.38839
    -0.49320
    -0.69533
    -0.86752
    -1.05094
    -1.12581
    -0.99105
    -0.82635
    -0.84881
    -0.87501
    -0.79266
    -0.60550
    -0.36593
    -0.27235
    -0.34721
    -0.24240
    -0.05898
     0.09449
     0.18059
     0.18059
     0.10198
     0.16187
     0.37898
     0.71587
     1.25490
     1.19500
     0.68218
     0.37149
     0.38272
     0.54742
     0.76828
     0.99287
     1.15383
     1.21372
     1.26238
     1.26238
     1.30730
     1.20623
     1.28859
     1.16506
     1.05650
     0.90303
     0.77576
     0.82068
     0.67469
     0.62977
     0.50250
     0.42764
     0.34155
     0.29288
     0.32283
     0.30411
     0.22176
     0.18807
     0.24048
     0.17310
     0.16187
     0.15438
     0.06080
     0.11695
    -0.02155
    -0.06273
    -0.05524
     0.14690
     0.39021
     0.31909
     0.59983
     0.41267
    -0.11139
    -0.15256
    -0.33973
    -0.28732
    -0.32850
    -0.10016
     0.06829
     0.14315
    -0.13385
    -0.40336
    -0.62421
    -0.76645
    -0.84506
    -0.81137
    -0.80763
    -0.75148
    -0.69533
    -0.65416
    -0.53812
    -0.49694
    -0.47823
    -0.23117
    -0.11139
     0.09823
     0.10198
     0.25545
     0.42390
     1.08645
     1.85382
     2.29926
     2.84952
     3.33614
     2.84578
     1.74152
     0.16187
    -0.81886
     1.19126
     1.84259
     0.96292
     0.32283
    -0.51566
    -1.29800
    -2.45091
    -3.26320
    -3.73485
    -3.77602
    -3.65250
    -3.60758
    -3.31935
    -3.17710
    -3.16962
    -3.09101
    -2.69423
    -2.29370
    -1.88568
    -1.55628
    -0.98731
    -0.52314
    -0.20123
    -0.03278
     0.30411
     0.30037
     0.20679
     0.27042
     0.33780
     0.36026
     0.29288
     0.33780
     0.39769
     0.36026
     0.41267
     0.22925
     0.24422
     0.19556
     0.09449
    -0.11513
    -0.04401
     0.04957
     0.11695
     0.21053
     0.07203
     0.06829
     0.00091
    -0.09641
     0.04583
     0.00465
     0.19556
     0.20679
     0.30786
     0.32657
     0.36026
     0.41641
     0.48005
     0.56614
     0.58486
     0.58111
     0.56240
     0.58111
     0.63352
     0.62229
     0.59234
     0.54368
     0.51373
     0.43138
     0.37898
     0.35652
     0.21802
     0.11321
    -0.06273
     0.01588
    -0.01781
     0.01963
     0.19930
     0.42015
     0.74207
     0.77576
     0.56240
     0.31534
     0.06080
    -0.02155
    -0.11139
     0.05706
     0.16187
     0.25171
     0.22550
     0.13941
    -0.05524
    -0.17877
    -0.46325
    -0.49694
    -0.53437
    -0.59801
    -0.64667
    -0.47448
    -0.44828
    -0.29106
    -0.28358
    -0.16005
    -0.11513
    -0.13385
    -0.12636
    -0.07021
    -0.02155
     0.10198
     0.21053
     0.39769
     0.54742
     0.48379
     0.34529
     0.29663
     0.29663
     0.35652
     0.31909
     0.43887
     0.46507
     0.47256
     0.41267
     0.42764
     0.42390
     0.35652
     0.25171
     0.27417
     0.20305
     0.29288
     0.46133
     0.61106
     0.73833
     0.84688
     1.02282
     1.09394
     1.13137
     1.30356
     1.47200
     1.85756
     2.43028
     2.89818
     3.22010
     3.27625
     3.51582
     2.98428
     1.36345
    -0.25363
     0.42015
     1.66665
     1.65168
     1.39340
     0.94421
     0.29288
    -0.61298
    -1.31671
    -1.86697
    -2.08033
    -2.16268
    -2.10654
    -2.03541
    -1.93060
    -1.71724
    -1.69104
    -1.54505
    -1.48141
    -1.39532
    -1.29800
    -1.21190
    -1.02100
    -0.93490
    -0.88624
    -0.71779
    -0.57929
    -0.46325
    -0.46325
    -0.36218
    -0.21620
    -0.22368
    -0.16379
    -0.10390
    -0.19748
    -0.07770
    -0.14508
    -0.08893
    -0.11513
    -0.24614
    -0.51566
    -0.71405
    -0.94987
    -1.00228
    -0.85629
    -0.50817
    -0.23117
    -0.30604
    -0.54186
    -0.61298
    -0.75523
    -0.62795
    -0.44079
    -0.32850
    -0.16379
    -0.09267
     0.01588
     0.15438
     0.17310
     0.23299
     0.22925
     0.14690
     0.17310
     0.20305
     0.06080
     0.06455
     0.00091
    -0.06273
     0.01963
     0.01588
     0.00465
     0.12069
     0.04957
    -0.05524
     0.02711
     0.06829
     0.01963
    -0.08518
     0.01963
     0.02337
     0.03460
     0.08700
     0.08326
     0.00091
     0.07203
     0.07952
     0.14690
     0.24796
     0.22176
     0.24422
     0.29288
     0.40518
     0.39769
     0.38646
     0.39395
     0.39769
     0.40518
     0.40518
     0.37149
     0.27791
     0.15438
     0.03834
    -0.08144
    -0.26112
    -0.48571
    -0.38464
     0.41267
     1.11640
     1.65542
     1.23992
     0.48005
    -1.34291
    -3.31560
    -1.79210
    -0.15256
    -0.53437
     0.39769
     1.03030
     0.26668
    -0.55309
    -0.94987
    -1.11083
    -1.06217
    -0.69159
    -0.44828
    -0.30229
     0.02337
     0.22176
     0.34529
     0.42764
     0.40144
     0.32283
     0.17310
    -0.01781
    -0.16754
    -0.19374
    -0.20123
    -0.37341
    -0.50443
    -0.52314
    -0.45951
    -0.47823
    -0.47074
    -0.42582
    -0.38090
    -0.30229
    -0.08518
    -0.13385
    -0.06647
     0.09449
     0.13192
     0.28165
     0.33406
     0.39769
     0.45010
     0.50999
     0.61480
     0.53994
     0.54742
     0.53245
     0.50625
     0.50999
     0.59983
     0.55491
     0.57737
     0.51373
     0.43513
     0.44261
     0.52496
     0.40892
     0.42764
     0.36400
     0.39021
     0.30411
     0.31909
     0.33032
     0.27417
     0.34529
     0.35277
     0.28165
     0.30786
     0.24796
     0.22176
     0.19930
     0.21427
     0.25545
     0.14315
     0.17310
     0.15813
     0.18807
     0.08700
     0.11321
     0.07577
     0.10572
    -0.02529
     0.03086
     0.04957
    -0.04401
    -0.01406
    -0.01781
    -0.06647
    -0.00283
     0.00465
    -0.07770
    -0.05524
    -0.07770
    -0.01406
    -0.16379
    -0.20123
    -0.16754
    -0.26486
    -0.23117
    -0.28358
    -0.39213
    -0.44079
    -0.52314
    -0.59427
    -0.62795
    -0.66913
    -0.88998
    -1.02100
    -1.20441
    -1.30174
    -1.36537
    -1.42901
    -1.37660
    -1.41404
    -1.20441
    -1.22313
    -1.39158
    -1.46644
    -1.39532
    -1.28302
    -1.16324
    -1.05843
    -1.06591
    -1.14452
    -1.21939
    -1.33917
    -1.07714
    -0.70656
    -0.45202
    -0.52314
    -0.81886
    -0.48197
     0.38646
     1.13511
     0.77950
    -0.20871
    -0.23117
     0.26668
     0.44636
    -0.53812
    -0.68410
     2.08590
     3.40726
     2.35167
     2.23188
     2.36664
     2.28803
     3.23507
     2.92438
     0.22550
    -1.54879
    -0.98356
     1.09394
     2.71102
     2.15328
     1.10142
    -0.00658
    -0.89747
    -1.64986
    -1.97552
    -2.06162
    -2.05413
    -2.00921
    -1.90814
    -1.79959
    -1.67981
    -1.48890
    -1.37286
    -1.23062
    -0.98731
    -0.75523
    -0.63544
    -0.53063
    -0.35470
    -0.33598
    -0.17877
    -0.11139
     0.06080
     0.23673
     0.35277
     0.46507
     0.64100
     0.60357
     0.66346
     0.68218
     0.67095
     0.80945
     0.73459
     0.76453
     0.66721
     0.67095
     0.66721
     0.61480
     0.63352
     0.58860
     0.53994
     0.52871
     0.50250
     0.45759
     0.67844
     0.42015
     0.24422
     0.30786
     0.37149
     0.31534
     0.39021
     0.40892
     0.26668
     0.25919
     0.29663
     0.27042
     0.22925
     0.27417
     0.13192
     0.26668
     0.20305
     0.22925
     0.19556
     0.19182
     0.19930
     0.15064
     0.21802
     0.20305
     0.19182
     0.14690
     0.13941
     0.24796
     0.24048
     0.28914
     0.25545
     0.19556
     0.30411
     0.31534
     0.17310
     0.27042
     0.33032
     0.22176
     0.29663
     0.30037
     0.27791
     0.18807
     0.18059
     0.26668
     0.22925
     0.17684
     0.18807
     0.11321
     0.08326
     0.11321
     0.04957
     0.11321
     0.09449
     0.06829
     0.01214
     0.04583
     0.12069
     0.07203
     0.02711
     0.06829
     0.04957
     0.08700
     0.09823
     0.05706
     0.12444
     0.10198
     0.04957
     0.09823
     0.07952
     0.04209
     0.10946
     0.07577
     0.10946
     0.25545
     0.36775
     0.56988
     0.72336
     0.83191
     0.75330
     0.74956
     0.81694
     0.88057
     1.05276
     0.95918
     1.01159
     0.92549
     0.90303
     0.90678
     0.99287
     0.83940
     0.59609
     0.38272
     0.37523
     0.31160
     0.18807
    -0.16379
    -0.16754
    -0.01406
    -0.13385
    -0.59801
    -0.69533
    -0.61673
    -0.68785
    -1.13329
    -1.26805
    -0.95362
    -0.42956
    -0.84881
    -0.93864
    -0.59427
    -1.06591
    -1.32794
    -1.22687
    -0.72528
     0.78325
     3.80030
     5.48476
     3.46341
    -1.54131
    -5.12733
    -4.51719
    -1.84077
     1.55061
     2.19819
     2.05969
     0.55117
    -1.26805
    -2.36108
    -2.97123
    -2.93379
    -2.58567
    -2.11028
    -1.54879
    -1.04346
    -0.76271
    -0.45202
    -0.28358
    -0.03652
    -0.00283
     0.01588
     0.09449
     0.14690
     0.12818
     0.10572
     0.12069
     0.12444
     0.10198
     0.12069
     0.12818
     0.09449
     0.13567
     0.11321
     0.18807
     0.22176
     0.18807
     0.19182
     0.12818
     0.08700
     0.15064
     0.13192
     0.09449
     0.11321
     0.08700
     0.09823
    -0.06273
     0.01214
     0.06080
    -0.01781
    -0.04027
    -0.06647
    -0.05150
    -0.06647
    -0.10016
    -0.23491
    -0.34721
    -0.15256
    -0.20497
    -0.15631
    -0.24614
    -0.27609
    -0.32475
    -0.35095
    -0.34721
    -0.32101
    -0.27983
    -0.29481
    -0.26486
    -0.26860
    -0.32475
    -0.31352
    -0.17877
    -0.18625
    -0.13010
    -0.15631
    -0.20497
    -0.09267
    -0.06273
    -0.15256
    -0.02904
    -0.08144
    -0.07395
    -0.01781
     0.08326
     0.09449
     0.05706
     0.01963
     0.11695
     0.07577
     0.14690
     0.11321
     0.10198
     0.09823
     0.11321
     0.03460
     0.20305
     0.18433
     0.13567
     0.14690
     0.13192
     0.07952
     0.15064
     0.01588
     0.03086
     0.12069
     0.11695
     0.07577
     0.07203
     0.03834
    -0.02529
    -0.01032
     0.03086
     0.00840
    -0.01406
    -0.07395
    -0.01032
    -0.04027
     0.00465
    -0.02529
    -0.05150
    -0.04027
    -0.01781
    -0.04775
    -0.03278
    -0.02529
    -0.09267
    -0.07021
    -0.06273
    -0.09641
    -0.15256
    -0.19374
    -0.23117
    -0.26112
    -0.13010
    -0.11139
    -0.00658
     0.22176
     0.37523
     0.54368
     0.57363
     0.48379
     0.38646
     0.52496
     0.58486
     0.81319
     0.59234
     0.57363
     0.46882
     0.29288
     0.22925
    -0.11887
    -0.53437
    -0.91244
    -1.71350
    -2.32739
    -1.84077
     0.65223
     5.19653
     6.60774
     4.67997
     2.46396
     0.72710
     0.00465
     0.24796
     0.63352
     0.75705
     0.16187
     0.78325
     1.37842
     0.94046
    -0.14508
    -1.63489
    -3.04983
    -4.10917
    -4.73804
    -4.86905
    -4.47227
    -3.73859
    -3.06481
    -2.31241
    -1.67232
    -1.06591
    -0.80763
    -0.59801
    -0.41085
    -0.28358
    -0.19374
    -0.14508
    -0.26860
    -0.19374
    -0.21245
    -0.20497
    -0.26486
    -0.08893
    -0.04775
    -0.08518
    -0.00658
     0.07577
     0.07577
     0.09449
     0.05332
     0.13941
     0.15438
     0.11695
     0.18433
     0.16187
     0.09075
     0.11321
     0.09075
     0.16187
     0.12818
     0.06455
     0.09823
     0.11695
     0.10198
     0.14315
     0.10198
     0.01588
     0.10198
     0.12069
     0.13941
    -0.00658
     0.07952
     0.02711
     0.03834
     0.06455
     0.07203
     0.01588
     0.03834
     0.01963
    -0.00283
    -0.01406
    -0.05898
    -0.04775
    -0.10390
    -0.02155
    -0.03652
    -0.03652
    -0.11513
    -0.11513
    -0.12636
    -0.12636
    -0.05524
    -0.05150
    -0.08144
    -0.07395
    -0.07770
    -0.04775
    -0.10016
    -0.12262
    -0.06273
     0.02337
     0.04209
     0.06455
    -0.07395
    -0.06647
    -0.04401
    -0.06647
     0.04209
     0.07577
    -0.02904
     0.05706
     0.03086
     0.03460
     0.04957
     0.02711
    -0.00283
     0.04583
    -0.00658
     0.03834
     0.02337
    -0.03278
    -0.05150
    -0.13385
    -0.13010
     0.01963
    -0.12262
    -0.12262
    -0.14508
    -0.20123
    -0.21245
    -0.14882
    -0.25737
    -0.18625
    -0.21245
    -0.11139
    -0.16005
    -0.21245
    -0.11887
    -0.23117
    -0.18251
    -0.13010
    -0.08518
    -0.11513
    -0.19000
    -0.08518
    -0.05150
    -0.11513
    -0.12262
    -0.05898
    -0.05524
    -0.04775
    -0.05150
    -0.02904
    -0.14882
    -0.08893
    -0.14508
    -0.07395
     0.00840
    -0.02904
    -0.04027
     0.03460
     0.11695
     0.17310
     0.30786
     0.34903
     0.65972
     0.61480
     0.75330
     0.65972
     0.74207
     0.67095
     0.61855
     0.68967
     0.76079
     0.68218
     0.61106
     0.55865
     0.33032
     0.09449
     0.01214
    -0.33973
    -0.54935
    -0.61673
    -0.45202
    -0.05524
     0.28540
     1.68911
     2.96930
     3.93506
     5.63824
     4.52275
     2.41905
    -0.32101
    -2.46589
    -3.54769
    -1.75093
     1.07522
     2.51263
     2.35167
     0.54368
    -1.73970
    -3.67496
    -4.73055
    -5.05996
    -4.72306
    -3.95570
    -3.18833
    -2.35359
    -1.70601
    -1.21564
    -0.88998
    -0.68036
    -0.38464
    -0.21620
    -0.17502
    -0.16754
    -0.11139
    -0.15631
    -0.10390
    -0.13385
    -0.20123
    -0.08893
     0.04583
    -0.08144
     0.04209
     0.06455
     0.12444
     0.08326
     0.08700
     0.18807
     0.14690
     0.17684
     0.13567
     0.17684
     0.10572
     0.15813
     0.09823
     0.15813
     0.19930
     0.14315
     0.10572
     0.09075
     0.09075
     0.07577
     0.02337
     0.11321
     0.10946
     0.04209
     0.07952
     0.07203
     0.08326
     0.05706
     0.03460
     0.02711
     0.10198
     0.13567
     0.03086
     0.05706
     0.13192
     0.06455
     0.06080
     0.03834
     0.10946
     0.11695
     0.11695
     0.13192
     0.04957
     0.04583
     0.05706
     0.01214
     0.14690
     0.08700
     0.06080
     0.03460
     0.05332
     0.07952
    -0.00283
    -0.03278
    -0.01406
     0.03460
     0.04583
     0.02711
    -0.02529
    -0.02904
    -0.04027
    -0.10016
    -0.02529
     0.03086
    -0.07021
    -0.02155
    -0.01781
    -0.01032
    -0.01781
    -0.01406
     0.04583
     0.09823
     0.15813
     0.13192
     0.10946
     0.18807
     0.17684
     0.19930
     0.22550
     0.20305
     0.24422
     0.26294
     0.24422
     0.33032
     0.25171
     0.18807
     0.20679
     0.24048
     0.22925
     0.16936
     0.10946
     0.16187
     0.13567
     0.07203
     0.06455
     0.09823
     0.11321
     0.06080
     0.09075
     0.11695
     0.09075
     0.02337
     0.00465
     0.00465
     0.07577
     0.01963
    -0.03278
    -0.09641
    -0.11139
    -0.12262
    -0.27235
    -0.38839
    -0.48945
    -0.69159
    -0.97608
    -1.04346
    -1.20816
    -1.33917
    -1.54505
    -1.66858
    -1.54505
    -1.24559
    -0.67287
    -0.13010
     0.16561
     0.46133
     0.62603
     0.87309
     1.34848
     1.18752
     0.97790
     1.03030
     1.16506
     0.98913
     0.33406
    -0.19748
    -0.62421
     0.27417
     3.77784
     5.32755
     2.26932
    -1.70227
    -3.63004
    -2.23006
    -0.42208
     1.48698
     1.98857
     1.76772
     1.60676
     1.43832
     0.98164
     0.53619
     0.57363
     0.61855
     0.67844
     0.54742
     0.49876
     0.38646
     0.34529
     0.19182
     0.21802
     0.13567
    -0.01406
    -0.04401
    -0.03278
    -0.13759
    -0.18251
    -0.11139
    -0.09267
    -0.02904
    -0.09267
    -0.09641
    -0.10390
    -0.07770
    -0.15256
    -0.20871
    -0.14133
    -0.11513
    -0.16005
    -0.06647
    -0.05150
    -0.10390
    -0.13759
    -0.17877
    -0.08518
    -0.15256
    -0.10390
    -0.13759
    -0.14508
    -0.11887
    -0.05524
    -0.10764
    -0.01781
     0.01588
    -0.09641
     0.00840
     0.02711
     0.00091
    -0.00283
    -0.04401
    -0.05898
     0.03834
    -0.04027
    -0.03278
    -0.00658
    -0.10764
    -0.02904
    -0.09641
    -0.06273
    -0.06647
    -0.06647
    -0.11513
    -0.15256
    -0.02155
    -0.11887
    -0.12262
    -0.12636
    -0.16754
    -0.07395
    -0.09267
    -0.11139
    -0.18625
    -0.15256
    -0.11513
    -0.11513
    -0.14882
    -0.18625
    -0.19000
    -0.12262
    -0.17502
    -0.13385
    -0.16379
    -0.17502
    -0.13010
    -0.09641
    -0.08518
    -0.11139
    -0.15631
    -0.12262
    -0.08893
    -0.08518
    -0.05898
    -0.00658
    -0.10390
    -0.02529
     0.02711
     0.02711
     0.03086
    -0.03278
     0.01588
     0.04583
     0.06829
     0.08700
     0.02711
     0.03834
     0.10572
     0.00465
     0.13192
     0.17310
     0.05332
     0.06080
     0.02337
     0.13941
    -0.00283
    -0.00283
     0.03460
     0.12069
     0.06455
     0.09449
     0.09075
     0.02711
     0.10198
     0.05706
     0.12069
     0.19930
     0.17684
     0.21427
     0.22550
     0.28540
     0.24796
     0.37898
     0.28165
     0.28540
     0.80571
     1.22121
     0.85811
    -0.25363
    -2.20760
    -5.10862
    -7.53050
    -7.53050
    -7.53050
    -7.53050
    -2.35733
     4.24201
     7.06067
    -0.91618
    -7.53050
    -7.53050
    -4.91023
    -1.36912
     1.80141
     4.18586
     5.74679
     6.49169
     6.55159
     6.38314
     5.82165
     5.02809
     4.26446
     3.50459
     2.85326
     2.20194
     1.70034
     1.18003
     0.86186
     0.59983
     0.39021
     0.16936
     0.03834
    -0.06647
    -0.16379
    -0.14882
    -0.17877
    -0.24240
    -0.20497
    -0.18251
    -0.20123
    -0.22743
    -0.24989
    -0.22368
    -0.19000
    -0.13759
    -0.14882
    -0.20871
    -0.18251
    -0.16005
    -0.11887
    -0.14508
    -0.08518
    -0.19000
    -0.17877
    -0.08893
    -0.07395
    -0.06647
    -0.11513
    -0.13759
    -0.11513
    -0.11513
    -0.06273
    -0.10016
    -0.14882
    -0.24989
    -0.19000
    -0.30604
    -0.22743
    -0.24614
    -0.31352
    -0.27609
    -0.34347
    -0.33224
    -0.32101
    -0.39213
    -0.32475
    -0.32475
    -0.26860
    -0.33598
    -0.32850
    -0.28358
    -0.31352
    -0.24989
    -0.18625
    -0.14508
    -0.23491
    -0.16379
    -0.12636
    -0.08144
    -0.07770
    -0.10764
    -0.13010
    -0.12262
    -0.02155
     0.03086
    -0.02529
    -0.12262
    -0.02155
    -0.13759
    -0.03278
    -0.08518
    -0.10764
    -0.13759
    -0.10390
    -0.15631
    -0.17877
    -0.19000
    -0.15631
    -0.20123
    -0.22743
    -0.14133
    -0.18625
    -0.27609
    -0.20123
    -0.26486
    -0.25737
    -0.21245
    -0.20871
    -0.20871
    -0.22368
    -0.23866
    -0.19000
    -0.20123
    -0.19748
    -0.13385
    -0.13010
    -0.14508
    -0.08893
    -0.11887
    -0.08144
    -0.11139
    -0.03278
     0.00465
     0.05332
     0.03834
     0.00091
     0.06829
     0.06080
     0.04957
     0.08700
     0.12444
     0.04957
     0.13192
     0.07203
     0.09823
     0.07203
     0.07203
     0.03086
     0.02711
     0.07577
     0.07952
    -0.01781
    -0.03278
     0.05706
    -0.02904
    -0.02155
    -0.05524
    -0.02529
    -0.03652
    -0.04027
    -0.21245
    -0.27609
    -0.53437
    -0.93116
    -0.97982
    -0.75148
    -0.53437
     0.88806
     3.45967
     5.02434
     5.20402
     5.05803
     3.66180
     2.26183
    -0.04775
     0.65598
     3.93132
     4.85590
     4.85215
     4.06982
     2.65487
     1.19875
    -0.16005
    -1.23810
    -1.88943
    -2.38728
    -2.73540
    -2.96374
    -3.24823
    -3.19956
    -3.15839
    -2.95251
    -2.73914
    -2.51455
    -2.32739
    -2.09905
    -1.89691
    -1.59371
    -1.35789
    -1.07340
    -0.90870
    -0.65790
    -0.32101
    -0.23117
    -0.04775
     0.00840
     0.19182
     0.26668
     0.36026
     0.34529
     0.40144
     0.41267
     0.42764
     0.43513
     0.53619
     0.47630
     0.37149
     0.44261
     0.33406
     0.32657
     0.23299
     0.22176
     0.17310
     0.15813
     0.21427
     0.12444
     0.07952
     0.03460
     0.03834
     0.02337
     0.01588
     0.01963
    -0.06647
    -0.06273
     0.02337
    -0.03652
    -0.09641
    -0.08518
    -0.06647
    -0.03278
    -0.04775
    -0.07770
    -0.04401
    -0.01781
    -0.09267
    -0.15631
    -0.00283
    -0.10016
    -0.03652
    -0.02904
    -0.07021
    -0.01032
    -0.10390
    -0.10764
    -0.05150
    -0.02529
    -0.04401
    -0.12262
    -0.08518
    -0.08893
    -0.03652
    -0.11139
    -0.14882
    -0.08518
    -0.09641
    -0.14133
    -0.16754
    -0.20497
    -0.21994
    -0.17502
    -0.17502
    -0.15256
    -0.15256
    -0.16754
    -0.15631
    -0.15631
    -0.12636
    -0.19748
    -0.17128
    -0.07770
    -0.09641
    -0.07770
    -0.07021
    -0.03278
    -0.08518
    -0.08518
    -0.04401
    -0.05524
    -0.10390
    -0.07021
    -0.02155
    -0.11513
    -0.07021
    -0.07395
    -0.11139
    -0.10390
    -0.07021
    -0.17128
    -0.14508
    -0.17877
    -0.02904
    -0.07770
    -0.11887
    -0.10390
    -0.05898
     0.01214
     0.00465
     0.03460
     0.06080
    -0.01781
    -0.01781
     0.21802
     0.23673
     0.32283
     0.45384
     0.56240
     0.81694
     1.01159
     1.06773
     1.00784
     0.92923
     0.76828
     0.50999
     0.39769
     0.27417
     0.28914
     0.37523
     0.39021
     0.19182
    -0.01781
    -0.36218
    -0.62421
    -0.74774
    -0.99479
    -1.26431
    -1.43275
    -1.42901
    -1.37286
    -1.14827
    -0.97233
    -0.73651
    -0.70656
    -0.93490
    -1.03971
    -0.97982
    -0.88624
    -0.63918
    -0.36593
    -0.24989
    -0.04775
     0.04209
     0.15064
     0.13192
     0.17684
     0.26668
     0.24048
     0.25171
     0.34529
     0.37149
     0.28914
     0.37898
     0.30037
     0.25545
     0.23673
     0.28914
     0.21427
     0.10572
     0.12444
     0.08700
     0.18433
     0.13192
     0.21427
     0.20679
     0.14315
     0.21053
     0.22550
     0.22550
     0.24796
     0.24796
     0.22176
     0.20305
     0.23299
     0.15064
     0.15438
     0.09075
     0.12069
     0.13567
     0.14690
     0.07577
     0.05706
     0.00091
    -0.03278
    -0.09267
     0.03460
    -0.04401
    -0.07021
     0.02337
    -0.01406
     0.06080
     0.03086
    -0.04027
     0.10198
     0.13192
     0.07203
     0.00465
     0.09449
     0.08700
     0.12818
     0.02337
     0.17684
     0.07952
     0.10198
     0.07952
     0.15438
     0.15438
    -0.02904
    -0.01406
     0.11695
     0.04957
     0.06829
     0.06829
     0.06455
     0.05706
     0.10198
     0.10198
     0.16936
     0.10198
    -0.00658
     0.09449
     0.04957
     0.06829
    -0.03278
     0.02337
     0.03086
     0.12069
     0.14690
     0.19182
     0.08326
     0.14315
     0.17310
     0.18807
     0.24796
     0.21053
    -0.00283
     0.03086
     0.07203
     0.15813
    -0.01781
     0.09449
    -0.07395
    -0.04775
     0.17310
     0.11321
     0.06829
     0.03086
     0.05332
     0.24048
     0.36775
     0.49502
     0.74956
     0.74207
     0.77950
     0.78699
     0.67469
     0.60357
     0.30037
     0.12069
     0.09449
     0.17684
     0.07203
    -0.11513
    -0.27983
    -0.46700
    -0.49320
    -0.49694
    -0.50443
    -0.62047
    -0.61298
    -0.56806
    -0.58304
    -0.56058
    -0.47823
    -0.32475
    -0.10390
    -0.03278
    -0.01781
     0.00840
    -0.01032
     0.03086
     0.04209
     0.02337
    -0.04775
     0.07203
     0.18433
     0.12069
     0.09823
     0.09075
     0.06829
     0.08326
     0.20305
     0.34155
     0.46882
     0.28914
     0.43513
     0.50625
     0.52122
     0.47256
     0.42764
     0.32283
     0.23299
     0.09823
     0.28914
     0.37149
     0.38646
     0.37898
     0.33032
     0.30786
     0.23673
     0.15813
     0.09449
     0.12818
     0.10198
     0.12069
     0.20679
     0.19556
     0.15064
     0.25171
     0.36400
     0.28540
     0.20679
     0.09823
     0.14315
     0.09449
     0.01214
    -0.00658
    -0.10016
    -0.19374
    -0.20871
    -0.26486
    -0.15256
    -0.20871
    -0.40710
    -0.48571
    -0.38839
    -0.30978
    -0.45577
    -0.41459
    -0.39962
    -0.28732
    -0.26486
    -0.08518
     0.17310
     0.24048
     0.18433
    -0.07395
    -0.49694
    -1.14078
    -1.39906
    -0.62047
    -0.20123
    -0.00658
    -0.12636
    -0.17877
    -0.13010
    -0.19374
    -0.27983
    -0.32475
    -0.26860
     0.14315
     0.36400
     0.62603
     0.68218
     0.50625
     0.37149
     0.12444
    -0.17128
    -0.47823
    -0.54186
    -0.72902
    -0.75523
    -0.92367
    -1.12955
    -1.16698
    -1.14827
    -1.00228
    -0.69533
    -0.26112
    -0.01032
    -0.01032
     0.10198
     0.24422
     0.61106
     0.92549
     1.15757
     1.19875
     1.27736
     1.01159
     0.64100
    -0.13385
    -1.11832
    -1.77713
    -2.21883
    -2.21509
    -1.41778
    -0.42956
    -0.23117
    -0.76645
    -1.03597
    -0.89373
    -0.67662
    -0.30229
    -0.01781
     0.22176
     0.70464
     1.22495
     1.73778
     2.06718
     2.37413
     2.47519
     2.21691
     1.80141
     1.52441
     1.48698
     1.20623
     1.08645
     0.92923
     0.86934
     0.88432
     0.89929
     0.95918
     0.88806
     0.82068
     0.86934
     0.77950
     0.70838
     0.55491
     0.48005
     0.46133
     0.48379
     0.39021
     0.35277
     0.31160
     0.24796
     0.24422
     0.20305
     0.31534
     0.24422
     0.18807
     0.16561
     0.21053
     0.14690
     0.13567
     0.03460
     0.17684
     0.04957
    -0.03652
     0.00465
     0.02337
     0.02337
    -0.13385
    -0.25363
    -0.22368
    -0.33598
    -0.35470
    -0.31727
    -0.35470
    -0.44079
    -0.26486
    -0.28358
    -0.15256
    -0.03278
     0.10198
     0.20305
     0.22176
     0.20305
     0.31909
     0.59609
     0.87683
     1.46452
     1.79018
     1.25490
     0.65223
     0.03086
    -0.53812
    -1.61617
    -3.22202
    -3.07978
    -2.13648
    -1.61617
    -1.29800
    -1.84825
    -2.32739
    -2.72043
    -2.91508
    -3.04609
    -2.91508
    -2.26750
    -1.70601
    -0.90496
    -0.18251
     0.27791
     0.61855
     0.76828
     0.93672
     0.89180
     0.80196
     0.70464
     0.62603
     0.45010
     0.34155
     0.29288
     0.14690
     0.11321
     0.13567
    -0.01032
     0.09075
     0.06829
     0.01963
     0.00840
     0.02711
     0.07577
     0.01588
     0.00840
     0.08700
     0.00840
     0.04209
     0.09449
     0.21053
     0.12818
     0.12444
     0.10572
     0.12069
     0.11321
     0.04209
     0.18807
     0.18059
     0.13941
     0.16936
     0.17684
     0.19556
     0.19182
     0.15064
     0.04209
    -0.08144
    -0.11513
    -0.42208
    -0.71405
    -1.03223
    -1.39158
    -1.52633
    -1.61617
    -1.73221
    -2.01296
    -2.45091
    -2.56696
    -2.51081
    -2.67925
    -2.58941
    -2.33862
    -2.27124
    -1.99424
    -1.74718
    -1.33917
    -0.64667
     0.49876
     1.26238
     0.99661
     0.79822
     1.14634
     1.71157
     2.22065
     2.56503
     2.55755
     2.55380
     2.36290
     2.26932
     1.99232
     1.81638
     1.76023
     1.49446
     1.21372
     1.03030
     0.76453
     0.57363
     0.53245
     0.43513
     0.31534
     0.55865
     0.91052
     1.44955
     1.36719
     0.92549
     1.03405
     1.16880
     1.23992
     1.34848
     1.57682
     1.77521
     1.89125
     2.22814
     1.77521
     1.13137
     0.55865
     0.30786
     0.23673
     0.30411
     0.33406
     0.06080
    -0.01406
    -0.11139
    -0.44828
    -0.65416
    -0.88250
    -1.02100
    -0.94239
    -0.80389
    -0.60924
    -0.49694
    -0.37341
    -0.21620
    -0.09641
    -0.13385
    -0.09641
    -0.05898
     0.00465
     0.11695
     0.04209
     0.08700
    -0.01406
    -0.02529
    -0.04401
    -0.04401
     0.06829
    -0.06273
    -0.16005
    -0.14133
    -0.19374
    -0.24614
    -0.39213
    -0.44454
    -0.51191
    -0.61298
    -0.57929
    -0.56058
    -0.36218
    -0.38090
    -0.38839
    -0.54935
    -0.51566
    -0.42582
    -0.39962
    -0.41085
    -0.32101
    -0.33224
    -0.16754
    -0.11139
     0.00840
    -0.05150
     0.02337
     0.06455
     0.04583
     0.09823
     0.17684
     0.24796
     0.10198
    -0.27235
    -1.09212
    -2.23755
    -2.98994
    -3.51400
    -3.61132
    -1.61617
     2.48642
     3.77036
     0.82068
    -1.63114
    -2.63808
    -2.39102
    -1.35414
    -0.12636
     0.60357
     0.97790
     1.02282
     0.99661
     0.84688
     0.43513
     0.14315
    -0.36967
    -0.76271
    -1.05468
    -1.33543
    -1.52633
    -1.32046
    -0.21245
     1.62173
     2.50888
     2.40782
     1.17255
     0.27417
     0.18433
    -0.07395
    -0.96110
    -0.41459
     0.78699
     1.27736
     0.79073
    -0.16754
    -0.76271
    -1.22313
    -1.73221
    -2.28621
    -2.46589
    -2.46589
    -2.07659
    -1.44024
    -1.16324
    -0.88624
    -0.78143
    -0.60175
    -0.38464
    -0.34347
    -0.21245
    -0.02904
     0.03460
     0.12444
     0.26294
     0.37898
     0.62977
     0.69341
     0.85063
     0.98164
     1.00784
     0.92175
     0.98538
     1.00036
     1.15383
     1.23618
     1.32976
     1.30356
     1.37094
     1.51692
     1.20998
     1.02656
     0.87683
     0.94795
     0.86934
     0.83940
     0.67469
     0.64849
     0.57363
     0.55117
     0.45384
     0.30037
     0.26668
     0.33780
     0.22925
     0.17684
     0.16936
    -0.03652
    -0.10016
     0.07952
    -0.09641
    -0.00283
    -0.08144
    -0.10016
    -0.16005
    -0.13385
    -0.13385
    -0.06273
    -0.22368
    -0.16005
    -0.19374
    -0.03652
    -0.05150
    -0.20123
    -0.08893
    -0.13010
    -0.04401
     0.00840
     0.03086
    -0.00658
    -0.03652
    -0.01032
     0.07577
     0.12069
     0.08326
     0.05332
     0.09075
     0.12818
     0.13192
     0.17310
     0.04583
     0.00091
    -0.06647
    -0.04775
     0.00840
    -0.04027
    -0.13385
    -0.11139
    -0.10390
    -0.18251
    -0.23117
    -0.38090
    -0.41833
    -0.55683
    -0.66913
    -0.72902
    -0.83383
    -0.84132
    -0.72154
    -0.34347
     0.44636
     0.88806
     0.56988
     0.21053
     0.10198
     0.55865
     0.83940
     1.00784
     1.01533
     1.29982
     1.46826
     1.37468
     1.14634
     1.01533
     0.84314
     0.61480
     0.38646
     0.15813
    -0.14133
    -0.17502
    -0.27983
    -0.65790
    -1.17447
    -1.72847
    -2.04290
    -1.97178
    -1.69852
    -1.27554
    -1.36537
    -1.76964
    -1.97178
    -2.05039
    -2.02418
    -1.99798
    -2.10654
    -1.88568
    -1.65360
    -1.31297
    -1.18196
    -1.09960
    -0.95362
    -0.88624
    -0.74025
    -0.50817
    -0.47448
    -0.46700
    -0.43331
    -0.34721
    -0.22368
    -0.04401
    -0.02155
     0.04583
     0.13567
     0.12444
     0.28165
     0.36400
     0.31909
     0.36400
     0.43513
     0.49127
     0.52496
     0.59234
     0.54742
     0.53245
     0.50250
     0.68592
     0.72710
     0.55117
     0.62603
     0.53245
     0.50999
     0.39769
     0.43513
     0.42390
     0.39769
     0.32657
     0.31909
     0.26294
     0.28540
     0.27791
     0.11321
     0.21053
     0.19930
     0.16936
     0.15064
     0.16936
     0.12818
     0.07577
     0.07952
     0.10572
     0.13192
     0.03086
     0.10946
     0.05706
     0.04583
     0.07203
    -0.01781
     0.05332
     0.12069
    -0.02529
     0.02711
     0.07952
     0.25171
     0.20305
     0.17684
     0.14690
     0.12444
     0.22550
     0.23673
     0.28540
     0.20679
     0.29663
     0.25545
     0.30037
     0.41641
     0.34155
     0.27791
     0.30411
     0.38272
     0.43138
     0.35652
     0.41267
     0.38272
     0.41267
     0.48753
     0.52496
     0.48005
     0.55491
     0.43513
     0.39395
     0.49127
     0.48753
     0.37149
     0.46133
     0.52122
     0.49876
     0.50999
     0.66721
     1.03779
     1.21372
     1.14260
     0.94421
     0.74956
     0.58486
     0.81694
     0.65223
     0.49876
     0.43138
     0.22925
     0.11695
     0.01588
    -0.18251
    -0.31727
    -0.49694
    -0.63170
    -0.82260
    -1.07340
    -1.07714
    -1.01725
    -1.01725
    -0.95736
    -0.77768
    -0.72528
    -0.54560
    -0.46325
    -0.45577
    -0.41085
    -0.38839
    -0.46325
    -0.54186
    -0.51940
    -0.38839
    -0.42956
    -0.38090
    -0.45951
    -0.40336
    -0.29855
    -0.25737
    -0.31352
    -0.26112
    -0.17877
    -0.23117
    -0.14882
     0.05706
     0.18807
     0.23673
     0.27417
     0.30411
     0.45010
     0.41267
     0.51748
     0.52496
     0.39769
     0.42764
     0.47256
     0.49127
     0.52871
     0.42390
     0.37898
     0.30786
     0.30786
     0.25919
     0.28165
     0.16936
     0.20679
     0.23299
     0.19930
     0.19556
     0.10946
     0.09823
     0.09075
     0.03834
     0.13192
     0.07952
     0.07577
     0.01214
     0.04957
    -0.05524
     0.10946
     0.09449
     0.12069
     0.00091
    -0.01781
    -0.00283
     0.03460
     0.03460
     0.01214
    -0.02155
    -0.01032
     0.04957
    -0.00283
     0.05332
     0.03834
    -0.00658
    -0.02529
    -0.01032
     0.04957
     0.03086
     0.09823
     0.03460
     0.00840
     0.07203
     0.13192
     0.07952
     0.07952
     0.07577
     0.01588
     0.03086
     0.01963
     0.05332
    -0.03278
    -0.00283
    -0.00658
     0.08326
     0.11321
     0.04583
    -0.02529
    -0.05150
     0.09449
     0.00840
     0.07952
     0.19556
     0.07203
     0.13941
     0.21802
     0.21053
     0.26668
     0.25545
     0.24796
     0.28165
     0.24048
     0.23673
     0.29288
     0.22550
     0.25171
     0.25545
     0.46133
     0.69341
     0.66346
     0.49127
     0.43513
    -0.02904
    -0.85255
    -1.36537
    -0.83009
    -0.32101
    -0.67662
    -1.09960
    -1.35040
    -1.32420
    -1.21190
    -1.54505
    -2.32364
    -2.91133
    -2.61936
    -2.11777
    -2.13648
    -2.23006
    -1.97178
    -1.49639
    -1.04720
    -0.57555
    -0.65041
    -0.89373
    -0.95362
    -0.52689
     0.24796
     0.88432
     1.57682
     1.70783
     1.38217
     1.17255
     1.27736
     1.48323
     1.59179
     1.61799
     1.66291
     1.57307
     1.43457
     1.23244
     0.92923
     0.67095
     0.53619
     0.55117
     0.51373
     0.41267
     0.37523
     0.25545
     0.39021
     0.55865
     0.71961
     0.64849
     0.50250
     0.62977
     0.76079
     0.93672
     0.82068
     0.70464
     0.51373
     0.58860
     0.61855
     0.57363
     0.62229
     0.58111
     0.40518
     0.24422
     0.28914
     0.20679
     0.10946
     0.01963
     0.09075
     0.09449
     0.12069
     0.19182
     0.13192
     0.07952
     0.06080
     0.01963
     0.13567
     0.17310
     0.09823
     0.05332
     0.03460
     0.01963
    -0.03278
    -0.02904
     0.02337
    -0.05898
    -0.03278
    -0.04027
    -0.07021
    -0.02529
    -0.05524
    -0.13010
    -0.08518
    -0.06647
    -0.09641
    -0.05150
     0.00465
    -0.06647
     0.01214
    -0.03652
     0.13941
     0.11321
     0.07203
     0.01588
    -0.00283
    -0.02904
    -0.18251
    -0.32850
    -0.57555
    -0.27983
     0.79822
     2.71851
     3.47090
     2.66984
     2.11584
     1.53190
     0.72710
     1.00410
     0.94046
     0.80196
     1.79018
     2.02601
     1.74900
     1.23618
     0.51748
    -0.23866
    -0.81886
    -1.02100
    -1.30923
    -1.40655
    -1.36163
    -1.40281
    -1.38783
    -1.21190
    -0.86004
    -0.55309
    -0.32850
    -0.32475
    -0.26112
    -0.19000
    -0.19000
     0.05706
     0.11321
     0.22925
     0.21427
     0.28914
     0.42390
     0.42390
     0.52871
     0.52122
     0.55117
     0.64100
     0.71587
     0.74207
     0.63726
     0.62229
     0.33406
     0.27791
     0.33032
     0.24048
     0.19556
     0.12818
     0.04957
    -0.01032
    -0.14133
    -0.21994
    -0.27235
    -0.29855
    -0.32475
    -0.17128
    -0.27983
    -0.39962
    -0.49320
    -0.85629
    -1.18570
    -1.71350
    -1.93435
    -1.93060
    -1.81082
    -1.34291
    -1.06591
    -0.61298
    -0.49320
    -0.88998
    -1.22313
    -1.34291
    -1.21564
    -0.78891
    -0.34721
     0.09823
     0.65598
     0.98913
     1.13137
     1.04153
     1.04528
     0.95169
     0.83191
     0.67095
     0.67844
     0.62229
     0.59234
     0.52871
     0.41267
     0.40892
     0.36775
     0.30411
     0.33780
     0.25545
     0.06455
     0.10946
     0.08700
     0.04957
    -0.02529
    -0.00658
    -0.06647
    -0.01406
     0.02337
     0.06080
    -0.01406
    -0.01032
    -0.11513
    -0.03278
     0.00840
     0.00840
    -0.04027
     0.00465
    -0.11513
    -0.05898
    -0.00658
     0.03460
    -0.00658
    -0.05150
    -0.02155
     0.00840
     0.03086
     0.00840
     0.01214
     0.00091
    -0.01406
     0.06829
     0.06080
     0.13941
     0.10572
     0.16936
     0.12069
     0.17310
     0.21427
     0.17310
     0.28914
     0.24048
     0.27417
     0.34903
     0.32283
     0.39021
     0.27042
     0.33032
     0.23299
     0.29288
     0.20679
     0.18059
     0.25545
     0.00840
     0.05706
     0.01963
     0.01963
    -0.04401
    -0.14133
    -0.06647
    -0.15631
    -0.17502
    -0.19748
    -0.17502
    -0.15256
    -0.24614
    -0.22743
    -0.14133
    -0.09641
    -0.13010
    -0.18251
    -0.21994
    -0.24614
    -0.18625
    -0.05898
    -0.07021
    -0.02155
    -0.25737
    -0.35844
    -0.23117
     0.03086
     0.12444
     0.22176
     0.63352
     0.83940
     0.92175
    -0.67287
    -2.90759
    -4.75675
    -6.41501
    -6.57971
    -4.38991
     0.10572
     2.48642
     1.07522
    -0.19748
    -1.69104
    -3.05732
    -2.75786
    -1.67981
    -0.12636
     1.41960
     2.78214
     3.58319
     3.90137
     3.63186
     3.26128
     2.68107
     2.16076
     1.61050
     1.12388
     0.70838
     0.39395
     0.27791
     0.10198
    -0.02155
    -0.07395
    -0.17128
    -0.25363
    -0.41085
    -0.38464
    -0.48945
    -0.36967
    -0.33973
    -0.22368
    -0.07021
     0.07203
     0.03460
    -0.00658
     0.03086
    -0.05898
     0.07952
     0.11695
     0.24796
     0.36775
     0.34529
     0.48379
     0.53245
     0.55491
     0.52496
     0.58111
     0.47256
     0.46882
     0.36400
     0.31909
     0.35652
     0.36026
     0.18807
     0.24048
     0.30037
     0.31909
     0.28540
     0.02337
     0.04583
     0.03834
    -0.07395
    -0.04775
    -0.09641
    -0.16379
    -0.18625
    -0.22743
    -0.14133
    -0.15631
    -0.27983
    -0.30604
    -0.26112
    -0.27235
    -0.22743
    -0.26112
    -0.20123
    -0.24614
    -0.23866
    -0.17877
    -0.20497
    -0.13759
    -0.23117
    -0.33224
    -0.24240
    -0.21245
    -0.25363
    -0.19748
    -0.20123
    -0.21994
    -0.16379
    -0.09641
    -0.07770
    -0.01032
     0.00465
     0.04209
     0.06455
     0.07577
     0.09075
     0.17684
     0.13567
     0.15438
     0.25171
     0.33780
     0.37523
     0.31534
     0.21053
     0.28914
     0.22176
     0.23673
     0.30411
     0.22176
     0.28914
     0.26668
     0.36026
     0.37898
     0.38272
     0.16936
     0.13192
     0.16561
     0.29288
     0.28165
     0.34529
     0.45010
     0.35652
     0.03834
    -0.63918
    -1.63863
    -1.99050
    -1.91189
    -1.97927
    -1.67232
    -1.38783
    -1.15575
    -1.14452
    -1.11832
    -1.48141
    -1.39158
    -0.98731
    -0.25737
     0.24796
     0.75705
     1.37468
     1.75649
     1.85382
     2.02226
     2.40033
     2.62867
     2.51263
     2.22440
     2.01103
     1.72655
     1.35596
     1.09019
     1.00036
     0.61480
     0.21053
     0.07577
    -0.19374
    -0.26860
    -0.39962
    -0.42208
    -0.53063
    -0.53437
    -0.62047
    -0.63918
    -0.42956
    -0.47823
    -0.34347
    -0.35844
    -0.25737
    -0.28358
    -0.25363
    -0.19748
    -0.08518
    -0.08893
    -0.15256
    -0.09267
    -0.05524
    -0.06647
    -0.08144
    -0.17128
    -0.13385
    -0.15256
    -0.16005
    -0.11887
    -0.17502
    -0.27609
    -0.38090
    -0.38839
    -0.38464
    -0.35470
    -0.43705
    -0.51191
    -0.56058
    -0.47823
    -0.41085
    -0.43331
    -0.43705
    -0.41833
    -0.44828
    -0.42208
    -0.38090
    -0.28732
    -0.26112
    -0.32101
    -0.18625
    -0.09267
     0.03460
    -0.01781
     0.00465
    -0.02904
    -0.00658
    -0.04775
     0.00465
    -0.09267
    -0.07395
    -0.20123
    -0.18251
    -0.16754
    -0.04775
    -0.09267
    -0.09267
    -0.15256
    -0.19748
    -0.18625
    -0.17502
    -0.16754
    -0.06647
    -0.10764
    -0.03652
     0.09449
     0.20305
     0.18059
     0.19556
     0.18807
     0.12069
    -0.07770
    -0.22368
    -0.46325
    -0.85255
    -0.97233
    -1.04720
    -1.12581
    -1.03597
    -0.92741
    -1.07340
    -1.11458
    -1.24933
    -1.11832
    -1.08837
    -0.93116
    -0.73277
    -0.64667
    -0.45577
    -0.10764
     0.07952
     0.32657
     0.39395
     0.53245
     0.65598
     0.68218
     0.69341
     0.67095
     0.66721
     0.54368
     0.53619
     0.60732
     0.61480
     0.50250
     0.40892
     0.37898
     0.33406
     0.35277
     0.42390
     0.28914
     0.27042
     0.34529
     0.32657
     0.29663
     0.29663
     0.18807
     0.13192
     0.13192
     0.27791
     0.18807
     0.14315
     0.10946
     0.09449
     0.08326
     0.27417
     0.32283
     0.33032
     0.45010
     0.46882
     0.46882
     0.50625
     0.53245
     0.44261
     0.42390
     0.34155
     0.33032
     0.25919
     0.30037
     0.19182
     0.10198
     0.01214
    -0.07395
    -0.20497
    -0.35095
    -0.41085
    -0.50817
    -0.46325
    -0.42582
    -0.41833
    -0.49320
    -0.42208
    -0.36593
    -0.35095
    -0.32101
    -0.30229
    -0.21245
    -0.16754
    -0.20871
    -0.09641
    -0.13385
    -0.03278
    -0.18625
    -0.13010
    -0.08893
    -0.09267
    -0.08144
    -0.08518
    -0.08144
    -0.13010
    -0.13759
    -0.05898
    -0.02529
    -0.02529
     0.01588
    -0.03652
    -0.12262
    -0.07021
    -0.10390
    -0.01781
     0.03086
     0.00091
    -0.02904
    -0.01406
     0.06455
    -0.02529
     0.00840
    -0.05898
    -0.07021
     0.00465
     0.01963
     0.05706
    -0.13385
    -0.08518
    -0.12262
    -0.04775
     0.01214
    -0.09267
    -0.14133
    -0.16005
    -0.10390
    -0.02904
    -0.11139
    -0.13010
    -0.19000
    -0.07770
    -0.11513
    -0.02529
    -0.07021
    -0.09641
    -0.10390
    -0.02904
    -0.08893
    -0.03278
    -0.05524
    -0.09267
    -0.09267
     0.00091
    -0.05524
    -0.05524
    -0.11887
    -0.06647
    -0.12262
    -0.14882
    -0.18625
    -0.03652
     0.07203
    -0.08518
     0.03086
     0.15438
     0.35277
     0.32657
     0.49502
     0.37898
     0.16561
    -0.13010
    -0.50443
    -0.49694
     0.35652
     0.55117
     0.59983
     0.34903
     0.13567
    -0.07395
    -0.13010
    -0.12262
    -0.10764
    -0.04775
     0.13192
     0.23299
     0.21802
     0.13567
     0.14690
     0.21427
     0.26294
     0.18807
     0.16187
     0.01214
    -0.07021
    -0.03278
    -0.00283
     0.00091
    -0.01406
    -0.01032
    -0.03652
     0.16561
     0.25171
     0.31909
     0.13567
     0.15064
     0.27417
     0.45010
     0.44636
     0.41641
     0.40144
     0.45384
     0.40518
     0.47630
     0.50625
     0.42390
     0.27417
     0.33780
     0.32283
     0.21427
     0.17684
     0.06829
     0.09449
     0.07577
     0.16187
     0.10946
     0.08700
     0.07203
    -0.03652
     0.02337
     0.07952
     0.16561
     0.06455
     0.12818
     0.10198
     0.10198
     0.13941
     0.11695
     0.02711
     0.13192
     0.16187
     0.15064
     0.12069
     0.07952
     0.13567
     0.08700
     0.15064
     0.15438
     0.09449
     0.19182
     0.19930
     0.19556
     0.22176
     0.14315
     0.19930
     0.16936
     0.18059
     0.11321
     0.09075
     0.05332
    -0.04027
    -0.07395
    -0.12262
    -0.23491
    -0.32101
    -0.33598
    -0.35470
    -0.46325
    -0.45951
    -0.59052
    -0.45577
    -0.45202
    -0.40336
    -0.44454
    -0.44454
    -0.35095
    -0.32101
    -0.24614
    -0.16005
    -0.01032
    -0.08893
    -0.20123
     0.01588
     0.09075
     0.18807
     0.11695
     0.12818
     0.16561
     0.31160
     0.13941
     0.13941
     0.22925
     0.34903
     0.32657
     0.59609
     0.76079
     0.80945
     0.61106
     0.21053
    -0.60175
    -1.60494
    -1.02848
     0.14690
    -1.29800
    -3.00117
    -3.11347
    -2.00173
    -1.43275
    -1.57125
    -1.63114
    -0.75523
     0.12818
    -0.69159
    -1.36912
    -1.20816
    -0.53437
     0.47256
     1.21372
     1.79767
     1.86879
     1.91371
     2.23188
     2.37787
     2.08215
     1.74900
     1.65542
     1.90622
     1.61799
     1.40463
     0.92923
     0.80196
     0.92175
     1.02656
     1.16880
     1.15009
     1.00036
     0.95544
     0.67844
     0.50625
     0.22176
     0.13941
     0.09823
     0.11321
    -0.03652
    -0.06273
    -0.11139
    -0.24989
    -0.21245
    -0.29855
    -0.34347
    -0.39962
    -0.46325
    -0.40336
    -0.44079
    -0.39587
    -0.46325
    -0.46700
    -0.50443
    -0.46325
    -0.48945
    -0.36218
    -0.26860
    -0.33973
    -0.27983
    -0.20123
    -0.19748
    -0.16754
    -0.18625
    -0.18251
    -0.08518
    -0.04401
    -0.06273
    -0.03652
     0.03086
     0.00840
    -0.10764
    -0.07395
     0.06455
    -0.02529
    -0.04401
    -0.01781
    -0.12636
    -0.05524
    -0.07395
    -0.08144
    -0.11139
    -0.11513
    -0.21620
    -0.19000
    -0.14882
    -0.17877
    -0.19374
    -0.28732
    -0.20497
    -0.21994
    -0.13385
    -0.24614
    -0.21245
    -0.21994
    -0.21245
    -0.07395
    -0.07770
    -0.07770
    -0.02529
     0.08326
     0.04209
     0.11695
     0.07952
     0.10572
     0.20305
     0.22925
     0.24796
     0.10946
     0.07952
     0.07203
     0.04209
     0.10198
     0.14315
     0.19182
     0.21053
     0.35277
     0.27042
     0.15813
    -0.07770
    -0.65790
    -1.62366
    -1.41778
    -0.14882
     0.00465
     0.29663
     0.52122
     0.35277
    -0.05898
     0.10946
    -0.60175
    -0.16005
     0.16187
    -0.41459
    -0.43705
     1.21372
     0.96667
     0.48005
     0.35277
    -0.20497
    -0.87127
    -0.72902
    -0.37716
    -0.35844
    -0.50068
    -0.30978
    -0.48945
    -0.56432
    -0.59427
    -0.39962
    -0.20871
     0.15813
     0.36400
     0.53245
     0.68592
     0.79448
     0.91426
     0.96292
     1.14634
     1.06399
     1.13511
     1.13511
     1.10891
     0.98913
     0.91800
     0.80196
     0.62229
     0.45010
     0.38646
     0.26668
     0.44636
     0.39395
     0.23299
     0.12818
     0.01214
    -0.09267
    -0.09641
    -0.10764
    -0.04027
     0.01963
    -0.02155
    -0.12636
    -0.17877
    -0.19748
    -0.23117
    -0.28358
    -0.30978
    -0.47074
    -0.47074
    -0.38464
    -0.33598
    -0.32101
    -0.34347
    -0.22368
    -0.00283
     0.53994
     0.71587
     0.55491
     0.32657
     0.13941
     0.46133
     0.64849
     0.83565
     0.90678
     0.93298
     0.83565
     0.68218
     0.53994
     0.39395
     0.19182
     0.05332
     0.02711
    -0.09641
    -0.15256
    -0.28732
    -0.37341
    -0.39962
    -0.39962
    -0.37716
    -0.31352
    -0.38464
    -0.39587
    -0.33973
    -0.38464
    -0.36218
    -0.35470
    -0.38839
    -0.35844
    -0.29481
    -0.32101
    -0.32101
    -0.36967
    -0.30978
    -0.27609
    -0.42208
    -0.27983
    -0.25363
    -0.25363
    -0.20497
    -0.22368
    -0.19748
    -0.25363
    -0.23866
    -0.27983
    -0.25363
    -0.23491
    -0.15631
    -0.17502
    -0.14882
    -0.16005
    -0.23117
    -0.20497
    -0.23866
    -0.20497
    -0.14133
    -0.16005
    -0.11513
    -0.25363
    -0.22743
    -0.05150
     0.21053
     0.47256
     0.38272
     0.00465
    -0.21245
    -0.98731
    -1.12581
    -1.02474
    -0.81137
    -0.72154
    -1.02848
    -1.23810
    -2.02793
    -2.26001
    -2.28621
    -2.58567
    -2.70920
    -3.14716
    -3.22577
    -2.99743
    -2.12900
    -0.92367
    -0.26112
    -0.41833
    -0.62795
    -0.66164
    -0.36967
     0.28914
     0.87683
     1.34848
     1.62173
     1.80515
     1.89499
     1.92494
     1.90996
     1.71906
     1.57307
     1.25864
     1.12388
     0.88432
     0.73084
     0.70090
     0.57363
     0.53994
     0.56614
     0.53245
     0.54742
     0.61855
     0.60357
     0.52871
     0.51373
     0.50250
     0.48379
     0.53619
     0.54742
     0.41641
     0.39395
     0.36775
     0.29288
     0.16936
     0.05332
     0.04583
    -0.06647
    -0.14882
    -0.18625
    -0.17877
    -0.24240
    -0.27235
    -0.29481
    -0.23491
    -0.27235
    -0.21620
    -0.23866
    -0.08144
    -0.17502
    -0.14508
    -0.09267
     0.02337
     0.02711
     0.04957
    -0.02155
     0.10198
     0.16561
     0.25171
     0.26668
     0.19930
     0.12444
     0.19556
     0.16936
     0.16561
     0.15813
     0.13567
     0.17684
     0.21427
     0.24796
     0.12069
     0.04583
     0.03460
     0.04583
     0.05332
    -0.00283
     0.04583
     0.08326
     0.11695
     0.00840
    -0.07395
    -0.14508
    -0.28732
    -0.10390
     0.11695
     0.55865
     0.85437
     0.53245
     0.18807
    -0.54560
    -0.56058
    -0.12636
     0.18059
     0.18433
     0.15813
    -0.01781
    -0.11139
    -0.18251
    -0.38090
    -0.46325
    -0.50068
    -0.49320
    -0.50443
    -0.53437
    -0.51191
    -0.47074
    -0.53812
    -0.36967
    -0.23491
    -0.12262
     0.05706
     0.05332
    -0.00658
    -0.05150
    -0.53063
    -0.74025
    -0.71405
    -0.40710
    -0.17128
    -0.14882
    -0.30604
    -0.10390
    -0.12262
     0.13192
     0.31534
     0.64100
     0.86934
     0.95169
     0.71213
     0.52496
     0.41641
     0.41641
     0.76079
     0.86560
     0.97415
     0.74956
     0.47256
     0.25919
    -0.04027
    -0.20871
    -0.42956
    -0.65041
    -0.65790
    -0.68785
    -0.70656
    -0.51191
    -0.41459
    -0.39213
    -0.40336
    -0.27235
    -0.21994
    -0.16754
    -0.12636
    -0.14882
    -0.06647
    -0.10390
    -0.02904
    -0.02529
    -0.01032
    -0.08144
    -0.05898
    -0.00658
     0.06455
    -0.00283
    -0.02155
     0.04583
    -0.01406
     0.05706
     0.09823
    -0.02529
    -0.04401
    -0.01032
    -0.00658
     0.07203
     0.08700
     0.12444
     0.03460
     0.05706
     0.18059
     0.20305
     0.15438
     0.15438
     0.18807
     0.28914
     0.25919
     0.32283
     0.28914
     0.29288
     0.35277
     0.30037
     0.28540
     0.31160
     0.33032
     0.26294
     0.29288
     0.37898
     0.20305
     0.30037
     0.22176
     0.22550
     0.15813
     0.14690
     0.03460
     0.08326
     0.03834
     0.09075
     0.04209
    -0.03652
    -0.02904
    -0.02155
     0.00840
    -0.00658
    -0.01406
    -0.08144
    -0.05524
     0.03086
     0.02711
    -0.00283
     0.05332
     0.09823
     0.18433
     0.10198
     0.13192
     0.00465
     0.00465
    -0.10390
    -0.05524
    -0.01032
     0.12069
    -0.02529
    -0.09641
    -0.02904
    -0.07770
    -0.14882
    -0.12636
    -0.04027
    -0.03652
    -0.01406
     0.00465
     0.01588
     0.10946
     0.09075
     0.08700
     0.00840
    -0.08893
    -0.16005
    -0.19374
    -0.07770
    -0.07395
    -0.04775
    -0.02155
     0.06829
     0.03086
    -0.20123
    -0.35095
    -0.48197
    -0.64293
    -0.76271
    -0.63544
    -0.42208
    -0.43705
    -0.44454
    -0.50443
    -0.63918
    -0.77768
    -0.70656
    -0.78517
    -0.62047
    -0.57555
    -0.46700
    -0.48197
    -0.37716
    -0.33224
    -0.25363
    -0.25363
    -0.14133
    -0.08144
    -0.15631
    -0.05150
    -0.00658
     0.04209
    -0.07021
    -0.00283
    -0.07770
    -0.02529
     0.01588
     0.08326
     0.03086
    -0.01406
    -0.00283
     0.08326
     0.00465
     0.03086
     0.13192
     0.00091
     0.00091
     0.09449
     0.06080
     0.05332
    -0.00658
     0.03086
     0.06455
     0.10572
     0.07577
     0.13192
     0.01963
     0.03086
    -0.05898
     0.03834
     0.09823
     0.01214
     0.07577
    -0.00658
     0.04209
     0.01963
    -0.01781
    -0.00658
    -0.03278
    -0.00283
    -0.02529
     0.03834
    -0.04401
    -0.00283
    -0.04027
    -0.02529
    -0.02529
    -0.00658
    -0.01406
     0.01214
    -0.02529
    -0.11139
    -0.03652
     0.01963
    -0.00283
     0.01588
    -0.06273
     0.00465
     0.00091
     0.03834
    -0.03278
     0.05706
     0.04583
    -0.04401
     0.06455
     0.09449
     0.13192
     0.10198
     0.09075
     0.10946
     0.23673
     0.16187
     0.16936
     0.17310
     0.12818
     0.11695
     0.08326
     0.08700
     0.09449
     0.14315
     0.10572
     0.09075
     0.13192
     0.11695
     0.09075
     0.21427
     0.46507
     0.76828
     0.82068
     0.74582
     0.49876
     0.45010
     0.37898
     0.48005
     0.43887
     0.30037
     0.18433
     0.21427
     0.17684
     0.08326
     0.08326
    -0.15631
    -0.21620
    -0.44828
    -0.40710
    -0.41833
    -0.43705
    -0.33973
    -0.31727
    -0.23491
    -0.10390
     0.02711
    -0.08144
     0.02711
     0.04957
    -0.01406
    -0.06273
    -0.07021
    -0.04401
    -0.09641
    -0.09641
    -0.05150
    -0.17877
    -0.16379
    -0.21245
    -0.16379
    -0.27609
    -0.20123
    -0.21245
    -0.13010
    -0.10764
    -0.13385
    -0.18625
    -0.16379
    -0.04775
     0.04957
     0.01963
     0.05332
     0.04209
    -0.07021
    -0.00283
     0.07577
     0.02337
     0.12444
     0.03460
     0.05332
     0.15064
     0.16936
     0.12069
     0.12444
     0.07203
     0.09823
     0.15064
     0.24048
     0.21802
     0.12069
     0.10572
     0.20305
     0.13567
     0.24048
     0.26668
     0.19930
     0.23299
     0.22925
     0.26294
     0.23299
     0.19182
     0.15813
     0.21427
     0.26294
     0.28540
     0.19182
     0.15064
     0.23299
     0.20305
     0.23299
     0.25171
     0.19182
     0.11695
     0.22176
     0.20305
     0.14690
     0.16187
     0.10572
     0.16936
     0.10946
     0.17684
     0.11321
     0.14690
     0.13567
     0.07952
     0.00465
     0.07203
     0.06080
     0.05332
     0.04957
    -0.02529
     0.04957
     0.03834
     0.01214
     0.01963
     0.04209
     0.04583
     0.08326
     0.05332
     0.13941
     0.16561
     0.23299
     0.21053
     0.19182
     0.18807
     0.20305
     0.27791
     0.26294
     0.21802
     0.13567
     0.19556
     0.23299
     0.15438
     0.19182
     0.07952
    -0.01781
     0.03834
     0.02337
     0.04583
    -0.01781
    -0.11513
    -0.07395
    -0.03652
    -0.03278
    -0.03652
    -0.17877
    -0.07021
    -0.00283
    -0.01406
    -0.03278
     0.00091
    -0.05524
    -0.00658
    -0.06647
     0.04957
     0.14690
     0.11695
     0.04209
     0.04957
     0.11695
     0.17684
     0.14315
     0.07203
     0.09449
     0.15438
     0.22176
     0.18433
     0.18059
     0.10946
     0.15813
     0.15813
     0.19556
     0.13567
    -0.05898
    -0.42956
    -0.75148
    -1.21564
    -1.67981
    -2.10654
    -1.90440
    -0.83009
    -0.25363
    -1.74344
    -3.01614
     0.44636
     6.86602
     6.00882
     0.33032
    -3.28566
    -3.07978
     0.31909
     1.97734
     3.57945
     4.25323
     3.75538
     2.35541
     1.35596
     0.70838
     0.18807
    -0.39962
    -0.51940
    -0.48197
    -0.47448
    -0.37341
    -0.33973
    -0.29855
    -0.29106
    -0.24989
    -0.08893
    -0.20123
    -0.17128
    -0.20497
    -0.12262
    -0.05524
     0.01963
    -0.10016
    -0.07770
    -0.08144
    -0.10016
    -0.10764
    -0.05150
    -0.07770
    -0.20497
    -0.12636
    -0.16379
    -0.13759
    -0.17877
    -0.16754
    -0.13759
    -0.11513
    -0.14133
    -0.13759
    -0.11887
    -0.12636
    -0.12262
    -0.20123
    -0.13385
    -0.06647
    -0.08144
    -0.12262
    -0.07395
    -0.14133
    -0.13759
    -0.17128
    -0.13759
    -0.16005
    -0.09641
    -0.21620
    -0.21994
    -0.23866
    -0.19748
    -0.26486
    -0.19374
    -0.20871
    -0.21994
    -0.29106
    -0.23866
    -0.17128
    -0.27609
    -0.24614
    -0.23117
    -0.11887
    -0.17128
    -0.19748
    -0.17877
    -0.13759
    -0.20497
    -0.20871
    -0.14882
    -0.08893
    -0.16754
    -0.23117
    -0.11513
    -0.11887
    -0.09267
    -0.15256
    -0.13010
    -0.12262
    -0.10764
    -0.05524
    -0.03652
    -0.14882
    -0.13010
    -0.04027
    -0.11139
     0.03086
     0.01214
     0.00465
    -0.05150
    -0.00283
     0.01588
    -0.00658
    -0.08518
    -0.02155
    -0.03278
    -0.15631
    -0.02904
    -0.17877
    -0.16005
    -0.10016
    -0.19748
    -0.12636
    -0.17877
    -0.13385
    -0.20123
    -0.11139
    -0.06273
    -0.04775
    -0.06273
    -0.05524
     0.06080
     0.04209
     0.07203
    -0.02529
    -0.01406
    -0.01032
    -0.05898
    -0.06273
     0.05706
     0.01963
    -0.03278
    -0.04775
     0.03086
     0.00465
     0.04209
     0.00091
     0.03460
     0.07203
     0.14315
     0.27791
     0.25171
     0.29663
     0.25919
     0.25171
     0.28165
     0.16561
     0.19182
     0.05332
     0.01214
    -0.10016
     0.33406
     2.04846
     3.77036
     3.82276
     3.71046
     2.31049
     2.35915
     3.00674
     1.62173
    -0.04027
     0.40892
     2.03349
     2.51263
     1.60302
     0.24796
    -0.59052
    -1.22313
    -1.76964
    -2.31241
    -2.68300
    -3.05732
    -2.96748
    -2.86267
    -2.53327
    -2.19263
    -1.88194
    -1.51885
    -1.19318
    -1.06966
    -0.80389
    -0.66539
    -0.59052
    -0.50443
    -0.43331
    -0.39962
    -0.25363
    -0.23866
    -0.13759
    -0.13759
    -0.15631
    -0.07021
    -0.05898
    -0.02155
     0.16561
     0.04583
     0.17310
     0.16561
     0.19182
     0.22550
     0.22550
     0.21053
     0.24422
     0.32283
     0.32657
     0.27042
     0.34529
     0.24048
     0.27042
     0.26294
     0.30786
     0.23673
     0.23299
     0.21053
     0.24048
     0.15813
     0.12069
     0.10572
     0.13192
     0.07577
     0.03460
     0.06455
     0.00091
     0.03834
    -0.03278
    -0.08893
     0.00091
     0.03086
    -0.07021
    -0.06647
    -0.05150
    -0.05898
    -0.09641
    -0.05898
    -0.06273
    -0.08144
    -0.04027
    -0.02529
     0.02337
     0.06080
     0.06455
    -0.01406
     0.06455
     0.08326
     0.07952
     0.07203
     0.12069
     0.11321
     0.12444
     0.08326
     0.05332
     0.13192
     0.17310
     0.06080
     0.03460
     0.00840
     0.04209
    -0.00283
     0.10572
     0.01963
     0.05332
     0.05706
     0.06455
     0.08700
     0.04209
    -0.01406
     0.12069
     0.07952
     0.13567
     0.08326
     0.13941
     0.10572
     0.13941
     0.09075
     0.05706
     0.15064
     0.07203
     0.04957
     0.07203
     0.11695
     0.05706
     0.06455
    -0.02904
     0.04957
     0.04209
     0.01214
     0.05332
    -0.11139
    -0.16754
    -0.19748
    -0.19374
    -0.14133
    -0.18251
    -0.13010
     0.08326
     0.37149
     0.59609
     0.56614
     0.33780
     0.25171
    -0.06647
    -0.29481
    -0.41459
    -0.38464
    -0.26486
    -0.20497
    -0.42208
    -0.79266
    -1.27928
    -1.70227
    -2.17017
    -2.91882
    -3.30437
    -2.88887
    -0.66164
     3.13026
     3.07786
    -1.44773
    -3.94073
    -3.66747
    -0.74400
     0.70464
     1.59553
     2.11959
     1.76023
     1.25864
     0.81694
     0.47256
     0.26294
     0.15813
     0.25545
     0.18807
     0.24422
     0.19930
     0.16561
     0.12818
     0.08326
     0.03460
     0.14690
     0.10198
     0.06080
     0.10572
     0.09075
     0.12444
     0.13567
     0.14690
     0.10198
     0.07203
     0.19930
     0.17310
     0.10198
     0.09075
     0.07577
     0.00091
     0.08326
    -0.03652
     0.03834
     0.04957
    -0.03652
    -0.00658
     0.04209
     0.03460
    -0.00283
    -0.03278
     0.02337
     0.02337
     0.04583
     0.05706
     0.00465
     0.03086
     0.00465
    -0.01406
     0.00465
     0.01214
     0.00840
    -0.03278
     0.03460
     0.04209
    -0.07770
    -0.00283
    -0.02904
     0.03834
     0.03086
     0.04209
     0.05332
    -0.01032
     0.00091
     0.03086
     0.01588
     0.02711
     0.05332
     0.00091
     0.05706
     0.09075
     0.03086
     0.02711
    -0.07021
     0.04957
     0.03834
     0.01214
     0.00091
     0.00465
     0.01963
     0.04209
    -0.07770
    -0.07021
    -0.07021
    -0.14882
    -0.12262
    -0.18625
    -0.15631
    -0.05524
    -0.03652
    -0.00283
     0.07952
     0.16187
     0.06455
     0.08326
     0.10572
     0.15438
     0.18433
     0.27791
     0.34903
     0.22550
     0.28540
     0.33406
     0.35277
     0.31160
     0.21802
     0.22550
     0.30786
     0.21802
     0.20305
     0.20305
     0.12069
     0.16561
     0.18059
     0.14690
     0.22176
     0.21053
     0.16561
     0.12069
     0.16187
     0.15438
     0.07203
     0.11321
     0.12444
     0.10946
     0.15064
     0.08326
     0.03086
     0.10946
     0.13192
     0.36775
     0.65223
     1.12388
     1.65542
     2.14205
     1.65542
     1.31105
     1.28859
     1.35971
     1.22495
     0.98913
     0.79822
     0.68967
     0.83191
     0.37898
    -0.35095
    -1.33543
    -1.88943
    -2.56696
    -2.65679
    -0.81512
     2.04846
     4.29815
     2.73348
     0.71961
    -0.12262
    -1.45896
    -0.99105
    -1.27928
    -1.06591
     0.99287
     2.86449
     2.68482
     1.29607
    -0.23491
    -1.56002
    -2.60064
    -3.05358
    -3.08727
    -2.79529
    -2.43594
    -2.18514
    -1.89317
    -1.57125
    -1.32046
    -1.07340
    -0.90870
    -0.78517
    -0.67662
    -0.56432
    -0.41833
    -0.39213
    -0.33973
    -0.26860
    -0.22368
    -0.18251
    -0.12262
    -0.10016
    -0.08518
    -0.02155
     0.06455
     0.02711
     0.07577
     0.06080
     0.06829
     0.04957
     0.24796
     0.14690
     0.15813
     0.12069
     0.13567
     0.18059
     0.11695
     0.14690
     0.07577
     0.20305
     0.18807
     0.28540
     0.20679
     0.13941
     0.27417
     0.16936
     0.20305
     0.31534
     0.18433
     0.24422
     0.28914
     0.29663
     0.28165
     0.26294
     0.27042
     0.29663
     0.32283
     0.30037
     0.28165
     0.27417
     0.25545
     0.22925
     0.30037
     0.28914
     0.24796
     0.24422
     0.28914
     0.30411
     0.30037
     0.24048
     0.27791
     0.25545
     0.28914
     0.30411
     0.28540
     0.30411
     0.16936
     0.23673
     0.18807
     0.29288
     0.18807
     0.16936
     0.13192
     0.13567
     0.15064
     0.09075
     0.07577
    -0.01406
     0.06455
     0.06455
     0.04209
     0.03460
     0.02711
     0.05706
     0.00091
     0.06829
     0.08326
     0.01214
     0.00465
    -0.02529
     0.00091
    -0.11887
    -0.22368
    -0.32850
    -0.40336
    -0.41085
    -0.41833
    -0.40710
    -0.57929
    -0.72902
    -0.84506
    -0.73277
    -0.63544
    -0.74774
    -0.53437
    -0.40710
    -0.07770
     0.05706
    -0.03278
     0.13941
     0.04209
     0.06455
    -0.05524
    -0.19748
    -0.47823
    -0.83383
    -0.78891
    -0.45202
     0.16561
     2.32172
     5.36124
     6.00507
     4.12971
     2.08215
     0.60732
     0.18059
    -0.47074
    -0.01032
     1.99232
     3.22384
     3.42598
     2.30300
     0.72336
    -0.65416
    -1.70601
    -2.36856
    -2.99369
    -3.13219
    -2.91882
    -2.42471
    -2.12900
    -1.91937
    -1.61617
    -1.33168
    -1.09212
    -0.90496
    -0.71031
    -0.53063
    -0.35844
    -0.30978
    -0.16005
     0.02711
    -0.01406
     0.09823
     0.13192
     0.20679
     0.23299
     0.22176
     0.33406
     0.33032
     0.35277
     0.38272
     0.42015
     0.40892
     0.33406
     0.23673
     0.31909
     0.44636
     0.39395
     0.33406
     0.33406
     0.25171
     0.34903
     0.22550
     0.22550
     0.29663
     0.22925
     0.24422
     0.22176
     0.23299
     0.21427
     0.14690
     0.14690
     0.17684
     0.17684
     0.11321
     0.10572
     0.05706
     0.08700
     0.07952
     0.05706
     0.09075
    -0.01406
     0.04957
     0.00840
     0.02711
    -0.02155
    -0.02155
    -0.05898
    -0.02155
     0.01214
    -0.01406
    -0.02904
     0.05332
    -0.00283
     0.02337
     0.05332
    -0.03278
     0.04583
     0.09449
     0.09823
    -0.02904
     0.06829
     0.03460
    -0.01406
     0.00465
     0.09823
     0.02711
     0.01214
     0.02711
     0.01214
    -0.00283
    -0.03652
     0.00840
    -0.00283
    -0.01032
     0.01588
     0.03460
    -0.10764
     0.04583
     0.00091
     0.02711
     0.06080
     0.02711
     0.03834
     0.03460
     0.00465
     0.07952
     0.05332
     0.08700
     0.01963
     0.06455
     0.09075
     0.07952
     0.09075
     0.07577
     0.04583
     0.08326
     0.07577
     0.09075
     0.02337
     0.09449
     0.09449
     0.13192
     0.08326
     0.05332
     0.00840
     0.08700
    -0.04401
    -0.12636
    -0.29106
    -0.39587
    -0.54560
    -0.71779
    -0.40710
     0.49502
     2.11959
     3.19764
     3.63560
     2.70353
     1.23244
     0.36400
     0.19182
    -0.50443
    -0.20871
     1.88002
     2.79337
     2.03349
     0.77202
    -0.41459
    -1.02474
    -1.67981
    -2.06162
    -2.21509
    -2.08408
    -1.97927
    -1.94932
    -1.80333
    -1.42527
    -1.38783
    -1.45896
    -1.23062
    -0.99479
    -0.82635
    -0.59427
    -0.62047
    -0.49320
    -0.38464
    -0.40710
    -0.38839
    -0.21620
    -0.19374
    -0.13010
    -0.16754
    -0.06647
    -0.00658
    -0.12262
     0.02337
     0.13941
     0.11321
     0.10946
     0.10198
     0.08326
     0.07952
     0.13941
     0.10946
     0.12818
     0.13941
     0.18433
     0.11695
     0.14315
     0.17684
     0.25545
     0.26294
     0.15064
     0.20679
     0.18059
     0.19182
     0.18807
     0.17310
     0.19182
     0.12818
     0.15813
     0.13192
     0.18433
     0.13567
     0.10946
     0.08700
     0.25171
     0.12818
     0.13941
     0.15813
     0.13192
     0.13567
     0.04957
     0.13567
     0.12444
     0.17310
     0.10572
     0.07203
     0.14315
     0.04583
     0.04583
     0.01214
     0.02337
     0.10946
     0.05706
     0.04957
     0.02337
    -0.00283
    -0.01406
     0.00091
     0.00840
    -0.04401
    -0.10016
    -0.03278
    -0.04775
    -0.06273
    -0.06273
    -0.10764
    -0.10016
    -0.06647
    -0.06647
    -0.13385
    -0.17502
    -0.14508
    -0.10016
    -0.19748
    -0.11513
    -0.11139
    -0.07770
    -0.17877
    -0.01406
    -0.11887
    -0.16005
    -0.13010
    -0.13385
    -0.12262
    -0.08893
    -0.13010
    -0.03652
    -0.07770
    -0.07021
    -0.08144
     0.04957
     0.02711
     0.02711
     0.02711
     0.25919
     0.24422
     0.13567
     0.19182
     0.27791
     0.34529
     0.37149
     0.41267
     0.33780
     0.15064
     0.02337
    -0.06647
    -0.12636
    -0.24240
    -0.29481
    -0.41833
    -0.41085
    -0.47448
    -0.54560
    -0.66164
    -0.72154
    -0.71779
    -0.73277
    -0.60175
    -0.60175
    -0.54935
    -0.43705
    -0.26112
    -0.29106
    -0.17877
    -0.11887
    -0.06273
    -0.01406
     0.09449
     0.06080
     0.07577
     0.05706
     0.12444
     0.17310
     0.28914
     0.24422
     0.19930
     0.44636
     0.61855
     0.64849
     0.76079
     0.65223
     0.46133
     0.53245
     0.57363
     0.45384
     0.46133
     0.43887
     0.30037
     0.33780
     0.17684
     0.04583
    -0.10390
    -0.23491
    -0.30604
    -0.45577
    -0.47448
    -0.42956
    -0.49320
    -0.47448
    -0.41085
    -0.34347
    -0.36218
    -0.30229
    -0.24614
    -0.11887
    -0.13759
    -0.08518
    -0.08144
    -0.08144
    -0.03278
     0.04583
     0.05706
     0.12818
     0.14315
     0.10198
     0.14315
     0.08700
     0.22925
     0.19182
     0.16936
     0.19182
     0.19182
     0.23673
     0.19182
     0.22550
     0.24048
     0.18807
     0.16936
     0.30786
     0.22550
     0.16936
     0.18059
     0.21802
     0.18059
     0.18807
     0.14315
     0.11321
     0.18807
     0.17684
     0.22176
     0.08700
     0.15064
     0.20679
     0.11321
     0.12069
     0.17684
     0.17684
     0.10946
     0.15438
     0.19182
     0.19930
     0.11695
     0.12444
     0.14315
     0.15064
     0.18807
     0.13941
     0.12444
     0.14315
     0.13192
     0.20679
     0.16561
     0.16561
     0.12444
     0.06829
     0.09823
     0.12444
     0.10946
    -0.01406
     0.02711
     0.11695
     0.18059
     0.12444
     0.16187
     0.04209
     0.10572
     0.08326
     0.16561
     0.17310
     0.11321
    -0.09267
    -0.23491
    -0.41085
    -0.75148
    -0.94987
    -1.15575
    -1.00977
    -0.71031
    -0.17877
     0.27791
     0.24048
     0.12069
    -0.74025
    -1.24933
    -0.93864
    -0.28732
     0.43887
     0.61855
     0.85437
     0.86560
     0.82442
     0.82068
     0.83940
     0.76079
     0.82817
     0.76453
     0.76828
     0.68967
     0.56614
     0.56614
     0.50625
     0.28914
     0.09449
    -0.03652
    -0.41833
    -0.83009
    -1.16698
    -1.55628
    -1.63489
    -1.78836
    -1.76216
    -1.53756
    -1.25308
    -1.05468
    -1.26431
    -1.42527
    -1.46270
    -1.26056
    -0.48945
     0.50625
     1.08645
     1.16880
     1.22869
     1.34473
     1.51318
     1.65168
     1.82761
     1.70783
     1.64419
     1.68911
     1.67040
     1.72655
     1.64045
     1.66665
     1.40837
     1.09768
     0.85063
     0.80945
     0.68967
     0.66721
     0.70838
     0.65598
     0.61106
     0.62977
     0.55117
     0.36026
     0.33406
     0.14690
     0.17310
     0.13941
     0.01963
     0.00091
    -0.01406
    -0.05150
    -0.01032
    -0.08893
    -0.03652
    -0.04775
    -0.05524
    -0.07770
    -0.03652
    -0.01032
    -0.05150
    -0.18625
    -0.05898
    -0.02155
    -0.07770
    -0.09641
    -0.08518
    -0.08144
    -0.10016
    -0.12262
    -0.09641
    -0.09641
    -0.08893
    -0.10764
    -0.17128
    -0.12262
    -0.07770
    -0.12262
    -0.16754
    -0.11513
    -0.06273
    -0.13759
    -0.12262
    -0.10016
    -0.09641
    -0.15631
    -0.16754
    -0.13010
    -0.07395
    -0.11887
    -0.09267
    -0.17502
    -0.19000
    -0.19748
    -0.19000
    -0.20871
    -0.20871
    -0.24240
    -0.25737
    -0.22743
    -0.27609
    -0.32850
    -0.26860
    -0.36593
    -0.30229
    -0.32850
    -0.32475
    -0.40336
    -0.31727
    -0.36218
    -0.35844
    -0.29481
    -0.17128
    -0.30604
    -0.29481
    -0.27983
    -0.24614
    -0.24614
    -0.26860
    -0.23117
    -0.20871
    -0.20871
    -0.17877
    -0.14508
    -0.19374
    -0.19000
    -0.24989
    -0.26486
    -0.20123
    -0.19000
    -0.20497
    -0.27609
    -0.17128
    -0.24240
    -0.20497
    -0.25363
    -0.24614
    -0.16379
    -0.17877
    -0.14882
    -0.20871
    -0.13010
    -0.19748
    -0.22743
    -0.05898
    -0.09641
    -0.19748
    -0.31352
    -0.54935
    -0.86378
    -1.31671
    -1.78087
    -1.99424
     0.59234
     4.33559
     4.49280
     4.57515
     4.05859
     2.67733
    -0.18625
    -3.70490
    -2.83647
     0.79822
     3.40352
     3.71421
     2.85326
     1.27736
    -0.59427
    -1.94932
    -2.87016
    -3.16213
    -3.19582
    -3.08727
    -2.81775
    -2.52578
    -2.26001
    -1.78836
    -1.44773
    -1.31297
    -1.14827
    -1.01725
    -0.91618
    -0.82260
    -0.71779
    -0.57929
    -0.42956
    -0.29855
    -0.18625
    -0.07395
    -0.01781
     0.03834
     0.13192
     0.15813
     0.21802
     0.29663
     0.27042
     0.20679
     0.22176
     0.30411
     0.21802
     0.12069
     0.11695
     0.07577
     0.03086
     0.07952
    -0.01406
     0.04957
     0.03086
    -0.08518
     0.07952
     0.00465
     0.01963
     0.01588
     0.06455
     0.11321
     0.12444
     0.09449
     0.16561
     0.21053
     0.19930
     0.18059
     0.22176
     0.28540
     0.22925
     0.22925
     0.27791
     0.34529
     0.32657
     0.35652
     0.30411
     0.26294
     0.33780
     0.33780
     0.42015
     0.35652
     0.38272
     0.37149
     0.35652
     0.39769
     0.35277
     0.34529
     0.34903
     0.36775
     0.32283
     0.25919
     0.30411
     0.33406
     0.24048
     0.16936
     0.19556
     0.16561
     0.18807
     0.19930
     0.10946
     0.09075
     0.16187
     0.13567
     0.04957
     0.12444
     0.06080
     0.08700
     0.12818
     0.10946
     0.14690
     0.09823
     0.09449
     0.17310
     0.16936
     0.18059
     0.15813
     0.14315
     0.14690
     0.22925
     0.15064
     0.29288
     0.23299
     0.16561
     0.24048
     0.22925
     0.19556
     0.22925
     0.11321
     0.22925
     0.10946
     0.22925
     0.09823
     0.13567
     0.14690
     0.13192
     0.01588
     0.12818
     0.07577
    -0.00283
     0.04583
     0.02711
    -0.00283
     0.02337
    -0.02904
     0.01214
     0.04957
    -0.01781
    -0.00658
     0.00465
    -0.03278
    -0.02904
    -0.04401
     0.02337
     0.01214
    -0.05150
    -0.04775
    -0.00658
     0.06080
     0.06455
    -0.12262
    -0.05524
     0.06455
     0.05706
     0.00091
     0.00465
    -0.02904
    -0.02904
    -0.00658
    -0.04775
     0.03086
     0.01588
    -0.06647
    -0.06647
     0.00840
     0.01588
    -0.04027
    -0.05898
    -0.10016
    -0.36967
    -0.84506
    -1.53008
    -2.47337
    -3.07978
    -3.12470
    -2.42097
     2.53509
     7.79809
     7.79809
     4.47409
     1.51692
    -0.08144
    -1.61617
    -0.21994
     3.18267
     4.67997
     5.21151
     4.43291
     2.86075
     1.23244
    -0.01406
    -1.32046
    -2.31241
    -2.97123
    -3.37550
    -3.61132
    -3.64875
    -3.51025
    -3.24448
    -2.94877
    -2.52952
    -2.25252
    -1.91189
    -1.67232
    -1.51885
    -1.24185
    -1.04720
    -0.88998
    -0.75897
    -0.49320
    -0.44828
    -0.33598
    -0.16379
    -0.09641
     0.03086
     0.08326
     0.10946
     0.22176
     0.19930
     0.33406
     0.29288
     0.30786
     0.22550
     0.31534
     0.32283
     0.28914
     0.33406
     0.24796
     0.18433
     0.33032
     0.26668
     0.14315
     0.21802
     0.19556
     0.19556
     0.30037
     0.22925
     0.20679
     0.22176
     0.21802
     0.18807
     0.16936
     0.27417
     0.18807
     0.24422
     0.13941
     0.25171
     0.20305
     0.11695
     0.13567
     0.21053
     0.19182
     0.19930
     0.13192
     0.14690
     0.14690
     0.06829
     0.13567
     0.16561
     0.12444
     0.11695
     0.13192
     0.13192
     0.08326
     0.04957
     0.10198
     0.12069
     0.09449
     0.12818
     0.08326
     0.05332
     0.06455
     0.03834
     0.07952
     0.09823
     0.06829
    -0.02155
     0.01588
     0.05706
     0.08326
     0.03086
    -0.02529
    -0.01032
     0.00091
     0.00465
    -0.03278
     0.03086
    -0.03652
    -0.04027
    -0.09641
    -0.02529
    -0.00283
    -0.05150
    -0.02155
    -0.05150
    -0.02904
    -0.07021
    -0.07395
    -0.03652
     0.01588
    -0.00658
    -0.01781
     0.01588
    -0.03278
    -0.01406
    -0.08893
     0.01214
     0.05332
    -0.00658
     0.02711
    -0.01406
     0.03460
     0.00091
     0.00840
    -0.04027
     0.01588
     0.00465
     0.05332
     0.03086
    -0.04401
     0.06080
    -0.10764
    -0.00283
     0.04583
    -0.05150
    -0.06647
    -0.08893
    -0.04775
    -0.05150
    -0.06647
    -0.13759
    -0.09267
    -0.07770
    -0.16754
    -0.17128
    -0.17877
    -0.29855
    -0.40710
    -0.52314
    -0.66539
    -1.14827
    -1.83328
    -2.58941
    -3.52523
    -2.63433
    -0.40710
     2.86823
     7.79809
     7.79809
     7.79809
     2.09713
    -2.30118
    -2.85893
    -2.03541
     0.98164
     4.21955
     5.90026
     5.46605
     3.27999
     0.64849
    -1.60494
    -3.26320
    -4.21024
    -4.59954
    -4.35997
    -3.78351
    -3.29689
    -2.81775
    -2.44717
    -1.93809
    -1.53382
    -1.28677
    -1.05468
    -0.88998
    -0.86378
    -0.77020
    -0.69533
    -0.73277
    -0.74025
    -0.66164
    -0.55683
    -0.51566
    -0.45202
    -0.23491
    -0.20871
    -0.17877
    -0.11139
     0.01588
     0.11321
     0.15438
     0.16936
     0.18807
     0.37898
     0.39395
     0.38272
     0.45759
     0.40518
     0.47256
     0.45010
     0.49502
     0.42390
     0.55865
     0.45759
     0.36400
     0.33780
     0.18433
     0.12069
     0.20679
     0.21427
     0.25545
     0.29663
     0.16561
     0.14315
     0.06829
     0.04957
     0.02711
     0.05706
     0.00465
     0.09823
     0.08700
     0.12818
     0.13567
     0.09823
     0.07203
     0.13567
     0.08326
     0.08326
     0.01214
     0.10572
     0.01214
     0.07577
     0.13941
     0.18059
     0.13567
     0.15438
     0.14315
     0.18059
     0.19556
     0.21427
     0.08326
     0.19556
     0.17310
     0.19182
     0.13567
     0.14315
     0.13567
     0.07203
     0.14315
     0.07577
     0.02337
     0.09449
     0.04209
    -0.09267
     0.01588
     0.03834
     0.01588
    -0.07021
    -0.02904
     0.01214
    -0.04775
    -0.01406
    -0.03652
    -0.00658
    -0.01406
     0.03086
    -0.01032
     0.00465
     0.00840
    -0.07395
     0.01588
     0.04209
     0.05332
     0.04957
     0.03834
     0.00091
    -0.05898
     0.02337
     0.05332
    -0.00658
     0.04583
     0.07577
     0.05332
     0.02337
     0.07952
     0.01214
    -0.01781
     0.13192
    -0.03278
     0.05332
     0.05706
     0.08700
     0.06829
     0.05706
     0.03460
     0.07952
     0.11695
     0.10198
     0.06080
     0.01963
     0.04583
     0.04583
     0.04583
     0.14315
     0.15064
     0.08700
     0.13192
     0.09075
     0.06080
     0.07577
    -0.02155
     0.13567
     0.12444
     0.06829
     0.14690
     0.06455
     0.09075
     0.12818
     0.06080
     0.14315
     0.07952
     0.05332
     0.10198
     0.09823
     0.06455
     0.01214
     0.03834
     0.08326
     0.09823
     0.02711
     0.00840
     0.06080
     0.01588
    -0.01781
    -0.06647
    -0.03278
    -0.01406
    -0.05898
    -0.05898
    -0.02155
    -0.07395
    -0.10016
    -0.16754
    -0.11139
    -0.23117
    -0.21620
    -0.26860
    -0.42582
    -0.56058
    -0.69908
    -0.74400
    -0.81512
    -0.89747
    -1.10335
    -1.49639
    -1.84077
    -2.55573
    -3.74608
    -4.53590
    -4.30756
     0.57363
     7.79809
     7.79809
     7.79809
     4.32061
    -3.19582
    -4.26265
    -2.43969
     1.67788
     6.26336
     7.79809
     6.97832
     4.37676
     1.26613
    -1.90066
    -4.01559
    -5.52786
    -6.38881
    -6.41875
    -5.93213
    -5.29204
    -4.60702
    -3.66373
    -3.02737
    -2.34985
    -1.94183
    -1.64986
    -1.35789
    -1.14827
    -1.03597
    -0.99854
    -0.94239
    -0.91244
    -0.83009
    -0.66913
    -0.58678
    -0.47823
    -0.35470
    -0.22743
    -0.17502
    -0.14508
    -0.02155
     0.03834
     0.01214
     0.05332
     0.08326
     0.06829
     0.06455
     0.05332
     0.09449
     0.04583
     0.08326
    -0.01032
     0.01963
     0.00840
    -0.05524
    -0.05524
    -0.05524
    -0.09267
    -0.11513
    -0.05150
    -0.06647
    -0.16005
    -0.11139
    -0.14882
    -0.05150
    -0.07770
    -0.11139
    -0.07395
    -0.08893
    -0.09267
    -0.01406
    -0.05898
     0.01214
    -0.07395
     0.00091
     0.05332
     0.01214
     0.06829
    -0.02155
     0.06455
     0.01214
     0.13941
     0.11321
     0.09823
     0.05706
     0.08326
     0.12818
     0.03834
     0.10946
     0.10946
     0.03834
     0.05332
     0.16187
     0.12444
     0.09075
     0.04209
     0.00840
     0.16936
     0.16187
     0.12444
     0.09075
     0.07203
     0.15064
     0.05332
     0.11695
     0.21427
     0.18807
     0.10198
     0.19556
     0.13192
     0.16561
     0.13941
     0.12444
     0.11695
     0.24796
     0.18807
     0.20305
     0.17310
     0.18059
     0.20305
     0.13567
     0.21802
     0.22925
     0.10572
     0.16187
     0.19930
     0.24422
     0.11321
     0.16936
     0.13567
     0.19182
     0.12818
     0.21053
     0.09075
     0.16187
     0.13567
     0.14315
     0.26294
     0.03460
     0.03460
     0.10198
     0.06455
     0.16187
     0.04957
     0.05332
     0.07577
     0.04209
     0.02711
     0.01214
     0.08700
    -0.08893
    -0.00658
    -0.10016
     0.02711
     0.00840
    -0.02155
    -0.04775
     0.04583
     0.00840
    -0.03278
    -0.05524
    -0.06273
     0.00465
    -0.05150
    -0.01781
    -0.01032
    -0.10016
    -0.01406
    -0.14882
    -0.05150
    -0.08893
    -0.03652
    -0.18625
    -0.14508
    -0.09267
    -0.16005
    -0.21994
    -0.21994
    -0.23491
    -0.19748
    -0.20871
    -0.21994
    -0.28732
    -0.28358
    -0.32101
    -0.35095
    -0.26486
    -0.32850
    -0.39587
    -0.36218
    -0.38464
    -0.45577
    -0.50817
    -0.53437
    -0.44828
    -0.51191
    -0.54186
    -0.79266
    -1.03597
    -1.30174
    -1.51510
    -1.03971
     1.07896
     4.67997
     7.62964
     7.79809
     6.63020
     3.12278
     0.80196
    -0.02904
     0.43138
     2.41530
     4.44788
     4.76980
     3.63186
     2.02226
     0.25919
    -1.44773
    -2.82898
    -3.82843
    -4.40863
    -4.49847
    -4.39740
    -4.01559
    -3.57014
    -3.16587
    -2.70546
    -2.32364
    -2.11028
    -1.72847
    -1.40655
    -1.19318
    -1.03971
    -1.01351
    -0.94613
    -0.83383
    -0.75897
    -0.79640
    -0.61298
    -0.59427
    -0.43331
    -0.38464
    -0.34347
    -0.28732
    -0.21620
    -0.18251
    -0.18625
    -0.18625
    -0.16005
    -0.18625
    -0.11513
    -0.07021
    -0.11513
    -0.14882
    -0.13385
    -0.11139
    -0.09641
    -0.10764
    -0.16005
    -0.14133
    -0.13759
    -0.07021
    -0.10390
    -0.15256
    -0.16754
    -0.20497
    -0.22743
    -0.14508
    -0.10764
    -0.17502
    -0.16379
    -0.16379
    -0.14882
    -0.15631
    -0.14508
    -0.12262
    -0.19000
    -0.12262
    -0.08144
    -0.09267
    -0.05898
    -0.04775
    -0.14508
    -0.07395
    -0.01781
    -0.00658
    -0.01781
    -0.06273
     0.02711
     0.01963
    -0.04775
    -0.00283
    -0.01406
     0.08326
     0.04583
     0.04583
     0.01963
     0.03460
     0.02337
     0.03460
     0.03834
     0.12444
    -0.00658
     0.06080
     0.12069
     0.08700
     0.10198
     0.03086
     0.14315
     0.11695
     0.13192
     0.11695
     0.10572
     0.11695
     0.09449
     0.10946
     0.14690
     0.19182
     0.16187
     0.16936
     0.11695
     0.22176
     0.11695
     0.12444
     0.14690
     0.21053
     0.11321
     0.23299
     0.21802
     0.13941
     0.16561
     0.11695
     0.17310
     0.14315
     0.12069
     0.12069
     0.16936
     0.08700
     0.14690
     0.13192
     0.10572
     0.06829
     0.11321
     0.16936
     0.17684
     0.11321
     0.12444
     0.01214
     0.08700
     0.16187
     0.13567
     0.13192
     0.13567
     0.14315
     0.09075
     0.09449
     0.09823
     0.02711
     0.07203
     0.10198
     0.07577
     0.03460
     0.00840
    -0.00283
    -0.03652
     0.05332
     0.02337
    -0.07021
    -0.01781
    -0.05524
    -0.08144
    -0.06647
    -0.08144
    -0.16754
    -0.13010
    -0.13010
    -0.17502
    -0.24989
    -0.31352
    -0.32101
    -0.38090
    -0.45951
    -0.57929
    -0.72528
    -0.91244
    -1.14452
    -1.58623
    -2.64182
    -3.55517
    -4.72306
    -5.08242
     0.13941
     7.79809
     7.79809
     7.79809
     3.33240
    -2.23006
    -2.79904
    -1.08463
     0.89929
     4.22329
     7.30398
     7.72322
     5.97138
     2.86075
    -0.45202
    -2.79155
    -4.53965
    -5.52037
    -5.65513
    -5.28829
    -4.58082
    -3.72362
    -3.14341
    -2.51081
    -1.98301
    -1.56751
    -1.24559
    -1.08089
    -0.97233
    -0.87127
    -0.83758
    -0.69908
    -0.79266
    -0.70282
    -0.67662
    -0.58304
    -0.49320
    -0.48945
    -0.34347
    -0.20123
    -0.16005
    -0.05150
    -0.05898
     0.03460
     0.06455
     0.06080
     0.09075
     0.16936
     0.18433
     0.13567
     0.19182
     0.17310
     0.24048
     0.13567
     0.13941
     0.19182
     0.19930
     0.23673
     0.19556
     0.20305
     0.26668
     0.19930
     0.17310
     0.21053
     0.16187
     0.23673
     0.25919
     0.16187
     0.18807
     0.22925
     0.06455
     0.15064
     0.21802
     0.20305
     0.14315
     0.20305
     0.16936
     0.19556
     0.15438
     0.10572
     0.22550
     0.18807
     0.19556
     0.16187
     0.20679
     0.15438
     0.12818
     0.09823
     0.20679
     0.19182
     0.17310
     0.13192
     0.22176
     0.16936
     0.12818
     0.14315
     0.13567
     0.17684
     0.17310
     0.15813
     0.18807
     0.14690
     0.16561
     0.15438
     0.19182
     0.22550
     0.15064
     0.18059
     0.19556
     0.22550
     0.17310
     0.16561
     0.24422
     0.14690
     0.21053
     0.18807
     0.16187
     0.18059
     0.17684
     0.19930
     0.14690
     0.21053
     0.18807
     0.18807
     0.22925
     0.17310
     0.18433
     0.17684
     0.19930
     0.22550
     0.25545
     0.21427
     0.22176
     0.18433
     0.23299
     0.19930
     0.18059
     0.21053
     0.12444
     0.22925
     0.13192
     0.21053
     0.11695
     0.03460
     0.06829
     0.07952
     0.06829
     0.05706
     0.05706
    -0.07770
     0.00091
    -0.08144
    -0.07395
    -0.08518
    -0.05898
    -0.13385
    -0.03652
    -0.13010
    -0.13759
    -0.15631
    -0.17128
    -0.13759
    -0.11513
    -0.16005
    -0.01406
     0.01963
    -0.16754
    -0.26112
    -0.30978
    -0.20123
    -0.18625
    -0.25363
    -0.26860
    -0.30604
    -0.39587
    -0.42956
    -0.42208
    -0.57555
    -0.57181
    -0.78517
    -0.88624
    -1.24559
    -1.96055
    -3.02363
    -3.86212
    -4.01185
    -2.68674
     4.94199
     7.79809
     7.79809
     6.04251
    -0.57555
    -2.72043
    -2.17391
    -1.04720
     2.90567
     6.50667
     7.66707
     6.08368
     3.40352
     0.46133
    -1.87446
    -3.61132
    -4.33377
    -4.80916
    -4.59954
    -4.17281
    -3.74608
    -3.35304
    -2.92256
    -2.34610
    -1.89317
    -1.60120
    -1.35789
    -1.21939
    -1.10335
    -0.95362
    -0.84506
    -0.74774
    -0.61298
    -0.62795
    -0.46325
    -0.45577
    -0.37716
    -0.30229
    -0.23866
    -0.19374
    -0.12262
    -0.11887
    -0.05524
    -0.13759
    -0.11139
    -0.05524
    -0.15256
    -0.06273
    -0.01406
    -0.11139
    -0.10390
    -0.11887
    -0.03278
    -0.02904
    -0.10764
    -0.09267
    -0.08518
    -0.01032
     0.01214
    -0.03278
    -0.05524
    -0.02904
    -0.08893
     0.00465
     0.09075
    -0.01032
    -0.00283
     0.01963
     0.09075
     0.01214
     0.03460
     0.04957
     0.06080
     0.06829
     0.07577
     0.11321
     0.05332
     0.10198
     0.09823
     0.08700
     0.13192
     0.07577
     0.07577
     0.09075
     0.11695
     0.10572
     0.07577
     0.08326
     0.10946
     0.08700
     0.15438
     0.08326
     0.16561
     0.09075
     0.14690
     0.10572
     0.12069
     0.23673
     0.16561
     0.16936
     0.18807
     0.24048
     0.20305
     0.21427
     0.16561
     0.26668
     0.30786
     0.25919
     0.30411
     0.24422
     0.25171
     0.23673
     0.31534
     0.29663
     0.27042
     0.21053
     0.23299
     0.34155
     0.18433
     0.23673
     0.15438
     0.19930
     0.23299
     0.25919
     0.23673
     0.16561
     0.21802
     0.15438
     0.16561
     0.25171
     0.17684
     0.14690
     0.18059
     0.18433
     0.12818
     0.18059
     0.14315
     0.14690
     0.17310
     0.20305
     0.24048
     0.07203
     0.12444
     0.12444
     0.13192
     0.17684
     0.10572
     0.12444
     0.18059
     0.14315
     0.12069
     0.17310
     0.09075
     0.19182
     0.10198
     0.13567
     0.11321
     0.14315
     0.10946
     0.18807
     0.14690
     0.15438
     0.22176
     0.13192
     0.18433
     0.14690
     0.13192
     0.17310
     0.16187
     0.13567
     0.19182
     0.13941
     0.19556
     0.16936
     0.15438
     0.11695
     0.12069
     0.19556
     0.19556
     0.15438
     0.12444
     0.12069
     0.12069
     0.11321
    -0.02904
    -0.21245
    -0.35844
    -0.58304
    -0.81886
    -1.46644
    -2.29370
    -2.65305
    -2.66054
    -0.75148
     5.12167
     7.79809
     7.79809
     4.28692
    -0.42956
    -2.26750
    -1.93809
    -0.17128
     1.99606
     4.24949
     4.99440
     4.34307
     2.29926
    -0.01406
    -1.99050
    -3.23325
    -3.98939
    -4.18778
    -4.04179
    -3.66747
    -3.00866
    -2.44343
    -2.02418
    -1.60120
    -1.19318
    -0.89747
    -0.80014
    -0.68036
    -0.65416
    -0.54560
    -0.61673
    -0.64293
    -0.45577
    -0.46325
    -0.45202
    -0.38464
    -0.38464
    -0.30604
    -0.24989
    -0.20497
    -0.15631
    -0.11513
    -0.08893
    -0.05524
    -0.04775
    -0.01781
     0.00840
    -0.05898
     0.02337
     0.08700
     0.07577
     0.06455
     0.10946
    -0.01781
     0.03834
     0.06080
     0.08326
     0.04209
     0.07952
     0.10198
     0.11321
     0.06829
     0.08700
     0.01214
     0.00091
     0.06080
     0.08326
     0.03086
     0.08700
     0.06455
     0.10198
     0.03086
     0.02337
     0.09449
     0.05706
     0.08326
     0.09075
     0.10946
     0.03834
     0.11321
     0.06829
     0.12818
     0.12069
     0.13567
     0.12444
     0.13941
     0.13567
     0.08326
     0.13941
     0.12818
     0.16936
     0.17684
     0.17684
     0.14315
     0.18059
     0.19182
     0.15064
     0.18807
     0.24048
     0.10946
     0.19556
     0.19930
     0.17684
     0.25919
     0.13941
     0.16187
     0.21053
     0.18059
     0.24422
     0.20305
     0.18059
     0.27417
     0.19556
     0.19182
     0.19182
     0.23299
     0.17310
     0.22550
     0.17684
     0.15438
     0.19182
     0.17310
     0.16561
     0.21053
     0.15813
     0.08326
     0.15813
     0.09823
     0.11321
     0.05706
     0.10198
     0.12818
     0.07203
     0.07952
     0.08700
     0.06080
     0.02711
     0.03086
     0.04957
     0.06829
     0.14315
     0.06080
     0.12818
     0.09823
     0.09823
     0.12444
     0.09075
     0.16187
     0.15064
     0.15813
     0.13941
     0.19182
     0.17310
     0.16936
     0.21427
     0.20679
     0.15438
     0.23299
     0.24796
     0.15813
     0.23299
     0.13567
     0.14315
     0.21053
     0.13567
     0.11695
     0.13567
     0.10198
     0.11695
     0.04583
     0.07577
     0.00091
     0.04583
    -0.02904
    -0.01032
    -0.02529
    -0.01032
    -0.05898
    -0.09641
    -0.11139
    -0.13759
    -0.22368
    -0.39587
    -0.39587
    -0.38090
     0.08326
     1.00410
     2.41905
     3.34363
     3.51207
     3.01048
     1.96237
     1.12388
     0.79822
     0.69715
     0.89929
     1.06773
     1.33725
     1.31853
     0.94421
     0.07203
    -0.84881
    -1.70601
    -2.33113
    -2.75412
    -2.78781
    -2.67177
    -2.42471
    -2.08033
    -1.81456
    -1.70975
    -1.39532
    -1.00602
    -0.85255
    -0.69908
    -0.52689
    -0.39962
    -0.43705
    -0.37341
    -0.29481
    -0.24614
    -0.28358
    -0.16005
    -0.16005
    -0.13385
    -0.08518
    -0.11139
    -0.13010
    -0.04775
    -0.11887
     0.00465
    -0.17128
     0.01214
    -0.04775
    -0.05898
    -0.03278
     0.02711
     0.03460
     0.01588
     0.13192
     0.03086
     0.07952
     0.06829
     0.05332
     0.08700
     0.09449
     0.10198
     0.07577
     0.13941
     0.09449
     0.03086
     0.05332
     0.07577
     0.08700
     0.09823
     0.07952
     0.03834
     0.01588
     0.01214
     0.08326
     0.08326
     0.07203
    -0.02529
     0.07203
     0.05706
     0.07203
     0.05332
    -0.04401
     0.06455
     0.06080
     0.02711
     0.05332
     0.03086
     0.01963
     0.05332
     0.03086
     0.00091
     0.10946
     0.02337
     0.01214
     0.04957
     0.08700
     0.06455
     0.02337
     0.00465
     0.08700
     0.04583
     0.12444
     0.00840
     0.06455
     0.09449
     0.09449
     0.09823
     0.12818
     0.13941
     0.07952
     0.09449
     0.13567
     0.08326
     0.12818
     0.06080
     0.09823
     0.13567
     0.15438
     0.11321
     0.07952
     0.01963
     0.07577
     0.04583
     0.16936
     0.09449
     0.05332
     0.01963
     0.10572
     0.08326
    -0.02529
    -0.03278
     0.03834
     0.02711
     0.08326
     0.07577
     0.01588
     0.00465
    -0.03652
     0.00465
     0.06455
     0.00840
     0.07577
     0.02337
     0.06080
     0.10198
     0.12069
     0.01963
     0.15064
     0.17310
     0.16561
     0.15064
     0.11695
     0.15064
     0.01963
    -0.19000
    -0.25363
    -0.54560
    -1.12206
    -1.78462
    -2.27873
    -1.12206
     3.90511
     7.79809
     7.79809
     5.91898
     2.68482
     1.56184
     1.58805
     2.04098
     3.19015
     4.65751
     4.93825
     4.55644
     3.56073
     2.04472
     0.44636
    -0.51566
    -1.74344
    -2.39851
    -2.79155
    -3.16587
    -3.52897
    -3.40919
    -2.76535
    -2.32739
    -1.99798
    -1.66858
    -1.32046
    -1.15950
    -1.05468
    -0.98356
    -0.87501
    -0.68785
    -0.59052
    -0.66913
    -0.71779
    -0.69908
    -0.62047
    -0.50443
    -0.50443
    -0.49320
    -0.49694
    -0.41459
    -0.35844
    -0.37716
    -0.20497
    -0.22743
    -0.25363
    -0.19000
    -0.14508
    -0.15631
    -0.17502
    -0.08518
    -0.11139
    -0.02904
     0.02337
    -0.03652
     0.05706
     0.04583
     0.04209
     0.02337
     0.19556
     0.20305
     0.24796
     0.24796
     0.26668
     0.26294
     0.28165
     0.23299
     0.30411
     0.30411
     0.34155
     0.31160
     0.25545
     0.27791
     0.22925
     0.23299
     0.22550
     0.11321
    -0.10016
     0.05706
     0.10572
     0.13941
     0.04957
    -0.08893
    -0.06273
    -0.07021
    -0.05898
     0.01214
    -0.03278
    -0.09267
    -0.04775
    -0.08144
     0.01963
    -0.00283
    -0.06647
    -0.01781
     0.02337
     0.04957
    -0.04401
    -0.03652
    -0.04775
    -0.02155
    -0.05150
     0.04209
     0.02711
    -0.04401
     0.03834
    -0.05524
    -0.01032
     0.04209
    -0.04027
     0.00465
     0.07577
     0.03086
     0.05332
     0.03834
     0.04209
     0.00465
     0.06080
     0.08700
     0.07577
     0.00840
     0.08326
    -0.06647
    -0.00283
     0.12444
     0.02711
     0.09823
     0.00840
     0.07952
     0.10946
     0.08700
     0.00840
     0.04957
    -0.04775
     0.02337
     0.08326
     0.07203
    -0.01781
    -0.02904
    -0.05898
     0.04209
     0.01963
    -0.07021
    -0.07021
    -0.05150
    -0.01032
    -0.03278
    -0.05898
    -0.09267
    -0.08518
    -0.04027
    -0.01032
    -0.06273
    -0.08893
    -0.08518
    -0.06273
    -0.08144
    -0.08518
    -0.11887
    -0.17128
    -0.16754
    -0.23866
    -0.38464
    -0.47823
    -0.54935
    -0.95736
    -1.14827
    -1.40655
    -1.67232
    -2.17391
    -2.11777
    -1.64986
     4.41045
     7.79809
     7.79809
     5.31257
     0.22176
    -1.80333
    -2.36108
    -0.44828
     2.37787
     5.42487
     6.57405
     5.15910
     2.67733
    -0.13010
    -2.82898
    -4.63323
    -5.28829
    -5.26958
    -4.70435
    -4.28885
    -3.85837
    -3.33432
    -2.62685
    -1.94183
    -1.70227
    -1.51510
    -1.14827
    -0.85255
    -0.80763
    -0.69908
    -0.60924
    -0.58678
    -0.57929
    -0.34721
    -0.27609
    -0.30604
    -0.19374
    -0.09641
    -0.01406
     0.05332
     0.09075
     0.12069
     0.13567
     0.16561
     0.16187
     0.18433
     0.15064
     0.17684
     0.11695
     0.14315
     0.15438
     0.08700
     0.03460
     0.07952
     0.06080
     0.02711
    -0.02155
    -0.02529
    -0.04027
    -0.03652
     0.02337
    -0.02529
    -0.02155
    -0.05524
    -0.11513
    -0.07770
     0.05332
     0.01588
     0.03086
    -0.06647
     0.00091
    -0.02155
    -0.05898
    -0.05150
     0.06455
    -0.01781
    -0.01406
     0.02711
    -0.02155
     0.03086
     0.00840
    -0.07770
    -0.01032
     0.08326
     0.01963
     0.06080
     0.07577
     0.01214
     0.04209
     0.05706
     0.09075
     0.10946
     0.20305
     0.10198
     0.10198
     0.18807
     0.14315
     0.12069
     0.21802
     0.21427
     0.18433
     0.24422
     0.18059
     0.22550
     0.19556
     0.13192
     0.24796
     0.17684
     0.24422
     0.17684
     0.11321
     0.21427
     0.12444
     0.06080
     0.10198
     0.08326
     0.10572
     0.06455
     0.06080
     0.04957
     0.05332
    -0.01406
    -0.03278
     0.03834
    -0.02155
     0.06080
    -0.02529
    -0.02529
    -0.02529
    -0.00283
    -0.09641
     0.10572
     0.00465
     0.04583
    -0.06273
     0.00840
     0.00840
    -0.01406
    -0.00283
    -0.01781
    -0.00283
    -0.06273
     0.03834
    -0.01781
    -0.01406
    -0.05524
    -0.09267
    -0.04775
     0.00465
    -0.03652
     0.00465
    -0.04775
    -0.01781
    -0.01032
    -0.06647
    -0.05150
    -0.05898
    -0.00283
    -0.05524
    -0.08144
    -0.09267
     0.02711
    -0.11513
    -0.01032
     0.06080
     0.10946
     0.10572
     0.06455
    -0.13010
    -0.38839
    -0.53812
    -0.61298
    -1.26056
    -2.23381
    -3.13967
    -1.02474
     6.27084
     7.79809
     4.62007
     0.44261
    -1.59371
    -0.81512
     0.42764
     2.43402
     5.14787
     5.83663
     5.13664
     3.96501
     2.35915
     1.04528
    -0.05898
    -0.39213
    -0.03278
     0.22925
    -0.30978
    -1.39532
    -1.58623
    -1.57125
    -1.61617
    -1.69104
    -1.74344
    -1.66858
    -1.66858
    -1.63863
    -1.57874
    -1.51885
    -1.33543
    -1.23810
    -1.11458
    -0.93490
    -0.85629
    -0.71779
    -0.57181
    -0.45202
    -0.41085
    -0.40710
    -0.29481
    -0.23117
    -0.16005
    -0.12262
    -0.08144
    -0.07395
    -0.05524
    -0.06273
    -0.14508
    -0.20123
    -0.21994
    -0.23866
    -0.24989
    -0.19748
    -0.20497
    -0.30229
    -0.24240
    -0.24614
    -0.20123
    -0.30229
    -0.23117
    -0.19000
    -0.12262
    -0.18251
    -0.13759
    -0.17502
    -0.12636
    -0.08144
    -0.14133
    -0.03278
    -0.02529
    -0.07021
    -0.02529
    -0.00658
     0.03834
    -0.02904
     0.03086
     0.05706
     0.18433
     0.13567
     0.09823
     0.11695
     0.15438
     0.19930
     0.17310
     0.27042
     0.24796
     0.10198
     0.18807
     0.13941
     0.19930
     0.21802
     0.14315
     0.12444
     0.26294
     0.16561
     0.18059
     0.10198
     0.11321
     0.15813
     0.09823
     0.17310
     0.12069
     0.16561
     0.10198
     0.10198
     0.19182
     0.14315
     0.10198
     0.09449
     0.09075
     0.09449
     0.11321
     0.12818
     0.09823
     0.08700
    -0.01781
     0.06080
     0.13941
     0.08700
     0.10198
     0.04583
     0.11321
     0.09823
     0.01588
     0.09823
     0.10198
     0.07203
     0.01214
     0.14315
     0.05706
     0.04583
     0.05332
    -0.04775
     0.10572
     0.00840
    -0.00658
    -0.02155
     0.01588
    -0.06273
    -0.07770
     0.01588
    -0.06273
    -0.06647
    -0.04775
    -0.08893
    -0.13759
    -0.11887
    -0.10764
    -0.13385
    -0.12636
    -0.26860
    -0.38464
    -0.48197
    -0.74400
    -0.92741
    -1.42527
    -2.32739
    -1.14452
     2.47519
     5.49599
     4.79226
     2.23937
     1.31479
     2.32546
     1.99980
     1.10142
     2.37413
     3.05165
     3.45592
     3.45218
     2.76717
     1.55061
     0.33032
    -0.52689
    -1.07340
    -1.25308
    -1.74718
    -2.46589
    -2.49583
    -2.46963
    -2.42471
    -2.16643
    -1.91937
    -1.62740
    -1.45521
    -1.14827
    -0.85629
    -0.59427
    -0.40710
    -0.26112
    -0.17502
     0.06080
     0.13192
     0.18433
     0.21802
     0.23299
     0.16187
     0.05332
     0.17684
     0.22550
     0.12069
     0.13567
     0.07577
     0.10946
    -0.06273
    -0.05524
    -0.05524
    -0.04027
    -0.10016
    -0.13385
    -0.16379
    -0.11887
    -0.13759
    -0.19748
    -0.11513
    -0.10764
    -0.17502
    -0.19000
    -0.08518
    -0.13759
    -0.20497
    -0.29106
    -0.23866
    -0.22368
    -0.19000
    -0.21994
    -0.26486
    -0.28732
    -0.33224
    -0.39587
    -0.31352
    -0.31727
    -0.37716
    -0.39962
    -0.26486
    -0.22368
    -0.33973
    -0.27235
    -0.31352
    -0.23866
    -0.24614
    -0.19748
    -0.13385
    -0.10390
    -0.16005
    -0.02529
     0.04957
     0.10198
     0.09823
     0.13567
     0.15064
     0.18807
     0.26668
     0.26294
     0.28165
     0.21053
     0.34529
     0.36775
     0.33406
     0.35277
     0.30786
     0.29288
     0.21427
     0.29288
     0.28914
     0.24796
     0.22925
     0.20305
     0.19182
     0.25171
     0.17310
     0.20305
     0.22550
     0.18807
     0.21427
     0.20679
     0.22550
     0.28540
     0.12818
     0.16936
     0.20679
     0.17684
     0.22925
     0.20305
     0.10572
     0.10946
     0.04957
     0.05706
     0.03460
     0.02711
     0.02711
    -0.13010
    -0.12262
    -0.05524
    -0.11513
    -0.13010
    -0.17877
    -0.16754
    -0.21994
    -0.24614
    -0.24614
    -0.29855
    -0.20871
    -0.10764
     0.01214
     0.09075
     0.33406
     0.45010
     0.18059
    -0.55309
    -2.07285
    -2.55947
    -2.38354
    -3.17336
    -3.05358
    -1.26056
     1.61050
     2.96556
     0.42764
    -0.61673
    -0.05898
     1.94740
     3.35860
     3.38480
     2.84578
     2.48642
     2.14953
     2.50140
     3.73292
     4.19709
     3.78533
     2.80460
     1.77146
     0.59234
    -0.32101
    -0.96485
    -1.41404
    -1.77713
    -1.84825
    -1.71350
    -1.60494
    -1.47767
    -1.29051
    -1.18196
    -0.96110
    -0.85255
    -0.68036
    -0.54186
    -0.53063
    -0.44828
    -0.37341
    -0.21245
    -0.18625
    -0.10016
    -0.03278
    -0.04775
     0.00465
     0.05332
     0.11321
     0.16936
     0.09823
     0.19556
     0.21802
     0.17684
     0.22176
     0.15813
     0.17310
     0.18059
     0.09075
     0.05332
     0.07203
     0.00091
    -0.04027
    -0.15631
    -0.12262
    -0.13385
    -0.25363
    -0.20871
    -0.24240
    -0.35095
    -0.35095
    -0.28732
    -0.28358
    -0.35095
    -0.31352
    -0.37716
    -0.27983
    -0.33973
    -0.26112
    -0.19748
    -0.16379
    -0.20871
    -0.21620
    -0.16754
    -0.04027
    -0.11139
    -0.14133
    -0.07395
    -0.04401
    -0.01032
    -0.10016
    -0.04401
    -0.05524
    -0.01032
    -0.04027
    -0.06647
    -0.11139
    -0.00658
    -0.13385
    -0.03278
    -0.04775
    -0.00658
    -0.11887
    -0.03652
     0.02337
    -0.06273
    -0.33973
    -0.20123
    -0.15256
    -0.22368
    -0.15256
    -0.12636
    -0.13010
    -0.04775
    -0.03278
    -0.03652
     0.14690
     0.08700
    -0.33224
    -0.97982
    -1.28677
    -0.59801
    -0.51191
    -0.52314
    -0.15631
     0.02337
    -0.02529
    -0.32850
    -0.41459
    -0.55683
    -0.37341
    -0.15256
    -0.05898
     0.26294
     0.35652
     0.63726
     0.56240
     0.56988
     0.57737
     0.52871
     0.44261
     0.47256
     0.35277
     0.18433
     0.06455
     0.09823
     0.18059
     0.20679
     0.25545
     0.24422
     0.34903
     0.62229
     0.46133
     0.50999
     0.56614
     0.64475
     0.65223
     0.73459
     0.86560
     0.70838
     0.60357
     0.53619
     0.43513
     0.36400
     0.21427
     0.07952
    -0.08518
    -0.19000
    -0.48571
    -0.61673
    -0.82260
    -1.02848
    -1.00228
    -0.98356
    -0.88998
    -0.66539
    -0.61298
    -0.46700
    -0.30229
    -0.39213
    -0.24240
    -0.01781
     0.13567
     0.18807
     0.36400
     0.43513
     0.51748
     0.58860
     0.61480
     0.61106
     0.58111
     0.45010
     0.38272
     0.26294
     0.23299
     0.09823
     0.00091
     0.02711
    -0.01781
    -0.12636
    -0.08518
    -0.03278
    -0.10764
    -0.15256
    -0.11887
    -0.00658
     0.01214
     0.00091
    -0.05898
    -0.04027
    -0.05524
    -0.08144
    -0.01781
    -0.05898
    -0.10390
    -0.12262
    -0.07395
    -0.03278
    -0.05524
    -0.10016
    -0.12262
    -0.16005
    -0.10016
    -0.12636
    -0.12262
    -0.17877
    -0.15256
    -0.16754
    -0.16754
    -0.07021
    -0.12636
    -0.14508
    -0.17877
    -0.10016
    -0.10764
    -0.12262
    -0.20497
    -0.27983
    -0.19748
    -0.15256
    -0.20123
    -0.11139
    -0.11139
    -0.05524
    -0.06273
    -0.08518
     0.02711
     0.07203
    -0.07021
    -0.10764
    -0.21245
    -0.42956
    -0.49320
    -0.71779
    -0.90121
    -0.66164
    -0.58304
    -0.58678
    -0.52689
    -0.42582
    -0.51191
    -0.69159
    -0.46700
    -0.29481
    -0.18251
     0.09449
     0.18807
     0.46133
     0.46507
     0.69341
     0.74207
     0.80571
     0.86186
     0.83191
     0.78325
     0.82817
     0.77576
     0.74207
     0.55491
     0.61106
     0.52871
     0.52871
     0.50250
     0.59609
     0.58486
     0.49502
     0.52871
     0.50999
     0.45384
     0.42015
     0.38646
     0.34529
     0.27042
     0.11695
     0.15064
     0.18807
     0.07577
     0.09823
     0.07203
     0.17684
     0.09075
    -0.00658
     0.02337
     0.06080
     0.05332
     0.08326
     0.09449
     0.10946
     0.16561
     0.15064
     0.14315
     0.12069
     0.20305
     0.02711
     0.02337
     0.04209
    -0.10390
    -0.17128
    -0.23491
    -0.27609
    -0.26486
    -0.33598
    -0.24240
    -0.24240
    -0.28732
    -0.27235
    -0.37716
    -0.29106
    -0.25363
    -0.27983
    -0.34721
    -0.23866
    -0.11887
    -0.17502
    -0.14882
    -0.07395
    -0.10016
    -0.10016
    -0.07395
    -0.04401
    -0.05898
    -0.04401
    -0.04775
    -0.12636
    -0.07021
    -0.05898
    -0.11513
    -0.14882
    -0.21245
    -0.20497
    -0.17877
    -0.29106
    -0.26486
    -0.22743
    -0.27235
    -0.30229
    -0.32475
    -0.29855
    -0.28732
    -0.34347
    -0.22368
    -0.36593
    -0.29106
    -0.25737
    -0.19374
    -0.21620
    -0.25737
    -0.26112
    -0.15256
    -0.07021
     0.01214
    -0.05524
    -0.02529
     0.03834
     0.11321
    -0.01781
     0.12444
     0.08700
    -0.05898
    -0.04775
     0.05706
     0.19556
     0.07577
     0.03834
     0.06829
     0.01588
     0.00840
    -0.04401
    -0.10390
    -0.14882
    -0.15631
    -0.18625
    -0.06273
     0.01963
    -0.12636
    -0.14882
    -0.15256
    -0.18251
    -0.24989
    -0.24614
    -0.20871
    -0.30978
    -0.24989
    -0.18251
    -0.13385
    -0.06273
     0.04583
     0.09075
     0.17310
     0.28914
     0.35652
     0.34155
     0.32657
     0.28914
     0.40892
     0.52122
     0.61480
     0.58111
     0.61855
     0.54368
     0.46133
     0.36400
     0.34903
     0.31160
     0.25919
     0.16561
     0.24048
     0.15813
     0.15438
     0.12444
     0.14315
     0.04209
    -0.00658
     0.00465
     0.04583
     0.15064
     0.27417
     0.29663
     0.42390
     0.44636
     0.35277
     0.43513
     0.51748
     0.46882
     0.43887
     0.50250
     0.50999
     0.51373
     0.44636
     0.48753
     0.40518
     0.40518
     0.32657
     0.18807
     0.16187
     0.12069
     0.00091
     0.00840
     0.06080
    -0.04775
    -0.06647
    -0.03278
     0.05332
     0.10946
     0.09075
     0.07577
     0.14315
     0.08700
     0.15064
     0.13567
     0.13941
     0.08326
     0.05706
     0.09075
     0.13192
     0.18807
     0.04583
     0.00091
     0.01588
     0.14315
     0.08700
     0.00840
     0.05332
     0.07952
     0.14690
     0.18433
     0.18433
     0.23673
     0.25545
     0.18059
     0.24048
     0.29288
     0.28540
     0.28914
     0.27042
     0.28165
     0.25171
     0.34903
     0.28165
     0.28165
     0.27042
     0.27042
     0.28165
     0.23673
     0.36775
     0.29288
     0.38272
     0.34529
     0.28540
     0.52496
     0.59609
     0.72336
     0.92175
     1.17629
     1.34099
     1.29982
     0.24422
    -1.21564
    -2.75037
    -4.26265
    -5.30327
    -5.08990
    -1.53382
     0.05706
     0.69715
     0.48379
    -1.93809
    -3.60383
    -3.78351
    -2.93379
    -1.59371
    -0.21245
     0.88806
     1.72655
     2.11584
     2.29552
     2.21317
     2.02226
     1.65917
     1.38591
     1.08271
     0.81319
     0.54742
     0.38272
     0.22176
     0.06829
     0.03460
    -0.02904
    -0.03278
    -0.06647
    -0.12636
    -0.14508
    -0.19000
    -0.18251
    -0.35095
    -0.26112
    -0.35095
    -0.43331
    -0.44828
    -0.37716
    -0.17502
     0.06829
     0.58486
     0.68218
     0.33406
    -0.29481
    -0.42208
    -0.27609
    -0.11887
    -0.16754
    -0.29855
    -0.45577
    -0.47823
    -0.47074
    -0.35470
    -0.24989
    -0.65416
    -0.90121
    -1.19693
    -1.27554
    -1.14827
    -0.92367
    -0.78517
    -0.55309
    -0.26860
    -0.07395
     0.13192
     0.11321
     0.16936
     0.00465
     0.07203
     0.23299
     0.25171
     0.25171
     0.26294
     0.10946
     0.31534
     0.24422
     0.26294
     0.12069
     0.05332
    -0.01032
    -0.07770
    -0.13385
    -0.13385
    -0.03652
    -0.17877
    -0.18625
    -0.19374
    -0.21620
    -0.11887
    -0.16379
    -0.17877
    -0.04775
     0.00840
    -0.00283
    -0.06273
    -0.04027
    -0.00658
     0.05332
     0.00465
     0.13192
     0.07952
     0.11321
     0.11321
     0.21427
     0.19930
     0.18807
     0.21427
     0.23299
     0.31534
     0.24048
     0.24048
     0.21802
     0.25919
     0.25919
     0.24796
     0.36026
     0.39769
     0.38272
     0.24796
     0.30786
     0.19556
     0.19930
     0.25171
     0.22176
     0.19556
     0.10572
     0.11695
     0.24048
     0.17310
     0.18807
    -0.00658
     0.06455
    -0.00283
    -0.10016
    -0.17128
    -0.35470
    -0.59052
    -0.91993
    -1.01351
    -1.16324
    -0.88250
     0.72336
     4.80724
     5.94893
     3.43721
     2.02975
     1.07148
    -0.31727
    -0.42956
    -0.56806
     0.50250
     2.59123
     3.35486
     2.17199
     0.65598
    -0.77768
    -1.94932
    -2.98246
    -3.24823
    -3.02363
    -2.74289
    -2.64182
    -2.51455
    -2.18140
    -1.84451
    -1.58248
    -1.32046
    -1.15575
    -0.94987
    -0.74400
    -0.71405
    -0.59427
    -0.46325
    -0.27609
    -0.23491
    -0.19748
    -0.15631
    -0.08518
    -0.02155
    -0.03652
     0.03460
     0.16187
     0.13941
     0.11321
     0.22550
     0.23673
     0.16936
     0.13192
     0.15813
     0.23299
     0.24422
     0.19182
     0.20305
     0.17310
     0.12818
     0.10198
     0.12444
     0.15438
     0.13941
     0.11321
     0.07203
     0.07577
     0.08700
    -0.05524
    -0.01406
    -0.06273
    -0.03652
    -0.07770
    -0.05150
     0.01588
     0.01214
    -0.10016
     0.03834
     0.09449
     0.00465
     0.03086
     0.00091
    -0.04775
    -0.02904
    -0.05524
    -0.01032
    -0.01781
     0.01588
    -0.05150
    -0.14508
    -0.19748
    -0.17128
    -0.19374
    -0.20123
    -0.22743
    -0.27235
    -0.31352
    -0.21245
    -0.21994
    -0.13010
    -0.19748
    -0.20871
    -0.11887
    -0.09267
    -0.02529
     0.05706
     0.03460
    -0.02155
     0.06455
     0.14690
     0.19930
     0.10572
    -0.03278
    -0.07395
    -0.06273
    -0.20871
    -0.36967
    -0.46700
    -0.54560
    -0.23491
     0.24422
     1.06399
     2.27680
     2.79711
     2.22814
     1.02656
     0.16561
    -0.21994
     0.06829
     0.66721
     1.37842
     1.59179
     1.31105
     0.85811
     0.19556
    -0.44828
    -0.97233
    -1.24559
    -1.43650
    -1.30923
    -0.96859
    -0.41459
     0.28165
     0.88057
     1.35971
     1.14260
    -0.03652
    -0.92367
    -1.00977
    -0.43331
     0.60732
     0.81319
     0.15438
    -0.35470
    -0.77020
    -1.20816
    -1.67981
    -2.04290
    -1.90066
    -1.73221
    -1.76216
    -1.80708
    -1.72098
    -1.33543
    -1.07714
    -0.83383
    -0.62047
    -0.36593
    -0.16005
    -0.01032
     0.04957
     0.15438
     0.17310
     0.39769
     0.39021
     0.55491
     0.46133
     0.41641
     0.57363
     0.53994
     0.55117
     0.48379
     0.45010
     0.44261
     0.47630
     0.50999
     0.40144
     0.36400
     0.36400
     0.33032
     0.28540
     0.33406
     0.38646
     0.25171
     0.27042
     0.22550
     0.27417
     0.24796
     0.21053
     0.21053
     0.09823
     0.15064
     0.10946
     0.16187
     0.10572
     0.06829
     0.01963
     0.07577
     0.07203
    -0.02529
    -0.07395
    -0.07395
    -0.15631
    -0.09641
    -0.14133
    -0.16754
    -0.05524
    -0.14133
    -0.07770
    -0.00283
     0.11321
     0.04583
     0.09449
     0.07952
     0.10198
     0.16936
     0.27042
     0.43887
     0.51373
     0.39769
     0.41641
     0.34155
     0.40518
     0.39769
     0.43138
     0.35652
     0.30786
     0.34155
     0.33406
     0.21802
     0.19930
     0.17684
     0.03834
     0.04957
     0.10198
     0.04209
    -0.02155
    -0.09641
    -0.07395
     0.00840
     0.02337
     0.04209
    -0.08893
    -0.13385
    -0.02904
    -0.08893
    -0.06273
     0.03460
    -0.11513
    -0.11139
    -0.04027
     0.03834
    -0.08144
    -0.05150
    -0.08518
    -0.05898
    -0.11139
    -0.12636
    -0.12636
    -0.15631
    -0.24614
    -0.16005
    -0.16754
    -0.16005
    -0.16379
    -0.22743
    -0.21245
    -0.19374
    -0.14508
    -0.19374
    -0.16379
    -0.12262
    -0.09267
    -0.09267
    -0.05150
    -0.03652
    -0.09641
    -0.07770
    -0.10016
     0.03086
     0.00840
    -0.02155
    -0.01781
    -0.01406
    -0.08144
    -0.08893
     0.01214
     0.09449
     0.31534
     0.61480
     1.22121
     1.61799
     1.75649
     1.27361
     0.57363
     0.33406
    -0.03278
     0.01214
     0.22176
     0.83940
     0.56240
     0.13941
    -0.11513
    -0.57555
    -0.74400
    -1.09212
    -1.29425
    -1.39158
    -1.28677
    -1.11832
    -1.09212
    -0.86004
    -0.59052
    -0.51940
    -0.37341
    -0.25737
    -0.14133
    -0.03652
    -0.13385
    -0.07021
     0.00465
     0.08326
     0.13941
     0.12069
     0.07203
     0.00091
    -0.01032
     0.03460
     0.01963
    -0.05150
    -0.01032
    -0.01781
    -0.01032
     0.06829
     0.04583
     0.06455
    -0.01781
     0.04583
     0.06829
     0.08326
     0.06455
     0.03460
     0.01588
     0.02337
     0.10946
     0.12069
     0.16187
     0.10198
     0.05332
     0.11321
     0.07952
     0.10572
     0.11321
     0.12069
     0.13941
     0.15813
     0.20305
     0.15813
     0.15813
     0.06829
     0.09449
     0.10198
     0.16187
     0.08326
     0.14690
     0.07203
     0.01588
     0.01963
     0.08700
     0.06455
     0.03460
    -0.02155
    -0.05898
    -0.04775
    -0.04775
    -0.14133
    -0.07395
    -0.04775
    -0.04775
    -0.06647
    -0.05898
    -0.03652
    -0.06647
    -0.12262
    -0.13010
    -0.07395
    -0.07021
    -0.02904
    -0.03652
    -0.11887
    -0.00658
    -0.07395
    -0.02155
    -0.04401
    -0.01781
    -0.07395
    -0.03652
    -0.08893
    -0.05524
    -0.04401
    -0.00658
     0.01214
     0.04209
     0.10198
     0.06080
     0.12444
     0.09823
     0.12818
     0.09449
     0.30786
     0.38646
     0.39769
     0.18433
     0.21053
     0.26294
     0.33406
     0.46133
     0.37523
     0.37149
     0.32657
     0.23299
     0.14690
     0.08326
     0.08700
     0.06829
    -0.01406
     0.06829
    -0.11513
    -0.20123
    -0.32101
    -0.41459
    -0.43705
    -0.41833
    -0.41833
    -0.33224
    -0.44454
    -0.54935
    -0.51940
    -0.57555
    -0.48571
    -0.43331
    -0.46325
    -0.27235
    -0.27235
    -0.20871
    -0.14133
    -0.12636
    -0.05150
    -0.03278
    -0.02529
     0.04209
     0.05332
     0.07952
     0.05706
     0.13567
     0.20305
     0.21802
     0.24048
     0.26668
     0.07203
     0.01588
     0.11321
     0.08700
     0.12444
    -0.04401
     0.00465
     0.01214
     0.06080
     0.01963
     0.05332
    -0.08144
    -0.05150
    -0.06647
     0.02337
     0.04209
     0.00465
    -0.04775
     0.00091
     0.11321
     0.10946
     0.12069
     0.15438
     0.15438
     0.25171
     0.25171
     0.30786
     0.28540
     0.22925
     0.30411
     0.20679
     0.25919
     0.29663
     0.34155
     0.32657
     0.30411
     0.32283
     0.37149
     0.37149
     0.43887
     0.36026
     0.33780
     0.39769
     0.41267
     0.51373
     0.53245
     0.50625
     0.51373
     0.56988
     0.49876
     0.48379
     0.49127
     0.45384
     0.54742
     0.48753
     0.44636
     0.42015
     0.39769
     0.34529
     0.33780
     0.31534
     0.26294
     0.29663
     0.15064
     0.21802
     0.14315
     0.12818
    -0.01406
     0.09075
    -0.00283
    -0.02529
    -0.08518
    -0.04027
    -0.07770
    -0.05150
    -0.10390
    -0.20871
    -0.17502
    -0.14882
    -0.18251
    -0.18251
    -0.11513
    -0.17128
    -0.14882
    -0.08518
    -0.04775
    -0.16754
    -0.16754
    -0.12262
    -0.05898
    -0.02529
    -0.06647
    -0.05898
    -0.16754
    -0.33598
    -0.20123
    -0.22368
    -0.29855
    -0.53063
    -0.72154
    -0.97982
    -0.21245
     1.56933
     3.83774
     4.78103
     3.44095
     1.79767
     0.52496
    -0.05524
    -0.30229
     0.75705
     1.70409
     1.92119
     2.08215
     1.41960
     0.49876
    -0.79266
    -1.67606
    -2.19263
    -2.54824
    -2.58193
    -2.46963
    -2.24504
    -2.06910
    -1.75841
    -1.54505
    -1.31297
    -1.08089
    -0.90870
    -0.66913
    -0.57929
    -0.36218
    -0.24614
    -0.13010
    -0.02529
     0.01963
     0.03834
     0.13941
     0.07577
     0.19930
     0.19930
     0.26294
     0.28914
     0.10572
    -0.16005
    -0.41459
    -0.59427
    -0.66539
    -0.56806
    -0.40710
    -0.20871
    -0.11139
    -0.24989
    -0.12636
    -0.04401
    -0.10016
     0.02711
     0.02711
     0.16187
     0.37523
     0.54742
     0.75705
     0.95918
     0.83191
     0.82442
     0.80571
     0.85437
     0.66346
     0.48379
     0.45384
     0.33780
     0.36026
     0.24422
     0.22176
     0.15438
     0.11695
     0.12818
     0.06080
     0.15438
     0.07577
     0.06455
     0.00091
     0.04957
     0.03086
     0.00091
     0.02337
     0.04957
     0.01963
     0.06455
     0.07577
     0.07203
     0.09449
     0.03086
     0.00465
     0.12444
     0.09075
     0.07203
     0.10946
     0.10198
     0.14315
     0.10572
     0.16187
     0.15064
     0.18807
     0.11695
     0.07952
     0.07203
     0.15438
     0.12818
     0.15064
     0.12818
     0.14315
     0.07952
     0.08700
     0.14315
     0.09075
     0.08326
    -0.04027
    -0.06273
    -0.01032
     0.03834
     0.01963
    -0.03278
    -0.11139
    -0.08144
    -0.04027
    -0.07021
    -0.07770
    -0.06647
    -0.13010
    -0.07395
    -0.02529
    -0.01406
    -0.08893
    -0.08893
     0.01588
     0.00465
     0.09075
     0.16561
     0.08326
     0.12069
    -0.13010
    -0.26486
    -0.07395
     0.17310
     0.10572
     0.11695
     0.17684
    -0.00658
    -0.17877
    -0.19748
    -0.84132
    -0.88624
    -0.54560
    -0.52314
    -0.87875
    -1.64612
    -0.76271
    -0.24614
     0.59609
     0.63726
     0.12818
    -0.08144
    -0.18625
    -0.20497
     0.01588
     0.19182
     0.65972
     0.85437
     1.06025
     1.10517
     1.04153
     0.87309
     0.71961
     0.46133
     0.41267
     0.33780
     0.53245
     0.41267
     0.24048
     0.23299
     0.19930
     0.27791
     0.25545
     0.29663
     0.31160
     0.30037
     0.27042
    -0.00283
    -0.07021
    -0.08144
    -0.10390
    -0.10764
    -0.16754
    -0.15631
    -0.13010
    -0.08893
    -0.09267
    -0.14508
    -0.09267
    -0.05898
     0.04209
     0.05332
     0.02337
     0.08326
     0.08700
     0.11695
     0.06080
     0.11695
     0.18433
     0.09075
     0.07577
     0.11321
     0.09449
     0.11695
     0.10946
     0.04209
     0.02711
     0.04957
     0.11321
     0.10572
     0.01214
     0.04209
    -0.01032
     0.06080
     0.16936
     0.10946
     0.13192
     0.12818
     0.18433
     0.15438
     0.16187
     0.16187
     0.12069
     0.17684
     0.20679
     0.21802
     0.13192
     0.09823
     0.04957
     0.04209
     0.08326
     0.07577
     0.02337
     0.01963
     0.12069
     0.07203
     0.03834
     0.06829
     0.06080
     0.07952
     0.09449
     0.13567
     0.15813
     0.20305
     0.16187
     0.19556
     0.29288
     0.25171
     0.23673
     0.21427
     0.18433
     0.22176
     0.25919
     0.22925
     0.35277
     0.33032
     0.37149
     0.22550
     0.19556
     0.18807
     0.11321
     0.06829
    -0.02155
    -0.00283
    -0.08518
    -0.04401
    -0.13010
    -0.12636
    -0.14508
    -0.33973
    -0.60924
    -0.45951
    -0.31727
    -0.18625
    -0.14882
    -0.07770
     0.20305
     0.51373
     0.68592
     0.82442
     0.51748
    -0.19374
    -1.62740
    -4.34874
    -6.36635
    -4.95140
    -4.27387
    -3.11347
    -0.17128
     2.15328
     0.54368
    -3.83591
    -6.26154
    -4.62948
    -2.52578
    -0.68785
     0.74207
     1.80141
     2.37413
     2.71102
     2.86449
     2.87946
     2.67359
     2.46022
     2.31423
     1.99606
     1.77146
     1.49446
     1.22495
     1.01159
     0.59609
     0.30037
     0.14315
     0.02711
    -0.08518
    -0.17128
    -0.26486
    -0.35470
    -0.26112
    -0.19374
    -0.12262
    -0.22368
    -0.14133
    -0.09641
    -0.00658
     0.03086
     0.01214
     0.05706
     0.08326
     0.12818
     0.20679
     0.19930
     0.22925
     0.12818
     0.13567
     0.21802
     0.18807
     0.22550
     0.16187
     0.09823
     0.08326
     0.09075
     0.12444
    -0.00283
     0.04583
     0.02337
     0.01588
     0.00840
     0.10198
    -0.02155
    -0.08518
    -0.07770
    -0.01781
    -0.07021
     0.00465
    -0.02529
    -0.08893
     0.01963
    -0.03278
     0.01588
     0.10198
     0.01588
     0.06080
    -0.01032
     0.08326
     0.10946
     0.05706
     0.03086
     0.06829
     0.16187
    -0.01032
     0.08326
     0.15064
     0.16936
     0.21427
     0.11321
     0.14690
     0.22550
     0.17684
     0.20305
     0.24796
     0.28165
     0.24048
     0.35652
     0.34903
     0.38272
     0.37898
     0.34155
     0.32657
     0.29663
     0.34155
     0.24796
     0.23299
     0.31160
     0.24048
     0.18059
     0.19182
     0.17310
     0.16187
     0.05332
    -0.07395
    -0.19748
    -0.09641
    -0.18625
    -0.38464
    -0.29855
    -0.27235
    -0.31727
    -0.25737
    -0.14133
    -0.23866
    -0.59052
    -1.32420
    -2.28996
    -1.90066
    -0.35470
    -0.54560
    -0.72902
    -0.49694
    -0.26860
    -0.48571
    -0.94239
    -1.30174
    -1.54505
    -1.46644
    -0.86004
    -0.34347
     0.30411
     0.77202
     0.92549
     1.34099
     1.37094
     0.67469
     0.37898
     0.74956
     0.92923
     1.08271
     1.26238
     1.70409
     2.31423
     2.16076
     1.69660
     1.26613
     0.94421
     0.83940
     0.90303
     0.89929
     0.70090
     0.49502
     0.26294
     0.22550
     0.06829
     0.00840
    -0.07770
    -0.17877
    -0.32475
    -0.37341
    -0.52314
    -0.35844
    -0.36967
    -0.27235
    -0.26860
    -0.27983
    -0.24614
    -0.19748
    -0.14133
    -0.08893
     0.02337
     0.08700
     0.06829
     0.12818
     0.18807
     0.18807
     0.13192
     0.18059
     0.22925
     0.20305
     0.18059
     0.18059
     0.12069
     0.03086
     0.00091
     0.03460
     0.03834
     0.05706
    -0.01032
     0.06455
    -0.02529
    -0.00283
    -0.06273
    -0.09267
     0.00091
    -0.04401
    -0.05898
    -0.05150
    -0.04027
    -0.13010
    -0.13385
    -0.10764
    -0.06273
    -0.04401
    -0.09641
    -0.10016
    -0.08893
    -0.11513
    -0.14882
    -0.12636
    -0.07395
    -0.10016
    -0.08893
    -0.08518
     0.00840
     0.00465
    -0.14133
    -0.11139
    -0.07770
     0.03086
     0.02337
    -0.02904
    -0.02904
    -0.08893
     0.01588
    -0.09267
     0.06080
    -0.05150
    -0.04401
    -0.07770
    -0.10390
    -0.08144
    -0.05898
    -0.12636
    -0.11513
    -0.05150
    -0.04775
    -0.07021
    -0.09641
     0.03460
     0.00465
    -0.09641
    -0.03652
     0.06455
     0.15813
     0.18807
     0.37523
     0.44261
     0.54742
     0.59609
     0.48005
     0.34529
     0.08326
    -0.62421
    -1.61243
    -2.59316
    -2.35733
    -2.52578
    -1.96429
    -1.28677
    -1.31297
    -1.30923
    -1.48141
    -1.78462
    -1.99050
    -1.98301
    -1.64237
    -0.94987
    -0.23491
     0.31160
     0.74582
     1.07522
     1.16506
     1.25490
     1.25864
     1.07148
     0.88057
     0.68592
     0.60732
     0.40892
     0.22550
     0.09075
     0.05706
     0.08326
    -0.00658
     0.04957
     0.04583
     0.06080
     0.14315
     0.18059
     0.27791
     0.30786
     0.26294
     0.21053
     0.28165
     0.32283
     0.36026
     0.31534
     0.27042
     0.24796
     0.20305
     0.22176
     0.14690
     0.04583
    -0.01781
    -0.02904
    -0.10016
    -0.04027
    -0.07395
    -0.18251
    -0.21620
    -0.13759
    -0.14508
    -0.22368
    -0.20871
    -0.10390
    -0.15631
     0.07577
     0.11321
     0.17310
     0.02337
     0.10572
     0.10946
     0.16561
     0.26668
     0.28540
     0.26668
     0.30786
     0.34529
     0.31909
     0.31160
     0.30037
     0.26668
     0.26294
     0.21427
     0.26668
     0.12818
     0.15064
     0.08326
     0.10946
     0.07577
     0.11695
     0.02337
     0.06829
     0.05332
     0.07952
    -0.03278
    -0.03278
     0.00091
     0.02711
    -0.00658
    -0.01032
    -0.02529
    -0.03278
     0.00465
    -0.02155
     0.02337
    -0.00283
    -0.08518
    -0.08144
     0.03086
    -0.03278
    -0.02529
    -0.08893
    -0.07021
    -0.07395
    -0.10016
    -0.04775
    -0.08144
    -0.19000
    -0.11513
    -0.18251
    -0.13385
    -0.07770
    -0.15256
    -0.17128
    -0.18251
    -0.16379
    -0.15631
    -0.11513
    -0.23491
    -0.21245
    -0.18625
    -0.14882
    -0.11887
    -0.25737
    -0.16005
    -0.26860
    -0.19000
    -0.10390
    -0.14882
    -0.20871
    -0.08144
    -0.21620
    -0.21620
    -0.25737
    -0.24989
    -0.20497
    -0.16379
    -0.27983
    -0.36218
    -0.33224
    -0.30229
    -0.32475
    -0.26860
    -0.21245
    -0.22368
    -0.08518
     0.07952
     0.35652
     0.43138
     0.75705
     1.16132
     1.26987
     1.19126
     0.35277
    -0.29106
    -0.23866
     0.31160
     0.93298
     0.91426
     0.62977
     0.25545
    -0.20871
    -0.43331
    -0.66913
    -0.77394
    -0.77020
    -0.83383
    -0.80014
    -0.74025
    -0.67662
    -0.53437
    -0.50443
    -0.45951
    -0.46700
    -0.33973
    -0.29481
    -0.20871
    -0.14882
     0.07952
     0.09449
     0.17684
     0.09449
     0.07203
     0.13941
     0.19182
     0.30037
     0.39021
     0.43513
     0.34903
     0.42390
     0.39395
     0.33032
     0.43887
     0.40518
     0.31909
     0.29288
     0.33406
     0.31534
     0.35652
     0.26294
     0.30411
     0.32657
     0.23299
     0.28914
     0.27791
     0.28914
     0.11695
     0.22550
     0.24422
     0.23299
     0.15813
     0.07952
     0.22176
     0.04583
     0.03834
     0.03834
     0.03460
     0.01214
    -0.03278
     0.00091
    -0.07395
    -0.05898
    -0.10016
    -0.15631
    -0.13010
    -0.13759
    -0.22743
    -0.14882
    -0.14882
    -0.10764
    -0.20123
    -0.20123
    -0.13759
    -0.07021
    -0.11513
    -0.07770
    -0.14133
    -0.12636
    -0.01781
    -0.12262
    -0.08518
    -0.05898
    -0.06273
    -0.14133
    -0.10390
    -0.14508
    -0.21620
    -0.22743
    -0.25737
    -0.27983
    -0.25737
    -0.21994
    -0.19748
    -0.26860
    -0.24240
    -0.27235
    -0.22743
    -0.16005
    -0.15256
    -0.16005
    -0.20497
    -0.08518
    -0.13759
    -0.06647
    -0.13010
    -0.08518
    -0.08893
    -0.09267
    -0.03278
    -0.04027
    -0.07021
     0.00091
    -0.05898
     0.04957
     0.06829
     0.07203
     0.09075
     0.18433
     0.28540
     0.32283
     0.19930
     0.28540
     0.27042
     0.28165
     0.34529
     0.30786
     0.16561
    -0.04775
    -0.26860
     0.00465
    -0.17877
    -0.24240
    -0.29855
    -0.39962
    -0.45577
    -0.59801
    -0.84132
    -1.04346
    -0.95736
    -0.84132
    -0.65790
    -0.83009
    -0.89747
    -0.82635
    -0.77394
    -0.86004
    -0.72154
    -0.68785
    -0.65416
    -0.65041
    -0.61298
    -0.58678
    -0.53812
    -0.50068
    -0.56058
    -0.53812
    -0.62421
    -0.71405
    -0.79266
    -0.84132
    -0.85629
    -1.06217
    -1.14078
    -1.18570
    -0.89373
    -0.52689
    -0.34347
    -0.07395
    -0.06273
    -0.03278
     0.04209
     0.03834
     0.23299
     0.52871
     0.73833
     0.88806
     1.08645
     1.14260
     1.24741
     1.27736
     1.19875
     1.03405
     0.84688
     0.82817
     0.72710
     0.62603
     0.56240
     0.52871
     0.49502
     0.44261
     0.48005
     0.43887
     0.35277
     0.32283
     0.33780
     0.30037
     0.24048
     0.22550
     0.24422
     0.26294
     0.23673
     0.21802
     0.24422
     0.22925
     0.26294
     0.24796
     0.24422
     0.34155
     0.31534
     0.26294
     0.30037
     0.31534
     0.31160
     0.23299
     0.33406
     0.27417
     0.11321
     0.18059
     0.16561
     0.17310
     0.22925
     0.04957
     0.01588
    -0.03278
    -0.04401
    -0.04027
    -0.11887
    -0.05150
    -0.11887
    -0.14882
    -0.13385
     0.00465
    -0.08144
    -0.14882
    -0.17128
    -0.12636
    -0.02155
     0.02711
    -0.05524
     0.00465
     0.04209
     0.08700
     0.04209
     0.14690
     0.14315
     0.09823
     0.07577
     0.13192
     0.20305
     0.11695
     0.05332
    -0.08144
    -0.11513
     0.39769
     1.64794
     3.32865
     3.56073
     2.72225
     2.01103
     0.82068
     0.21053
    -0.03278
    -0.14882
     1.28859
     1.58430
     1.17629
     0.57737
    -0.10390
    -1.00228
    -1.84825
    -2.34610
    -2.48835
    -2.31990
    -2.32364
    -2.44717
    -2.43969
    -1.88568
    -1.46270
    -1.29800
    -1.09960
    -0.89373
    -0.77020
    -0.77394
    -0.65041
    -0.46325
    -0.26486
    -0.10016
     0.01214
     0.09449
     0.11321
     0.15438
     0.17310
     0.20679
     0.27042
     0.25919
     0.32283
     0.32657
     0.42015
     0.38646
     0.38646
     0.45759
     0.42764
     0.28540
     0.04957
    -0.24989
    -0.17502
    -0.11139
     0.14315
     0.65972
     0.97415
     0.99287
     0.80196
     0.51748
     0.41641
     0.24422
     0.58860
     0.71213
     0.97415
     1.00784
     1.03030
     0.90678
     0.71213
     0.63352
     0.49127
     0.38646
     0.43138
     0.30037
     0.09823
     0.04957
     0.04583
    -0.02155
     0.07952
     0.07203
     0.04583
     0.11695
     0.10572
     0.20679
     0.13941
     0.07577
     0.07577
     0.13941
     0.24796
     0.18807
     0.09449
     0.12818
     0.18059
     0.15813
     0.15064
     0.09823
     0.17684
     0.25171
     0.19930
     0.13941
     0.13567
     0.06829
     0.10946
     0.08326
     0.13567
     0.01963
     0.06080
     0.03086
     0.00465
    -0.01406
    -0.06273
    -0.14508
    -0.07395
    -0.07395
    -0.09641
    -0.09641
    -0.16379
    -0.12636
    -0.10764
    -0.15631
    -0.13759
    -0.07021
    -0.07021
    -0.17877
    -0.13385
    -0.12636
    -0.09641
    -0.19748
    -0.14133
    -0.16005
    -0.22368
    -0.18251
    -0.14133
    -0.19374
    -0.24614
    -0.24989
    -0.28732
    -0.18625
    -0.23491
    -0.20497
    -0.18251
     0.03460
     0.18059
     0.53994
     0.68592
     0.66346
     0.76828
     0.53619
    -0.04027
    -0.58304
    -0.58304
    -0.00283
     0.21802
    -0.00658
    -0.27609
    -0.45202
    -0.57929
    -0.97982
    -1.81456
    -1.93435
    -1.64986
    -1.40281
    -1.44024
    -1.58997
    -1.51885
    -1.37286
    -1.19318
    -0.99479
    -1.05843
    -0.81137
    -0.30604
     0.27417
     0.58111
     0.72336
     0.60732
     0.57363
     0.65972
     0.83565
     0.95544
     1.19126
     1.30730
     1.29607
     1.21746
     1.18752
     0.88806
     0.84314
     0.79448
     0.66346
     0.42390
     0.41641
     0.43887
     0.31160
     0.34903
     0.29663
     0.36775
     0.34529
     0.38646
     0.48005
     0.39395
     0.31909
     0.33406
     0.20305
     0.15064
     0.04209
     0.00840
     0.01588
    -0.12636
    -0.03652
     0.06829
     0.28914
     0.43138
     0.48753
     0.23673
     0.22176
     0.27417
     0.32283
     0.41267
     0.46882
     0.61106
     0.61855
     0.59983
     0.52496
     0.44261
     0.49502
     0.33780
     0.25545
     0.19930
     0.11695
     0.00840
     0.02711
    -0.09267
    -0.05524
    -0.08893
    -0.17502
    -0.11887
    -0.13010
    -0.12636
    -0.09267
    -0.06273
    -0.02155
    -0.05150
    -0.02155
    -0.04775
     0.00840
    -0.02529
     0.08326
     0.01963
     0.00840
     0.09075
    -0.01406
     0.06829
     0.06829
     0.12444
     0.12444
     0.06455
     0.10946
     0.09449
     0.07952
     0.09823
     0.00091
    -0.00658
    -0.08893
    -0.18251
    -0.30229
    -0.24614
    -0.35095
    -0.36593
    -0.11513
     0.89929
     2.42653
     2.72973
     2.33295
     1.63671
     0.92923
     0.45384
    -0.04027
    -0.14133
     0.68592
     1.62922
     1.72655
     1.30356
     0.43138
    -0.59427
    -1.29800
    -1.76590
    -2.18140
    -2.17017
    -1.86323
    -1.66858
    -1.73970
    -1.82579
    -1.61617
    -1.39158
    -1.17447
    -0.96859
    -0.86378
    -0.69159
    -0.50817
    -0.38464
    -0.24240
    -0.16379
     0.01214
     0.04957
     0.24048
     0.30411
     0.34529
     0.43513
     0.49876
     0.63726
     0.64100
     0.61106
     0.53994
     0.52122
     0.51373
     0.48379
     0.52496
     0.48379
     0.39769
     0.22550
     0.14315
     0.13192
     0.08326
    -0.03652
    -0.33224
    -0.50817
    -1.00602
    -1.35040
    -1.69104
    -2.09156
    -2.13274
    -1.86697
    -1.41029
    -0.60175
    -0.51191
    -0.96110
    -1.13329
    -1.05843
    -0.91618
    -0.57929
    -0.22743
     0.27042
     0.55117
     0.84688
     1.01533
     1.13886
     1.08271
     1.02656
     0.83940
     0.69715
     0.62603
     0.40892
     0.27042
     0.13192
     0.05332
    -0.02529
    -0.04775
    -0.05150
    -0.16754
    -0.01781
    -0.09267
    -0.13759
    -0.17502
    -0.21994
    -0.20123
    -0.18251
    -0.16005
    -0.23491
    -0.17128
    -0.17502
    -0.14508
    -0.19374
    -0.20871
    -0.13759
     0.01214
     0.14690
     0.16936
     0.25171
     0.35277
     0.47630
     0.56240
     0.65223
     0.64475
     0.65972
     0.65598
     0.70464
     0.64849
     0.50999
     0.43513
     0.55865
     0.55491
     0.36400
     0.33032
     0.26668
     0.18059
     0.21802
     0.18807
     0.18433
     0.19930
     0.27042
     0.24796
     0.39769
     0.44636
     0.47630
     0.42390
     0.25545
     0.19930
    -0.19374
    -0.38464
    -0.25737
    -0.32101
    -0.45951
    -0.70282
    -1.08837
    -1.31297
    -1.03971
    -1.00602
    -1.15575
    -1.11083
    -1.18196
    -1.26056
    -1.07714
    -0.92367
    -0.75523
    -0.62795
    -0.38839
    -0.28732
    -0.21245
    -0.17128
    -0.06647
     0.02337
     0.11321
     0.16936
     0.09823
     0.18433
     0.20305
     0.21427
     0.21053
     0.21427
     0.29663
     0.31909
     0.30037
     0.33780
     0.30786
     0.27042
     0.31160
     0.25171
     0.33780
     0.40892
     0.30786
     0.31534
     0.33780
     0.40518
     0.26294
     0.33406
     0.34903
     0.33780
     0.30786
     0.32657
     0.25545
     0.22925
     0.21802
     0.18807
     0.17310
     0.25545
     0.00840
     0.07203
     0.09075
    -0.01032
    -0.02155
    -0.08144
    -0.14133
    -0.04401
    -0.11139
    -0.08893
    -0.11887
    -0.19000
    -0.07770
    -0.16005
    -0.16005
    -0.07021
    -0.11139
    -0.17502
    -0.13385
    -0.10390
    -0.13385
    -0.12636
    -0.13010
    -0.11139
    -0.09267
    -0.10390
    -0.14508
    -0.11139
    -0.07770
    -0.10390
    -0.08893
    -0.05898
    -0.08893
    -0.04401
    -0.10390
    -0.08518
    -0.11513
    -0.13759
    -0.19748
    -0.30604
    -0.38090
    -0.57181
    -0.75523
    -0.78143
    -0.81137
    -0.62795
    -0.39213
    -0.24614
     0.32283
     0.58486
     0.62229
     0.52496
     0.42764
     0.58111
     0.77202
     0.83940
     0.98538
     1.22495
     1.26613
     1.23618
     1.12763
     0.92175
     0.62977
     0.43887
     0.30411
     0.07203
    -0.15256
    -0.24240
    -0.32101
    -0.43331
    -0.45577
    -0.41085
    -0.34347
    -0.30978
    -0.32850
    -0.39962
    -0.28732
    -0.22743
    -0.18251
    -0.21994
    -0.11513
    -0.21245
    -0.21620
    -0.16379
    -0.17128
    -0.17877
    -0.22743
    -0.18625
    -0.08893
    -0.11887
     0.00091
    -0.08144
    -0.15631
    -0.09267
    -0.02155
    -0.09267
     0.00465
     0.04583
    -0.02155
     0.08326
     0.08700
     0.05332
    -0.02155
     0.00091
     0.01588
     0.07203
     0.09449
     0.04957
     0.03460
     0.00840
     0.00465
    -0.01406
     0.07203
     0.03086
    -0.01781
     0.03460
    -0.00283
     0.02711
    -0.01781
     0.03834
    -0.00658
    -0.01406
    -0.05898
    -0.02904
    -0.02904
    -0.03652
     0.00465
    -0.06647
     0.01963
     0.03086
    -0.04775
    -0.08893
     0.01588
    -0.02904
    -0.00283
    -0.02529
     0.01214
    -0.01406
     0.08326
     0.07203
     0.01214
     0.02711
     0.03834
    -0.02904
     0.00465
     0.10572
     0.01588
     0.00091
     0.00091
     0.09449
     0.02337
     0.01588
    -0.04775
     0.04957
     0.07952
     0.05332
     0.08326
     0.13192
     0.11321
     0.09823
     0.10198
     0.10198
     0.22925
     0.25545
     0.24422
     0.22925
     0.32283
     0.11695
     0.17684
     0.17310
     0.27417
     0.24796
     0.20305
     0.12818
     0.15438
     0.06829
    -0.01032
     0.03460
    -0.03278
    -0.06647
    -0.14508
    -0.13385
    -0.18251
    -0.23117
    -0.25737
    -0.27609
    -0.22743
    -0.25363
    -0.26486
    -0.30978
    -0.22368
    -0.35844
    -0.39962
    -0.43705
    -0.27983
    -0.21994
    -0.16005
    -0.15256
     0.08326
     0.25171
     0.66721
     0.88057
     0.77576
     0.77202
     0.26294
    -0.21620
    -0.37716
    -0.31352
     0.17684
     0.78325
     1.04528
     0.56240
    -0.45951
    -1.00977
    -0.97233
    -0.53812
    -0.35844
    -0.45577
    -0.77768
    -0.87501
    -0.80763
    -0.68036
    -0.55309
    -0.49320
    -0.48945
    -0.57181
    -0.42956
    -0.36967
    -0.41833
    -0.39587
    -0.24614
    -0.19000
    -0.18625
    -0.13385
    -0.13759
    -0.01032
     0.10946
     0.24796
     0.26668
     0.27417
     0.33780
     0.34529
     0.31160
     0.49876
     0.39395
     0.38646
     0.38272
     0.32657
     0.30037
     0.28540
     0.25545
     0.24422
     0.18807
     0.10946
     0.14690
     0.10572
     0.00465
     0.01963
    -0.04401
     0.04583
    -0.04027
    -0.06647
    -0.13759
    -0.06647
    -0.09641
    -0.11139
    -0.19374
    -0.12636
    -0.16379
    -0.11139
    -0.13385
    -0.15631
    -0.22743
    -0.17877
    -0.16379
    -0.16379
    -0.11139
    -0.14508
    -0.14508
    -0.10390
    -0.11513
    -0.14508
    -0.12636
    -0.09641
    -0.13385
    -0.10764
    -0.09267
    -0.06647
    -0.05524
    -0.00658
    -0.09267
     0.03086
     0.09449
     0.00091
    -0.00283
     0.08326
     0.09075
     0.07577
     0.00840
     0.08700
     0.06080
     0.11321
     0.10572
     0.08700
     0.06829
     0.07203
    -0.01406
     0.11321
     0.07952
     0.04583
     0.00091
     0.04583
     0.04209
     0.13567
     0.13192
     0.00840
     0.07203
     0.15064
     0.20305
     0.16561
     0.17684
     0.13941
     0.13567
     0.14690
     0.22550
     0.18059
     0.17310
     0.23673
     0.36775
     0.24796
    -0.01032
    -0.08144
     0.04957
     0.22925
    -0.07395
    -0.01406
    -0.02529
     0.08700
     0.19182
     0.02337
     0.13192
    -0.06647
    -0.07770
    -1.02848
    -1.91189
    -1.22313
    -1.59746
    -1.94558
    -1.44398
     0.09823
     1.73029
     0.52496
    -1.39906
    -0.24989
     1.44955
     2.51637
     3.30994
     3.36234
     3.22384
     3.11529
     3.49336
     3.65057
     3.78159
     3.57945
     3.20887
     2.78963
     2.19819
     1.56559
     0.77576
     0.09449
    -0.56806
    -1.15575
    -1.59371
    -1.76964
    -1.94183
    -2.04664
    -1.94932
    -1.87446
    -1.73596
    -1.60120
    -1.45147
    -1.27928
    -1.20816
    -0.96110
    -0.89373
    -0.82635
    -0.73277
    -0.66913
    -0.71779
    -0.61298
    -0.69533
    -0.72154
    -0.73651
    -0.68410
    -0.66164
    -0.63918
    -0.72528
    -0.71779
    -0.63170
    -0.60550
    -0.51191
    -0.48197
    -0.50068
    -0.37341
    -0.42956
    -0.27983
    -0.15256
    -0.11139
    -0.05150
     0.00091
     0.06829
     0.05706
     0.13567
     0.21802
     0.22176
     0.31909
     0.36026
     0.22176
     0.30411
     0.30411
     0.27042
     0.28165
     0.27417
     0.26294
     0.22176
     0.19930
     0.17310
     0.19930
     0.16561
     0.18059
     0.10572
     0.08326
     0.12818
     0.05706
    -0.03278
     0.03460
    -0.10016
    -0.09267
    -0.05524
    -0.13385
    -0.12636
    -0.17128
    -0.04775
    -0.19000
    -0.13010
    -0.13385
    -0.10764
    -0.13010
    -0.02529
    -0.04401
    -0.00283
     0.00091
     0.02337
     0.09823
     0.17684
     0.22176
     0.18059
     0.19182
     0.15813
     0.22550
     0.21053
     0.15438
     0.16187
     0.22925
     0.22550
     0.24422
     0.16187
     0.15813
     0.15064
     0.07952
     0.06829
     0.12818
     0.04583
     0.05706
     0.00840
     0.03460
     0.02711
     0.06455
    -0.01032
    -0.07395
    -0.07395
    -0.10016
    -0.02904
     0.00465
    -0.16005
    -0.32101
    -0.35844
    -0.27983
    -0.40710
    -0.42582
    -0.48197
    -0.47823
    -0.46700
    -0.57181
    -0.57555
    -0.38464
    -0.14133
     0.17310
     0.48005
     0.61480
     0.04209
    -0.53063
    -0.54560
    -0.06647
     0.65598
     1.85756
     4.17837
     6.88474
     5.15161
    -0.04401
    -3.98190
    -5.52037
    -1.73970
     0.88432
     2.68107
     2.62867
     1.80890
     0.09449
    -1.95306
    -2.67177
    -2.90010
    -2.49209
    -1.84077
    -1.13704
    -0.63918
    -0.33598
    -0.07395
     0.16936
     0.30411
     0.36775
     0.37149
     0.33780
     0.30411
     0.33780
     0.22176
     0.28540
     0.39769
     0.26668
     0.36775
     0.35277
     0.40892
     0.35277
     0.32283
     0.31160
     0.39395
     0.35652
     0.37149
     0.34903
     0.34903
     0.24422
     0.23673
     0.19556
     0.20679
     0.21427
     0.14690
     0.14315
     0.10198
     0.12818
     0.07203
     0.05706
     0.13192
     0.09449
     0.10946
     0.06080
     0.02711
     0.09075
     0.00091
    -0.01406
     0.10946
     0.03834
     0.11695
     0.03834
     0.04957
     0.02711
     0.02337
    -0.03652
     0.01214
     0.05706
     0.04209
     0.07203
    -0.02155
    -0.01032
     0.00465
     0.06080
     0.11321
     0.09075
     0.06080
     0.09823
     0.10572
     0.12069
     0.08326
     0.09449
     0.07577
     0.13567
     0.16561
     0.11695
     0.09075
     0.06455
     0.02711
     0.03834
     0.07203
     0.09823
     0.02337
     0.02337
     0.00840
     0.04209
     0.05332
    -0.01406
    -0.07021
    -0.02529
     0.00465
    -0.02529
    -0.04775
     0.00465
    -0.02904
    -0.04401
    -0.05150
    -0.02904
    -0.00283
    -0.05898
    -0.03652
    -0.01406
    -0.02155
    -0.17128
    -0.07021
    -0.06273
    -0.12636
    -0.12636
    -0.12262
    -0.14508
    -0.13010
    -0.21620
    -0.13759
    -0.23491
    -0.23866
    -0.37716
    -0.48945
    -0.55683
    -0.80763
    -1.11832
    -1.34666
    -1.46644
    -1.54131
    -1.48516
    -1.11832
    -1.01351
    -0.88250
    -1.02848
    -0.97233
    -0.72902
    -0.45577
    -0.30229
     0.13567
     0.39769
     0.80196
     0.96667
     1.00784
     1.03030
     1.13137
     1.19500
     1.16132
     1.20998
     1.14634
     0.96667
     0.87683
     1.23618
     1.73778
     2.60246
     2.95807
     2.65861
     1.54687
    -0.46700
    -1.21564
    -0.37716
     0.70090
     1.09019
     1.17255
     0.97041
     0.18807
    -0.46325
    -1.19318
    -1.59746
    -1.70601
    -1.79959
    -1.56751
    -1.47018
    -1.27179
    -1.03223
    -0.92367
    -0.69908
    -0.51566
    -0.38464
    -0.29481
    -0.29106
    -0.16005
    -0.13385
    -0.10390
    -0.04401
    -0.04027
     0.04583
     0.07577
     0.12069
     0.12444
     0.19930
     0.16187
     0.14690
     0.11695
     0.15438
     0.26668
     0.28914
     0.22176
     0.19182
     0.21053
     0.14315
     0.21802
     0.25171
     0.13941
     0.15438
     0.15064
     0.23673
     0.14690
     0.11321
     0.09823
     0.15813
     0.08326
     0.12818
     0.09075
     0.04209
     0.06455
     0.03834
     0.03460
     0.06829
     0.04583
     0.00465
     0.07203
     0.09075
     0.05706
     0.00465
     0.03834
     0.03086
     0.15438
     0.07203
     0.10198
     0.10572
     0.13192
     0.07577
     0.12818
     0.14315
     0.14690
     0.06455
     0.10572
     0.04583
     0.05706
     0.02711
     0.00091
    -0.02155
     0.00465
    -0.01406
    -0.00283
    -0.08518
    -0.06273
    -0.07395
    -0.08893
    -0.00283
    -0.02155
    -0.02529
    -0.08893
     0.00091
    -0.05150
    -0.04775
     0.04957
     0.00465
     0.00465
     0.04583
     0.04957
     0.04209
    -0.01032
     0.02711
     0.00465
     0.03086
     0.09449
     0.06080
     0.12069
     0.00091
     0.06080
     0.08326
     0.05332
    -0.05524
     0.08326
     0.03460
     0.07952
     0.08700
    -0.07395
     0.03086
    -0.02904
    -0.02529
    -0.01781
    -0.03278
    -0.14133
    -0.13010
    -0.19374
    -0.15631
    -0.27235
    -0.26112
    -0.34347
    -0.37341
    -0.37341
    -0.41833
    -0.43331
    -0.49694
    -0.39587
    -0.45951
    -0.40336
    -0.26486
    -0.22368
    -0.11139
     0.01588
     0.10198
     0.20305
     0.30037
     0.46507
     0.70464
     0.50625
     0.18807
    -0.60550
    -1.53008
    -2.52952
    -2.77658
    -1.16324
     1.40088
     1.71532
     0.75705
    -0.59427
    -1.45896
    -1.54131
    -1.19693
    -0.65790
     0.02711
     0.52496
     0.94046
     1.11265
     1.16506
     1.06025
     0.91052
     0.58111
     0.55117
     0.30037
     0.11695
     0.06080
    -0.13385
    -0.11887
    -0.16379
    -0.13759
    -0.11513
    -0.08518
    -0.04401
    -0.07021
    -0.07395
    -0.07395
    -0.02155
     0.00091
     0.08326
     0.06455
     0.12069
     0.11321
     0.12818
     0.13567
     0.15438
     0.13567
     0.17684
     0.12444
     0.10946
     0.15064
     0.10572
     0.17684
     0.09449
     0.09823
     0.12818
     0.09449
     0.10198
     0.08700
     0.13567
     0.06829
     0.05332
     0.05332
     0.03460
     0.09449
     0.15438
     0.14690
     0.00091
     0.04583
     0.03086
     0.00840
     0.06829
     0.06080
     0.10198
    -0.01781
    -0.00658
     0.00840
     0.00091
    -0.02529
     0.02337
     0.00465
     0.02337
    -0.01781
     0.04583
     0.00091
    -0.04027
    -0.01032
     0.03460
     0.08326
     0.10572
     0.05706
     0.13192
     0.19556
     0.14315
     0.21427
     0.18059
     0.34903
     0.26668
     0.27791
     0.25919
     0.32283
     0.30411
     0.30411
     0.35277
     0.37523
     0.36775
     0.35277
     0.34155
     0.34903
     0.30411
     0.35277
     0.30786
     0.36400
     0.35652
     0.33406
     0.34155
     0.32283
     0.31909
     0.29288
     0.27791
     0.25919
     0.30786
     0.21427
     0.25545
     0.24048
     0.24048
     0.09823
     0.16561
     0.10198
     0.09823
     0.10572
     0.07203
     0.00840
     0.01963
     0.00840
    -0.05524
     0.01963
     0.03834
    -0.03652
    -0.12636
    -0.04027
    -0.05150
    -0.15631
    -0.11513
    -0.11513
    -0.16379
    -0.13759
    -0.13759
    -0.20123
    -0.21994
    -0.14133
    -0.22368
    -0.29106
    -0.35470
    -0.41833
    -0.44454
    -0.53437
    -0.54560
    -0.90121
    -1.03971
     0.10198
     2.70728
     4.34682
     3.66180
     2.43402
     0.55117
     0.03834
    -0.31727
    -0.75897
     0.27791
     2.29552
     2.59498
     1.65917
     0.39395
    -0.67662
    -1.57500
    -2.25627
    -2.34236
    -2.26001
    -2.18140
    -1.99424
    -1.90440
    -1.87071
    -1.82954
    -1.51510
    -1.25308
    -1.00977
    -0.93864
    -0.85255
    -0.73277
    -0.63544
    -0.56058
    -0.53812
    -0.39962
    -0.38839
    -0.31352
    -0.24989
    -0.23866
    -0.25363
    -0.07395
     0.00465
     0.09449
     0.20679
     0.20305
     0.27791
     0.26668
     0.33780
     0.36775
     0.36026
     0.35277
     0.33406
     0.43138
     0.45759
     0.39021
     0.34529
     0.33032
     0.32283
     0.28540
     0.34903
     0.23299
     0.20305
     0.24048
     0.18433
     0.20679
     0.08700
     0.10198
     0.05332
     0.08700
     0.12444
     0.13567
     0.09075
    -0.01032
     0.05706
     0.04209
     0.00465
     0.06455
     0.03086
     0.11321
     0.00840
     0.04583
     0.04957
     0.07952
     0.02711
     0.01963
     0.05706
     0.03834
    -0.01406
    -0.03278
     0.04583
    -0.04401
    -0.01032
     0.03086
     0.04209
     0.03834
    -0.01406
     0.02337
    -0.05150
     0.00840
     0.04209
     0.06455
     0.04957
     0.11321
     0.06829
     0.05332
     0.13567
     0.16187
     0.14690
     0.16187
     0.15438
     0.13941
     0.18059
     0.16936
     0.20305
     0.15813
     0.12444
     0.19930
     0.17310
     0.21427
     0.18433
     0.13567
     0.07203
     0.12818
     0.05706
     0.04957
     0.10572
     0.02337
     0.04583
     0.01963
     0.00840
    -0.06273
    -0.09267
    -0.09641
    -0.05898
    -0.04027
    -0.04775
    -0.07021
    -0.14508
    -0.11887
    -0.19000
    -0.10016
    -0.12636
    -0.25737
    -0.44079
    -0.28358
    -0.18251
    -0.21994
    -0.27983
    -0.20497
    -0.17128
    -0.21245
    -0.22743
    -0.11139
     0.46882
     0.49127
     0.24422
    -0.27609
    -1.58248
    -3.23325
    -5.05621
    -6.61715
    -7.28344
    -6.04069
    -4.75301
     0.40518
     7.55852
     5.19279
    -1.12206
    -5.32573
    -5.22840
    -2.62685
     0.39021
     3.44844
     5.22274
     5.89278
     5.67567
     5.05055
     4.05859
     3.18641
     2.38536
     1.62173
     0.96292
     0.45384
     0.14315
    -0.02904
    -0.17128
    -0.33973
    -0.36218
    -0.51940
    -0.44454
    -0.44079
    -0.46700
    -0.40710
    -0.36218
    -0.29106
    -0.20871
    -0.25737
    -0.16005
    -0.16754
    -0.14133
    -0.04775
    -0.13385
    -0.08518
    -0.01406
    -0.08144
    -0.02529
    -0.01781
    -0.01032
    -0.04775
     0.08700
     0.03086
    -0.05898
    -0.03652
    -0.02904
     0.06080
     0.05706
     0.03086
    -0.00658
     0.03834
     0.00465
    -0.02529
    -0.08144
    -0.01406
     0.06829
    -0.06273
     0.01963
     0.07203
     0.04957
     0.02337
    -0.04027
     0.03834
     0.03834
     0.11321
     0.06080
     0.07203
     0.07577
     0.13567
     0.11695
     0.19182
     0.21802
     0.18059
     0.21053
     0.25545
     0.21802
     0.21427
     0.18807
     0.18807
     0.27042
     0.26294
     0.30037
     0.25171
     0.23299
     0.22176
     0.27042
     0.27791
     0.21802
     0.08700
     0.10946
     0.13192
     0.25545
     0.11695
     0.19182
     0.10946
     0.16187
     0.19930
     0.15813
     0.10946
     0.07203
     0.06455
     0.01963
     0.06080
     0.12444
     0.01214
     0.07203
    -0.02155
     0.00840
     0.00091
    -0.06647
    -0.08518
    -0.07770
    -0.11139
    -0.07021
    -0.07770
    -0.11887
    -0.19000
    -0.21994
    -0.20871
    -0.10764
    -0.14133
    -0.25363
    -0.31727
    -0.15631
    -0.02529
    -0.02529
     0.04209
     0.09449
     0.24048
     0.52871
     0.61855
     0.54368
     0.53994
     0.43138
     0.40144
     0.13567
    -0.64293
    -2.54450
    -4.36371
    -4.65194
    -3.97816
    -3.40170
    -2.90385
    -1.70975
    -0.05898
     0.97415
    -0.14882
    -2.61562
    -2.93379
    -2.23006
    -1.00602
     0.61855
     2.06344
     2.85701
     3.28374
     3.33240
     3.08160
     2.40033
     1.73403
     1.15757
     0.79822
     0.71961
     0.61480
     0.43887
     0.16561
     0.01588
    -0.03652
     0.03834
     0.15438
     0.28540
     0.25919
     0.45759
     0.61106
     0.65972
     0.58860
     0.64849
     0.50250
     0.36400
     0.26668
     0.43513
     0.58111
     0.58486
     0.43887
     0.29288
     0.11695
    -0.01032
     0.13941
     0.35652
     0.17684
    -0.03652
    -0.19000
    -0.17128
    -0.27235
    -0.27983
    -0.27983
    -0.29855
    -0.23866
    -0.23117
    -0.24240
    -0.36218
    -0.28732
    -0.28358
    -0.29855
    -0.27983
    -0.21620
    -0.25363
    -0.28358
    -0.26486
    -0.08893
    -0.21620
    -0.09267
    -0.10764
    -0.10390
    -0.12262
    -0.04775
    -0.13385
    -0.01032
    -0.02155
    -0.04401
    -0.07395
    -0.05898
    -0.02904
    -0.04027
    -0.05898
    -0.13385
    -0.06273
    -0.07395
    -0.16379
    -0.10764
    -0.15631
    -0.24614
    -0.24989
    -0.30978
    -0.21620
    -0.33224
    -0.34347
    -0.36593
    -0.33598
    -0.38839
    -0.41833
    -0.39587
    -0.44079
    -0.44454
    -0.39962
    -0.41459
    -0.46700
    -0.45577
    -0.36593
    -0.39587
    -0.36967
    -0.29855
    -0.26860
    -0.19374
    -0.21245
    -0.12262
    -0.04401
     0.27042
     0.52122
     0.81694
     0.89555
     0.76453
    -0.45577
    -1.46644
    -2.49958
    -2.87390
    -2.78406
    -3.16213
    -3.16962
    -2.12900
    -1.19318
    -2.16268
    -3.49528
    -4.06051
    -3.60009
    -2.56321
    -1.45147
     0.02337
     1.23244
     2.05595
     2.66610
     2.59498
     2.62118
     2.74845
     3.02545
     3.31742
     3.52330
     3.54202
     3.22010
     2.76717
     2.10461
     1.44955
     0.93672
     0.42390
     0.01588
    -0.23866
    -0.39213
    -0.62047
    -0.71405
    -0.69908
    -0.78891
    -0.76271
    -0.71031
    -0.61673
    -0.57181
    -0.35844
    -0.07770
     0.18433
     0.32283
     0.28165
     0.06829
     0.05706
     0.00840
     0.12069
     0.04957
     0.19556
     0.42015
     0.28914
     0.18433
     0.07577
     0.01214
    -0.23491
    -0.36218
    -0.53063
    -0.58304
    -0.62047
    -0.62421
    -0.57929
    -0.54935
    -0.53063
    -0.44079
    -0.38090
    -0.32101
    -0.30229
    -0.32101
    -0.23117
    -0.16754
    -0.22368
    -0.19748
    -0.10390
    -0.09267
    -0.05150
    -0.05524
    -0.05150
    -0.13385
    -0.12636
    -0.13759
    -0.11513
    -0.11139
    -0.12262
    -0.11887
    -0.17128
    -0.07770
    -0.17502
    -0.16005
    -0.26112
    -0.22368
    -0.24989
    -0.27609
    -0.27983
    -0.39587
    -0.37716
    -0.41459
    -0.44828
    -0.23491
    -0.14133
    -0.19748
    -0.31727
    -0.29481
    -0.22743
    -0.10764
    -0.05898
    -0.01032
     0.11695
    -0.29106
    -0.48197
    -0.79640
    -0.78891
    -0.52689
    -0.65041
    -0.72154
    -0.62421
    -0.81512
    -0.94613
    -0.93864
    -0.96859
    -0.97982
    -1.03971
    -0.91618
    -0.35095
     0.08326
     0.05332
     0.03460
     0.15064
     0.43138
     0.62229
     0.76828
     1.01533
     0.98913
     1.04153
     1.03779
     1.11265
     1.04153
     0.79073
     0.52122
     0.18807
    -0.07395
    -0.25737
    -0.44079
    -0.72154
    -0.98731
    -0.82635
    -0.67662
    -0.43331
     0.73833
     2.09338
     1.93242
     1.30356
     0.53245
     0.53994
     0.83565
     1.84259
     2.68107
     3.10032
     2.98428
     2.89069
     2.38161
     2.09713
     2.14953
     1.99606
     1.55061
     1.30730
     0.91052
     0.24796
    -0.10390
    -0.21620
    -0.36967
    -0.29855
    -0.28358
    -0.37341
    -0.52314
    -0.66539
    -0.90870
    -1.06217
    -1.20816
    -1.19318
    -1.11458
    -1.08837
    -1.09960
    -0.99479
    -0.95362
    -0.83758
    -0.80389
    -0.72154
    -0.56058
    -0.49320
    -0.51566
    -0.51940
    -0.50068
    -0.50443
    -0.60175
    -0.52314
    -0.46325
    -0.57929
    -0.65416
    -0.68036
    -0.75148
    -0.74025
    -0.72902
    -0.71405
    -0.76645
    -0.77394
    -0.74400
    -0.69159
    -0.65416
    -0.58304
    -0.72528
    -0.94987
    -0.83758
    -0.91993
    -0.84506
    -0.70656
    -0.63544
    -0.69159
    -0.59052
    -0.69533
    -0.82260
    -0.81886
    -0.65041
    -0.48571
    -0.50817
    -0.36218
    -0.35095
    -0.48945
    -0.36967
    -0.18251
    -0.23491
    -0.19374
    -0.16005
    -0.04775
    -0.04027
    -0.11887
    -0.13010
    -0.02904
    -0.02155
    -0.09267
     0.01214
    -0.04027
     0.01588
    -0.01032
     0.06829
     0.16561
     0.12818
     0.20679
     0.24048
     0.20679
     0.19182
     0.31909
     0.34903
     0.26294
     0.52496
     0.40892
     0.42390
     0.50999
     0.53619
     0.44261
     0.36775
     0.28540
    -0.05524
    -0.38839
    -0.83383
    -1.06217
    -1.34291
    -1.44773
    -1.36163
    -1.35040
    -1.32046
    -1.43650
    -1.66858
    -1.78836
    -1.82579
    -1.69852
    -1.56002
    -1.22687
    -0.94987
    -0.72528
    -0.34347
    -0.01406
     0.14690
     0.24422
     0.40144
     0.63726
     0.57737
     0.59234
     0.78325
     0.70838
     0.82817
     0.82817
     0.75330
     0.68967
     0.78325
     0.79073
     0.73084
     0.70464
     0.79073
     0.73833
     0.68218
     0.71961
     0.82817
     0.70838
     0.52122
     0.39021
    -0.01406
    -0.33224
    -0.51191
    -0.54186
    -0.20871
    -0.20871
    -0.45951
    -0.51940
    -0.60175
    -0.80014
    -0.90870
    -0.90496
    -0.80014
    -0.62047
    -0.47823
    -0.36967
    -0.27609
    -0.14882
    -0.10390
     0.01963
     0.13941
     0.09449
     0.12069
     0.11321
     0.13567
     0.04583
     0.12444
     0.09823
     0.15064
     0.23299
     0.31909
     0.24048
     0.28165
     0.28165
     0.38646
     0.45759
     0.64475
     0.57737
     0.55117
     0.64475
     0.68967
     0.72336
     0.65223
     0.67095
     0.67095
     0.65223
     0.58860
     0.58860
     0.54368
     0.43138
     0.33032
     0.27417
     0.30786
     0.35652
     0.19930
     0.18059
     0.24422
     0.16561
     0.18807
     0.07203
     0.11695
     0.08700
     0.13941
     0.17310
     0.10946
     0.05332
     0.09823
     0.01963
    -0.00658
     0.13567
     0.13192
     0.01214
     0.08326
     0.13567
     0.12069
     0.10946
     0.06829
     0.19556
     0.15813
     0.11321
     0.17684
     0.20679
     0.15813
     0.13192
     0.16936
     0.21802
     0.24048
     0.15064
     0.20679
     0.14690
     0.18433
     0.12818
     0.09075
     0.17310
     0.10946
     0.12069
     0.15813
     0.07203
     0.06455
    -0.03652
    -0.26112
    -0.47448
    -0.89747
    -1.11083
    -1.37660
    -1.56002
    -0.96485
    -0.04775
     0.79822
     0.87309
     0.81694
     0.69341
     0.03086
    -0.28732
    -0.03278
     0.36026
     0.67469
     1.51692
     1.90622
     0.89180
    -0.22368
    -2.07285
    -3.32309
    -1.31671
     1.32602
     3.16395
     0.71213
    -0.35470
    -1.14452
    -1.20816
    -1.61617
    -0.52689
     0.64475
     1.20998
     1.56559
     1.62173
     1.53564
     1.32976
     1.19875
     0.87309
     0.50999
     0.28165
     0.17310
     0.03834
    -0.02904
    -0.11513
    -0.17128
    -0.11887
    -0.15631
    -0.16379
    -0.10390
    -0.10764
    -0.09641
    -0.02155
     0.00465
    -0.03652
    -0.00283
    -0.04027
    -0.01032
    -0.02529
     0.06455
     0.00091
     0.00840
     0.04583
     0.13192
     0.01214
     0.00465
     0.04957
     0.03086
     0.00091
     0.01963
     0.03460
     0.03460
    -0.02155
     0.07203
     0.04583
     0.06455
     0.07577
     0.04209
     0.02337
     0.08326
     0.12818
     0.17684
     0.22925
     0.23299
     0.21427
     0.25919
     0.31160
     0.32657
     0.31909
     0.25171
     0.35277
     0.30411
     0.35277
     0.33780
     0.20305
     0.23299
     0.18059
     0.18807
     0.14690
     0.06455
    -0.04775
    -0.00283
    -0.00283
    -0.07395
    -0.11513
    -0.13385
    -0.17877
    -0.19000
    -0.16005
    -0.15631
    -0.26486
    -0.21245
    -0.25363
    -0.30229
    -0.24989
    -0.26860
    -0.20497
    -0.26860
    -0.25363
    -0.20123
    -0.19374
    -0.23491
    -0.19000
    -0.23491
    -0.11513
    -0.11139
    -0.12262
    -0.08518
    -0.02904
    -0.08518
     0.00840
     0.04209
     0.07952
     0.10198
     0.09449
     0.10946
     0.22550
     0.20305
     0.22550
     0.30037
     0.27417
     0.28914
     0.19930
     0.16561
     0.20679
     0.25171
     0.17684
     0.28914
     0.35277
     0.11695
    -0.30229
    -1.18196
    -1.68729
    -1.11832
    -1.06591
    -1.13704
    -0.74400
    -0.25737
    -0.36218
    -0.90870
    -1.46270
    -1.55628
    -1.30174
    -0.63170
    -0.15631
     0.05332
    -0.14882
    -0.36218
    -0.49320
    -0.66164
    -0.96485
    -1.37286
    -2.00547
    -2.20760
    -2.13274
    -1.98301
    -2.11777
    -1.91937
    -1.44773
    -0.53812
     0.11695
    -0.08893
    -0.43705
    -0.63918
    -0.19000
     0.30411
     0.79822
     1.19126
     1.32976
     1.47949
     1.25864
     1.08645
     1.23244
     1.18003
     0.89180
     0.10198
    -0.15631
    -0.22743
    -0.21620
    -0.10390
     0.17684
     0.31909
     0.53245
     0.67844
     0.92175
     1.05276
     1.10891
     1.19126
     1.16880
     1.19126
     1.10891
     1.13137
     1.09768
     1.06773
     0.89180
     0.90678
     0.86186
     0.75705
     0.63726
     0.57737
     0.59234
     0.54368
     0.48753
     0.39769
     0.30037
     0.27791
     0.21802
     0.16936
     0.19182
     0.14315
    -0.04027
     0.00465
    -0.04401
    -0.03652
    -0.16005
    -0.20871
    -0.22368
    -0.21620
    -0.23117
    -0.19374
    -0.23866
    -0.23117
    -0.30604
    -0.22368
    -0.26860
    -0.16005
    -0.23117
    -0.23491
    -0.17877
    -0.17877
    -0.14508
    -0.16754
    -0.25363
    -0.23491
    -0.10016
    -0.06273
    -0.19000
    -0.32850
    -0.30604
    -0.34347
    -0.26486
    -0.18251
    -0.15631
     0.10572
     0.01214
    -0.64293
    -1.48141
    -2.24129
    -1.66483
    -1.26056
    -1.55254
    -1.33917
    -0.70656
    -0.48197
    -0.74025
    -0.98356
    -1.05843
    -1.02474
    -0.64293
    -0.20871
     0.10198
     0.36775
     0.61480
     0.85063
     1.04528
     1.12763
     1.21372
     1.17255
     1.03405
     0.91800
     0.74582
     0.61106
     0.58486
     0.48379
     0.40144
     0.33032
     0.32283
     0.27417
     0.20679
     0.14315
     0.06080
     0.07203
     0.10572
     0.09449
     0.06080
     0.01963
    -0.00658
    -0.01781
     0.06080
     0.06455
     0.14690
     0.13941
     0.13192
     0.33780
     0.33780
     0.22550
     0.05332
    -0.30229
    -0.73651
    -1.24559
    -1.49639
    -1.54505
    -0.52314
     1.31479
     2.35915
     1.79018
     0.52496
    -1.11083
    -1.56002
    -0.91618
     0.60357
     1.61050
     1.79767
     1.62922
     1.25864
     1.00036
     0.77950
     0.62603
     0.53245
     0.59609
     0.38646
    -0.01406
    -0.14133
    -0.15631
    -0.16754
    -0.11887
     0.00091
     0.34155
     0.40518
     0.25545
     0.22925
     0.30786
     0.25545
     0.19182
     0.14690
     0.18807
     0.39021
     0.59609
     0.56614
     0.47256
     0.37898
     0.34903
     0.35277
     0.28540
     0.16936
     0.21053
     0.20679
     0.27791
     0.28914
     0.21802
     0.12069
     0.15064
     0.22925
     0.13567
     0.13941
     0.17684
     0.13192
     0.03460
    -0.01406
    -0.08144
    -0.08893
    -0.05150
     0.09823
     0.07203
     0.06829
     0.00465
     0.06829
    -0.05150
    -0.06647
    -0.04401
     0.07203
     0.13567
     0.10572
     0.13941
     0.22550
     0.38646
     0.28540
    -0.04401
    -0.79640
    -1.94932
    -1.67981
    -0.67287
    -0.76271
    -0.71031
    -0.39213
    -0.32101
    -0.77020
    -1.03597
    -1.52633
    -1.41404
    -1.03971
    -0.47823
    -0.28732
    -0.12636
    -0.00283
     0.12818
     0.16936
     0.32283
     0.32657
     0.30786
     0.32657
     0.27042
     0.16936
     0.19930
     0.21427
     0.13567
     0.10198
     0.17684
     0.17310
     0.15438
     0.17684
     0.12818
     0.11695
     0.06829
     0.10946
     0.04957
     0.04957
     0.03086
    -0.04775
    -0.10390
    -0.06647
    -0.09267
    -0.05898
    -0.14508
    -0.13385
    -0.16379
    -0.20871
    -0.17128
    -0.13385
    -0.15631
    -0.18251
    -0.14508
    -0.20497
    -0.20123
    -0.19374
    -0.13759
    -0.21245
    -0.15631
    -0.23866
    -0.17877
    -0.18625
    -0.13010
    -0.15631
    -0.21994
    -0.13385
    -0.13759
    -0.14508
    -0.13759
    -0.10016
    -0.20497
    -0.16379
    -0.19374
    -0.07770
    -0.10390
    -0.09267
    -0.14133
    -0.12636
    -0.08893
    -0.19374
    -0.14508
    -0.15631
    -0.13010
    -0.13385
    -0.08144
    -0.14508
    -0.19000
    -0.33224
    -0.63544
    -0.85255
    -1.07340
    -1.37660
    -1.54131
    -0.95736
     2.63241
     6.47298
     6.03502
     4.27569
     1.56559
    -1.04720
    -1.85948
    -1.13329
    -0.13759
     0.96667
     2.17948
     2.08590
     0.78699
    -0.39213
    -1.26056
    -2.69048
    -3.59635
    -4.07174
    -3.76854
    -3.23700
    -2.68674
    -2.20012
    -1.66483
    -1.36537
    -0.76271
    -0.38090
    -0.11139
    -0.26112
    -0.00283
     0.19182
     0.36400
     0.28540
     0.31909
     0.28165
     0.34155
     0.33032
     0.41267
     0.57363
     0.61480
     0.63726
     0.71213
     0.67469
     0.53619
     0.47256
     0.50625
     0.47630
     0.31534
     0.22550
     0.27042
     0.17684
     0.13567
     0.03834
     0.03460
     0.02711
     0.10198
     0.02337
    -0.00283
    -0.04401
    -0.08518
    -0.07021
    -0.08518
    -0.05150
    -0.11887
    -0.17502
    -0.13385
    -0.14882
    -0.17502
    -0.18625
    -0.22743
    -0.17502
    -0.17128
    -0.14133
    -0.19748
    -0.18625
    -0.18251
    -0.21245
    -0.20871
    -0.12636
    -0.16754
    -0.15631
    -0.15631
    -0.12636
    -0.20123
    -0.21994
    -0.25737
    -0.15631
    -0.27235
    -0.21620
    -0.22743
    -0.26860
    -0.24989
    -0.32475
    -0.35095
    -0.30604
    -0.30978
    -0.29481
    -0.39213
    -0.34721
    -0.25363
    -0.32850
    -0.31727
    -0.23117
    -0.22743
    -0.20123
    -0.25363
    -0.18251
    -0.17877
    -0.11513
    -0.15631
    -0.04401
    -0.06273
    -0.01781
    -0.12636
    -0.01781
     0.04209
    -0.06647
     0.01214
    -0.12262
    -0.02904
     0.01214
     0.01214
    -0.07021
    -0.08893
    -0.07021
    -0.09641
    -0.07021
    -0.10390
    -0.07021
    -0.10016
     0.06455
    -0.02529
    -0.06647
    -0.17128
    -0.18251
    -0.17502
    -0.22743
    -0.29855
    -0.35470
    -0.59427
    -0.88624
    -1.08837
    -1.21939
    -0.97982
    -0.54560
     0.76079
     2.32546
     3.87517
     3.83774
     2.46022
     1.47200
     1.10891
     1.17255
     1.20249
     1.69286
     2.58001
     3.29122
     2.98053
     2.07092
     1.03405
     0.12818
    -0.64293
    -1.17821
    -1.50762
    -1.66858
    -1.71350
    -1.67232
    -1.59746
    -1.42152
    -1.19693
    -1.14452
    -0.97233
    -0.89373
    -0.83383
    -0.77394
    -0.66913
    -0.54186
    -0.52314
    -0.54560
    -0.44454
    -0.39587
    -0.44079
    -0.37716
    -0.41085
    -0.36593
    -0.22743
    -0.24240
    -0.12636
    -0.24240
    -0.10764
    -0.16005
    -0.21620
    -0.34721
    -0.45202
    -0.42582
    -0.36218
    -0.14508
    -0.07770
     0.09075
     0.37149
     0.49876
     0.27791
    -0.05898
    -0.02155
    -0.00283
     0.11695
     0.37149
     0.45010
     0.41641
     0.43138
     0.35277
     0.29288
     0.17310
     0.11321
    -0.01406
    -0.08518
    -0.12636
    -0.09267
    -0.05150
    -0.07021
    -0.16754
    -0.13010
    -0.16379
    -0.15256
    -0.12262
    -0.14508
    -0.13759
    -0.15256
    -0.14882
    -0.10764
    -0.16754
    -0.19374
    -0.15631
    -0.16754
    -0.13010
    -0.14508
    -0.15631
    -0.10390
    -0.21994
    -0.14133
    -0.20497
    -0.05898
    -0.05150
    -0.14133
    -0.16754
    -0.08144
    -0.16379
    -0.17128
    -0.21245
    -0.17502
    -0.14133
    -0.10016
    -0.20123
    -0.15256
    -0.21994
    -0.26112
    -0.29481
    -0.19374
    -0.25363
    -0.32475
    -0.24614
    -0.24240
    -0.27235
    -0.27235
    -0.33598
    -0.25737
    -0.17877
    -0.17877
    -0.17877
    -0.06273
    -0.13010
    -0.14882
    -0.04401
    -0.10016
    -0.13010
    -0.17877
    -0.15256
     0.01588
     0.09075
     0.26294
     0.34155
     0.33406
     0.24422
     0.03834
     0.16936
     0.07577
     0.21427
     0.52871
     0.56988
     0.41641
     0.23299
     0.14690
     0.07577
     0.04957
     0.10572
     0.15438
    -0.02904
    -0.10764
    -0.10764
    -0.11513
    -0.17502
    -0.20123
    -0.23117
    -0.23117
    -0.23866
    -0.18625
    -0.12636
    -0.13759
    -0.14508
    -0.10016
    -0.13385
    -0.06647
    -0.11139
    -0.08518
    -0.10764
    -0.10016
    -0.05150
    -0.04775
    -0.07395
    -0.07395
    -0.05150
    -0.12262
    -0.08144
    -0.04027
    -0.03278
    -0.07770
     0.00465
    -0.04775
    -0.01032
    -0.08144
    -0.01406
     0.02337
     0.04209
     0.05706
     0.04209
     0.08326
     0.08326
     0.05706
     0.04957
     0.17684
     0.12069
     0.17684
     0.18433
     0.19930
     0.13192
     0.12818
     0.21802
     0.17310
     0.24048
     0.18433
     0.14690
     0.09823
     0.16187
     0.11695
     0.10198
     0.19556
     0.14690
     0.11695
     0.22176
     0.34903
     0.22176
     0.10946
    -0.01032
     0.13192
     0.16561
     0.13192
     0.13192
     0.06829
     0.06455
    -0.05524
    -0.11139
    -0.04401
    -0.11139
    -0.11139
    -0.13385
    -0.10764
    -0.09641
    -0.10764
    -0.18625
    -0.18625
    -0.19748
    -0.09267
    -0.30229
    -0.27983
    -0.28732
    -0.22368
    -0.33973
    -0.37341
    -0.42582
    -0.44454
    -0.49694
    -0.47074
    -0.52314
    -0.47074
    -0.54935
    -0.53063
    -0.43705
    -0.38464
    -0.36218
    -0.22743
    -0.17128
    -0.26860
    -0.24989
    -0.13385
    -0.17128
     0.01963
     0.19930
     0.23299
     0.28540
     0.33032
     0.20679
     0.15438
     0.20305
     0.25171
     0.24048
     0.28540
     0.30037
     0.28914
     0.17684
     0.15813
     0.18433
     0.13567
     0.07952
    -0.02155
     0.00840
    -0.06273
    -0.08518
    -0.10390
    -0.11513
    -0.10390
    -0.10016
    -0.07770
    -0.11887
    -0.14133
    -0.09267
    -0.10016
    -0.04401
    -0.03278
    -0.11139
    -0.10016
     0.00091
    -0.06273
    -0.15631
    -0.07021
    -0.05524
    -0.03652
    -0.05150
    -0.03652
    -0.05898
     0.01214
    -0.06647
    -0.04775
     0.01588
     0.05706
     0.02337
     0.01963
     0.00840
     0.13941
     0.03086
    -0.01406
     0.06455
    -0.00658
     0.04957
     0.18059
     0.04209
     0.05706
     0.07577
     0.02337
     0.10946
     0.14315
     0.09823
     0.08700
     0.10198
     0.16561
     0.14315
     0.19556
     0.11695
     0.18433
     0.19930
     0.21427
     0.23299
     0.19930
     0.25545
     0.18807
     0.15813
     0.18807
     0.22925
     0.18059
     0.09075
     0.12444
     0.12069
     0.15813
     0.07952
     0.06080
     0.13941
     0.04209
     0.10198
     0.07203
     0.10572
     0.02711
    -0.01032
     0.10572
     0.09075
     0.03086
     0.07203
     0.05706
     0.12444
     0.07952
    -0.02155
     0.07577
     0.07952
     0.10572
     0.04209
     0.09075
     0.10572
     0.16936
     0.13941
     0.15438
     0.04209
    -0.07770
    -0.09641
    -0.02904
    -0.02155
    -0.00658
    -0.10016
     0.00465
    -0.12262
    -0.60924
    -1.27179
    -1.72473
    -1.32794
    -1.86697
    -3.00866
    -3.04983
    -2.20012
    -1.53008
     0.03834
    -0.29106
    -1.29051
    -1.61243
    -2.00921
    -1.24933
    -0.36218
     0.46133
     0.93672
     1.40837
     1.67788
     1.50944
     1.58805
     1.72655
     1.52815
     1.33350
     1.10891
     0.98538
     0.81694
     0.71213
     0.53994
     0.36775
     0.10946
     0.01214
    -0.12636
    -0.18251
    -0.22368
    -0.29481
    -0.29855
    -0.47823
    -0.39587
    -0.42208
    -0.39962
    -0.41833
    -0.30604
    -0.34721
    -0.37341
    -0.33224
    -0.32101
    -0.25363
    -0.23117
    -0.23117
    -0.19748
    -0.09641
    -0.05898
    -0.10764
    -0.06647
     0.04583
    -0.00283
    -0.00658
    -0.01406
     0.05706
     0.00091
    -0.00658
    -0.06273
     0.03460
     0.04957
    -0.01406
     0.00465
     0.01588
     0.06455
     0.06829
     0.00840
     0.13567
     0.14315
     0.06455
     0.16187
     0.13941
     0.10572
     0.09449
     0.09823
     0.10198
     0.13567
     0.19556
     0.13192
     0.05706
     0.06080
    -0.03652
    -0.06647
    -0.00283
     0.05332
    -0.01781
    -0.05524
    -0.02904
     0.02711
     0.02711
    -0.13010
    -0.03652
     0.03460
     0.03086
     0.06455
     0.06080
     0.01963
     0.00465
     0.10572
     0.14315
     0.19930
     0.01214
     0.11695
     0.06080
     0.06080
     0.15064
     0.07952
     0.13941
     0.13192
     0.07577
     0.06455
     0.10198
     0.07952
     0.15813
     0.09449
     0.10198
     0.13941
     0.10572
     0.11321
     0.13567
     0.13192
     0.09823
     0.19930
     0.37898
     0.19930
    -0.02904
     0.01963
     0.21802
     0.07952
    -0.11139
     0.03086
     0.24796
     0.31909
     0.18059
    -0.01406
    -0.10016
    -0.32850
    -0.92367
    -1.83702
    -2.52952
    -0.72154
    -0.06647
    -0.31352
     0.39769
     0.42390
    -0.53812
    -1.31671
    -1.24933
    -0.57181
    -0.13385
     0.28914
     0.71961
     0.86560
     0.77950
     0.76079
     0.61855
     0.53619
     0.59609
     0.50625
     0.39769
     0.22176
     0.16187
    -0.05898
    -0.47448
    -0.91993
    -1.47018
    -1.69852
    -1.76964
    -1.57125
    -1.22687
    -1.06966
    -1.19693
    -1.31671
    -1.26431
    -0.95736
    -0.35844
    -0.14508
    -0.01032
     0.04957
     0.14690
     0.39769
     0.88057
     1.10517
     1.35222
     1.45703
     1.50944
     1.40463
     1.19126
     0.96667
     0.72710
     0.56614
     0.40892
     0.33406
     0.22550
     0.10946
     0.10198
     0.03460
     0.04209
     0.04209
     0.01214
    -0.01032
     0.04583
    -0.02155
    -0.03652
     0.02711
     0.04583
     0.06455
     0.07952
     0.07952
     0.13567
     0.10198
     0.12444
     0.15064
     0.16936
     0.18807
     0.07577
     0.24796
     0.21802
     0.27417
     0.18059
     0.18059
     0.14315
     0.15438
     0.18433
     0.23673
     0.16187
     0.10572
     0.13192
     0.18433
     0.13192
     0.15064
     0.08326
     0.04209
     0.09075
     0.04583
    -0.00658
    -0.05524
    -0.08518
    -0.04027
    -0.05898
    -0.03278
    -0.06647
    -0.09267
    -0.07395
    -0.18251
    -0.13010
    -0.01406
     0.00465
     0.05332
     0.02711
     0.07203
     0.20305
     0.28165
     0.15438
     0.09449
     0.31534
     0.30411
     0.26294
     0.28540
     0.49502
     0.29663
    -0.66164
    -1.47767
    -1.98301
    -1.57125
    -1.33168
    -2.01670
    -2.40974
    -1.19318
     1.01907
     1.71906
     0.64100
    -0.78517
    -1.28302
    -0.84132
     0.11695
     0.85063
     1.59928
     2.04472
     2.24686
     2.04098
     1.72655
     1.48323
     1.12014
     0.65223
     0.30411
     0.04583
    -0.13759
    -0.16005
    -0.37341
    -0.32101
    -0.31352
    -0.42956
    -0.36593
    -0.35470
    -0.19374
    -0.19374
    -0.20497
    -0.07021
     0.00091
     0.09823
     0.11321
     0.13192
     0.22550
     0.15064
     0.18807
     0.21427
     0.13567
     0.06455
     0.15813
     0.07577
     0.16187
     0.23299
     0.11321
     0.13567
     0.30411
     0.37898
     0.38646
     0.56240
     0.57363
     0.29663
     0.28914
     0.12818
     0.10198
     0.06080
     0.34155
     0.70090
     0.78325
     0.68967
     0.49127
     0.16561
     0.06080
     0.04957
     0.06080
     0.12444
     0.06455
    -0.04027
    -0.14882
    -0.05898
    -0.07395
     0.01214
    -0.05524
    -0.37341
    -0.42208
    -0.48571
    -0.27235
    -0.17128
    -0.10764
    -0.05150
    -0.07021
    -0.13010
    -0.11887
     0.00091
     0.15438
     0.13192
     0.10198
     0.11321
     0.04209
     0.03086
     0.06455
     0.00465
    -0.03652
    -0.18251
    -0.13759
    -0.23491
    -0.21620
    -0.33973
    -0.36218
    -0.26860
    -0.26112
    -0.32101
    -0.29855
    -0.31352
    -0.32850
    -0.37341
    -0.41833
    -0.31727
    -0.26860
    -0.35470
    -0.35095
    -0.40336
    -0.24989
    -0.33224
    -0.23491
    -0.23866
    -0.23117
    -0.32101
    -0.19374
    -0.15631
    -0.18251
    -0.06273
    -0.05898
     0.08700
     0.20305
     0.20679
     0.24048
    -0.04027
     0.03834
     0.24422
     0.15064
     0.15438
     0.19556
     0.19556
     0.36775
     0.56988
     0.65598
     0.53245
     0.23299
    -0.44454
    -1.96429
    -4.14660
    -6.35886
    -5.36690
    -3.50651
    -2.15894
     1.55061
     3.42598
     1.39714
    -1.48516
    -2.69423
    -2.57070
    -1.60120
     0.26294
     2.08590
     3.02171
     3.60191
     3.86394
     3.74415
     3.41475
     2.81957
     2.23937
     1.53564
     0.97415
     0.57737
     0.43513
     0.24048
     0.09075
     0.00091
     0.04957
     0.01214
    -0.11139
    -0.04401
     0.01963
    -0.01781
    -0.04027
     0.02711
     0.01588
     0.01588
    -0.07021
    -0.03652
    -0.02529
     0.09075
    -0.00283
     0.03834
     0.01963
     0.01588
    -0.04401
     0.00840
     0.07203
    -0.02904
    -0.08144
     0.02337
     0.07952
     0.01963
     0.03834
     0.04583
     0.17310
     0.14315
     0.01963
    -0.02904
     0.16561
     0.09449
     0.13941
     0.14315
     0.29288
     0.15813
     0.13192
     0.06829
     0.12818
     0.12444
     0.12069
     0.07203
     0.09075
     0.04209
     0.11321
     0.09075
     0.01214
    -0.03652
    -0.05150
    -0.05898
    -0.08518
    -0.03278
    -0.06647
    -0.05524
    -0.06273
    -0.10016
    -0.16754
    -0.07395
    -0.06647
    -0.10016
    -0.07021
    -0.07770
    -0.06647
    -0.12262
    -0.09641
    -0.13010
    -0.14882
    -0.08893
    -0.04401
    -0.04775
    -0.01406
    -0.04775
    -0.06647
    -0.05898
    -0.17502
    -0.05524
    -0.05150
    -0.01032
     0.00091
    -0.05524
    -0.02155
    -0.19374
    -0.64293
    -1.08089
    -1.73221
    -2.21135
    -2.40974
    -2.02793
    -0.69159
     0.51748
     0.68218
     0.14690
    -0.52689
    -0.91244
    -0.69159
    -0.43705
    -0.00658
    -0.04401
    -0.35844
    -0.88624
    -0.17128
     0.97790
     0.19182
     0.03834
     0.21427
     0.31160
     0.51748
     0.43513
    -0.00658
    -0.62421
    -0.55309
    -0.03652
     0.38646
     0.67469
     0.91800
     1.42334
     1.36345
     1.34473
     1.18752
     0.87309
     0.55491
     0.36026
     0.29663
     0.00840
    -0.11887
    -0.08893
     0.07952
     0.12444
     0.20305
     0.19930
     0.07952
     0.20679
     0.24422
     0.16561
     0.09823
     0.12444
     0.06455
     0.03086
     0.08326
     0.03834
     0.06829
     0.09449
     0.05332
     0.01963
    -0.01781
    -0.00283
    -0.07021
    -0.07021
    -0.05524
    -0.01781
    -0.10016
    -0.10016
    -0.08893
    -0.10016
    -0.12636
    -0.07770
    -0.08144
    -0.07021
     0.07577
     0.03460
     0.03834
    -0.02529
     0.14690
     0.13192
     0.19182
     0.12818
     0.16936
     0.22925
     0.30411
     0.28540
     0.34903
     0.30786
     0.28540
     0.38272
     0.40892
     0.37523
     0.35277
     0.40518
     0.34903
     0.26294
     0.29663
     0.33032
     0.24422
     0.19556
     0.14690
     0.09823
     0.13192
     0.06455
     0.01214
     0.01214
    -0.07021
    -0.09641
    -0.11887
    -0.18625
    -0.10016
    -0.17877
    -0.14882
    -0.07770
    -0.11513
    -0.06273
    -0.09641
    -0.07021
    -0.07770
    -0.11139
    -0.11513
    -0.05150
    -0.04027
    -0.00658
     0.05332
    -0.00658
     0.01588
    -0.04775
    -0.00658
    -0.04401
    -0.13010
    -0.09641
     0.01214
    -0.01032
    -0.05898
     0.08700
     0.48379
     0.97041
     1.44580
     1.64794
     1.43083
    -0.01406
    -1.52259
    -1.74718
    -1.35789
    -0.97608
    -0.86752
    -1.97927
    -1.73970
    -0.36593
     0.30411
    -0.67287
    -1.38409
    -1.80708
    -2.25252
    -1.82205
    -1.06591
    -0.30978
     0.48753
     0.95918
     1.14634
     1.30356
     1.33725
     1.05276
     1.03779
     0.86560
     0.65598
     0.42015
     0.33406
     0.07203
     0.07952
     0.13192
     0.18807
     0.34155
     0.27417
     0.23673
     0.26668
     0.26294
     0.19556
     0.24422
     0.22925
     0.30411
     0.38646
     0.49127
     0.56988
     0.44636
     0.55865
     0.71213
     0.79073
     0.92549
     0.56614
     0.34155
     0.30411
     0.22925
     0.34155
     0.39769
     0.31534
     0.29663
     0.25919
     0.10198
    -0.15256
    -0.27235
    -0.32850
    -0.38839
    -0.38464
    -0.50068
    -0.56058
    -0.52689
    -0.53812
    -0.53063
    -0.49694
    -0.41459
    -0.38464
    -0.40710
    -0.42582
    -0.32850
    -0.42208
    -0.35844
    -0.27235
    -0.13010
    -0.15631
    -0.17877
    -0.20123
    -0.27235
    -0.21245
    -0.32475
    -0.21620
    -0.22368
    -0.33973
    -0.38464
    -0.29855
    -0.26112
    -0.30229
    -0.33973
    -0.38090
    -0.36967
    -0.33224
    -0.31352
    -0.33598
    -0.33224
    -0.36218
    -0.29106
    -0.32101
    -0.29106
    -0.23866
    -0.26860
    -0.26486
    -0.19000
    -0.15256
    -0.17502
    -0.18251
    -0.13385
    -0.09641
     0.01214
     0.10198
     0.02337
     0.07952
     0.07577
     0.11321
     0.22550
     0.18807
     0.17684
     0.19182
     0.23299
     0.26294
     0.26294
     0.23673
     0.21053
     0.32657
     0.26294
     0.29288
     0.23299
     0.19556
     0.20305
     0.11695
     0.20305
     0.19930
     0.19556
     0.28165
     0.27791
     0.27042
     0.17310
     0.31534
     0.39769
     0.60732
     0.74956
     0.82817
     0.62229
     0.74207
     0.67844
     0.57363
     0.59609
     0.69341
     0.59609
     0.55491
     0.53619
     0.43138
     0.36400
     0.15438
     0.00840
    -0.14508
    -0.14133
    -0.15631
    -0.11513
     0.03460
    -0.00283
    -0.25363
    -0.21245
    -0.20497
    -0.26112
    -0.25363
    -0.55309
    -0.65416
    -0.60550
    -0.40336
    -0.34721
    -0.36218
    -0.51566
    -0.66913
    -0.77394
    -0.72528
    -0.80763
    -0.79640
    -0.57181
    -0.42956
    -0.33973
    -0.37341
    -0.21245
    -0.06647
    -0.04401
     0.03086
     0.09823
     0.09075
     0.10946
     0.15064
     0.27042
     0.24048
     0.20679
     0.30786
     0.19556
     0.28540
     0.26668
     0.24422
     0.24422
     0.33406
     0.25171
     0.24796
     0.27417
     0.20305
     0.30037
     0.27042
     0.30786
     0.23673
     0.19930
     0.26294
     0.20305
     0.18059
     0.20305
     0.22176
     0.16936
     0.23673
     0.16187
     0.02337
     0.07203
     0.11695
     0.10946
     0.12069
     0.11321
     0.15438
     0.08326
     0.10946
     0.17684
     0.16187
     0.18807
     0.21427
     0.19556
     0.27417
     0.29288
     0.28914
     0.33032
     0.20305
     0.28165
     0.26668
     0.36400
     0.31909
     0.16936
     0.09823
    -0.02904
    -0.19374
    -0.24614
    -0.43331
    -0.70656
    -0.98731
    -1.04720
    -1.22687
    -1.32794
    -1.29425
    -0.92367
    -0.68036
    -0.55683
    -0.51940
    -0.46700
    -0.38090
    -0.47074
    -0.21994
     0.15438
     0.59609
     0.97790
     1.10142
     1.21746
     1.29607
     1.29982
     1.27361
     1.25115
     1.18003
     1.00410
     0.92923
     0.89555
     0.73084
     0.63726
     0.55491
     0.46133
     0.43513
     0.32283
     0.21802
     0.12069
     0.13941
     0.08700
     0.08326
    -0.02155
    -0.11513
    -0.14508
    -0.11513
    -0.19374
    -0.20871
    -0.30604
    -0.38464
    -0.35095
    -0.28732
    -0.43331
    -0.44828
    -0.41459
    -0.40336
    -0.45202
    -0.42208
    -0.45951
    -0.45577
    -0.55683
    -0.44454
    -0.59427
    -0.62795
    -0.69159
    -0.65041
    -0.53437
    -0.57181
    -0.56058
    -0.54186
    -0.56432
    -0.47823
    -0.54935
    -0.51566
    -0.47823
    -0.46325
    -0.35470
    -0.22368
    -0.10764
    -0.11139
    -0.07395
    -0.01032
    -0.02904
     0.03834
     0.14690
     0.12818
     0.07577
     0.07577
     0.20305
     0.22176
     0.14315
     0.19182
     0.18807
     0.20305
     0.15813
     0.14315
     0.20679
     0.21802
     0.12444
     0.11321
     0.22176
     0.27042
     0.20679
     0.11321
     0.09823
     0.11695
     0.16561
     0.10946
     0.13941
     0.13192
     0.04957
     0.08326
     0.16561
     0.15438
     0.10946
     0.02711
     0.16561
     0.08326
     0.04957
     0.12069
     0.06829
     0.06080
     0.01588
     0.09449
     0.07203
     0.09823
     0.03834
     0.02337
     0.01588
     0.02711
     0.07952
     0.01214
    -0.00658
     0.08326
     0.02711
     0.05706
     0.07203
     0.15438
     0.07952
     0.01588
     0.05332
     0.10572
     0.00840
     0.15813
     0.15438
     0.13567
     0.10572
     0.15064
     0.16936
     0.25171
     0.14315
     0.21802
     0.20679
     0.23299
     0.23673
     0.22176
     0.20305
     0.22925
     0.22550
     0.22925
     0.24796
     0.24048
     0.18433
     0.03834
     0.11321
     0.08326
     0.16936
     0.06829
     0.05706
     0.13567
     0.11321
     0.17684
    -0.00658
     0.07203
     0.13941
     0.08700
     0.11321
     0.04583
     0.04583
     0.03086
    -0.02904
     0.00465
    -0.03652
    -0.14508
    -0.23491
    -0.45577
    -0.72528
    -1.09586
    -1.40655
    -1.30174
    -1.03971
    -0.57181
     0.19556
     0.25171
    -0.25363
    -0.84132
    -1.21190
    -1.16698
    -0.84132
    -0.23117
     0.26668
     0.67469
     0.80196
     0.53245
     0.38646
     0.28914
     0.45759
     0.53245
     0.47256
     0.51748
     0.45010
     0.44636
     0.49876
     0.57363
     0.55865
     0.46133
     0.49876
     0.47256
     0.46133
     0.38272
     0.28165
     0.22176
     0.18807
     0.19930
     0.18807
     0.19182
     0.10198
     0.03834
     0.01588
     0.11321
     0.22550
     0.14315
     0.03460
     0.06080
     0.06455
     0.13192
     0.14690
     0.04957
     0.10572
     0.13941
     0.13192
     0.25171
     0.21802
     0.16936
     0.21427
     0.16561
     0.15064
     0.25919
     0.21053
     0.28540
     0.20679
     0.23299
     0.27791
     0.31534
     0.21802
     0.31160
     0.27791
     0.31534
     0.25171
     0.26668
     0.28540
     0.26294
     0.25545
     0.25545
     0.34529
     0.30037
     0.36026
     0.27791
     0.28165
     0.28540
     0.27417
     0.37898
     0.36400
     0.37523
     0.35277
     0.37523
     0.36775
     0.42015
     0.38646
     0.40144
     0.40892
     0.34903
     0.33406
     0.42764
     0.35652
     0.32657
     0.32283
     0.33406
     0.36026
     0.27042
     0.30037
     0.26668
     0.31534
     0.34903
     0.38272
     0.38646
     0.14690
     0.18059
     0.19930
     0.31909
     0.21053
     0.07203
    -0.10390
    -0.54935
    -1.26431
    -1.73221
    -1.42901
     0.06829
    -0.19000
    -0.48197
    -0.53812
    -0.59801
    -0.68036
    -0.56058
    -0.50068
    -0.59427
    -0.98356
    -1.02848
    -1.00602
    -0.83758
    -0.74400
    -0.81886
    -0.75148
    -0.83758
    -1.03597
    -1.11832
    -1.32794
    -1.43275
    -1.46270
    -1.31671
    -1.05843
    -0.72902
    -0.45202
    -0.16754
    -0.02904
     0.25919
     0.43138
     0.48005
     0.57363
     0.53619
     0.56240
     0.49127
     0.56240
     0.32657
     0.29288
     0.34529
     0.16187
     0.22925
     0.29663
     0.45384
     0.34155
     0.27791
     0.21427
     0.18059
     0.12069
     0.13192
     0.21802
     0.29288
     0.35277
     0.43138
     0.73084
     0.97790
     1.05276
     1.26987
     1.58056
     1.53190
     1.66291
     1.70409
     1.62922
     1.77146
     2.00355
     2.13082
     1.97734
     2.00729
     1.91745
     1.69286
     1.76772
     1.82013
     1.42709
     1.10891
     0.82068
     0.59234
     0.48753
     0.33406
     0.22550
     0.24796
     0.15813
     0.16561
     0.07203
     0.00091
    -0.08518
    -0.07770
    -0.16379
    -0.13010
    -0.17502
    -0.23491
    -0.24240
    -0.21245
    -0.13010
    -0.19000
    -0.26112
    -0.13385
    -0.16754
    -0.15631
    -0.08144
    -0.09641
    -0.16754
    -0.17128
    -0.10390
    -0.09641
    -0.07770
    -0.10390
    -0.13759
    -0.05524
    -0.09267
    -0.15631
    -0.11513
    -0.01781
    -0.05898
    -0.07770
    -0.08144
    -0.19374
    -0.24240
    -0.32101
    -0.30978
    -0.22743
    -0.11513
    -0.23866
    -0.22368
    -0.22368
    -0.20871
    -0.26860
    -0.21245
    -0.17877
    -0.20123
    -0.37341
    -0.68410
    -1.29051
    -1.70227
    -1.15575
    -1.94558
    -2.37605
    -1.78087
    -1.02474
    -0.50817
    -0.74400
    -0.76271
    -0.76645
    -0.96485
    -0.92367
    -0.67287
    -0.27609
     0.17684
     0.50625
     0.61480
     0.62977
     0.33406
     0.24048
     0.16936
     0.09075
     0.01214
    -0.00283
    -0.11887
    -0.17128
    -0.26486
    -0.33224
    -0.29106
    -0.26112
    -0.03652
     0.19182
     0.37149
     0.49876
     0.64475
     0.71213
     0.88432
     0.90678
     0.88432
     0.79448
     0.72336
     0.68967
     0.59234
     0.55865
     0.52871
     0.56240
     0.40144
     0.44261
     0.34155
     0.30037
     0.31160
     0.21053
     0.23673
     0.23299
     0.19556
     0.08326
     0.13192
     0.07952
     0.12444
     0.08326
     0.11321
     0.08700
     0.12444
     0.00091
    -0.07021
     0.02711
    -0.01032
     0.10198
     0.10946
     0.22176
     0.15813
     0.08700
     0.13192
     0.12069
     0.23299
     0.17684
     0.25545
     0.21427
     0.30786
     0.29663
     0.31909
     0.17310
     0.20305
     0.21427
     0.15064
     0.16187
     0.24422
     0.08326
     0.09075
     0.03834
    -0.03652
    -0.08144
    -0.16379
    -0.18251
    -0.13010
    -0.15256
    -0.10016
    -0.20123
    -0.27983
    -0.34347
    -0.30229
    -0.19748
    -0.21994
    -0.26486
    -0.32850
    -0.40336
    -0.30604
    -0.29481
    -0.34721
    -0.38839
    -0.32850
    -0.23491
    -0.23491
    -0.11139
     0.02337
     0.01588
    -0.06273
    -0.02155
    -0.13759
    -0.42956
    -0.52314
    -0.25363
    -0.23491
    -0.05898
     0.03460
     0.13941
     0.09075
     0.21427
     0.00465
    -0.11887
    -0.14133
     0.08700
     0.19556
     0.28914
     0.37523
     0.43513
     0.44636
     0.43138
     0.50250
     0.41641
     0.36775
     0.28540
     0.31909
     0.24796
