# Supplementary material for: Software algorithm and hardware design for real-time implementation of new spectral estimator
Source: Biomed Eng Online. 2014 May 9;13:61. doi: 10.1186/1475-925X-13-61 (PMC4057578; doi:10.1186/1475-925X-13-61)
Supplement: Additional file 2 — txtfiles.zip. [file 1475-925X-13-61-S2.zip › FILE131.TXT]

     0.13253
     0.08302
     0.04765
     0.02997
     0.12546
     0.05119
     0.02643
     0.05119
     0.06180
     0.07241
     0.11839
     0.11839
     0.08302
     0.09009
     0.07595
     0.04765
     0.06887
     0.09009
     0.05473
     0.14314
     0.08656
     0.09717
     0.09717
     0.11131
     0.13961
     0.12900
     0.12900
     0.10070
     0.09717
     0.09009
     0.13253
     0.09009
     0.00521
    -0.00540
    -0.06552
    -0.07259
    -0.14332
    -0.19991
    -0.38028
    -0.49345
    -0.53943
    -0.62077
    -0.65260
    -0.85065
    -1.06992
    -1.28212
    -1.32456
    -1.66407
    -2.36432
    -3.01506
    -2.48103
     1.69218
     6.72480
     7.37200
     7.37200
     7.37200
     0.69486
     0.80803
     3.74343
     6.22967
     6.80968
     7.37200
     7.31895
     6.20492
     4.68063
     2.88049
     1.05206
    -0.64552
    -2.04603
    -2.96201
    -3.57031
    -3.94873
    -4.05129
    -3.89568
    -3.61629
    -3.25555
    -2.88067
    -2.51994
    -2.17688
    -1.69237
    -1.36346
    -1.18309
    -0.81882
    -0.62430
    -0.46516
    -0.28833
    -0.13271
    -0.11149
    -0.02308
     0.05473
     0.14668
     0.19266
     0.16790
     0.22449
     0.12192
     0.11131
     0.12900
     0.11485
     0.13607
     0.12546
     0.01936
     0.01936
    -0.00540
     0.02290
    -0.14686
    -0.09381
    -0.06198
    -0.07613
    -0.07613
    -0.12564
    -0.16454
    -0.13625
    -0.12210
    -0.10088
    -0.00893
    -0.09027
    -0.07259
    -0.09027
    -0.01247
    -0.02308
    -0.06198
    -0.02308
    -0.00540
     0.02997
     0.05473
     0.05473
     0.07948
     0.02997
     0.02643
     0.07595
     0.09009
     0.09009
     0.05119
     0.13961
     0.13961
     0.16083
     0.16436
     0.13961
     0.15729
     0.27046
     0.26339
     0.23863
     0.19973
     0.25632
     0.23863
     0.23863
     0.26339
     0.31290
     0.20327
     0.18912
     0.28814
     0.23863
     0.21034
     0.21388
     0.17144
     0.17851
     0.15729
     0.26339
     0.18912
     0.08656
     0.15022
     0.11485
     0.11839
     0.13607
     0.15375
     0.12546
     0.09717
     0.11485
     0.11485
     0.10778
     0.09363
     0.09363
     0.18558
     0.16436
     0.17497
     0.12192
     0.16083
     0.11839
     0.05826
     0.21034
     0.16790
     0.03351
     0.13253
     0.18205
     0.15022
     0.09363
     0.08656
     0.09717
     0.13607
     0.13607
     0.15729
     0.06887
     0.09363
     0.12546
     0.06887
     0.13961
     0.14668
     0.10070
     0.09363
     0.12900
     0.12192
     0.13961
     0.09717
     0.06534
     0.13607
     0.10070
     0.13961
     0.08656
     0.08302
     0.12546
     0.08302
     0.11839
     0.15022
     0.06534
     0.07595
     0.09717
     0.09363
     0.08656
     0.06534
    -0.01247
     0.03351
     0.05119
     0.01229
    -0.00893
    -0.06552
    -0.07259
    -0.16101
    -0.17869
    -0.22113
    -0.24589
    -0.37674
    -0.44394
    -0.39796
    -0.61016
    -0.70918
    -0.80821
    -0.85419
    -0.96028
    -1.05931
    -1.16187
    -1.24675
    -1.18663
    -1.08760
    -1.05224
    -1.03455
    -1.01687
    -0.98504
    -0.95675
    -0.87187
    -0.69504
    -0.56418
    -0.49699
    -0.37674
    -0.27772
    -0.07966
     0.13961
     0.18558
     0.41546
     0.50034
     0.39424
     0.41546
     0.36595
     0.24924
     0.18912
    -0.20345
    -0.86126
    -1.48370
    -0.23528
     6.88749
     7.37200
     6.36760
    -2.23347
    -1.54029
    -0.06905
     1.80182
     3.09976
     3.61611
     3.57367
     3.08208
     1.95036
     0.77266
    -0.25650
    -1.22553
    -1.88334
    -2.29713
    -2.45628
    -2.49872
    -2.36079
    -2.14859
    -1.83383
    -1.63578
    -1.36346
    -1.11590
    -0.81882
    -0.63845
    -0.55711
    -0.33076
    -0.24942
    -0.13625
    -0.03015
    -0.05137
    -0.05137
     0.00168
     0.04058
     0.15729
     0.01582
     0.00875
    -0.06198
    -0.09381
    -0.06552
    -0.03015
    -0.12918
    -0.17869
    -0.14332
    -0.08320
    -0.11857
    -0.20345
    -0.15040
    -0.12210
    -0.17869
    -0.16454
    -0.16101
    -0.18930
    -0.17515
    -0.18930
    -0.13625
    -0.13979
    -0.10088
    -0.20345
    -0.10442
    -0.12210
    -0.11857
    -0.16808
    -0.15747
    -0.15040
    -0.11857
    -0.07613
    -0.07613
    -0.12918
    -0.06905
    -0.08320
    -0.16808
    -0.02661
    -0.08320
    -0.05491
    -0.00186
    -0.07966
    -0.07259
    -0.03369
    -0.03722
    -0.05844
     0.00875
    -0.09027
     0.05826
    -0.07966
    -0.04076
    -0.03015
    -0.11857
    -0.04430
     0.06534
    -0.01954
    -0.03722
    -0.05844
     0.02643
    -0.00893
    -0.06198
    -0.02661
    -0.02308
     0.07595
    -0.05844
    -0.03015
    -0.04076
    -0.00186
    -0.02661
     0.04058
     0.08302
    -0.01954
    -0.05491
    -0.06905
     0.01582
     0.05826
    -0.01247
     0.04058
    -0.00893
     0.03351
     0.02290
     0.11485
    -0.01247
    -0.00186
     0.03704
    -0.01954
     0.04058
     0.01229
     0.02997
     0.00168
     0.01936
     0.03351
     0.04058
     0.00168
     0.05473
     0.03704
     0.01582
     0.11131
     0.07948
     0.06180
     0.04058
    -0.01601
     0.02997
     0.09009
     0.06887
     0.05119
     0.01936
    -0.04430
    -0.10442
    -0.13271
    -0.16454
    -0.32723
    -0.37674
    -0.40503
    -0.41211
    -0.55357
    -0.61016
    -0.79406
    -0.81528
    -0.93906
    -0.97089
    -1.19016
    -1.42005
    -1.64285
    -1.93286
    -2.18042
    -2.26884
    -2.50579
    -2.97616
    -3.39702
    -3.79312
    -4.37666
    -4.70911
    -5.12289
    -5.65339
    -5.67460
    -5.26789
    -4.70203
    -3.90629
    -3.10348
    -2.15566
    -3.02567
    -3.37934
    -2.02481
    -0.62430
     0.98840
     2.62232
     3.26245
     2.73903
     2.49854
     2.88403
     2.89464
     2.72134
     3.28367
     3.39684
     3.12098
     2.92293
     2.61524
     2.05999
     1.41633
     0.66656
     0.14314
    -0.31662
    -0.37674
    -0.06552
     0.16083
     0.28814
     0.85047
     0.93181
     0.80803
     0.70900
     0.70547
     0.84693
     1.00962
     1.26425
     1.46938
     1.68865
     1.78767
     1.85841
     1.84780
     1.88316
     1.74170
     1.69926
     1.64975
     1.52596
     1.38450
     1.33852
     1.18291
     1.06267
     0.97425
     0.91059
     0.82218
     0.76205
     0.68778
     0.64888
     0.60644
     0.52156
     0.55693
     0.41546
     0.45437
     0.43315
     0.37302
     0.35888
     0.32351
     0.28107
     0.27046
     0.24924
     0.24571
     0.22802
     0.29522
     0.20327
     0.15375
     0.15022
     0.23156
     0.16083
     0.07948
     0.14314
     0.17144
     0.08302
     0.15375
     0.04412
     0.12546
     0.06180
     0.07948
    -0.00893
     0.04412
     0.05119
     0.06180
     0.00521
     0.01936
    -0.00186
    -0.02661
     0.04412
     0.05119
     0.03351
    -0.01954
     0.00875
     0.06887
    -0.00540
    -0.03722
    -0.01247
     0.08656
    -0.02308
     0.02643
     0.05119
     0.00875
    -0.00893
     0.00521
    -0.00186
     0.02643
    -0.02308
    -0.05137
    -0.00186
    -0.06198
    -0.01601
    -0.03369
    -0.13625
    -0.02308
    -0.09381
    -0.05137
    -0.04430
    -0.14686
    -0.09735
    -0.07966
    -0.12564
    -0.05491
    -0.08320
    -0.10088
    -0.02661
    -0.09735
    -0.08320
    -0.10442
    -0.06905
    -0.19284
    -0.03369
    -0.04076
    -0.09381
    -0.08674
    -0.09735
    -0.04076
    -0.14686
    -0.07259
    -0.10088
    -0.09027
    -0.09381
    -0.01954
    -0.04430
    -0.11503
    -0.09027
    -0.01601
    -0.09381
    -0.07966
    -0.01601
    -0.10442
    -0.03015
    -0.05844
    -0.11857
    -0.04783
    -0.05137
    -0.11149
    -0.08674
    -0.06552
    -0.06198
    -0.06905
    -0.12918
    -0.11503
    -0.11149
    -0.06552
    -0.10088
    -0.13979
    -0.12918
    -0.11857
    -0.03369
    -0.16808
    -0.06905
    -0.18223
    -0.15747
    -0.13271
    -0.16454
    -0.19637
    -0.27418
    -0.34137
    -0.34491
    -0.42979
    -0.34137
    -0.45455
    -0.60308
    -0.99565
    -1.02394
    -1.05224
    -1.16187
    -1.13358
    -1.23260
    -1.25382
    -1.01687
    -0.70565
    -0.34137
     0.29168
     2.27573
     7.37200
     7.37200
     7.37200
     5.22527
     1.66036
     0.94596
     3.09622
     6.51968
     7.37200
     7.37200
     6.77431
     4.38002
     1.95743
    -0.22113
    -2.07786
    -3.46068
    -4.47215
    -4.91069
    -5.16887
    -5.14765
    -5.02387
    -4.82228
    -4.53227
    -4.18922
    -3.83556
    -3.51373
    -3.14945
    -2.72860
    -2.36786
    -1.96469
    -1.73834
    -1.52614
    -1.21846
    -0.94967
    -0.81528
    -0.74455
    -0.63138
    -0.47577
    -0.36967
    -0.31308
    -0.09381
    -0.10796
    -0.10442
    -0.02308
     0.00168
     0.05473
     0.01582
    -0.03369
     0.01936
    -0.00540
     0.05119
    -0.00893
    -0.05491
     0.00168
    -0.07613
    -0.10088
    -0.05491
    -0.02308
    -0.09735
    -0.18576
    -0.10088
    -0.14332
    -0.12918
    -0.19991
    -0.22113
    -0.18223
    -0.14686
    -0.18576
    -0.15747
    -0.20698
    -0.22113
    -0.21406
    -0.20345
    -0.19637
    -0.23881
    -0.17162
    -0.22113
    -0.14332
    -0.19991
    -0.14332
    -0.19637
    -0.08674
    -0.06198
    -0.10088
    -0.10088
    -0.16808
    -0.10442
    -0.07259
    -0.02661
     0.02643
    -0.01247
    -0.04783
     0.01582
     0.03351
    -0.00540
     0.00168
    -0.05844
    -0.02661
     0.04412
     0.04412
     0.04058
     0.01936
    -0.06198
    -0.01601
    -0.01954
     0.03704
    -0.02661
    -0.04076
    -0.01601
     0.03704
     0.05826
    -0.04430
    -0.07613
    -0.00540
     0.03351
     0.06180
     0.06534
     0.03704
     0.04058
     0.00168
    -0.01247
     0.06887
     0.05473
     0.02997
    -0.02308
     0.05119
     0.12546
     0.02290
     0.07241
     0.00875
     0.01936
     0.10424
     0.09363
     0.08656
     0.00521
     0.02643
     0.06534
     0.05826
     0.08656
     0.09009
     0.08302
     0.00521
     0.08302
     0.10778
     0.02643
     0.03704
     0.02643
     0.05473
     0.11485
     0.07241
     0.04058
     0.02997
     0.01229
     0.04412
     0.04058
     0.01936
     0.00168
    -0.00186
    -0.00893
    -0.00893
    -0.03015
    -0.04430
    -0.02308
    -0.05137
    -0.07259
    -0.06552
    -0.07259
    -0.10442
    -0.16808
    -0.13625
    -0.05491
    -0.11503
    -0.25650
    -0.16454
    -0.15040
    -0.17162
    -0.24589
    -0.23174
    -0.33784
    -0.31662
    -0.24235
    -0.22467
    -0.30247
    -0.33784
    -0.43333
    -0.41918
    -0.48284
    -0.44040
    -0.59247
    -0.70918
    -0.63138
    -0.69504
    -0.83650
    -1.11236
    -1.22199
    -1.19016
    -1.11236
    -0.93906
    -0.64199
    -0.09735
     0.60998
     1.46230
     2.10951
     2.71781
     3.62318
     4.89637
     5.76991
     5.36320
     4.18550
     3.57013
     3.84245
     4.86807
     5.82296
     5.40564
     4.19258
     2.65768
     3.95916
     6.59748
     5.54357
     3.13866
     1.81243
     0.25632
    -0.46516
     0.82218
     1.58255
     1.33499
     0.99901
     0.52864
     0.17851
    -0.33430
    -0.98858
    -1.68883
    -2.21225
    -2.68262
    -3.10348
    -3.32275
    -3.47836
    -3.55263
    -3.46421
    -3.25202
    -3.02567
    -2.88067
    -2.55884
    -2.37140
    -2.16981
    -1.87981
    -1.71712
    -1.57212
    -1.42358
    -1.32809
    -1.19724
    -1.13358
    -1.02748
    -0.89662
    -0.97443
    -0.92138
    -0.89309
    -0.83650
    -0.85772
    -0.81528
    -0.88601
    -0.85419
    -0.92845
    -0.85065
    -0.90723
    -0.89662
    -0.92138
    -0.91077
    -0.83650
    -0.94614
    -0.87540
    -0.96028
    -0.90370
    -0.91077
    -0.96028
    -0.90016
    -0.76931
    -0.80467
    -0.69857
    -0.70211
    -0.66321
    -0.65260
    -0.58540
    -0.49699
    -0.38028
    -0.28479
    -0.30247
    -0.29186
    -0.15040
    -0.12210
    -0.08674
    -0.05491
     0.03704
     0.04058
     0.11839
     0.10070
     0.20327
     0.13961
     0.22095
     0.12900
     0.24924
     0.22449
     0.27046
     0.25278
     0.24924
     0.29168
     0.25278
     0.28107
     0.30229
     0.30229
     0.39778
     0.42607
     0.40839
     0.38010
     0.43315
     0.40839
     0.39424
     0.47912
     0.48973
     0.49681
     0.42254
     0.47912
     0.42254
     0.39424
     0.40485
     0.40132
     0.33766
     0.34473
     0.31644
     0.37302
     0.29875
     0.28107
     0.24924
     0.24924
     0.31644
     0.24924
     0.30583
     0.24571
     0.30229
     0.24924
     0.29168
     0.29875
     0.27753
     0.31644
     0.28107
     0.26339
     0.31290
     0.29168
     0.27753
     0.31644
     0.32351
     0.28461
     0.26339
     0.27046
     0.30583
     0.28461
     0.27400
     0.27400
     0.29522
     0.34119
     0.31644
     0.27400
     0.27046
     0.33766
     0.22802
     0.27400
     0.24924
     0.26692
     0.24217
     0.18558
     0.23863
     0.18912
     0.15022
     0.15375
     0.16436
     0.15022
     0.17497
     0.12546
     0.19619
     0.16083
     0.14668
     0.10778
     0.11485
     0.13253
     0.13961
     0.14314
     0.12900
     0.03704
     0.11839
     0.08302
     0.09009
     0.05826
     0.07948
     0.02643
     0.05473
    -0.00540
     0.06887
     0.02997
     0.05826
     0.03704
    -0.00540
    -0.04783
     0.01936
     0.00168
    -0.02661
    -0.09735
    -0.03369
    -0.06198
    -0.09027
    -0.12564
    -0.13625
    -0.16101
    -0.17162
    -0.30601
    -0.23174
    -0.34137
    -0.35906
    -0.37320
    -0.39089
    -0.46162
    -0.52528
    -0.64199
    -0.72333
    -0.74101
    -0.81528
    -0.84004
    -0.84004
    -0.85772
    -0.83650
    -0.87894
    -0.80821
    -0.75516
    -0.54650
    -0.44394
     0.06887
     0.74437
     2.05646
     1.41986
     0.80096
     2.22268
     2.18024
     2.90878
     2.88756
     3.74343
     6.16955
     7.37200
     7.37200
     7.37200
    -0.90370
    -0.46869
     2.65768
     4.89637
     5.23235
     4.62405
     3.22708
     1.60731
    -0.15393
    -1.47309
    -2.63664
    -3.31921
    -3.84263
    -3.98410
    -3.98410
    -3.62690
    -3.22372
    -2.94079
    -2.43506
    -1.93286
    -1.64285
    -1.33517
    -1.09821
    -0.86479
    -0.51113
    -0.34137
    -0.27064
    -0.22113
    -0.20698
    -0.17515
    -0.23881
    -0.16101
    -0.19284
    -0.27418
    -0.28833
    -0.28833
    -0.28479
    -0.39089
    -0.41918
    -0.41918
    -0.34491
    -0.30601
    -0.32369
    -0.35552
    -0.41918
    -0.34491
    -0.42272
    -0.33076
    -0.36967
    -0.39089
    -0.35198
    -0.38381
    -0.29186
    -0.30601
    -0.37320
    -0.33784
    -0.41211
    -0.31662
    -0.30954
    -0.34491
    -0.38028
    -0.33784
    -0.39796
    -0.36967
    -0.30247
    -0.30954
    -0.30601
    -0.37320
    -0.32369
    -0.34845
    -0.41918
    -0.41211
    -0.31662
    -0.36613
    -0.32369
    -0.30954
    -0.40857
    -0.38028
    -0.46162
    -0.48284
    -0.38381
    -0.40857
    -0.46869
    -0.45101
    -0.41918
    -0.41918
    -0.39442
    -0.48991
    -0.45455
    -0.39089
    -0.37320
    -0.38381
    -0.41564
    -0.36613
    -0.34845
    -0.31308
    -0.22467
    -0.20698
    -0.18223
    -0.07613
    -0.20345
    -0.19284
    -0.26003
    -0.29894
    -0.27418
    -0.30601
    -0.35552
    -0.39442
    -0.44747
    -0.55004
    -0.58187
    -0.68089
    -0.73394
    -0.82236
    -0.88955
    -0.99565
    -0.99211
    -1.04163
    -1.10175
    -1.23614
    -1.39883
    -1.45895
    -1.42358
    -1.59334
    -1.73480
    -1.89749
    -2.08139
    -2.29005
    -2.55530
    -2.61189
    -2.76396
    -2.98677
    -3.00092
    -3.18128
    -3.33690
    -3.40409
    -3.03275
    -2.71445
    -2.39615
    -2.03895
    -1.83383
    -1.66407
    -1.31395
    -0.84004
    -0.44747
    -0.12564
     0.31290
     0.68071
     1.02730
     1.30316
     1.67804
     1.87963
     1.96097
     1.99280
     2.03524
     1.95036
     2.02109
     2.05292
     2.10951
     2.18378
     2.08829
     2.20500
     2.20146
     2.48793
     2.79561
     2.57280
     1.74523
     1.39864
     1.46230
     1.70987
     1.78414
     1.77706
     1.60731
     1.33499
     1.09803
     0.79388
     0.70547
     0.48973
     0.52510
     0.38363
     0.21741
     0.12900
     0.15022
     0.17851
     0.13607
     0.05826
     0.08656
    -0.01954
     0.04765
    -0.01601
    -0.10088
    -0.05491
     0.01936
    -0.34845
    -0.28833
    -0.35906
    -0.36259
    -0.50052
    -0.47577
    -0.53589
    -0.59601
    -0.72333
    -0.79406
    -0.88601
    -0.78699
    -0.89662
    -0.97443
    -0.97797
    -0.96736
    -0.87187
    -0.82589
    -0.74809
    -0.71626
    -0.72333
    -0.70918
    -0.63491
    -0.62430
    -0.65260
    -0.62430
    -0.31308
     0.08302
     0.09009
    -0.28479
    -0.55357
    -0.62077
    -0.12918
     0.25632
     1.19352
     1.46230
     1.30316
     2.07060
     2.42427
     4.77612
     7.37200
     7.37200
     7.37200
     7.37200
     6.76017
     4.41539
     4.57100
     6.07053
     7.37200
     7.37200
     7.37200
     5.57894
     3.00074
     0.51095
    -1.78078
    -3.53141
    -4.71264
    -5.55790
    -5.93985
    -6.01412
    -5.81607
    -5.42704
    -5.00265
    -4.49337
    -4.06544
    -3.62690
    -3.05750
    -2.58713
    -2.29005
    -2.02481
    -1.69590
    -1.44480
    -1.26797
    -1.08053
    -0.90016
    -0.76223
    -0.63491
    -0.56418
    -0.46162
    -0.47223
    -0.41918
    -0.40503
    -0.36259
    -0.32723
    -0.24589
    -0.28479
    -0.27418
    -0.24942
    -0.25650
    -0.21052
    -0.26711
    -0.23881
    -0.27418
    -0.19284
    -0.23881
    -0.23174
    -0.23881
    -0.26357
    -0.31662
    -0.22467
    -0.21052
    -0.29894
    -0.21759
    -0.27064
    -0.19637
    -0.34491
    -0.26711
    -0.28125
    -0.28479
    -0.20345
    -0.24589
    -0.27772
    -0.23528
    -0.25650
    -0.28479
    -0.23528
    -0.22467
    -0.26711
    -0.28125
    -0.27418
    -0.22820
    -0.20345
    -0.23174
    -0.27418
    -0.22820
    -0.17869
    -0.24235
    -0.20698
    -0.22820
    -0.20698
    -0.30247
    -0.19637
    -0.16808
    -0.07613
    -0.13271
    -0.24942
    -0.12918
    -0.18576
    -0.15393
    -0.19637
    -0.15393
    -0.19637
    -0.10442
    -0.12210
    -0.09735
    -0.14332
    -0.11503
    -0.14686
    -0.10796
    -0.05844
    -0.12210
    -0.10442
    -0.13625
    -0.15040
    -0.08320
    -0.11857
    -0.07259
    -0.09027
    -0.05137
    -0.07966
    -0.04076
    -0.11149
    -0.09735
    -0.07259
    -0.06198
    -0.13271
    -0.09381
    -0.09381
    -0.06552
    -0.06552
    -0.06905
    -0.10442
    -0.17162
    -0.09027
    -0.06552
    -0.05491
    -0.14686
    -0.17515
    -0.08320
    -0.18930
    -0.03722
    -0.10442
    -0.15040
    -0.14332
    -0.11857
    -0.09735
    -0.18223
    -0.19991
    -0.18576
    -0.21052
    -0.20698
    -0.13625
    -0.21406
    -0.20698
    -0.22113
    -0.29186
    -0.24942
    -0.27418
    -0.32015
    -0.32369
    -0.35906
    -0.39796
    -0.41918
    -0.48284
    -0.47930
    -0.45808
    -0.52882
    -0.51113
    -0.64199
    -0.66674
    -0.69857
    -0.76577
    -0.84004
    -0.76577
    -0.80467
    -0.85419
    -0.93199
    -0.87894
    -0.96028
    -0.92492
    -0.88248
    -0.83297
    -0.83650
    -0.76577
    -0.75870
    -0.75162
    -0.56418
    -0.61369
    -0.75516
    -0.65967
    -0.61369
    -0.62077
    -0.51821
    -0.45808
    -0.50406
    -0.46869
    -0.26711
     0.17851
     0.98486
     2.12719
     3.43928
     4.70893
     5.63906
     7.37200
     7.37200
     7.37200
     7.37200
     7.37200
     7.37200
     7.32249
     6.74249
     5.69918
     7.37200
     7.37200
     7.37200
     5.99979
     2.99013
    -0.19991
    -2.99738
    -5.32094
    -7.07865
    -7.11047
    -7.11047
    -7.11047
    -7.11047
    -7.11047
    -6.57291
    -5.82668
    -5.05923
    -4.32008
    -3.64458
    -3.01860
    -2.49872
    -2.03542
    -1.80907
    -1.52968
    -1.32456
    -1.11943
    -0.93906
    -0.82589
    -0.81175
    -0.74101
    -0.64906
    -0.51467
    -0.55711
    -0.45101
    -0.44040
    -0.35906
    -0.32015
    -0.30601
    -0.22113
    -0.26003
    -0.24235
    -0.26711
    -0.15747
    -0.19284
    -0.17869
    -0.14332
    -0.11149
    -0.14332
    -0.10796
    -0.15393
    -0.14686
    -0.17869
    -0.14686
    -0.13271
    -0.16101
    -0.19284
    -0.11149
    -0.25650
    -0.19991
    -0.10442
    -0.20345
    -0.22820
    -0.15040
    -0.18576
    -0.19284
    -0.23881
    -0.23528
    -0.15747
    -0.18223
    -0.18223
    -0.17869
    -0.23881
    -0.15393
    -0.26003
    -0.18930
    -0.14686
    -0.20345
    -0.22820
    -0.15040
    -0.15747
    -0.11857
    -0.17869
    -0.17869
    -0.16808
    -0.12564
    -0.10088
    -0.15393
    -0.14686
    -0.13979
    -0.16808
    -0.14332
    -0.15040
    -0.13979
    -0.17515
    -0.06552
    -0.11857
    -0.12210
    -0.15393
    -0.13979
    -0.15747
    -0.11857
    -0.06905
    -0.10088
    -0.11857
    -0.13625
    -0.08674
    -0.12210
    -0.12918
    -0.09735
    -0.12918
    -0.08674
    -0.11503
    -0.09381
    -0.14332
    -0.10088
    -0.13979
    -0.12918
    -0.09027
    -0.08674
    -0.06552
    -0.18930
    -0.09381
    -0.16101
    -0.12918
    -0.08320
    -0.19991
    -0.11857
    -0.09735
    -0.13271
    -0.15040
    -0.18930
    -0.20698
    -0.19284
    -0.10442
    -0.12210
    -0.17162
    -0.11149
    -0.17515
    -0.16454
    -0.20345
    -0.10442
    -0.09027
    -0.12918
    -0.09735
    -0.09381
    -0.08320
    -0.07613
    -0.11857
    -0.18576
    -0.13625
    -0.09027
    -0.03015
    -0.15393
    -0.17869
    -0.15747
    -0.22820
    -0.17869
    -0.18223
    -0.27772
    -0.25650
    -0.26357
    -0.32015
    -0.25296
    -0.41564
    -0.41211
    -0.42979
    -0.36967
    -0.42272
    -0.53943
    -0.55711
    -0.61016
    -0.70918
    -0.66674
    -0.72333
    -0.85419
    -0.86126
    -0.86833
    -0.93553
    -0.99211
    -1.11590
    -1.17602
    -1.14419
    -1.19724
    -1.22907
    -1.32102
    -1.40236
    -1.46956
    -1.51553
    -1.46602
    -1.43773
    -1.61102
    -2.06725
    -2.25469
    -2.02834
    -1.60749
    -0.83650
     0.28461
     2.11304
     5.62491
     7.37200
     7.37200
     7.37200
     7.37200
     7.37200
     7.37200
     6.66468
     7.37200
     7.37200
     7.37200
     7.37200
     7.37200
     7.07846
     4.11124
     1.02023
    -2.34310
    -5.11228
    -7.11047
    -7.11047
    -7.11047
    -7.11047
    -7.11047
    -7.11047
    -7.11047
    -6.56583
    -5.74180
    -4.88594
    -4.17508
    -3.52787
    -2.84530
    -2.36079
    -1.80907
    -1.43066
    -1.13712
    -0.92138
    -0.70918
    -0.56065
    -0.45455
    -0.28479
    -0.17162
    -0.17162
    -0.16101
    -0.07613
    -0.00540
     0.01229
    -0.08320
    -0.12918
    -0.14332
    -0.18576
    -0.24589
    -0.29894
    -0.33784
    -0.39442
    -0.40857
    -0.46869
    -0.40503
    -0.48991
    -0.51821
    -0.51113
    -0.48638
    -0.43686
    -0.52882
    -0.53235
    -0.53589
    -0.42979
    -0.45455
    -0.40150
    -0.44747
    -0.46162
    -0.42272
    -0.40503
    -0.30601
    -0.36613
    -0.29186
    -0.33784
    -0.30601
    -0.22467
    -0.24942
    -0.16808
    -0.20698
    -0.16808
    -0.16454
    -0.09381
    -0.04076
    -0.02308
    -0.05137
    -0.05491
     0.04058
     0.01229
     0.03704
     0.03351
     0.07241
     0.11839
     0.07595
     0.04765
     0.06180
    -0.07259
    -0.10088
     0.12546
     0.08302
    -0.01247
     0.01582
    -0.03369
    -0.02661
    -0.01247
     0.06180
     0.13253
     0.03351
     0.24217
     0.18205
     0.18912
     0.18912
     0.25278
     0.28107
     0.35888
     0.30229
     0.29168
     0.30583
     0.29875
     0.26692
     0.29522
     0.32705
     0.19266
     0.18205
     0.13253
     0.16436
     0.15375
     0.07241
     0.07948
     0.06887
     0.05119
     0.06180
     0.01582
     0.02290
    -0.05844
    -0.10442
     0.02290
    -0.00893
    -0.00540
    -0.05844
    -0.00893
    -0.06198
    -0.05844
    -0.08674
    -0.05491
    -0.09027
    -0.07966
    -0.04076
    -0.02308
    -0.03015
    -0.06552
    -0.09735
    -0.10442
     0.02290
    -0.00186
    -0.04783
    -0.07613
    -0.07259
    -0.14686
    -0.11503
    -0.21052
    -0.25296
    -0.36259
    -0.33430
    -0.33784
    -0.44747
    -0.53589
    -0.57126
    -0.66321
    -0.65967
    -0.70918
    -0.71272
    -0.79760
    -0.85065
    -1.02041
    -1.08407
    -1.10175
    -1.17602
    -1.18663
    -1.43066
    -1.50846
    -1.71359
    -1.89749
    -2.02127
    -2.20518
    -2.15566
    -2.37847
    -2.79579
    -3.27677
    -3.55263
    -3.57031
    -3.84971
    -3.67288
    -3.39348
    -3.10348
    -3.01506
    -2.80287
    -2.51640
    -2.17335
    -1.95054
    -1.51200
    -0.91077
    -0.05137
     0.70900
     1.17584
     1.65682
     2.42780
     3.17757
     3.36147
     3.46403
     3.54538
     4.04758
     4.89637
     5.38442
     5.25357
     5.06259
     4.14307
     3.19879
     3.13159
     3.32964
     1.96097
     0.87876
     1.02376
     1.10157
     0.72669
     0.12900
    -0.46162
    -1.03455
    -1.49785
    -1.75956
    -1.77017
    -1.68529
    -1.50139
    -1.36700
    -1.02748
    -0.72333
    -0.53589
    -0.24589
    -0.00186
     0.12546
     0.27046
     0.36595
     0.40132
     0.47205
     0.50388
     0.50742
     0.45790
     0.53925
     0.46851
     0.43668
     0.42254
     0.42961
     0.44022
     0.44729
     0.42961
     0.31997
     0.33058
     0.30583
     0.27400
     0.25985
     0.29168
     0.29522
     0.22095
     0.18205
     0.22095
     0.16790
     0.19266
     0.19973
     0.27400
     0.19973
     0.19266
     0.21388
     0.16790
     0.22095
     0.17851
     0.14668
     0.26339
     0.29522
     0.21388
     0.23510
     0.30229
     0.25632
     0.20680
     0.27400
     0.25632
     0.23156
     0.34827
     0.32705
     0.27400
     0.22802
     0.24217
     0.23863
     0.30583
     0.33412
     0.29522
     0.17851
     0.28107
     0.23510
     0.20680
     0.25985
     0.26339
     0.24217
     0.24924
     0.25278
     0.21388
     0.21741
     0.23510
     0.28107
     0.21741
     0.24217
     0.22802
     0.19973
     0.16790
     0.22449
     0.18205
     0.25632
     0.20327
     0.17851
     0.20680
     0.22802
     0.12546
     0.15022
     0.14314
     0.12192
     0.15022
     0.16083
     0.13961
     0.07948
     0.14668
     0.10424
     0.12546
     0.02290
     0.13607
     0.07241
     0.10070
     0.00875
     0.15022
     0.08656
     0.07948
     0.04058
     0.05119
     0.08302
     0.07595
     0.06180
     0.04058
     0.03351
     0.00168
     0.00521
     0.09009
     0.06534
     0.04058
     0.02997
     0.03704
     0.08302
    -0.02661
     0.03351
     0.01229
    -0.00186
     0.02643
     0.02997
    -0.00540
    -0.00186
     0.01582
    -0.01247
     0.02643
     0.05473
    -0.02661
    -0.03015
    -0.03015
     0.03351
    -0.01954
    -0.10088
     0.01936
    -0.00186
     0.02290
     0.01229
    -0.08674
     0.04765
    -0.04430
    -0.10796
    -0.03722
    -0.01247
    -0.06905
    -0.02308
    -0.06905
    -0.00540
    -0.02308
    -0.13625
    -0.11857
    -0.07259
    -0.03369
    -0.07259
    -0.04076
    -0.08674
    -0.13625
    -0.06552
    -0.02661
    -0.04076
    -0.04430
    -0.11149
    -0.01247
    -0.04430
    -0.10442
    -0.09027
    -0.11149
    -0.06905
    -0.01247
    -0.06905
    -0.05844
    -0.08674
    -0.07259
    -0.08674
    -0.13625
    -0.04783
    -0.05137
    -0.07613
    -0.11503
    -0.05844
    -0.04783
    -0.11149
    -0.07966
    -0.08674
    -0.10796
    -0.04430
    -0.09381
    -0.07613
    -0.05844
    -0.12564
    -0.05137
    -0.04783
    -0.01601
    -0.08674
    -0.10442
    -0.02661
    -0.01954
    -0.05844
    -0.12564
    -0.00893
    -0.10796
     0.00521
    -0.02661
    -0.05137
    -0.09735
     0.00875
    -0.07259
    -0.08674
    -0.02308
    -0.01954
    -0.09027
    -0.06905
    -0.03015
    -0.02308
    -0.11503
    -0.06198
    -0.07613
     0.01229
     0.04765
    -0.06198
    -0.06552
    -0.01954
    -0.04783
    -0.01954
    -0.02308
    -0.01247
    -0.03369
     0.00521
     0.06887
     0.00168
    -0.04430
     0.04058
    -0.05137
    -0.00186
     0.02997
     0.03704
    -0.01954
     0.06180
    -0.01601
    -0.04076
     0.04058
     0.03351
     0.03351
     0.00521
    -0.00186
     0.06180
    -0.01247
     0.00521
    -0.01247
     0.03704
     0.00168
     0.09009
    -0.03369
     0.02997
     0.02290
     0.01229
     0.04058
     0.00875
     0.01936
     0.00521
     0.02997
     0.05473
     0.05119
    -0.04783
     0.01229
     0.05119
     0.04058
     0.12192
     0.12900
     0.04412
    -0.01247
     0.04765
     0.07948
     0.11485
     0.09717
     0.13961
     0.07595
     0.13607
     0.11839
     0.11485
     0.03704
     0.06180
     0.12192
     0.17144
     0.10778
     0.14314
     0.11839
     0.11839
     0.07948
     0.20327
     0.11485
     0.10424
     0.05826
     0.15375
     0.09717
     0.09717
     0.05473
     0.12546
     0.11485
     0.13961
     0.10424
     0.02997
     0.04058
     0.11839
    -0.00540
     0.06180
     0.09717
     0.08302
     0.02997
     0.01936
     0.06887
     0.01582
     0.01582
     0.03351
     0.02643
     0.04765
     0.08656
     0.01229
    -0.04430
     0.00168
     0.04058
     0.01229
     0.06534
    -0.01954
    -0.00893
    -0.07259
     0.02643
    -0.03369
    -0.01601
    -0.03369
    -0.03722
     0.00875
     0.00521
    -0.06905
    -0.05137
    -0.04076
    -0.07259
    -0.05844
    -0.00893
    -0.04430
    -0.11149
    -0.10442
    -0.05844
    -0.05844
    -0.04783
    -0.09381
    -0.03722
    -0.01954
    -0.03015
    -0.03015
    -0.08674
    -0.01247
    -0.04783
    -0.11149
     0.05473
     0.07595
    -0.00540
    -0.02661
    -0.03722
     0.02997
     0.00168
    -0.05491
    -0.01601
    -0.01247
     0.01936
     0.03704
    -0.01601
    -0.00186
     0.03704
    -0.09381
    -0.03015
     0.03704
     0.00168
    -0.01954
    -0.01601
     0.00875
    -0.05137
    -0.00540
     0.05119
    -0.04430
    -0.00186
    -0.00893
    -0.00186
     0.00875
    -0.03369
    -0.03722
    -0.03722
     0.00875
    -0.00893
    -0.05491
    -0.03015
     0.01229
     0.04058
    -0.04783
    -0.04783
    -0.04430
    -0.06552
     0.01229
    -0.01954
    -0.04430
    -0.01247
    -0.07613
    -0.03722
    -0.03722
     0.05473
     0.00168
    -0.05491
    -0.01601
    -0.03015
    -0.01954
     0.00875
    -0.08674
    -0.01601
     0.05826
     0.05473
     0.00521
    -0.04076
     0.00168
    -0.01954
     0.06180
    -0.00893
    -0.03369
     0.05826
    -0.09735
     0.04765
    -0.07966
     0.01582
    -0.03015
    -0.05844
     0.02643
    -0.04430
    -0.03722
    -0.05491
    -0.10796
    -0.15393
    -0.10442
    -0.07259
    -0.10796
    -0.11149
    -0.16454
    -0.20698
    -0.17515
    -0.18576
    -0.22820
    -0.20345
    -0.21759
    -0.29186
    -0.28479
    -0.26003
    -0.29186
    -0.34845
    -0.41918
    -0.32015
    -0.35552
    -0.46516
    -0.44747
    -0.41918
    -0.48991
    -0.51467
    -0.56418
    -0.53589
    -0.56418
    -0.54650
    -0.56418
    -0.63491
    -0.67382
    -0.67028
    -0.71979
    -0.66321
    -0.65260
    -0.62784
    -0.63491
    -0.67735
    -0.64552
    -0.68796
    -0.64906
    -0.65967
    -0.61723
    -0.59601
    -0.47930
    -0.57833
    -0.54296
    -0.55357
    -0.52528
    -0.50760
    -0.43333
    -0.46516
    -0.40503
    -0.40150
    -0.36259
    -0.41564
    -0.35906
    -0.36259
    -0.28479
    -0.33784
    -0.33430
    -0.29894
    -0.28479
    -0.30601
    -0.26357
    -0.28833
    -0.17515
    -0.26711
    -0.21759
    -0.21759
    -0.17869
    -0.20345
    -0.20345
    -0.17869
    -0.21406
    -0.13979
    -0.16808
    -0.12918
    -0.16808
    -0.13271
    -0.15393
    -0.16808
    -0.12564
    -0.11503
    -0.06198
    -0.12564
    -0.07259
    -0.09027
    -0.10088
    -0.08320
    -0.07966
    -0.01601
    -0.10088
    -0.09381
    -0.10088
    -0.05491
    -0.01247
    -0.12564
    -0.07259
    -0.06552
    -0.05844
    -0.01601
    -0.12210
    -0.07966
    -0.09381
    -0.10442
    -0.13979
    -0.07259
    -0.08674
    -0.07966
    -0.17515
    -0.11149
    -0.14686
    -0.12918
    -0.11149
    -0.12210
    -0.07259
    -0.13979
    -0.07966
    -0.13979
    -0.12918
    -0.09027
    -0.16101
    -0.05491
    -0.04783
    -0.09027
    -0.07259
    -0.09735
    -0.05844
    -0.12564
    -0.05137
    -0.09027
    -0.03015
    -0.12918
    -0.11503
    -0.02661
    -0.10088
    -0.07259
    -0.10088
    -0.11149
    -0.03722
    -0.04783
    -0.08320
    -0.07966
     0.00168
    -0.06198
    -0.04430
     0.02290
    -0.05491
     0.00521
     0.01936
     0.02290
    -0.01247
    -0.01247
     0.00168
     0.10778
     0.02643
     0.10778
     0.05473
     0.07595
     0.07241
     0.06887
     0.06534
     0.10070
     0.16436
     0.03704
     0.12192
     0.12900
     0.12192
     0.10424
     0.10070
     0.12192
     0.13961
     0.11839
     0.16790
     0.12546
     0.07595
     0.07948
     0.06887
     0.11131
     0.17851
     0.12900
     0.11839
     0.11839
     0.13607
     0.13253
     0.13607
     0.05119
     0.16790
     0.19266
     0.21034
     0.11131
     0.15729
     0.15375
     0.15729
     0.12192
     0.19266
     0.13253
     0.15729
     0.18205
     0.21741
     0.17497
     0.16790
     0.09009
     0.16790
     0.25278
     0.17497
     0.15022
     0.14314
     0.17144
     0.15375
     0.11131
     0.18912
     0.17144
     0.12546
     0.12900
     0.19266
     0.11839
     0.11131
     0.06887
     0.12192
     0.09009
     0.12546
     0.16436
     0.05826
     0.07948
     0.11131
     0.01582
     0.16790
     0.08656
     0.04765
     0.05473
     0.07241
     0.10070
     0.00168
    -0.00540
    -0.00186
     0.05119
     0.05119
     0.08302
     0.01229
     0.03351
     0.01582
     0.02643
    -0.00540
     0.10424
     0.05826
     0.02997
     0.04058
     0.07241
     0.00168
     0.02643
     0.02997
     0.01582
     0.08656
     0.06180
     0.06887
    -0.00540
    -0.00893
     0.05826
    -0.01247
     0.10778
     0.09363
    -0.01954
     0.07241
     0.06887
     0.05119
     0.05826
     0.05826
     0.01936
     0.09009
     0.07948
     0.07241
     0.05119
     0.05473
     0.10070
    -0.01601
     0.11131
     0.07595
     0.01582
     0.05826
     0.10424
     0.06180
     0.00875
     0.00521
     0.00168
     0.09363
    -0.00893
     0.01936
     0.06180
     0.02643
     0.02290
    -0.00893
     0.00875
     0.10778
    -0.01601
     0.02643
     0.05119
     0.06180
     0.00521
     0.02997
     0.04412
    -0.01601
     0.09009
     0.06534
     0.04765
    -0.02308
     0.04412
    -0.05137
    -0.01601
     0.11131
     0.00875
     0.01229
     0.05473
    -0.00186
     0.05473
     0.03704
    -0.02661
     0.02290
     0.04058
     0.04765
     0.11839
    -0.01247
     0.01582
     0.06180
    -0.05844
     0.11131
     0.02643
     0.07595
    -0.01601
     0.05473
     0.06534
     0.02290
     0.01229
    -0.04783
     0.08656
     0.09009
     0.05119
     0.05473
     0.00521
     0.01936
    -0.01601
     0.09009
     0.07948
     0.05826
     0.03704
     0.06534
     0.04058
     0.03704
     0.04765
    -0.00540
     0.10424
     0.10424
     0.04058
    -0.01601
     0.10070
     0.06180
    -0.00540
     0.03351
     0.10424
     0.04765
     0.00521
     0.05119
     0.04412
     0.03351
     0.01229
    -0.01601
    -0.00893
     0.05826
     0.01229
     0.01229
     0.00168
     0.01936
    -0.02308
    -0.09381
     0.02997
     0.01936
    -0.10796
    -0.10442
     0.01936
     0.01229
    -0.01954
    -0.05137
    -0.03722
    -0.02308
     0.02643
     0.02290
     0.00521
    -0.03369
     0.00875
    -0.03369
     0.06534
     0.06887
    -0.00540
    -0.01601
     0.05826
     0.09009
     0.04412
     0.02997
     0.00875
    -0.01954
     0.05119
    -0.05491
     0.06887
    -0.01954
    -0.07259
    -0.05137
    -0.07966
    -0.05137
    -0.13625
    -0.22820
    -0.25650
    -0.28479
    -0.26357
    -0.33076
    -0.40150
    -0.42625
    -0.42272
    -0.52174
    -0.53589
    -0.57479
    -0.74809
    -0.83650
    -0.68089
    -0.46869
    -0.68443
    -0.89309
    -1.15480
    -1.37407
    -1.51907
    -1.91871
    -2.85945
    -3.69763
    -4.27764
    -4.13264
    -1.85859
     7.37200
     7.37200
     7.37200
     5.65674
    -5.67460
    -4.63130
     0.43668
     4.66295
     7.00066
     7.30127
     6.11297
     4.22441
     2.03170
    -0.11503
    -1.92225
    -3.37580
    -4.30239
    -4.77984
    -4.81521
    -4.60654
    -3.96995
    -3.40409
    -2.83470
    -2.49872
    -1.95761
    -1.52614
    -1.22907
    -0.95321
    -0.74455
    -0.51821
    -0.46516
    -0.44747
    -0.38028
    -0.35906
    -0.41211
    -0.45808
    -0.33076
    -0.38028
    -0.35552
    -0.44040
    -0.48284
    -0.37674
    -0.37674
    -0.36259
    -0.44040
    -0.39796
    -0.37320
    -0.39796
    -0.38028
    -0.36967
    -0.43333
    -0.41211
    -0.38381
    -0.23174
    -0.28833
    -0.26357
    -0.27418
    -0.31662
    -0.19637
    -0.16101
    -0.17515
    -0.20698
    -0.18223
    -0.15747
    -0.10088
    -0.11503
    -0.13625
    -0.15393
    -0.16808
    -0.13625
    -0.08674
    -0.10796
    -0.19637
    -0.18223
    -0.17162
    -0.19637
    -0.13979
    -0.20345
    -0.24235
    -0.20698
    -0.25296
    -0.25650
    -0.19991
    -0.24235
    -0.32723
    -0.31308
    -0.22467
    -0.21759
    -0.27772
    -0.27064
    -0.25296
    -0.23174
    -0.29540
    -0.27418
    -0.28833
    -0.16101
    -0.27064
    -0.23174
    -0.19637
    -0.22113
    -0.22820
    -0.17869
    -0.14686
    -0.15040
    -0.17869
    -0.23528
    -0.15747
    -0.10796
    -0.13271
    -0.12210
    -0.09735
    -0.06552
    -0.10442
    -0.15747
    -0.18576
    -0.29540
    -0.33430
    -0.40857
    -0.31308
    -0.39442
    -0.47223
    -0.57126
    -0.61723
    -0.70565
    -0.80821
    -0.92138
    -1.09821
    -1.15833
    -1.24675
    -1.38468
    -1.64285
    -1.63578
    -1.76310
    -2.00359
    -2.12737
    -2.22993
    -2.48811
    -2.69677
    -2.82408
    -3.00092
    -3.03982
    -3.02214
    -2.97616
    -3.02214
    -2.89482
    -2.53408
    -2.19103
    -1.70298
    -1.34224
    -0.98858
    -0.59955
    -0.30247
     0.16083
     0.51803
     0.92120
     1.26779
     1.51182
     1.84780
     2.14841
     2.41366
     2.34646
     2.38890
     2.32878
     2.15902
     2.01048
     1.84780
     1.75231
     1.73816
     1.68865
     1.61792
     1.83011
     1.79475
     1.67096
     1.58962
     1.49060
     1.44462
     1.39511
     1.40572
     1.47291
     1.38450
     1.45169
     1.38804
     1.29255
     1.30669
     1.15815
     1.08389
     1.00608
     0.88583
     0.81157
     0.74083
     0.70547
     0.55693
     0.56400
     0.55693
     0.52864
     0.43315
     0.36595
     0.38717
     0.23863
     0.29875
     0.23863
     0.26692
     0.19266
     0.11839
     0.18558
     0.18912
     0.13961
     0.13607
     0.20327
     0.12900
     0.11485
     0.12900
     0.03704
     0.11131
     0.00168
    -0.01247
     0.15022
     0.01936
     0.00521
     0.02643
     0.04765
    -0.01954
    -0.07966
    -0.04783
     0.02643
    -0.01601
    -0.06905
    -0.09735
    -0.03722
    -0.04430
    -0.12210
    -0.09027
    -0.07613
    -0.08320
    -0.12918
    -0.07613
    -0.02308
    -0.10442
    -0.09735
    -0.20345
    -0.09381
    -0.10088
    -0.07966
    -0.12918
    -0.06905
    -0.17162
    -0.11857
    -0.15040
    -0.09027
    -0.11857
    -0.18223
    -0.15747
    -0.07613
    -0.10796
    -0.11503
    -0.16808
    -0.12564
    -0.07966
    -0.18223
    -0.10442
    -0.13625
    -0.11149
    -0.14332
    -0.17162
    -0.12918
    -0.01954
    -0.12210
    -0.13625
    -0.09027
    -0.06552
    -0.10442
    -0.11857
    -0.09735
    -0.12210
    -0.07613
    -0.06198
    -0.06905
    -0.04076
    -0.07613
    -0.04076
    -0.14686
    -0.02661
    -0.08674
     0.00168
    -0.01601
     0.01582
    -0.08320
    -0.05844
    -0.09381
     0.02643
     0.00875
     0.01229
    -0.05491
    -0.05491
    -0.01954
    -0.03369
    -0.06905
     0.01229
    -0.03369
    -0.03015
    -0.01247
     0.01229
     0.03704
    -0.04430
    -0.06552
     0.04765
     0.00168
     0.10424
     0.00875
    -0.04076
    -0.01247
     0.01936
     0.05119
     0.02997
     0.00875
    -0.00186
    -0.06552
     0.01229
     0.04765
     0.00168
    -0.05844
    -0.07966
     0.02290
     0.06180
     0.07595
    -0.04783
    -0.03722
    -0.03015
    -0.00186
    -0.04783
     0.07595
     0.00875
    -0.06552
    -0.03369
     0.03351
     0.07241
     0.00521
    -0.06198
     0.00168
     0.01229
     0.02997
    -0.03369
    -0.03722
    -0.00540
    -0.02308
    -0.01954
     0.03704
    -0.01601
    -0.01247
    -0.01954
    -0.03369
    -0.02661
    -0.03369
    -0.01954
    -0.07613
    -0.05491
     0.04058
     0.00875
     0.01582
    -0.05137
    -0.06198
    -0.03015
     0.01582
     0.03351
    -0.07259
     0.02643
    -0.03722
     0.02290
     0.00521
    -0.04783
    -0.00893
     0.02997
     0.02643
     0.02997
     0.01229
    -0.05491
    -0.02308
    -0.02661
     0.06180
    -0.00540
    -0.00540
     0.04412
     0.05119
     0.09009
    -0.03015
    -0.00540
    -0.02308
     0.02290
     0.05473
     0.05826
    -0.00540
    -0.03722
    -0.00186
     0.00521
     0.06534
     0.04058
    -0.01247
    -0.01954
    -0.02308
     0.01582
     0.01936
     0.01936
    -0.06552
    -0.01601
    -0.00186
     0.08656
     0.00875
    -0.03722
     0.00875
    -0.03369
    -0.00893
     0.00521
     0.01936
    -0.02308
    -0.05844
     0.02997
     0.00875
     0.03704
    -0.05844
    -0.07966
     0.00168
     0.04058
    -0.01954
     0.01936
    -0.03369
    -0.03369
    -0.09381
     0.04765
     0.06180
    -0.03015
     0.00168
    -0.04430
     0.08302
    -0.01954
    -0.01601
     0.03351
    -0.01247
    -0.01247
     0.01582
     0.04765
     0.02290
     0.02997
    -0.03722
    -0.03722
     0.04058
     0.01936
     0.04765
     0.02643
     0.03351
    -0.01247
     0.01936
     0.01936
     0.07948
     0.02290
     0.03704
     0.00521
     0.05826
     0.00168
     0.04765
     0.10424
     0.04412
     0.05826
     0.02290
     0.05826
     0.08656
     0.05826
     0.02643
     0.04765
     0.05473
     0.06534
     0.15022
     0.09363
     0.02643
     0.05826
     0.03704
     0.05473
     0.08656
     0.06887
     0.07948
     0.04058
     0.09009
     0.07948
     0.04058
     0.01582
     0.01229
     0.02997
     0.10778
     0.08302
     0.07948
     0.04058
     0.05119
     0.01229
     0.04765
     0.10070
     0.04765
     0.01936
     0.01582
     0.06534
     0.07948
     0.03704
     0.03351
     0.05473
     0.02997
     0.00875
     0.03704
     0.06887
     0.01229
    -0.03722
    -0.02661
     0.11485
     0.06534
     0.05119
     0.02643
     0.04058
     0.02290
    -0.02308
    -0.03722
     0.05119
     0.11131
    -0.03015
    -0.00186
     0.03351
     0.07241
     0.00875
    -0.08320
     0.04058
     0.02997
    -0.02661
    -0.00186
     0.02997
     0.04058
    -0.01954
    -0.03369
     0.01936
     0.04058
     0.05826
     0.16436
     0.20680
     0.02643
    -0.02308
    -0.03722
     0.07241
     0.11131
     0.03351
     0.11839
     0.07595
     0.11131
     0.03704
    -0.05137
    -0.03369
    -0.05844
    -0.07613
     0.05473
    -0.00893
    -0.06552
    -0.06552
    -0.05844
    -0.02308
    -0.03369
    -0.07613
    -0.07966
    -0.09381
    -0.06198
    -0.07613
    -0.05491
    -0.10088
    -0.10088
    -0.07259
     0.00168
     0.05826
    -0.04430
    -0.13271
    -0.07613
    -0.06905
     0.00875
     0.01229
     0.04058
     0.05826
     0.03351
     0.01582
     0.03351
    -0.01954
     0.04412
     0.02643
     0.04412
     0.08302
     0.00875
     0.12192
    -0.04076
    -0.07966
     0.05826
     0.10778
     0.10070
     0.00521
     0.04058
    -0.03369
    -0.01954
     0.00875
     0.02643
     0.04058
     0.09717
     0.03351
     0.00521
     0.00168
     0.07241
    -0.01601
     0.01936
     0.11839
     0.01229
     0.00168
     0.04058
     0.06180
    -0.01247
    -0.00893
     0.07948
     0.05473
     0.05826
     0.03351
     0.00168
     0.01582
    -0.00540
     0.00521
     0.01936
     0.07241
    -0.00893
     0.04765
     0.05826
     0.06887
     0.00875
     0.01229
    -0.01601
    -0.00893
     0.02290
     0.04765
     0.04412
     0.03704
    -0.07259
     0.00168
     0.01582
     0.05473
     0.01936
     0.00521
    -0.02661
     0.00168
    -0.00893
    -0.04076
    -0.07966
    -0.00540
    -0.08674
    -0.01954
     0.01582
    -0.11149
    -0.12210
    -0.08320
    -0.15393
    -0.12564
    -0.05491
    -0.09735
    -0.11503
    -0.13625
    -0.21406
    -0.09735
    -0.12210
    -0.13271
    -0.17869
    -0.12918
    -0.19284
    -0.20698
    -0.17515
    -0.17515
    -0.23528
    -0.23881
    -0.19284
    -0.16454
    -0.17162
    -0.19991
    -0.24235
    -0.21406
    -0.21052
    -0.18576
    -0.22113
    -0.16808
    -0.22467
    -0.24942
    -0.22820
    -0.11503
    -0.18576
    -0.16808
    -0.13625
    -0.16808
    -0.16454
    -0.17869
    -0.13979
    -0.12918
    -0.13625
    -0.15747
    -0.06552
    -0.09027
    -0.09735
    -0.15393
    -0.13271
    -0.10796
    -0.06552
    -0.09381
    -0.01954
    -0.11503
    -0.07259
    -0.10796
    -0.04430
    -0.01247
    -0.10796
    -0.08320
    -0.06198
    -0.02308
    -0.08674
    -0.02308
    -0.02308
    -0.11503
    -0.11503
    -0.06552
     0.05119
    -0.00893
    -0.06198
    -0.05491
    -0.00186
    -0.02308
    -0.03015
    -0.02661
     0.02997
    -0.01601
     0.01582
     0.09009
     0.11131
     0.02643
     0.10070
    -0.07613
     0.08656
     0.16083
     0.18205
     0.03704
     0.04765
     0.08302
     0.09009
     0.06534
     0.13607
     0.11131
     0.06180
     0.11131
     0.15375
     0.04765
     0.03351
     0.06180
     0.03351
     0.04412
     0.04765
     0.05473
     0.06180
     0.06534
     0.03704
     0.12192
     0.00168
     0.00168
    -0.00540
     0.03351
     0.06887
     0.00521
    -0.00186
     0.07241
     0.02997
     0.09717
     0.02643
     0.04412
     0.03704
     0.06534
     0.09009
     0.03704
    -0.00186
     0.02643
     0.09363
     0.11839
     0.10778
     0.04058
     0.08302
     0.02290
     0.03351
     0.08656
     0.13961
     0.04058
     0.08656
     0.05826
     0.13253
     0.08656
     0.01582
     0.05826
     0.01582
     0.12192
     0.09363
     0.07241
     0.09009
     0.07595
     0.04412
     0.07595
     0.09363
     0.12546
     0.11485
     0.11839
     0.13253
     0.11485
     0.10424
     0.08302
     0.13253
     0.15375
     0.19266
     0.18558
     0.16436
     0.17144
     0.06534
     0.18912
     0.24217
     0.12900
     0.16083
     0.14314
     0.15729
     0.16083
     0.10778
     0.15022
     0.16436
     0.08302
     0.18912
     0.17144
     0.11131
     0.09717
     0.19266
     0.10070
     0.13961
     0.09717
     0.12900
     0.13961
     0.13961
     0.19973
     0.10778
     0.11131
     0.06887
     0.15022
     0.20327
     0.10424
     0.09717
     0.09009
     0.17497
     0.15022
     0.19619
     0.21388
     0.11839
     0.22095
     0.12192
     0.18912
     0.28107
     0.14314
     0.13607
     0.19266
     0.26339
     0.27400
     0.25278
     0.19266
     0.14314
     0.17497
     0.22095
     0.19266
     0.23863
     0.13607
     0.17851
     0.24217
     0.21388
     0.18912
     0.11485
     0.10424
     0.21034
     0.17851
     0.15375
     0.13607
     0.11485
     0.11839
     0.04058
     0.15729
     0.17497
     0.09363
     0.05473
     0.08302
     0.08302
     0.06534
     0.04412
     0.09363
     0.05473
     0.02290
     0.08656
     0.08656
     0.07241
     0.01229
     0.05119
     0.03351
     0.10424
     0.04058
    -0.00893
     0.09717
     0.11131
     0.08656
    -0.01247
     0.05473
     0.05119
     0.12546
     0.10778
     0.08302
     0.05473
     0.07241
     0.06887
     0.11131
     0.11131
     0.09363
     0.13253
     0.09363
     0.17497
     0.06887
     0.06887
     0.05119
     0.10424
     0.16790
     0.11131
     0.15022
     0.03704
     0.10424
     0.09717
     0.12900
     0.20680
     0.11839
     0.06534
     0.09363
     0.15022
     0.14668
     0.13253
     0.09717
     0.09009
     0.14668
     0.18558
     0.15729
     0.11485
     0.07595
     0.06180
     0.06887
     0.14314
     0.13253
     0.12192
     0.00875
     0.03704
     0.15729
     0.13607
     0.09009
     0.02643
     0.06180
     0.12546
     0.09363
     0.09717
     0.09363
     0.03351
     0.02643
     0.06887
     0.08302
     0.14668
     0.05473
     0.06887
     0.12192
     0.08302
     0.05473
     0.01936
     0.01229
     0.09363
     0.06180
     0.11485
     0.05119
     0.09717
     0.00875
    -0.01601
     0.09363
     0.01582
     0.04058
     0.07948
     0.09009
     0.03704
    -0.00186
    -0.04783
     0.07241
     0.08302
     0.11839
     0.07595
    -0.00186
     0.01936
    -0.00540
     0.00168
     0.08302
     0.07948
     0.04765
     0.01582
     0.05826
     0.05473
     0.04412
     0.04412
     0.02643
     0.00168
     0.01936
     0.09009
     0.08302
    -0.04783
     0.02643
     0.07241
     0.11839
     0.04058
     0.04765
     0.04058
    -0.01954
     0.04765
     0.08302
     0.05473
     0.03351
    -0.00893
     0.09009
     0.05826
     0.07948
     0.01936
     0.05119
    -0.04430
     0.04765
     0.06887
    -0.00186
     0.05473
    -0.03722
     0.03351
     0.02643
     0.03704
     0.02643
     0.02290
     0.05826
    -0.04430
     0.10778
    -0.03722
     0.08302
    -0.01247
    -0.03015
     0.05473
     0.09363
     0.04412
     0.06887
     0.01229
     0.07241
     0.05119
     0.01229
     0.00875
     0.06180
     0.03704
     0.02290
     0.07241
     0.06887
     0.07948
     0.04765
    -0.00540
     0.10070
     0.00875
    -0.01601
     0.06887
     0.04058
     0.08302
     0.01936
     0.04765
     0.02643
     0.09717
     0.05473
     0.02643
     0.01936
     0.05119
     0.03351
     0.01582
     0.07948
    -0.00540
     0.09363
     0.07241
     0.12546
     0.08302
     0.00168
     0.02290
     0.06534
     0.07241
     0.08656
     0.09717
     0.00875
     0.07595
     0.05473
     0.06180
     0.08302
     0.11839
    -0.03015
     0.07241
     0.04765
     0.06534
     0.00521
     0.04058
     0.05826
     0.03351
     0.07241
     0.11839
     0.09717
     0.03351
     0.03351
    -0.00186
     0.09009
     0.11839
     0.05826
     0.07595
     0.04765
     0.07595
     0.03351
     0.12192
     0.05826
     0.08656
     0.07241
     0.08302
     0.04058
     0.08656
     0.06887
    -0.01954
     0.07948
     0.10424
     0.07948
     0.08302
     0.12192
    -0.00186
     0.03704
    -0.00186
     0.00521
     0.11485
     0.01936
     0.08302
     0.06887
     0.02643
     0.08656
     0.04765
     0.07241
     0.08302
     0.01936
     0.06180
     0.06180
     0.06887
     0.00521
    -0.00186
     0.04058
     0.08656
     0.10070
     0.13607
     0.07948
     0.04412
     0.02997
     0.05473
     0.05826
     0.09363
     0.10424
     0.01582
     0.12546
     0.06180
     0.11839
     0.02290
     0.06534
     0.07595
     0.06534
     0.03704
     0.09717
     0.05826
     0.02290
     0.00521
     0.04058
     0.07948
     0.10070
    -0.17162
     0.02643
     0.02997
     0.04765
     0.05473
    -0.00893
    -0.01601
    -0.04430
     0.03704
    -0.00893
     0.08656
     0.10424
     0.00875
     0.02643
     0.05826
     0.09717
     0.09717
     0.07595
     0.08302
     0.12900
     0.06534
     0.06534
     0.08656
     0.14314
     0.10778
    -0.00893
     0.10778
     0.04058
     0.10424
     0.04765
     0.07241
     0.06534
     0.04058
     0.09363
     0.12546
     0.13607
     0.04058
     0.07241
     0.04058
     0.06180
     0.12192
     0.08302
     0.04058
    -0.02661
     0.06180
     0.05826
     0.00168
     0.00168
    -0.00186
    -0.08674
    -0.11503
    -0.07966
    -0.09735
    -0.16101
    -0.27418
    -0.22467
    -0.19284
    -0.22467
    -0.23528
    -0.35552
    -0.40150
    -0.39796
    -0.37674
    -0.22467
    -0.27064
    -0.48991
    -0.57833
    -0.62430
    -0.66674
    -0.99565
    -1.33870
    -1.58980
    -1.70651
    -1.84444
    -1.63932
    -1.63224
    -2.24762
     7.15981
     7.37200
     7.37200
    -3.70117
    -6.01412
    -1.64639
     2.25804
     5.02368
     6.25443
     5.83711
     4.65588
     2.93000
     1.10511
    -0.51113
    -1.73480
    -2.56945
    -3.03275
    -3.00445
    -2.89835
    -2.53408
    -2.30774
    -1.98237
    -1.61102
    -1.23260
    -1.08760
    -0.80821
    -0.67028
    -0.50760
    -0.43686
    -0.35552
    -0.41564
    -0.45455
    -0.32723
    -0.34845
    -0.33430
    -0.29186
    -0.33430
    -0.35552
    -0.29186
    -0.22467
    -0.26711
    -0.26357
    -0.36613
    -0.24589
    -0.20698
    -0.23528
    -0.22467
    -0.29186
    -0.23881
    -0.16454
    -0.23881
    -0.11503
    -0.11503
    -0.14332
    -0.15393
    -0.13979
    -0.03015
    -0.04076
    -0.12564
    -0.07966
    -0.06198
     0.01936
     0.02643
     0.02643
    -0.08674
    -0.00893
    -0.06905
    -0.04076
     0.11485
    -0.07966
    -0.03015
     0.00168
    -0.01954
     0.01582
     0.00875
    -0.04430
     0.00521
     0.02290
     0.04412
    -0.00540
     0.00168
     0.05473
     0.01229
    -0.01247
     0.13961
     0.06180
     0.07948
    -0.00893
     0.10424
     0.06887
     0.04058
    -0.00186
     0.04058
     0.03704
     0.06180
     0.01582
     0.09009
     0.00875
     0.01582
    -0.02308
     0.01936
     0.01936
    -0.05491
    -0.08320
    -0.06198
    -0.12564
    -0.20698
    -0.28833
    -0.38381
    -0.44040
    -0.48284
    -0.62784
    -0.70211
    -0.77992
    -0.87894
    -0.97443
    -1.01333
    -1.13358
    -1.21138
    -1.32809
    -1.38468
    -1.48017
    -1.67822
    -1.81261
    -1.73127
    -1.88334
    -2.04603
    -2.19103
    -2.38554
    -2.54823
    -2.65079
    -2.87006
    -2.95140
    -2.82762
    -2.88774
    -2.91250
    -2.88067
    -2.64372
    -2.24762
    -2.04603
    -1.54736
    -1.03455
    -0.74809
    -0.34845
    -0.07259
     0.31290
     0.67364
     1.06267
     1.40218
     1.73462
     2.09182
     2.18731
     2.33231
     2.45256
     2.44549
     2.30756
     2.20853
     1.95036
     1.95036
     1.83365
     1.91146
     1.79121
     1.74170
     1.86548
     1.78767
     1.70987
     1.66036
     1.59670
     1.53657
     1.41279
     1.54718
     1.43047
     1.45169
     1.37389
     1.40572
     1.29962
     1.29255
     1.15815
     1.06267
     1.03437
     0.83986
     0.81157
     0.79035
     0.67364
     0.60644
     0.59937
     0.54985
     0.48973
     0.44022
     0.39424
     0.45083
     0.39778
     0.33412
     0.31644
     0.28107
     0.24217
     0.19266
     0.23510
     0.19619
     0.18558
     0.17851
     0.16436
     0.19973
     0.14668
     0.10424
     0.08302
     0.04058
     0.05826
     0.09009
     0.07595
     0.01229
     0.02643
    -0.04076
     0.03351
     0.00875
     0.08302
     0.01582
    -0.03722
    -0.07966
    -0.02661
     0.00168
    -0.06198
    -0.04430
    -0.05491
    -0.03722
    -0.03369
    -0.02661
    -0.09381
    -0.08674
    -0.12918
    -0.07613
    -0.02661
    -0.09027
    -0.10088
    -0.14332
    -0.03722
    -0.07613
    -0.07966
    -0.03369
    -0.11149
    -0.04430
    -0.04430
    -0.09381
    -0.08674
    -0.12564
    -0.12918
    -0.07259
    -0.03369
    -0.00893
    -0.06552
    -0.05137
    -0.09027
    -0.05137
    -0.09735
    -0.06905
    -0.10088
    -0.06905
    -0.01601
    -0.04430
    -0.00186
    -0.01247
    -0.07259
    -0.09735
    -0.01601
    -0.01954
    -0.03722
    -0.05491
    -0.03722
    -0.03722
    -0.04430
    -0.04783
    -0.00893
    -0.00540
    -0.00893
    -0.01601
     0.01582
    -0.02308
    -0.06198
    -0.09381
     0.02997
     0.06180
    -0.01601
    -0.00186
     0.01229
     0.03351
    -0.00186
    -0.03015
    -0.02661
    -0.01601
     0.05473
     0.01582
     0.06180
    -0.02308
    -0.02308
     0.00168
     0.09009
     0.03351
     0.04412
    -0.01247
     0.01936
     0.00168
     0.00521
    -0.01954
     0.01229
     0.00875
     0.01582
     0.02643
     0.07948
    -0.00540
     0.04412
    -0.07966
    -0.00540
     0.07241
     0.04765
     0.02643
    -0.01247
    -0.03369
     0.00875
     0.02997
    -0.01954
     0.05119
    -0.00893
     0.03704
    -0.00893
    -0.03015
    -0.03369
     0.02997
    -0.08320
     0.03351
     0.02997
     0.00168
    -0.01954
     0.05473
     0.00521
    -0.03722
     0.01229
    -0.03015
    -0.05491
     0.02997
     0.01229
    -0.01247
     0.03351
     0.00168
    -0.06198
    -0.00540
     0.02643
    -0.04076
    -0.00893
    -0.04076
     0.02643
    -0.04430
    -0.06905
    -0.07259
     0.07241
     0.01229
     0.02290
     0.05119
    -0.01954
    -0.05491
    -0.08320
    -0.05491
     0.03351
    -0.06198
    -0.01601
    -0.05137
     0.04765
    -0.04783
    -0.05137
    -0.06552
    -0.03015
    -0.07259
    -0.00186
    -0.01247
    -0.06552
    -0.00893
    -0.04783
    -0.04783
     0.04058
    -0.03722
    -0.01954
    -0.03722
     0.01229
    -0.04430
    -0.04430
    -0.04783
    -0.04076
    -0.02308
    -0.03015
    -0.01954
     0.02997
     0.00521
    -0.02308
    -0.08674
    -0.02661
     0.06534
    -0.04076
     0.00168
    -0.03722
    -0.00540
    -0.00540
     0.00168
     0.01936
     0.01229
    -0.02308
     0.01936
    -0.03369
     0.05473
     0.01229
    -0.06552
    -0.03722
     0.08656
     0.05119
     0.05826
     0.02290
     0.02643
     0.00521
     0.03704
    -0.01954
     0.03351
     0.08302
     0.10070
    -0.01601
     0.04058
     0.02643
     0.00521
     0.08656
     0.02290
     0.04412
     0.05826
     0.02997
     0.05826
     0.09717
     0.04058
    -0.00893
     0.06180
     0.08302
     0.12546
     0.08302
     0.06534
     0.09363
     0.04412
     0.00875
     0.14668
     0.10424
     0.08302
     0.14314
     0.08656
     0.18205
     0.12900
     0.03704
     0.10424
     0.12900
     0.15022
     0.12900
     0.11485
     0.17497
     0.11839
     0.08302
     0.12900
     0.19266
     0.16436
     0.14668
     0.16083
     0.15375
     0.08302
     0.11131
     0.18205
     0.13253
     0.17144
     0.19266
     0.14668
     0.15022
     0.12546
     0.11839
     0.08302
     0.15022
     0.15022
     0.13607
     0.16083
     0.06180
     0.13961
     0.11839
     0.07948
     0.15375
     0.17497
     0.11131
     0.11131
    -0.01247
     0.09009
     0.16083
     0.02290
     0.10778
     0.08302
     0.07241
     0.08302
     0.13607
     0.06180
     0.04058
     0.00875
     0.13253
     0.07241
     0.04765
     0.09717
     0.02997
     0.03351
     0.13253
     0.01936
     0.11839
     0.05473
     0.09363
     0.06887
     0.02997
     0.06534
     0.05473
     0.03351
     0.01936
     0.03351
     0.07948
     0.08302
     0.03704
     0.01936
    -0.00186
     0.02643
     0.05473
     0.07948
     0.00875
    -0.01601
     0.00168
     0.00875
     0.00168
     0.00875
     0.01582
     0.06887
     0.09363
     0.02643
     0.05119
     0.00168
     0.01936
    -0.03369
     0.06534
     0.09009
     0.07241
    -0.00893
     0.10070
     0.05473
     0.04412
    -0.00186
     0.00168
     0.09363
     0.06180
     0.00168
     0.00168
     0.04058
     0.00521
     0.04412
    -0.07613
     0.03704
     0.02997
    -0.01601
     0.02290
     0.00168
    -0.00893
     0.00168
    -0.02308
     0.01936
     0.04765
     0.04058
    -0.00540
    -0.01601
     0.02643
     0.03704
     0.01936
     0.07241
     0.06887
    -0.00186
     0.04412
     0.09717
     0.06887
    -0.01601
    -0.01601
     0.04765
     0.02997
     0.07595
     0.10778
    -0.00893
     0.00521
     0.03351
     0.01936
     0.04412
     0.10778
     0.03704
     0.03351
    -0.01601
     0.10070
     0.02997
    -0.01601
     0.00168
     0.04765
    -0.00540
     0.10070
     0.07595
     0.02643
     0.00875
     0.00168
    -0.02308
     0.07241
     0.05826
     0.00168
     0.04058
     0.01582
     0.06180
     0.03351
     0.04412
     0.04058
     0.03704
     0.09009
     0.05826
     0.05119
     0.06534
     0.03704
    -0.01954
     0.07948
     0.10778
     0.07241
     0.09009
     0.01229
     0.08302
     0.02997
    -0.00893
     0.03351
     0.00521
     0.10070
     0.03351
     0.00521
     0.01582
     0.06180
    -0.03722
     0.02643
     0.01936
     0.04412
     0.01582
     0.05473
     0.06887
    -0.02661
     0.00168
    -0.04430
     0.04412
     0.09009
     0.10778
     0.09717
     0.01229
     0.01582
     0.00168
     0.09363
     0.06534
     0.06534
     0.00521
     0.08656
     0.11485
     0.05473
     0.00521
    -0.01954
     0.00168
     0.02290
     0.02997
     0.02290
    -0.03722
    -0.07613
    -0.05137
    -0.05844
     0.03704
    -0.03722
    -0.10442
    -0.11149
    -0.04076
    -0.05491
    -0.14686
    -0.17515
    -0.12210
    -0.04783
    -0.09381
    -0.09735
    -0.06905
    -0.16808
    -0.11857
    -0.21759
    -0.07613
    -0.12918
    -0.13271
    -0.14332
    -0.12918
    -0.12918
    -0.10442
    -0.12564
    -0.18930
    -0.11149
    -0.09381
    -0.14686
    -0.15040
    -0.15747
    -0.15747
    -0.21052
    -0.13979
    -0.14332
    -0.18223
    -0.15747
    -0.15040
    -0.12918
    -0.13625
    -0.13979
    -0.18223
    -0.11503
    -0.07966
    -0.10088
    -0.11149
    -0.06905
    -0.12564
    -0.06552
    -0.07259
     0.00521
    -0.06905
    -0.10088
    -0.03722
     0.00168
     0.00521
    -0.01247
    -0.02661
     0.01229
     0.06887
     0.07241
     0.05119
     0.05826
     0.04412
     0.07948
     0.03704
     0.11485
     0.13961
     0.07241
     0.07241
     0.16083
     0.15375
     0.17497
     0.05826
     0.08302
     0.12900
     0.14314
     0.14314
     0.12192
     0.15022
     0.12192
     0.01936
     0.16083
     0.13961
     0.10424
     0.15022
     0.10424
     0.16790
     0.12192
     0.10070
     0.12192
     0.06887
     0.20327
     0.17497
     0.16436
     0.17497
     0.14668
     0.09363
     0.17497
     0.13961
     0.18558
     0.14314
     0.16790
     0.10424
     0.19973
     0.12900
     0.14314
     0.14668
     0.18912
     0.17497
     0.17144
     0.18912
     0.09363
     0.10778
     0.12546
     0.20327
     0.19266
     0.19266
     0.21388
     0.18558
     0.15729
     0.11485
     0.11131
     0.17144
     0.18205
     0.15375
     0.16790
     0.18558
     0.09717
     0.16083
     0.11839
     0.22449
     0.17144
     0.12546
     0.16083
     0.18912
     0.15729
     0.15375
     0.11839
     0.15022
     0.23156
     0.25278
     0.23863
     0.19973
     0.16790
     0.20680
     0.16083
     0.22802
     0.25278
     0.26692
     0.26692
     0.23863
     0.29875
     0.30936
     0.24217
     0.27400
     0.31644
     0.30583
     0.30229
     0.27753
     0.30936
     0.25278
     0.29522
     0.27400
     0.29168
     0.36595
     0.24571
     0.24217
     0.20680
     0.24924
     0.24217
     0.19619
     0.25278
     0.18558
     0.25985
     0.20327
     0.17144
     0.17497
     0.16790
     0.14668
     0.16436
     0.21741
     0.09363
     0.17497
     0.04412
     0.09717
     0.16436
     0.09009
     0.14314
     0.05473
     0.07948
     0.09363
     0.08656
     0.07595
     0.03704
     0.02290
     0.09717
     0.04058
     0.06534
     0.02997
     0.10424
     0.03351
     0.03704
     0.02643
     0.01582
     0.05826
     0.05826
     0.05473
     0.00521
     0.04058
    -0.01601
     0.01582
     0.04058
     0.05473
     0.02643
     0.01229
     0.02643
     0.01229
    -0.03722
    -0.00540
    -0.03722
    -0.02661
     0.00875
     0.05473
     0.04058
    -0.06552
    -0.01247
    -0.07259
    -0.06198
     0.03351
     0.00168
     0.01582
     0.04058
     0.01229
    -0.04076
     0.00875
     0.02997
    -0.02661
     0.00168
     0.02997
     0.02290
    -0.01954
    -0.02661
     0.03704
    -0.09381
     0.02997
     0.00875
     0.01936
     0.03351
     0.00875
     0.00521
    -0.05491
    -0.01954
     0.04765
    -0.00186
    -0.00186
     0.00521
     0.01582
     0.04412
     0.06180
    -0.07259
    -0.00893
    -0.00893
     0.03351
     0.02997
    -0.00186
    -0.00893
    -0.03015
    -0.03369
     0.04765
     0.02997
    -0.01601
    -0.00186
     0.01936
     0.02643
     0.04058
     0.05473
     0.02290
     0.01582
     0.02997
     0.01582
     0.07948
     0.11485
     0.06534
     0.00521
    -0.00186
     0.01582
     0.05826
     0.03704
     0.06887
     0.01936
     0.00875
     0.05119
     0.01936
     0.09363
    -0.00186
    -0.00186
     0.04765
     0.02997
     0.02290
     0.02643
     0.04765
     0.05119
     0.03351
     0.03704
     0.05119
     0.05119
     0.03704
     0.03351
    -0.03015
     0.02997
     0.09009
     0.02643
     0.03351
     0.05826
     0.06180
     0.02643
     0.01229
     0.03351
     0.05119
     0.05473
     0.05473
     0.00521
     0.07241
    -0.04783
     0.04412
     0.02290
     0.02997
     0.02643
    -0.00540
     0.13607
     0.02997
    -0.03369
    -0.04076
     0.05119
     0.03351
     0.05119
     0.01229
     0.05826
     0.02643
    -0.00540
     0.00521
     0.00875
     0.05826
     0.02643
    -0.00540
     0.03704
     0.00521
     0.05826
     0.02290
    -0.00893
     0.02643
     0.05473
     0.06534
     0.01229
    -0.00186
     0.07241
     0.02643
    -0.04076
     0.08656
     0.02643
     0.07595
     0.01582
     0.04412
     0.07595
     0.03704
    -0.02661
    -0.00540
     0.06534
     0.06534
     0.05826
     0.01936
     0.00521
     0.02290
    -0.04076
     0.01582
     0.04765
     0.05473
    -0.04076
     0.05119
     0.02997
    -0.04783
     0.01936
     0.02290
     0.06180
    -0.00186
     0.00168
     0.03351
     0.05473
     0.00521
     0.00521
     0.04765
     0.07948
     0.01229
     0.00521
     0.01229
     0.04765
     0.11839
    -0.00186
     0.00875
     0.08302
     0.05826
    -0.00186
     0.03704
    -0.00893
     0.06180
    -0.00540
     0.02997
     0.06180
     0.02997
     0.07595
    -0.01247
     0.02290
     0.00168
     0.01936
    -0.02308
     0.01582
     0.06887
     0.08302
     0.01229
     0.04765
    -0.01954
     0.00875
    -0.02308
     0.06887
     0.07595
     0.00168
     0.01582
    -0.01954
     0.03704
     0.01582
    -0.00186
    -0.02308
     0.05473
     0.12192
     0.03704
    -0.04783
     0.01582
     0.00521
     0.01582
    -0.00186
     0.06534
     0.06180
    -0.00186
     0.01582
     0.04058
     0.05473
    -0.00186
    -0.00186
     0.03704
     0.02997
     0.06534
     0.02643
     0.01936
     0.06180
     0.00521
     0.02643
     0.04058
     0.01582
     0.01582
     0.01936
     0.01936
     0.05473
     0.00521
    -0.04430
    -0.03015
     0.05826
     0.04412
     0.07595
    -0.00186
     0.00168
    -0.00540
     0.01229
     0.06534
     0.04765
     0.01229
    -0.03015
     0.04765
     0.04412
     0.05473
    -0.00186
     0.00521
     0.02290
     0.02290
     0.05473
     0.01936
     0.00168
     0.00875
    -0.04076
     0.06887
     0.02643
     0.00875
     0.02290
     0.04058
     0.06180
     0.04058
    -0.01601
    -0.04783
     0.01936
     0.05826
     0.01229
     0.02643
     0.02997
     0.00875
     0.03351
    -0.03369
     0.03704
    -0.00893
     0.00875
    -0.01954
     0.05826
     0.02290
     0.02290
    -0.05137
     0.02290
     0.01936
     0.04765
     0.05119
    -0.00540
     0.02997
     0.05473
    -0.04783
     0.04058
     0.01582
     0.05826
    -0.02661
     0.07948
     0.07595
     0.03704
    -0.00893
     0.02290
     0.01229
     0.06180
     0.07948
     0.03704
    -0.08320
     0.01582
    -0.03369
     0.02643
    -0.01954
    -0.04430
    -0.10088
    -0.16101
    -0.12210
    -0.13271
    -0.21759
    -0.26357
    -0.23528
    -0.24589
    -0.24589
    -0.29540
    -0.35552
    -0.48638
    -0.47223
    -0.41564
    -0.16101
    -0.29186
    -0.46162
    -0.52528
    -0.62784
    -0.72333
    -0.79406
    -1.22199
    -1.40590
    -1.51200
    -1.62517
    -1.48724
    -1.27504
    -2.14505
    -0.36259
     7.37200
     7.37200
     1.09096
    -5.74180
    -3.84971
     0.51803
     3.56306
     5.74869
     6.03870
     5.23942
     3.73635
     1.96450
     0.25985
    -1.15833
    -2.16981
    -2.76396
    -2.96555
    -2.81701
    -2.51640
    -2.39969
    -2.02481
    -1.66054
    -1.27858
    -0.99565
    -0.90723
    -0.68089
    -0.47223
    -0.39442
    -0.29894
    -0.20345
    -0.32015
    -0.21759
    -0.32015
    -0.27064
    -0.04783
    -0.16101
    -0.26711
    -0.19637
    -0.17869
    -0.23528
    -0.12210
    -0.20345
    -0.28125
    -0.19991
    -0.27064
    -0.13979
    -0.26357
    -0.26711
    -0.28125
    -0.28479
    -0.12918
    -0.22820
    -0.24942
    -0.23881
    -0.22820
    -0.12564
    -0.07613
    -0.14686
    -0.06552
    -0.18576
    -0.22113
    -0.15393
    -0.16454
    -0.04783
    -0.10088
    -0.18223
    -0.14332
    -0.16454
    -0.17162
    -0.18576
    -0.18930
    -0.14332
    -0.17869
    -0.22113
    -0.25650
    -0.15747
    -0.15040
    -0.19284
    -0.23528
    -0.21759
    -0.28833
    -0.27064
    -0.21052
    -0.21759
    -0.24942
    -0.16454
    -0.18223
    -0.15747
    -0.29894
    -0.25650
    -0.19637
    -0.13271
    -0.10088
    -0.07613
    -0.12918
    -0.07613
     0.00521
    -0.14686
    -0.06198
     0.05826
     0.04765
    -0.02661
     0.01936
    -0.03369
     0.00875
    -0.09027
    -0.22820
    -0.24589
    -0.32723
    -0.32369
    -0.34137
    -0.40503
    -0.60662
    -0.64552
    -0.73394
    -0.70211
    -0.76931
    -0.90370
    -0.97797
    -1.03455
    -1.10175
    -1.11943
    -1.22553
    -1.25029
    -1.35285
    -1.46956
    -1.52614
    -1.63224
    -1.79139
    -1.81968
    -1.98944
    -2.07078
    -1.94700
    -1.97883
    -1.90103
    -1.91164
    -1.78432
    -1.57566
    -1.32102
    -0.95675
    -0.65260
    -0.39796
    -0.20345
     0.08656
     0.37656
     0.73022
     0.82571
     1.14401
     1.37035
     1.49767
     1.58609
     1.78767
     1.70987
     1.67096
     1.71340
     1.48352
     1.41986
     1.25364
     1.20413
     1.21120
     1.04145
     1.12632
     1.10864
     1.01669
     1.05206
     0.98132
     0.94242
     0.83632
     0.89998
     0.83278
     0.93181
     0.84339
     0.87876
     0.94596
     0.91059
     0.92120
     0.82925
     0.84339
     0.76559
     0.71608
     0.71961
     0.66303
     0.67717
     0.58522
     0.57815
     0.48266
     0.48973
     0.42607
     0.40485
     0.38363
     0.29522
     0.30936
     0.28461
     0.20327
     0.21388
     0.17851
     0.16790
     0.12900
     0.13607
     0.10070
     0.07948
     0.05473
     0.05473
    -0.00186
    -0.00540
    -0.00893
    -0.04783
    -0.03722
    -0.06552
    -0.02661
    -0.05844
    -0.07259
    -0.09381
    -0.06552
    -0.04783
    -0.17515
    -0.08674
    -0.10442
    -0.10442
    -0.11503
    -0.09381
    -0.15747
    -0.08674
    -0.08320
    -0.12918
    -0.13271
    -0.04430
    -0.12564
    -0.09735
    -0.06198
    -0.03722
    -0.04783
    -0.06552
     0.14668
     0.07241
    -0.09381
    -0.09381
    -0.09381
    -0.03015
     0.02643
     0.00521
    -0.00540
    -0.01247
    -0.05844
    -0.02661
    -0.09381
    -0.04783
    -0.10796
    -0.10442
    -0.07613
    -0.06198
    -0.10442
    -0.11503
    -0.05491
    -0.07966
    -0.04783
    -0.08674
    -0.11857
    -0.08674
     0.00521
    -0.11149
    -0.06552
    -0.03015
    -0.07966
    -0.06198
    -0.04430
    -0.05844
    -0.04783
    -0.10796
    -0.06198
     0.04058
    -0.02308
     0.01582
    -0.06905
    -0.01601
     0.00521
    -0.04430
     0.02643
     0.02643
     0.01582
    -0.00186
     0.02290
     0.01936
     0.01936
    -0.01247
     0.00521
     0.02290
     0.05473
     0.01229
     0.01936
     0.02643
     0.02643
     0.05119
     0.01936
     0.06887
     0.00875
     0.01582
     0.00875
     0.11485
    -0.00186
    -0.01601
    -0.00893
     0.00875
     0.06534
     0.06887
     0.01229
     0.00168
     0.05119
     0.00521
     0.00168
     0.02290
     0.02997
    -0.02661
     0.02643
     0.07241
    -0.01601
     0.05826
    -0.05844
     0.02643
     0.07595
     0.08656
     0.01582
    -0.00186
    -0.01247
     0.05826
    -0.02308
     0.02997
     0.02643
     0.03351
    -0.04783
     0.09009
     0.02997
     0.00875
    -0.00186
     0.01936
    -0.02308
     0.05473
     0.03351
    -0.01247
     0.00875
    -0.02308
     0.02997
     0.01936
     0.02290
     0.01582
    -0.01601
    -0.01954
     0.02643
    -0.03369
    -0.03369
    -0.00893
     0.01229
    -0.00186
     0.00168
    -0.01954
    -0.04430
    -0.06198
    -0.02308
    -0.06552
     0.02997
    -0.05137
    -0.07613
    -0.04430
    -0.04783
     0.00521
    -0.01601
    -0.08674
    -0.07259
     0.01582
    -0.04783
     0.06534
    -0.05844
     0.00875
    -0.08674
    -0.04076
    -0.00186
     0.05473
    -0.03369
    -0.03369
     0.02290
     0.02997
    -0.03722
    -0.05137
     0.00168
     0.00168
     0.05119
    -0.00540
     0.02643
     0.01229
     0.02643
    -0.08674
     0.00168
     0.02643
    -0.01247
    -0.03015
     0.00521
    -0.00186
     0.00875
     0.00521
    -0.04076
    -0.05491
     0.01936
     0.03351
    -0.01954
    -0.07259
    -0.00893
     0.00521
    -0.04076
     0.02290
     0.02643
    -0.03015
     0.03351
    -0.04783
     0.03704
    -0.00540
    -0.04430
     0.00168
     0.04412
     0.03704
    -0.02308
    -0.00540
    -0.01247
     0.00521
     0.00521
     0.11131
     0.00875
    -0.00893
     0.02643
     0.03704
     0.06534
     0.11839
     0.01582
    -0.03015
     0.04412
     0.10070
     0.07595
     0.05826
     0.07241
     0.06887
    -0.01247
     0.07595
     0.06534
     0.07241
     0.06534
     0.06887
     0.07241
     0.05119
     0.06534
    -0.04430
     0.10778
     0.09717
     0.08302
     0.03704
     0.04765
     0.04058
     0.04058
     0.01229
     0.10070
     0.11131
    -0.01601
     0.09363
     0.13961
     0.09009
     0.05119
     0.00875
     0.06887
     0.10424
     0.08656
     0.06887
     0.08656
     0.09009
     0.02997
     0.07241
     0.10424
     0.12192
     0.02290
     0.04058
     0.05119
     0.11839
     0.02997
     0.04765
     0.07948
     0.06887
     0.13253
     0.06534
     0.06180
     0.00521
     0.06887
     0.04412
     0.09717
     0.09717
     0.07595
     0.02997
     0.09717
     0.12192
     0.09363
     0.05119
     0.09363
     0.18205
     0.17851
     0.04765
     0.07595
     0.08656
     0.09363
     0.05826
     0.11839
     0.16436
     0.09363
     0.06887
     0.08302
     0.02290
     0.03351
     0.07241
    -0.00540
     0.04412
     0.05473
     0.01582
    -0.00540
     0.03351
    -0.02308
    -0.02308
    -0.02661
     0.02290
    -0.01954
    -0.00540
    -0.02308
     0.00521
    -0.03015
     0.00875
    -0.01247
    -0.04430
    -0.00893
    -0.00540
    -0.01601
     0.00521
    -0.06552
    -0.03722
    -0.06905
    -0.03015
     0.05119
    -0.05137
    -0.05491
    -0.00186
    -0.05844
    -0.01954
    -0.10442
    -0.00893
    -0.02308
     0.00875
    -0.00186
    -0.01247
     0.00521
    -0.01601
    -0.09735
     0.06180
     0.07948
    -0.01601
    -0.01601
    -0.01954
     0.03351
     0.03351
    -0.06905
    -0.01954
    -0.01601
     0.05473
     0.00875
    -0.01247
    -0.01954
    -0.00893
    -0.11857
     0.03351
     0.02290
    -0.02308
    -0.01247
    -0.03015
     0.05473
     0.00521
    -0.05137
     0.03351
     0.00521
     0.00521
    -0.01247
     0.01229
    -0.00186
     0.01229
    -0.02661
    -0.07613
     0.11485
    -0.00186
    -0.01601
     0.05473
     0.01229
    -0.02308
    -0.00186
    -0.00540
     0.02290
    -0.01247
    -0.00186
     0.01936
     0.00168
    -0.01601
     0.02997
    -0.07259
     0.05119
    -0.00186
     0.00521
    -0.00540
     0.01229
     0.04765
    -0.08320
     0.00875
    -0.02308
     0.01936
     0.00521
     0.04765
     0.02997
    -0.03722
    -0.01601
     0.00168
     0.00875
     0.02997
     0.00168
    -0.00540
     0.02643
    -0.05844
     0.00168
     0.02643
     0.01229
    -0.00186
     0.02643
     0.00521
    -0.02308
     0.03704
     0.02997
     0.00521
    -0.01247
     0.12192
     0.03704
     0.00875
     0.05119
    -0.00540
     0.07595
     0.02997
    -0.06198
     0.05119
     0.08302
     0.06534
     0.01936
     0.02643
     0.04058
     0.04412
    -0.01954
     0.08656
    -0.00186
     0.05473
     0.00521
     0.04765
     0.03704
    -0.05137
     0.05826
    -0.00540
    -0.04076
    -0.01247
     0.00521
    -0.01601
     0.02643
    -0.03722
    -0.04430
    -0.00186
     0.00168
    -0.03015
    -0.02308
    -0.00540
    -0.12210
    -0.07966
    -0.12918
    -0.04783
    -0.07259
    -0.04430
    -0.10442
    -0.07259
    -0.07966
    -0.12918
    -0.17162
    -0.14332
    -0.07613
    -0.16101
    -0.10796
    -0.05137
    -0.13271
    -0.12918
    -0.22113
    -0.07613
    -0.07966
    -0.11149
    -0.13625
    -0.14332
    -0.09027
    -0.11503
    -0.10442
    -0.12564
    -0.08674
    -0.11503
    -0.11503
    -0.10796
    -0.07259
    -0.15747
    -0.09735
    -0.12210
    -0.10088
    -0.07613
    -0.06905
    -0.07259
    -0.13625
    -0.09381
    -0.06905
    -0.10442
     0.00521
    -0.06905
    -0.06552
    -0.11503
    -0.05137
    -0.05491
    -0.05491
    -0.05137
    -0.01601
    -0.03722
    -0.03722
    -0.00540
    -0.00540
     0.00168
    -0.01954
    -0.03722
    -0.01601
     0.02643
     0.02643
    -0.04076
     0.02290
    -0.00893
     0.03704
    -0.06198
     0.03351
     0.05119
     0.01229
     0.07241
     0.03351
     0.00875
     0.08656
    -0.01601
     0.08302
     0.14668
     0.01582
     0.07948
     0.07241
     0.12192
     0.09009
     0.06887
     0.08656
     0.12546
     0.10778
     0.10424
     0.13607
     0.13253
     0.13607
     0.19619
     0.16436
     0.18205
     0.21741
     0.17144
     0.20680
     0.21741
     0.23510
     0.24571
     0.20327
     0.24924
     0.25278
     0.28107
     0.23156
     0.22095
     0.24571
     0.21741
     0.15022
     0.26339
     0.18205
     0.20680
     0.17851
     0.16790
     0.18205
     0.16436
     0.15022
     0.09363
     0.17497
     0.10778
     0.19619
     0.13607
     0.15022
     0.11131
     0.10070
     0.13961
     0.19973
     0.19266
     0.10424
     0.14314
     0.12900
     0.17497
     0.15022
     0.08302
     0.15022
     0.17144
     0.27046
     0.16790
     0.17144
     0.09009
     0.10424
     0.19266
     0.18912
     0.13607
     0.08302
     0.09009
     0.20327
     0.13607
     0.11131
     0.11485
     0.11131
     0.14314
     0.15022
     0.07948
     0.11131
     0.10778
     0.14668
     0.03704
     0.12900
     0.11485
     0.10424
     0.09363
     0.15729
     0.11485
     0.07948
     0.01582
     0.07241
     0.12546
     0.11839
     0.11131
     0.05473
     0.07948
     0.09009
     0.09717
     0.09009
     0.15729
     0.09717
     0.05119
     0.07948
     0.11131
     0.00875
     0.08656
     0.04765
     0.06887
     0.10070
     0.01582
     0.06180
     0.01936
     0.05473
     0.06180
     0.00521
     0.09717
    -0.00186
     0.02643
     0.04765
     0.16436
     0.02290
     0.02290
    -0.02308
     0.06534
     0.05473
    -0.02661
    -0.11857
     0.09363
    -0.08674
     0.07241
     0.02997
     0.02290
    -0.02308
    -0.03015
    -0.03722
     0.04412
     0.02643
     0.00168
     0.00168
     0.04058
     0.06180
     0.13607
     0.06180
     0.03351
     0.08656
    -0.00186
     0.00875
     0.06887
     0.04765
     0.04058
    -0.00893
     0.00521
     0.04412
     0.02997
    -0.02308
     0.01582
     0.00875
     0.02997
    -0.00893
     0.05119
    -0.01601
     0.02290
     0.00168
    -0.00186
     0.07595
    -0.00540
    -0.01247
    -0.02308
     0.04412
    -0.00540
    -0.00540
     0.02643
    -0.01247
     0.04765
     0.06887
     0.00168
     0.00168
    -0.02308
    -0.02308
     0.05119
     0.07948
    -0.01247
    -0.01601
     0.01229
     0.08302
    -0.00540
     0.04058
    -0.04783
     0.05473
     0.03704
    -0.00186
     0.05473
    -0.00540
     0.01582
    -0.00186
     0.00168
     0.07595
     0.02643
    -0.02661
    -0.02661
    -0.01954
     0.06180
     0.01229
    -0.03015
     0.01582
    -0.03369
     0.01229
     0.03704
     0.01582
    -0.04783
    -0.00186
    -0.03722
     0.07241
     0.04058
    -0.00893
     0.00875
     0.02290
    -0.01247
    -0.01954
    -0.07966
    -0.01954
    -0.01954
     0.05119
     0.00521
    -0.00186
    -0.01954
    -0.03722
    -0.01247
    -0.03722
     0.01229
    -0.01954
     0.01936
     0.03351
     0.00521
     0.04765
     0.00875
    -0.05491
     0.01229
     0.11485
     0.00875
    -0.03015
     0.02290
    -0.09381
     0.03704
    -0.03015
     0.03704
     0.03351
    -0.03369
    -0.01247
     0.06180
     0.02290
     0.00521
    -0.04783
    -0.01954
     0.07595
    -0.05137
     0.00521
     0.00168
     0.02997
     0.01229
    -0.04430
     0.05473
     0.05473
    -0.03369
     0.00168
     0.01229
     0.07241
    -0.02308
     0.02290
    -0.01954
     0.01229
     0.02997
     0.03351
     0.00875
     0.01229
    -0.00540
    -0.01954
     0.05473
     0.03351
     0.00168
     0.03351
    -0.02661
     0.06887
     0.06534
    -0.00540
    -0.00540
    -0.00186
     0.05119
     0.03351
     0.01936
     0.02643
    -0.00186
    -0.02308
     0.03351
     0.05473
    -0.00893
     0.04412
     0.02997
    -0.05137
     0.06180
     0.01229
     0.02643
    -0.02308
     0.00875
     0.05473
     0.01582
     0.02997
    -0.00186
    -0.02661
    -0.01601
    -0.00186
    -0.00893
     0.02290
    -0.00540
     0.01936
    -0.01954
     0.00875
    -0.01247
    -0.00540
    -0.03369
     0.05473
     0.02643
    -0.00186
    -0.01601
    -0.01954
    -0.03722
     0.09363
    -0.01601
    -0.00893
    -0.00540
    -0.01247
    -0.00893
    -0.02661
    -0.02308
     0.02290
    -0.06198
     0.02643
    -0.01954
     0.00521
     0.00875
    -0.02661
    -0.01247
     0.02290
     0.02997
    -0.03369
     0.03351
    -0.04076
     0.01582
    -0.01954
    -0.03369
    -0.02661
    -0.03015
     0.03351
    -0.00893
     0.04765
    -0.02661
    -0.04430
    -0.02661
    -0.03722
     0.01936
     0.02643
     0.01582
    -0.01601
    -0.06552
     0.04412
    -0.06198
    -0.06552
     0.00875
    -0.00893
    -0.00540
     0.03704
    -0.01954
    -0.03722
     0.04058
    -0.04430
    -0.05844
     0.05473
     0.00521
     0.01229
     0.00875
     0.03704
    -0.00893
    -0.01954
    -0.03369
     0.00521
     0.01582
    -0.00186
     0.01229
     0.01229
    -0.00540
    -0.05491
    -0.02308
     0.03351
    -0.01954
    -0.04430
    -0.05137
    -0.02308
     0.02643
     0.01582
    -0.05844
     0.00168
     0.02290
    -0.03722
     0.01229
    -0.06552
     0.07595
    -0.07259
    -0.06905
     0.02997
     0.02290
    -0.00893
    -0.01601
    -0.03015
    -0.03015
    -0.03015
    -0.00540
     0.02290
    -0.05844
     0.00521
    -0.04430
    -0.02661
    -0.00186
    -0.06552
    -0.00540
     0.00875
     0.03704
    -0.03369
     0.02290
     0.00521
    -0.01954
     0.00168
    -0.02661
     0.01582
    -0.01954
     0.01936
     0.02997
     0.06180
    -0.03015
     0.02290
    -0.04783
     0.02643
     0.02643
    -0.00186
     0.01936
     0.02997
    -0.04430
    -0.04076
    -0.04783
     0.01229
    -0.02661
    -0.08674
    -0.07259
    -0.15040
    -0.18223
    -0.27772
    -0.32015
    -0.31308
    -0.30601
    -0.33430
    -0.45455
    -0.47930
    -0.58187
    -0.65613
    -0.70565
    -0.79053
    -0.92492
    -1.03102
    -0.89309
    -0.68796
    -0.84358
    -1.12297
    -1.51553
    -1.75956
    -1.78078
    -2.03542
    -2.57298
    -2.29005
    -0.64199
     2.86988
     7.37200
     7.37200
     7.37200
     4.87868
    -3.65873
    -0.32723
     3.98038
     6.93700
     7.37200
     7.37200
     6.54797
     4.27746
     2.01755
    -0.20345
    -2.04249
    -3.47129
    -4.44740
    -4.94606
    -5.12289
    -4.95313
    -4.47569
    -3.94873
    -3.37226
    -2.85945
    -2.44920
    -2.00359
    -1.54383
    -1.26797
    -1.03455
    -0.81882
    -0.61369
    -0.62430
    -0.58187
    -0.48638
    -0.39089
    -0.33076
    -0.28125
    -0.30247
    -0.34137
    -0.32723
    -0.26711
    -0.32015
    -0.35198
    -0.27772
    -0.32369
    -0.29894
    -0.33076
    -0.26003
    -0.27772
    -0.33784
    -0.31662
    -0.29186
    -0.28479
    -0.30247
    -0.26003
    -0.27772
    -0.21759
    -0.17515
    -0.28125
    -0.17162
    -0.22820
    -0.21052
    -0.16808
    -0.14332
    -0.22113
    -0.17515
    -0.16454
    -0.16454
    -0.15040
    -0.23528
    -0.29540
    -0.15393
    -0.14686
    -0.16454
    -0.21406
    -0.11503
    -0.14686
    -0.21052
    -0.15747
    -0.17869
    -0.16808
    -0.17869
    -0.13625
    -0.13271
    -0.09381
    -0.14332
    -0.13271
    -0.07259
    -0.17162
    -0.12210
    -0.19284
    -0.10796
    -0.05137
    -0.18223
    -0.15040
    -0.02308
    -0.13271
    -0.14332
    -0.06552
    -0.11503
    -0.13979
    -0.05491
    -0.06198
     0.00168
    -0.08674
    -0.08674
    -0.17515
    -0.02661
    -0.11857
    -0.16808
    -0.22820
    -0.27418
    -0.27418
    -0.32369
    -0.30954
    -0.42272
    -0.49699
    -0.76931
    -0.53943
    -0.61016
    -0.74455
    -0.86833
    -0.94614
    -1.04163
    -1.08053
    -1.23614
    -1.22907
    -1.26443
    -1.25029
    -1.49785
    -1.71359
    -1.74895
    -1.81615
    -1.81615
    -1.90103
    -2.08847
    -2.06371
    -1.94347
    -1.88334
    -1.92225
    -1.55090
    -1.37407
    -1.20785
    -0.92138
    -0.67382
    -0.41564
    -0.21759
     0.04412
     0.30936
     0.58522
     0.78327
     1.03084
     1.18645
     1.28901
     1.38450
     1.56133
     1.52950
     1.63914
     1.46230
     1.36682
     1.26779
     1.26779
     1.25364
     1.15462
     1.17230
     1.29962
     1.28547
     1.27486
     1.21474
     1.11571
     0.98840
     0.93888
     0.99901
     1.08389
     1.02376
     1.06267
     0.99193
     0.98840
     0.97425
     0.86815
     0.83986
     0.81510
     0.79742
     0.75852
     0.69132
     0.60998
     0.57461
     0.55693
     0.50034
     0.50388
     0.48266
     0.36241
     0.41546
     0.32351
     0.29875
     0.22802
     0.19973
     0.13961
     0.17497
     0.14668
     0.18912
     0.11485
     0.08302
     0.06180
     0.03351
     0.01582
     0.07595
     0.02643
    -0.00186
     0.01936
    -0.01247
    -0.04783
     0.01229
    -0.10442
    -0.00893
    -0.03015
    -0.09735
    -0.07966
    -0.10442
    -0.10796
    -0.15747
    -0.06552
    -0.10796
    -0.12564
    -0.15393
    -0.14332
    -0.10442
    -0.19284
    -0.17869
    -0.17515
    -0.21759
    -0.15393
    -0.17515
    -0.18576
    -0.19637
    -0.17162
    -0.19991
    -0.19284
    -0.21406
    -0.15393
    -0.21406
    -0.21759
    -0.20345
    -0.20345
    -0.21759
    -0.22467
    -0.22820
    -0.17162
    -0.11503
    -0.20345
    -0.18576
    -0.24589
    -0.19284
    -0.23881
    -0.18576
    -0.12564
    -0.14332
    -0.19637
    -0.20345
    -0.13979
    -0.14332
    -0.18576
    -0.18223
    -0.18223
    -0.18576
    -0.07613
    -0.20698
    -0.16101
    -0.14332
    -0.18576
    -0.11503
    -0.11503
    -0.11503
    -0.12918
    -0.12564
    -0.06905
    -0.13625
    -0.07966
    -0.16454
    -0.09027
    -0.09735
    -0.11857
    -0.04430
    -0.11857
    -0.15040
    -0.10796
    -0.13271
    -0.08674
    -0.09735
    -0.18930
    -0.16808
    -0.11857
    -0.15393
    -0.10442
    -0.17162
    -0.11857
    -0.10796
    -0.11503
    -0.09735
    -0.11149
    -0.14686
    -0.13979
    -0.12564
    -0.04430
    -0.09735
    -0.10088
    -0.07259
    -0.06905
    -0.09735
    -0.04783
    -0.10442
    -0.06198
    -0.03369
    -0.03369
    -0.04430
     0.00168
    -0.06552
    -0.00893
    -0.06552
     0.02643
     0.02290
     0.03351
    -0.07613
    -0.00893
     0.06887
     0.07948
    -0.01954
     0.01936
    -0.01247
     0.03351
     0.06887
     0.05119
     0.04412
     0.10424
    -0.07966
     0.09363
     0.13607
     0.06534
     0.03704
     0.05473
     0.04058
     0.06534
     0.05473
     0.09717
     0.02643
     0.15375
     0.05826
     0.09009
     0.07595
     0.07948
     0.00168
     0.04765
     0.13253
     0.17144
     0.05473
     0.04412
     0.16083
     0.05473
     0.06887
     0.08302
     0.09717
     0.11131
     0.10778
     0.12192
     0.12546
     0.11485
     0.10778
     0.06180
     0.15022
     0.09009
     0.11131
     0.10070
     0.13961
     0.13961
     0.03704
     0.13253
     0.03351
     0.10778
     0.14314
     0.11485
     0.11485
     0.07595
     0.09717
     0.02290
     0.09717
     0.18912
     0.09009
     0.07241
     0.05826
     0.10424
     0.06887
     0.05826
     0.10424
     0.09009
     0.03351
     0.05473
     0.07241
     0.00875
     0.10070
     0.00168
     0.01229
     0.13607
     0.05119
     0.00875
     0.07595
     0.03351
     0.01936
     0.02643
    -0.00893
     0.05473
     0.04765
     0.07241
     0.09363
     0.05473
    -0.03722
     0.05473
     0.03351
     0.10424
     0.07241
     0.03351
     0.02643
     0.11131
     0.06180
     0.06534
     0.08302
     0.02997
     0.12546
     0.02997
     0.10778
     0.06180
     0.12546
     0.08656
     0.06180
     0.14668
     0.13607
     0.13253
     0.21034
     0.13607
     0.13253
     0.12192
     0.10778
     0.17497
     0.09009
     0.17851
     0.19619
     0.19619
     0.13607
     0.12900
     0.04412
     0.05473
     0.11485
     0.13961
     0.10070
     0.09009
     0.07948
     0.09009
     0.02290
     0.07948
     0.11839
     0.07948
     0.02997
     0.05826
     0.09363
     0.08302
     0.12546
     0.02997
     0.12900
     0.11839
     0.08656
     0.07948
     0.13253
     0.15729
     0.10070
     0.11839
     0.10778
     0.17497
     0.21034
     0.15375
     0.12900
     0.15022
     0.17144
     0.15022
     0.15729
     0.10778
     0.16436
     0.14668
     0.19266
     0.15375
     0.14668
     0.12192
     0.13253
     0.20680
     0.18558
     0.12900
     0.15729
     0.13961
     0.12546
     0.07948
     0.19266
     0.23156
     0.12192
     0.15729
     0.06887
     0.18558
     0.12900
     0.08302
     0.12900
     0.12192
     0.11131
     0.11485
     0.10424
     0.14668
     0.17497
     0.05119
     0.04765
     0.19619
     0.09717
     0.12192
     0.03704
     0.09717
     0.09009
     0.07595
     0.05826
     0.10070
     0.09363
     0.07595
     0.04765
     0.10070
     0.03704
     0.07241
    -0.03722
     0.11131
     0.03704
     0.06534
     0.10424
     0.05473
     0.04412
     0.01936
     0.00521
    -0.00186
     0.04412
    -0.01601
     0.02643
     0.01936
     0.04765
     0.01582
    -0.00540
    -0.01247
     0.06534
     0.07241
     0.02997
     0.06887
     0.09009
    -0.04430
    -0.03015
     0.05473
     0.10424
     0.04765
     0.10424
     0.06887
     0.05119
     0.04765
    -0.01954
     0.02997
     0.02290
     0.06887
     0.04058
     0.05473
     0.07241
     0.02643
    -0.05844
    -0.00186
    -0.00186
     0.08656
     0.03351
     0.05119
    -0.01601
    -0.03015
    -0.02308
     0.00168
     0.03351
    -0.04076
     0.02643
    -0.04076
     0.00521
    -0.00540
     0.00168
    -0.05491
    -0.06905
    -0.00540
     0.02997
     0.05473
     0.00168
    -0.03015
    -0.03369
    -0.02308
    -0.01247
    -0.02661
    -0.00540
    -0.05137
     0.02290
     0.02997
     0.01229
    -0.05844
     0.00875
    -0.05844
     0.10424
    -0.00186
     0.02290
     0.06180
    -0.03722
    -0.02661
     0.02997
     0.01229
     0.03704
     0.04058
     0.05473
     0.13961
     0.15022
    -0.03015
    -0.05844
    -0.01247
     0.05826
     0.04412
    -0.03722
     0.06887
    -0.00540
     0.00875
     0.00521
     0.01936
    -0.04783
    -0.04783
    -0.06552
    -0.05844
    -0.07259
    -0.06198
    -0.10796
     0.01582
    -0.04076
     0.01936
    -0.07259
     0.00875
    -0.03015
    -0.03722
    -0.05137
    -0.04783
     0.01229
    -0.08674
    -0.02308
     0.00521
    -0.01601
    -0.02308
    -0.06198
    -0.08674
     0.01582
     0.01582
    -0.03369
    -0.07259
    -0.10088
    -0.07259
    -0.06905
     0.03351
     0.03704
    -0.06198
    -0.06905
    -0.00540
     0.00168
    -0.04430
    -0.10442
    -0.05491
    -0.00893
    -0.04430
     0.02643
    -0.01954
    -0.03369
    -0.02308
    -0.09381
     0.02997
     0.00168
    -0.05844
    -0.01601
    -0.12210
    -0.05844
    -0.01601
    -0.12210
    -0.07613
    -0.09027
    -0.05844
    -0.01247
    -0.07259
    -0.13979
    -0.07259
    -0.04783
    -0.10088
    -0.04076
     0.05473
    -0.06905
    -0.15747
     0.01229
    -0.08320
    -0.00893
    -0.02308
    -0.06198
    -0.05844
     0.03704
    -0.02308
    -0.12564
    -0.11149
    -0.16101
    -0.07613
    -0.07966
    -0.04783
    -0.12564
    -0.07613
    -0.14332
    -0.12918
    -0.18223
    -0.10796
    -0.11149
    -0.08674
    -0.08674
    -0.08320
    -0.03369
    -0.05844
    -0.14686
    -0.14686
    -0.04430
    -0.02661
    -0.07259
    -0.12210
    -0.03015
     0.02643
    -0.01601
    -0.01601
    -0.08674
    -0.04783
     0.06180
     0.00521
    -0.03015
    -0.07613
    -0.02308
    -0.05844
     0.04765
     0.02290
    -0.04076
     0.01229
    -0.09027
     0.00521
    -0.02661
    -0.00540
    -0.04430
    -0.09735
    -0.00893
     0.05473
    -0.02308
    -0.06198
    -0.07259
    -0.02661
    -0.01247
     0.04412
    -0.01954
    -0.01954
    -0.02661
    -0.01247
     0.05473
    -0.01247
     0.00168
    -0.00540
     0.06180
     0.02997
     0.10070
     0.05119
     0.00168
     0.02290
     0.00875
     0.05473
     0.10070
     0.07948
     0.04765
     0.10778
    -0.02661
     0.01229
     0.05119
     0.05826
     0.01582
     0.08656
     0.03351
     0.00521
    -0.04430
     0.01229
    -0.02661
     0.05826
     0.02643
    -0.06198
    -0.01601
    -0.00186
    -0.01247
    -0.03015
    -0.09381
    -0.01954
    -0.07259
    -0.03015
    -0.00186
    -0.00540
    -0.06552
    -0.01247
    -0.08674
    -0.09027
     0.08302
    -0.06198
     0.01936
    -0.05491
     0.03351
    -0.04076
     0.01229
    -0.04783
     0.02290
     0.02290
     0.04058
     0.00875
    -0.07613
     0.03704
    -0.02308
     0.02643
     0.07948
     0.01582
     0.01936
     0.06887
     0.09009
     0.04058
     0.05119
     0.05119
     0.07595
     0.03704
     0.12192
     0.10070
     0.15375
     0.10070
     0.07241
     0.10070
     0.13607
     0.19973
     0.21388
     0.10778
     0.16083
     0.13253
     0.22095
     0.13253
     0.22802
     0.22095
     0.23156
     0.21034
     0.27046
     0.20327
     0.19973
     0.15729
     0.22802
     0.29168
     0.25632
     0.20327
     0.19266
     0.18558
     0.17851
     0.24571
     0.16436
     0.15375
     0.17851
     0.22095
     0.17497
     0.15022
     0.15375
     0.13961
     0.13961
     0.21741
     0.16083
     0.11131
     0.13253
     0.19619
     0.13253
     0.13607
     0.06887
     0.13253
     0.13961
     0.09717
     0.09363
     0.09717
     0.16083
     0.06887
     0.00168
     0.11839
     0.03704
     0.03351
     0.04765
    -0.00893
     0.05473
     0.02643
    -0.00893
    -0.04430
     0.03351
    -0.04076
     0.05826
    -0.01954
    -0.03722
    -0.01954
    -0.03015
    -0.02308
     0.07948
    -0.04783
    -0.00893
    -0.00540
     0.01582
    -0.09735
    -0.00893
    -0.02308
    -0.02661
    -0.01601
     0.01582
    -0.04430
    -0.01954
     0.02643
    -0.01954
    -0.10088
    -0.00540
    -0.02308
    -0.01954
    -0.00893
    -0.01954
     0.00875
    -0.09381
    -0.02661
    -0.00893
     0.01936
     0.01936
     0.03351
    -0.02308
     0.01582
    -0.00893
    -0.07259
     0.04412
    -0.00540
     0.01936
     0.00168
     0.04412
     0.03351
    -0.04430
    -0.01247
    -0.00893
     0.10070
     0.12900
     0.00521
    -0.04430
    -0.03015
     0.05473
    -0.01954
     0.01936
     0.02997
    -0.00540
     0.06887
     0.00521
    -0.03722
    -0.02308
    -0.05844
    -0.03369
    -0.04783
    -0.01601
    -0.00186
    -0.04430
    -0.06552
    -0.07613
    -0.05844
    -0.03369
     0.04765
    -0.09027
    -0.06198
     0.04058
    -0.09027
    -0.05491
    -0.03015
    -0.02308
    -0.03722
    -0.00186
    -0.04783
    -0.00540
    -0.03369
    -0.01601
    -0.08320
     0.03351
    -0.03015
    -0.03369
    -0.04430
    -0.02661
    -0.00186
     0.00168
     0.00521
    -0.03369
    -0.10442
    -0.01247
     0.02643
     0.00875
    -0.04430
    -0.00186
    -0.05844
    -0.02661
    -0.00186
     0.01582
    -0.04076
    -0.02308
    -0.02308
    -0.02308
    -0.04430
    -0.04430
    -0.07613
    -0.01247
     0.03351
    -0.00893
    -0.00893
    -0.06552
     0.00875
    -0.04430
    -0.06905
     0.00168
    -0.07613
     0.03704
     0.01229
    -0.03015
    -0.11149
    -0.05137
    -0.03369
    -0.01601
     0.00521
    -0.02661
    -0.04783
    -0.03722
    -0.07966
    -0.03015
    -0.08320
     0.01936
    -0.01601
    -0.03015
    -0.01954
     0.02290
    -0.07259
    -0.06198
    -0.07966
    -0.05844
     0.08302
    -0.01601
    -0.01601
     0.03351
    -0.10088
    -0.07966
     0.00168
     0.03704
    -0.01601
    -0.09027
    -0.05137
    -0.06198
    -0.00893
    -0.09381
    -0.03722
    -0.04783
     0.00521
    -0.03015
    -0.04430
    -0.04430
    -0.03369
    -0.03722
    -0.09735
     0.00875
    -0.07259
    -0.09027
     0.00875
     0.03704
    -0.04076
    -0.04783
    -0.05491
    -0.05137
    -0.06552
    -0.01601
    -0.05491
    -0.01247
    -0.00893
    -0.10088
    -0.06905
    -0.02661
     0.04058
    -0.09027
    -0.04430
    -0.04430
    -0.00893
    -0.06198
    -0.07966
    -0.01954
    -0.07966
    -0.02308
    -0.00540
    -0.00540
    -0.01247
    -0.07613
    -0.04076
    -0.03722
     0.00168
    -0.07613
    -0.01954
    -0.05137
     0.05826
    -0.05844
    -0.02308
    -0.05491
    -0.05844
     0.04765
     0.02290
    -0.03369
    -0.03722
    -0.03015
    -0.03722
    -0.04783
    -0.02308
     0.01936
    -0.04783
    -0.06905
     0.01582
     0.05473
    -0.05491
    -0.10796
    -0.07613
     0.06180
    -0.03015
    -0.04783
    -0.04430
    -0.09027
    -0.03015
    -0.04783
    -0.00540
     0.01936
    -0.11503
     0.01582
    -0.05844
    -0.01954
    -0.03369
    -0.09381
    -0.02661
     0.00521
     0.02643
    -0.04430
     0.01582
    -0.02661
    -0.08674
    -0.07613
    -0.03015
     0.01936
    -0.06198
    -0.04076
     0.03704
     0.00168
    -0.03369
    -0.07259
    -0.02661
    -0.08320
     0.02290
    -0.03015
    -0.00186
    -0.05491
     0.00521
    -0.04076
    -0.01601
     0.02290
    -0.00540
    -0.02308
    -0.02661
    -0.02661
     0.00168
    -0.01247
    -0.05491
    -0.01601
    -0.05844
    -0.00540
    -0.05491
    -0.05491
    -0.01601
    -0.06198
    -0.06552
    -0.02308
    -0.04076
    -0.12564
    -0.06198
    -0.05844
    -0.01954
    -0.05137
    -0.06905
    -0.04076
    -0.00540
    -0.06905
     0.03351
     0.01229
    -0.01601
     0.16083
    -0.06198
     0.00875
     0.01936
    -0.00893
    -0.04430
     0.07241
     0.02997
     0.04412
     0.04765
    -0.06198
     0.00875
    -0.06905
    -0.12564
    -0.07966
    -0.09381
    -0.10796
    -0.19284
    -0.23881
    -0.23174
    -0.30247
    -0.43686
    -0.51113
    -0.58540
    -0.56418
    -0.70565
    -0.76931
    -0.85065
    -0.94614
    -1.01333
    -1.11943
    -1.34224
    -1.58627
    -1.74895
    -1.57212
    -1.21138
    -1.42005
    -1.72419
    -1.98591
    -1.59334
    -0.60662
     1.01315
     3.46757
     7.37200
     7.37200
     7.37200
     7.37200
     7.37200
     5.97857
     5.00600
     7.37200
     7.37200
     7.37200
     7.37200
     7.37200
     5.95382
     3.81770
     1.05206
    -1.52968
    -3.66580
    -5.19362
    -6.13790
    -6.73206
    -6.91242
    -6.80279
    -6.37486
    -5.77009
    -5.08399
    -4.42264
    -3.85678
    -3.32982
    -2.91604
    -2.53408
    -2.08847
    -1.72419
    -1.49785
    -1.29980
    -1.31041
    -1.16894
    -1.06992
    -0.99211
    -0.88955
    -0.80114
    -0.71979
    -0.64906
    -0.64199
    -0.71626
    -0.69504
    -0.58894
    -0.56418
    -0.58540
    -0.56418
    -0.54296
    -0.48638
    -0.47223
    -0.46516
    -0.50406
    -0.45455
    -0.55357
    -0.46162
    -0.38735
    -0.33076
    -0.43686
    -0.39442
    -0.36613
    -0.34845
    -0.28833
    -0.34845
    -0.32015
    -0.33076
    -0.29894
    -0.23174
    -0.29894
    -0.25296
    -0.23881
    -0.34845
    -0.28125
    -0.21406
    -0.23174
    -0.30954
    -0.28479
    -0.15393
    -0.15393
    -0.26357
    -0.28125
    -0.22820
    -0.20345
    -0.16808
    -0.20698
    -0.32369
    -0.25296
    -0.24942
    -0.16454
    -0.12564
    -0.14686
    -0.22467
    -0.19991
    -0.15040
    -0.16101
    -0.16101
    -0.12210
    -0.05844
    -0.05844
    -0.12564
    -0.06198
    -0.09381
    -0.03722
    -0.10796
    -0.09381
    -0.04430
    -0.04430
    -0.15393
    -0.15040
    -0.14332
    -0.21406
    -0.30601
    -0.32015
    -0.33076
    -0.45455
    -0.46516
    -0.46162
    -0.60662
    -0.58894
    -0.69504
    -0.74455
    -0.69504
    -0.76223
    -0.85065
    -0.92845
    -0.92492
    -0.96736
    -1.04870
    -1.12297
    -1.23614
    -1.33870
    -1.46956
    -1.52968
    -1.64285
    -1.67468
    -1.89749
    -1.90810
    -1.95761
    -1.89749
    -1.91871
    -1.79493
    -1.55444
    -1.46956
    -1.14419
    -1.04163
    -1.02041
    -0.71979
    -0.48284
    -0.19284
    -0.04076
     0.16436
     0.36949
     0.52510
     0.62412
     0.83278
     1.02023
     1.08742
     1.18645
     1.15108
     1.09803
     1.02376
     1.11218
     1.15108
     1.23242
     1.12279
     1.21474
     1.13693
     1.17937
     1.04852
     1.05206
     1.07681
     1.04852
     1.00254
     0.96364
     0.90705
     0.86815
     0.82218
     0.81157
     0.74083
     0.76205
     0.73376
     0.82571
     0.64888
     0.63473
     0.68071
     0.53571
     0.56046
     0.53925
     0.57461
     0.50034
     0.34119
     0.37656
     0.27400
     0.32705
     0.22802
     0.25278
     0.20680
     0.19266
     0.17144
     0.09009
     0.10778
    -0.03369
     0.04058
     0.11839
     0.01229
     0.06534
    -0.08674
     0.00875
    -0.04430
    -0.09027
    -0.09027
    -0.09027
    -0.13979
    -0.09381
    -0.12210
    -0.11503
    -0.17869
    -0.17869
    -0.28833
    -0.14332
    -0.17869
    -0.22113
    -0.26357
    -0.24589
    -0.23174
    -0.33430
    -0.37674
    -0.33076
    -0.30601
    -0.36613
    -0.32015
    -0.37320
    -0.35906
    -0.40150
    -0.39089
    -0.36259
    -0.33430
    -0.35906
    -0.38381
    -0.31308
    -0.34845
    -0.29186
    -0.23174
    -0.27418
    -0.21052
    -0.22467
    -0.21406
    -0.17162
    -0.18930
    -0.16454
    -0.15393
    -0.13625
    -0.10088
    -0.12564
    -0.14686
    -0.12918
    -0.07966
    -0.11149
    -0.15040
    -0.09735
    -0.10442
    -0.07966
    -0.07966
    -0.06198
    -0.04430
    -0.06198
    -0.11503
    -0.01601
     0.03351
     0.00168
    -0.02308
     0.01582
    -0.00893
     0.01936
    -0.00893
     0.05473
     0.08302
     0.11839
     0.05826
     0.09363
     0.07595
     0.06180
     0.09717
     0.06534
     0.11839
     0.11485
     0.08302
     0.12900
     0.12546
     0.05119
     0.04058
     0.10778
     0.05473
     0.06534
     0.07241
     0.04412
     0.03351
    -0.03015
     0.05119
    -0.04783
    -0.01954
    -0.00186
    -0.03369
     0.01229
    -0.07966
    -0.04783
    -0.06552
    -0.05844
    -0.10442
    -0.06198
    -0.06905
    -0.09381
    -0.14332
    -0.07613
    -0.05844
    -0.10442
    -0.05491
    -0.03722
    -0.13979
    -0.09027
    -0.05491
    -0.02661
    -0.07613
    -0.08674
    -0.05844
    -0.04430
    -0.06905
    -0.00186
    -0.05491
    -0.11857
    -0.01954
    -0.03369
    -0.09735
     0.06180
    -0.04783
    -0.04430
    -0.09735
    -0.00540
    -0.04076
    -0.10442
    -0.06198
    -0.04076
     0.00521
    -0.01954
    -0.05491
    -0.05844
    -0.04076
    -0.01954
    -0.09735
    -0.00186
    -0.03722
    -0.06198
    -0.04076
     0.00875
    -0.06905
    -0.05137
    -0.01954
    -0.04076
     0.02643
    -0.03015
    -0.06905
    -0.05491
    -0.00186
     0.00521
    -0.05137
    -0.00186
    -0.04783
    -0.05844
    -0.07259
    -0.01247
     0.01936
    -0.00540
    -0.06552
    -0.05844
    -0.04783
    -0.04076
     0.00168
    -0.09735
    -0.01247
    -0.06552
    -0.08320
    -0.05491
     0.00521
    -0.04076
    -0.08674
    -0.05491
    -0.05491
    -0.00540
    -0.09027
    -0.07613
    -0.03369
    -0.03369
    -0.01601
    -0.06552
    -0.10796
    -0.07613
    -0.03722
    -0.06905
    -0.02308
    -0.02661
    -0.13625
    -0.10088
    -0.06905
    -0.08674
    -0.03722
    -0.15040
    -0.03369
    -0.05844
    -0.11149
    -0.04430
    -0.09381
    -0.11857
    -0.01954
    -0.06198
    -0.10442
     0.02643
    -0.05491
    -0.08320
    -0.02661
     0.02290
    -0.03722
    -0.07259
    -0.05491
    -0.04430
     0.07241
    -0.01954
    -0.02308
     0.00168
    -0.01247
    -0.03015
     0.04058
     0.09363
    -0.03015
     0.02997
    -0.00893
     0.04412
     0.04058
    -0.04430
     0.07241
    -0.02308
     0.06534
     0.04058
     0.06180
     0.02290
     0.01582
     0.00875
     0.02290
     0.11485
     0.02643
     0.01936
     0.06180
     0.09363
     0.07948
     0.00521
     0.06180
     0.04412
     0.02643
     0.09009
     0.05826
     0.03704
     0.04412
     0.00521
     0.09363
     0.03704
     0.05119
    -0.01601
     0.04765
     0.10070
     0.05473
     0.07241
    -0.00186
     0.01582
     0.01582
     0.07241
     0.02290
     0.00168
     0.04058
    -0.00186
     0.02290
     0.06180
     0.10070
     0.05826
    -0.00186
     0.03704
     0.04765
     0.02643
     0.01936
     0.02290
     0.07595
     0.06534
     0.07595
     0.08302
    -0.01954
     0.01936
    -0.01601
     0.05826
     0.13961
    -0.02308
     0.05119
     0.03704
     0.03351
     0.01936
    -0.04430
    -0.00540
     0.02290
     0.02643
     0.03351
     0.05119
     0.02290
     0.04058
    -0.03015
     0.04765
     0.04058
     0.04412
    -0.05137
    -0.00186
     0.02997
     0.06887
    -0.00540
    -0.03015
    -0.01601
    -0.02661
     0.04765
     0.01229
     0.02290
    -0.03722
    -0.01247
    -0.04076
     0.01582
     0.03704
    -0.01601
     0.06534
     0.05473
     0.08302
     0.04765
    -0.01954
    -0.07259
     0.01936
     0.00168
     0.12900
     0.02643
     0.02643
     0.00521
    -0.01601
     0.08302
     0.01936
     0.00168
    -0.04076
    -0.02308
     0.06534
    -0.03722
    -0.04783
    -0.02308
    -0.09027
     0.02290
     0.01936
    -0.03015
    -0.01954
    -0.03722
    -0.06905
    -0.06198
     0.00168
    -0.06905
    -0.02661
    -0.05137
    -0.03369
    -0.04783
    -0.05137
    -0.05137
    -0.02308
    -0.01601
    -0.01954
     0.01936
    -0.06198
    -0.09735
    -0.07259
    -0.08674
     0.07948
    -0.01954
    -0.05844
    -0.01954
    -0.03015
     0.05826
    -0.09381
    -0.07966
    -0.01247
    -0.04430
    -0.03369
    -0.01954
    -0.00186
    -0.04783
    -0.05137
    -0.13979
    -0.05137
    -0.00186
    -0.07966
    -0.09735
    -0.21406
    -0.09735
    -0.09027
    -0.10088
    -0.13625
    -0.07966
    -0.05491
    -0.10088
    -0.06905
    -0.11149
    -0.10442
    -0.12210
    -0.00540
    -0.04430
    -0.01954
     0.00521
    -0.03722
     0.02997
     0.05119
    -0.04783
    -0.03722
    -0.01601
    -0.05137
     0.01229
     0.00168
    -0.03722
    -0.01954
    -0.05491
    -0.03722
    -0.04076
     0.04058
    -0.06198
    -0.01601
    -0.05491
    -0.03015
    -0.03369
    -0.05844
     0.02997
    -0.06552
     0.02997
     0.00521
    -0.04076
    -0.06905
    -0.01601
    -0.07259
     0.01229
     0.00875
    -0.01601
    -0.05844
    -0.04783
     0.05119
    -0.04783
    -0.03369
     0.01582
    -0.03015
    -0.02661
     0.01582
     0.02643
    -0.05137
     0.03351
    -0.10088
     0.05826
    -0.01247
     0.00875
     0.00875
    -0.00186
     0.04765
     0.00521
     0.00168
    -0.05491
    -0.01954
    -0.03015
     0.04412
     0.02643
    -0.04076
    -0.00540
    -0.07966
    -0.08674
    -0.02661
     0.01936
    -0.05491
    -0.08674
    -0.05137
    -0.11149
    -0.08320
    -0.04430
    -0.15747
    -0.09735
    -0.11149
    -0.11503
    -0.19991
    -0.16101
    -0.17162
    -0.19991
    -0.13625
    -0.16454
    -0.26003
    -0.22113
    -0.19284
    -0.16454
    -0.25296
    -0.21759
    -0.17869
    -0.21759
    -0.24589
    -0.17869
    -0.18930
    -0.19991
    -0.18223
    -0.26003
    -0.17162
    -0.12564
    -0.24942
    -0.17515
    -0.21759
    -0.16454
    -0.15747
    -0.17869
    -0.17515
    -0.19284
    -0.18576
    -0.13979
    -0.16101
    -0.13979
    -0.16101
    -0.18576
    -0.15393
    -0.13271
    -0.17515
    -0.15393
    -0.08320
    -0.11149
    -0.12564
    -0.15040
    -0.12210
    -0.16454
    -0.05137
    -0.03015
    -0.05137
    -0.14686
    -0.04783
    -0.09381
    -0.08320
    -0.02661
     0.01936
    -0.03722
    -0.09027
    -0.01954
    -0.03722
    -0.08320
    -0.03369
    -0.02308
    -0.02308
    -0.00186
     0.07948
    -0.00186
     0.00521
    -0.06198
    -0.06552
     0.01936
     0.00168
    -0.03015
    -0.03369
     0.04412
    -0.03015
    -0.06198
    -0.09027
     0.01936
    -0.00893
     0.02997
    -0.01954
    -0.04430
    -0.06905
    -0.01247
    -0.09027
     0.01229
     0.06887
    -0.07259
    -0.03722
     0.04765
    -0.01247
    -0.06198
    -0.03369
     0.01229
     0.05119
    -0.04076
     0.00875
    -0.01954
     0.04058
    -0.00540
    -0.01601
    -0.04783
     0.03351
    -0.00893
     0.01936
     0.02997
     0.00521
    -0.02308
    -0.02308
     0.03704
    -0.00893
     0.04058
     0.02643
     0.05119
    -0.03015
     0.05826
     0.03704
    -0.03369
     0.04412
     0.07948
     0.02997
     0.00521
     0.04765
     0.05119
    -0.00540
     0.06180
     0.03704
     0.10778
     0.06887
     0.05119
    -0.05137
     0.12546
     0.06180
     0.04412
     0.05826
     0.06887
     0.07595
     0.02643
     0.12192
     0.08656
     0.02643
     0.05119
     0.02643
     0.12192
     0.09717
     0.17497
     0.08656
     0.09009
     0.11131
     0.05119
     0.12192
     0.16790
     0.08656
     0.12192
     0.06887
     0.16436
     0.14668
     0.10070
     0.08302
     0.17851
     0.22095
     0.13961
     0.13253
     0.14668
     0.11131
     0.09717
     0.19619
     0.18558
     0.16790
     0.19973
     0.12192
     0.19973
     0.18912
     0.13607
     0.14668
     0.20327
     0.17497
     0.25278
     0.16790
     0.17851
     0.14668
     0.20327
     0.18558
     0.20680
     0.16083
     0.19266
     0.19973
     0.28461
     0.16790
     0.15375
     0.23156
     0.16083
     0.25632
     0.25278
     0.24217
     0.19266
     0.16790
     0.20327
     0.16083
     0.20680
     0.19266
     0.13607
     0.20327
     0.22802
     0.16436
     0.17851
     0.13253
     0.12192
     0.17497
     0.18558
     0.13961
     0.17851
     0.07241
     0.15375
     0.12546
     0.19973
     0.16083
     0.13253
     0.13961
     0.13607
     0.13607
     0.11131
     0.13253
     0.09009
     0.11839
     0.09009
     0.15375
     0.16790
     0.09363
     0.10070
     0.04058
     0.11485
     0.13607
     0.10778
     0.02997
     0.05826
     0.05119
     0.12192
     0.06180
     0.08302
     0.02290
     0.08302
     0.09717
     0.05826
     0.06534
     0.05826
     0.05826
    -0.00893
     0.07948
     0.15375
     0.01582
     0.05826
     0.12900
     0.10778
    -0.01954
     0.03704
     0.07595
     0.06887
     0.10778
     0.05119
     0.05826
     0.09009
     0.02997
     0.12192
     0.10070
     0.10070
     0.02997
    -0.03722
     0.14314
     0.06180
     0.04412
     0.03704
     0.05119
     0.05826
     0.15729
     0.06887
     0.02997
     0.03704
    -0.03015
     0.02997
     0.08302
     0.02290
     0.02643
    -0.01601
     0.06534
     0.12546
     0.06534
     0.01582
     0.03351
     0.05826
    -0.00186
     0.06534
     0.08302
     0.05826
    -0.01601
    -0.00186
     0.08656
     0.16083
     0.01582
     0.10070
     0.01229
     0.07595
    -0.01247
     0.03351
     0.07241
     0.02997
     0.09363
     0.10778
     0.04412
     0.07595
     0.06534
    -0.01601
     0.02643
     0.05826
     0.12192
     0.01229
     0.00521
     0.04765
     0.00875
     0.04765
     0.04765
     0.06534
     0.04058
     0.03351
     0.01936
    -0.00893
     0.07241
     0.07241
    -0.03722
     0.01582
     0.07948
     0.04412
     0.07948
     0.05826
     0.09717
     0.03704
     0.01936
     0.00875
     0.02997
     0.02290
     0.07595
     0.03704
     0.09363
     0.01936
     0.00875
    -0.03015
     0.00875
     0.02643
    -0.00893
    -0.00186
     0.05119
     0.03704
    -0.02661
    -0.02308
     0.02643
     0.06534
     0.10424
     0.00168
     0.02997
     0.04058
    -0.00540
    -0.01601
     0.05826
     0.08656
    -0.01247
    -0.00186
     0.09009
     0.05119
     0.07948
     0.02290
    -0.01601
     0.02997
     0.07241
     0.02643
     0.02997
     0.02290
     0.04412
    -0.03722
     0.07595
     0.02997
     0.06180
     0.00875
     0.03351
     0.01936
    -0.00186
     0.06887
     0.02997
    -0.00186
     0.05119
     0.01229
     0.07241
     0.02997
     0.06180
     0.01582
     0.00168
     0.05473
     0.09363
    -0.00186
     0.04765
     0.05826
    -0.00186
     0.11485
    -0.00540
     0.00875
     0.06887
     0.03704
     0.01582
     0.03351
     0.03351
     0.00521
     0.01582
     0.00521
     0.04058
     0.09363
     0.06887
     0.05119
     0.02643
     0.04412
    -0.05491
    -0.02661
     0.02643
     0.10778
     0.05119
    -0.03722
     0.06534
     0.07595
    -0.03015
     0.05119
     0.04412
     0.06534
     0.01582
     0.02997
     0.00875
     0.07595
     0.02997
    -0.03015
     0.02643
     0.10070
     0.09717
     0.01229
     0.03351
     0.03351
     0.03351
     0.01582
     0.11839
     0.07241
     0.00168
    -0.01954
     0.05473
     0.07595
     0.02290
    -0.01247
     0.03351
     0.06534
     0.08656
     0.00168
     0.05473
     0.08302
    -0.04783
    -0.00540
     0.01582
     0.06534
    -0.03369
     0.06534
     0.04765
    -0.02308
     0.01582
     0.02997
     0.05473
     0.04058
     0.02997
    -0.01601
     0.10424
     0.09717
     0.03351
    -0.00540
     0.10778
     0.04412
     0.05119
     0.01936
     0.08302
     0.01582
    -0.01247
     0.01582
     0.13253
     0.07595
     0.08302
    -0.03369
     0.02997
     0.04412
     0.07948
    -0.01247
     0.10070
     0.02997
    -0.00540
     0.09009
     0.02997
     0.01582
     0.04412
    -0.06552
     0.11485
     0.06534
     0.07241
     0.06180
     0.02643
     0.03351
    -0.00893
     0.07241
     0.04058
     0.06534
     0.05119
     0.05473
     0.08656
     0.04765
    -0.01601
     0.09363
     0.04765
    -0.01247
     0.05473
     0.10070
     0.04412
     0.00168
     0.00168
    -0.02308
    -0.05137
     0.00521
    -0.03722
    -0.04783
    -0.15393
    -0.24235
    -0.23528
    -0.25650
    -0.24942
    -0.34491
    -0.44747
    -0.42625
    -0.49699
    -0.54650
    -0.62077
    -0.68443
    -0.88955
    -0.79406
    -0.62077
    -0.55357
    -0.75870
    -0.99211
    -1.17248
    -1.33517
    -1.40590
    -1.63932
    -1.69237
    -1.09468
     0.26692
     3.58074
     7.37200
     7.37200
     7.37200
     0.46498
    -0.87540
     1.34560
     4.06526
     6.20845
     7.00066
     6.54797
     5.33137
     3.68684
     1.98219
     0.31997
    -1.21492
    -2.29005
    -3.01506
    -3.44653
    -3.53141
    -3.35458
    -2.93018
    -2.62957
    -2.33249
    -2.01066
    -1.64993
    -1.37407
    -1.17955
    -0.94614
    -0.77638
    -0.69504
    -0.65260
    -0.55357
    -0.50406
    -0.50406
    -0.46516
    -0.48284
    -0.35906
    -0.45101
    -0.44747
    -0.43333
    -0.42979
    -0.47223
    -0.44394
    -0.40503
    -0.38735
    -0.45455
    -0.40150
    -0.39089
    -0.53235
    -0.46869
    -0.41211
    -0.43333
    -0.35198
    -0.34491
    -0.36613
    -0.34491
    -0.33430
    -0.26711
    -0.34845
    -0.22820
    -0.30247
    -0.29186
    -0.28479
    -0.22467
    -0.18930
    -0.19284
    -0.15747
    -0.24589
    -0.18930
    -0.13625
    -0.14686
    -0.10442
    -0.08674
    -0.12210
    -0.15393
    -0.07259
    -0.07966
    -0.04430
    -0.05137
    -0.04076
    -0.08674
    -0.11857
    -0.04430
    -0.03015
    -0.09735
    -0.03369
    -0.06905
    -0.07259
    -0.16454
    -0.07966
    -0.05491
    -0.15040
    -0.18223
    -0.10088
    -0.07966
    -0.14332
    -0.12918
    -0.17869
    -0.15747
    -0.07613
    -0.18223
    -0.06905
    -0.10442
    -0.13979
    -0.23881
    -0.11503
    -0.16454
    -0.23174
    -0.32723
    -0.39796
    -0.39796
    -0.31662
    -0.47577
    -0.47577
    -0.59247
    -0.61016
    -0.69150
    -0.60308
    -0.67028
    -0.84004
    -0.85772
    -0.87894
    -0.98504
    -1.04870
    -1.00272
    -1.14772
    -1.13004
    -1.34224
    -1.33163
    -1.44834
    -1.60041
    -1.67468
    -1.86920
    -1.67468
    -1.69237
    -1.73834
    -1.64993
    -1.61456
    -1.30334
    -1.17955
    -0.83297
    -0.47930
    -0.33430
    -0.10796
     0.08656
     0.41193
     0.53571
     0.83632
     1.06974
     1.19352
     1.31377
     1.51889
     1.54718
     1.65682
     1.56840
     1.52596
     1.34206
     1.19706
     1.12279
     1.08742
     1.18645
     1.06267
     0.99547
     1.09803
     1.12632
     1.00608
     0.98486
     1.04498
     0.87169
     0.92827
     0.93181
     0.98486
     0.99901
     0.95657
     0.93888
     1.00608
     1.02023
     1.01669
     0.85754
     0.81157
     0.76205
     0.78681
     0.73022
     0.74437
     0.54632
     0.56400
     0.59937
     0.58876
     0.46144
     0.41193
     0.30229
     0.29168
     0.30583
     0.24217
     0.25278
     0.17851
     0.12546
     0.12900
     0.15729
     0.16436
     0.13961
     0.02643
     0.00168
     0.07241
     0.02643
    -0.03369
     0.05119
     0.00168
    -0.01247
     0.01582
     0.02643
     0.00168
     0.03704
    -0.05137
    -0.04076
     0.06180
     0.06534
    -0.07259
     0.01229
     0.00521
     0.01582
     0.00521
    -0.02661
     0.00168
     0.05826
    -0.00893
    -0.02308
    -0.05844
    -0.01954
    -0.00893
    -0.03369
    -0.01247
    -0.04430
     0.00168
    -0.01954
     0.03351
     0.00875
    -0.02661
    -0.04430
    -0.05137
    -0.00540
     0.03704
     0.02997
    -0.01601
    -0.05137
     0.07948
    -0.00540
     0.02997
     0.03351
     0.01936
    -0.02661
     0.00521
     0.06887
     0.06887
     0.05119
    -0.04783
    -0.01601
     0.12192
     0.09717
     0.08302
     0.00521
     0.02290
     0.03704
    -0.01601
     0.07595
     0.01936
    -0.00186
     0.09717
     0.05473
     0.09009
     0.09009
     0.03704
    -0.03015
     0.10070
     0.12900
     0.07241
     0.09009
     0.09363
     0.05826
    -0.00540
     0.15375
     0.18912
     0.08656
     0.06180
     0.08302
     0.02643
     0.07948
     0.05119
     0.11131
     0.08302
     0.07241
     0.11131
     0.10424
     0.09009
     0.09717
     0.01936
     0.13961
     0.13253
     0.08656
     0.06180
     0.09363
     0.12192
     0.11485
     0.06180
     0.06887
     0.15375
     0.10778
     0.09717
     0.11485
     0.06534
     0.10778
     0.03351
     0.09363
     0.09009
     0.05826
     0.13253
     0.09717
     0.09363
     0.07595
     0.10070
    -0.01247
     0.06180
     0.04058
     0.13253
     0.12900
    -0.00893
     0.06180
     0.11131
     0.09717
     0.15729
     0.02290
     0.06887
     0.02290
     0.05473
     0.11485
     0.06887
     0.05473
     0.07595
     0.04058
     0.17144
     0.08656
     0.11485
     0.06180
     0.04058
    -0.00540
     0.10424
     0.06887
     0.13253
     0.06180
     0.01582
     0.06534
     0.15022
     0.07241
     0.03351
     0.00875
     0.07948
     0.05473
     0.11485
     0.02643
     0.09363
     0.01229
     0.01229
     0.19973
     0.25632
    -0.01601
     0.07241
     0.05826
     0.07595
     0.07241
     0.09009
     0.11485
     0.07241
     0.04058
     0.04412
     0.12546
     0.07948
    -0.01601
     0.00521
     0.04765
     0.05826
     0.00521
     0.02290
     0.00875
    -0.00893
    -0.01601
     0.06180
     0.05473
     0.10424
     0.02643
     0.06534
    -0.03369
     0.01936
     0.03704
    -0.00893
     0.05119
     0.06534
    -0.01601
     0.02290
     0.08302
     0.02643
     0.00521
     0.05119
    -0.05491
     0.01582
     0.01936
     0.05473
    -0.01954
    -0.07259
     0.00168
    -0.01954
     0.06534
     0.04058
     0.01582
    -0.05844
     0.00521
     0.01936
    -0.01954
    -0.02661
     0.01229
    -0.01954
    -0.05137
     0.03704
     0.05826
    -0.00186
    -0.03722
    -0.01954
    -0.01601
     0.03704
     0.09717
     0.06180
    -0.05844
     0.01582
     0.07595
     0.03351
     0.06180
     0.03351
     0.01229
     0.04765
     0.02290
     0.02643
     0.06534
     0.02290
    -0.01247
     0.03704
     0.07948
     0.09363
     0.07595
     0.01582
     0.00875
    -0.01247
     0.11839
     0.01936
     0.07595
     0.05826
     0.10070
     0.07948
     0.12192
     0.11485
     0.03704
     0.07595
     0.13607
     0.05473
     0.13253
     0.14668
     0.11485
     0.01936
     0.04765
     0.13253
     0.12900
     0.15375
     0.06180
     0.07241
     0.02997
     0.05826
     0.11839
     0.11131
     0.14314
     0.00521
     0.03704
     0.06534
     0.13607
     0.09009
     0.01229
     0.02997
     0.04412
     0.10070
     0.12900
     0.07241
     0.06534
     0.02290
    -0.01601
     0.08656
     0.18205
     0.08302
     0.04765
     0.06534
     0.11131
     0.09363
     0.02290
     0.08302
     0.07241
     0.04765
     0.11839
     0.11131
     0.12900
     0.04058
     0.01582
    -0.01601
     0.09009
     0.07948
     0.09717
     0.07241
     0.00168
     0.00521
     0.05119
     0.07241
     0.05826
     0.03351
    -0.00893
     0.04765
     0.01229
     0.01936
     0.05119
    -0.00893
     0.03351
     0.00875
     0.00168
     0.06887
     0.03704
    -0.01247
     0.02290
     0.00168
    -0.02308
    -0.04783
     0.05119
     0.01582
    -0.05491
     0.05119
     0.04765
    -0.01954
    -0.06905
    -0.00540
    -0.04430
     0.00875
    -0.08320
     0.01936
    -0.00540
    -0.09381
    -0.06905
    -0.07259
    -0.00540
    -0.04076
    -0.02661
    -0.06552
    -0.04076
    -0.04783
    -0.05491
    -0.01247
    -0.06552
    -0.01954
    -0.07259
     0.00168
    -0.01601
    -0.03015
    -0.10796
    -0.04430
    -0.06905
     0.04058
    -0.08320
    -0.02308
    -0.15393
    -0.09027
    -0.07966
     0.00168
     0.00168
    -0.07613
    -0.11149
    -0.07613
    -0.05137
    -0.11503
    -0.08674
    -0.06198
    -0.12918
    -0.05844
    -0.04783
    -0.01601
    -0.07966
    -0.04430
    -0.12210
    -0.03722
    -0.00540
    -0.09381
    -0.00186
    -0.06552
    -0.05137
    -0.01954
    -0.01954
    -0.00540
     0.02997
    -0.01247
     0.00168
    -0.02308
    -0.03722
    -0.01247
     0.08302
     0.03351
    -0.00893
    -0.04783
    -0.07613
     0.00521
    -0.00186
    -0.02661
    -0.07259
    -0.10088
    -0.04076
    -0.00186
    -0.03722
    -0.12564
    -0.08320
    -0.06552
    -0.03722
    -0.04076
    -0.04076
    -0.12210
    -0.05844
    -0.01601
    -0.06552
     0.01582
    -0.06905
    -0.07966
    -0.07613
    -0.01601
     0.03351
    -0.00893
    -0.10088
    -0.04076
    -0.03015
    -0.03369
    -0.03369
     0.00875
    -0.06198
    -0.05844
    -0.01601
     0.08656
    -0.01247
    -0.01247
    -0.06905
     0.02290
    -0.01954
     0.07595
     0.03351
     0.04058
     0.02643
    -0.03369
     0.11131
     0.06887
     0.08656
    -0.00893
     0.06534
     0.00168
     0.05119
    -0.00540
    -0.02308
    -0.02308
     0.01936
    -0.01601
     0.01582
    -0.01247
    -0.03369
    -0.03722
    -0.12210
    -0.02661
    -0.04783
    -0.10088
    -0.06198
    -0.06905
    -0.05844
    -0.14686
    -0.06905
    -0.02661
    -0.10088
    -0.09027
    -0.11857
    -0.11857
    -0.12564
    -0.10796
    -0.16454
    -0.13979
    -0.11149
    -0.12918
    -0.09027
    -0.06198
    -0.10442
    -0.14332
    -0.17869
    -0.13271
    -0.09381
    -0.09027
    -0.07966
    -0.14686
    -0.05491
    -0.11503
    -0.04783
    -0.04783
    -0.04076
    -0.05844
    -0.06198
    -0.07259
    -0.04076
    -0.02661
    -0.07966
    -0.08320
    -0.03015
     0.02997
     0.01229
     0.07241
    -0.12918
    -0.03015
     0.01229
    -0.01954
     0.05119
     0.00168
     0.00875
    -0.02308
     0.03351
     0.01582
     0.08656
     0.01582
     0.05473
    -0.02308
     0.02643
     0.04765
     0.07595
     0.03704
     0.03351
     0.02997
     0.09363
     0.09009
     0.02290
     0.04765
     0.07595
     0.05473
     0.05119
     0.01936
     0.09009
     0.06887
     0.04765
     0.09363
     0.08302
     0.15022
     0.04412
     0.02997
     0.06534
     0.07595
     0.05119
     0.11131
     0.09717
     0.07241
     0.02643
     0.07948
     0.07241
     0.15375
     0.16083
     0.01229
     0.06887
     0.07948
     0.13253
     0.10070
     0.16436
     0.16083
     0.05826
     0.18558
     0.19266
     0.22095
     0.13607
     0.13607
     0.06887
     0.15729
     0.18912
     0.22802
     0.20327
     0.16083
     0.17497
     0.14668
     0.21034
     0.27753
     0.21388
     0.10424
     0.19619
     0.15729
     0.24571
     0.17851
     0.15375
     0.18912
     0.23156
     0.22095
     0.24924
     0.19619
     0.16790
     0.11485
     0.13607
     0.12900
     0.22095
     0.18205
     0.09717
     0.16436
     0.19619
     0.19619
     0.16083
     0.15375
     0.15375
     0.10778
     0.21388
     0.09717
     0.17144
     0.10424
     0.04765
     0.13253
     0.20680
     0.13607
     0.14314
     0.12900
     0.12900
     0.11485
     0.10070
     0.13607
     0.11485
     0.13961
     0.15022
     0.14668
     0.20680
     0.14314
     0.12900
     0.11131
     0.19973
     0.17497
     0.11131
     0.13961
     0.19266
     0.16790
     0.12900
     0.11131
     0.18558
     0.17144
     0.19266
     0.13253
     0.13961
     0.07595
     0.07241
     0.10424
     0.16436
     0.07595
     0.16436
     0.13607
     0.09009
     0.14668
     0.04412
     0.04412
     0.10778
     0.16436
     0.11485
     0.07948
     0.09009
     0.02997
     0.04765
     0.13961
     0.11131
     0.14668
     0.02997
     0.07241
     0.02997
     0.07948
     0.09363
     0.00168
     0.05826
     0.06887
     0.07241
     0.11839
     0.07241
     0.06887
     0.02643
    -0.02661
     0.07948
     0.07948
     0.07241
     0.02997
    -0.01954
     0.04765
     0.05473
     0.04765
     0.04765
     0.03351
    -0.00540
     0.06180
     0.00875
     0.01229
     0.08302
    -0.00540
    -0.02661
     0.04765
     0.07595
     0.06887
     0.01229
     0.06180
     0.01936
     0.22095
     0.13961
     0.01229
     0.07241
    -0.03015
     0.12192
     0.14314
     0.10778
     0.07595
     0.04765
     0.12192
     0.04765
     0.00168
     0.03351
     0.04412
    -0.00540
     0.00875
    -0.07259
    -0.03015
    -0.00186
     0.05119
    -0.03015
    -0.03015
    -0.04076
    -0.07966
    -0.03015
     0.01229
     0.03351
    -0.01954
     0.01229
     0.00521
     0.09717
     0.01936
    -0.05844
     0.02997
    -0.02308
     0.06180
     0.04058
     0.02997
     0.03351
    -0.01954
     0.01582
     0.01936
     0.11485
     0.01582
     0.06534
    -0.03722
     0.03704
    -0.03015
    -0.00186
    -0.01954
    -0.00540
     0.05119
     0.03351
     0.09363
     0.06534
     0.00521
    -0.03015
    -0.04430
     0.08302
     0.01936
     0.08302
     0.00521
    -0.00540
     0.08656
    -0.01247
     0.06887
    -0.00186
     0.06534
    -0.01954
    -0.02308
     0.02997
     0.05826
     0.03704
    -0.04430
     0.05119
     0.00521
     0.02643
     0.04765
     0.05473
     0.03351
    -0.00540
     0.01229
    -0.02661
     0.02290
     0.06534
     0.05473
     0.03704
     0.01582
     0.07241
    -0.00893
     0.04058
    -0.03015
    -0.00186
    -0.04430
    -0.01954
     0.02643
     0.00875
    -0.09735
    -0.04783
    -0.03369
     0.06887
     0.00521
    -0.02308
    -0.05491
    -0.05491
    -0.11857
    -0.04783
     0.01582
    -0.01601
    -0.05844
    -0.03369
    -0.01954
    -0.07259
     0.01936
    -0.03722
    -0.01954
    -0.03369
    -0.03722
    -0.01601
    -0.01954
    -0.07613
    -0.04076
    -0.07966
     0.11839
     0.05119
     0.02290
    -0.04783
    -0.04076
     0.03704
    -0.04783
     0.01582
    -0.03722
     0.04058
     0.01229
     0.03704
     0.02997
    -0.05844
     0.05119
    -0.04076
    -0.03722
     0.01936
    -0.01601
    -0.03015
     0.04412
    -0.02308
    -0.06198
     0.01229
     0.03351
    -0.03369
     0.02290
    -0.00186
    -0.03015
    -0.03722
     0.01582
    -0.04430
    -0.00893
     0.01582
    -0.00540
    -0.01247
     0.04058
    -0.00893
     0.00168
    -0.03369
    -0.00893
     0.05826
    -0.05491
     0.03704
     0.01229
    -0.01954
     0.03704
     0.05826
     0.03351
     0.07595
     0.02290
    -0.00540
     0.05119
     0.04058
     0.07241
     0.00875
    -0.00186
     0.07595
     0.04412
     0.12192
     0.11131
     0.00521
    -0.02661
     0.01582
     0.01582
     0.10778
     0.08656
     0.01936
     0.01229
     0.07948
     0.02997
    -0.00186
     0.04058
    -0.00540
     0.09009
     0.02290
     0.10778
     0.06534
     0.03351
    -0.00893
    -0.00893
     0.11485
     0.10424
     0.06887
    -0.00540
     0.10070
     0.06887
    -0.02308
     0.01229
     0.02290
     0.09363
    -0.00540
     0.13607
     0.10424
     0.02643
     0.02643
     0.00875
     0.04058
     0.12192
     0.03351
    -0.03015
     0.03351
     0.09363
    -0.00893
    -0.00893
     0.02290
     0.06534
     0.11131
    -0.01247
    -0.00186
    -0.05137
     0.06534
    -0.03722
    -0.03369
    -0.00893
     0.00521
    -0.03015
     0.02997
     0.06887
     0.06180
    -0.05137
    -0.11149
    -0.02661
     0.01229
     0.05473
     0.00168
    -0.01247
     0.02290
     0.03704
     0.01229
     0.04412
     0.02290
    -0.00893
    -0.02661
     0.03351
    -0.00540
    -0.01954
     0.05473
    -0.06905
    -0.02661
     0.05119
     0.06534
     0.01936
    -0.01954
    -0.04430
    -0.01954
     0.01582
    -0.01601
    -0.01601
    -0.00540
    -0.01954
    -0.04430
     0.01936
    -0.03369
    -0.06552
     0.10070
     0.02997
    -0.05137
    -0.04783
    -0.04076
    -0.05491
    -0.03722
    -0.06198
     0.03704
     0.05826
     0.00875
    -0.06552
    -0.01954
    -0.12564
    -0.09027
    -0.03722
    -0.01954
    -0.08320
     0.00168
     0.00521
     0.01582
    -0.11149
    -0.03369
    -0.11857
    -0.01601
    -0.03015
    -0.09027
    -0.08674
    -0.12564
    -0.23881
    -0.19637
    -0.24942
    -0.25296
    -0.22467
    -0.30247
    -0.30601
    -0.41918
    -0.45455
    -0.41564
    -0.59955
    -0.58540
    -0.57126
    -0.40857
    -0.37320
    -0.47577
    -0.51821
    -0.74101
    -0.77992
    -0.85065
    -0.98504
    -0.98150
    -0.65260
    -0.10088
     1.11218
     3.09622
     5.50820
     7.19517
     4.76551
     1.56840
     0.49681
     1.24657
     2.87695
     3.82477
     4.22087
     3.98038
     3.26598
     2.42780
     1.33145
     0.21388
    -0.79053
    -1.46956
    -1.92578
    -2.13798
    -2.15213
    -1.95761
    -1.85859
    -1.60395
    -1.45895
    -1.26797
    -1.05931
    -0.90370
    -0.74101
    -0.56772
    -0.56772
    -0.48991
    -0.38028
    -0.40503
    -0.41918
    -0.33430
    -0.28479
    -0.30247
    -0.32015
    -0.33784
    -0.34491
    -0.34845
    -0.33076
    -0.37320
    -0.35906
    -0.32369
    -0.36967
    -0.30954
    -0.37674
    -0.30247
    -0.31308
    -0.37674
    -0.39442
    -0.32015
    -0.36967
    -0.35906
    -0.31308
    -0.28833
    -0.32015
    -0.29540
    -0.32723
    -0.35906
    -0.30247
    -0.30954
    -0.23881
    -0.36967
    -0.30954
    -0.29186
    -0.26711
    -0.20345
    -0.27064
    -0.25650
    -0.18576
    -0.14686
    -0.16808
    -0.13979
    -0.20345
    -0.15393
    -0.07259
    -0.12210
    -0.07259
    -0.13271
    -0.08674
    -0.10442
    -0.06552
     0.05119
    -0.06198
    -0.11149
    -0.07259
    -0.05137
    -0.10442
     0.02997
    -0.07613
    -0.10796
    -0.06552
    -0.05491
    -0.02661
    -0.06552
    -0.11149
    -0.12564
    -0.18223
    -0.07259
    -0.06905
    -0.19991
    -0.18223
    -0.20345
    -0.16808
    -0.22467
    -0.32369
    -0.41564
    -0.42625
    -0.52174
    -0.44394
    -0.57126
    -0.58540
    -0.63491
    -0.69857
    -0.75516
    -0.76577
    -0.75516
    -0.86479
    -0.88601
    -0.90370
    -1.03455
    -1.06285
    -0.96382
    -1.08407
    -1.14419
    -1.35285
    -1.32456
    -1.40236
    -1.52614
    -1.60749
    -1.64993
    -1.57919
    -1.66761
    -1.58627
    -1.51907
    -1.32456
    -1.04163
    -0.89309
    -0.70918
    -0.30601
    -0.07966
     0.06887
     0.28107
     0.47205
     0.67010
     0.87169
     0.98486
     1.23242
     1.33499
     1.36328
     1.50474
     1.39157
     1.39157
     1.36328
     1.05559
     0.92474
     0.98840
     0.87876
     0.86815
     0.91059
     0.90705
     0.96010
     0.88583
     0.87169
     0.97071
     0.83278
     0.81864
     0.81510
     0.88230
     0.93535
     0.87522
     0.88937
     0.89644
     0.86108
     0.91413
     0.92474
     0.85047
     0.75144
     0.65595
     0.67010
     0.71961
     0.64534
     0.58876
     0.51803
     0.52510
     0.45083
     0.40839
     0.40839
     0.33058
     0.31290
     0.23863
     0.23156
     0.24571
     0.13607
     0.13961
     0.04765
     0.07241
     0.16790
     0.07595
     0.04412
     0.05119
     0.00168
    -0.12564
     0.01936
    -0.04430
    -0.07613
     0.04058
     0.02643
    -0.10442
    -0.05844
    -0.03722
    -0.13625
    -0.04783
    -0.07613
     0.01582
    -0.11149
    -0.04783
    -0.01601
    -0.05137
    -0.07259
     0.00875
    -0.00540
    -0.03369
    -0.03369
    -0.02308
    -0.06552
    -0.04783
    -0.04783
    -0.04076
     0.03351
     0.02290
    -0.05137
    -0.00186
    -0.04076
    -0.01601
    -0.06905
    -0.19637
    -0.01954
     0.04412
    -0.02308
     0.07241
    -0.03369
    -0.08674
    -0.12210
    -0.00893
     0.10070
     0.03704
     0.05826
     0.01936
     0.00521
     0.04412
     0.03704
     0.10070
     0.01936
     0.01936
     0.07948
     0.05119
     0.06180
     0.06180
     0.06887
     0.02643
     0.09717
     0.13607
     0.06534
     0.11131
     0.08656
     0.04412
     0.11839
     0.09363
     0.13253
     0.10070
     0.07948
     0.04765
     0.11131
     0.15375
     0.07241
     0.06534
     0.09009
     0.16436
     0.13607
     0.13961
     0.12192
     0.07241
     0.05473
     0.07241
     0.09363
     0.11485
     0.11839
     0.12546
     0.09717
     0.08656
     0.14314
     0.08656
     0.15375
     0.11131
     0.04412
     0.13253
     0.14314
     0.08656
     0.07948
     0.08656
     0.10424
     0.14668
     0.08656
     0.11131
     0.13607
    -0.08674
    -0.10442
     0.08302
     0.06887
     0.11485
     0.03704
     0.03351
     0.00168
     0.02997
     0.06180
     0.10070
     0.03351
     0.03704
     0.09009
     0.13607
     0.10424
     0.12192
     0.05119
     0.10070
     0.10778
     0.09717
     0.09717
     0.10424
     0.05473
     0.11485
     0.08302
     0.07595
     0.01582
     0.04412
     0.02997
     0.11131
     0.02997
     0.06180
     0.02290
     0.10424
    -0.01954
     0.06887
     0.02290
     0.04412
     0.01936
     0.11485
     0.07241
    -0.03722
     0.01582
     0.06180
     0.05473
     0.08302
     0.04058
     0.11485
    -0.01601
    -0.02308
    -0.03015
     0.07241
     0.04765
     0.05473
     0.11485
     0.05826
     0.01936
    -0.01247
     0.02643
     0.00168
     0.04765
     0.02997
     0.04058
    -0.00893
    -0.00540
    -0.04430
     0.01936
    -0.03369
     0.09009
     0.01229
     0.05473
    -0.01601
     0.00521
     0.04058
    -0.00893
    -0.02308
     0.04765
     0.05119
     0.05826
     0.04412
     0.00521
     0.00168
     0.05473
    -0.00186
     0.07241
     0.02643
     0.05473
    -0.01247
     0.08656
     0.06887
     0.05826
     0.02997
    -0.01601
     0.06534
     0.06887
     0.04765
     0.04058
     0.04412
     0.01582
    -0.03015
     0.05473
     0.11485
    -0.00540
     0.07241
     0.07595
     0.06180
     0.00168
     0.06534
     0.05119
     0.04058
     0.06534
     0.05119
     0.11485
     0.05473
     0.11485
     0.05119
     0.04058
     0.05473
     0.05473
     0.07948
     0.09363
     0.06180
     0.07241
     0.03351
     0.04058
     0.06180
     0.05826
     0.10778
     0.07595
     0.02290
     0.07595
     0.04058
     0.03704
     0.11485
     0.04765
     0.07241
     0.07948
     0.06534
     0.13607
     0.01936
     0.01582
     0.07241
     0.02643
     0.13961
     0.10070
     0.04058
     0.06534
     0.05473
     0.09717
     0.12900
     0.09717
     0.07948
     0.06887
     0.08656
     0.09009
     0.08656
     0.04058
     0.06887
     0.05119
     0.13607
     0.09717
     0.12192
     0.11485
     0.06180
     0.03351
     0.03704
     0.16436
     0.03351
     0.01582
     0.11131
     0.16083
     0.14668
     0.07948
     0.04412
     0.11131
     0.10424
     0.12900
     0.13961
     0.07241
     0.09363
     0.10424
     0.04765
     0.13253
     0.13253
     0.10778
     0.09363
     0.11839
     0.07948
     0.00521
     0.00875
     0.06887
     0.09009
     0.11131
     0.09717
    -0.00540
     0.08656
     0.02997
     0.05119
     0.09717
     0.06180
     0.01582
    -0.03722
     0.10070
     0.07595
     0.07241
     0.02290
    -0.00893
     0.07241
     0.05119
     0.09009
     0.08656
     0.04765
     0.02290
     0.00875
     0.05473
     0.02643
     0.03351
     0.01936
     0.02997
     0.10424
     0.11485
    -0.01601
    -0.05844
    -0.05137
     0.06180
     0.05473
    -0.00540
    -0.03722
    -0.03369
     0.01582
    -0.05137
     0.02290
     0.00521
    -0.04430
    -0.03015
     0.02290
    -0.03015
    -0.03015
    -0.08674
    -0.04076
    -0.06198
    -0.00540
    -0.05844
     0.02643
    -0.08320
    -0.10796
    -0.09381
    -0.02661
    -0.04076
    -0.08674
    -0.02308
    -0.16808
    -0.00893
    -0.05137
    -0.04783
    -0.01954
    -0.05491
    -0.07966
    -0.06905
    -0.01601
    -0.01601
    -0.09735
    -0.09027
    -0.03722
    -0.06552
     0.02997
    -0.03015
    -0.03015
    -0.04783
    -0.04783
    -0.05844
    -0.07966
    -0.07966
     0.07241
    -0.04783
    -0.04783
    -0.00540
    -0.01954
    -0.01954
     0.00168
     0.03351
    -0.05844
     0.00168
     0.03704
     0.00521
     0.01582
    -0.05844
     0.01936
     0.07948
     0.02290
     0.01582
    -0.01954
     0.00875
    -0.01247
    -0.00540
    -0.10088
     0.04058
    -0.01954
    -0.03015
    -0.04783
     0.03351
     0.01582
    -0.04076
    -0.08320
    -0.10796
    -0.04076
    -0.06198
    -0.01601
    -0.03369
    -0.05844
    -0.05844
    -0.09381
    -0.03369
     0.04765
    -0.07613
    -0.02661
    -0.09027
     0.01936
    -0.05137
    -0.05137
    -0.03015
    -0.06552
    -0.03015
     0.04412
     0.05119
     0.01936
     0.04058
    -0.12210
     0.01229
     0.07948
     0.01936
     0.04058
    -0.03369
     0.04765
    -0.01954
     0.02997
     0.06180
     0.01229
     0.07241
     0.05119
     0.01936
     0.00521
     0.04058
    -0.10088
     0.03704
     0.01936
     0.02997
     0.05826
     0.06180
    -0.00186
     0.00875
    -0.05137
    -0.01601
    -0.00540
     0.02290
     0.00521
    -0.00893
    -0.04430
     0.00875
    -0.05137
    -0.00540
     0.07241
     0.04765
    -0.04430
    -0.11857
    -0.07613
    -0.07613
    -0.05844
    -0.00186
    -0.06905
    -0.06198
    -0.09381
    -0.09735
    -0.04076
    -0.06552
    -0.16454
    -0.22113
    -0.14686
    -0.11857
    -0.09027
    -0.07613
    -0.18223
    -0.16808
    -0.13271
    -0.15393
    -0.12210
    -0.12210
    -0.07966
    -0.07966
    -0.15747
    -0.08674
    -0.07259
    -0.17162
    -0.17162
    -0.02308
    -0.08674
    -0.05844
    -0.04076
    -0.07966
    -0.09735
    -0.14332
    -0.10442
    -0.04783
    -0.05844
    -0.05491
    -0.03015
    -0.02308
     0.00168
    -0.06552
    -0.03722
    -0.02661
    -0.03015
     0.03351
     0.04058
     0.05473
     0.05119
     0.02643
    -0.00186
     0.10424
     0.10070
     0.18912
     0.05473
     0.07948
     0.12192
     0.09363
     0.10778
     0.13961
     0.13253
     0.13961
     0.12900
     0.15729
     0.14668
     0.15022
     0.10778
     0.16083
     0.20327
     0.19266
     0.15375
     0.17497
     0.19266
     0.18912
     0.24217
     0.29168
     0.29522
     0.26339
     0.24217
     0.29522
     0.31290
     0.33058
     0.30936
     0.31290
     0.31997
     0.34473
     0.42961
     0.29522
     0.29168
     0.34473
     0.24924
     0.27753
     0.31290
     0.28814
     0.19266
     0.25985
     0.30583
     0.27753
     0.19266
     0.21741
     0.19973
     0.20327
     0.25278
     0.20680
     0.17851
     0.15375
     0.25985
     0.18205
     0.25632
     0.24924
     0.29875
     0.12900
     0.18912
     0.20327
     0.17851
     0.17144
     0.13607
     0.21388
     0.19973
     0.17497
     0.11839
     0.13607
     0.16083
     0.03704
     0.15022
     0.16436
     0.06534
     0.06887
     0.10070
     0.06887
     0.09363
     0.09009
     0.07241
     0.10424
     0.08302
     0.11485
     0.02290
     0.06180
     0.11839
     0.05473
     0.08656
     0.06180
     0.10070
     0.04058
     0.16083
     0.09363
     0.12546
     0.05473
     0.02997
     0.11839
     0.08302
     0.13961
     0.06534
     0.05473
     0.04765
     0.09009
     0.15375
     0.10778
     0.14314
     0.02643
     0.12900
     0.06887
     0.09009
     0.04412
     0.02290
     0.10424
     0.12192
     0.10070
     0.13961
     0.09009
     0.02997
     0.09717
     0.01936
     0.09717
     0.09363
     0.12546
     0.12546
     0.10778
     0.11839
     0.06180
     0.12546
     0.09363
     0.04058
     0.07595
     0.08656
     0.07948
     0.07595
     0.07595
    -0.00186
     0.10778
     0.14668
     0.04412
     0.05473
     0.01229
     0.09717
     0.01582
     0.07595
     0.06534
     0.05473
     0.06534
     0.01582
     0.03351
     0.04058
     0.11485
     0.06534
     0.00168
    -0.00540
     0.05119
     0.03704
     0.04058
     0.07595
    -0.01954
     0.00875
     0.02290
     0.06534
     0.06180
     0.00521
    -0.01247
    -0.05491
     0.02997
    -0.02661
     0.03704
     0.03351
    -0.00893
    -0.06905
     0.01936
     0.04412
     0.05119
    -0.00540
    -0.07613
    -0.09381
     0.02643
     0.03351
     0.10778
    -0.04783
    -0.03722
    -0.00893
    -0.01601
     0.12192
     0.04412
     0.02290
    -0.01247
    -0.00540
     0.03704
     0.03351
     0.00521
    -0.01601
    -0.01601
     0.05119
     0.09363
     0.02643
     0.03704
     0.15375
     0.30936
    -0.00540
    -0.00893
    -0.03015
     0.01582
     0.04412
     0.07595
     0.11131
     0.06887
     0.05473
     0.07948
     0.00168
    -0.07966
    -0.03015
     0.00168
    -0.08674
    -0.00540
    -0.10796
     0.01229
     0.00168
    -0.02308
     0.00168
     0.01582
    -0.00186
    -0.01601
    -0.07966
    -0.00186
     0.02290
    -0.01247
     0.06887
    -0.02661
     0.01582
     0.05826
    -0.00540
     0.03704
    -0.01601
     0.00521
     0.02290
     0.07241
     0.07595
     0.04412
    -0.00540
     0.01582
     0.10424
     0.04412
     0.04058
    -0.01601
     0.02997
    -0.01247
    -0.07613
     0.09717
     0.03351
    -0.03722
    -0.04783
     0.02997
     0.05826
    -0.00186
    -0.02308
    -0.03369
    -0.04076
     0.00168
     0.07595
    -0.00540
    -0.04076
    -0.00540
    -0.03722
     0.02643
     0.05826
    -0.00540
     0.00875
    -0.03722
     0.01582
     0.00168
    -0.03369
     0.00521
    -0.05491
     0.01582
    -0.02308
     0.04058
     0.00168
     0.00168
    -0.06198
    -0.04783
     0.01582
     0.01936
    -0.04430
    -0.03369
    -0.00540
     0.02290
     0.00168
    -0.01247
    -0.00893
     0.02997
    -0.00186
     0.01582
    -0.05137
     0.05473
     0.02997
    -0.07966
    -0.01247
     0.05826
     0.05119
     0.01936
    -0.00893
     0.02997
    -0.02308
    -0.05137
     0.00168
     0.01229
     0.02643
     0.01936
     0.02997
    -0.02661
     0.01229
    -0.05844
     0.07595
    -0.00540
     0.01582
     0.01582
    -0.01247
     0.06534
     0.01936
     0.01936
    -0.04783
     0.05473
     0.05826
     0.01229
     0.04765
    -0.07613
     0.07948
    -0.06905
    -0.01954
     0.05826
     0.03704
    -0.03015
    -0.01247
     0.04412
    -0.04076
    -0.01954
     0.02290
    -0.02308
    -0.03369
     0.01582
     0.02997
     0.01229
    -0.02661
    -0.00186
    -0.03015
     0.02290
     0.02643
     0.01936
     0.01229
     0.00521
    -0.00893
    -0.02661
    -0.04783
    -0.01247
     0.00168
     0.06180
    -0.01247
     0.01936
     0.01229
    -0.00540
    -0.00893
    -0.02308
     0.05119
    -0.05844
    -0.00186
     0.05119
     0.01582
     0.00168
    -0.06198
     0.01936
     0.09717
     0.02997
    -0.00186
    -0.03369
    -0.04783
     0.02643
    -0.03015
     0.00875
    -0.01601
     0.03351
     0.02643
     0.01229
    -0.06198
     0.00168
    -0.05137
    -0.01954
    -0.02661
     0.00521
    -0.00186
     0.05119
    -0.00893
     0.01229
    -0.05137
    -0.03722
     0.07948
     0.00521
    -0.06905
    -0.01601
     0.01936
     0.01582
    -0.00540
    -0.03369
     0.00521
     0.02997
     0.00875
     0.01229
     0.00875
     0.03351
    -0.00893
    -0.03369
     0.02643
     0.04058
    -0.03369
     0.00521
     0.00168
     0.04412
     0.09363
     0.02643
    -0.06552
     0.02643
     0.02997
     0.03704
     0.03351
    -0.05844
     0.05473
    -0.03015
     0.05473
     0.09717
     0.04412
    -0.02308
     0.04765
     0.03704
    -0.00540
    -0.00186
    -0.01601
     0.06534
     0.04058
     0.03704
     0.00875
     0.05119
     0.05119
    -0.01601
    -0.05844
     0.07948
     0.05119
     0.02290
     0.01936
     0.04412
     0.01582
     0.07241
     0.01229
     0.05473
     0.04412
     0.07595
     0.05473
    -0.01601
     0.03351
     0.02997
    -0.00540
     0.03351
     0.06534
     0.02643
     0.02290
     0.02997
     0.01582
    -0.00893
     0.07595
     0.02643
     0.02290
     0.07241
     0.01582
     0.06180
    -0.01247
    -0.04430
    -0.04783
     0.02290
    -0.04430
    -0.02661
    -0.09027
    -0.12918
    -0.14686
    -0.21759
    -0.22113
    -0.28833
    -0.29540
    -0.26003
    -0.31662
    -0.40503
    -0.43686
    -0.40503
    -0.59955
    -0.61016
    -0.53235
    -0.41564
    -0.32723
    -0.45808
    -0.59955
    -0.61016
    -0.75870
    -0.67735
    -0.82236
    -0.78699
    -0.45455
     0.05119
     1.11571
     2.67183
     4.63466
     6.08114
     4.67002
     2.18731
     1.08389
     1.35267
     2.54097
     3.35086
     3.76111
     3.67623
     3.09622
     2.24743
     1.32438
     0.33058
    -0.57833
    -1.18663
    -1.77724
    -2.05664
    -2.03188
    -1.90456
    -1.82322
    -1.59334
    -1.46602
    -1.33163
    -1.06285
    -0.94967
    -0.80467
    -0.60662
    -0.55004
    -0.52882
    -0.40150
    -0.47930
    -0.40857
    -0.38028
    -0.32723
    -0.34491
    -0.25650
    -0.37674
    -0.30954
    -0.35198
    -0.34491
    -0.36613
    -0.32369
    -0.34845
    -0.36613
    -0.31308
    -0.39089
    -0.36613
    -0.38028
    -0.32723
    -0.26711
    -0.23528
    -0.28125
    -0.29186
    -0.24942
    -0.18576
    -0.20698
    -0.25296
    -0.23174
    -0.18930
    -0.16101
    -0.10442
    -0.13979
    -0.23174
    -0.15040
    -0.26357
    -0.19991
    -0.12564
    -0.20345
    -0.15393
    -0.16454
    -0.12564
    -0.16101
    -0.13625
    -0.19991
    -0.14332
    -0.11857
    -0.13625
    -0.05137
    -0.08320
    -0.17515
    -0.03722
    -0.13625
    -0.06905
    -0.03722
    -0.07966
    -0.08674
    -0.06905
    -0.04783
    -0.07613
    -0.04783
    -0.07613
    -0.08320
     0.02643
    -0.05491
    -0.09381
    -0.06552
    -0.05491
    -0.07966
    -0.01601
    -0.03015
    -0.04783
    -0.07613
    -0.04076
    -0.12918
    -0.21406
    -0.20698
    -0.29894
    -0.34491
    -0.40503
    -0.41918
    -0.48638
    -0.64906
    -0.62430
    -0.73748
    -0.78699
    -0.81528
    -0.89662
    -0.99211
    -0.99919
    -1.04163
    -1.17602
    -1.18663
    -1.17955
    -1.22907
    -1.19724
    -1.46248
    -1.47663
    -1.51907
    -1.59688
    -1.62871
    -1.68883
    -1.56858
    -1.64285
    -1.68529
    -1.63224
    -1.45895
    -1.16187
    -1.00626
    -0.65967
    -0.40857
    -0.21759
    -0.01601
     0.16083
     0.42961
     0.71608
     0.80803
     1.02730
     1.17584
     1.39864
     1.46230
     1.49060
     1.49413
     1.46938
     1.40572
     1.20413
     0.98486
     0.89291
     0.91059
     0.82218
     0.75852
     0.79742
     0.79035
     0.71254
     0.73376
     0.75144
     0.63827
     0.72315
     0.75144
     0.82218
     0.79035
     0.80803
     0.87169
     0.94596
     0.93181
     0.98486
     0.87876
     0.86815
     0.84339
     0.83278
     0.77266
     0.77974
     0.69486
     0.61705
     0.58168
     0.58522
     0.45083
     0.40485
     0.36241
     0.33766
     0.37656
     0.33412
     0.26339
     0.11131
     0.18558
     0.18912
     0.10424
     0.13607
     0.11485
     0.09009
     0.12192
     0.08302
     0.04765
     0.01229
     0.02997
    -0.01954
     0.02997
    -0.03722
     0.04058
    -0.06905
    -0.06198
    -0.01954
    -0.00540
    -0.03015
     0.04765
    -0.04430
    -0.07259
    -0.02661
    -0.01954
    -0.05137
    -0.06905
    -0.08674
    -0.05844
    -0.02661
    -0.02661
    -0.01601
    -0.05844
    -0.01601
    -0.10442
    -0.04076
     0.00875
    -0.02661
    -0.03722
    -0.07259
     0.01936
    -0.03369
    -0.04430
    -0.01601
    -0.01247
    -0.00540
     0.01582
     0.02290
     0.02643
     0.00168
    -0.03369
    -0.02661
     0.02290
     0.02643
    -0.04076
     0.09009
     0.04412
     0.01229
     0.03351
    -0.00893
    -0.00893
    -0.00186
     0.05473
     0.03351
    -0.01247
    -0.00893
    -0.00186
    -0.06552
    -0.02308
     0.03351
     0.00875
    -0.06552
     0.03704
    -0.06198
    -0.04783
    -0.00893
    -0.05137
    -0.01601
     0.03704
     0.00875
    -0.01601
    -0.03369
     0.01582
    -0.04783
    -0.04076
     0.02997
    -0.04076
     0.02643
    -0.03369
     0.03351
     0.00521
    -0.06905
    -0.00893
     0.02290
    -0.00186
    -0.01247
    -0.00893
    -0.00186
     0.02643
    -0.04430
     0.02643
     0.02290
     0.00521
    -0.01954
     0.04058
     0.01229
    -0.03015
     0.02997
    -0.01247
    -0.01247
     0.01229
     0.04412
    -0.00186
     0.01582
     0.05119
    -0.00893
    -0.04076
     0.04058
     0.04412
    -0.06905
     0.03351
     0.01582
     0.04412
    -0.00540
     0.00521
    -0.03369
     0.00875
     0.05473
     0.05826
     0.00521
    -0.00540
    -0.00893
    -0.03015
     0.02290
     0.05473
    -0.00540
     0.03351
     0.01936
     0.04058
    -0.03722
     0.00168
    -0.05137
     0.01936
     0.02290
     0.05826
     0.00168
     0.02290
     0.06534
    -0.03015
    -0.04783
     0.07948
    -0.00540
    -0.01954
    -0.00186
    -0.00540
     0.03351
    -0.00540
     0.00875
     0.00521
     0.02997
     0.00521
     0.00875
     0.04412
    -0.04076
    -0.02308
    -0.05844
     0.09009
    -0.01247
    -0.00540
     0.00168
    -0.01601
     0.01582
    -0.02308
     0.02290
     0.01582
     0.01229
     0.00875
     0.01582
     0.07595
    -0.00540
     0.04412
    -0.09381
     0.08656
     0.05826
     0.01229
     0.04412
     0.06887
     0.01582
    -0.02308
    -0.00540
    -0.00186
     0.03704
     0.00875
     0.09009
     0.05826
     0.01936
     0.03351
     0.00521
     0.02290
     0.09009
     0.00168
     0.01582
     0.00521
     0.03704
     0.00521
    -0.03015
     0.05826
     0.05473
     0.03351
    -0.01247
     0.01936
     0.04765
     0.01936
    -0.01247
     0.00168
    -0.00893
     0.07241
     0.04765
     0.02643
     0.04412
    -0.04430
    -0.00893
    -0.00540
     0.03351
    -0.00893
     0.01229
     0.04058
    -0.01954
    -0.01954
    -0.01247
     0.05119
     0.03704
     0.02643
    -0.01601
     0.02643
     0.04412
     0.01936
     0.04412
     0.01582
    -0.01954
     0.04765
     0.06534
     0.03704
     0.01936
    -0.00540
     0.06534
     0.01229
     0.05119
     0.05119
     0.05119
     0.02290
     0.01229
     0.06180
     0.07595
     0.02997
     0.01582
     0.07948
     0.02643
     0.08656
     0.03351
     0.10778
     0.00875
     0.01229
     0.02997
     0.06180
     0.07241
     0.01582
     0.04058
     0.07595
     0.02997
     0.07241
     0.04765
     0.05119
     0.08302
     0.11485
     0.09717
     0.11131
     0.10424
     0.01936
     0.02997
     0.13253
     0.11485
     0.10778
     0.06534
     0.13607
     0.06887
     0.04765
     0.13607
     0.12192
     0.09363
     0.09363
     0.07948
     0.10424
     0.08302
     0.12192
     0.05473
     0.08302
     0.17851
     0.07948
     0.12192
     0.14314
     0.06887
     0.13961
     0.07948
     0.06887
     0.09009
     0.09717
     0.08656
     0.12192
     0.04412
     0.06534
    -0.01247
     0.01582
     0.09363
     0.08302
     0.05119
     0.05826
     0.01936
     0.01582
     0.00875
     0.06180
     0.01936
     0.04765
     0.04058
     0.08656
     0.00521
     0.05826
    -0.01601
     0.02290
     0.06534
     0.01582
     0.05826
     0.05473
    -0.01247
     0.01229
    -0.01954
     0.05473
     0.00168
     0.04765
     0.01582
     0.00875
     0.01936
    -0.03369
    -0.02308
    -0.04783
     0.05826
    -0.03015
     0.00168
    -0.01247
     0.00521
    -0.06905
    -0.12210
    -0.02308
     0.00875
    -0.07259
     0.01582
    -0.06198
    -0.04430
    -0.07966
    -0.07613
    -0.11503
    -0.08674
    -0.07613
    -0.09381
    -0.07613
    -0.04783
    -0.07613
    -0.11149
    -0.11503
    -0.08320
    -0.04430
    -0.05844
    -0.01954
    -0.08674
    -0.09027
    -0.09735
    -0.10442
    -0.01247
    -0.02308
    -0.01954
    -0.05137
    -0.02661
    -0.00186
    -0.04430
    -0.10796
    -0.06905
    -0.07966
     0.04412
    -0.08320
    -0.04076
    -0.04783
    -0.09027
    -0.07613
    -0.05491
    -0.00893
    -0.07613
     0.00168
    -0.09735
    -0.04076
    -0.04076
    -0.07613
    -0.04076
    -0.08320
    -0.02661
    -0.06905
     0.02643
    -0.06552
     0.02997
     0.04058
    -0.03722
     0.02997
    -0.05137
    -0.00893
    -0.06198
     0.07595
     0.03704
    -0.01247
    -0.00540
     0.03351
     0.07241
     0.03351
    -0.04430
    -0.04430
    -0.01954
    -0.08320
     0.11485
     0.20327
     0.05119
    -0.07966
    -0.05491
    -0.09027
     0.02290
     0.04058
     0.00875
    -0.00893
    -0.05844
     0.04412
    -0.05137
    -0.00540
    -0.02661
    -0.04783
    -0.12210
    -0.02308
    -0.01954
    -0.10442
    -0.03722
     0.00875
    -0.01247
    -0.06905
    -0.05844
    -0.01954
    -0.00186
     0.05826
     0.02997
    -0.05844
    -0.03015
     0.01229
    -0.01954
    -0.00186
     0.13253
     0.01582
     0.05826
     0.08656
     0.05119
     0.01582
     0.06534
     0.06534
    -0.00893
     0.08656
     0.14668
     0.06534
     0.09363
     0.02997
     0.02997
    -0.03722
     0.01582
     0.06887
    -0.00893
     0.01229
    -0.01247
     0.00875
     0.02997
    -0.03015
    -0.10796
    -0.15747
    -0.07259
    -0.06905
    -0.12210
    -0.06905
    -0.07259
    -0.23174
    -0.14686
    -0.17162
    -0.19637
    -0.25296
    -0.15040
    -0.17515
    -0.18930
    -0.21052
    -0.27064
    -0.15393
    -0.15747
    -0.19637
    -0.19637
    -0.17162
    -0.17869
    -0.15393
    -0.10088
    -0.05844
    -0.11503
    -0.07613
    -0.07259
     0.00875
    -0.05137
    -0.04430
    -0.05137
    -0.06552
     0.01936
     0.04765
     0.06887
     0.07241
     0.00168
     0.06887
    -0.01601
     0.10424
     0.07241
     0.01582
     0.09717
     0.04765
     0.06887
    -0.01954
     0.07948
     0.05826
     0.09717
     0.14668
     0.13961
     0.10778
     0.09009
     0.11131
     0.10778
     0.19973
     0.17144
     0.19973
     0.24571
     0.23863
     0.30936
     0.22095
     0.22449
     0.26339
     0.27400
     0.33058
     0.29168
     0.26692
     0.22095
     0.20680
     0.23510
     0.21388
     0.31290
     0.21388
     0.17497
     0.13961
     0.20327
     0.16790
     0.07948
     0.09363
     0.17851
     0.17851
     0.16436
     0.12900
     0.11839
     0.12546
     0.08302
     0.16436
     0.17497
     0.15729
     0.13253
     0.07241
     0.18205
     0.15375
     0.16436
     0.13961
     0.16083
     0.19266
     0.16436
     0.10070
     0.15729
     0.11485
     0.16790
     0.08302
     0.22449
     0.15729
     0.13253
     0.13607
     0.13607
     0.14668
     0.14668
     0.01582
     0.11485
     0.06534
     0.10778
     0.09009
     0.08302
     0.04765
     0.09363
    -0.01247
     0.01582
    -0.00540
    -0.15747
    -0.10088
     0.05473
     0.06180
    -0.00186
    -0.06905
    -0.14332
    -0.12918
    -0.05137
    -0.00540
    -0.01601
    -0.08320
    -0.07259
    -0.04076
     0.04765
     0.04765
    -0.04076
     0.02290
     0.01582
     0.08656
     0.02997
     0.00875
     0.00168
     0.02643
     0.11485
     0.05473
     0.04058
     0.01582
     0.02290
     0.00875
     0.01229
     0.04765
     0.04058
     0.00875
     0.09363
     0.06180
     0.01229
    -0.01954
    -0.01601
    -0.01247
     0.01582
    -0.01601
     0.02290
     0.03351
     0.02643
    -0.01247
    -0.04783
     0.02997
     0.01229
    -0.03015
     0.02643
    -0.03015
     0.02643
     0.01936
     0.01936
     0.04765
     0.02290
     0.03704
     0.00875
     0.01229
    -0.02661
     0.02997
    -0.00186
     0.03351
     0.09009
     0.04765
     0.01229
     0.00875
     0.00521
     0.02643
     0.01229
     0.02997
     0.04058
     0.02997
     0.07948
    -0.07259
     0.03351
     0.00168
     0.01229
     0.02643
     0.07595
     0.04765
     0.02290
    -0.03369
     0.06887
     0.03704
     0.06180
    -0.01601
     0.06534
     0.02290
     0.08656
     0.10070
     0.06534
     0.02997
     0.06887
    -0.01601
     0.10778
     0.06180
     0.05473
     0.05826
     0.02997
     0.09009
     0.04765
     0.05119
    -0.04783
     0.02290
     0.07595
     0.05826
     0.05473
    -0.02308
    -0.00893
    -0.05137
     0.01582
     0.08302
     0.03704
     0.04412
     0.00521
     0.01936
    -0.00186
    -0.04430
     0.01936
     0.00875
     0.07241
     0.05473
     0.01582
     0.01936
     0.00875
    -0.01247
    -0.01601
     0.04765
     0.05119
    -0.02661
    -0.09381
    -0.10088
    -0.00893
     0.01582
    -0.03369
    -0.03722
     0.05119
    -0.04076
    -0.04783
    -0.04076
    -0.00186
    -0.00540
    -0.01247
    -0.02308
     0.03704
     0.00875
     0.07595
     0.04412
     0.01229
     0.03704
     0.04765
     0.01936
     0.03351
     0.02643
     0.01229
    -0.01954
     0.00875
     0.04412
    -0.00540
     0.02997
     0.05473
     0.02290
    -0.00540
     0.04058
    -0.00186
     0.00168
    -0.02308
     0.05826
     0.01582
     0.02290
     0.06887
     0.08302
    -0.00186
     0.04058
    -0.01954
    -0.02308
     0.11131
     0.00875
     0.00521
     0.00521
     0.06887
     0.03704
    -0.02308
    -0.04783
     0.04765
     0.05826
     0.07595
     0.00875
     0.01229
     0.01229
     0.00521
    -0.01247
     0.06887
     0.04058
     0.00521
     0.02643
     0.04765
     0.06180
    -0.03369
     0.06180
     0.06887
     0.04058
     0.06180
     0.02997
     0.05119
     0.11485
    -0.00186
    -0.01601
     0.04058
     0.02997
     0.04058
     0.06180
     0.02290
     0.08302
    -0.02308
    -0.00893
     0.04765
     0.05473
     0.07595
     0.06887
    -0.01954
     0.06887
     0.01229
     0.00521
     0.00168
     0.05119
     0.04412
     0.07241
    -0.01247
     0.09009
     0.02643
     0.00875
    -0.00540
     0.07595
     0.03704
    -0.00186
     0.02997
     0.02997
     0.04765
    -0.01247
     0.06180
     0.05473
     0.07241
     0.01229
    -0.00186
     0.11485
    -0.00893
    -0.02308
     0.02643
     0.03351
     0.03704
     0.06180
     0.01229
     0.02997
     0.07241
    -0.00186
     0.03704
     0.00875
     0.06887
    -0.00186
     0.07948
     0.01936
     0.07241
    -0.05491
     0.06534
     0.03351
     0.07241
     0.05473
     0.01582
     0.01936
     0.07595
    -0.02308
     0.04058
     0.05473
     0.05826
     0.01582
     0.09009
     0.04058
     0.10424
    -0.01601
    -0.01954
     0.04058
     0.11131
     0.12192
     0.01229
     0.02997
     0.02997
     0.04412
     0.01229
     0.04058
     0.05473
     0.05826
     0.02290
     0.04058
     0.07595
    -0.01247
     0.00875
     0.06180
     0.04058
     0.02997
     0.05473
     0.05473
     0.05826
     0.02643
     0.00168
     0.00875
     0.06180
     0.01936
     0.05119
     0.05826
     0.01582
     0.03704
     0.01229
    -0.00893
    -0.00186
     0.08302
     0.05826
     0.06534
     0.07595
     0.00875
     0.03351
    -0.03722
     0.12192
     0.06887
     0.07595
     0.07241
     0.03704
     0.04412
     0.05473
     0.00875
     0.06887
     0.05473
     0.03704
     0.06180
     0.00875
     0.01229
     0.04412
    -0.04783
     0.05119
     0.03351
     0.03704
    -0.05491
     0.10070
    -0.04430
    -0.02308
    -0.00186
     0.02643
     0.01936
     0.74791
     0.06534
     0.31290
    -0.31662
     0.11131
     0.01936
     0.20327
     0.19973
     0.21741
     0.09717
     0.12192
     0.05119
     0.04412
    -0.03015
    -0.04430
    -0.04076
     0.00521
    -0.10088
    -0.08674
    -0.08320
    -0.05491
    -0.06552
    -0.04430
    -0.00893
    -0.06198
    -0.04430
    -0.03722
     0.01229
    -0.00186
    -0.06905
    -0.03015
    -0.00893
     0.06180
     0.04412
     0.00168
    -0.06552
    -0.01954
    -0.07259
    -0.07259
    -0.01247
    -0.05491
    -0.12918
    -0.16101
    -0.15393
    -0.20698
    -0.34845
    -0.37320
    -0.37674
    -0.41211
    -0.48638
    -0.51821
    -0.55711
    -0.65260
    -0.77284
    -0.85772
    -0.97443
    -1.03102
    -0.93553
    -0.65260
    -0.82943
    -0.99211
    -1.20077
    -1.27858
    -0.94260
    -0.60308
    -0.05137
     1.57901
     3.51708
     6.07053
     7.37200
     7.37200
     6.99359
     2.13780
     2.58341
     4.34112
     5.81943
     6.45248
     6.34992
     5.80174
     4.51795
     2.66829
     1.13340
    -0.62077
    -2.01773
    -3.11409
    -3.76129
    -4.13264
    -4.20337
    -3.98410
    -3.67288
    -3.30153
    -2.86652
    -2.55884
    -2.18749
    -1.93286
    -1.65700
    -1.38468
    -1.05224
    -1.00272
    -0.89662
    -0.92845
    -0.80114
    -0.76577
    -0.72687
    -0.60662
    -0.55711
    -0.58187
    -0.62430
    -0.57479
    -0.53589
    -0.80114
    -0.69150
    -0.55004
    -0.46516
    -0.44394
    -0.46516
    -0.50760
    -0.54296
    -0.53589
    -0.49345
    -0.39796
    -0.36613
    -0.35906
    -0.33076
    -0.29186
    -0.18576
    -0.19637
    -0.21759
    -0.21406
    -0.20345
    -0.14686
    -0.16454
    -0.17162
    -0.23528
    -0.21406
    -0.22820
    -0.26357
    -0.18930
    -0.23881
    -0.26003
    -0.30247
    -0.23174
    -0.29894
    -0.38735
    -0.28125
    -0.37320
    -0.31308
    -0.28479
    -0.25296
    -0.29894
    -0.32723
    -0.28479
    -0.35906
    -0.20698
    -0.22113
    -0.29186
    -0.28125
    -0.16454
    -0.18930
    -0.18223
    -0.15747
    -0.19284
    -0.09381
    -0.06905
    -0.08674
    -0.11149
    -0.09735
    -0.08674
    -0.10088
     0.02290
     0.01229
    -0.11857
    -0.06905
    -0.08320
    -0.01954
    -0.20345
     0.31290
    -0.85772
     0.22095
    -0.70211
    -0.15393
    -0.52882
    -0.27772
    -0.43333
    -0.52882
    -0.51821
    -0.53589
    -0.71272
    -0.74455
    -0.81528
    -0.78699
    -0.90723
    -0.94614
    -0.96736
    -1.06992
    -1.07699
    -1.24675
    -1.35639
    -1.48724
    -1.56151
    -1.60395
    -1.74895
    -1.57919
    -1.72066
    -1.73834
    -1.71005
    -1.48017
    -1.27504
    -1.15833
    -0.84711
    -0.69504
    -0.52528
    -0.46869
    -0.18223
     0.07948
     0.23863
     0.45083
     0.52156
     0.79742
     0.91413
     0.87876
     1.01315
     1.03791
     1.15462
     1.09450
     0.98132
     0.85754
     0.89644
     1.02023
     0.95303
     1.02023
     1.02376
     1.01669
     0.99193
     1.07328
     1.05559
     1.05913
     0.87876
     0.98840
     0.97425
     1.01315
     1.02376
     0.98132
     0.93535
     0.93181
     0.96010
     0.88230
     0.84693
     0.82571
     0.75144
     0.75498
     0.71254
     0.75852
     0.60998
     0.60290
     0.52156
     0.44376
     0.36595
     0.33058
     0.30229
     0.30583
     0.28461
     0.17851
     0.07241
     0.06887
     0.12192
     0.01229
     0.00521
     0.03704
     0.04058
     0.07948
     0.03704
     0.01936
     0.06180
    -0.01954
     0.07241
     0.04058
     0.02643
     0.02643
    -0.08674
     0.05473
    -0.00893
    -0.07966
     0.01582
    -0.01247
    -0.05844
    -0.13625
    -0.06552
    -0.02308
    -0.10796
    -0.18576
    -0.23174
    -0.19991
    -0.16454
    -0.17162
    -0.20345
    -0.21759
    -0.18576
    -0.21406
    -0.23528
    -0.22113
    -0.20698
    -0.22820
    -0.19991
    -0.17869
    -0.18576
    -0.14332
    -0.10796
    -0.11857
    -0.06198
    -0.02308
    -0.03015
     0.04765
     0.00875
     0.04412
     0.01936
     0.13253
     0.16436
     0.15022
     0.17144
     0.13607
     0.18205
     0.26692
     0.14668
     0.16083
     0.19266
     0.18558
     0.22449
     0.22095
     0.17144
     0.22449
     0.13961
     0.21034
     0.24571
     0.17144
     0.16790
     0.17851
     0.31290
     0.24924
     0.12900
     0.23510
     0.25985
     0.24924
     0.23863
     0.22449
     0.27400
     0.21388
     0.17497
     0.21034
     0.22449
     0.29875
     0.08656
     0.35534
    -0.56065
     0.80096
    -0.45455
     0.35534
    -0.10088
     0.12900
    -0.01954
     0.05119
     0.00875
     0.01229
    -0.05491
     0.00875
     0.04058
     0.01936
     0.05119
     0.03351
     0.11485
     0.10778
     0.02290
     0.00875
     0.06180
     0.07595
     0.07241
     0.11485
    -0.00893
     0.05826
     0.04412
     0.06180
     0.05473
     0.01582
    -0.03722
     0.05826
     0.02290
    -0.00540
     0.03351
     0.00168
     0.02290
     0.01229
     0.05473
     0.02290
     0.02643
     0.00521
     0.05119
    -0.04430
     0.07948
     0.16083
     0.08656
     0.10778
     0.07595
     0.06534
     0.04765
     0.05826
     0.13253
     0.10070
    -0.00186
     0.12900
     0.05473
     0.10778
     0.04058
     0.00875
     0.04058
     0.12192
     0.01936
     0.01229
     0.02290
     0.09363
     0.02290
    -0.06905
     0.01936
     0.05826
     0.07595
     0.07241
     0.02290
     0.01936
    -0.00893
    -0.01601
     0.04765
     0.07241
     0.06887
     0.01582
     0.07948
     0.07948
     0.06887
     0.14668
     0.05119
     0.08656
     0.09717
     0.07948
     0.01582
    -0.02661
    -0.13625
    -0.03015
    -0.01247
    -0.02661
    -0.00893
    -0.11503
    -0.22467
    -0.30247
    -0.29894
    -0.30247
    -0.47930
    -0.42979
    -0.52882
    -0.61016
    -0.69504
    -0.65967
    -0.74455
    -0.75870
    -0.91784
    -0.86126
    -0.94260
    -1.08407
    -1.07699
    -1.17955
    -1.21138
    -1.14065
    -0.98150
    -0.68089
    -0.50052
    -0.34845
    -0.34137
    -0.06905
     0.28814
     0.91059
     1.55426
     2.22622
     2.92647
     3.29781
     4.05819
     5.15454
     5.60369
     5.18637
     5.28540
     5.62138
     4.56039
     3.61611
     3.58074
     3.61257
     3.40391
     2.87695
     1.82304
     0.87876
     0.01582
    -0.73040
    -1.34931
    -2.02127
    -2.56945
    -2.77811
    -2.88774
    -2.74274
    -2.63311
    -2.58006
    -2.29005
    -2.27591
    -2.07432
    -1.84444
    -1.67468
    -1.55797
    -1.40944
    -1.31041
    -1.28919
    -1.19016
    -1.07699
    -0.91077
    -0.87187
    -0.78699
    -0.78345
    -0.65613
    -0.59247
    -0.50052
    -0.40857
    -0.38028
    -0.32723
    -0.25296
    -0.26357
    -0.33784
    -0.82943
     0.31997
    -0.52882
     0.05826
    -0.29186
    -0.18576
    -0.28833
    -0.19991
    -0.17162
    -0.12918
    -0.16101
    -0.13979
    -0.09735
    -0.12210
    -0.06198
    -0.00540
     0.05119
    -0.05137
     0.00875
     0.02643
    -0.05844
     0.06534
     0.00521
    -0.02661
     0.04058
     0.04058
     0.09009
     0.02643
    -0.01954
    -0.03369
     0.00875
    -0.01247
     0.02643
     0.01229
     0.04765
     0.06887
     0.01582
    -0.00893
    -0.05137
     0.00875
     0.04058
     0.03704
     0.05119
     0.00521
     0.01936
     0.00875
     0.02290
    -0.01247
     0.04058
     0.04412
     0.05473
     0.02643
     0.08302
     0.01229
     0.04058
    -0.02661
     0.00521
     0.13253
     0.19266
     0.03351
     0.01229
     0.03351
    -0.01954
     0.04765
     0.09009
     0.02643
    -0.01954
     0.02997
     0.10070
    -0.00540
    -0.03369
    -0.04076
    -0.00893
     0.00875
     0.03704
    -0.00540
    -0.05137
    -0.01954
    -0.06552
    -0.00540
     0.06534
     0.02643
    -0.01247
     0.00168
     0.04412
     0.00875
     0.00168
     0.00168
    -0.00186
     0.05473
     0.02643
    -0.00540
    -0.00540
    -0.00540
    -0.01601
    -0.04783
    -0.02661
     0.00875
    -0.04076
    -0.01954
    -0.05137
    -0.00893
    -0.03369
    -0.07966
    -0.08674
    -0.03015
    -0.02308
    -0.03015
    -0.01601
    -0.03369
    -0.08674
    -0.12210
    -0.09027
     0.02290
    -0.04076
    -0.12564
    -0.09381
    -0.01247
    -0.04076
    -0.05491
    -0.12918
    -0.05844
    -0.04783
    -0.05844
    -0.11149
    -0.07613
    -0.11149
    -0.12210
    -0.08674
    -0.04430
    -0.06905
    -0.08320
    -0.14332
    -0.12564
    -0.16101
    -0.13271
    -0.20345
    -0.17515
    -0.15747
    -0.13979
    -0.16101
    -0.22113
    -0.22113
    -0.25650
    -0.16454
    -0.24589
    -0.23881
    -0.28125
    -0.24942
    -0.29894
    -0.27772
    -0.32015
    -0.34845
    -0.30247
    -0.33784
    -0.37320
    -0.42272
    -0.45101
    -0.48638
    -0.53943
    -0.52882
    -0.60662
    -0.55004
    -0.64906
    -0.58187
    -0.58187
    -0.44040
    -0.44040
    -0.44040
    -0.22467
    -0.00186
     0.19619
     0.48266
     0.85754
     1.26779
     0.90352
     1.90438
     2.82390
     2.66476
     3.47111
     3.52416
     3.17403
     3.03610
     3.40391
     3.55599
     3.61257
     3.15281
     2.42427
     1.97865
     1.47645
     1.04145
     0.64888
     0.20680
    -0.30954
    -0.84004
    -1.36346
    -1.83029
    -2.12383
    -2.25115
    -2.25115
    -2.25823
    -2.30066
    -2.18042
    -2.04956
    -1.87627
    -1.69590
    -1.50846
    -1.45187
    -1.24321
    -1.12297
    -0.97443
    -0.92138
    -0.74101
    -0.65613
    -0.54650
    -0.48991
    -0.38381
    -0.41211
    -0.29540
    -0.24235
    -0.19637
    -0.20345
    -0.07259
    -0.07259
    -0.13271
    -0.11503
    -0.03369
     0.01229
    -0.03722
    -0.04076
    -0.01601
     0.02997
    -0.01247
     0.00875
    -0.03722
     0.01582
    -0.02661
    -0.02308
     0.01229
    -0.01954
     0.02643
    -0.02661
     0.02290
     0.05826
     0.05826
     0.01229
     0.06887
     0.11485
     0.09363
     0.08302
     0.07948
     0.09363
     0.11485
     0.11131
     0.08302
     0.11131
     0.10778
     0.02643
     0.02997
     0.11485
     0.12900
     0.06534
     0.04058
     0.05119
     0.02997
     0.02643
     0.06887
     0.05119
     0.06887
     0.10424
     0.13607
     0.04058
     0.05826
     0.04058
     0.02290
     0.05473
     0.04765
     0.09009
    -0.07259
     0.05119
     0.01582
    -0.04076
    -0.05844
    -0.10442
    -0.06198
    -0.09027
    -0.09381
    -0.08674
    -0.12210
    -0.10442
    -0.17869
    -0.11857
    -0.12564
    -0.12210
    -0.10088
    -0.14686
    -0.10442
    -0.18576
    -0.12564
    -0.16101
    -0.09735
    -0.08674
    -0.07259
    -0.11857
    -0.08674
    -0.07613
    -0.13979
    -0.08320
    -0.07259
    -0.12210
    -0.09027
    -0.13979
    -0.11503
    -0.16808
    -0.25650
    -0.20698
    -0.22467
    -0.26357
    -0.22467
    -0.26357
    -0.34491
    -0.30954
    -0.38028
    -0.40150
    -0.30247
    -0.39089
    -0.32015
    -0.37320
    -0.36259
    -0.37674
    -0.38381
    -0.41211
    -0.39089
    -0.31308
    -0.35198
    -0.39442
    -0.30954
    -0.34137
    -0.41211
    -0.35552
    -0.38028
    -0.42979
    -0.45808
    -0.47577
    -0.50052
    -0.61723
    -0.66674
    -0.61016
    -0.73394
    -0.74809
    -0.70565
    -1.67468
    -0.69150
    -0.87540
    -0.87540
    -0.81882
    -0.80467
    -0.61369
    -0.47930
    -0.33784
     0.10424
     0.54985
     1.12279
     1.93621
     2.51975
     2.88403
     3.70452
     5.08734
     5.51174
     5.93967
     6.22260
     6.53029
     5.25710
     5.64613
     6.03162
     6.36053
     4.80088
     3.60196
     2.71427
     1.98926
     1.39157
     0.65242
    -0.25296
    -1.22907
    -2.02127
    -2.79933
    -3.27324
    -3.49604
    -3.70470
    -3.58800
    -3.43238
    -3.12116
    -2.89128
    -2.51640
    -2.21225
    -1.94700
    -1.69590
    -1.42358
    -1.20431
    -0.97797
    -0.76577
    -0.70211
    -0.56065
    -0.55357
    -0.53943
    -0.34491
    -0.32369
    -0.35906
    -0.28833
    -0.22467
    -0.18576
    -0.19284
    -0.23528
    -0.22467
    -0.10442
    -0.07966
    -0.09381
    -0.15040
    -0.08674
    -0.08320
    -0.15040
    -0.10088
    -0.05137
    -0.07259
    -0.11149
    -0.07613
    -0.07966
    -0.13625
    -0.13625
    -0.12210
    -0.13979
    -0.04076
    -0.03369
    -0.06198
    -0.06552
    -0.05491
    -0.17869
    -0.09735
     0.00521
    -0.04783
    -0.06905
    -0.06905
    -0.00893
    -0.08320
    -0.05137
    -0.03722
    -0.10796
    -0.08320
    -0.01601
    -0.07259
    -0.08674
    -0.10796
    -0.07966
    -0.13979
    -0.07613
    -0.07966
    -0.07613
    -0.15393
    -0.06552
    -0.12918
    -0.10796
    -0.17515
    -0.13979
    -0.11857
    -0.09735
    -0.11503
    -0.11857
    -0.21052
    -0.19284
    -0.22467
    -0.20345
    -0.11149
    -0.26711
    -0.22467
    -0.20345
    -0.23528
    -0.27418
    -0.20345
    -0.31662
    -0.27064
    -0.28479
    -0.21406
    -0.33784
    -0.24942
    -0.27418
    -0.32015
    -0.30247
    -0.26357
    -0.32369
    -0.26357
    -0.22113
    -0.23881
    -0.24942
    -0.30247
    -0.29540
    -0.28125
    -0.22113
    -0.23881
    -0.25296
    -0.29186
    -0.25650
    -0.26357
    -0.35552
    -0.29894
    -0.26711
    -0.32369
    -0.38381
    -0.43686
    -0.38381
    -0.54296
    -0.48284
    -0.50052
    -0.43686
    -0.48991
    -0.50052
    -0.43686
    -0.55711
    -0.59955
    -0.62784
    -0.48638
    -0.57126
    -0.51113
    -0.62784
    -0.65967
    -0.51113
    -0.80467
    -0.63491
    -1.71712
    -0.06905
    -0.83650
    -0.46516
    -0.62784
    -0.50052
    -0.32369
    -0.00540
     0.19266
     0.66656
     1.17230
     1.71340
     2.31817
     2.92647
     3.51001
     3.84599
     3.19879
     3.02196
     3.80709
     4.34819
     4.71600
     4.28099
     3.22001
     2.25451
     1.62853
     1.42694
     1.08742
     0.66303
     0.38010
    -0.23174
    -0.88248
    -1.43773
    -1.77017
    -2.04603
    -2.04249
    -1.89749
    -1.84090
    -1.76310
    -1.51200
    -1.32809
    -1.15126
    -0.88955
    -0.71979
    -0.61016
    -0.62430
    -0.47577
    -0.37674
    -0.32369
    -0.27064
    -0.23881
    -0.19991
    -0.14332
    -0.11857
    -0.17162
    -0.23174
    -0.12210
    -0.14332
    -0.11149
    -0.10088
    -0.09381
    -0.12564
    -0.11149
    -0.08674
    -0.06552
    -0.16101
    -0.15393
    -0.12918
    -0.11857
    -0.02308
    -0.15393
    -0.08320
    -0.06198
    -0.23174
    -0.12210
    -0.12918
    -0.10442
    -0.09381
    -0.13271
    -0.03369
    -0.19637
    -0.13979
    -0.07259
    -0.06905
    -0.01247
    -0.09735
    -0.03015
    -0.05491
    -0.02661
    -0.05491
    -0.05491
     0.00875
    -0.10442
    -0.16101
    -0.13979
    -0.16101
    -0.20698
    -0.27772
    -0.35906
    -0.30247
    -0.36259
    -0.52528
    -0.41918
    -0.42979
    -0.57479
    -0.61369
    -0.67735
    -0.51821
    -0.67028
    -0.74455
    -0.80821
    -0.92138
    -0.94967
    -1.16894
    -1.30334
    -1.40590
    -1.50492
    -1.52261
    -1.66407
    -1.89042
    -2.21225
    -2.27591
    -2.43506
    -2.45274
    -2.65786
    -2.85591
    -2.71799
    -2.63664
    -2.51286
    -2.27591
    -2.10615
    -1.96115
    -1.80907
    -1.49785
    -1.17602
    -0.80821
    -0.36967
     0.02997
     0.35888
     0.85047
     1.34913
     1.52950
     1.64621
     1.71340
     2.05646
     2.33585
     2.37122
     2.14134
     1.93268
     1.62499
     1.52950
     1.39511
     1.27133
     1.15815
     0.98840
     0.67010
     0.46851
     0.28461
     0.09009
    -0.00893
    -0.08320
    -0.01954
    -0.08320
    -0.06198
     0.09009
     0.09009
     0.22449
     0.28814
     0.33412
     0.33058
     0.40132
     0.43668
     0.56046
     0.70547
     0.98840
     0.56046
     0.75144
     0.02997
     1.68865
     0.81864
     1.60377
     1.42694
     1.67804
     1.68511
     1.96804
     2.09890
     2.27573
     2.38183
     2.27573
     1.89377
     1.65328
     1.59316
     1.52243
     1.44108
     1.33145
     1.14401
     0.81864
     0.36241
    -0.14686
    -0.51467
    -0.66674
    -0.77638
    -0.86126
    -1.03102
    -1.08407
    -1.00626
    -0.98504
    -0.98504
    -0.93553
    -0.90016
    -0.78345
    -0.64199
    -0.55357
    -0.50406
    -0.42979
    -0.33076
    -0.24235
    -0.23881
    -0.17515
    -0.13271
    -0.16101
    -0.06198
    -0.07259
    -0.05491
    -0.08674
    -0.10088
    -0.01954
    -0.06905
    -0.11503
    -0.00186
    -0.02661
    -0.01247
     0.10424
    -0.10088
     0.09363
     0.01582
    -0.08674
    -0.00186
     0.04058
     0.03704
    -0.02308
     0.00875
     0.05826
     0.02290
     0.02290
    -0.02308
    -0.00893
     0.04058
     0.01582
     0.00521
     0.00521
     0.00521
     0.05473
     0.02997
     0.05473
    -0.00893
     0.10424
    -0.02308
     0.05119
     0.05473
     0.00875
     0.04765
    -0.00186
    -0.00186
     0.00875
     0.00521
     0.00168
     0.03704
    -0.01247
    -0.02661
    -0.00186
     0.08656
     0.02643
    -0.06552
    -0.02308
     0.02643
    -0.02308
    -0.07966
     0.07241
    -0.05844
     0.00168
    -0.06198
    -0.07613
    -0.06198
    -0.09735
    -0.14332
    -0.13625
    -0.13979
    -0.15747
    -0.12210
    -0.19991
    -0.24235
    -0.18576
    -0.21406
    -0.24942
    -0.24589
    -0.16808
    -0.35552
    -0.26003
    -0.33784
    -0.27772
    -0.31662
    -0.39089
    -0.31308
    -0.40150
    -0.41564
    -0.45101
    -0.41564
    -0.42979
    -0.37674
    -0.48638
    -0.44040
    -0.44747
    -0.40150
    -0.40503
    -0.38381
    -0.40857
    -0.36259
    -0.42979
    -0.29540
    -0.35198
    -0.32723
    -0.38028
    -0.36259
    -0.40150
    -0.35552
    -0.34491
    -0.27772
    -0.36259
    -0.24589
    -0.30954
    -0.26357
    -0.26003
    -0.23881
    -0.21759
    -0.04076
    -0.11503
    -0.04783
    -0.03369
     0.06180
     0.13607
     0.27046
     0.22449
     0.36241
     0.53217
     0.74437
     0.98132
     1.06974
     1.02376
     1.23596
     1.47291
     1.34560
     1.20413
     0.92474
     2.45610
     1.23242
     1.96450
     1.37389
     1.39157
     0.82218
     0.69486
     0.57107
     0.40132
     0.16790
     0.03351
    -0.26357
    -0.34845
    -0.62430
    -0.80467
    -1.04870
    -1.11943
    -1.21138
    -1.07346
    -1.04870
    -1.03102
    -0.98858
    -0.91431
    -0.74455
    -0.63845
    -0.52882
    -0.54650
    -0.42979
    -0.28479
    -0.25650
    -0.15393
    -0.00893
    -0.13979
    -0.05137
    -0.00893
    -0.02308
    -0.02661
    -0.06905
    -0.01247
    -0.02661
    -0.04783
    -0.00186
     0.02643
    -0.05137
     0.04412
    -0.05844
     0.03351
     0.02643
    -0.00893
    -0.00186
     0.03704
     0.04058
     0.04058
    -0.01601
     0.04765
     0.02643
     0.01936
     0.10424
     0.03704
     0.03351
     0.04058
    -0.04076
     0.00875
     0.09717
     0.02290
     0.06180
     0.05119
     0.08656
     0.09363
     0.02643
     0.08656
     0.12546
     0.07595
     0.07241
     0.10424
     0.10070
     0.11485
     0.08656
     0.09363
     0.15375
     0.07948
     0.06534
     0.07595
    -0.00186
     0.11485
    -0.05844
     0.01936
     0.01582
     0.10070
     0.07595
     0.05119
    -0.03722
     0.02290
     0.02290
    -0.04430
     0.11131
    -0.02661
    -0.00893
     0.00168
     0.04412
     0.01229
     0.00168
    -0.06552
    -0.06552
     0.01936
    -0.01247
    -0.05137
    -0.06552
    -0.11857
    -0.06905
    -0.10796
    -0.09381
    -0.04430
    -0.13271
    -0.12210
    -0.17162
    -0.15393
    -0.19637
    -0.19991
    -0.22113
    -0.18576
    -0.16454
    -0.24589
    -0.22467
    -0.25650
    -0.23528
    -0.27772
    -0.30954
    -0.19637
    -0.24942
    -0.23528
    -0.25650
    -0.27772
    -0.34845
    -0.31308
    -0.35198
    -0.35906
    -0.31308
    -0.44394
    -0.42979
    -0.48638
    -0.50052
    -0.50052
    -0.52882
    -0.48284
    -0.45455
    -0.55004
    -0.47930
    -0.49345
    -0.40150
    -0.36259
    -0.32723
    -0.19284
    -0.11503
     0.04412
     0.11485
     0.29522
     0.52510
     0.58522
     0.80449
     1.00608
     1.19706
     1.29255
     1.58962
     1.74170
     1.99280
     2.03170
     2.06353
     2.15902
     2.31463
     2.41012
     2.50915
     2.53744
     2.29695
     1.80536
     1.70279
     2.46317
     1.49060
     1.47999
     0.99547
     0.78327
     0.29168
    -0.07259
    -0.34491
    -0.55711
    -0.82943
    -0.96736
    -1.17248
    -1.40590
    -1.54736
    -1.63578
    -1.73127
    -1.77017
    -1.62163
    -1.54029
    -1.55090
    -1.33870
    -1.20077
    -0.96736
    -0.86126
    -0.69504
    -0.53943
    -0.39796
    -0.33076
    -0.22113
    -0.28125
    -0.12918
    -0.10442
    -0.06905
    -0.04076
    -0.02308
    -0.09735
    -0.04430
    -0.03369
    -0.01954
    -0.13271
     0.01229
    -0.13625
    -0.01601
    -0.01954
    -0.01954
    -0.06552
    -0.03015
    -0.06198
    -0.07966
     0.00875
    -0.06905
    -0.00893
    -0.06552
    -0.07966
    -0.09381
    -0.15393
    -0.04430
    -0.13271
    -0.14686
    -0.12210
     0.00521
    -0.17869
    -0.14332
    -0.18576
    -0.18223
    -0.19637
    -0.09735
    -0.17515
    -0.19991
    -0.11857
    -0.17162
    -0.23881
    -0.14686
    -0.21406
    -0.03015
    -0.09735
    -0.12918
    -0.22113
    -0.21406
    -0.11857
    -0.16808
    -0.21759
    -0.09381
    -0.12210
    -0.16101
    -0.18223
    -0.13625
    -0.12210
    -0.20345
    -0.13625
    -0.22820
    -0.22820
    -0.18223
    -0.11149
    -0.16454
    -0.20698
    -0.17869
    -0.23174
    -0.14332
    -0.17162
    -0.18930
    -0.13979
    -0.17515
    -0.16808
    -0.13979
    -0.12210
    -0.11149
    -0.11149
    -0.11149
    -0.05844
    -0.05844
    -0.11857
    -0.11503
    -0.10796
    -0.12918
    -0.17869
    -0.17869
    -0.26357
    -0.26357
    -0.27418
    -0.33076
    -0.42272
    -0.41918
    -0.40503
    -0.45808
    -0.45101
    -0.47223
    -0.52882
    -0.53943
    -0.64552
    -0.53943
    -0.51113
    -0.45455
    -0.45455
    -0.58540
    -0.52174
    -0.56418
    -0.50052
    -0.53235
    -0.54650
    -0.51821
    -0.45101
    -0.46869
    -0.46869
    -0.45101
    -0.48991
    -0.51467
    -0.50760
    -0.48638
    -0.43686
    -0.31662
    -0.30247
    -0.27772
    -0.26711
    -0.29894
    -0.28833
    -0.16101
    -0.00540
     0.06180
     0.17497
     0.31290
     0.14668
    -0.00186
     0.12546
     0.30936
     0.40132
     0.58522
     0.73730
     0.63473
     0.55693
     0.58168
     0.77620
     1.27133
     2.42427
     3.54538
     6.60456
     6.61870
     4.45783
     4.00514
     4.15014
     4.75844
     5.02015
     5.10149
     5.19698
     4.92466
     4.41185
     3.58782
     2.60110
     1.56133
     0.67010
    -0.28479
    -0.93553
    -1.58273
    -2.05310
    -2.39615
    -2.57298
    -2.61542
    -2.55177
    -2.43859
    -2.35371
    -2.14505
    -1.93286
    -1.75602
    -1.49431
    -1.33870
    -1.17602
    -1.02394
    -0.88248
    -0.76223
    -0.66674
    -0.57833
    -0.53235
    -0.44040
    -0.35552
    -0.35552
    -0.33076
    -0.29186
    -0.19991
    -0.23174
    -0.20345
    -0.14686
    -0.18576
    -0.13271
    -0.07613
    -0.11503
    -0.05844
    -0.13625
    -0.07966
    -0.06198
    -0.01247
    -0.09381
    -0.06552
    -0.04076
    -0.02661
    -0.06198
    -0.07259
     0.00521
    -0.01247
     0.00521
     0.02643
    -0.05844
    -0.05844
    -0.02308
    -0.00186
    -0.01954
     0.01582
     0.03704
    -0.01954
     0.01936
     0.00521
     0.04412
     0.04765
    -0.04076
     0.04765
     0.05473
     0.06534
     0.02997
     0.02290
     0.09717
     0.09363
     0.05826
     0.14314
     0.09009
     0.12546
     0.10778
     0.15375
     0.15022
     0.09717
     0.14314
     0.12900
     0.13253
     0.19619
     0.18205
     0.11485
     0.13253
     0.12546
     0.10778
     0.21741
     0.15022
     0.22095
     0.14668
     0.12546
     0.18205
     0.14314
     0.11131
     0.15375
     0.16790
     0.08302
     0.12192
     0.15022
     0.14668
     0.09717
     0.08302
     0.07595
     0.09717
     0.09717
     0.03351
     0.06887
     0.10424
     0.02290
    -0.06905
    -0.00540
     0.01582
    -0.03369
    -0.05844
    -0.06905
    -0.15040
    -0.19637
    -0.23174
    -0.28479
    -0.19284
    -0.34491
    -0.42979
    -0.52174
    -0.49699
    -0.64552
    -0.70211
    -0.73040
    -0.72333
    -0.76931
    -0.76223
    -0.85065
    -0.86833
    -0.84711
    -0.74809
    -0.81528
    -0.74809
    -0.64199
    -0.54296
    -0.52882
    -0.36613
    -0.29894
    -0.22820
    -0.12210
    -0.07259
     0.01229
     0.06180
    -0.02308
     0.12900
     0.10424
     0.12192
     0.01582
    -0.03015
     0.06887
    -0.02661
    -0.12918
    -0.36259
    -0.36613
    -0.51821
    -0.33076
    -1.58273
    -0.17162
    -0.85065
    -0.43333
    -0.51821
    -0.30247
     0.35534
     1.77706
     3.43220
     4.94942
     3.70452
     3.06086
     2.95122
     3.61611
     3.80355
     3.89904
     3.95916
     3.93440
     3.80355
     3.39330
     2.70366
     1.78414
     0.89291
    -0.00893
    -0.74455
    -1.22907
    -1.58273
    -2.00005
    -2.00359
    -2.12030
    -2.04603
    -1.94347
    -1.69944
    -1.50492
    -1.27151
    -1.13712
    -0.94614
    -0.80821
    -0.70918
    -0.52174
    -0.55004
    -0.35198
    -0.23881
    -0.28125
    -0.13979
    -0.07966
    -0.12210
    -0.16808
    -0.12918
    -0.07966
    -0.07613
    -0.04076
    -0.12918
    -0.07259
    -0.07966
    -0.05491
    -0.16101
    -0.11857
    -0.09027
    -0.14686
    -0.13271
    -0.04430
    -0.12564
    -0.13271
    -0.14332
    -0.15040
    -0.14332
    -0.15040
    -0.06905
    -0.14332
    -0.14332
    -0.18223
    -0.13271
    -0.09735
    -0.03722
    -0.17869
    -0.13625
    -0.11857
    -0.13979
    -0.07259
    -0.08674
    -0.13979
    -0.22113
    -0.10442
    -0.12210
    -0.10796
    -0.22467
    -0.30954
    -0.36613
    -0.47577
    -0.46516
    -0.39796
    -0.46516
    -0.64199
    -0.65967
    -0.70211
    -0.73040
    -0.81175
    -0.91784
    -0.91077
    -0.96382
    -1.11943
    -1.29273
    -1.31041
    -1.34224
    -1.51200
    -1.64285
    -1.78785
    -1.99298
    -2.22640
    -2.40323
    -2.43152
    -2.71091
    -2.88421
    -2.95494
    -3.02921
    -3.08933
    -2.96555
    -2.59067
    -2.40323
    -1.98591
    -1.81968
    -1.75956
    -1.42358
    -1.10882
    -0.62077
    -0.33430
    -0.02661
     0.35534
     0.64181
     0.94596
     1.27486
     1.48352
     1.56487
     1.62145
     1.63914
     1.61438
     1.51535
     1.68157
     1.78767
     1.75231
     1.69218
     1.74170
     1.71694
     1.74523
     1.73816
     1.58962
     1.38450
     1.28194
     1.27486
     1.29255
     1.30316
     1.09450
     0.93181
     0.81510
     0.76559
     0.61351
     0.44729
     0.37656
     0.27400
     0.09363
     0.01229
    -0.07259
    -0.16101
    -0.19637
    -0.30247
    -0.36259
    -0.37674
    -0.44747
    -0.57126
    -0.70211
    -0.65613
    -0.54296
    -0.30601
    -0.36967
     0.02997
    -0.97797
     0.95657
     0.03704
     0.84339
     0.35534
     0.74791
     1.13693
     1.51535
     2.03877
     2.54097
     2.67183
     2.56219
     2.81683
     3.54538
     4.25624
     4.90344
     4.73015
     4.52502
     3.91672
     3.18464
     3.22001
     3.07501
     2.98659
     2.66122
     2.25451
     1.61792
     0.76559
    -0.05491
    -0.49699
    -0.92845
    -1.36346
    -1.67115
    -1.99298
    -2.12737
    -2.21932
    -2.30774
    -2.27591
    -2.04249
    -1.81615
    -1.70651
    -1.48017
    -1.35639
    -1.15833
    -1.09114
    -0.85772
    -0.67735
    -0.69857
    -0.73394
    -0.55711
    -0.47930
    -0.36967
    -0.44394
    -0.40503
    -0.33430
    -0.23881
    -0.25296
    -0.16808
    -0.22113
    -0.21759
    -0.20698
    -0.14332
    -0.06198
    -0.05137
    -0.09381
    -0.13625
    -0.04430
    -0.03722
    -0.09381
    -0.11857
    -0.07259
    -0.05137
    -0.02308
    -0.04430
    -0.03369
    -0.01601
    -0.13979
    -0.07259
     0.00168
    -0.02308
    -0.03369
    -0.02308
    -0.01601
    -0.05137
    -0.05844
    -0.05491
     0.02643
     0.00521
    -0.04076
    -0.01247
     0.02643
    -0.09381
    -0.05491
    -0.04430
     0.05826
     0.00875
    -0.05844
    -0.00893
     0.02643
     0.05473
    -0.01601
     0.03704
    -0.00540
     0.00168
     0.07948
     0.09717
    -0.00893
     0.01936
     0.06180
     0.05826
     0.05119
     0.00875
     0.00521
     0.02643
     0.01936
     0.02643
     0.04765
    -0.03015
    -0.07259
    -0.09381
    -0.01954
     0.00168
     0.00168
    -0.08320
    -0.05137
    -0.05137
    -0.09735
    -0.04783
    -0.03722
    -0.11503
    -0.14332
    -0.06905
    -0.04783
    -0.08674
    -0.10796
    -0.22820
    -0.18930
    -0.11149
    -0.10796
    -0.14686
    -0.17162
    -0.30247
    -0.25296
    -0.17515
    -0.06552
    -0.18576
    -0.25296
    -0.19637
    -0.16808
    -0.23174
    -0.22820
    -0.16808
    -0.19991
    -0.17869
    -0.20698
    -0.21406
    -0.12564
    -0.23528
    -0.27418
    -0.19637
    -0.16808
    -0.24235
    -0.35198
    -0.27418
    -0.29540
    -0.34845
    -0.31662
    -0.28833
    -0.30601
    -0.34137
    -0.42625
    -0.46162
    -0.38735
    -0.32369
    -0.34491
    -0.42625
    -0.28479
    -1.69590
     0.15729
    -1.02394
    -0.06905
    -0.58894
    -0.43333
    -0.59247
    -0.57479
    -0.63138
    -0.68443
    -0.67735
    -0.67028
    -0.68089
    -0.96736
    -1.20785
    -0.90723
    -1.10529
    -1.13712
    -1.10175
    -1.19016
    -1.02394
    -0.85065
    -0.39796
     0.16790
     0.92827
     1.77353
     2.57988
     3.75757
     4.57453
     4.62758
     3.59489
     3.12098
     3.23415
     3.77172
     4.09002
     4.34465
     4.16429
     3.49586
     2.70720
     1.74877
     0.88583
     0.16790
    -0.42625
    -0.94260
    -1.19016
    -1.34224
    -1.57566
    -1.37407
    -1.26090
    -1.11590
    -0.99211
    -0.84004
    -0.75870
    -0.55711
    -0.58540
    -0.43686
    -0.32723
    -0.21406
    -0.21406
    -0.11857
    -0.07966
    -0.09027
    -0.11149
    -0.10088
    -0.02308
    -0.04076
    -0.01601
    -0.04783
    -0.01601
    -0.02661
    -0.04783
    -0.00540
    -0.00893
     0.03351
    -0.04076
     0.06180
    -0.02661
    -0.04076
    -0.08320
    -0.03722
    -0.00186
    -0.05844
    -0.05844
    -0.05491
     0.05473
     0.03351
    -0.06552
    -0.12210
    -0.06552
    -0.01954
    -0.04076
    -0.00186
    -0.03369
    -0.11857
    -0.04783
    -0.02308
     0.08656
     0.03704
    -0.01247
    -0.05491
     0.01582
     0.00521
     0.01229
     0.04058
    -0.01954
     0.02290
     0.03704
     0.05119
     0.11839
    -0.04076
    -0.02661
    -0.03722
     0.02643
     0.02997
    -0.00186
    -0.01954
    -0.05137
     0.03704
     0.00875
    -0.03015
    -0.00186
     0.00521
    -0.08320
     0.01229
     0.01229
    -0.00893
     0.00521
    -0.04076
    -0.12918
    -0.03015
    -0.02661
    -0.06552
    -0.08674
    -0.08674
    -0.05137
    -0.12918
    -0.24942
    -0.12918
    -0.12210
    -0.22820
    -0.17869
    -0.22113
    -0.19637
    -0.17515
    -0.31662
    -0.28479
    -0.18930
    -0.30954
    -0.32015
    -0.21406
    -0.26003
    -0.23174
    -0.35906
    -0.26711
    -0.24942
    -0.22113
    -0.29540
    -0.39089
    -0.28125
    -0.34137
    -0.39442
    -0.31308
    -0.30247
    -0.45808
    -0.43686
    -0.42625
    -0.36967
    -0.46869
    -0.52882
    -0.54650
    -0.50760
    -0.50406
    -0.49345
    -0.45808
    -0.49699
    -0.49699
    -0.42979
    -0.34845
    -0.24235
    -0.29894
    -0.32723
    -0.21406
    -0.06552
    -0.01601
    -0.00540
     0.05119
     0.07241
     0.09363
     0.19973
     0.20327
     0.28814
     0.27400
     0.24924
     0.26692
     0.38010
     0.49681
     0.36595
     0.31644
     0.21741
     0.04412
     0.19619
     0.22095
     0.23863
     0.15375
     0.06887
    -0.06905
    -0.00540
     0.24924
     0.34119
     0.43668
     0.49681
     0.83278
     1.02023
     1.22889
     1.44462
     1.66389
     2.03524
     2.44195
     2.99013
     3.03964
     3.38976
     3.24123
     2.66476
     2.62585
     2.30048
     1.55072
     1.17584
     1.11218
     0.97071
     0.72669
     0.19266
    -0.20698
    -0.83650
    -1.38114
    -1.73834
    -1.86212
    -1.90810
    -1.95408
    -1.87627
    -1.82322
    -1.57919
    -1.44480
    -1.31748
    -1.08053
    -0.95321
    -0.96736
    -0.81528
    -0.67028
    -0.61016
    -0.56418
    -0.57479
    -0.48638
    -0.42979
    -0.33784
    -0.34845
    -0.33430
    -0.33430
    -0.25650
    -0.23881
    -0.13625
    -0.18930
    -0.12210
    -0.10796
    -0.09027
    -0.09735
    -0.06552
    -0.06552
    -0.05844
     0.01582
    -0.00540
     0.00875
     0.00521
    -0.01601
    -0.04783
    -0.05844
     0.00168
     0.01582
     0.00168
    -0.04783
    -0.03015
    -0.08320
    -0.09381
    -0.05491
     0.01229
    -0.05844
    -0.07613
    -0.09735
    -0.07613
    -0.04076
    -0.09735
    -0.06905
    -0.05844
    -0.04430
    -0.02661
     0.00875
     0.03704
     0.08302
    -0.05844
     0.05473
     0.10070
     0.06887
     0.14668
     0.20680
     0.15729
     0.09717
     0.23863
     0.26692
     0.25278
     0.28814
     0.19973
     0.22802
     0.20680
     0.25632
     0.27400
     0.22449
     0.09717
     0.12546
     0.12192
     0.14668
     0.05119
    -0.03015
     0.01936
    -0.07966
    -0.19284
    -0.05491
    -0.04430
    -0.17515
    -0.16454
    -0.22113
    -0.17869
    -0.27064
    -0.27064
    -0.30601
    -0.26711
    -0.23174
    -0.27064
    -0.30954
    -0.29186
    -0.38028
    -0.47577
    -0.47930
    -0.38381
    -0.49699
    -0.52882
    -0.65967
    -0.59601
    -0.65260
    -0.76931
    -0.76577
    -0.80114
    -0.75162
    -0.80467
    -0.72333
    -0.69857
    -0.67382
    -0.67028
    -0.67382
    -0.53589
    -0.53943
    -0.50406
    -0.38381
    -0.38381
    -0.32369
    -0.27064
    -0.16101
    -0.13625
    -0.10796
    -0.10442
    -0.04430
    -0.07613
    -0.07259
    -0.09381
    -0.06905
    -0.05137
     0.00875
    -0.02308
     0.04765
     0.11485
     0.18558
     0.14314
     0.23156
     0.34119
     0.40485
     0.50742
     0.57461
     0.56400
     0.52864
     0.64534
     0.78327
     0.85400
     0.90705
     0.79035
     0.76205
     0.75852
     0.76559
     0.79742
     0.86108
     1.28194
     1.70987
     2.35707
     2.88756
     2.78500
     2.21914
     1.91146
     1.43047
     0.93181
     0.94596
     1.40925
     1.68157
     1.46584
     1.14754
     0.65949
     0.06887
    -0.52528
    -0.85772
    -1.14419
    -1.35285
    -1.38468
    -1.40236
    -1.31041
    -1.29273
    -1.13358
    -0.86833
    -0.67735
    -0.63845
    -0.52882
    -0.40150
    -0.29894
    -0.19991
    -0.19284
    -0.01247
    -0.00186
     0.00521
     0.06887
     0.15375
     0.13253
     0.15729
     0.09363
     0.13253
     0.19266
     0.16083
     0.15729
     0.20327
     0.19973
     0.15022
     0.15022
     0.23510
     0.21741
     0.18205
     0.16436
     0.11131
     0.17851
     0.15375
     0.13253
     0.15022
     0.06180
     0.06887
     0.15022
     0.16790
     0.15729
     0.08302
     0.05473
     0.05119
     0.07595
     0.08656
     0.11839
     0.09717
     0.04058
     0.08302
     0.08302
     0.06180
     0.12900
     0.03351
     0.02643
     0.04765
     0.06887
     0.03704
     0.06887
     0.00875
    -0.05137
     0.05119
     0.06887
     0.06534
     0.02290
    -0.02661
    -0.03369
    -0.01247
     0.07595
    -0.02661
     0.03704
    -0.05137
    -0.00540
    -0.01601
     0.06534
     0.04412
     0.02997
    -0.04076
     0.00521
     0.05826
     0.01936
    -0.00893
    -0.00540
    -0.03369
     0.05473
     0.11485
     0.06534
     0.04412
     0.02997
     0.04058
     0.04412
     0.04765
     0.00168
     0.05119
     0.09717
    -0.00540
     0.01582
     0.13961
     0.11485
     0.00875
     0.05826
     0.04765
    -0.01954
     0.06887
     0.01936
     0.09717
     0.08656
    -0.06198
    -0.01954
     0.09009
     0.07241
     0.02997
    -0.05137
     0.01229
     0.00521
    -0.04430
    -0.05137
     0.06180
    -0.03722
    -0.03722
     0.03351
     0.01582
    -0.04076
    -0.02308
    -0.04430
    -0.03722
    -0.05137
    -0.01954
    -0.04076
    -0.04783
    -0.03015
    -0.07966
    -0.07613
     0.00521
    -0.02661
    -0.09735
    -0.09027
    -0.00540
    -0.08320
    -0.12918
    -0.10796
    -0.09381
    -0.10088
    -0.05137
    -0.00186
    -0.06552
    -0.06552
    -0.11503
    -0.11857
    -0.00893
    -0.00540
    -0.10088
    -0.07966
    -0.09381
    -0.04076
    -0.03369
    -0.00540
    -0.03722
    -0.09027
    -0.01601
     0.03704
    -0.02308
    -0.01954
    -0.01247
    -0.06905
    -0.04076
     0.03704
     0.01936
    -0.00893
     0.05826
    -0.03015
     0.00521
    -0.02661
     0.04058
    -0.05844
     0.06180
    -0.03369
    -0.01247
     0.02290
    -0.01247
    -0.02308
    -0.04783
    -0.00540
    -0.03722
    -0.03369
    -0.07613
    -0.04430
    -0.01601
    -0.07966
    -0.08674
    -0.03369
    -0.00893
     0.00875
    -0.09027
    -0.05844
    -0.09027
    -0.09381
    -0.13979
    -0.00893
     0.00521
    -0.06198
    -0.07613
    -0.03015
    -0.02308
    -0.06198
    -0.10442
    -0.05137
    -0.07613
     0.00168
     0.00875
    -0.06552
    -0.05844
    -0.06198
    -0.08320
    -0.00893
     0.05473
     0.00521
    -0.01954
    -0.10442
     0.02290
    -0.07966
     0.00875
    -0.01601
    -0.06905
     0.00168
    -0.00893
     0.01936
     0.00521
     0.02643
    -0.09027
    -0.05137
     0.02290
     0.04058
    -0.04783
    -0.00893
    -0.01601
    -0.01247
    -0.01954
     0.03351
     0.05119
     0.01229
    -0.03369
     0.04765
    -0.04783
    -0.04430
    -0.00540
    -0.03722
     0.01936
     0.02290
     0.01936
     0.07595
     0.04765
    -0.05491
    -0.01247
    -0.07613
     0.01229
     0.02290
     0.01229
    -0.01601
    -0.03369
    -0.04783
     0.09363
    -0.01601
    -0.02308
     0.00168
    -0.02661
    -0.02661
    -0.04783
     0.02997
    -0.01954
    -0.10442
    -0.00893
     0.01582
     0.09009
     0.00875
    -0.03369
    -0.05137
    -0.03369
    -0.04783
    -0.03369
    -0.00540
    -0.01601
    -0.05491
    -0.06552
     0.03704
     0.03351
    -0.07966
    -0.02661
    -0.00186
    -0.01601
    -0.02661
    -0.00186
    -0.00893
    -0.03015
    -0.05491
    -0.06198
     0.03704
     0.01582
     0.01229
    -0.05137
    -0.01247
     0.00875
    -0.06198
    -0.05137
     0.02290
    -0.01601
     0.02643
     0.03704
    -0.06552
     0.03704
    -0.01954
    -0.03369
     0.01936
     0.01229
    -0.02308
    -0.08320
     0.06180
     0.01582
    -0.04783
    -0.01247
     0.01936
     0.01582
     0.02290
     0.00521
    -0.01601
    -0.03722
    -0.03369
    -0.01954
    -0.01601
    -0.01954
    -0.03015
     0.06534
     0.02643
     0.03351
    -0.08320
    -0.03369
    -0.01954
     0.00168
     0.04058
     0.01229
    -0.05491
    -0.04430
    -0.03015
     0.01936
    -0.00186
     0.01936
    -0.02661
    -0.06198
    -0.05844
     0.00521
     0.00875
    -0.03369
    -0.07613
    -0.05844
     0.02643
     0.01582
     0.05826
    -0.05844
    -0.05491
    -0.03015
    -0.04076
    -0.00186
    -0.01601
    -0.03015
    -0.03722
     0.01229
     0.05119
    -0.02661
    -0.03015
     0.00875
    -0.01954
     0.03351
    -0.01601
    -0.02661
     0.01936
    -0.03369
    -0.00893
    -0.03369
     0.09363
     0.00168
     0.01582
    -0.05844
     0.04058
     0.00168
    -0.02661
    -0.01954
    -0.01601
     0.00521
     0.01582
     0.05473
    -0.00540
    -0.00893
    -0.04430
    -0.01601
     0.02290
    -0.06198
    -0.05491
     0.07595
     0.01229
    -0.01247
    -0.08674
    -0.02661
     0.01936
     0.03704
    -0.02308
    -0.05844
    -0.03369
    -0.05491
    -0.00186
    -0.00186
    -0.01247
    -0.04076
    -0.00893
     0.03351
     0.04058
     0.00521
    -0.03369
    -0.04076
    -0.08320
     0.03351
     0.01229
     0.06887
    -0.02661
    -0.08674
     0.00875
     0.02997
     0.04765
    -0.00893
    -0.03722
    -0.01247
    -0.06905
     0.03704
    -0.00540
    -0.00540
    -0.06905
     0.04058
     0.03351
     0.05473
    -0.00186
    -0.05844
    -0.10796
     0.02643
    -0.00540
    -0.00186
     0.01229
    -0.05844
    -0.04076
     0.03704
     0.03704
     0.04412
    -0.05844
    -0.00540
     0.05473
     0.03351
     0.02643
    -0.00186
     0.01936
    -0.04783
     0.03351
     0.08656
     0.06534
     0.02290
     0.03704
    -0.01954
     0.00875
    -0.02661
    -0.01954
     0.03351
     0.03351
     0.04765
     0.07595
    -0.00186
     0.03704
    -0.02308
    -0.03722
     0.06887
     0.05826
     0.04412
    -0.00893
    -0.00186
     0.06534
    -0.01954
     0.01582
     0.04412
     0.05826
     0.10778
    -0.05491
     0.03704
     0.06534
     0.02290
    -0.02308
     0.05119
     0.07948
     0.04412
     0.06887
     0.06534
     0.06887
     0.00875
     0.03351
     0.00521
    -0.04076
     0.12900
     0.04765
     0.01582
     0.02290
     0.03351
     0.01936
     0.07595
     0.09009
     0.01582
     0.00521
    -0.01601
     0.06534
     0.06180
     0.00168
     0.02643
    -0.01601
     0.07241
     0.09009
     0.11485
    -0.00186
     0.05119
     0.01229
     0.00168
     0.06180
     0.11131
    -0.00540
     0.04058
     0.02643
     0.06180
     0.08302
     0.00875
     0.02997
     0.04765
     0.03351
     0.09717
     0.02643
    -0.00186
     0.01582
    -0.07613
     0.03704
     0.13607
     0.04058
     0.05473
     0.00521
    -0.00540
     0.01229
    -0.00186
     0.00875
     0.06180
     0.01229
     0.03351
     0.00168
     0.00168
     0.09009
    -0.07613
     0.02290
    -0.01247
    -0.01601
     0.01582
     0.02643
     0.08656
    -0.01954
    -0.00893
     0.01582
     0.04765
     0.08302
     0.05826
    -0.00893
     0.04765
     0.06534
    -0.05844
     0.09009
     0.05826
     0.04765
    -0.00893
     0.04765
     0.08656
     0.06180
     0.00875
    -0.01601
     0.07241
     0.03704
     0.04058
     0.05473
     0.03351
     0.00875
     0.02643
     0.06180
     0.06534
     0.04765
    -0.03722
    -0.00540
     0.02643
     0.02997
     0.06180
    -0.03369
    -0.03015
    -0.01601
     0.07948
     0.12192
     0.04412
    -0.02308
    -0.00893
    -0.02308
     0.03351
     0.03704
    -0.00186
     0.01582
    -0.01954
     0.01582
     0.03351
     0.05473
    -0.00893
     0.05119
    -0.03015
     0.03704
     0.02643
    -0.02661
     0.05119
    -0.00893
     0.05473
     0.01582
     0.04765
    -0.00893
     0.04058
     0.03351
     0.09009
     0.00875
     0.02290
     0.00168
     0.08302
     0.00521
     0.03704
     0.00875
     0.05473
     0.05119
     0.01229
     0.00875
     0.04765
    -0.00893
     0.01229
     0.04412
    -0.00893
    -0.07259
    -0.01954
     0.02643
     0.08302
     0.09009
     0.02643
    -0.05491
     0.02643
     0.00521
    -0.00540
     0.05473
     0.02643
    -0.00540
     0.03704
     0.05473
     0.07948
     0.06180
    -0.00893
    -0.03369
     0.00168
     0.01582
     0.10070
    -0.05137
     0.07948
    -0.04430
     0.00521
     0.09009
     0.05473
     0.03351
     0.00168
     0.00521
     0.03704
     0.01229
    -0.01601
     0.03351
    -0.00540
     0.00521
     0.05119
     0.01582
     0.07595
    -0.01247
    -0.07613
    -0.03369
     0.05826
    -0.01247
    -0.05491
    -0.00540
    -0.00540
    -0.05137
     0.01936
     0.00521
     0.05826
     0.02643
    -0.05137
     0.01936
     0.00875
     0.02643
     0.01936
    -0.09381
     0.08302
    -0.01247
     0.09009
     0.01936
     0.06180
    -0.03369
    -0.01247
    -0.02661
     0.01582
     0.05119
     0.04412
    -0.03015
     0.00168
     0.01936
     0.04765
     0.02643
     0.05119
    -0.00186
    -0.02308
     0.02290
     0.04765
    -0.00186
    -0.00186
    -0.02308
     0.08302
     0.10424
     0.07948
     0.02290
    -0.03369
     0.03704
    -0.00186
     0.02997
     0.06534
    -0.00540
     0.05826
    -0.02661
     0.02290
     0.09363
     0.00521
     0.01229
     0.02643
    -0.01247
     0.05119
     0.02997
     0.04058
     0.02643
    -0.02308
    -0.02661
     0.01936
     0.17144
     0.12192
    -0.02661
     0.01229
     0.07241
     0.00875
     0.04058
     0.07595
     0.02997
     0.05473
     0.08656
     0.09009
     0.04412
     0.05826
     0.02290
    -0.01954
     0.01229
     0.06534
     0.02290
     0.02643
     0.01229
    -0.04076
     0.02643
     0.01936
     0.00521
     0.05826
     0.04058
     0.02643
     0.00168
    -0.05844
     0.09363
    -0.01601
     0.01936
     0.03351
     0.00875
     0.00521
     0.03351
     0.05826
     0.01582
     0.01229
     0.01936
    -0.00540
    -0.01247
     0.01582
     0.01936
     0.01229
     0.06887
     0.01229
    -0.02661
     0.07948
     0.04412
    -0.00186
     0.03704
     0.00521
     0.05826
    -0.04430
    -0.00540
    -0.01601
     0.03704
     0.06534
     0.05119
     0.00875
     0.06180
    -0.09381
     0.00875
     0.02290
    -0.00540
     0.04058
    -0.00540
     0.04765
     0.09009
    -0.08320
     0.06180
    -0.05137
    -0.06198
     0.11485
    -0.03722
     0.05473
     0.01229
    -0.10796
     0.03704
     0.01936
     0.01582
     0.09717
    -0.09027
     0.06887
     0.02290
    -0.11503
     0.04058
    -0.05137
     0.00521
     0.05473
     0.01229
     0.07241
    -0.00186
     0.03351
    -0.05844
     0.00521
     0.12192
    -0.00893
     0.02290
     0.04412
    -0.05844
     0.05473
    -0.01247
     0.04412
     0.05119
     0.09009
     0.02290
     0.06180
    -0.04783
     0.09009
    -0.02308
     0.00875
     0.16083
    -0.04783
     0.04412
     0.06534
     0.04765
     0.11131
    -0.10796
    -0.01247
     0.06887
     0.04765
     0.13607
     0.01229
    -0.02308
     0.07241
    -0.01954
     0.09717
     0.04765
     0.01936
     0.02997
    -0.08674
     0.09363
     0.03704
    -0.00186
     0.02643
    -0.14686
     0.09717
     0.02643
     0.07595
     0.07948
    -0.09735
     0.07948
    -0.05137
     0.02997
     0.04412
    -0.01601
     0.02290
     0.01936
     0.01229
     0.15375
    -0.04783
     0.01936
    -0.01247
     0.03351
     0.11131
    -0.07259
     0.07241
     0.06534
    -0.05844
     0.10424
     0.05119
     0.07595
     0.05119
     0.01582
     0.07595
    -0.05491
     0.09363
    -0.07966
     0.01229
     0.06534
     0.07241
     0.05119
     0.02643
     0.03704
     0.00168
     0.04058
     0.08302
     0.06180
     0.01582
     0.06534
     0.01936
     0.08302
     0.12192
     0.01936
     0.04058
     0.02997
     0.10424
     0.04765
     0.02290
     0.01582
    -0.01954
     0.03704
     0.06887
     0.01936
     0.08656
    -0.03369
     0.08656
     0.00521
    -0.00540
    -0.00186
    -0.00893
     0.00168
     0.11131
     0.00168
     0.02997
     0.02997
    -0.07613
     0.07948
     0.09009
     0.07595
    -0.01601
    -0.05844
     0.11485
     0.02290
     0.03351
    -0.01954
    -0.05491
     0.04412
     0.02290
     0.05119
     0.04412
     0.01582
    -0.02308
    -0.09735
     0.02643
     0.07595
     0.02643
    -0.03369
    -0.08674
    -0.00893
     0.09363
     0.00168
     0.04058
    -0.00893
     0.04765
     0.04765
    -0.08674
     0.12900
    -0.01247
    -0.05491
     0.03351
     0.02643
     0.04412
     0.02290
     0.00521
    -0.04783
     0.00875
    -0.00893
