# Supplementary material for: Software algorithm and hardware design for real-time implementation of new spectral estimator
Source: Biomed Eng Online. 2014 May 9;13:61. doi: 10.1186/1475-925X-13-61 (PMC4057578; doi:10.1186/1475-925X-13-61)
Supplement: Additional file 2 — txtfiles.zip. [file 1475-925X-13-61-S2.zip › FILE132.TXT]

    -0.13547
    -0.10868
    -0.10422
    -0.08636
    -0.07297
    -0.08190
    -0.04618
    -0.03725
    -0.01047
    -0.03279
    -0.00154
    -0.00154
    -0.01047
    -0.00154
    -0.01047
    -0.00154
    -0.00600
     0.01185
    -0.00154
     0.00739
    -0.01047
    -0.01493
    -0.00600
    -0.01493
    -0.01047
    -0.00154
     0.00292
     0.00739
    -0.00154
     0.01185
    -0.01047
     0.01185
     0.01185
    -0.00154
     0.01185
    -0.00154
    -0.00600
    -0.01047
     0.00292
     0.01185
    -0.01047
     0.01185
     0.01185
     0.01185
     0.02078
     0.01185
     0.02971
     0.01185
     0.03864
     0.06096
     0.03864
     0.01632
     0.03864
     0.05203
     0.05650
     0.06096
     0.07435
     0.09221
     0.09667
     0.08775
     0.09667
     0.11453
     0.10114
     0.12792
     0.11900
     0.14132
     0.19042
     0.23507
     0.28417
     0.31542
     0.40917
     0.46721
     0.56989
     0.70828
     0.80203
     0.89131
     0.89131
     0.72614
     0.10114
    -0.78279
    -1.44796
    -1.79171
    -1.97475
    -3.92117
    -5.79170
    -3.38099
    -0.84082
    -1.11761
    -1.92118
    -1.66671
    -1.63100
    -1.92118
    -1.18904
    -0.30065
     0.01632
     0.37792
     0.75292
     1.20828
     1.48506
     1.38238
     0.78864
     0.07882
    -0.23368
    -0.48368
    -0.93904
    -1.22475
    -1.25600
    -0.76939
    -0.22475
     0.27078
     0.83774
     1.45381
     2.16363
     2.56988
     2.58327
     2.32434
     1.88685
     1.44042
     1.01631
     0.57435
     0.16810
    -0.13993
    -0.39886
    -0.52386
    -0.42118
    -0.28725
    -0.21136
    -0.21136
    -0.13993
    -0.05958
    -0.04618
     0.07435
     0.08775
     0.20828
     0.31542
     0.42257
     0.47167
     0.41364
     0.28864
     0.25739
     0.18150
     0.17703
     0.18596
     0.19042
     0.15471
     0.13685
     0.13239
     0.13685
     0.14132
     0.13239
     0.15471
     0.15025
     0.15917
     0.14578
     0.17257
     0.19042
     0.19489
     0.20828
     0.23507
     0.23060
     0.21275
     0.22167
     0.21721
     0.17257
     0.18596
     0.15917
     0.14132
     0.10560
     0.11453
     0.09221
     0.10114
     0.08328
     0.09667
     0.09221
     0.06989
     0.07435
     0.06542
     0.06096
     0.05650
     0.04757
     0.02525
     0.03864
     0.05203
     0.02525
     0.03417
     0.02078
     0.04310
     0.02525
     0.02525
     0.05203
     0.01185
     0.02525
     0.02525
     0.03417
     0.02525
     0.03417
     0.01185
    -0.00600
     0.00739
     0.00292
     0.00739
    -0.01940
     0.00739
    -0.01047
     0.01632
    -0.00154
    -0.00154
    -0.00154
    -0.01047
    -0.00600
     0.00292
     0.00292
    -0.02386
    -0.03279
    -0.02386
    -0.01493
    -0.01493
    -0.01940
    -0.01493
    -0.01940
    -0.01940
    -0.02386
    -0.01940
    -0.01940
    -0.02386
    -0.01047
    -0.04618
    -0.00600
    -0.00600
    -0.00600
    -0.02386
    -0.02833
    -0.01047
    -0.00154
    -0.01047
    -0.01047
    -0.03279
    -0.03725
    -0.01940
    -0.02386
    -0.03279
    -0.03279
    -0.02386
    -0.01940
    -0.03279
    -0.03279
    -0.00600
    -0.00600
    -0.00600
     0.01632
    -0.01940
     0.01185
     0.01185
     0.03417
     0.04757
     0.06542
     0.06989
     0.08775
     0.10114
     0.11900
     0.14132
     0.16810
     0.23060
     0.24399
     0.29310
     0.36453
     0.40024
     0.34221
     0.28417
     0.23060
     0.15471
     0.01632
    -0.43457
    -1.33189
    -2.00600
    -2.98814
    -5.28723
    -6.05062
    -6.26491
    -4.38099
    -1.35868
     1.84667
     3.90916
     3.80648
     2.92256
     3.69934
     4.60559
     3.41363
     3.27077
     2.58774
     1.66363
     0.99399
     0.52524
    -0.22029
    -1.24707
    -2.23814
    -2.72921
    -2.89885
    -3.05956
    -2.99260
    -2.44349
    -1.85868
    -1.30064
    -0.93904
    -0.97475
    -1.10421
    -1.05511
    -0.71136
    -0.15779
     0.36007
     0.63685
     0.81096
     0.56989
     0.28864
    -0.14886
    -0.33190
    -0.26493
     0.08328
     0.55649
     0.99399
     1.17703
     1.29756
     1.31542
     1.34667
     1.41810
     1.42703
     1.36453
     1.15917
     0.95828
     0.84221
     0.74399
     0.63239
     0.52524
     0.43149
     0.28417
     0.16810
     0.06542
    -0.01940
    -0.08190
    -0.13993
    -0.18457
    -0.22922
    -0.25154
    -0.25600
    -0.25154
    -0.22922
    -0.19350
    -0.16672
    -0.13100
    -0.13993
    -0.09083
    -0.09975
    -0.09975
    -0.11315
    -0.13100
    -0.11761
    -0.09975
    -0.09975
    -0.09083
    -0.08190
    -0.07743
    -0.04172
    -0.05958
    -0.04618
    -0.03725
    -0.01940
    -0.04618
    -0.01493
    -0.01493
    -0.00154
     0.02078
    -0.00154
     0.01185
    -0.00600
     0.00292
     0.01185
     0.00739
    -0.00154
     0.02525
     0.02078
     0.02078
     0.02971
     0.03417
     0.01632
     0.03417
     0.04757
     0.03864
     0.03864
     0.02525
     0.04757
     0.03864
     0.03417
     0.03417
     0.02525
     0.01185
     0.02078
     0.02078
     0.01632
     0.02525
     0.03864
     0.02971
     0.01632
    -0.00600
     0.02971
     0.02525
     0.03864
     0.02078
     0.02525
     0.04310
     0.01632
     0.00739
     0.00739
     0.02078
     0.02078
     0.01632
     0.03864
     0.02078
     0.02971
     0.01632
     0.03417
     0.02971
     0.02525
     0.02971
     0.04757
     0.04757
     0.03417
     0.03864
     0.02971
     0.01632
     0.02525
     0.02971
     0.06989
     0.04757
     0.05203
     0.05203
     0.04310
     0.07882
     0.07882
     0.07435
     0.09221
     0.08328
     0.07435
     0.08775
     0.11453
     0.12792
     0.14132
     0.14132
     0.15471
     0.16364
     0.16364
     0.16364
     0.18150
     0.20828
     0.26185
     0.34667
     0.38239
     0.43596
     0.49399
     0.57435
     0.68596
     0.89578
     1.07435
     1.23060
     1.27971
     1.03863
     0.61007
    -0.20243
    -1.31403
    -3.03278
    -4.62206
    -5.22920
    -5.01491
    -5.08188
    -6.07741
    -6.76937
    -5.26938
    -4.22027
    -2.74706
    -0.90332
     0.63239
     1.63685
     1.63238
     1.84667
     2.17256
     2.08774
     1.80649
     1.26631
     0.83328
     0.52971
     0.19042
    -0.00600
    -0.22029
    -0.40332
    -0.50154
    -0.30065
     0.05650
     0.52078
     0.90917
     1.15471
     1.50738
     1.69488
     1.77970
     1.81095
     1.81988
     1.74845
     1.57435
     1.36006
     1.08774
     0.84221
     0.64578
     0.52524
     0.44042
     0.37792
     0.33774
     0.40024
     0.51632
     0.62346
     0.69935
     0.73506
     0.73060
     0.70381
     0.66810
     0.61453
     0.58328
     0.50739
     0.48507
     0.45382
     0.47614
     0.45382
     0.40917
     0.37346
     0.37792
     0.38239
     0.35114
     0.31542
     0.29310
     0.31989
     0.34667
     0.36007
     0.35114
     0.36899
     0.33774
     0.30649
     0.29310
     0.26185
     0.20828
     0.15025
     0.04310
    -0.01047
    -0.11315
    -0.15332
    -0.24261
    -0.33636
    -0.42565
    -0.50600
    -0.51047
    -0.51939
    -0.43904
    -0.40332
    -0.32297
    -0.26047
    -0.20690
    -0.16672
    -0.11761
    -0.08636
    -0.07297
    -0.01940
    -0.01940
    -0.00154
     0.00292
     0.02078
    -0.02833
    -0.01047
    -0.02386
     0.01185
    -0.00154
     0.01185
     0.00292
    -0.02386
    -0.00600
    -0.01493
    -0.00154
    -0.01940
    -0.02833
    -0.02386
    -0.01940
    -0.03279
    -0.03725
    -0.04618
    -0.01940
    -0.02833
    -0.01940
    -0.01047
     0.00739
     0.01185
     0.03417
     0.03864
     0.07882
     0.09221
     0.14578
     0.12792
     0.15471
     0.14578
     0.13239
     0.12346
     0.14578
     0.16364
     0.20382
     0.23953
     0.19042
     0.23060
     0.23060
     0.26185
     0.34221
     0.39578
     0.48953
     0.55203
     0.61453
     0.66364
     0.68596
     0.69042
     0.53864
     0.26632
    -0.26047
    -1.12654
    -2.08635
    -3.09974
    -3.94349
    -4.52831
    -4.38099
    -3.63992
    -2.75599
    -2.01493
    -1.15779
    -0.51939
    -0.03725
     0.26632
     0.46274
     0.52971
     0.55203
     0.51185
     0.46274
     0.35114
     0.17703
     0.07435
     0.07882
     0.19489
     0.15471
     0.06989
    -0.15779
    -0.38993
    -0.50154
    -0.71582
    -0.87654
    -0.63993
    -0.16225
     0.22167
     0.47614
     1.02971
     1.42256
     0.51185
    -0.79172
    -1.87207
    -1.94350
    -1.57296
    -0.28725
     0.65917
     1.19488
     0.90471
     0.29310
     0.01185
    -0.05065
    -0.08190
     0.05203
     0.04310
    -0.04618
    -0.11315
    -0.03725
     0.16364
     0.36453
     0.44935
     0.47167
     0.56989
     0.65024
     0.74846
     0.76185
     0.76631
     0.74399
     0.72167
     0.70828
     0.63685
     0.55203
     0.44935
     0.37346
     0.35114
     0.34667
     0.35114
     0.32435
     0.31096
     0.30203
     0.25292
     0.21721
     0.22167
     0.15917
     0.14578
     0.13685
     0.13239
     0.11007
     0.10114
     0.08775
     0.08775
     0.08328
     0.06989
     0.08775
     0.03864
     0.06542
     0.05650
     0.03864
     0.04310
     0.02525
     0.01632
     0.02525
     0.02525
     0.02525
     0.01632
     0.03417
     0.01185
     0.00739
     0.01632
    -0.00154
     0.02078
     0.00739
     0.04757
     0.04757
     0.02971
     0.02525
     0.06542
     0.05203
     0.06542
     0.05650
     0.06989
     0.06989
     0.07882
     0.09221
     0.08328
     0.10560
     0.10560
     0.11007
     0.14578
     0.13239
     0.12792
     0.11007
     0.11453
     0.08328
     0.11007
     0.09221
     0.07882
     0.07435
     0.06989
     0.06096
     0.07882
     0.06989
     0.07435
     0.07435
     0.07882
     0.11900
     0.12792
     0.10560
     0.10560
     0.11900
     0.13239
     0.15025
     0.19489
     0.18150
     0.19489
     0.23060
     0.28864
     0.36007
     0.45828
     0.57435
     0.74846
     0.99846
     1.32435
     1.67703
     1.82435
     1.91363
     1.58774
     0.66364
    -0.80511
    -2.57296
    -3.69349
    -3.97920
    -3.55063
    -2.93903
    -2.17564
    -1.38546
    -0.56404
     0.11007
     0.45828
     0.60114
     0.62346
     0.57435
     0.40917
     0.33328
     0.28417
     0.26185
     0.21275
     0.20828
     0.19042
     0.09221
     0.00292
    -0.08636
    -0.21582
    -0.35868
    -0.36761
    -0.29172
    -0.18457
    -0.20243
    -0.36761
    -0.51493
    -0.52832
    -0.16225
     0.25739
     0.56096
     0.42257
     0.11007
    -0.10422
    -0.46582
    -0.41672
    -0.09975
     0.07435
     0.21275
     0.02971
    -0.39886
    -0.29172
     0.26632
     0.48060
     0.44935
     0.63685
     0.98506
     1.55203
     1.67256
     0.49846
    -0.12208
    -0.17118
    -0.08190
    -0.00600
    -0.19350
    -0.79172
    -1.19796
    -1.39886
    -1.44350
    -1.40778
    -1.02832
    -0.61314
    -0.24261
     0.00292
     0.00739
     0.04310
     0.11900
     0.26632
     0.39578
     0.49399
     0.56989
     0.58328
     0.65471
     0.76185
     0.85114
     0.91364
     0.90471
     0.90024
     0.81542
     0.68149
     0.56542
     0.44935
     0.34221
     0.23507
     0.16810
     0.11900
     0.08775
     0.04757
     0.06096
     0.02971
     0.06096
     0.06096
     0.06542
     0.06989
     0.06096
     0.06989
     0.08328
     0.09221
     0.08775
     0.08775
     0.09221
     0.05650
     0.10114
     0.09221
     0.10114
     0.06989
     0.05203
     0.09667
     0.06989
     0.09221
     0.08328
     0.03864
     0.08328
     0.06989
     0.06096
     0.07435
     0.06989
     0.06542
     0.06542
     0.06542
     0.05650
     0.04310
     0.03864
     0.02078
     0.05203
     0.03864
     0.03864
     0.03864
     0.02525
     0.04310
     0.02971
     0.03417
     0.04757
     0.03417
     0.04757
     0.03864
     0.02971
     0.02078
     0.02078
     0.02525
    -0.00154
     0.01632
     0.00292
    -0.01047
     0.01185
    -0.00154
     0.00292
    -0.01940
    -0.01047
    -0.02386
    -0.03725
    -0.04618
    -0.04618
    -0.04618
    -0.06404
    -0.05958
    -0.06850
    -0.07743
    -0.08636
    -0.07743
    -0.12208
    -0.10868
    -0.13100
    -0.12654
    -0.14886
    -0.13993
    -0.13547
    -0.12208
    -0.13993
    -0.12654
    -0.09529
    -0.05065
     0.00292
     0.06542
     0.06989
     0.11453
     0.21275
     0.40024
     0.58774
     0.85114
     1.06988
     1.33774
     1.59220
     1.75292
     1.62792
     1.22613
     0.35560
    -1.43011
    -3.93902
    -5.99705
    -7.01044
    -7.10419
    -6.13991
    -4.53277
    -2.67117
    -1.10868
     0.39132
     1.54310
     1.94488
     2.23952
     2.30202
     2.24399
     2.20381
     2.18595
     1.90917
     1.65470
     1.43149
     1.23953
     1.15471
     0.98953
     0.52078
     0.23953
    -0.11315
    -0.36315
    -0.33190
    -0.28725
    -0.29618
    -0.48815
    -0.79618
    -1.14886
    -1.26493
    -1.19796
    -1.05511
    -0.73368
    -0.52386
    -0.34975
     0.06989
     0.32882
     0.33774
     0.22167
    -0.07743
    -0.38993
    -0.28725
    -0.19350
    -0.10422
    -0.10422
    -0.07743
    -0.01940
     0.05203
     0.11453
     0.12792
     0.15025
     0.16810
     0.17257
     0.18596
     0.18150
     0.19042
     0.19935
     0.22167
     0.24399
     0.26632
     0.28864
     0.31096
     0.28864
     0.29757
     0.28864
     0.29310
     0.27524
     0.26632
     0.25739
     0.24846
     0.21721
     0.23060
     0.18150
     0.17703
     0.11007
     0.09667
     0.06989
     0.05650
     0.02525
     0.01185
    -0.01940
    -0.00600
     0.04757
     0.09221
     0.15025
     0.14132
     0.17257
     0.23507
     0.33328
     0.36453
     0.39132
     0.41810
     0.44935
     0.46274
     0.35114
     0.33328
     0.39132
     0.36453
     0.28417
     0.28864
     0.45382
     0.41364
     0.24846
     0.15917
     0.07882
     0.14578
     0.26185
     0.29757
     0.26632
     0.26632
     0.26632
     0.20828
     0.21275
     0.19042
     0.17703
     0.18596
     0.17703
     0.15025
     0.14578
     0.09667
     0.07882
     0.06989
     0.03864
     0.02525
    -0.02386
    -0.01493
    -0.04172
    -0.04618
    -0.02833
    -0.04172
    -0.04618
    -0.04172
    -0.03725
    -0.03279
    -0.00600
    -0.00154
    -0.01940
    -0.04618
    -0.02386
    -0.03279
    -0.04618
    -0.02833
    -0.04618
    -0.03725
    -0.03279
    -0.01047
     0.02078
     0.03864
     0.08775
     0.10560
     0.09221
     0.11007
     0.13685
     0.13239
     0.13685
     0.11007
     0.05203
     0.01632
     0.01632
     0.00739
    -0.01940
     0.01185
     0.05650
     0.07882
     0.09221
     0.09221
     0.06989
     0.01632
    -0.01493
    -0.00600
    -0.00600
     0.02078
     0.08328
     0.24399
     0.36453
     0.43149
     0.42257
     0.40024
     0.41810
     0.53417
     0.33774
    -0.45243
    -1.28278
    -1.51046
    -1.53278
    -1.07743
     0.82881
     1.98952
     1.38685
    -0.18904
    -1.26493
    -2.45242
    -3.11760
    -3.43903
    -4.78724
    -5.97473
    -6.35419
    -5.58188
    -4.38545
    -3.43456
    -2.41224
    -1.19350
    -0.46136
     0.23507
     0.69935
     0.92256
     0.99399
     0.98953
     0.96721
     0.90917
     0.93149
     0.90471
     0.83774
     0.76631
     0.68149
     0.61453
     0.56096
     0.54757
     0.49399
     0.41364
     0.38239
     0.35114
     0.33774
     0.28864
     0.26185
     0.22614
     0.23507
     0.23507
     0.20382
     0.18150
     0.15471
     0.11900
     0.04757
     0.01185
    -0.02833
    -0.03725
    -0.05958
    -0.05958
    -0.00154
    -0.01047
     0.01185
     0.06989
     0.10114
     0.13239
     0.14578
     0.14578
     0.14578
     0.15917
     0.13239
     0.11900
     0.08775
     0.09667
     0.10560
     0.13685
     0.17257
     0.19935
     0.19489
     0.23507
     0.27078
     0.33328
     0.43149
     0.48507
     0.56096
     0.61007
     0.65917
     0.66364
     0.65471
     0.59221
     0.59221
     0.61899
     0.62792
     0.62346
     0.60560
     0.53864
     0.52078
     0.50292
     0.44489
     0.43149
     0.40917
     0.36007
     0.31989
     0.26632
     0.23953
     0.20382
     0.18596
     0.21275
     0.22614
     0.18596
     0.17703
     0.17257
     0.15025
     0.12346
     0.13239
     0.11900
     0.12792
     0.08775
     0.05203
     0.03417
     0.02078
     0.03417
     0.02525
     0.01632
    -0.00600
    -0.01940
    -0.03279
    -0.01047
     0.00739
     0.02525
     0.03864
     0.02525
     0.01632
     0.01185
     0.02078
     0.03417
     0.01185
     0.01185
    -0.00154
     0.02525
     0.02525
     0.02078
     0.01632
     0.01632
     0.05203
     0.04310
     0.07882
     0.06542
     0.08775
     0.04757
     0.06989
     0.04757
     0.03417
     0.03864
     0.04310
     0.01185
     0.05203
     0.04310
     0.03417
     0.06542
     0.06542
     0.10560
     0.14132
     0.20828
     0.22167
     0.25292
     0.26185
     0.25292
     0.27078
     0.27524
     0.31542
     0.29310
     0.29310
     0.31989
     0.29310
     0.29310
     0.26632
     0.23953
     0.25292
     0.29310
     0.26632
     0.24399
     0.27524
     0.30649
     0.33328
     0.36453
     0.37346
     0.39132
     0.36899
     0.31989
     0.27524
     0.22167
     0.08775
    -0.10868
    -0.34529
    -0.50600
    -0.74261
    -0.93011
    -1.11314
    -1.36761
    -1.94796
    -2.51939
    -3.30956
    -4.19349
    -4.67563
    -3.89885
    -2.08635
     0.58774
     3.08773
     4.39576
     4.82433
     5.13237
     4.51184
     2.94041
     1.31988
    -0.68011
    -1.90332
    -2.84974
    -4.69349
    -6.45241
    -4.43009
    -2.24260
    -0.81850
     0.01632
     0.58328
     0.64578
     0.73060
     0.72167
     0.86006
     1.04756
     1.24846
     1.49399
     1.70828
     1.74845
     1.64131
     1.48953
     1.31096
     1.11899
     0.96274
     0.82435
     0.69042
     0.57882
     0.52524
     0.44042
     0.39132
     0.31096
     0.31542
     0.28417
     0.25292
     0.24399
     0.24399
     0.20382
     0.20382
     0.20828
     0.16810
     0.20828
     0.18150
     0.18596
     0.17257
     0.16810
     0.18150
     0.17257
     0.16364
     0.16364
     0.15471
     0.15025
     0.13685
     0.12346
     0.11453
     0.11007
     0.10560
     0.09667
     0.08775
     0.06989
     0.04757
     0.05650
     0.06096
     0.06096
     0.05203
     0.04757
     0.06542
     0.08328
     0.05650
     0.02525
     0.06989
     0.03417
     0.06096
     0.05650
     0.04757
     0.05650
     0.04310
     0.02971
     0.01632
     0.02525
     0.00739
     0.00292
    -0.00600
    -0.03725
    -0.08636
    -0.10868
    -0.10868
    -0.09975
    -0.11315
    -0.12654
    -0.15332
    -0.13547
    -0.19350
    -0.18457
    -0.19797
    -0.22029
    -0.24707
    -0.27386
    -0.27386
    -0.30065
    -0.31404
    -0.32743
    -0.35422
    -0.38993
    -0.46582
    -0.43904
    -0.42118
    -0.28725
    -0.13993
     0.00292
     0.16364
     0.23507
     0.28864
     0.29310
     0.23953
     0.23507
     0.19489
     0.15917
     0.13239
     0.10560
     0.06096
     0.04757
     0.04310
     0.02971
     0.03864
     0.03864
     0.02525
     0.01185
     0.02078
     0.00739
     0.02525
     0.03417
     0.01185
     0.02078
    -0.00600
     0.02525
     0.00739
     0.02525
     0.02078
     0.00292
    -0.01047
    -0.01493
    -0.00154
     0.00292
    -0.00154
     0.00292
     0.01185
     0.01632
     0.01185
     0.02971
     0.06989
     0.06989
     0.04757
     0.06096
     0.08775
     0.07882
     0.09221
     0.05650
     0.01632
    -0.06850
    -0.20690
    -0.33636
    -0.45243
    -0.51047
    -0.61314
    -0.66672
    -0.65332
    -0.64439
    -0.66672
    -0.78725
    -0.97921
    -1.24707
    -1.55957
    -1.83635
    -1.89885
    -1.90778
    -1.87653
    -1.85421
    -1.70689
    -1.42564
    -1.21136
    -0.97029
    -0.80064
    -0.66225
    -0.54172
    -0.55064
    -0.62207
    -0.66225
    -0.73814
    -0.65779
    -0.51047
    -0.60422
    -0.83189
    -0.63547
     0.01185
     0.61453
     0.67703
     0.48060
     1.11453
     1.61006
     0.96274
     0.16364
    -0.18457
    -0.70243
    -0.93011
    -1.98814
    -2.38546
    -0.24707
     1.06542
     1.30203
     1.69042
     1.74399
     1.41363
     1.17256
     0.97614
     0.88239
     0.96274
     1.07435
     1.13685
     1.18596
     1.19935
     1.27971
     1.40024
     1.52078
     1.55203
     1.54756
     1.47167
     1.40470
     1.38685
     1.40024
     1.36006
     1.25738
     1.15917
     1.05203
     0.95828
     0.87792
     0.79310
     0.71274
     0.63239
     0.53417
     0.49399
     0.40471
     0.36453
     0.27078
     0.23507
     0.18150
     0.14578
     0.11007
     0.08775
     0.03864
     0.01632
    -0.01493
    -0.03725
    -0.07297
    -0.09975
    -0.10868
    -0.14440
    -0.16225
    -0.17118
    -0.21136
    -0.20243
    -0.19797
    -0.22029
    -0.23815
    -0.24707
    -0.24707
    -0.23368
    -0.26940
    -0.25154
    -0.26493
    -0.29618
    -0.26940
    -0.22029
    -0.21582
    -0.13547
    -0.09083
    -0.02833
     0.04310
     0.03864
     0.03417
     0.04310
     0.04310
     0.01185
    -0.00600
    -0.05065
    -0.05065
    -0.07297
    -0.09975
    -0.13547
    -0.17118
    -0.21136
    -0.22475
    -0.22029
    -0.20690
    -0.21136
    -0.20243
    -0.18011
    -0.19350
    -0.18457
    -0.17118
    -0.17118
    -0.14440
    -0.15332
    -0.16672
    -0.14886
    -0.12654
    -0.13547
    -0.11761
    -0.13100
    -0.12654
    -0.14440
    -0.14886
    -0.17565
    -0.18011
    -0.22475
    -0.24707
    -0.25600
    -0.25600
    -0.27386
    -0.32297
    -0.38547
    -0.41672
    -0.40779
    -0.37207
    -0.28279
    -0.21136
    -0.15779
    -0.11315
    -0.09529
    -0.07297
    -0.09083
    -0.12208
    -0.00600
     0.17703
     0.44042
     0.83774
     1.11006
     1.28417
     1.36006
     1.32881
     1.19935
     0.63685
    -0.50154
    -1.99260
    -3.62653
    -4.58188
    -4.55063
    -3.85867
    -2.80064
    -1.52386
    -0.36761
     0.36899
     1.02078
     1.41363
     1.59667
     1.54310
     1.33774
     1.02078
     0.66364
     0.39578
     0.24399
     0.03864
    -0.19797
    -0.31850
    -0.33190
    -0.14886
     0.03864
     0.19042
     0.57435
     1.02078
     1.16810
     0.94042
     0.61007
     0.38685
     0.19042
    -0.11761
    -0.46582
    -0.70689
    -0.69350
    -0.50154
    -0.18457
     0.06542
    -0.01940
    -0.72922
    -1.18904
    -1.05064
    -0.61761
    -0.82743
    -1.81850
    -2.14439
    -1.38546
    -0.97921
    -0.91671
    -1.06850
    -0.87654
    -0.21582
     0.12792
     0.21721
     0.38239
     0.61899
     0.78417
     0.89578
     0.93596
     0.92256
     0.86453
     0.76631
     0.67703
     0.60114
     0.50739
     0.45382
     0.44489
     0.50292
     0.46721
     0.50292
     0.52524
     0.52971
     0.49846
     0.47614
     0.45828
     0.47614
     0.45382
     0.44042
     0.42257
     0.36007
     0.35560
     0.32435
     0.29757
     0.27078
     0.27524
     0.26185
     0.20828
     0.17703
     0.13685
     0.10560
     0.08775
     0.10560
     0.07882
     0.06542
     0.02971
     0.02525
     0.01632
     0.02525
     0.01632
     0.00739
     0.00739
    -0.00154
     0.01185
     0.02078
     0.00739
     0.01185
    -0.00600
     0.01632
     0.00739
     0.00739
    -0.00154
     0.01185
     0.01185
     0.00739
     0.01632
    -0.00154
     0.00292
     0.00739
    -0.00600
    -0.00600
    -0.01047
    -0.01940
    -0.00154
     0.01185
     0.00739
     0.02525
    -0.00600
     0.02971
     0.00739
     0.01632
    -0.00154
    -0.03279
    -0.03725
    -0.09975
    -0.11761
    -0.16672
    -0.21582
    -0.29172
    -0.34975
    -0.36761
    -0.39440
    -0.32743
    -0.30065
    -0.18457
    -0.06404
     0.09667
     0.22614
     0.28417
     0.33328
     0.35114
     0.40917
     0.39578
     0.41364
     0.43596
     0.41810
     0.43149
     0.45828
     0.46721
     0.51632
     0.57882
     0.55203
     0.60114
     0.63685
     0.59667
     0.50292
     0.37792
     0.11007
    -0.17565
    -0.49707
    -0.87207
    -1.32743
    -1.62653
    -1.94350
    -2.27832
    -2.43010
    -2.59528
    -2.64885
    -2.53724
    -1.99707
    -1.26493
    -0.65332
    -0.09975
     0.49399
     1.22167
     1.67703
     1.99399
     1.97167
     1.61453
     1.30649
     1.01631
     0.64578
     0.28864
    -0.13547
    -0.53725
    -0.83636
    -1.16671
    -1.27832
    -0.78725
     0.24846
     1.00739
     1.02524
     0.88685
     0.77078
     0.72614
     0.60560
     0.18596
    -0.17565
    -0.25154
    -0.18904
    -0.16672
    -0.00154
     0.06989
     0.42703
     0.57435
     0.52524
     0.44489
     0.56542
     0.47167
     0.27524
     0.45828
     0.20382
    -0.51939
    -2.16225
    -2.58189
    -1.76493
    -1.50600
    -0.94350
    -0.75154
    -0.63993
    -0.60422
    -0.57743
    -0.69350
    -0.43457
     0.19935
     0.65917
     0.76631
     0.89578
     1.02078
     1.06542
     1.01185
     0.97614
     0.92703
     0.86006
     0.78864
     0.74846
     0.71721
     0.71721
     0.72614
     0.70381
     0.64578
     0.59667
     0.56989
     0.56096
     0.48507
     0.43596
     0.40024
     0.40024
     0.43149
     0.37346
     0.33774
     0.28417
     0.30649
     0.27971
     0.26185
     0.23507
     0.23953
     0.24399
     0.22614
     0.20382
     0.18596
     0.18150
     0.16810
     0.18596
     0.17257
     0.15025
     0.12792
     0.09667
     0.09221
     0.08328
     0.11007
     0.11007
     0.11453
     0.09221
     0.08328
     0.05650
     0.04757
     0.01632
     0.02525
     0.04757
     0.04757
     0.01185
     0.00292
    -0.00600
    -0.01047
    -0.01493
    -0.02833
    -0.04618
    -0.05511
    -0.08636
    -0.07743
    -0.09083
    -0.10868
    -0.11315
    -0.11761
    -0.12654
    -0.13547
    -0.15779
    -0.15332
    -0.15332
    -0.13993
    -0.15332
    -0.14440
    -0.14440
    -0.13993
    -0.12654
    -0.10868
    -0.03725
     0.05650
     0.18596
     0.29757
     0.41364
     0.43149
     0.45382
     0.38685
     0.27524
     0.12346
    -0.03725
    -0.17565
    -0.28279
    -0.36315
    -0.38993
    -0.46582
    -0.52832
    -0.49261
    -0.49707
    -0.45690
    -0.49261
    -0.51047
    -0.57297
    -0.55064
    -0.53725
    -0.44350
    -0.43011
    -0.48368
    -0.59082
    -0.70243
    -0.83189
    -0.93457
    -1.07743
    -1.26046
    -1.31850
    -1.20689
    -0.97475
    -0.76939
    -0.47922
    -0.38100
    -0.16225
    -0.26047
    -0.54172
    -0.86314
    -0.98368
    -1.02386
    -1.09975
    -0.98814
    -0.69350
    -0.61761
    -0.59082
    -0.21136
     0.14132
     0.31542
     0.29757
     0.18150
    -0.47029
    -1.22921
    -1.55511
    -0.94350
    -0.14440
    -0.06404
    -0.03725
    -0.09975
     0.14132
     0.14132
     0.02078
     0.08775
     0.35560
    -0.18904
    -0.49707
    -0.58189
    -0.68457
    -0.93904
    -1.01493
    -1.16225
    -1.20689
    -1.47475
    -1.69350
    -1.28725
    -0.94796
    -0.64886
    -0.03725
     0.13685
     0.36453
     0.35114
     0.20382
     0.28864
     0.63685
     0.69042
     0.66364
     0.44042
     0.23507
     0.14578
     0.12792
     0.13239
     0.10560
     0.11453
     0.07435
     0.07882
     0.05203
     0.03417
     0.03417
     0.05203
     0.06542
     0.08328
     0.07435
     0.06096
     0.05650
     0.05650
     0.06542
     0.10114
     0.10560
     0.15471
     0.18596
     0.23507
     0.34221
     0.41364
     0.44489
     0.54310
     0.61899
     0.60560
     0.60560
     0.63685
     0.68596
     0.66810
     0.61899
     0.56989
     0.56542
     0.52524
     0.51632
     0.55203
     0.56096
     0.55203
     0.55649
     0.50292
     0.47614
     0.47167
     0.46721
     0.42703
     0.36899
     0.36899
     0.35560
     0.37792
     0.41810
     0.39578
     0.40024
     0.38239
     0.35560
     0.34667
     0.31989
     0.31989
     0.23060
     0.17703
     0.11900
     0.05650
     0.02078
    -0.03279
    -0.09083
    -0.14440
    -0.27832
    -0.37207
    -0.40779
    -0.40779
    -0.37207
    -0.34082
    -0.30957
    -0.25154
    -0.12654
    -0.06850
     0.02525
     0.04757
     0.13239
     0.15471
     0.15917
     0.19489
     0.21721
     0.21721
     0.19489
     0.23953
     0.22167
     0.23953
     0.24399
     0.26185
     0.25739
     0.26632
     0.27078
     0.28417
     0.27524
     0.27524
     0.24399
     0.25292
     0.26185
     0.22167
     0.24846
     0.23060
     0.20382
     0.20382
     0.17257
     0.15917
     0.17703
     0.14132
     0.13685
     0.10560
     0.10560
     0.08328
     0.02078
    -0.05065
    -0.08190
    -0.11315
    -0.13993
    -0.11761
    -0.08636
    -0.03725
    -0.04618
    -0.03725
    -0.02833
     0.05203
     0.12792
     0.15471
     0.16364
     0.24399
     0.40917
     0.48507
     0.52971
     0.61453
     0.63239
     0.67703
     0.73506
     0.76185
     0.68149
     0.58328
     0.48060
     0.22167
    -0.08190
    -0.44350
    -0.99707
    -1.55957
    -2.05510
    -2.60867
    -2.96135
    -3.26492
    -3.30063
    -2.85421
    -1.92564
    -0.67118
     0.65471
     1.48060
     1.96720
     2.57434
     2.73952
     1.83327
     0.61007
    -0.18011
    -0.59975
    -0.86761
    -1.05064
    -1.16225
    -0.85422
    -0.05511
     0.54757
     0.83328
     0.78864
     0.65917
     0.42257
     0.17703
     0.01632
    -0.08190
    -0.27386
    -0.40779
    -0.36315
    -0.23815
    -0.15332
    -0.01047
     0.13239
     0.25739
     0.32882
     0.37792
     0.39578
     0.40471
     0.43596
     0.47167
     0.44042
     0.44935
     0.42703
     0.40024
     0.38685
     0.36453
     0.34221
     0.33774
     0.31989
     0.30649
     0.29310
     0.27078
     0.27524
     0.24399
     0.20828
     0.23060
     0.22614
     0.24846
     0.22167
     0.21275
     0.22167
     0.20828
     0.20382
     0.19042
     0.18150
     0.19489
     0.20382
     0.16810
     0.18596
     0.16364
     0.15917
     0.16364
     0.15025
     0.15025
     0.12792
     0.14132
     0.15025
     0.15025
     0.14132
     0.13685
     0.13685
     0.15025
     0.15471
     0.15917
     0.13239
     0.12346
     0.13239
     0.13685
     0.14132
     0.15025
     0.14132
     0.14132
     0.14132
     0.13239
     0.11007
     0.10560
     0.12346
     0.10114
     0.11007
     0.07882
     0.05650
     0.04757
     0.07882
     0.06096
     0.05203
     0.05650
     0.03864
     0.02971
     0.01185
     0.00739
     0.02971
     0.01185
     0.00292
    -0.00154
    -0.00154
     0.00739
    -0.03279
    -0.01493
    -0.00600
     0.00292
     0.01185
     0.00292
    -0.01940
     0.00292
    -0.01047
     0.00292
     0.02078
     0.01632
     0.03417
     0.04310
     0.03417
     0.05203
     0.05650
     0.05203
     0.07435
     0.06989
     0.03417
     0.03864
     0.02971
     0.06989
     0.10114
     0.15025
     0.17257
     0.17257
     0.19489
     0.14132
     0.14578
     0.15025
     0.16810
     0.17257
     0.17703
     0.23060
     0.27971
     0.32435
     0.35114
     0.36899
     0.43596
     0.47167
     0.57882
     0.74399
     1.06542
     1.54756
     1.94042
     1.90917
     1.37345
     0.62792
    -0.65332
    -2.79617
    -4.88991
    -5.82295
    -5.22027
    -4.21135
    -3.59974
    -2.91671
    -0.92564
     0.43149
     0.23507
     0.21721
    -0.23815
    -0.96136
    -0.92564
    -0.68904
    -0.32743
    -0.05511
     0.06542
    -0.16225
    -0.39886
    -0.55511
    -0.74707
    -0.80511
    -0.79618
    -0.69350
    -0.56850
    -0.41225
    -0.26047
    -0.17118
    -0.12208
    -0.11761
    -0.09975
    -0.07297
     0.00739
     0.05203
     0.06542
     0.05203
     0.05203
     0.06542
     0.05203
     0.05203
     0.10114
     0.11453
     0.07882
     0.11007
     0.16364
     0.24399
     0.34221
     0.44489
     0.56989
     0.67256
     0.78417
     0.83774
     0.84221
     0.82881
     0.76631
     0.73060
     0.62792
     0.63685
     0.55203
     0.52971
     0.52524
     0.55649
     0.55203
     0.59667
     0.66364
     0.73953
     0.83328
     0.79310
     0.81096
     0.83328
     0.78417
     0.72167
     0.56542
     0.41810
     0.29757
     0.29310
     0.25739
     0.20828
     0.15471
     0.08328
     0.08328
     0.05650
     0.05203
     0.05203
     0.04310
     0.02971
     0.04310
     0.08328
     0.06989
     0.08775
     0.08328
     0.09667
     0.06989
     0.09667
     0.06989
     0.09221
     0.10114
     0.09221
     0.13685
     0.11007
     0.11453
     0.10114
     0.09221
     0.07435
     0.08775
     0.08775
     0.06989
     0.06542
     0.05650
     0.06096
     0.02971
     0.04757
     0.02971
     0.02525
     0.01185
     0.00739
     0.02078
    -0.02386
    -0.01493
    -0.00600
    -0.01493
     0.00292
    -0.01047
     0.00292
    -0.01940
    -0.02833
    -0.01940
    -0.04172
    -0.03725
    -0.05511
    -0.05958
    -0.07297
    -0.06404
    -0.05065
    -0.03279
    -0.01940
    -0.02833
    -0.02833
    -0.02833
    -0.00600
    -0.01047
    -0.00154
     0.00292
     0.00292
    -0.01940
    -0.00154
     0.04757
     0.04310
     0.06989
     0.05650
     0.10114
     0.13239
     0.17703
     0.25292
     0.39578
     0.52524
     0.68149
     0.86453
     1.05203
     1.25292
     1.41363
     1.53417
     1.58774
     1.39131
     1.28417
     1.13685
     0.87792
     0.59667
     0.14578
    -0.44797
    -1.20243
    -2.01939
    -2.76046
    -3.53278
    -4.19795
    -4.58188
    -4.41670
    -2.81849
    -0.60868
     1.09667
     2.02970
     2.36899
     2.23506
     1.41363
     0.50739
     0.04310
    -0.18011
    -0.37654
    -0.67118
    -1.06850
    -1.40778
    -1.49261
    -1.61760
    -1.33636
    -0.74707
    -0.56850
    -0.39886
    -0.51939
    -1.78725
    -2.29617
    -2.36760
    -2.02385
    -1.43903
    -1.07743
    -0.85868
    -0.63993
    -0.47029
    -0.38993
    -0.32297
    -0.31404
    -0.25154
    -0.15779
    -0.08636
    -0.01493
     0.03417
     0.08775
     0.12346
     0.18596
     0.23060
     0.23507
     0.27524
     0.31989
     0.32882
     0.35114
     0.34667
     0.33328
     0.34667
     0.33328
     0.31542
     0.31989
     0.31989
     0.29310
     0.30203
     0.29757
     0.31989
     0.28417
     0.26185
     0.23507
     0.25739
     0.21721
     0.22614
     0.19042
     0.19935
     0.18596
     0.21275
     0.19935
     0.20382
     0.21275
     0.18150
     0.19042
     0.22167
     0.21721
     0.21721
     0.21721
     0.22167
     0.23507
     0.23060
     0.19935
     0.19042
     0.19489
     0.14578
     0.14578
     0.12346
     0.15471
     0.13685
     0.14578
     0.14132
     0.14132
     0.13685
     0.15471
     0.15471
     0.15025
     0.15471
     0.14578
     0.14578
     0.13685
     0.16810
     0.13239
     0.17257
     0.16364
     0.15917
     0.15471
     0.15917
     0.13239
     0.15917
     0.14132
     0.15917
     0.16364
     0.18596
     0.16364
     0.18150
     0.15917
     0.11900
     0.11900
     0.11900
     0.11900
     0.09667
     0.11453
     0.07435
     0.09667
     0.10560
     0.14578
     0.13239
     0.11900
     0.12792
     0.09667
     0.06096
     0.01185
     0.02078
     0.00739
     0.03864
     0.02525
     0.01632
     0.02525
     0.05650
     0.06542
     0.04310
     0.06096
     0.06096
     0.09221
     0.07882
     0.09667
     0.09667
     0.07882
     0.08775
     0.09667
     0.10114
     0.11007
     0.11900
     0.12792
     0.11900
     0.11900
     0.08775
     0.09667
     0.09667
     0.07882
     0.07882
     0.08328
     0.08775
     0.06542
     0.08328
     0.11453
     0.14578
     0.15917
     0.20382
     0.27524
     0.31989
     0.41810
     0.47167
     0.61007
     0.77524
     0.93596
     1.06542
     1.19935
     1.37792
     1.43149
     1.29756
     0.92256
     0.22614
    -1.20243
    -3.18010
    -5.28277
    -6.97026
    -8.04169
    -8.22472
    -7.67562
    -6.44794
    -4.69349
    -2.93903
    -1.00600
     0.91810
     3.30648
     4.96273
     5.55647
     5.77969
     7.60557
     9.15021
     9.15021
     7.98950
     4.23952
     0.94489
    -0.70243
    -0.98368
    -1.01046
    -0.83636
    -1.16225
    -1.47475
    -1.60868
    -1.40778
    -1.17118
    -0.89439
    -0.77832
    -0.77386
    -0.72475
    -0.60422
    -0.41225
    -0.22475
    -0.02833
     0.05203
     0.09667
     0.11900
     0.07882
     0.07435
     0.07435
     0.01185
    -0.00600
    -0.04172
    -0.05958
    -0.05065
    -0.01940
     0.01632
     0.03864
     0.03864
     0.04757
     0.02078
     0.04757
     0.05203
     0.02971
     0.02078
     0.03864
     0.02078
    -0.00600
    -0.01047
    -0.03279
    -0.03725
    -0.06404
    -0.07297
    -0.06404
    -0.08636
    -0.10422
    -0.09975
    -0.07743
    -0.07743
    -0.07297
    -0.06850
    -0.07297
    -0.08190
    -0.08636
    -0.08636
    -0.09975
    -0.08190
    -0.06850
    -0.08190
    -0.05958
    -0.07297
    -0.06404
    -0.04172
    -0.04618
    -0.04618
    -0.03279
    -0.04172
    -0.01047
    -0.00154
     0.02078
     0.01185
     0.03417
     0.02078
     0.05203
     0.06096
     0.06096
     0.06096
     0.04757
     0.05203
     0.04757
     0.05650
     0.03864
     0.06542
     0.03417
     0.04310
     0.02078
     0.00292
    -0.01493
     0.00739
    -0.01047
     0.02525
     0.02525
    -0.01047
    -0.00600
    -0.01940
    -0.01493
     0.01632
     0.02078
     0.02078
     0.01185
     0.01632
     0.01632
    -0.00154
    -0.01493
     0.00739
     0.00739
    -0.00154
    -0.00154
    -0.01493
    -0.00154
     0.00739
     0.00739
     0.01632
    -0.00600
     0.00292
    -0.01047
    -0.01047
    -0.00600
     0.00292
     0.00739
    -0.00154
    -0.00154
     0.00292
     0.00739
     0.00739
     0.01185
     0.00739
     0.00739
    -0.01940
    -0.00600
    -0.01047
     0.00739
     0.00739
     0.01185
    -0.00154
     0.01632
     0.01185
     0.00739
     0.01632
     0.02525
     0.04310
     0.02078
     0.03417
     0.03864
     0.02525
     0.02525
     0.02078
     0.02971
     0.01632
     0.02525
     0.02078
     0.05203
     0.04757
     0.07882
     0.08328
     0.11007
     0.09667
     0.05203
     0.04310
     0.04310
     0.03864
     0.06542
     0.04757
     0.10114
     0.19935
     0.28417
     0.29757
     0.18150
    -0.01493
    -0.36315
    -0.79618
    -0.90332
    -0.80064
     0.05650
     1.22613
     2.91809
     4.14577
     4.79309
     4.33326
     2.33774
    -3.24706
    -7.51044
    -7.70687
    -6.54616
    -5.07741
    -3.43456
    -2.06403
    -1.21136
    -0.89886
    -0.60422
    -0.59975
    -0.78279
    -1.22029
    -1.88546
    -2.22028
    -2.04617
    -1.47921
    -0.86761
    -0.32297
     0.23507
     0.65917
     0.95828
     1.13238
     1.09667
     0.97167
     0.95381
     0.94935
     0.97167
     0.98060
     0.93596
     0.87792
     0.82435
     0.83774
     0.88685
     0.87792
     0.81542
     0.78417
     0.72167
     0.64131
     0.56096
     0.49399
     0.40024
     0.36899
     0.27971
     0.24399
     0.21721
     0.18150
     0.15471
     0.11453
     0.09221
     0.06989
     0.04310
     0.01632
     0.01185
    -0.03279
    -0.03279
    -0.04618
    -0.05065
    -0.04618
    -0.05065
    -0.05511
    -0.04618
    -0.05511
    -0.03279
    -0.04618
    -0.05065
    -0.06850
    -0.09529
    -0.11315
    -0.12208
    -0.14440
    -0.11315
    -0.09083
    -0.04172
     0.02078
     0.02971
     0.06542
     0.15917
     0.20828
     0.23953
     0.22167
     0.20382
     0.21275
     0.19042
     0.22614
     0.27524
     0.38239
     0.46274
     0.50292
     0.44489
     0.41810
     0.40471
     0.39132
     0.37792
     0.33774
     0.31989
     0.25739
     0.20828
     0.17703
     0.15917
     0.14132
     0.13239
     0.11900
     0.09221
     0.10560
     0.09667
     0.08775
     0.06989
     0.06542
     0.06542
     0.06542
     0.06989
     0.07435
     0.06542
     0.07435
     0.06542
     0.05203
     0.06989
     0.06989
     0.05203
     0.04310
     0.08328
     0.08328
     0.10114
     0.13685
     0.15917
     0.16810
     0.19042
     0.17703
     0.21275
     0.23953
     0.26185
     0.26185
     0.28417
     0.29757
     0.29310
     0.28417
     0.29310
     0.29310
     0.29757
     0.29757
     0.29310
     0.25292
     0.23060
     0.24846
     0.24399
     0.24399
     0.23060
     0.23953
     0.25292
     0.27078
     0.32435
     0.37792
     0.40471
     0.47167
     0.56542
     0.58328
     0.66810
     0.66364
     0.61453
     0.42703
     0.16364
    -0.09529
    -0.33190
    -0.46136
    -0.50600
    -0.50600
    -0.51939
    -0.67118
    -1.42564
    -2.70689
    -3.36760
    -2.98814
    -2.91224
    -2.76046
    -1.90778
    -2.32296
    -2.62653
    -1.72028
    -0.21136
     1.65470
     4.00291
     4.43594
     2.13238
     0.70381
    -0.35422
    -1.19796
    -1.95689
    -2.37207
    -2.55510
    -2.39439
    -1.97475
    -1.09975
    -0.08636
     1.00292
     2.05202
     2.91363
     3.38238
     3.51630
     2.97613
     1.94488
     0.85114
     0.13685
    -0.12208
    -0.11761
    -0.09975
     0.00292
    -0.02386
    -0.16225
    -0.29172
    -0.45690
    -0.60422
    -0.55064
    -0.48368
    -0.25600
    -0.10422
    -0.01493
     0.04757
     0.02078
     0.03417
     0.03864
     0.04310
     0.00292
    -0.01940
    -0.05511
    -0.07743
    -0.05065
    -0.04172
    -0.04618
    -0.01493
    -0.01940
    -0.04618
    -0.00154
    -0.00600
     0.04310
     0.08775
     0.07882
     0.08328
     0.06542
     0.08328
     0.05203
     0.03864
     0.04757
     0.04310
     0.04757
     0.03864
     0.02971
     0.00739
     0.02971
     0.02525
     0.01632
     0.02078
     0.03864
     0.04310
     0.02525
     0.03417
     0.04757
     0.05203
     0.03417
     0.05203
     0.04757
     0.05203
     0.06989
     0.04310
     0.05203
     0.06989
     0.05203
     0.06096
     0.09667
     0.07882
     0.07882
     0.09667
     0.09221
     0.07882
     0.06989
     0.09221
     0.07435
     0.09221
     0.09221
     0.06989
     0.05650
     0.06542
     0.06542
     0.05650
     0.06096
     0.07882
     0.05203
     0.05203
     0.06542
     0.07882
     0.08328
     0.08328
     0.07882
     0.08328
     0.10560
     0.11007
     0.09667
     0.10114
     0.10560
     0.10114
     0.10560
     0.14578
     0.15471
     0.17257
     0.20382
     0.20828
     0.24846
     0.29757
     0.31989
     0.39132
     0.42703
     0.45382
     0.48953
     0.50292
     0.52971
     0.55203
     0.56542
     0.55203
     0.56096
     0.56542
     0.57435
     0.58328
     0.61453
     0.62346
     0.61007
     0.61899
     0.61007
     0.53864
     0.48060
     0.44042
     0.41810
     0.44489
     0.44935
     0.48953
     0.61899
     0.48060
    -0.12208
    -1.02386
    -1.84528
    -2.25600
    -2.79617
    -3.38546
    -3.59528
    -2.80510
    -0.78279
     0.67256
     0.62346
    -0.12654
    -0.20243
    -0.12208
    -0.47029
    -0.54172
     0.13685
     0.32882
     0.36007
     0.16810
    -0.14886
    -0.02386
     0.20828
     0.36453
     0.32882
    -0.22475
    -0.26940
    -0.50154
    -0.79172
    -1.18904
    -1.26493
    -1.23368
    -1.23814
    -1.31403
    -1.47028
    -1.72921
    -2.21135
    -2.57296
    -2.69349
    -2.69349
    -2.68010
    -2.47921
    -2.00153
    -1.41225
    -0.94796
    -0.63547
    -0.31850
    -0.07297
     0.11453
     0.23953
     0.36007
     0.44042
     0.50292
     0.54757
     0.69935
     0.91364
     1.08328
     1.16810
     1.27524
     1.28417
     1.15471
     0.94935
     0.73060
     0.48507
     0.34667
     0.27971
     0.23953
     0.20382
     0.18150
     0.15917
     0.17703
     0.16810
     0.15025
     0.15471
     0.15025
     0.13239
     0.15917
     0.16810
     0.15471
     0.16810
     0.13685
     0.13239
     0.12792
     0.14578
     0.14132
     0.14132
     0.15471
     0.13685
     0.14132
     0.11900
     0.12346
     0.14132
     0.13239
     0.13685
     0.13239
     0.15917
     0.13685
     0.15471
     0.14578
     0.17257
     0.18596
     0.16364
     0.15917
     0.18150
     0.17257
     0.16810
     0.15471
     0.16364
     0.16810
     0.15025
     0.16364
     0.15917
     0.14578
     0.15471
     0.15917
     0.16364
     0.14132
     0.14578
     0.16364
     0.17257
     0.14132
     0.17257
     0.13239
     0.15917
     0.12346
     0.14578
     0.12792
     0.13685
     0.14578
     0.14578
     0.14132
     0.16364
     0.15917
     0.15025
     0.16810
     0.15025
     0.17703
     0.16810
     0.14578
     0.15917
     0.14578
     0.16364
     0.13685
     0.15917
     0.16810
     0.18596
     0.19489
     0.21275
     0.23060
     0.25739
     0.28864
     0.32435
     0.37792
     0.42703
     0.46274
     0.48507
     0.52524
     0.60114
     0.73953
     0.88239
     0.97614
     1.08774
     1.17703
     1.28417
     1.34667
     1.23060
     0.86899
     0.22614
    -0.62654
    -1.62207
    -2.80064
    -3.75153
    -4.22027
    -4.27384
    -3.74260
    -2.72474
    -1.66225
    -0.56404
     0.44935
     1.30203
     2.02524
     2.51631
     2.63684
     2.29309
     1.87792
     1.52078
     1.11006
     0.80203
     0.69042
     0.58774
     0.42257
     0.33328
     0.00739
    -0.35868
    -0.18457
     0.86453
     2.35113
     2.46720
     2.03863
     3.15470
     3.82434
     2.81095
    -1.38100
    -4.13545
    -4.49259
    -3.51045
    -2.89439
    -2.11760
    -2.33635
    -2.82296
    -1.62207
    -0.11761
     0.44935
     1.15917
     1.15471
     1.30649
     1.28863
     1.39578
     1.47167
     1.47167
     1.36899
     1.22613
     1.06096
     0.86453
     0.69489
     0.55649
     0.43149
     0.36453
     0.30203
     0.22167
     0.17703
     0.15025
     0.11900
     0.11007
     0.08775
     0.14578
     0.25292
     0.35560
     0.31989
     0.25739
     0.21721
     0.22614
     0.21275
     0.19489
     0.25292
     0.29757
     0.32882
     0.34667
     0.27524
     0.25739
     0.23060
     0.17703
     0.17257
     0.22614
     0.23953
     0.22167
     0.18596
     0.15917
     0.06096
     0.00292
    -0.01047
    -0.05065
    -0.06404
    -0.12654
    -0.14440
    -0.18011
    -0.21136
    -0.19350
    -0.22922
    -0.21582
    -0.21136
    -0.25600
    -0.26493
    -0.26047
    -0.30957
    -0.31404
    -0.33636
    -0.35422
    -0.35868
    -0.34975
    -0.34975
    -0.32297
    -0.28725
    -0.25600
    -0.18904
    -0.10422
    -0.06404
    -0.01493
     0.02971
     0.05650
     0.08328
     0.10114
     0.13239
     0.16810
     0.16364
     0.19042
     0.17257
     0.18596
     0.15917
     0.13239
     0.13685
     0.14578
     0.12346
     0.11900
     0.09667
     0.11007
     0.13239
     0.12346
     0.16810
     0.16810
     0.14132
     0.14132
     0.11900
     0.11007
     0.06989
     0.00739
    -0.05065
    -0.13100
    -0.19797
    -0.24707
    -0.29172
    -0.37207
    -0.46136
    -0.56404
    -0.59975
    -0.55957
    -0.49261
    -0.40332
    -0.33190
    -0.24261
    -0.16672
    -0.12208
    -0.05065
    -0.01493
     0.02078
     0.04310
     0.09667
     0.10560
     0.13685
     0.18150
     0.20382
     0.29757
     0.38685
     0.53864
     0.64131
     0.69042
     0.74846
     0.69489
     0.43149
    -0.08190
    -0.73368
    -1.42564
    -2.01046
    -2.02385
    -1.68010
    -1.44796
    -1.28278
    -1.09529
    -1.26046
    -1.56850
    -2.34528
    -3.16671
    -3.54170
    -3.28724
    -2.48814
    -1.48814
    -0.43457
     0.43596
     0.83328
     0.81542
     0.34221
    -0.34082
    -1.30957
    -2.30957
    -2.56403
    -2.96135
    -2.83635
    -1.93903
    -1.15332
    -0.43011
     0.13239
     0.56989
     0.87346
     0.72167
     0.56096
     0.38239
     0.02971
    -0.30957
    -0.51939
    -0.64439
    -0.72922
    -0.75154
    -0.76493
    -0.86761
    -0.80957
    -0.73368
    -0.71136
    -0.62654
    -0.48368
    -0.28725
    -0.01047
     0.24846
     0.54310
     0.80649
     0.91364
     0.97167
     0.94935
     0.93149
     0.93596
     0.95381
     0.93149
     0.92256
     0.87346
     0.88685
     0.87792
     0.85560
     0.83328
     0.77524
     0.70828
     0.61899
     0.55203
     0.46274
     0.42257
     0.39132
     0.36007
     0.32882
     0.32882
     0.39132
     0.38239
     0.40917
     0.35560
     0.37346
     0.38685
     0.36007
     0.30649
     0.25292
     0.24846
     0.22167
     0.19935
     0.17257
     0.21721
     0.25292
     0.25292
     0.24399
     0.23953
     0.24846
     0.23953
     0.22614
     0.22614
     0.19042
     0.16810
     0.15917
     0.15471
     0.15917
     0.15025
     0.13685
     0.11900
     0.13685
     0.10560
     0.11007
     0.08775
     0.10560
     0.11453
     0.10114
     0.12346
     0.08328
     0.09667
     0.06989
     0.06989
     0.02971
    -0.01493
    -0.09529
    -0.12654
    -0.19350
    -0.20690
    -0.22029
    -0.22922
    -0.22475
    -0.20690
    -0.18904
    -0.15332
    -0.13993
    -0.12208
    -0.09529
    -0.03725
    -0.02386
    -0.01047
     0.02525
     0.05650
     0.06989
     0.07435
     0.12346
     0.14578
     0.16810
     0.18150
     0.21275
     0.23953
     0.24399
     0.26632
     0.30203
     0.32435
     0.34667
     0.38239
     0.37792
     0.40024
     0.41810
     0.42703
     0.40917
     0.42703
     0.40471
     0.43596
     0.40471
     0.40024
     0.39578
     0.35560
     0.33328
     0.29757
     0.31989
     0.26632
     0.18596
    -0.02386
    -0.30511
    -0.51939
    -0.87654
    -1.29618
    -1.74707
    -2.05064
    -1.87207
    -1.71135
    -2.20689
    -2.91224
    -2.32742
    -1.30957
    -1.36314
    -1.46582
     1.08774
     3.81987
     3.44041
     3.20381
     2.98952
     1.86006
     1.18596
     0.68596
     0.28417
    -0.06404
    -0.22029
    -0.25600
    -0.25600
    -0.18457
     0.03864
     0.19489
     0.23953
     0.23060
     0.30649
     0.48507
     0.68596
     0.90024
     1.01631
     1.19042
     1.32435
     1.43149
     1.42256
     1.29756
     1.09667
     0.81096
     0.37346
    -0.05958
    -0.36761
    -0.47922
    -0.36315
    -0.02833
     0.21275
     0.39578
     0.56096
     0.61899
     0.56989
     0.37792
     0.23507
     0.23507
     0.62792
     1.29310
     1.36453
     1.27078
     1.07435
     0.84221
     0.64578
     0.44042
     0.26632
     0.19489
     0.17257
     0.14578
     0.13685
     0.10560
     0.09221
     0.10560
     0.09221
     0.08328
     0.10114
     0.14578
     0.15471
     0.17257
     0.17257
     0.16364
     0.18150
     0.14132
     0.09667
     0.06096
     0.06989
     0.04757
     0.08775
     0.13685
     0.17257
     0.13685
     0.09221
    -0.01047
    -0.06850
    -0.05958
    -0.05958
    -0.04618
    -0.01047
    -0.04172
    -0.05958
    -0.05958
    -0.08636
    -0.08636
    -0.10868
    -0.08636
    -0.10422
    -0.09975
    -0.11315
    -0.10422
    -0.11315
    -0.09975
    -0.08636
    -0.09083
    -0.10422
    -0.09975
    -0.12654
    -0.09529
    -0.08636
    -0.09083
    -0.10422
    -0.09529
    -0.12654
    -0.10868
    -0.11761
    -0.12208
    -0.14440
    -0.13993
    -0.14886
    -0.17118
    -0.16672
    -0.17118
    -0.15779
    -0.15779
    -0.13547
    -0.09529
    -0.10868
    -0.09083
    -0.11315
    -0.05511
    -0.03725
    -0.04618
    -0.01493
    -0.01493
     0.01632
     0.02971
     0.06542
     0.11007
     0.19042
     0.22167
     0.20828
     0.13239
    -0.04618
    -0.22922
    -0.42118
    -0.54618
    -0.62654
    -0.64439
    -0.62654
    -0.60422
    -0.55511
    -0.48815
    -0.46136
    -0.39886
    -0.31404
    -0.22029
    -0.12654
    -0.15332
    -0.26047
    -0.39886
    -0.56404
    -0.80957
    -1.14439
    -1.43457
    -1.55957
    -1.59528
    -1.75600
    -1.76046
    -2.14439
    -3.21581
    -3.98813
    -4.08635
    -3.66224
    -3.16671
    -2.08635
    -0.94350
    -0.42118
     0.00739
     0.24399
     0.03417
    -0.01940
    -0.04172
     0.01632
     0.01185
    -0.02386
    -0.13547
    -0.16225
    -0.20690
    -0.33190
    -0.21136
     0.10560
     0.40471
     0.79310
     0.97614
     1.04756
     1.25738
     1.49845
     1.57881
     1.48506
     1.58328
     1.81542
     1.82881
     1.59220
     1.48060
     1.22167
     0.86006
     0.49399
     0.17703
    -0.07297
    -0.24261
    -0.43011
    -0.49261
    -0.55511
    -0.64439
    -0.78725
    -0.83189
    -0.80511
    -0.71582
    -0.72475
    -0.81850
    -0.72029
    -0.55957
    -0.17565
     0.26185
     0.59667
     0.86006
     0.98506
     0.99399
     1.01185
     0.98060
     0.94042
     0.90024
     0.90024
     0.91364
     0.96721
     0.90471
     0.94042
     1.02078
     0.94935
     0.94489
     0.98953
     1.00739
     1.03863
     0.96274
     0.88685
     0.87792
     0.89131
     0.87346
     0.72167
     0.65917
     0.60114
     0.40917
     0.31542
     0.41810
     0.53864
     0.44489
     0.31542
     0.23953
     0.21275
     0.23060
     0.21275
     0.19935
     0.21721
     0.24846
     0.28864
     0.30649
     0.30203
     0.25739
     0.25739
     0.25739
     0.23953
     0.22167
     0.20828
     0.17257
     0.15025
     0.13685
     0.11007
     0.10114
     0.07435
     0.03417
     0.04310
     0.03417
     0.04757
     0.05650
     0.04757
     0.06989
     0.02525
     0.04310
     0.02525
     0.02971
     0.03417
     0.01632
     0.02078
     0.00739
    -0.06404
    -0.09083
     0.20382
     0.62346
     0.67703
     0.71274
     0.68596
     0.55649
     0.40917
     0.16364
    -0.36315
    -0.71136
    -0.90332
    -0.76939
    -0.53725
    -0.50154
    -0.58189
    -0.52386
    -0.72922
    -0.91225
    -0.79172
    -0.67118
    -0.64439
    -0.42565
    -0.23815
    -0.05958
    -0.19350
    -0.30957
    -0.15332
    -0.02833
     0.04310
     0.00292
    -0.06850
    -0.20243
    -0.43011
    -0.63547
    -0.97475
    -1.27386
    -1.55957
    -1.68010
    -1.86314
    -1.86760
    -1.71135
    -1.24261
    -0.63993
    -0.13993
     0.07882
     0.19935
     0.22614
     0.23953
     0.15917
    -0.06404
    -0.54172
    -1.14439
    -1.62207
    -1.86314
    -2.16225
    -2.31850
    -2.16225
    -2.01046
    -1.80957
    -1.62207
    -1.56850
    -1.84082
    -2.05064
    -1.99260
    -1.25154
    -0.30065
     0.46274
     0.71274
     0.86453
     0.75292
     0.63239
     0.36007
     0.20382
     0.06096
    -0.09975
    -0.21136
    -0.29618
    -0.29618
    -0.28279
    -0.25154
    -0.23368
    -0.22475
    -0.14440
    -0.00600
     0.18596
     0.37792
     0.51185
     0.56542
     0.59221
     0.61453
     0.57882
     0.55203
     0.52971
     0.48060
     0.44042
     0.45828
     0.42257
     0.37792
     0.27078
     0.20382
     0.22614
     0.46721
     0.79756
     0.98506
     0.97167
     0.87792
     0.71274
     0.59667
     0.47167
     0.46274
     0.34667
     0.16364
     0.08328
    -0.00600
    -0.20243
    -0.24707
    -0.34082
    -0.67564
    -1.09975
    -1.40778
    -1.05511
    -1.00154
    -1.32743
    -1.45689
    -1.29618
    -0.93457
    -0.29172
     0.14132
     0.44935
     0.88685
     1.26185
     1.35113
     1.29756
     1.13685
     0.97614
     0.89578
     0.86006
     0.86899
     0.82881
     0.85114
     0.86006
     0.88685
     0.80203
     0.73506
     0.67703
     0.63685
     0.66364
     0.66364
     0.62346
     0.64578
     0.58774
     0.41810
     0.35114
     0.30649
     0.31989
     0.44935
     0.60560
     0.71721
     0.67703
     0.56096
     0.61899
     0.65917
     0.65471
     0.57882
     0.47614
     0.37792
     0.36899
     0.36899
     0.31096
     0.30203
     0.35560
     0.33774
     0.28864
     0.23507
     0.19935
     0.21275
     0.18596
     0.19935
     0.14578
     0.12792
     0.07882
     0.04757
     0.00292
     0.01185
     0.01185
     0.00292
    -0.00600
     0.07882
     0.41364
     0.81096
     1.06988
     1.08774
     0.85114
     0.41364
    -0.28725
    -0.51939
    -0.71136
    -1.61760
    -1.64885
    -0.92118
    -0.91671
    -0.60868
    -0.94796
    -1.17564
    -0.91671
    -0.73814
    -0.86761
    -1.14439
    -1.06404
    -0.91225
    -1.15332
    -1.76493
    -1.85421
    -1.62653
    -1.21582
    -0.74261
    -0.36761
     0.01632
     0.18150
     0.31542
     0.42703
     0.44935
     0.48507
     0.53417
     0.55203
     0.52524
     0.48507
     0.46274
     0.37792
     0.31096
     0.18150
     0.06542
    -0.01493
    -0.01940
     0.03864
     0.11007
     0.12792
     0.11453
     0.08775
     0.07435
     0.01632
    -0.10868
    -0.18011
    -0.27832
    -0.32743
    -0.42118
    -0.38547
    -0.25154
    -0.08190
     0.14578
     0.32882
     0.48060
     0.65024
     0.73953
     0.77971
     0.81989
     0.86006
     0.77078
     0.66810
     0.53417
     0.36007
     0.25292
     0.12346
     0.05203
    -0.01493
    -0.10868
    -0.11761
    -0.11761
    -0.13993
    -0.13100
    -0.12654
    -0.22475
    -0.43011
    -0.55064
    -0.58189
    -0.67564
    -0.67118
    -0.70243
    -0.59529
    -0.32743
    -0.03725
     0.11900
     0.22614
     0.30649
     0.40917
     0.42703
     0.36007
     0.27971
     0.17703
     0.11007
     0.06096
    -0.03279
    -0.07297
    -0.14886
    -0.13993
    -0.19350
    -0.26493
    -0.34082
    -0.38993
    -0.40332
    -0.39886
    -0.40779
    -0.37654
    -0.34082
    -0.32297
    -0.32297
    -0.28725
    -0.26047
    -0.21582
    -0.18904
    -0.16225
    -0.13993
    -0.07743
    -0.04618
     0.01185
    -0.01047
     0.03864
     0.09667
     0.12792
     0.15471
     0.19935
     0.24399
     0.30203
     0.35560
     0.35114
     0.29757
     0.14578
    -0.21582
    -0.77386
    -1.48368
    -2.12207
    -2.60867
    -2.66224
    -2.58189
    -1.93457
    -1.14439
    -0.39440
     0.32435
     1.05203
     1.42256
     1.54756
     1.49845
     1.29756
     0.82881
     0.27078
    -0.25600
    -0.65779
    -0.68904
    -0.38993
    -0.02833
     0.25739
     0.27524
     0.33328
     0.67256
     0.99399
     1.04756
     1.10560
     1.09221
     1.09221
     0.98506
     0.77078
     0.60560
     0.47614
     0.38239
     0.20382
     0.07435
     0.00739
    -0.00154
     0.07435
     0.18596
     0.33328
     0.32435
     0.01632
    -0.21136
    -0.10868
    -0.24261
    -0.32743
    -0.04172
     0.31989
     0.56542
     0.22614
    -0.24707
    -0.68904
    -0.64439
    -0.29172
     0.05203
     0.34221
     1.27971
     3.52077
     4.72612
     2.43595
    -0.51047
    -1.65778
    -1.95689
    -1.98814
    -1.96135
    -1.48814
    -1.06404
    -0.74261
    -0.57297
    -0.54618
    -0.47922
    -0.45243
    -0.42118
    -0.41225
    -0.38100
    -0.36761
    -0.41225
    -0.44350
    -0.45690
    -0.48815
    -0.50154
    -0.44350
    -0.30065
    -0.22922
    -0.15779
    -0.03279
     0.18596
     0.42257
     0.61453
     0.70381
     0.71721
     0.62346
     0.50292
     0.36453
     0.28864
     0.22167
     0.19042
     0.13239
     0.05650
     0.01185
    -0.07297
    -0.05511
    -0.07297
    -0.01493
    -0.00154
     0.02078
     0.02525
     0.03417
     0.02525
     0.02971
     0.02078
    -0.03725
    -0.05065
    -0.02386
    -0.00154
     0.02525
     0.03417
     0.02078
     0.01632
    -0.00600
    -0.04172
    -0.09975
    -0.12208
    -0.13100
    -0.18011
    -0.22922
    -0.26047
    -0.26493
    -0.26940
    -0.25600
    -0.13100
     0.04757
     0.35114
     0.80649
     1.35560
     1.80649
     2.10560
     2.18595
     1.76631
     1.07881
     0.28864
    -0.30065
    -0.74707
    -0.90779
    -0.80064
    -0.65779
    -0.57297
    -0.49261
    -0.41225
    -0.33636
    -0.30065
    -0.25600
    -0.22475
    -0.19797
    -0.22922
    -0.26940
    -0.30511
    -0.43904
    -0.47475
    -0.27386
     0.26185
     0.70381
     1.04756
     1.19935
     1.02524
     0.87792
     0.63239
     0.25739
     0.09221
    -0.05511
    -0.49261
    -0.81404
    -0.70689
    -0.28725
     0.06096
     0.03864
     0.08328
     0.17703
     0.31989
     0.50739
     0.62792
     0.64578
     0.49846
     0.19489
    -0.30957
    -1.07296
    -2.01939
    -2.81403
    -3.16671
    -2.74706
    -1.86760
    -0.98814
    -0.21582
     0.38239
     0.79310
     0.92703
     0.88685
     0.70381
     0.57882
     0.44489
     0.34221
     0.27971
     0.18150
     0.04310
     0.01185
     0.00292
    -0.01940
    -0.09083
    -0.20690
    -0.19350
    -0.06404
     0.01185
     0.18150
     0.30203
     0.16364
    -0.00600
    -0.38547
    -0.71136
    -0.78279
    -0.66672
    -0.75154
    -0.91671
    -0.86314
    -0.99261
    -1.08636
    -1.04171
    -1.38993
    -2.11760
    -2.17117
    -1.48814
    -0.80064
    -0.46136
     0.15471
     0.59667
     0.65917
     0.61007
     0.57435
     0.67703
     0.46721
     0.51632
     0.56542
     0.52524
     0.50739
     0.49399
     0.44935
     0.40024
     0.33774
     0.32882
     0.32435
     0.32882
     0.28417
     0.29310
     0.34667
     0.36453
     0.40917
     0.38685
     0.39132
     0.35560
     0.35114
     0.37792
     0.35114
     0.36007
     0.36007
     0.36007
     0.36899
     0.34667
     0.30203
     0.24846
     0.21275
     0.17703
     0.13685
     0.06989
     0.03417
    -0.01047
    -0.01940
    -0.01493
     0.00292
     0.00739
     0.01632
     0.00739
     0.00739
     0.03417
     0.02078
    -0.01047
    -0.05511
    -0.05065
    -0.08190
    -0.06404
    -0.07297
    -0.08636
    -0.09083
    -0.09083
    -0.07743
    -0.08190
    -0.08636
    -0.09529
    -0.08190
    -0.09975
    -0.09083
    -0.06850
    -0.07743
    -0.09083
    -0.09083
    -0.10868
    -0.13993
    -0.17565
    -0.20690
    -0.23368
    -0.20243
    -0.20243
    -0.23815
    -0.21582
    -0.18457
    -0.15332
    -0.13100
    -0.09975
    -0.07743
    -0.07297
    -0.06850
    -0.09083
    -0.14440
    -0.17565
    -0.19350
    -0.15779
    -0.12654
    -0.08190
    -0.01493
    -0.00154
     0.00739
     0.04310
     0.11453
     0.19489
     0.25292
     0.32882
     0.45828
     0.70828
     1.02078
     1.32435
     1.53417
     1.58328
     1.37345
     0.73953
    -0.15779
    -0.84975
    -1.08636
    -1.09082
    -0.90779
    -0.79618
    -0.71582
    -0.75600
    -0.91225
    -1.10868
    -1.15779
    -0.91671
    -0.51939
    -0.02833
     0.19489
     0.74846
     1.52970
     1.40024
     0.65471
     0.32435
     0.43596
     0.88239
     1.13685
     0.86453
     0.19489
     0.42257
     0.68596
     0.76185
     1.12792
     1.27971
     1.18596
     0.77078
     0.25739
     0.05203
    -0.04618
    -0.11761
    -0.08636
    -0.03279
    -0.29618
    -0.75600
    -0.75600
    -0.58636
    -0.68011
    -0.63993
    -0.90332
    -1.49707
    -1.64439
    -1.64439
    -1.49261
    -1.14886
    -0.40779
     0.62346
     0.21721
     0.61007
     0.91810
     1.12346
     1.00292
     0.82881
     0.71721
     0.67256
     0.60114
     0.37346
     0.17257
     0.10114
     0.04757
    -0.04172
    -0.15779
    -0.14440
    -0.09975
     0.04757
     0.31096
     0.40471
     0.44489
     0.36007
     0.30203
     0.21275
     0.16810
     0.06542
    -0.11761
    -0.13993
    -0.10422
    -0.00154
     0.18596
     0.20382
     0.15025
     0.09667
     0.06542
     0.04757
     0.06096
     0.01632
     0.00292
    -0.01047
    -0.01493
     0.00292
    -0.00600
    -0.03279
    -0.01940
    -0.01493
    -0.01493
     0.00739
    -0.01047
    -0.00154
    -0.02833
    -0.03725
    -0.05511
    -0.09083
    -0.09083
    -0.09083
    -0.06404
    -0.01940
     0.01632
     0.04757
     0.03864
     0.15025
     0.19042
     0.23060
     0.24399
     0.25739
     0.29310
     0.28864
     0.29757
     0.30649
     0.31096
     0.31096
     0.31989
     0.31096
     0.27971
     0.19042
     0.17703
     0.23507
     0.23953
     0.25292
     0.20828
     0.21275
     0.23507
     0.27078
     0.27078
     0.25739
     0.23953
     0.21275
     0.19489
     0.19489
     0.18596
     0.11007
     0.06096
     0.01185
    -0.05511
    -0.09083
    -0.14440
    -0.21582
    -0.33190
    -0.47922
    -0.53725
    -0.55957
    -0.52832
    -0.51047
    -0.48815
    -0.44797
    -0.45243
    -0.46136
    -0.41672
    -0.45690
    -0.47475
    -0.48368
    -0.46582
    -0.47922
    -0.48815
    -0.43904
    -0.41672
    -0.40332
    -0.37654
    -0.34082
    -0.33190
    -0.27386
    -0.25154
    -0.18904
    -0.16225
    -0.17565
    -0.15779
    -0.03279
     0.17703
     0.40471
     0.65024
     0.79310
     0.82435
     0.84667
     0.87792
     0.92256
     0.96274
     0.82435
     0.50739
     0.01185
    -0.41672
    -0.62654
    -0.77832
    -0.76493
    -0.57743
    -0.33636
    -0.09529
     0.23507
     0.42703
     0.54757
     0.62346
     0.67703
     0.44489
    -0.03725
    -0.51047
    -0.59529
    -0.66225
    -0.75154
    -0.62207
    -0.41225
    -0.26493
    -0.30065
    -0.46136
    -0.18011
     0.55203
     0.98060
     0.36899
     0.24846
    -0.24707
    -1.57743
    -2.68010
    -3.49706
    -2.55510
    -1.25154
     0.58774
     1.01185
     0.88239
     0.62346
     0.23507
     0.04310
     0.03864
     0.09221
     0.17257
     0.25292
     0.25739
     0.31096
     0.40471
     0.53417
     0.55649
     0.51632
     0.38685
     0.24846
     0.03864
    -0.24261
    -0.55957
    -0.86761
    -0.87207
    -0.65779
    -0.35422
    -0.11315
     0.03864
     0.17257
     0.29310
     0.39132
     0.37346
     0.23953
    -0.00600
    -0.32743
    -0.72922
    -0.84975
    -0.94350
    -0.94796
    -0.80957
    -0.66225
    -0.27386
     0.12346
     0.40471
     0.57435
     0.65024
     0.64131
     0.73506
     0.94489
     1.15024
     1.31542
     1.21721
     1.02971
     0.84221
     0.72614
     0.57435
     0.48507
     0.37346
     0.35560
     0.31542
     0.24846
     0.22167
     0.20382
     0.19489
     0.18150
     0.17257
     0.11900
     0.12792
     0.11453
     0.11007
     0.11900
     0.10114
     0.10560
     0.07435
     0.03864
     0.05650
     0.04757
     0.06096
     0.04757
     0.01185
     0.01185
     0.00739
     0.01185
     0.01632
    -0.01047
    -0.00154
    -0.01493
     0.01185
     0.02525
     0.00739
     0.00739
    -0.01047
    -0.00154
    -0.01940
    -0.01493
    -0.00154
    -0.00154
    -0.03279
    -0.02833
    -0.02386
    -0.04618
    -0.05511
    -0.05958
    -0.07297
    -0.07297
    -0.08190
    -0.10422
    -0.10868
    -0.09975
    -0.08636
    -0.08190
    -0.09083
    -0.08190
    -0.06404
    -0.05511
    -0.03279
    -0.01940
    -0.04172
    -0.01940
     0.01185
     0.02078
     0.03417
     0.03864
     0.02525
     0.04310
     0.06542
     0.02971
     0.03864
     0.02078
    -0.00154
    -0.01493
    -0.04172
    -0.05511
    -0.05958
    -0.09529
    -0.09529
    -0.10868
    -0.14440
    -0.13100
    -0.15332
    -0.13547
    -0.14886
    -0.13993
    -0.13100
    -0.13993
    -0.15779
    -0.16225
    -0.13100
    -0.06850
    -0.06404
    -0.09529
    -0.07743
    -0.05958
     0.02971
     0.06096
     0.01632
     0.08775
     0.26632
     0.35114
     0.29757
     0.45828
     0.44042
     0.32435
     0.30203
     0.18150
     0.10114
     0.06096
     0.21721
     0.48507
     0.46721
     0.00739
    -0.43904
    -1.06850
    -1.67564
    -1.55511
    -1.26046
    -0.83189
    -0.53725
    -0.51493
    -0.33636
    -0.45690
    -0.61761
    -0.68011
    -0.65332
    -0.36315
    -0.19350
    -0.43457
    -0.56404
    -0.52386
    -0.90332
    -1.32743
    -1.12207
     0.31096
     1.27971
     1.55649
     1.74845
     1.56095
     1.29310
     0.81096
     0.56542
     0.55649
     0.57435
     0.48507
     0.37346
     0.18596
     0.06096
     0.06096
     0.04310
     0.05203
     0.00739
    -0.16225
    -0.35868
    -0.62207
    -0.93011
    -1.21582
    -1.38546
    -1.32296
    -1.05957
    -0.58636
    -0.02833
     0.45828
     0.86453
     1.15471
     1.30203
     1.24846
     1.13685
     1.05203
     1.04756
     1.01185
     0.91810
     0.78864
     0.64578
     0.50292
     0.40471
     0.32435
     0.23060
     0.21721
     0.22167
     0.24399
     0.24399
     0.24846
     0.22614
     0.16364
     0.16364
     0.12792
     0.10114
     0.09667
     0.07882
     0.05203
     0.03864
     0.02525
     0.01632
     0.00292
    -0.02386
    -0.04172
    -0.03725
    -0.04618
    -0.08636
    -0.08636
    -0.09975
    -0.11315
    -0.09975
    -0.10422
    -0.09975
    -0.09529
    -0.09975
    -0.09529
    -0.07297
    -0.09975
    -0.08636
    -0.12654
    -0.08190
    -0.09529
    -0.10422
    -0.09083
    -0.09529
    -0.08636
    -0.07297
    -0.07743
    -0.07297
    -0.05065
    -0.05958
    -0.06850
    -0.05065
    -0.06404
    -0.03725
    -0.04172
    -0.05511
    -0.05065
    -0.03279
    -0.03279
    -0.01940
    -0.05511
    -0.03279
    -0.03279
    -0.03279
    -0.03725
    -0.02833
    -0.03279
    -0.03279
    -0.04618
    -0.03725
    -0.03725
    -0.04618
    -0.02833
    -0.06404
    -0.06404
    -0.03279
    -0.03279
    -0.01493
    -0.02833
    -0.03279
    -0.04172
    -0.03279
    -0.01940
    -0.03279
    -0.01940
    -0.00600
    -0.01493
    -0.02386
    -0.04172
    -0.05065
    -0.02386
    -0.04172
    -0.04618
    -0.02386
    -0.05511
    -0.04618
    -0.04172
    -0.04618
    -0.04618
    -0.03279
    -0.04172
    -0.03725
    -0.05958
    -0.01940
    -0.02386
    -0.05511
    -0.05958
    -0.05958
    -0.10422
    -0.11315
    -0.11761
    -0.15779
    -0.16672
    -0.20690
    -0.25600
    -0.28725
    -0.32297
    -0.39886
    -0.49261
    -0.53725
    -0.57743
    -0.53725
    -0.43457
    -0.15332
     0.19042
     0.58328
     0.87792
     1.05649
     1.13685
     1.02078
     0.83774
     0.57435
     0.35114
     0.27078
     0.36007
     0.47614
     0.60114
     0.94935
     1.30649
     1.40024
     1.48506
     1.86452
     2.18595
     1.75738
     0.93596
     2.07881
     2.06542
    -0.03725
    -1.68010
    -2.95242
    -3.11760
    -2.80510
    -2.65778
    -2.79617
    -2.65778
    -2.23814
    -1.99707
    -1.36761
     0.04310
     0.87792
     0.81542
     0.75292
     0.79310
     0.89131
     0.93596
     0.86453
     0.69935
     0.40024
     0.21721
     0.13239
    -0.02386
    -0.19350
    -0.23368
    -0.30065
    -0.34529
    -0.41672
    -0.54172
    -0.72922
    -0.81850
    -0.92564
    -1.02386
    -1.01939
    -0.91671
    -0.70689
    -0.46582
    -0.27832
    -0.09975
     0.02971
     0.11900
     0.16364
     0.15917
     0.20382
     0.23060
     0.21275
     0.19489
     0.22167
     0.21275
     0.19489
     0.16364
     0.13239
     0.11453
     0.06989
     0.04310
     0.02078
     0.00739
     0.00739
    -0.00154
     0.01185
    -0.00154
    -0.01047
     0.00292
     0.01185
     0.02525
     0.03417
     0.06096
     0.08775
     0.06989
     0.04310
     0.07882
     0.05203
     0.02971
     0.01632
     0.02971
     0.01632
    -0.01047
    -0.00154
    -0.00154
    -0.01940
    -0.02386
    -0.03279
    -0.04172
    -0.03279
    -0.05511
    -0.05511
    -0.06404
    -0.05511
    -0.05511
    -0.02833
    -0.01940
    -0.01493
    -0.01940
     0.00292
     0.00292
     0.00292
    -0.00600
    -0.00600
     0.00739
     0.01185
     0.02078
     0.02078
     0.02078
     0.01632
     0.01632
     0.02525
     0.02078
     0.00739
    -0.01940
    -0.01493
     0.00739
    -0.01047
    -0.00154
    -0.00154
     0.00292
     0.00739
    -0.01940
    -0.00154
    -0.00600
    -0.02386
    -0.02386
    -0.00600
    -0.02386
    -0.01493
    -0.00154
    -0.01047
     0.01185
    -0.00600
     0.00292
    -0.01493
     0.02525
     0.00292
    -0.01493
    -0.00600
     0.00739
     0.00292
     0.01632
    -0.00600
     0.01185
     0.00739
    -0.01047
     0.00292
     0.00292
    -0.00154
    -0.01047
     0.00739
     0.02078
     0.02525
     0.05203
     0.04757
     0.02971
     0.03864
     0.03417
     0.02078
     0.08775
     0.07882
     0.10560
     0.07882
     0.10560
     0.11900
     0.08775
     0.10560
     0.11900
     0.14578
     0.12792
     0.13239
     0.20382
     0.25739
     0.23060
     0.21275
     0.19489
     0.15471
     0.04757
     0.01185
     0.08328
     0.12346
     0.24399
     0.30203
     0.34667
     0.50292
     0.64578
     0.81096
     0.78417
     0.76185
     0.61899
     0.48953
     0.33328
     0.35114
     0.43149
     0.69489
     0.90917
     0.85114
     0.63239
     0.06989
    -0.77386
    -1.58636
    -2.21135
    -2.63992
    -2.70242
    -2.45242
    -2.03725
    -1.74260
    -1.66225
    -1.51046
    -1.30064
    -0.96582
    -0.53279
     0.01185
     0.57882
     1.07881
     1.65024
     1.88685
     1.97167
     2.06542
     3.13684
     4.06987
     3.81987
     2.76631
     0.64131
    -1.69796
    -3.16224
    -3.44349
    -2.26939
    -1.65332
    -1.43903
    -1.34975
    -1.39886
    -1.39886
    -1.17564
    -0.85422
    -0.47922
    -0.11761
     0.14578
     0.27971
     0.38239
     0.45828
     0.52971
     0.54310
     0.52524
     0.51632
     0.48953
     0.48507
     0.50292
     0.52524
     0.54310
     0.51185
     0.50292
     0.49846
     0.47614
     0.44042
     0.42703
     0.40024
     0.35114
     0.31096
     0.28864
     0.27971
     0.23060
     0.19935
     0.19489
     0.20828
     0.22167
     0.22614
     0.20828
     0.23060
     0.23060
     0.24399
     0.23507
     0.23060
     0.24846
     0.22614
     0.21721
     0.23060
     0.23507
     0.19935
     0.20382
     0.17703
     0.17703
     0.14132
     0.15471
     0.13685
     0.10114
     0.08775
     0.09221
     0.07882
     0.07435
     0.07435
     0.05650
     0.04310
     0.02971
     0.02525
     0.00292
     0.01185
     0.00292
     0.01185
    -0.00154
    -0.01047
    -0.00154
    -0.03279
    -0.04618
    -0.05065
    -0.04618
    -0.01940
    -0.04618
    -0.04172
    -0.04618
    -0.03279
    -0.03725
    -0.03725
    -0.03725
    -0.03279
    -0.02386
    -0.02833
    -0.04172
    -0.03279
    -0.05958
    -0.03279
    -0.03725
    -0.04172
    -0.03279
    -0.05511
    -0.03725
    -0.03279
    -0.04618
    -0.03279
    -0.04172
    -0.03725
    -0.02833
    -0.03279
    -0.05511
    -0.04172
    -0.05511
    -0.06404
    -0.03725
    -0.02386
    -0.02386
    -0.01940
    -0.01493
     0.01185
     0.02971
     0.01185
     0.02525
     0.02078
     0.04757
     0.06542
     0.07435
     0.14578
     0.17257
     0.22167
     0.29310
     0.39132
     0.53417
     0.71721
     0.87792
     0.96274
     1.06542
     1.13685
     1.03863
     0.93149
     0.69935
     0.22614
    -0.49707
    -1.17564
    -1.88100
    -2.48814
    -2.97474
    -3.14885
    -3.33635
    -3.37206
    -3.11314
    -2.68010
    -2.10421
    -1.58636
    -1.19796
    -0.90779
    -0.79618
    -0.63993
    -0.54172
    -0.58189
    -0.66225
    -0.78279
    -0.93011
    -1.17118
    -1.30957
    -1.30511
    -1.02832
    -0.68904
    -0.41225
    -0.18457
    -0.17565
    -0.23368
    -0.27386
    -0.35868
    -0.29172
    -0.05065
     0.38685
     0.87792
     1.46720
     2.33327
     3.39130
     4.19041
     3.76630
     1.95381
     0.16810
    -0.68457
    -1.73814
    -2.48367
    -2.68010
    -1.88546
    -0.98368
    -0.53279
    -0.15779
     0.42257
     0.64578
     0.48507
     0.58328
     0.48953
     0.53417
     0.61453
     0.58328
     0.55203
     0.52524
     0.49399
     0.52524
     0.62792
     0.67703
     0.73506
     0.80649
     0.79756
     0.81989
     0.78864
     0.77524
     0.72614
     0.65917
     0.60114
     0.57435
     0.57435
     0.56096
     0.49846
     0.50292
     0.49846
     0.47614
     0.45828
     0.43596
     0.43149
     0.36007
     0.31096
     0.26185
     0.22167
     0.18150
     0.17703
     0.17257
     0.14578
     0.14132
     0.13685
     0.11900
     0.11453
     0.08328
     0.09221
     0.07435
     0.06096
     0.05203
     0.03864
     0.06096
     0.02971
     0.02971
     0.00292
     0.02078
     0.00739
    -0.00600
    -0.00600
     0.01185
     0.02078
    -0.01493
     0.00739
    -0.01940
    -0.01493
    -0.01493
     0.00739
    -0.02386
    -0.01493
    -0.00600
    -0.01047
    -0.02386
     0.00739
    -0.00600
    -0.01047
    -0.01047
     0.01185
    -0.00154
    -0.00154
     0.01185
     0.01185
     0.00739
    -0.01493
    -0.02833
    -0.02833
    -0.02386
    -0.01940
    -0.04172
    -0.01493
    -0.01940
     0.00292
     0.06096
     0.08775
     0.12792
     0.12346
     0.19042
     0.21275
     0.23953
     0.26185
     0.31989
     0.21721
     0.10114
    -0.10422
    -0.31850
    -0.55957
    -0.83636
    -1.05957
    -1.38100
    -1.67118
    -1.78725
    -1.68903
    -1.59082
    -1.61314
    -1.74260
    -1.61314
    -0.87654
    -0.07297
     0.30649
     0.52078
     0.54757
     0.35114
     0.03864
    -0.30511
    -0.53725
    -0.63993
    -0.55064
    -0.32297
    -0.10868
     0.05203
     0.06096
     0.06989
     0.10560
     0.14578
     0.16364
     0.13685
     0.09221
     0.03417
    -0.03279
    -0.12654
    -0.13993
    -0.12654
    -0.07297
    -0.00154
     0.05650
     0.05203
     0.02971
    -0.02833
    -0.12654
    -0.30065
    -0.50600
    -0.45243
    -0.18011
     0.17703
     0.33328
     0.42257
     0.51632
     0.84667
     1.85560
     3.07881
     3.96273
     3.75737
     1.72613
    -0.55957
    -1.53278
    -2.28725
    -2.34975
    -2.29617
    -1.98368
    -1.23814
    -0.45243
    -0.05958
    -0.18011
    -0.47475
    -0.82743
    -1.02386
    -0.80064
    -0.40779
    -0.18011
    -0.09083
     0.08775
     0.43149
     0.79310
     1.09667
     1.14578
     1.05649
     0.90471
     0.83774
     0.77971
     0.76631
     0.62346
     0.61453
     0.58328
     0.57435
     0.54310
     0.52078
     0.52524
     0.52524
     0.50292
     0.48507
     0.47167
     0.46274
     0.44489
     0.46274
     0.48507
     0.53417
     0.51185
     0.53864
     0.53864
     0.52524
     0.50292
     0.48507
     0.47614
     0.44935
     0.44489
     0.40471
     0.41364
     0.36453
     0.36453
     0.34667
     0.33328
     0.36007
     0.34221
     0.36007
     0.36453
     0.36007
     0.34221
     0.31542
     0.31542
     0.31096
     0.25739
     0.21275
     0.19042
     0.13239
     0.07882
    -0.00154
    -0.05065
    -0.08190
    -0.12654
    -0.13993
    -0.15332
    -0.21136
    -0.19797
    -0.20243
    -0.17565
    -0.18011
    -0.17118
    -0.20690
    -0.19350
    -0.18011
    -0.18457
    -0.18011
    -0.15779
    -0.16672
    -0.16225
    -0.14886
    -0.13993
    -0.15332
    -0.14440
    -0.14440
    -0.14886
    -0.18011
    -0.16672
    -0.19350
    -0.18904
    -0.20243
    -0.20243
    -0.16672
    -0.13100
    -0.06404
    -0.03725
     0.00292
     0.10560
     0.21275
     0.36007
     0.57435
     0.69935
     0.79310
     0.89578
     0.92703
     0.89578
     0.72614
     0.18596
    -0.45243
    -1.15779
    -1.80510
    -2.21135
    -2.47028
    -2.69796
    -2.67117
    -2.41671
    -2.00153
    -1.60868
    -1.28278
    -1.03725
    -0.96136
    -0.88993
    -0.73814
    -0.62207
    -0.50600
    -0.29618
    -0.15332
    -0.11315
    -0.23815
    -0.35422
    -0.39886
    -0.49707
    -0.44350
    -0.30511
    -0.18904
    -0.09083
     0.09667
     0.19042
     0.23507
     0.19042
     0.12346
     0.00292
    -0.10422
    -0.24707
    -0.29618
    -0.36315
    -0.47475
    -0.44350
    -0.34975
    -0.23368
    -0.08636
    -0.05511
    -0.03725
     0.05203
     0.17703
     0.29757
     0.32882
     0.65024
     0.79756
     1.01185
     1.19488
     0.88685
     0.52078
     0.73953
     0.86006
     1.07881
     0.77971
     0.89131
     1.03863
     0.21275
    -1.70689
    -3.19796
    -3.35421
    -2.64439
    -2.19350
    -1.52386
    -0.70243
     0.16810
     0.47167
     0.56096
     0.49846
     0.67703
     0.82881
     0.80649
     0.71274
     0.68596
     0.61453
     0.52078
     0.49846
     0.57882
     0.65917
     0.69489
     0.69935
     0.65024
     0.55649
     0.58328
     0.59667
     0.61453
     0.62792
     0.57882
     0.55649
     0.53417
     0.47167
     0.39578
     0.33328
     0.28417
     0.22167
     0.19935
     0.16364
     0.12346
     0.05650
     0.05650
     0.05650
     0.06989
     0.10560
     0.13239
     0.15471
     0.22167
     0.28864
     0.30649
     0.36453
     0.27524
     0.14132
     0.16810
     0.26185
     0.31542
     0.36453
     0.32435
     0.36453
     0.45828
     0.53417
     0.59667
     0.52078
     0.48507
     0.42257
     0.41364
     0.43149
     0.49399
     0.60560
     0.67256
     0.70828
     0.63239
     0.57882
     0.48507
     0.37792
     0.30649
     0.27524
     0.24846
     0.17703
     0.12792
     0.11453
     0.06096
     0.01632
    -0.03279
    -0.08190
    -0.14886
    -0.17118
    -0.19350
    -0.21582
    -0.22922
    -0.20243
    -0.20243
    -0.20243
    -0.15779
    -0.15332
    -0.15332
    -0.16225
    -0.13547
    -0.11761
    -0.13547
    -0.13993
    -0.13547
    -0.12654
    -0.12654
    -0.13100
    -0.10868
    -0.09975
    -0.09975
    -0.09975
    -0.09975
    -0.09975
    -0.10868
    -0.09083
    -0.09083
    -0.07743
    -0.06404
    -0.04618
    -0.02386
    -0.02386
    -0.01047
     0.01185
     0.04310
     0.03864
     0.04757
     0.06989
     0.04310
     0.03864
     0.07882
     0.10114
     0.11900
     0.06542
     0.05650
     0.07882
     0.07435
     0.09221
     0.15471
     0.25292
     0.29310
     0.21721
     0.04757
    -0.21582
    -0.63993
    -1.27386
    -2.02832
    -2.74260
    -3.56403
    -4.10420
    -4.22474
    -3.72474
    -2.69349
    -1.33189
    -0.36315
     0.13685
    -0.01940
     0.13239
     0.61453
     0.90471
     0.73060
     0.44935
    -0.05065
    -0.55511
    -0.93904
    -0.95243
    -0.35422
     0.06542
     0.33774
     0.34667
     0.34221
     0.17257
    -0.05065
    -0.18904
    -0.13993
     0.10114
     0.50292
     0.73060
     0.73060
     0.81989
     0.78864
     0.60114
     0.07435
    -0.30511
    -0.21582
    -0.00154
     0.30649
     0.69042
     0.73506
     0.32882
    -0.18011
    -0.24707
    -0.02386
     0.03864
    -0.56404
    -1.41671
    -1.93010
    -1.96582
    -1.39439
    -0.11315
     1.63685
     2.58327
     2.35559
     1.81542
     1.32881
     0.85114
     0.47614
     0.33774
     0.23953
     0.18150
     0.16364
     0.14578
     0.13685
     0.13239
     0.17257
     0.20828
     0.19935
     0.19935
     0.17257
     0.18596
     0.18596
     0.23953
     0.22167
     0.20828
     0.20828
     0.18150
     0.17703
     0.11900
     0.13239
     0.12346
     0.11453
     0.15025
     0.17703
     0.19935
     0.23060
     0.23953
     0.27078
     0.26632
     0.28417
     0.29310
     0.31096
     0.29310
     0.28864
     0.27524
     0.30203
     0.31096
     0.31989
     0.29757
     0.34221
     0.36007
     0.39132
     0.40024
     0.38685
     0.36453
     0.35114
     0.31989
     0.29310
     0.27524
     0.26632
     0.24399
     0.23060
     0.20382
     0.19489
     0.19042
     0.16364
     0.17703
     0.15025
     0.15471
     0.14578
     0.12346
     0.12346
     0.11453
     0.08775
     0.06542
     0.06542
     0.06096
     0.01185
     0.03417
    -0.01493
     0.00739
     0.00292
     0.01185
     0.01185
     0.04310
     0.03864
     0.03417
     0.05203
     0.04310
     0.06096
     0.06096
     0.04757
     0.04757
     0.02078
     0.01185
     0.00292
     0.02078
     0.01632
     0.02971
     0.02525
     0.05650
     0.08328
     0.10560
     0.15917
     0.17703
     0.20382
     0.19935
     0.16364
     0.12346
     0.02971
    -0.01047
    -0.04618
    -0.03279
    -0.00600
    -0.01047
    -0.01493
    -0.06404
    -0.15779
    -0.29618
    -0.36315
    -0.43457
    -0.59082
    -0.79172
    -1.03279
    -1.26046
    -1.40332
    -1.41671
    -1.36314
    -1.18457
    -0.93011
    -0.69797
    -0.56850
    -0.34082
    -0.16672
    -0.01047
     0.51185
     1.23506
     2.15024
     2.86006
     2.81988
     1.92702
     0.90024
     0.32882
    -0.00154
    -0.38993
    -0.58636
    -0.57297
    -0.43457
    -0.24707
    -0.30957
    -0.46582
    -0.76939
    -0.92118
    -1.03279
    -0.82743
    -0.55957
    -0.70243
    -0.71582
    -0.71582
    -1.16671
    -1.51046
    -2.40778
    -3.23367
    -2.74706
    -2.19796
    -1.73368
    -1.71135
    -1.42564
    -1.24261
    -1.71135
    -1.82296
    -1.39439
    -1.21136
    -0.96136
    -0.74261
    -0.61761
    -0.11761
     0.36007
     0.57435
     0.54757
     0.60114
     0.68149
     0.74846
     0.84221
     0.93149
     1.18149
     1.23506
     1.16810
     1.03863
     0.98060
     0.85560
     0.72614
     0.63239
     0.54757
     0.45828
     0.37346
     0.32435
     0.24846
     0.20382
     0.16364
     0.15917
     0.12792
     0.08775
     0.06542
     0.04310
     0.03864
     0.03864
     0.02525
     0.03864
     0.04757
     0.03864
     0.04310
     0.04757
     0.09667
     0.09221
     0.10560
     0.13239
     0.11007
     0.13685
     0.13685
     0.17257
     0.15917
     0.18150
     0.17257
     0.17257
     0.18596
     0.16364
     0.15917
     0.15025
     0.17257
     0.13685
     0.16364
     0.17703
     0.16810
     0.19935
     0.19489
     0.20382
     0.21721
     0.21275
     0.21721
     0.25292
     0.23507
     0.23507
     0.26185
     0.26185
     0.27524
     0.27524
     0.27971
     0.24846
     0.26185
     0.22167
     0.19489
     0.18150
     0.16364
     0.14578
     0.15025
     0.12346
     0.11453
     0.11453
     0.08775
     0.09221
     0.10560
     0.08328
     0.09221
     0.07882
     0.09667
     0.09221
     0.07882
     0.06989
     0.10560
     0.08328
     0.07882
     0.07435
     0.08328
     0.05650
     0.07882
     0.04757
     0.04310
     0.06096
     0.05650
     0.04757
     0.05203
     0.03864
     0.06096
     0.06542
     0.05650
     0.04757
     0.05650
     0.04310
     0.06096
     0.08328
     0.08328
     0.11453
     0.10560
     0.11453
     0.13685
     0.11007
     0.06096
     0.03417
    -0.03279
    -0.12654
    -0.29172
    -0.51939
    -0.82743
    -1.18904
    -1.67564
    -2.14439
    -2.66671
    -3.10867
    -3.14885
    -2.87206
    -2.23814
    -1.25154
    -0.15779
     0.95381
     1.77077
     2.35113
     2.76631
     2.82881
     2.77077
     2.59220
     2.06542
     1.59220
     0.99399
     0.24846
    -0.22029
    -0.68011
    -1.08189
    -1.14886
    -1.24707
    -1.32743
    -1.17564
    -1.02386
    -0.84529
    -0.23815
     0.69489
     1.83774
     2.57881
     2.93148
     3.05202
     2.31988
     0.84667
    -0.35868
    -0.65779
    -0.87654
    -1.01939
    -0.88546
    -0.71582
    -0.36761
    -0.23815
     0.17257
     0.22167
     0.19489
     0.09667
     0.07435
    -0.00154
    -0.10422
    -0.18011
    -0.11315
     0.11900
     0.32435
     0.48507
     0.56096
     0.49846
     0.47167
     0.43596
     0.41364
     0.35560
     0.32882
     0.28864
     0.26185
     0.25292
     0.32435
     0.44935
     0.49846
     0.46274
     0.38685
     0.31989
     0.21721
     0.15025
     0.14578
     0.09667
     0.06989
     0.03417
     0.05650
     0.01632
    -0.01940
    -0.02386
    -0.03279
    -0.03725
    -0.04172
    -0.05065
    -0.04618
    -0.04172
    -0.03725
    -0.01047
    -0.03725
     0.00292
    -0.02386
    -0.01493
     0.00292
    -0.01493
    -0.00154
     0.02078
     0.04310
     0.03864
     0.06096
     0.06542
     0.05203
     0.05650
     0.05203
     0.03417
     0.04757
     0.02525
     0.00739
     0.02971
     0.02078
    -0.01940
    -0.00154
    -0.00600
    -0.00600
    -0.01047
    -0.01493
    -0.01493
    -0.01493
    -0.03279
    -0.03725
    -0.03725
    -0.03279
    -0.01940
    -0.01493
    -0.02833
    -0.01047
    -0.02833
    -0.01940
    -0.03725
    -0.03279
    -0.03279
    -0.03279
    -0.01493
    -0.03279
    -0.01493
    -0.01493
    -0.01047
    -0.01047
    -0.01493
    -0.02386
    -0.01493
     0.02078
     0.00739
     0.02971
    -0.00154
     0.00292
    -0.00600
    -0.00154
    -0.03279
    -0.00600
    -0.01940
    -0.01940
    -0.02386
    -0.01493
    -0.01940
    -0.03725
    -0.05511
    -0.07743
    -0.11761
    -0.11761
    -0.12208
    -0.13993
    -0.16225
    -0.17118
    -0.18011
    -0.19350
    -0.21582
    -0.23815
    -0.26047
    -0.31850
    -0.38100
    -0.45243
    -0.55957
    -0.69350
    -0.89886
    -1.13546
    -1.34082
    -1.52386
    -1.63100
    -1.55064
    -1.43011
    -1.22029
    -0.93011
    -0.57743
     0.05650
     0.86006
     1.61453
     2.16363
     2.50738
     2.57881
     2.34667
     1.81988
     1.02078
    -0.00154
    -0.80064
    -1.25600
    -1.11314
    -0.40779
     0.19935
     0.33328
     0.24399
     0.33328
     0.49846
     0.39578
     0.24846
     0.11453
    -0.14886
    -0.25154
    -0.22475
     0.16810
     0.35560
     0.40917
     0.09221
    -0.52386
    -1.26046
    -2.06850
    -2.09528
    -1.63993
    -1.41671
    -1.40778
    -1.65332
    -1.94796
    -2.62207
    -2.96135
    -2.55957
    -1.60868
    -0.77386
    -0.26047
     0.29310
     0.83774
     1.27971
     1.54756
     1.61006
     1.57881
     1.46274
     1.28417
     1.13685
     1.05649
     0.95828
     0.91364
     0.81989
     0.74399
     0.63685
     0.55203
     0.49399
     0.41810
     0.36007
     0.33328
     0.29757
     0.24399
     0.24846
     0.22614
     0.20828
     0.17257
     0.17703
     0.14132
     0.11900
     0.11007
     0.07882
     0.05203
     0.04757
     0.04310
     0.02971
     0.01185
     0.00739
     0.02078
    -0.01047
    -0.00154
    -0.00154
    -0.00154
    -0.01493
     0.01185
    -0.01940
     0.01185
    -0.00154
    -0.00600
     0.01185
    -0.01940
    -0.00154
    -0.00600
     0.00739
     0.00292
     0.02525
     0.01632
     0.00739
     0.01632
     0.01185
     0.01185
     0.02078
    -0.00600
    -0.00154
    -0.01940
    -0.02386
    -0.02386
    -0.00154
    -0.02833
    -0.03279
     0.00739
     0.00739
     0.00739
     0.02525
     0.03417
     0.06096
     0.03417
     0.03864
     0.01185
     0.02971
     0.02078
    -0.00600
    -0.00154
    -0.00154
    -0.01493
    -0.03279
    -0.02833
    -0.02833
    -0.03279
    -0.03725
    -0.05065
    -0.06404
    -0.08636
    -0.07297
    -0.09975
    -0.11315
    -0.13547
    -0.12208
    -0.13993
    -0.16225
    -0.15779
    -0.14440
    -0.13993
    -0.16672
    -0.22475
    -0.26047
    -0.33636
    -0.43457
    -0.49707
    -0.59082
    -0.67118
    -0.75154
    -0.80064
    -0.77386
    -0.65779
    -0.47029
    -0.15779
     0.14132
     0.36899
     0.58328
     0.69042
     0.72614
     0.67703
     0.63239
     0.58328
     0.49846
     0.39578
     0.31096
     0.24399
     0.23953
     0.23507
     0.27524
     0.35560
     0.38685
     0.38685
     0.17703
    -0.08636
    -0.41225
    -0.63100
    -0.65779
    -0.52386
    -0.40779
    -0.33190
    -0.21582
    -0.10868
     0.03417
     0.24846
     0.15917
    -0.28279
    -0.37207
     0.33328
     1.27078
     1.37792
     1.09667
     0.69489
     0.07882
    -0.51939
    -1.36761
    -2.14885
    -2.67564
    -2.93456
    -2.52832
    -1.26493
    -0.13100
     0.33328
     0.55203
     0.99399
     1.40024
     1.38238
     1.41363
     1.27078
     1.10113
     1.33328
     1.13685
     0.69935
     0.59667
     0.62346
     0.31542
    -0.18011
    -0.52386
    -0.76047
    -0.71582
    -0.62207
    -0.61314
    -0.61314
    -0.59529
    -0.57297
    -0.54172
    -0.53279
    -0.55957
    -0.57297
    -0.60422
    -0.59529
    -0.54618
    -0.48368
    -0.43011
    -0.41672
    -0.28279
    -0.18457
    -0.07743
     0.02078
     0.12346
     0.20382
     0.27524
     0.29757
     0.24846
     0.22167
     0.20382
     0.21721
     0.27078
     0.29757
     0.31989
     0.34667
     0.37346
     0.38685
     0.41810
     0.40471
     0.35560
     0.31542
     0.27971
     0.27078
     0.23953
     0.20382
     0.19042
     0.19489
     0.17257
     0.15471
     0.11453
     0.11900
     0.08328
     0.08775
     0.07435
     0.05650
     0.04310
     0.02525
     0.02525
     0.01632
    -0.00154
    -0.01940
    -0.01493
    -0.01047
    -0.01493
    -0.01940
    -0.04172
    -0.06404
    -0.09529
    -0.10868
    -0.11761
    -0.12654
    -0.13100
    -0.18011
    -0.21582
    -0.28279
    -0.39440
    -0.48368
    -0.58636
    -0.68904
    -0.84082
    -0.99707
    -1.15779
    -1.28278
    -1.32743
    -1.23814
    -1.06404
    -0.73814
    -0.21582
     0.25292
     0.72614
     1.12346
     1.31988
     1.31988
     1.22613
     1.06542
     0.95381
     0.82881
     0.71274
     0.65024
     0.59667
     0.54757
     0.48060
     0.44935
     0.35560
     0.24846
     0.19042
     0.12346
     0.05650
     0.07882
     0.10114
     0.13239
     0.21275
     0.24399
     0.32435
     0.28864
     0.29310
     0.25739
     0.27971
     0.27971
     0.26632
     0.21275
     0.20828
     0.19935
     0.17703
     0.13685
     0.09221
     0.05203
     0.00739
    -0.03279
    -0.05065
    -0.13100
    -0.14440
    -0.05065
     0.14578
     0.48507
     0.87792
     0.95828
     0.82435
     0.68596
     0.82435
     1.11899
     0.94042
     0.60560
     0.42257
     0.47167
     0.56542
     0.36453
    -1.26493
    -3.47474
    -5.53277
    -5.77384
    -4.56849
    -3.43903
    -2.41224
    -1.01493
     0.46274
     1.11453
     1.27971
     1.13238
     0.92703
     0.58774
     0.56989
     0.61899
     0.77524
     0.81096
     0.69935
     0.43149
     0.19935
     0.04757
    -0.10868
    -0.30957
    -0.48368
    -0.55957
    -0.32743
     0.08328
     0.77524
     1.77077
     2.59220
     3.06095
     2.93148
     2.75738
     2.23952
     1.75738
     1.31542
     0.62346
    -0.21136
    -1.06404
    -1.76493
    -2.08189
    -1.79618
    -1.26046
    -0.68904
    -0.13547
     0.36453
     0.61007
     0.70381
     0.61453
     0.53864
     0.42703
     0.27971
     0.10560
    -0.07297
    -0.20690
    -0.42565
    -0.59975
    -0.64886
    -0.60422
    -0.57297
    -0.52386
    -0.48368
    -0.47029
    -0.49707
    -0.56850
    -0.56850
    -0.50154
    -0.46582
    -0.40779
    -0.38547
    -0.35868
    -0.34082
    -0.35868
    -0.37654
    -0.39886
    -0.36761
    -0.33636
    -0.24261
    -0.19350
    -0.14886
    -0.11315
    -0.11315
    -0.16672
    -0.20243
    -0.18011
    -0.17118
    -0.19350
    -0.25154
    -0.23815
    -0.29172
    -0.38100
    -0.40332
    -0.30957
    -0.26047
    -0.17565
    -0.12208
    -0.07743
    -0.01940
     0.03864
     0.08775
     0.10560
     0.10560
     0.10114
     0.07882
     0.06096
     0.08328
     0.06542
     0.03864
     0.06096
     0.07435
     0.07435
     0.03417
     0.03417
     0.02971
     0.06989
     0.10114
     0.11453
     0.11900
     0.09667
     0.08328
     0.06989
     0.08775
     0.06989
     0.10560
     0.10114
     0.06542
     0.07882
     0.06989
     0.13239
     0.19935
     0.18596
     0.12346
     0.10560
     0.06989
     0.12346
     0.07435
     0.09221
     0.08328
     0.09667
     0.12346
     0.12792
     0.09221
     0.08328
     0.06542
     0.06096
     0.08775
     0.09667
     0.10114
     0.11453
     0.08328
     0.10560
     0.11007
     0.12346
     0.14132
     0.17703
     0.19935
     0.20828
     0.21721
     0.22614
     0.18150
     0.15917
     0.11900
     0.07435
     0.04757
     0.02525
     0.01185
    -0.00600
     0.00739
    -0.00600
    -0.00154
     0.00292
    -0.00154
    -0.01493
    -0.02833
    -0.02833
    -0.01493
    -0.01493
    -0.05511
    -0.05511
    -0.04172
     0.01632
     0.12346
     0.29757
     0.38685
     0.49846
     0.49846
     0.48060
     0.40024
     0.15471
    -0.10422
    -0.40779
     0.09221
     1.36453
     2.22167
     1.50738
     1.15024
     1.21274
     1.61899
     0.96721
    -0.41225
    -0.51047
     0.52078
     0.86006
    -0.15779
    -1.26939
    -1.25600
    -1.65332
    -1.06404
    -0.47029
     0.38239
     0.94489
     1.27078
     1.47613
     1.67703
     1.73060
     1.41810
     0.73953
    -0.59529
    -2.10867
    -3.08635
    -3.22028
    -3.18456
    -3.00599
    -2.82296
    -2.52832
    -2.09975
    -1.42118
    -0.63993
     0.27971
     1.15917
     1.79756
     2.20381
     2.29756
     2.04310
     1.55649
     1.03417
     0.44935
    -0.07297
    -0.45243
    -0.71136
    -0.82297
    -0.89439
    -0.83636
    -0.76493
    -0.68011
    -0.56850
    -0.46582
    -0.36761
    -0.30065
    -0.24707
    -0.17118
    -0.15779
    -0.14440
    -0.13547
    -0.11315
    -0.06404
    -0.06850
    -0.05958
    -0.08190
    -0.07297
    -0.10422
    -0.07743
    -0.08190
    -0.07743
    -0.06850
    -0.01940
     0.00292
     0.02525
     0.05203
     0.09667
     0.14578
     0.22167
     0.23507
     0.22167
     0.19042
     0.13239
     0.06989
     0.02971
    -0.07297
    -0.20690
    -0.31404
    -0.37654
    -0.42565
    -0.52832
    -0.57297
    -0.46582
    -0.34529
    -0.26047
    -0.07297
     0.16364
     0.35560
     0.44042
     0.48507
     0.47614
     0.44042
     0.38685
     0.36007
     0.35114
     0.30649
     0.27078
     0.23060
     0.18596
     0.16810
     0.13239
     0.11453
     0.11900
     0.10560
     0.06542
     0.04757
     0.05203
     0.06989
     0.04757
     0.04757
     0.04310
     0.03417
     0.05203
     0.06096
     0.06989
     0.06096
     0.05203
     0.03417
     0.03417
     0.03417
     0.00739
    -0.00600
    -0.00154
     0.01632
     0.02525
     0.02525
     0.02971
     0.02525
     0.04757
     0.02971
     0.02971
     0.04757
     0.05203
     0.03417
     0.04757
     0.02525
     0.04757
     0.04310
     0.02971
    -0.00154
     0.01632
     0.00292
    -0.01047
     0.01632
    -0.00154
    -0.00600
    -0.00600
    -0.01493
     0.00739
    -0.02386
    -0.01047
     0.01185
     0.02971
     0.02078
     0.02971
    -0.00600
    -0.00600
     0.01185
     0.00739
     0.02078
    -0.00154
     0.02971
     0.02971
     0.04757
     0.06542
     0.06989
     0.05650
     0.03864
     0.05650
     0.02525
     0.01632
     0.04310
     0.08328
     0.14132
     0.27078
     0.36899
     0.52078
     0.67703
     0.74846
     0.77971
     0.73060
     0.58328
     0.52078
     0.36899
     0.33328
     0.40024
    -0.17565
    -1.59082
    -3.34081
    -3.44349
    -3.01046
    -2.30510
    -1.29171
    -0.59975
    -0.45690
    -0.61314
    -0.46582
    -0.54618
    -0.90779
    -0.94796
    -0.45243
    -0.06850
     0.14578
     0.36899
     0.80649
     1.57435
     2.24845
     2.58774
     2.16809
     1.59667
     1.00292
     0.51632
     0.45828
     0.61453
     0.59221
     0.44935
     0.32882
     0.21721
     0.02971
    -0.11761
    -0.19350
    -0.29618
    -0.32297
    -0.26047
    -0.04618
     0.11900
     0.20382
     0.26185
     0.28417
     0.27078
     0.25292
     0.23507
     0.19935
     0.19042
     0.16810
     0.15917
     0.14578
     0.11900
     0.11900
     0.10114
     0.09221
     0.08775
     0.07435
     0.06542
     0.02078
     0.00292
    -0.02833
    -0.07297
    -0.09975
    -0.16225
    -0.22029
    -0.31404
    -0.41225
    -0.51939
    -0.64439
    -0.75600
    -0.83189
    -0.85868
    -0.79172
    -0.68904
    -0.48815
    -0.22922
    -0.04172
     0.12346
     0.22167
     0.24399
     0.23953
     0.28417
     0.32435
     0.34221
     0.33328
     0.30649
     0.26632
     0.21721
     0.20382
     0.16810
     0.13685
     0.15025
     0.11900
     0.11453
     0.08775
     0.08328
     0.07882
     0.08775
     0.04310
     0.00739
     0.00739
     0.03864
     0.04310
     0.00292
    -0.02833
    -0.05065
    -0.07297
    -0.04618
    -0.09083
    -0.05958
    -0.09529
    -0.10422
    -0.08636
    -0.07297
    -0.08190
    -0.06404
    -0.06404
    -0.04172
    -0.04172
    -0.04172
    -0.03725
    -0.04618
    -0.03279
    -0.01940
    -0.00600
    -0.00600
     0.00739
    -0.00154
     0.02078
     0.00739
     0.00292
     0.02525
     0.00292
     0.02971
     0.02525
     0.04310
     0.05203
     0.04310
     0.06542
     0.07435
     0.09221
     0.10560
     0.10114
     0.07435
     0.06542
     0.05650
     0.04310
     0.00292
    -0.02386
     0.00292
    -0.06404
    -0.04172
    -0.05065
    -0.09529
    -0.13547
    -0.22029
    -0.18011
    -0.18011
    -0.16225
    -0.12654
    -0.13993
    -0.20243
    -0.25600
    -0.25154
    -0.14886
    -0.00154
     0.16364
     0.25739
     0.42257
     0.64578
     1.17703
     1.96720
     2.87791
     3.45380
     2.97166
     1.81095
     0.39132
    -0.28725
    -0.87207
    -1.58636
    -2.00600
    -2.04171
    -1.88993
    -1.82743
    -1.47028
    -1.09529
    -0.95243
    -1.21582
    -1.67118
    -1.66225
    -1.97475
    -2.49707
    -2.93456
    -3.06403
    -3.08189
    -2.71582
    -2.07742
    -1.06850
    -0.18457
     0.02525
     0.13685
     0.19935
     0.12346
     0.20828
     0.31542
     0.53864
     0.59221
     0.66810
     0.84221
     1.02078
     1.08774
     0.99846
     0.82881
     0.65471
     0.49399
     0.18596
    -0.08190
    -0.33636
    -0.55957
    -0.69350
    -0.81404
    -0.79618
    -0.72922
    -0.51493
    -0.30511
    -0.10422
     0.14132
     0.42703
     0.58328
     0.67256
     0.78864
     0.96274
     1.04310
     0.88239
     0.76631
     0.76185
     0.70381
     0.57435
     0.53417
     0.48507
     0.46721
     0.44489
     0.44042
     0.40471
     0.39132
     0.37792
     0.38239
     0.38239
     0.38239
     0.31989
     0.31096
     0.32882
     0.33328
     0.32882
     0.36899
     0.40024
     0.38685
     0.40471
     0.44489
     0.47614
     0.54757
     0.58774
     0.63685
     0.71274
     0.69935
     0.65917
     0.65917
     0.61007
     0.60560
     0.58774
     0.58328
     0.58328
     0.58774
     0.55649
     0.47614
     0.46721
     0.51632
     0.57435
     0.61453
     0.57882
     0.57882
     0.55649
     0.56989
     0.62346
     0.70381
     0.76631
     0.75292
     0.72167
     0.69489
     0.64578
     0.61899
     0.59221
     0.56542
     0.49846
     0.45382
     0.36007
     0.29310
     0.24399
     0.18150
     0.16364
     0.15471
     0.15471
     0.18150
     0.16364
     0.15917
     0.14132
     0.14132
     0.11900
     0.08775
     0.07435
     0.06096
     0.04757
     0.05650
     0.03417
     0.04757
     0.01632
     0.01185
     0.02525
     0.02078
     0.02525
     0.01632
     0.00292
    -0.01940
    -0.05511
    -0.01493
    -0.06850
    -0.08636
    -0.11315
    -0.12654
    -0.15779
    -0.15332
    -0.17565
    -0.17118
    -0.18904
    -0.18457
    -0.15779
    -0.15332
    -0.11761
    -0.12208
    -0.07297
    -0.07297
    -0.06404
    -0.05065
     0.02971
     0.14578
     0.21275
     0.34221
     0.53417
     0.72167
     0.76631
     0.49846
     0.06096
    -0.54618
    -0.32743
     0.82881
     1.10113
     0.10114
    -2.02385
    -4.26938
    -5.84527
    -5.42563
    -3.99260
    -2.93456
    -1.81850
    -0.61761
     0.55203
     1.38685
     0.91364
     0.11900
    -0.83636
    -1.55064
    -2.17564
    -2.92117
    -3.35867
    -3.92563
    -4.22920
    -4.24706
    -3.93010
    -3.60867
    -3.10867
    -2.48814
    -1.83189
    -1.12654
    -0.38547
     0.23953
     0.79756
     1.19935
     1.48953
     1.62345
     1.67703
     1.70828
     1.63685
     1.49399
     1.37792
     1.21721
     1.02078
     0.82435
     0.67256
     0.56096
     0.46274
     0.37346
     0.29757
     0.24846
     0.16810
     0.13685
     0.09221
     0.10114
     0.09221
     0.11007
     0.10114
     0.12792
     0.10114
     0.13685
     0.17703
     0.22614
     0.26632
     0.32882
     0.35114
     0.35560
     0.29310
     0.24399
     0.24846
     0.15025
     0.10114
     0.05203
     0.04310
     0.04310
     0.06542
     0.06542
     0.13239
     0.16810
     0.24846
     0.34221
     0.39578
     0.40471
     0.41810
     0.44489
     0.48507
     0.50292
     0.45382
     0.48507
     0.49846
     0.45828
     0.41364
     0.34667
     0.31989
     0.30649
     0.28417
     0.31989
     0.30649
     0.31542
     0.27971
     0.30649
     0.24846
     0.17703
     0.14132
     0.14578
     0.16810
     0.15917
     0.15025
     0.12346
     0.11453
     0.10560
     0.08328
     0.11900
     0.11900
     0.11007
     0.10114
     0.06542
     0.01185
     0.02078
     0.06989
     0.06096
     0.05203
     0.05650
     0.04757
     0.10560
     0.13685
     0.19489
     0.24399
     0.29757
     0.40024
     0.47614
     0.57435
     0.67703
     0.78417
     0.85560
     0.92256
     0.89578
     0.87346
     0.89131
     0.90917
     0.94935
     0.95828
     0.98506
     1.02971
     1.01185
     1.05649
     1.13685
     1.11453
     1.03417
     1.00292
     0.94935
     0.90471
     0.80203
     0.81542
     0.81989
     0.85560
     0.94935
     1.06542
     1.17703
     1.23506
     1.23506
     1.16363
     1.08774
     0.94042
     0.70828
     0.44042
     0.15025
    -0.15779
    -0.38100
    -0.56404
    -0.75600
    -0.94350
    -1.03725
    -1.12207
    -1.11761
    -1.07296
    -0.93904
    -0.77386
    -0.79618
    -1.01493
    -1.32296
    -1.51493
    -1.54618
    -1.55511
    -1.73814
    -2.04171
    -2.18010
    -1.45243
    -0.43904
     0.16364
     0.48953
     0.60114
     0.31096
    -0.09529
    -0.51939
    -1.01939
    -1.84975
    -2.46582
    -2.61314
    -2.50599
    -2.36760
    -2.46582
    -2.20689
    -2.12653
    -1.42118
    -0.69350
    -0.34082
    -0.29618
    -0.43457
    -0.29618
    -0.05065
     0.10114
     0.10114
     0.15025
     0.06989
    -0.10422
    -0.32297
    -0.42118
    -0.33190
    -0.18904
     0.11453
     0.56542
     0.89131
     1.09221
     1.15917
     1.11899
     0.98060
     0.82881
     0.70381
     0.69935
     0.69935
     0.74399
     0.75739
     0.72614
     0.71274
     0.66364
     0.60114
     0.55649
     0.48953
     0.46721
     0.43149
     0.44042
     0.40917
     0.37792
     0.35114
     0.27524
     0.27524
     0.23060
     0.21275
     0.19489
     0.19042
     0.19042
     0.22167
     0.21275
     0.18150
     0.17257
     0.20382
     0.18596
     0.19489
     0.19042
     0.19042
     0.18150
     0.19489
     0.15917
     0.17703
     0.15025
     0.14578
     0.12346
     0.11453
     0.13239
     0.12346
     0.12346
     0.12346
     0.11900
     0.12346
     0.10560
     0.15471
     0.14578
     0.15025
     0.11900
     0.14132
     0.11900
     0.05203
     0.00292
    -0.02386
    -0.01493
    -0.03725
    -0.01940
     0.00739
    -0.01493
    -0.04618
    -0.03279
    -0.01940
     0.06096
     0.23507
     0.44042
     0.65024
     0.76185
     0.77524
     0.44042
    -0.19350
    -0.90332
    -1.26046
    -1.18011
    -0.96582
    -0.84529
    -0.93904
    -0.97921
    -1.01493
    -1.00600
    -1.18011
    -1.19796
    -0.87654
    -0.47029
    -0.14440
     0.00292
     0.13239
     0.23953
     0.32882
     0.31989
     0.30203
     0.27078
     0.22614
     0.11453
     0.09221
     0.01632
    -0.02833
    -0.06850
    -0.16672
    -0.08190
    -0.02833
     0.09667
     0.10560
     0.22614
     0.24846
     0.29757
     0.27971
     0.26185
     0.25292
     0.23507
     0.19935
     0.18596
     0.19935
     0.18596
     0.15917
     0.14132
     0.12346
     0.08775
     0.06096
     0.03417
    -0.01047
    -0.02386
    -0.07297
    -0.15779
    -0.26493
    -0.39440
    -0.51493
    -0.76493
    -0.64439
     0.65024
     1.53417
     1.82435
     2.19042
     2.55202
     2.43149
     1.64131
     0.07882
    -1.30064
    -1.51493
    -1.53278
    -1.97475
    -2.17564
    -1.72921
    -0.91225
    -0.21582
     0.19935
     0.68149
     1.11006
     1.14578
    -0.08190
    -1.36761
    -1.49261
    -1.31850
    -1.15332
    -0.72475
    -0.22029
    -0.11315
    -0.02833
    -0.22029
    -0.61314
    -0.77386
    -0.83189
    -0.85868
    -0.85422
    -0.80957
    -0.79172
    -0.91225
    -0.96582
    -1.01493
    -1.05064
    -1.03725
    -1.03725
    -1.09529
    -1.19350
    -1.18011
    -1.08189
    -0.84529
    -0.54172
    -0.21582
     0.16810
     0.54757
     0.84667
     1.16363
     1.73506
     2.50738
     2.71274
     2.51184
     2.02077
     1.58328
     1.37792
     1.18596
     0.96274
     0.80203
     0.68596
     0.58328
     0.59221
     0.67703
     0.69489
     0.62792
     0.53864
     0.43149
     0.34221
     0.23060
     0.15471
     0.10560
     0.06096
     0.02525
     0.05203
     0.06096
     0.07435
     0.09667
     0.10114
     0.14132
     0.12792
     0.17703
     0.16364
     0.18596
     0.16810
     0.17703
     0.15917
     0.15471
     0.12792
     0.10560
     0.09221
     0.09221
     0.05650
     0.04757
     0.06542
     0.08775
     0.11453
     0.12792
     0.14132
     0.13239
     0.09221
     0.10114
     0.08775
     0.09667
     0.08328
     0.06096
     0.04757
     0.04757
     0.05203
     0.03864
     0.05650
     0.06542
     0.04310
     0.02971
     0.00739
    -0.02386
    -0.05511
    -0.11315
    -0.17565
    -0.21136
    -0.26047
    -0.31404
    -0.40332
    -0.41672
    -0.36315
    -0.25600
    -0.17118
    -0.13993
    -0.12208
    -0.07297
    -0.08636
    -0.15779
    -0.14440
    -0.17565
    -0.15779
    -0.14886
    -0.14886
    -0.18011
    -0.25154
    -0.29618
    -0.32743
    -0.37654
    -0.39440
    -0.40779
    -0.35422
    -0.28725
    -0.15779
    -0.06404
     0.03417
     0.12346
     0.15025
     0.21721
     0.33328
     0.55203
     0.73506
     0.89578
     1.06096
     1.15917
     1.61006
     1.92256
     2.00738
     1.80649
     1.40470
     0.75739
     0.15025
    -0.51047
    -0.91671
    -1.22475
    -1.36314
    -1.27386
    -1.00600
    -0.73814
    -0.45690
    -0.05958
    -0.13100
    -0.03725
    -0.17118
    -0.57297
    -1.10868
    -1.92118
    -3.10867
    -3.80510
    -3.43456
    -2.43903
    -0.94796
     1.07435
     3.27970
     3.62791
     1.56095
    -0.40779
    -1.03279
    -0.89439
    -0.73368
    -0.43011
    -0.35868
    -0.04618
    -0.19797
    -0.25154
    -0.43457
    -0.55511
    -0.41225
    -0.37207
    -0.43457
    -0.50600
    -0.41672
    -0.28725
    -0.09083
     0.11007
     0.22614
     0.30649
     0.40471
     0.44042
     0.40917
     0.37346
     0.32435
     0.28864
     0.22614
     0.17703
     0.13239
     0.11007
     0.11900
     0.17257
     0.21721
     0.25292
     0.27078
     0.26185
     0.31096
     0.29310
     0.23060
     0.23507
     0.27971
     0.37792
     0.48507
     0.51632
     0.55649
     0.49399
     0.45828
     0.39578
     0.31542
     0.27078
     0.13239
     0.10560
     0.06989
    -0.00154
    -0.09083
    -0.12208
    -0.16672
    -0.12654
     0.01185
     0.19489
     0.31989
     0.41810
     0.50292
     0.70828
     0.87346
     0.94489
     1.01631
     1.02971
     0.92703
     0.76631
     0.60560
     0.49846
     0.36899
     0.26185
     0.19935
     0.10114
     0.02525
     0.00292
    -0.03279
     0.01632
     0.08328
     0.13685
     0.15917
     0.11453
     0.00292
    -0.08190
    -0.23815
    -0.40779
    -0.53279
    -0.60868
    -0.61761
    -0.64886
    -0.64886
    -0.60422
    -0.51939
    -0.40332
    -0.41225
    -0.45690
    -0.31404
    -0.00600
     0.01185
     0.08328
     0.15471
     0.17257
     0.18596
     0.13239
     0.15025
     0.17257
     0.11453
     0.06989
     0.02078
     0.02525
     0.00292
     0.00292
    -0.02386
    -0.05065
    -0.05065
    -0.06850
    -0.05958
    -0.02833
    -0.05065
    -0.06404
    -0.03279
     0.01185
     0.05650
     0.09221
     0.06096
     0.04310
     0.01185
     0.00739
    -0.00154
    -0.05065
    -0.16225
    -0.30065
    -0.43904
    -0.58189
    -0.61314
    -0.68457
    -0.69350
    -0.72475
    -0.68011
    -0.64886
    -0.61314
    -0.51047
    -0.29172
    -0.07743
    -0.15332
    -0.32743
    -0.15332
     0.10114
     0.33774
     0.09221
    -0.29618
    -0.54172
    -0.87654
    -1.25154
    -0.71582
    -0.19350
    -0.38993
    -0.27832
     0.19935
     0.67256
     0.42703
     0.12346
    -0.15332
    -0.33190
    -0.65332
    -0.96582
    -1.05957
    -0.86761
    -0.67564
    -0.65332
    -0.60868
    -0.89886
    -1.43011
    -1.63993
    -1.53278
    -1.05511
    -0.33190
     0.42257
     0.44489
    -0.54618
    -1.24707
    -1.21582
    -1.24261
    -1.17118
    -0.78725
    -0.31404
    -0.30511
    -0.14440
     0.09221
     0.28417
     0.40917
     0.48507
     0.44935
     0.30203
     0.13685
     0.00292
    -0.10868
    -0.21136
    -0.30065
    -0.35422
    -0.15779
     0.28417
     0.86453
     1.37792
     1.84667
     2.01631
     1.96720
     1.86006
     1.65024
     1.41363
     1.18596
     1.03417
     0.84221
     0.63685
     0.44042
     0.34221
     0.34667
     0.28864
     0.32882
     0.34667
     0.38685
     0.44935
     0.52078
     0.52971
     0.53417
     0.50292
     0.47614
     0.47167
     0.46721
     0.46721
     0.44489
     0.43596
     0.39578
     0.34221
     0.29757
     0.26632
     0.26632
     0.21275
     0.16810
     0.15025
     0.10560
     0.05203
     0.04310
     0.02971
     0.03864
     0.06542
     0.10114
     0.10560
     0.13239
     0.15025
     0.17257
     0.17257
     0.21275
     0.21275
     0.23953
     0.24846
     0.22614
     0.24399
     0.27078
     0.30203
     0.28864
     0.28417
     0.28864
     0.22167
     0.08775
    -0.07743
    -0.33636
    -0.63993
    -0.96136
    -1.17564
    -1.34082
    -1.45689
    -1.45243
    -1.48368
    -1.51046
    -1.47028
    -1.28278
    -1.02832
    -0.76493
    -0.53279
    -0.29172
    -0.18011
    -0.09975
    -0.01940
     0.09221
     0.10114
     0.15025
     0.16810
     0.11007
     0.06989
    -0.00154
    -0.01940
    -0.03279
    -0.01940
    -0.01493
    -0.01940
     0.00292
     0.02078
     0.03417
     0.06989
     0.13239
     0.15471
     0.19935
     0.26185
     0.31096
     0.36007
     0.39132
     0.44489
     0.56096
     0.55649
     0.53417
     0.52971
     0.54310
     0.59667
     0.60560
     0.32435
    -0.22029
    -0.38993
    -0.34975
    -0.15332
     0.00292
    -0.00600
     0.05203
     0.15917
    -0.02386
    -0.56850
    -1.11761
    -1.28278
    -1.54171
    -1.92564
    -2.09975
    -1.72475
    -1.34082
    -0.91671
    -0.27386
     1.02971
     2.08774
     2.21720
     2.49399
     2.61452
     2.77077
     2.16809
     1.12346
    -0.82743
    -2.86314
    -4.33188
    -5.50598
    -5.80509
    -5.12652
    -4.14885
    -2.47028
    -0.23815
     1.73506
     2.78863
     2.97613
     2.77077
     2.17702
     1.19935
     0.74399
     0.73953
     0.73060
     0.68596
     0.63685
     0.55649
     0.40917
     0.26185
     0.18596
     0.16810
     0.19042
     0.11453
     0.06989
     0.03417
     0.01632
     0.04757
     0.14578
     0.17257
     0.11007
     0.03417
    -0.04618
    -0.07297
    -0.08636
    -0.13547
    -0.13993
    -0.15332
    -0.10422
    -0.08636
    -0.06404
    -0.07297
    -0.09529
    -0.07743
    -0.05065
    -0.01940
     0.03417
     0.03417
     0.07435
     0.03864
     0.02078
    -0.00600
    -0.03725
    -0.05958
    -0.03279
    -0.03725
    -0.03279
    -0.01047
     0.07435
     0.25292
     0.44489
     0.65471
     0.78417
     0.81542
     0.76631
     0.68596
     0.61007
     0.52971
     0.48953
     0.43149
     0.31542
     0.27524
     0.15917
     0.14132
     0.08328
     0.02971
    -0.06850
    -0.19350
    -0.20243
    -0.23368
    -0.26493
    -0.24261
     0.00739
     0.08775
     0.12346
     0.19042
     0.27971
     0.27971
     0.21275
     0.16364
     0.11900
     0.06989
     0.07435
     0.09221
     0.10560
     0.13239
     0.12792
     0.08328
     0.04757
     0.00292
    -0.01047
    -0.04618
    -0.04618
    -0.01047
    -0.00600
     0.01632
     0.05203
     0.06096
     0.09221
     0.15917
     0.18150
     0.22614
     0.26185
     0.26185
     0.27078
     0.29310
     0.29310
     0.34667
     0.35560
     0.36007
     0.36007
     0.36007
     0.36007
     0.35114
     0.33328
     0.37346
     0.49846
     0.57882
     0.59221
     0.66810
     0.74399
     0.80649
     0.79310
     0.75739
     0.73953
     0.71274
     0.63239
     0.56542
     0.52078
     0.48507
     0.46274
     0.37346
     0.25739
     0.09667
     0.00292
    -0.03279
    -0.04618
    -0.09529
    -0.32743
    -0.37654
    -0.28725
    -0.31850
    -0.43011
     0.04757
     0.41810
    -0.02833
    -0.63547
    -0.80957
    -0.36761
     0.03864
     0.19489
     0.47167
     0.28417
    -0.12208
     0.24399
    -0.67118
    -1.64885
    -2.01939
    -2.78724
    -3.63992
    -4.02385
    -4.10867
    -3.80063
    -3.23813
    -2.47921
    -1.52832
    -0.68904
    -0.20243
     0.48953
     0.95828
     1.11899
     1.01185
     1.03417
     1.03863
     0.96721
     0.82881
     0.68149
     0.53864
     0.44935
     0.23953
     0.03417
    -0.09975
    -0.10422
    -0.04618
     0.01185
     0.06542
     0.06542
     0.11900
     0.10560
     0.12792
     0.10114
     0.11453
     0.10114
     0.11453
     0.07882
    -0.00154
    -0.02386
    -0.04172
    -0.05065
    -0.01940
    -0.02386
    -0.01047
    -0.00154
    -0.00154
    -0.00154
    -0.00600
     0.00739
     0.05203
     0.05650
     0.08775
     0.10560
     0.18596
     0.23507
     0.29757
     0.33328
     0.31542
     0.31096
     0.29757
     0.28864
     0.22614
     0.17257
     0.17257
     0.11453
     0.08328
     0.04310
     0.00292
    -0.01047
    -0.01940
    -0.03725
    -0.06404
    -0.08190
    -0.09529
    -0.09529
    -0.11761
    -0.09083
    -0.13993
    -0.09529
    -0.01493
     0.04310
     0.07435
     0.04310
     0.06989
     0.06096
     0.01632
    -0.04172
    -0.10422
    -0.09083
    -0.17118
    -0.26047
    -0.28725
    -0.27386
    -0.23815
    -0.24707
    -0.26493
    -0.27832
    -0.18011
    -0.16225
    -0.13993
    -0.09975
    -0.12208
    -0.13547
    -0.14440
    -0.09083
    -0.04618
     0.02525
     0.09221
     0.14578
     0.15917
     0.18596
     0.22167
     0.26185
     0.25292
     0.29310
     0.28864
     0.31989
     0.33774
     0.32882
     0.33328
     0.31096
     0.28864
     0.28417
     0.27524
     0.27524
     0.28864
     0.28864
     0.26632
     0.26185
     0.29310
     0.29757
     0.30203
     0.27971
     0.31989
     0.31096
     0.33328
     0.36453
     0.32882
     0.31989
     0.19935
     0.03417
    -0.12208
    -0.37654
    -0.55064
    -0.64439
    -0.67564
    -0.59529
    -0.44350
    -0.23815
     0.02525
     0.16364
     0.19489
     0.01185
    -0.37207
    -0.81850
    -1.14439
    -1.14886
    -1.02832
    -0.82297
    -0.65779
    -0.56404
    -0.38547
    -0.18011
     0.09667
     0.37792
     0.52524
     0.59667
     0.59221
     0.46274
     0.27971
     0.19935
     0.03864
    -0.10422
    -0.01940
     0.34221
     0.48953
     0.40917
     0.60560
     0.50739
    -0.18457
    -1.00154
    -1.65778
    -1.18904
    -0.27832
     0.17257
     0.61007
     1.33328
     2.03863
     1.85113
     0.69935
    -0.00600
    -0.48368
    -1.51493
    -1.19796
    -0.70689
    -0.07297
     0.51632
     0.83774
     1.09221
     1.06988
     0.90917
     0.71274
     0.52971
     0.43149
     0.40471
     0.30649
     0.18150
     0.11453
     0.00739
    -0.09975
    -0.05511
     0.17703
     0.36453
     0.40024
     0.37792
     0.27078
     0.22614
     0.13685
     0.14578
     0.18150
     0.19042
     0.15471
     0.10114
     0.06096
     0.02525
     0.01185
    -0.02386
     0.00292
     0.08775
     0.09667
     0.12346
     0.10560
     0.13239
     0.17257
     0.20382
     0.22614
     0.23507
     0.21275
     0.20382
     0.17703
     0.17257
     0.14578
     0.14578
     0.11453
     0.09221
     0.06989
     0.09221
     0.09221
     0.07435
     0.06989
     0.06542
     0.08328
     0.10114
     0.10114
     0.10114
     0.07882
     0.08775
    -0.00154
    -0.05511
    -0.17118
    -0.31404
    -0.36761
    -0.38100
    -0.26940
    -0.13993
    -0.06850
     0.03417
     0.05203
     0.05650
     0.00292
    -0.07743
    -0.19350
    -0.22922
    -0.26493
    -0.24261
    -0.23815
    -0.17565
    -0.16672
    -0.14440
    -0.13993
    -0.12654
    -0.10422
    -0.07743
    -0.05065
    -0.01047
     0.04757
     0.02078
     0.00292
     0.00739
    -0.00154
    -0.00154
     0.00292
     0.01632
     0.03417
     0.05650
     0.06096
     0.06542
     0.11900
     0.14578
     0.19042
     0.20828
     0.21275
     0.23060
     0.31096
     0.38239
     0.51185
     0.63685
     0.77078
     0.74846
     0.64131
     0.51185
     0.22614
    -0.07743
    -0.29172
    -0.35868
    -0.47475
    -0.55957
    -0.55511
    -0.58636
    -0.63100
    -0.67118
    -0.69350
    -0.81850
    -0.92564
    -1.03279
    -1.02386
    -0.81404
    -0.38100
    -0.17565
     0.14132
     0.39578
     0.61453
     0.56989
     0.48060
     0.45382
     0.36899
     0.21721
     0.02525
    -0.07297
    -0.19797
    -0.23368
    -0.26493
    -0.23368
    -0.22922
    -0.29172
    -0.35422
    -0.36761
    -0.45690
    -0.46136
    -0.29172
    -0.20690
    -0.10422
    -0.03725
    -0.05065
    -0.14440
     0.10114
     0.33328
     0.34667
     0.28864
     0.18150
     0.07882
    -0.12208
    -0.51939
    -0.90779
    -0.94796
    -0.92118
    -0.84529
    -0.50600
    -0.23368
    -0.16672
     0.33328
     0.48953
     0.25292
     0.03417
    -0.02833
    -0.27386
     0.15025
     0.48953
     0.53864
     0.13685
    -0.36761
    -0.64439
    -0.54618
    -0.47029
    -0.34529
    -0.27386
    -0.13100
     0.01185
     0.23953
     0.42703
     0.50739
     0.55649
     0.61899
     0.71274
     0.73506
     0.68149
     0.58774
     0.50739
     0.39132
     0.32882
     0.39132
     0.43149
     0.40024
     0.36007
     0.34221
     0.25292
     0.14578
     0.04310
    -0.01940
    -0.06850
    -0.04618
     0.02525
     0.11453
     0.24846
     0.26632
     0.26185
     0.19935
     0.05650
    -0.19797
    -0.43457
    -0.51047
    -0.51047
    -0.47475
    -0.40332
    -0.38100
    -0.30511
    -0.20690
    -0.15332
    -0.13100
    -0.11315
    -0.07743
    -0.06850
    -0.06850
    -0.05958
    -0.00154
     0.02078
     0.02078
     0.01185
     0.03864
     0.02078
     0.05203
     0.08328
     0.10114
     0.13239
     0.14132
     0.13685
     0.14578
     0.09221
    -0.00600
    -0.08636
    -0.09529
    -0.01047
     0.07882
     0.11453
     0.20828
     0.31096
     0.33774
     0.34221
     0.23060
     0.11900
    -0.00154
    -0.11315
    -0.22922
    -0.30511
    -0.33190
    -0.36761
    -0.26940
    -0.17565
    -0.06850
    -0.00154
     0.07882
     0.12346
     0.10114
     0.09221
     0.07882
     0.10560
     0.17257
     0.19042
     0.17703
     0.12346
     0.05203
    -0.03279
    -0.02833
    -0.09083
    -0.13100
    -0.16225
    -0.17118
    -0.18011
    -0.20243
    -0.22029
    -0.27386
    -0.27386
    -0.31404
    -0.42565
    -0.50600
    -0.55511
    -0.57743
    -0.59529
    -0.63547
    -0.65779
    -0.53279
    -0.16672
     0.20382
     0.47167
     0.52524
     0.61453
     0.54310
     0.43149
     0.26632
     0.00739
    -0.34082
    -0.60868
    -0.80064
    -0.97921
    -1.19350
    -1.27386
    -1.13993
    -1.00154
    -1.01493
    -1.04618
    -1.20243
    -1.49707
    -1.46136
    -0.70243
     0.15917
     0.63239
     1.19042
     2.23952
     3.01631
     3.31988
     2.81541
     1.87792
     1.24399
     0.87346
     0.26632
     0.08328
    -0.17118
    -0.87207
    -0.80064
    -0.25600
     0.04310
    -0.31404
    -0.69350
    -1.07743
    -1.14439
    -0.75154
    -0.55957
    -0.21136
     0.24399
     0.41810
     0.40024
     0.25292
     0.27524
     0.34221
     0.11900
    -0.27386
    -0.37207
    -0.08190
     0.21275
     0.41364
     0.46721
     0.47614
     0.48953
     0.47614
     0.48507
     0.47614
     0.45828
     0.44489
     0.47614
     0.45828
     0.45382
     0.44042
     0.44042
     0.44935
     0.45382
     0.43596
     0.44935
     0.45828
     0.44935
     0.40471
     0.39578
     0.34667
     0.25739
     0.19935
     0.13239
     0.08328
     0.01632
    -0.04172
    -0.06850
    -0.09083
    -0.12208
    -0.12654
    -0.15779
    -0.16672
    -0.19797
    -0.20243
    -0.24707
    -0.26940
    -0.33190
    -0.37654
    -0.46582
    -0.52386
    -0.60422
    -0.71582
    -0.73368
    -0.67564
    -0.53279
    -0.37207
    -0.22922
    -0.05958
    -0.01047
     0.04310
     0.09667
     0.00292
    -0.03725
    -0.05511
    -0.10422
    -0.12654
    -0.10422
    -0.08190
    -0.09975
    -0.13100
    -0.13100
    -0.16672
    -0.16672
    -0.18011
    -0.13547
    -0.17565
    -0.16225
    -0.12208
    -0.05958
    -0.08190
    -0.06850
    -0.02833
    -0.01047
     0.02525
     0.07882
     0.17257
     0.27971
     0.39578
     0.69935
     0.96274
     1.22167
     1.36453
     1.34667
     1.13685
     0.27078
    -1.64439
    -3.79617
    -5.38545
    -5.44795
    -4.39438
    -3.02385
    -1.26493
     0.47167
     1.60113
     2.22613
     2.31542
     2.20827
     1.91810
     1.67256
     1.44042
     1.21721
     0.97167
     0.84221
     0.79310
     0.73506
     0.67256
     0.52078
     0.27971
     0.02525
    -0.19797
    -0.26047
    -0.30065
    -0.56850
    -0.67564
    -0.60422
    -0.55511
    -0.49707
    -0.44797
    -0.22922
     0.06989
     0.09221
     0.06989
     0.18596
     0.14578
     0.36007
     0.88239
     1.38238
     1.59667
     1.27971
     0.86006
     0.51632
     0.27078
    -0.18011
    -0.65779
    -1.12654
    -1.55511
    -1.59082
    -1.32743
    -0.94796
    -0.80957
    -0.93904
    -1.10868
    -1.07296
    -1.01493
    -0.84975
    -0.60868
    -0.28279
    -0.05065
     0.10114
     0.39578
     0.47614
     0.44489
     0.72167
     1.23953
     1.53417
     1.31988
     0.88685
    -0.01047
    -0.63100
    -0.97029
    -1.04618
    -1.02832
    -0.84975
    -0.66672
    -0.44797
    -0.17118
     0.13239
     0.42703
     0.64578
     0.86006
     0.98060
     0.97614
     0.92256
     0.90917
     0.91364
     0.91364
     0.86899
     0.81542
     0.86453
     0.82881
     0.78417
     0.66364
     0.56989
     0.56542
     0.58774
     0.52078
     0.43149
     0.40024
     0.38239
     0.40471
     0.41364
     0.41810
     0.42257
     0.40471
     0.31989
     0.28417
     0.21275
     0.18150
     0.12346
     0.06989
    -0.00154
    -0.07297
    -0.13547
    -0.14886
    -0.09529
    -0.05511
    -0.04618
    -0.03279
    -0.03279
    -0.00600
    -0.01047
    -0.04172
    -0.08636
    -0.14440
    -0.22029
    -0.22922
    -0.26047
    -0.25600
    -0.30957
    -0.30957
    -0.24261
    -0.23368
    -0.21136
    -0.22475
    -0.25600
    -0.26940
    -0.31404
    -0.35422
    -0.37654
    -0.44797
    -0.51493
    -0.55511
    -0.52386
    -0.46582
    -0.42565
    -0.35868
    -0.27832
    -0.25154
    -0.22475
    -0.20690
    -0.18457
    -0.18457
    -0.17565
    -0.18904
    -0.20243
    -0.20243
    -0.18457
    -0.15779
    -0.17118
    -0.17565
    -0.23815
    -0.28279
    -0.26493
    -0.26047
    -0.26047
    -0.22922
    -0.24707
    -0.22029
    -0.19350
    -0.19797
    -0.18011
    -0.21136
    -0.25154
    -0.27386
    -0.34975
    -0.43011
    -0.50154
    -0.51047
    -0.40332
    -0.29618
    -0.10422
     0.13239
     0.44489
     0.69042
     0.91364
     1.02524
     0.94935
     0.71274
     0.21721
    -0.37207
    -0.67564
    -0.92564
    -0.89439
    -0.85422
    -0.80511
    -0.84975
    -0.83636
    -0.79172
    -0.84975
    -1.24707
    -1.72028
    -1.94796
    -1.77385
    -1.38993
    -1.32743
    -1.40778
    -1.37653
    -1.13546
    -0.34975
     0.39578
     0.81096
     1.23060
     1.32881
     0.98506
     0.53417
     0.20382
    -0.00154
    -0.53725
    -0.42565
     0.36007
     0.95381
     1.59220
     1.29756
     1.10560
     1.19488
     1.45828
     1.92702
     1.19935
     0.44489
     0.22167
    -0.30065
    -0.67564
    -0.79618
    -0.55511
    -0.16672
     0.40917
     0.53417
     0.80649
     1.08774
     1.34667
     1.41363
     1.31096
     1.14131
     1.01185
     0.91364
     0.91810
     0.78417
     0.65917
     0.55203
     0.46274
     0.38685
     0.31989
     0.26632
     0.26185
     0.24399
     0.25739
     0.26632
     0.25739
     0.26185
     0.21275
     0.18150
     0.15917
     0.14132
     0.11007
     0.10114
     0.10114
     0.15917
     0.23060
     0.26632
     0.25739
     0.27971
     0.34667
     0.36453
     0.33328
     0.27078
     0.23507
     0.18150
     0.19935
     0.21275
     0.25739
     0.26185
     0.27971
     0.19935
     0.17703
     0.19935
     0.21721
     0.20828
     0.16364
     0.10114
     0.06989
     0.06096
     0.07882
     0.15917
     0.23507
     0.40917
     0.57435
     0.69935
     0.73506
     0.62792
     0.52971
     0.45828
     0.36007
     0.28417
     0.21275
     0.14578
     0.12792
     0.10560
     0.09221
     0.07435
     0.03417
    -0.00154
    -0.00154
    -0.02386
    -0.02833
    -0.07743
    -0.13993
    -0.19797
    -0.27832
    -0.33190
    -0.43011
    -0.53725
    -0.68011
    -0.89439
    -1.04618
    -1.30511
    -1.70689
    -2.19796
    -2.63546
    -2.83635
    -2.67564
    -2.37653
    -1.84975
    -1.32296
    -0.83636
    -0.33190
     0.15471
     0.51632
     0.66810
     0.69489
     0.62792
     0.48060
     0.44935
     0.44935
     0.37792
     0.36899
     0.52078
     0.73060
     0.78417
     0.73953
     0.85114
     1.27524
     1.38238
     1.12346
     0.53864
    -0.14440
    -0.79618
    -1.06850
    -1.19350
    -1.18011
    -1.01046
    -0.93457
    -1.03725
    -0.94796
    -0.77386
    -0.59975
    -0.44350
    -0.22475
    -0.10868
    -0.12654
    -0.24261
    -0.26493
    -0.15332
    -0.06850
     0.13685
     0.23507
     0.27078
     0.31096
     0.31542
     0.23953
     0.09221
    -0.04172
    -0.13100
    -0.20243
    -0.17565
    -0.03725
    -0.07297
    -0.07297
    -0.13100
    -0.23815
    -0.47029
    -0.58636
    -0.74261
    -0.95243
    -1.21582
    -1.40778
    -1.61314
    -1.71135
    -1.65332
    -1.34528
    -0.63993
     0.12792
     0.94489
     1.50738
     1.71274
     1.35113
     0.85114
    -0.03279
    -0.94350
    -1.95689
    -2.33635
    -2.82742
    -3.27831
    -3.03278
    -2.20242
    -1.65332
    -0.74261
     0.14578
     0.50292
     0.61899
     0.67256
     0.72614
     0.75739
     0.82881
     0.89131
     0.92256
     0.89578
     0.84667
     0.80203
     0.74399
     0.72614
     0.66364
     0.64131
     0.59667
     0.56542
     0.49846
     0.43149
     0.40471
     0.38685
     0.36899
     0.36453
     0.36899
     0.40471
     0.39578
     0.37792
     0.37346
     0.36899
     0.35560
     0.39132
     0.44042
     0.44042
     0.45382
     0.40471
     0.34221
     0.31542
     0.28864
     0.24846
     0.21721
     0.18596
     0.19489
     0.18150
     0.17257
     0.16364
     0.18596
     0.16364
     0.18596
     0.17703
     0.17703
     0.18596
     0.17703
     0.19489
     0.17703
     0.20828
     0.18150
     0.18150
     0.17703
     0.17703
     0.16810
     0.18596
     0.14578
     0.15917
     0.13685
     0.12346
     0.11007
     0.08775
     0.07882
     0.06542
     0.03864
     0.05203
     0.06096
     0.09221
     0.15025
     0.15025
     0.14578
     0.10114
     0.06989
     0.04310
     0.03864
    -0.00600
     0.00292
     0.02525
    -0.02833
    -0.06850
    -0.11315
    -0.18904
    -0.22029
    -0.26047
    -0.22922
    -0.20243
    -0.16225
    -0.11761
    -0.04618
     0.08328
     0.15471
     0.18596
     0.25292
     0.23507
     0.25739
     0.21275
     0.21721
     0.17703
     0.16364
     0.12792
     0.15917
     0.19042
     0.19935
     0.23060
     0.25292
     0.25739
     0.38685
     0.61007
     0.84221
     0.56989
    -0.00600
    -0.97029
    -1.92564
    -2.35421
    -2.32742
    -2.27832
    -2.16671
    -2.18903
    -1.61760
    -0.82743
    -0.63547
    -0.48368
    -0.10422
     0.23060
     0.28864
     0.42703
     0.41810
     0.37792
     0.31096
     0.41364
     0.63685
     0.80649
     0.92256
     1.03417
     1.18149
     1.21721
     1.16363
     1.04310
     0.88685
     0.66364
     0.40471
     0.25292
     0.18596
     0.18150
     0.19042
     0.34221
     0.31989
     0.25739
     0.16364
     0.11900
    -0.10422
    -0.42118
    -0.74707
    -0.96136
    -1.13993
    -1.27832
    -1.61314
    -1.72475
    -1.59975
    -1.38993
    -1.43457
    -1.87207
    -1.74707
    -1.24707
    -0.79618
    -0.38100
    -0.25154
     0.02971
     0.48507
     0.75292
     0.79756
     0.74399
     0.94042
     0.87346
     0.74846
     0.59667
     0.38685
     0.09221
    -0.18904
    -0.43904
    -0.56404
    -0.33190
     0.03417
     0.41810
     0.65024
     0.76185
     0.72614
     0.69489
     0.64131
     0.58774
     0.54310
     0.51185
     0.44935
     0.39132
     0.33774
     0.26632
     0.26632
     0.24399
     0.23953
     0.24399
     0.22614
     0.23060
     0.23060
     0.19935
     0.23507
     0.22614
     0.23507
     0.23953
     0.22167
     0.23507
     0.26185
     0.27524
     0.27971
     0.23060
     0.18596
     0.18596
     0.17257
     0.18150
     0.15917
     0.18596
     0.16364
     0.16364
     0.23060
     0.23060
     0.23060
     0.29757
     0.28417
     0.19935
     0.02971
    -0.13100
    -0.16672
    -0.19350
    -0.22922
    -0.17565
    -0.08636
    -0.02386
     0.04757
     0.09221
     0.09221
     0.11900
     0.10560
     0.12792
     0.14132
     0.15025
     0.15025
     0.14132
     0.14132
     0.13239
     0.13239
     0.12792
     0.13685
     0.11900
     0.11900
     0.11453
     0.12346
     0.13239
     0.11453
     0.12792
     0.11453
     0.10114
     0.10560
     0.09221
     0.10560
     0.11007
     0.10560
     0.11007
     0.12346
     0.11453
     0.09667
     0.09667
     0.10560
     0.10560
     0.09221
     0.06989
     0.04310
     0.04757
     0.02078
     0.02971
     0.02078
     0.02525
     0.02525
     0.04757
     0.02971
     0.02525
     0.02971
     0.04310
     0.04310
     0.05203
     0.06542
     0.02525
     0.01185
    -0.02833
    -0.04618
    -0.13100
    -0.14886
    -0.17118
    -0.25600
    -0.34975
    -0.46582
    -0.58189
    -0.73368
    -0.94796
    -1.10421
    -1.23368
    -0.98368
    -0.10868
     1.34667
     3.06988
     4.62791
     5.62790
     5.96272
     5.42701
     4.30648
     2.47613
    -0.36315
    -2.45689
    -3.32296
    -2.87653
    -1.93010
    -1.32296
    -1.09975
    -0.69350
    -0.69350
    -1.45243
    -1.93457
    -2.16671
    -2.59528
    -2.72921
    -2.36314
    -2.42564
    -2.42117
    -2.35421
    -2.25600
    -1.95243
    -1.29618
    -0.83189
    -0.22475
     0.30203
     0.70381
     0.81989
     0.72167
     0.63685
     0.55203
     0.45828
     0.34221
     0.20382
     0.13685
     0.15471
     0.17703
     0.18150
     0.19935
     0.17703
     0.20382
     0.18150
     0.11453
     0.02525
     0.03417
    -0.01493
    -0.00154
    -0.03279
    -0.05065
    -0.00600
     0.04310
     0.04757
     0.08775
     0.12792
     0.16364
     0.21275
     0.23507
     0.24399
     0.25739
     0.26632
     0.28417
     0.28417
     0.29310
     0.29757
     0.31989
     0.30649
     0.32435
     0.31096
     0.33328
     0.29757
     0.32435
     0.33328
     0.31096
     0.29757
     0.27078
     0.27524
     0.24399
     0.23953
     0.21721
     0.22614
     0.20382
     0.20828
     0.23060
     0.23060
     0.21721
     0.19489
     0.19935
     0.18596
     0.19042
     0.23507
     0.23060
     0.23507
     0.22167
     0.22614
     0.19489
     0.19935
     0.20828
     0.21721
     0.27078
     0.27524
     0.29757
     0.25739
     0.27971
     0.25292
     0.19935
     0.07882
    -0.01493
    -0.07743
    -0.11315
    -0.09975
    -0.07743
    -0.06404
    -0.03725
    -0.01493
     0.00292
     0.03864
     0.02971
     0.00292
     0.02971
     0.06096
     0.08775
     0.11453
     0.12346
     0.12792
     0.14132
     0.15471
     0.15917
     0.12792
     0.13685
     0.13239
     0.13685
     0.13239
     0.13685
     0.11453
     0.09667
     0.09221
     0.07882
     0.06542
     0.06989
     0.06096
     0.07882
     0.06542
     0.06989
     0.09221
     0.07435
     0.08328
     0.11453
     0.08328
     0.08775
     0.08328
     0.09667
     0.09221
     0.09221
     0.08328
     0.09667
     0.10560
     0.08775
     0.06989
     0.06542
     0.10560
     0.09667
     0.08328
     0.05650
     0.06542
     0.06096
     0.02525
     0.03417
     0.02078
     0.04757
     0.03864
     0.06542
     0.07882
     0.12346
     0.14132
     0.22167
     0.31542
     0.47167
     0.60114
     0.69935
     0.82881
     0.93149
     0.91810
     0.77524
     0.48953
    -0.14886
    -1.07743
    -2.06403
    -3.18903
    -4.17117
    -4.84081
    -5.30509
    -4.99706
    -4.25599
    -3.43456
    -2.76046
    -2.00600
    -1.18904
    -0.95689
    -1.26939
    -2.19796
    -2.66671
    -3.26492
    -3.03278
    -0.51939
     1.81542
     2.61899
     1.71720
     1.89131
     1.54756
     1.36899
     1.02078
     0.51185
     0.54757
     0.49399
     0.56096
     0.09221
    -0.28725
    -0.07743
     0.58774
     1.80649
     1.90470
     1.52078
     1.54310
     1.50292
     1.42256
     1.35113
     1.19488
     1.07435
     0.94489
     0.86006
     0.78417
     0.72167
     0.69489
     0.63239
     0.57435
     0.56989
     0.52078
     0.48953
     0.45382
     0.44042
     0.43149
     0.42703
     0.40024
     0.38685
     0.36899
     0.34221
     0.34667
     0.31096
     0.29757
     0.28417
     0.28864
     0.27524
     0.25739
     0.25292
     0.23060
     0.21721
     0.20828
     0.21275
     0.22167
     0.18150
     0.19489
     0.21721
     0.19489
     0.19489
     0.19935
     0.14578
     0.14578
     0.13685
     0.11453
     0.06989
     0.05650
     0.02078
     0.04310
     0.02525
     0.08328
     0.03864
     0.06096
     0.08775
     0.10114
     0.08328
     0.05650
     0.05650
     0.05203
     0.03864
     0.03417
     0.01632
     0.01632
     0.00739
    -0.01940
    -0.01047
    -0.04172
    -0.05065
    -0.05065
    -0.09529
    -0.08190
    -0.07297
    -0.03279
    -0.03279
     0.00739
     0.05650
     0.11453
     0.16364
     0.18150
     0.16364
     0.14578
     0.16810
     0.17257
     0.19042
     0.19489
     0.16364
     0.18150
     0.14578
     0.12792
     0.11900
     0.09221
     0.13239
     0.12792
     0.09667
     0.06096
     0.07435
     0.08328
     0.09221
     0.12346
     0.11007
     0.14132
     0.13239
     0.18596
     0.19042
     0.20382
     0.13685
     0.09221
     0.04310
     0.05650
     0.06989
     0.05203
    -0.02386
    -0.11315
    -0.18011
    -0.22029
    -0.19350
    -0.17118
    -0.10868
    -0.04172
    -0.00154
     0.10114
     0.15471
     0.19935
     0.27524
     0.36007
     0.50292
     0.61899
     0.75292
     0.86453
     0.95381
     0.92703
     0.73953
     0.15917
    -0.56404
    -1.73814
    -3.11760
    -4.47027
    -5.40777
    -5.59080
    -5.22920
    -4.44795
    -3.32742
    -1.97028
    -0.76939
     0.21275
     0.94489
     1.37792
     1.60560
     1.62792
     1.47167
     1.25292
     1.03417
     0.81096
     0.61453
     0.47167
     0.46274
     0.35560
     0.30649
     0.31989
     0.46721
     0.67256
     0.73060
     0.63239
     0.30649
    -0.05958
    -0.21582
    -0.48368
    -0.97029
    -1.46136
    -0.78725
     0.34221
     0.88685
     1.14578
     0.42703
    -0.27386
    -0.59082
    -1.09529
    -1.85421
    -1.60868
    -1.76939
    -1.85421
    -2.09528
    -1.89439
    -1.38100
    -1.18904
    -0.50154
     0.02971
     1.21274
     2.00738
     2.46720
     2.35559
     1.98506
     1.67256
     1.43595
     1.25292
     1.04756
     0.86453
     0.69489
     0.54310
     0.43596
     0.35114
     0.31989
     0.25739
     0.22614
     0.20828
     0.15917
     0.12346
     0.13685
     0.13685
     0.12346
     0.11007
     0.10114
     0.09667
     0.13239
     0.12792
     0.14132
     0.11007
     0.10114
     0.09667
     0.07435
     0.09221
     0.09221
     0.07882
     0.08775
     0.07435
     0.07882
     0.06096
     0.07882
     0.07435
     0.07882
     0.10114
     0.07882
     0.04310
     0.06096
     0.06989
     0.08775
     0.07882
     0.07435
     0.06989
     0.06989
     0.08328
     0.05650
     0.04757
     0.05650
     0.04757
     0.03417
     0.06542
     0.02525
     0.04310
     0.05650
     0.03417
     0.03417
     0.01632
     0.00739
     0.02971
     0.02525
     0.03417
     0.01185
     0.01185
     0.00739
     0.00739
    -0.00154
    -0.00154
    -0.00154
     0.02525
     0.04310
     0.03417
     0.04757
     0.05650
     0.07435
     0.06096
     0.06989
     0.07882
     0.05650
     0.06989
     0.06096
     0.06989
     0.07882
     0.07882
     0.11900
     0.08775
     0.11900
     0.12346
     0.12792
     0.13685
     0.12792
     0.10114
     0.09667
     0.05203
     0.03417
     0.01185
    -0.02833
    -0.01940
    -0.04172
    -0.05958
    -0.03725
    -0.02833
    -0.00154
     0.06096
     0.07882
     0.13239
     0.16810
     0.17257
     0.19489
     0.22614
     0.30649
     0.37346
     0.44935
     0.59221
     0.81096
     1.03417
     1.25738
     1.38238
     1.44488
     1.43149
     1.18149
     0.65917
    -0.89439
    -3.21581
    -5.98366
    -7.99258
    -8.31401
    -7.07294
    -5.19348
    -3.07742
    -1.02386
     1.00739
     2.40024
     3.18148
     3.42702
     3.18148
     2.65024
     1.97167
     1.37345
     0.86006
     0.36899
    -0.04172
    -0.30957
    -0.44797
    -0.45243
    -0.28279
     0.03864
     0.06096
    -0.17565
    -0.14886
     0.45382
     0.84667
     0.98953
     0.94042
     0.99846
     1.14578
     0.99846
     1.17703
     1.33328
     1.19935
     0.52078
    -0.56404
    -1.05511
    -0.78725
    -1.47028
    -1.83189
    -1.44796
    -1.08189
    -1.24261
    -1.51046
    -1.75153
    -1.87653
    -2.05957
    -1.46582
     0.02078
     1.36899
     1.67256
     1.44935
     1.09221
     0.95828
     0.85114
     0.81542
     0.90471
     0.90024
     0.86006
     0.81989
     0.72167
     0.59667
     0.56096
     0.64578
     0.78417
     0.89131
     0.97614
     1.02524
     1.01185
     0.89578
     0.69489
     0.58774
     0.34221
     0.23953
     0.19489
     0.14132
     0.08775
     0.05650
     0.02971
     0.02525
     0.01632
     0.00292
    -0.02386
    -0.04618
    -0.03279
    -0.04172
    -0.01047
    -0.03725
    -0.01940
    -0.00154
     0.02525
     0.02078
     0.05203
     0.02078
     0.01632
     0.02078
     0.01632
     0.01185
     0.00739
     0.02971
     0.00739
     0.02525
     0.01185
     0.01185
     0.01185
     0.01185
    -0.00600
     0.00292
     0.02525
     0.00292
     0.00292
    -0.00154
     0.00739
    -0.00600
     0.01632
    -0.00154
     0.00739
    -0.01493
    -0.01940
    -0.02386
    -0.00154
     0.01185
     0.01185
     0.03864
     0.01632
     0.02078
     0.01632
     0.04310
     0.01632
     0.03417
     0.03417
     0.02525
     0.02525
    -0.01940
    -0.01940
    -0.03279
    -0.02386
    -0.05065
    -0.02833
    -0.04618
    -0.03725
    -0.05511
    -0.08190
    -0.05065
    -0.05958
    -0.09083
    -0.09975
    -0.09529
    -0.09083
    -0.09975
    -0.09529
    -0.08190
    -0.07297
    -0.04618
    -0.05511
    -0.02833
    -0.03279
    -0.04172
    -0.06850
    -0.05958
    -0.06850
    -0.06404
    -0.05958
    -0.08190
    -0.09529
    -0.11315
    -0.14886
    -0.16225
    -0.16672
    -0.14440
    -0.14886
    -0.13993
    -0.12208
    -0.17565
    -0.22475
    -0.26493
    -0.28725
    -0.31850
    -0.35422
    -0.43457
    -0.55957
    -0.79172
    -1.09975
    -1.45689
    -1.77385
    -1.96582
    -2.08635
    -2.05957
    -1.57296
    -0.90332
     0.12792
     1.29310
     2.24399
     2.70381
     2.56541
     1.59220
     0.38239
    -0.59975
    -1.31850
    -1.93010
    -2.17564
    -2.00600
    -1.43457
    -0.75154
     0.40471
     1.15471
     1.75738
     1.31096
     0.36453
    -0.46582
    -0.86761
    -0.69797
    -0.22475
     0.11007
    -0.26493
    -0.52832
    -0.36761
    -0.43011
    -0.25154
    -0.59529
    -0.82743
    -0.88993
    -0.90332
    -0.69797
    -0.25600
     0.08775
     0.34667
     0.32435
     0.37792
     0.40471
     0.44489
     0.46274
     0.46274
     0.44489
     0.47614
     0.45828
     0.46721
     0.44489
     0.41364
     0.36899
     0.36007
     0.33328
     0.29757
     0.28417
     0.27078
     0.25292
     0.20828
     0.15471
     0.10560
     0.10114
     0.13239
     0.19042
     0.17703
     0.20828
     0.25292
     0.30649
     0.27524
     0.22614
     0.20382
     0.23060
     0.23060
     0.22167
     0.16364
     0.16810
     0.24846
     0.33774
     0.39132
     0.44935
     0.36899
     0.40024
     0.45828
     0.52078
     0.55649
     0.51632
     0.40471
     0.35114
     0.29310
     0.21721
     0.16364
     0.15025
     0.11007
     0.07435
     0.05203
     0.03417
     0.05650
     0.04757
     0.03417
    -0.01047
    -0.01493
    -0.08190
    -0.08636
    -0.11315
    -0.09529
    -0.09083
    -0.12208
    -0.12208
    -0.14886
    -0.13547
    -0.13100
    -0.10868
    -0.13547
    -0.11315
    -0.10868
    -0.09083
    -0.06404
    -0.09529
    -0.04172
    -0.03725
    -0.03725
    -0.01493
    -0.01493
    -0.01493
    -0.01940
    -0.01493
     0.00739
     0.00292
    -0.01940
    -0.01047
     0.01185
    -0.01047
     0.00739
    -0.01047
    -0.01047
    -0.01493
    -0.01493
     0.00292
     0.00739
    -0.00154
    -0.01493
    -0.00154
    -0.01047
     0.00292
    -0.00154
    -0.00600
    -0.01493
    -0.01493
    -0.01047
    -0.01940
     0.01185
    -0.00600
     0.01632
     0.03417
     0.00739
     0.02078
     0.00292
     0.02078
     0.01185
     0.00739
     0.04310
     0.02971
     0.02525
    -0.01493
    -0.06850
    -0.13993
    -0.18457
    -0.32743
    -0.47922
    -0.72029
    -1.00600
    -1.29171
    -1.56403
    -1.76939
    -1.71135
    -1.51939
    -1.16671
    -0.66672
    -0.17565
     0.34667
     0.71274
     0.98953
     1.17256
     1.49399
     1.62345
     1.69935
     1.76631
     1.63238
     1.53863
     1.20828
     0.83774
     0.15471
     0.02525
     0.49846
     0.59221
    -0.01493
    -1.44796
    -2.67564
    -3.15778
    -2.83189
    -2.13546
    -1.75153
    -1.36314
    -0.53725
    -0.59975
    -1.41225
    -1.67564
    -0.33190
     1.44042
     2.34667
     2.06095
     1.92256
     1.65470
     1.10113
     0.35560
    -0.16672
     0.02971
     0.82435
     0.40024
    -0.09083
     0.02078
     0.19489
     0.27524
     0.28417
     0.28417
     0.26632
     0.29310
     0.28417
     0.26632
     0.24399
     0.27078
     0.21275
     0.20382
     0.20828
     0.21275
     0.20382
     0.18596
     0.15025
     0.10114
     0.08775
     0.06542
     0.05203
     0.01632
     0.01632
     0.01185
     0.01632
     0.00739
    -0.00154
    -0.00154
     0.00292
     0.01632
     0.01632
     0.01632
     0.04757
     0.01185
    -0.00600
    -0.00154
    -0.01047
     0.00739
     0.00292
     0.02971
     0.02078
     0.06989
     0.10114
     0.13685
     0.10560
     0.11900
     0.10114
     0.08328
     0.09221
     0.09221
     0.09667
     0.06096
     0.00739
    -0.00600
    -0.02386
    -0.01940
    -0.01493
    -0.03279
    -0.03279
    -0.04618
    -0.05511
    -0.07297
    -0.08190
    -0.01940
    -0.01493
     0.00739
     0.00739
    -0.01047
     0.00292
    -0.02386
    -0.03725
    -0.04172
    -0.01493
    -0.02833
    -0.05511
    -0.07743
    -0.09083
    -0.09083
    -0.09529
    -0.07743
    -0.06850
    -0.06404
    -0.05511
    -0.06404
    -0.07743
    -0.05065
    -0.05958
    -0.05958
    -0.03725
    -0.04618
    -0.01940
    -0.02833
    -0.02386
    -0.00600
    -0.00600
    -0.01493
    -0.02386
    -0.02833
    -0.03279
    -0.01940
    -0.03725
    -0.05065
    -0.06404
    -0.05958
    -0.05511
    -0.04618
    -0.02386
     0.00739
     0.02078
     0.03417
     0.03864
     0.03417
     0.06989
     0.05203
     0.11007
     0.08775
     0.08328
     0.09221
     0.06096
     0.07435
     0.05650
     0.03864
     0.01185
     0.00739
     0.01185
     0.01185
     0.00739
     0.01185
     0.01632
     0.03417
     0.00292
    -0.01047
    -0.00600
    -0.02833
    -0.01940
    -0.01493
    -0.00154
    -0.00600
    -0.02386
    -0.02386
    -0.01047
    -0.02833
     0.00292
    -0.01493
    -0.01493
    -0.02386
    -0.00600
    -0.00154
    -0.01047
    -0.00154
    -0.00600
    -0.01047
    -0.01940
    -0.01047
    -0.01047
    -0.03279
    -0.03279
    -0.02386
     0.00292
    -0.01047
    -0.01047
     0.01185
    -0.00600
    -0.00600
     0.00292
    -0.00600
    -0.01940
     0.00292
    -0.04618
    -0.01493
    -0.01047
    -0.02833
     0.00292
    -0.00154
    -0.00154
    -0.01493
    -0.00600
    -0.01493
    -0.01493
    -0.01047
    -0.02833
    -0.02833
    -0.02833
    -0.00600
    -0.02386
    -0.00600
    -0.00600
    -0.01493
    -0.01940
    -0.02833
    -0.00600
    -0.01047
    -0.01493
    -0.01940
    -0.00600
    -0.01047
    -0.01940
    -0.00600
    -0.01047
    -0.03279
    -0.01493
    -0.01047
    -0.02833
    -0.01493
    -0.00600
    -0.00600
     0.00739
     0.01632
     0.04310
     0.03417
     0.03417
    -0.01047
    -0.03725
    -0.03725
    -0.04618
    -0.09529
    -0.17118
    -0.28279
    -0.47029
    -0.77386
    -1.05957
    -1.51939
    -1.95689
    -2.38546
    -3.28724
    -4.08188
    -3.34528
    -2.69349
    -2.47028
    -1.71582
     1.28417
     3.11452
     3.44488
     3.66362
     2.79756
     3.01631
     5.15915
     5.90469
     3.17256
     1.98060
     1.05203
     0.76631
     0.08328
    -0.22922
    -0.68904
    -0.89439
    -0.58189
    -0.39440
    -0.42118
    -0.38993
    -0.28725
    -0.26047
    -0.16225
    -0.09529
    -0.02833
     0.01632
     0.05203
     0.06096
     0.08775
     0.10560
     0.12792
     0.13685
     0.14132
     0.15917
     0.17257
     0.11900
     0.09221
     0.06989
     0.06542
     0.03417
    -0.00154
    -0.02833
    -0.04172
    -0.04172
    -0.05958
    -0.07743
    -0.07297
    -0.10868
    -0.12208
    -0.10422
    -0.09083
    -0.07743
    -0.08636
    -0.08190
    -0.04618
    -0.05511
    -0.05065
    -0.06850
    -0.06404
    -0.05065
    -0.07743
    -0.05065
    -0.06404
    -0.07743
    -0.09083
    -0.08636
    -0.08190
    -0.10422
    -0.10868
    -0.08190
    -0.03279
    -0.02386
    -0.00154
     0.01632
     0.09667
     0.10560
     0.17703
     0.18150
     0.19489
     0.17703
     0.15917
     0.18596
     0.17257
     0.17703
     0.19042
     0.17703
     0.19935
     0.19042
     0.15917
     0.14132
     0.15025
     0.15471
     0.13239
     0.15025
     0.13685
     0.12792
     0.11900
     0.16364
     0.14132
     0.13685
     0.09221
     0.09221
     0.08775
     0.04757
    -0.00154
    -0.04172
    -0.09529
    -0.13547
    -0.17118
    -0.19797
    -0.25600
    -0.31404
    -0.40332
    -0.45243
    -0.45243
    -0.43904
    -0.38547
    -0.32743
    -0.25600
    -0.22029
    -0.14886
    -0.12654
    -0.09529
    -0.08636
    -0.06404
    -0.02386
    -0.00154
    -0.00600
    -0.01940
    -0.01940
    -0.01047
    -0.00154
     0.00292
    -0.02386
    -0.02386
    -0.01940
    -0.02386
    -0.02386
    -0.00600
    -0.02833
    -0.03725
    -0.07743
    -0.08190
    -0.08636
    -0.09083
    -0.09529
    -0.10422
    -0.07297
    -0.05958
    -0.07297
    -0.04172
    -0.03279
    -0.02386
    -0.00154
    -0.01940
    -0.01940
     0.00292
    -0.02833
    -0.01940
    -0.01047
    -0.05065
    -0.05511
    -0.09975
    -0.08636
    -0.08190
    -0.08636
    -0.08636
    -0.08190
    -0.05958
    -0.08190
    -0.08636
    -0.07743
    -0.08190
    -0.07297
    -0.07743
    -0.11315
    -0.10868
    -0.13993
    -0.14440
    -0.12654
    -0.13100
    -0.13993
    -0.13100
    -0.12208
    -0.12654
    -0.12654
    -0.12208
    -0.13100
    -0.13993
    -0.12208
    -0.12654
    -0.12654
    -0.12208
    -0.10868
    -0.11315
    -0.11761
    -0.11315
    -0.11315
    -0.10422
    -0.12208
    -0.09975
    -0.09083
    -0.09975
    -0.08190
    -0.06850
    -0.06404
    -0.08190
    -0.06850
    -0.01047
    -0.03279
    -0.03279
    -0.01047
    -0.02833
    -0.01047
     0.00292
     0.02971
     0.03864
     0.06542
     0.07435
     0.12792
     0.13685
     0.15917
     0.20828
     0.31542
     0.35560
     0.38685
     0.35114
     0.11900
    -0.26047
    -0.81850
    -1.38546
    -1.57296
    -1.02832
    -0.07743
     0.44935
     1.42256
     3.46273
     3.27077
     0.79756
    -0.21136
    -0.39886
    -0.76047
    -1.12207
    -1.06850
     0.06096
     0.50292
    -0.12208
    -0.92564
    -1.40332
    -1.72475
    -2.35867
    -2.62207
    -2.10867
    -1.32743
    -0.26047
     0.70828
     1.15917
     1.19488
     1.19935
     0.94935
     0.31989
    -0.03279
    -0.15332
    -0.33636
    -0.20690
    -0.10868
     0.19042
     0.49846
     0.86453
     0.98953
     0.89578
     0.77524
     0.66364
     0.59667
     0.49399
     0.42703
     0.37792
     0.30649
     0.27078
     0.21721
     0.19042
     0.16364
     0.15471
     0.13239
     0.12346
     0.08328
     0.08775
     0.07435
     0.07435
     0.06989
     0.07435
     0.04310
     0.03417
     0.05203
     0.01185
     0.02971
     0.01185
     0.02078
     0.02078
     0.00739
     0.00739
     0.00292
     0.00292
     0.00292
    -0.00154
     0.00292
     0.00292
    -0.00600
    -0.00600
    -0.01493
    -0.02833
    -0.03279
    -0.01493
    -0.03279
    -0.02833
    -0.03725
    -0.00154
    -0.02386
    -0.03279
    -0.03279
    -0.02833
     0.00292
    -0.02833
    -0.01493
    -0.03725
    -0.03279
    -0.03279
    -0.03725
    -0.01940
    -0.02833
    -0.02833
    -0.03279
    -0.01493
    -0.02833
    -0.02833
    -0.02833
    -0.03279
    -0.01047
    -0.03725
    -0.02386
    -0.04172
    -0.01047
    -0.02386
    -0.02833
    -0.05065
    -0.02386
    -0.01493
    -0.01047
    -0.01047
    -0.00154
    -0.01493
    -0.00600
    -0.01493
    -0.01493
    -0.01493
    -0.01940
    -0.00154
    -0.04172
    -0.01047
    -0.01047
    -0.01047
    -0.02386
    -0.01047
     0.00292
    -0.00600
    -0.00600
    -0.02386
    -0.00154
    -0.00154
     0.00739
     0.00292
    -0.01493
    -0.00600
    -0.01940
    -0.01493
    -0.01940
    -0.02833
    -0.01493
    -0.01047
    -0.01493
    -0.03279
    -0.00600
    -0.03279
    -0.00154
    -0.01940
    -0.02833
    -0.02386
    -0.01493
    -0.01940
    -0.01940
     0.00292
    -0.02386
     0.00739
     0.02078
     0.00292
     0.02525
     0.01632
     0.03417
     0.04757
     0.04310
     0.03417
     0.03417
     0.03864
     0.04757
     0.03864
     0.04310
    -0.00600
     0.01185
    -0.01047
     0.00292
     0.00292
     0.00739
    -0.01493
    -0.01493
    -0.01493
    -0.02833
    -0.02833
    -0.02833
    -0.01940
     0.00292
     0.01185
    -0.01493
    -0.01493
     0.00292
    -0.03279
    -0.02386
    -0.00600
     0.07882
     0.16810
     0.07435
     0.00292
    -0.18904
    -0.32297
    -0.34975
    -0.64886
    -1.32296
    -2.45242
    -3.13992
    -3.80956
    -4.61313
    -3.61313
    -2.43903
    -2.20242
    -0.41225
     2.18595
     3.99398
     4.00291
     3.52970
     2.82434
     2.03417
     1.49845
     1.29756
     1.16363
     1.00739
     0.82881
     0.51632
     0.15471
    -0.16672
    -0.57743
    -1.10421
    -1.55511
    -1.78725
    -1.81403
    -1.67564
    -1.49707
    -1.29171
    -1.21582
    -0.88546
    -0.20690
     0.38239
     0.55203
     0.71274
     0.96721
     1.31988
     1.90024
     2.27524
     2.12345
     1.58774
     1.09221
     0.77524
     0.56989
     0.40471
     0.27524
     0.18596
     0.13685
     0.10560
     0.07882
     0.05650
     0.02971
     0.02971
     0.02971
     0.02078
     0.01632
     0.03864
     0.01185
     0.02078
    -0.01940
     0.00739
     0.01185
    -0.00154
    -0.01047
    -0.00600
    -0.02386
    -0.04172
    -0.01940
    -0.03725
    -0.04172
    -0.03725
    -0.06404
    -0.06404
    -0.02833
    -0.03279
    -0.03279
    -0.05511
    -0.04618
    -0.04172
    -0.05511
    -0.05511
    -0.06404
    -0.05065
    -0.04172
    -0.05958
    -0.05065
    -0.05511
    -0.02833
    -0.05511
    -0.04172
    -0.05958
    -0.03725
    -0.02833
    -0.01940
    -0.02386
    -0.01047
    -0.03279
    -0.02833
    -0.01940
    -0.02386
    -0.03725
    -0.03725
    -0.01493
    -0.02833
    -0.01047
    -0.02833
    -0.01940
    -0.02833
    -0.02386
    -0.00600
    -0.00600
     0.01185
    -0.00154
     0.01185
     0.02078
    -0.01493
     0.00739
     0.00739
    -0.00154
    -0.01493
    -0.00154
    -0.00600
    -0.00600
    -0.01047
    -0.00600
    -0.00154
    -0.01493
    -0.00600
     0.00739
    -0.00600
     0.00292
     0.00739
     0.01185
     0.00739
     0.01185
    -0.00600
     0.00739
    -0.01493
    -0.01047
     0.00739
     0.02078
     0.03417
     0.02078
     0.02525
     0.06542
     0.05650
     0.05203
     0.05203
     0.06096
     0.06542
     0.09221
     0.08775
     0.08775
     0.08775
     0.11007
     0.11007
     0.12346
     0.13685
     0.16364
     0.19042
     0.19489
     0.21721
     0.23507
     0.23507
     0.26185
     0.29310
     0.31542
     0.33774
     0.27524
     0.18150
     0.15471
     0.15917
     0.16364
    -0.00154
    -0.29618
    -0.81404
    -1.67118
    -2.30064
    -3.50153
    -4.50152
    -5.39884
    -5.68902
    -4.08635
    -1.62653
     0.69935
     1.86899
     2.05202
     1.65917
     1.38238
     1.20828
     1.04310
     1.06542
     1.17256
     1.27971
     1.26631
     1.23953
     1.15024
     1.08774
     0.98060
     0.86899
     0.75292
     0.55203
     0.19042
    -0.28725
    -0.88100
    -1.37653
    -1.43903
    -1.47921
    -1.58636
    -1.57296
    -1.48368
    -1.31850
    -0.97475
    -0.70689
    -0.45690
    -0.13993
     0.19042
     0.37346
     0.55203
     0.81096
     0.90471
     0.77078
     0.57435
     0.10560
     0.08775
     0.06542
    -0.00154
     0.19935
     0.42703
     0.90471
     1.38685
     1.72613
     2.03417
     2.06095
     1.99845
     1.52970
     0.76185
     0.18150
    -0.19797
    -0.42118
    -0.43457
    -0.47029
    -0.43904
    -0.33190
    -0.22922
    -0.10868
    -0.05511
    -0.02833
     0.01185
     0.00292
     0.02971
     0.04310
     0.03417
     0.02078
     0.01185
     0.01632
     0.01632
    -0.00154
     0.02078
     0.02525
     0.05203
     0.02525
     0.03864
     0.06096
     0.07435
     0.05203
     0.06989
     0.04310
     0.04757
     0.04310
     0.03417
     0.02971
     0.02078
     0.02078
    -0.00600
     0.01185
    -0.00154
     0.00292
    -0.01493
    -0.01047
     0.00739
    -0.01940
    -0.01047
    -0.01940
    -0.01493
     0.01185
     0.00292
     0.00292
    -0.02386
    -0.01047
    -0.00154
    -0.01047
    -0.00154
     0.00739
    -0.01493
    -0.01493
    -0.02833
    -0.01493
    -0.01047
    -0.01493
    -0.00154
    -0.01940
     0.00292
    -0.01493
    -0.00600
    -0.01047
    -0.01047
    -0.01493
    -0.01493
    -0.01493
    -0.01940
    -0.03279
    -0.01940
    -0.02386
    -0.00154
    -0.02386
    -0.02386
    -0.03725
    -0.02833
    -0.02386
    -0.01940
    -0.01047
    -0.02386
    -0.03725
    -0.03725
    -0.02833
    -0.03725
    -0.04618
    -0.04172
    -0.04172
    -0.01940
    -0.03725
    -0.05511
    -0.02833
    -0.02386
    -0.04172
     0.00739
    -0.00154
    -0.01493
    -0.02386
     0.01185
     0.01185
     0.00292
    -0.00154
    -0.03725
    -0.08636
    -0.12654
    -0.11761
    -0.24261
    -0.49261
    -0.76939
    -0.99707
    -0.90332
    -0.31404
     0.37346
     1.12346
     1.91363
     3.12791
     3.92255
     3.28416
     1.66363
     0.54310
    -0.06404
    -0.60422
    -0.91671
    -1.11314
    -1.28278
    -1.61760
    -1.37207
    -0.97475
    -0.93457
    -1.13100
    -1.18011
    -0.93011
    -0.70689
    -0.50154
    -0.27386
     0.06989
     0.28417
     0.35114
     0.41810
     0.48953
     0.50739
     0.46274
     0.41364
     0.33328
     0.28864
     0.21721
     0.02078
    -0.26493
    -0.67118
    -0.87207
    -1.10868
    -1.32296
    -1.62207
    -1.78278
    -1.68903
    -1.40332
    -0.80511
    -0.32743
     0.22614
     0.70828
     0.98060
     1.02524
     1.11899
     0.96274
     0.87792
     0.65471
     0.49846
     0.12346
    -0.38100
    -0.66225
    -0.80064
    -0.85868
    -0.80957
    -0.63100
    -0.41672
    -0.12654
     0.01185
     0.13685
     0.26632
     0.36453
     0.42703
     0.47614
     0.48953
     0.40917
     0.28864
     0.22614
     0.21275
     0.15471
     0.11007
    -0.05065
    -0.23815
    -0.45690
    -0.62207
    -0.67564
    -0.44350
     0.02078
     0.40024
     0.69935
     0.96274
     1.02524
     1.08774
     1.07435
     1.00292
     0.77971
     0.48060
     0.21275
     0.03417
    -0.09529
    -0.11761
    -0.17118
    -0.19797
    -0.22922
    -0.23368
    -0.24261
    -0.20243
    -0.18011
    -0.19350
    -0.17118
    -0.13100
    -0.11761
    -0.11315
    -0.06850
    -0.04172
    -0.02386
    -0.01047
    -0.03725
    -0.04172
    -0.05065
    -0.04618
    -0.05511
    -0.05065
    -0.04618
    -0.02833
    -0.03279
    -0.01940
    -0.00154
    -0.01940
    -0.00154
     0.01185
     0.00739
     0.03864
     0.01185
     0.03417
     0.04310
     0.06096
     0.05203
     0.05203
     0.05203
     0.04757
     0.06542
     0.06096
     0.06989
     0.06542
     0.06542
     0.05650
     0.06542
     0.03864
     0.05203
     0.05650
     0.06989
     0.09221
     0.07882
     0.06989
     0.06989
     0.07435
     0.07882
     0.06096
     0.06096
     0.07882
     0.08328
     0.08775
     0.06989
     0.05650
     0.05650
     0.07435
     0.05650
     0.03864
     0.02971
    -0.00154
    -0.00154
    -0.00600
    -0.00154
    -0.03279
    -0.03725
    -0.04618
    -0.02833
    -0.07297
    -0.15779
    -0.17118
    -0.22475
    -0.31404
    -0.48368
    -0.50600
    -0.43904
    -0.20243
     0.27971
     0.90917
     1.61899
     2.35559
     3.01631
     2.98952
     1.35560
    -0.88546
    -1.80510
    -2.41671
    -2.90331
    -2.60421
    -1.87653
    -1.50153
    -1.40332
    -1.40778
    -1.15779
    -0.90332
    -0.61761
    -0.42118
    -0.12208
     0.09221
     0.39132
     0.67703
     0.88685
     0.84667
     0.89131
     0.80203
     0.54310
     0.19042
     0.03417
     0.16810
     0.40471
     0.57882
     0.70828
     0.78417
     0.75739
     0.68149
     0.57882
     0.48953
     0.39132
     0.32882
     0.36453
     0.39132
     0.30649
     0.28864
     0.13685
    -0.09975
    -0.53725
    -1.21582
    -1.70243
    -2.16225
    -2.56403
    -2.82296
    -2.91671
    -2.76492
    -2.51492
    -2.08635
    -1.58636
    -0.79172
     0.13239
     0.74399
     1.02078
     1.27078
     1.30649
     0.95381
     0.73953
     0.67703
     0.55203
     0.50292
     0.61007
     0.77524
     0.86899
     0.73506
     0.57435
     0.27078
     0.10114
    -0.02833
    -0.05958
     0.03864
     0.26632
     0.49846
     0.68149
     0.85560
     0.93596
     0.88685
     0.80649
     0.58774
     0.41810
     0.26185
     0.15025
     0.05650
    -0.01940
    -0.00600
    -0.00154
     0.02078
     0.02078
    -0.00600
    -0.01493
     0.00739
     0.02971
     0.04757
     0.05650
     0.05650
     0.04757
     0.06989
     0.07435
     0.06542
     0.03417
     0.02525
     0.00739
    -0.00154
     0.03417
     0.02525
     0.04757
     0.03864
     0.04310
     0.06989
     0.08775
     0.09221
     0.04757
     0.06096
     0.04310
     0.05650
     0.05650
     0.02525
     0.05650
     0.03864
     0.02525
     0.03864
     0.05650
     0.02971
     0.01185
     0.01632
     0.02525
     0.05650
     0.02078
     0.02971
     0.02078
     0.03864
     0.02525
     0.04310
     0.03864
     0.03417
     0.02971
     0.06542
     0.06989
     0.06542
     0.05203
     0.05650
     0.05650
     0.03864
     0.01185
    -0.00154
    -0.01047
    -0.05065
    -0.11315
    -0.15332
    -0.16225
    -0.12654
    -0.07297
    -0.04618
     0.02078
     0.02078
     0.02078
     0.03417
     0.05650
    -0.05511
    -0.18904
    -0.42565
    -0.59082
    -0.63100
    -0.50154
    -0.15332
     0.33328
     1.10560
     2.06988
     2.59220
     3.05202
     3.03416
     2.73506
     2.37345
     1.76631
     0.65917
    -0.08190
    -0.73814
    -1.63546
    -2.57296
    -2.77385
    -2.62207
    -2.26492
    -1.79618
    -1.70243
    -1.83189
    -1.54618
    -1.22921
    -1.03279
    -0.84529
    -0.56850
    -0.35422
    -0.25154
    -0.22475
    -0.22475
    -0.13547
    -0.12208
    -0.05511
     0.01185
    -0.00154
    -0.03279
    -0.14886
    -0.25600
    -0.28725
    -0.26493
    -0.22475
    -0.21582
    -0.22029
    -0.17118
    -0.09083
    -0.04618
    -0.00600
     0.01185
     0.00739
    -0.02386
    -0.10422
    -0.12654
    -0.16225
    -0.14886
    -0.15332
    -0.11761
    -0.09975
    -0.08190
    -0.03279
     0.04310
     0.07882
     0.01185
     0.00292
    -0.01493
    -0.09975
    -0.10868
    -0.07297
    -0.07297
    -0.01940
     0.02525
     0.00739
     0.02078
    -0.00600
    -0.01940
    -0.05065
    -0.10422
    -0.22029
    -0.36315
    -0.48815
    -0.64439
    -0.52832
    -0.09529
     0.16364
     0.44935
     0.60114
     0.69489
     0.77524
     1.01631
     1.27971
     1.36453
     1.77524
     1.93595
     1.80649
     1.37792
     1.21274
     1.32881
     1.14578
     1.03863
     0.83774
     0.50739
     0.29757
     0.15471
     0.00292
    -0.17118
    -0.27386
    -0.34529
    -0.32743
    -0.34529
    -0.34082
    -0.35422
    -0.30957
    -0.26493
    -0.23815
    -0.21582
    -0.18011
    -0.13993
    -0.10868
    -0.08636
    -0.06404
    -0.05511
    -0.04618
    -0.02386
    -0.01493
    -0.00600
     0.01185
     0.00739
     0.02078
     0.02525
     0.02078
     0.02525
     0.03864
     0.03864
     0.03864
     0.07882
     0.02971
     0.03864
     0.05203
     0.03417
     0.02525
     0.03417
     0.04310
     0.03417
     0.03864
     0.03417
     0.03417
     0.02971
     0.05650
     0.04757
     0.05203
     0.02971
     0.03417
     0.02525
     0.03417
     0.02525
    -0.00154
     0.02971
    -0.00154
     0.01632
    -0.00154
     0.00292
    -0.02833
     0.01632
    -0.01047
    -0.02386
     0.00739
    -0.00154
     0.00292
    -0.01940
    -0.01493
    -0.03725
    -0.06404
    -0.05958
    -0.05511
    -0.05958
    -0.05958
    -0.05958
    -0.06850
    -0.05065
    -0.09529
    -0.11315
    -0.16672
    -0.20243
    -0.24707
    -0.21582
    -0.13993
    -0.11315
    -0.02386
     0.02078
     0.06989
     0.14578
     0.23507
     0.33328
     0.34667
     0.16364
     0.15025
     0.15025
     0.61899
     1.18596
     2.41363
     4.50291
     6.57433
     8.30646
     4.84666
    -1.01493
    -4.73366
    -5.94795
    -4.68009
    -4.11760
    -3.57742
    -2.99706
    -2.35867
    -1.95243
    -1.42118
    -0.97475
    -0.56404
    -0.34082
    -0.22029
    -0.17565
    -0.15332
    -0.13547
    -0.15779
    -0.14440
    -0.11315
    -0.11315
    -0.02833
     0.08328
     0.22614
     0.36007
     0.36453
     0.30649
     0.31989
     0.38239
     0.43596
     0.45382
     0.41364
     0.41364
     0.30203
     0.17703
     0.08775
     0.00739
    -0.08190
    -0.10868
    -0.13100
    -0.16672
    -0.18011
    -0.16672
    -0.18457
    -0.18457
    -0.18011
    -0.13100
    -0.14440
    -0.07743
    -0.06850
    -0.07743
    -0.11315
    -0.15332
    -0.15779
    -0.09083
    -0.11761
    -0.23815
    -0.32743
    -0.38993
    -0.41672
    -0.50154
    -0.62207
    -0.88100
    -0.94796
    -0.92118
    -0.69797
    -0.53725
    -0.34529
    -0.16672
     0.08328
     0.25739
     0.42257
     0.56542
     0.58774
     0.60114
     0.61899
     0.46721
     0.14132
    -0.07743
    -0.22029
    -0.22475
    -0.09529
     0.09221
     0.25292
     0.47167
     0.56542
     0.60560
     0.59221
     0.48060
     0.38685
     0.31989
     0.28417
     0.20382
     0.21721
     0.24846
     0.30649
     0.35560
     0.42703
     0.49846
     0.55649
     0.61899
     0.64578
     0.65917
     0.63239
     0.59221
     0.47614
     0.41810
     0.44489
     0.51632
     0.45828
     0.37792
     0.31989
     0.26632
     0.23953
     0.22167
     0.21721
     0.21721
     0.23060
     0.23507
     0.19935
     0.17703
     0.15025
     0.10560
     0.11007
     0.08328
     0.05203
     0.06542
     0.04757
     0.02525
     0.03864
     0.00292
     0.01185
     0.01185
     0.01632
     0.00292
    -0.01493
    -0.01940
    -0.00600
    -0.01940
    -0.01940
    -0.02386
    -0.01493
    -0.01940
    -0.02386
    -0.02386
    -0.02386
    -0.02386
    -0.03279
    -0.03725
    -0.02833
    -0.03725
    -0.04172
    -0.04618
    -0.03279
    -0.04618
    -0.05958
    -0.07297
    -0.06404
    -0.06404
    -0.05511
    -0.07297
    -0.09083
    -0.09529
    -0.06404
    -0.05958
    -0.08636
    -0.07297
    -0.08190
    -0.07743
    -0.08636
    -0.09529
    -0.08636
    -0.14886
    -0.13547
    -0.15332
    -0.13993
    -0.12208
    -0.09975
    -0.09083
    -0.12208
    -0.14886
    -0.18457
    -0.28279
    -0.44797
    -0.61314
    -0.71136
    -0.76047
    -0.63547
    -0.22029
     0.06989
     0.39132
     0.83774
     1.78863
     2.84220
     3.47613
     3.24845
     1.32435
    -0.89886
    -1.48368
    -1.28725
    -1.55064
    -1.68903
    -1.49261
    -1.34528
    -1.46582
    -1.68010
    -1.46136
    -0.78725
    -0.60868
    -0.56404
    -0.59529
    -0.95243
    -1.18904
    -1.31850
    -1.29618
    -1.07296
    -0.94796
    -0.84975
    -0.77386
    -0.67118
    -0.52386
    -0.47029
    -0.53279
    -0.65332
    -0.72922
    -0.76493
    -0.80957
    -0.91225
    -0.92118
    -0.94350
    -1.07743
    -0.93011
    -0.59529
    -0.23815
    -0.09083
     0.00292
    -0.01940
     0.07882
     0.25739
     0.48507
     0.51185
     0.68149
     0.69935
     0.90471
     1.18149
     1.44042
     1.56095
     1.65470
     1.40917
     1.01185
     0.65917
     0.34667
     0.42703
     0.40024
     0.36899
     0.37792
     0.39132
     0.33328
     0.21275
     0.02525
    -0.07297
    -0.04172
     0.04757
     0.11453
     0.11900
     0.12792
     0.13685
     0.12792
     0.13685
     0.11007
     0.10114
     0.09221
     0.06989
     0.05650
     0.04757
     0.05650
     0.06989
     0.05650
     0.03864
     0.07435
     0.07435
     0.06096
     0.06096
     0.05203
     0.04310
     0.05650
     0.04757
     0.03864
     0.04310
     0.05203
     0.06096
     0.04310
     0.01632
     0.00292
     0.00739
     0.06096
     0.06989
     0.12346
     0.13239
     0.13685
     0.15471
     0.12792
     0.10114
     0.07882
     0.04757
     0.05203
     0.06989
     0.02525
     0.04757
     0.04310
     0.01185
    -0.01047
     0.00739
     0.01185
     0.01632
     0.00739
     0.00739
     0.01632
     0.00292
    -0.00600
     0.01185
     0.00292
    -0.01940
    -0.02386
    -0.01493
    -0.04618
    -0.05065
    -0.06850
    -0.03725
    -0.05958
    -0.07743
    -0.06850
    -0.05065
    -0.05958
    -0.05511
    -0.07743
    -0.05065
    -0.09083
    -0.08190
    -0.11761
    -0.11315
    -0.13547
    -0.14440
    -0.14886
    -0.14886
    -0.09083
    -0.07743
    -0.02833
     0.04310
     0.06989
     0.09667
     0.11453
     0.10560
     0.03417
    -0.00600
    -0.16672
    -0.38100
    -0.52832
    -0.76939
    -0.84529
    -0.65779
    -0.43904
     0.18150
     1.23506
     1.92256
     2.52970
     3.01184
     3.18148
     1.85560
    -0.66225
    -1.96135
    -1.81403
    -1.34975
    -0.80957
    -0.34082
    -0.21582
    -0.14886
    -0.20243
    -0.17118
    -0.13100
    -0.09083
    -0.15779
    -0.31404
    -0.45690
    -0.48815
    -0.42118
    -0.26940
    -0.04172
     0.10114
     0.14132
     0.13685
     0.14132
     0.11900
     0.12792
     0.13239
     0.15025
     0.10114
     0.11007
     0.06542
     0.09221
     0.11007
     0.13685
     0.12792
     0.11007
     0.09221
     0.07435
     0.01185
    -0.02833
    -0.07743
    -0.14886
    -0.20690
    -0.26940
    -0.35868
    -0.45243
    -0.55064
    -0.57743
    -0.61314
    -0.59975
    -0.57297
    -0.53279
    -0.50600
    -0.33190
    -0.15779
     0.02971
     0.25292
     0.43596
     0.49846
     0.40917
     0.26185
     0.11900
     0.04757
    -0.02833
    -0.02386
    -0.01493
     0.11900
     0.28417
     0.32882
     0.38685
     0.48060
     0.53417
     0.64578
     0.65471
     0.52524
     0.41810
     0.28864
     0.07882
    -0.00154
     0.13685
     0.56989
     1.25292
     1.76631
     2.24399
     2.78416
     3.23505
     3.60113
     3.67255
     3.05202
     1.53863
    -0.35422
    -1.71582
    -3.03724
    -4.09974
    -3.80063
    -2.91224
    -2.12207
    -1.41671
    -1.05957
    -0.82297
    -0.55957
    -0.42565
    -0.32743
    -0.43011
    -0.52386
    -0.59975
    -0.60868
    -0.50600
    -0.37207
    -0.28279
    -0.30065
    -0.33636
    -0.36761
    -0.43011
    -0.44797
    -0.36761
    -0.28725
    -0.22922
    -0.19350
    -0.09529
    -0.05511
    -0.03279
    -0.01047
    -0.00600
     0.00292
    -0.03279
    -0.01047
    -0.01493
    -0.02386
    -0.03279
    -0.03279
    -0.03279
    -0.04618
    -0.06404
    -0.08636
    -0.12654
    -0.13100
    -0.16672
    -0.20690
    -0.26047
    -0.31850
    -0.39886
    -0.45690
    -0.52832
    -0.59082
    -0.47922
    -0.34975
    -0.38993
    -0.36761
    -0.09529
     0.13239
     0.35114
     0.56542
     0.84221
     1.10113
     1.33328
     1.49399
     1.63238
     1.58328
     1.31988
     0.62346
     0.12792
    -0.09083
    -0.23815
    -0.15332
    -0.23368
    -0.26940
    -0.34082
    -0.68011
    -1.01939
    -0.90332
    -0.50154
    -0.52386
    -0.73368
    -0.82743
    -1.13993
    -1.73368
    -2.05957
    -2.46135
    -2.49707
    -1.70689
    -0.22922
     0.62346
     0.19042
     0.34221
     0.63239
     0.65917
     0.55649
     0.41810
     0.36007
     0.33328
     0.32435
     0.33774
     0.34667
     0.38239
     0.38685
     0.45382
     0.42257
     0.41364
     0.38685
     0.37346
     0.39578
     0.36899
     0.34221
     0.34221
     0.31096
     0.30649
     0.29757
     0.27971
     0.26185
     0.26632
     0.26185
     0.26185
     0.26632
     0.23507
     0.20382
     0.19042
     0.15471
     0.15025
     0.12792
     0.12792
     0.10114
     0.11900
     0.10114
     0.09221
     0.06096
     0.06542
     0.03417
     0.02525
     0.02971
     0.00292
    -0.01493
    -0.07743
    -0.12208
    -0.20243
    -0.25600
    -0.35422
    -0.42118
    -0.53279
    -0.69350
    -0.91225
    -1.03279
    -1.02386
    -1.01493
    -0.93904
    -0.75154
    -0.51493
    -0.25600
    -0.01940
     0.13239
     0.19489
     0.19042
     0.15025
     0.10560
     0.02525
    -0.05958
    -0.10868
    -0.10868
    -0.06850
     0.01185
     0.11453
     0.22167
     0.32882
     0.40917
     0.45828
     0.45828
     0.41810
     0.37792
     0.36899
     0.31989
     0.31096
     0.28417
     0.25292
     0.23060
     0.19935
     0.19042
     0.20828
     0.24399
     0.21275
     0.16810
     0.13685
     0.11453
     0.06989
     0.06096
     0.01632
    -0.01493
    -0.04618
    -0.08190
    -0.12654
    -0.12654
    -0.11761
    -0.14440
    -0.15332
    -0.20690
    -0.25600
    -0.31404
    -0.27386
    -0.33636
    -0.30065
    -0.22922
    -0.14440
    -0.08636
    -0.05958
    -0.01047
     0.06989
     0.37792
     0.69935
     1.02524
     1.06988
     1.06096
     1.15471
     1.30649
     1.23060
     1.19488
     1.11453
     0.75739
     0.23507
    -0.33190
    -0.32297
    -0.25600
    -0.65332
    -0.94350
    -0.74707
    -0.60868
    -0.94350
    -1.01939
    -0.80064
    -0.54172
    -0.20243
     0.96274
     1.74845
     0.91810
    -1.05064
    -1.84528
    -1.67118
    -0.84529
    -0.30957
    -0.05958
     0.92703
     2.27970
     2.52970
     2.17256
     1.60113
     0.98506
     0.57882
     0.40471
     0.18150
    -0.14440
    -0.55064
    -0.88993
    -0.98368
    -0.93457
    -0.96582
    -0.98814
    -0.91671
    -0.88100
    -0.75600
    -0.53725
    -0.27832
    -0.10422
    -0.00600
     0.02971
     0.03417
     0.01185
    -0.05065
    -0.22922
    -0.28279
    -0.31850
    -0.28279
    -0.25154
    -0.24261
    -0.19350
    -0.09975
    -0.03279
     0.06096
     0.12792
     0.15917
     0.15471
     0.15025
     0.12346
     0.11007
     0.09221
     0.10114
     0.08775
     0.09221
     0.07882
     0.10114
     0.09667
     0.10560
     0.12792
     0.14578
     0.14578
     0.14578
     0.14132
     0.17257
     0.15025
     0.16364
     0.14578
     0.14578
     0.14578
     0.16810
     0.15025
     0.14132
     0.15025
     0.15025
     0.13239
     0.15471
     0.14132
     0.14132
     0.14578
     0.12346
     0.12792
     0.12792
     0.12792
     0.14132
     0.11007
     0.15025
     0.12346
     0.12792
     0.13239
     0.11007
     0.13685
     0.14578
     0.11900
     0.15025
     0.12792
     0.10114
     0.11453
     0.11007
     0.10560
     0.08328
     0.09221
     0.08328
     0.09667
     0.10560
     0.09667
     0.08328
     0.11900
     0.09667
     0.08775
     0.08328
     0.07435
     0.07882
     0.07882
     0.09667
     0.06542
     0.06096
     0.05650
     0.04757
     0.06096
     0.04310
     0.03864
     0.05650
     0.04757
     0.06989
     0.07882
     0.06542
     0.07882
     0.08328
     0.11007
     0.11007
     0.12792
     0.11007
     0.10114
     0.10114
     0.09221
     0.07435
     0.07882
     0.09221
     0.03864
     0.03417
     0.02078
     0.01185
     0.03417
     0.05203
     0.06096
     0.05203
     0.10560
     0.11453
     0.17703
     0.22614
     0.27524
     0.26632
     0.27078
     0.27078
     0.31542
     0.34221
     0.32882
     0.31096
     0.32435
     0.32435
     0.31989
     0.30203
     0.28864
     0.27524
     0.27524
     0.23060
     0.21275
     0.21721
     0.20828
     0.22614
     0.27078
     0.30203
     0.31542
     0.27971
     0.27524
     0.27971
     0.31096
     0.35114
     0.34667
     0.36453
     0.40917
     0.49399
     0.70381
     0.93149
     1.17256
     1.43149
     1.73506
     2.02524
     1.93595
     0.77524
    -1.53725
    -5.00599
    -8.31401
    -9.13097
    -9.13097
    -9.13097
    -8.69794
    -9.13097
    -9.13097
    -9.13097
    -7.23365
    -2.71582
     1.98952
     6.62344
     8.98057
     9.15021
     8.77968
     6.89576
     5.12344
     3.90470
     3.36898
     3.19488
     2.63238
     2.18149
     1.88238
     1.58328
     1.31542
     1.03417
     0.85560
     0.69935
     0.59221
     0.51632
     0.44489
     0.41364
     0.42703
     0.40024
     0.32435
     0.28864
     0.27524
     0.27971
     0.26632
     0.27524
     0.24846
     0.23953
     0.23507
     0.23953
     0.20828
     0.22614
     0.20382
     0.20382
     0.22167
     0.20828
     0.22167
     0.19935
     0.20382
     0.15917
     0.16810
     0.16810
     0.18150
     0.15025
     0.14132
     0.15471
     0.12346
     0.11007
     0.09667
     0.10114
     0.09221
     0.07882
     0.07435
     0.06096
     0.03864
     0.03864
     0.01632
     0.02078
     0.00739
     0.00739
     0.00739
     0.01185
    -0.01047
    -0.00154
    -0.01493
    -0.02833
    -0.02386
    -0.02833
    -0.01940
    -0.02386
    -0.01047
    -0.03279
    -0.01493
    -0.04618
    -0.02386
    -0.04172
    -0.03725
    -0.04172
    -0.01940
    -0.02386
    -0.00600
    -0.03279
    -0.00600
    -0.00600
    -0.01493
    -0.02833
    -0.01493
     0.00292
    -0.01493
    -0.01047
    -0.00600
    -0.02386
    -0.01493
    -0.02833
    -0.01940
    -0.00154
    -0.00600
     0.01632
     0.01185
     0.00739
     0.02971
     0.00739
     0.02078
     0.01185
     0.00292
     0.01185
    -0.00600
     0.00739
    -0.01047
     0.01632
     0.00739
     0.01632
     0.00292
    -0.00600
     0.01185
    -0.01493
     0.02078
     0.02525
     0.01632
     0.02078
     0.03864
     0.06542
     0.05203
     0.06096
     0.06989
     0.05650
     0.06989
     0.08328
     0.09221
     0.10114
     0.09221
     0.09667
     0.12792
     0.11007
     0.09221
     0.12346
     0.10114
     0.08775
     0.11007
     0.09667
     0.08328
     0.10114
     0.09221
     0.10114
     0.07435
     0.06989
     0.05650
     0.07435
     0.07435
     0.04757
     0.07435
     0.07882
     0.08775
     0.09667
     0.11007
     0.14132
     0.20828
     0.20828
     0.18150
     0.16364
     0.04310
    -0.20690
    -0.41672
    -0.66225
    -0.90332
    -1.07296
    -1.22475
    -1.24707
    -1.13546
    -0.92564
    -0.71136
    -0.47029
    -0.32743
    -0.28725
    -0.28725
    -0.65779
    -1.13100
    -1.77385
    -2.19350
    -2.24260
    -2.04617
    -1.58636
    -1.06404
    -0.55511
    -0.13547
     0.27971
     0.61899
     0.85114
     0.97167
     0.87792
     0.78417
     0.64131
     0.44935
     0.30649
     0.17703
     0.02078
     0.06096
     0.12346
     0.34667
     0.40024
    -0.19797
    -2.28725
    -5.25152
    -6.07295
    -5.65330
    -5.49705
    -4.76938
    -1.50600
     2.00738
     3.17256
     3.69487
     3.97612
     3.81541
     3.40916
     3.02077
     2.56095
     1.97613
     1.34221
     0.86006
     0.56096
     0.39132
     0.27078
     0.00292
    -0.22922
    -0.42565
    -0.52386
    -0.59529
    -0.56850
    -0.33636
     0.01185
     0.41810
     0.70828
     1.01631
     1.29310
     1.52078
     1.61899
     1.58328
     1.55203
     1.44488
     1.21721
     1.02524
     0.81989
     0.62792
     0.49399
     0.40024
     0.25292
     0.19935
     0.13239
     0.09221
     0.09667
     0.06989
     0.06542
     0.05203
     0.06096
     0.06989
     0.04757
     0.05650
     0.05650
     0.05203
     0.05203
     0.04757
     0.05203
     0.05203
     0.03864
     0.03417
     0.00739
     0.01632
    -0.00154
    -0.00600
    -0.00600
    -0.01940
    -0.03725
    -0.02833
    -0.02833
    -0.04172
    -0.03725
    -0.03279
    -0.05958
    -0.05065
    -0.05511
    -0.07297
    -0.06850
    -0.05511
    -0.07743
    -0.06404
    -0.08190
    -0.07743
    -0.08190
    -0.04172
    -0.05958
    -0.05511
    -0.04618
    -0.04618
    -0.04172
    -0.05511
    -0.02833
    -0.03725
    -0.02833
    -0.01493
    -0.02833
    -0.02386
    -0.04172
    -0.05065
    -0.03279
    -0.05065
    -0.06850
    -0.07297
    -0.06404
    -0.05958
    -0.05065
    -0.05958
    -0.02386
    -0.01047
    -0.00154
     0.00292
     0.01632
     0.00739
    -0.01493
    -0.00154
     0.02971
     0.01632
     0.00292
     0.00292
     0.00739
     0.02525
     0.01185
     0.05203
     0.06096
     0.08775
     0.15025
     0.19489
     0.26185
     0.34221
     0.43149
     0.51185
     0.53417
     0.61453
     0.73506
     0.75292
     0.23953
    -0.80064
    -2.18010
    -3.47028
    -4.19349
    -4.51938
    -4.24260
    -3.66224
    -2.66224
    -1.54618
    -0.42118
     0.46721
     1.07881
     1.31096
     1.36006
     1.29756
     1.17703
     1.09667
     0.97167
     0.84221
     0.63685
     0.45828
     0.32435
     0.22614
     0.11900
     0.12346
     0.13685
     0.12346
     0.06989
     0.08328
     0.18150
     0.27524
     0.35560
     0.33328
     0.12792
    -0.04618
    -0.34529
    -0.65332
    -0.55511
    -0.18457
     0.11453
     0.24846
     0.46721
     0.59667
     0.44042
     0.05650
    -0.14886
    -0.35422
    -0.47029
    -0.77386
    -0.96582
    -1.03725
    -1.16671
    -1.21136
    -1.36314
    -1.76046
    -2.76939
    -3.24260
    -3.44349
    -3.39885
    -2.65778
    -1.74707
    -1.29171
    -1.05064
    -0.46136
     0.11453
     1.31096
     2.39131
     3.20381
     3.27970
     2.79309
     2.58327
     2.68595
     2.83327
     2.79756
     2.43595
     1.96720
     1.55649
     1.31096
     1.15471
     1.09667
     1.00292
     0.92703
     0.80203
     0.70828
     0.57882
     0.49846
     0.45382
     0.39132
     0.33328
     0.28417
     0.24399
     0.20382
     0.18596
     0.15025
     0.14132
     0.13239
     0.13685
     0.11453
     0.13239
     0.13239
     0.14132
     0.17703
     0.17703
     0.19042
     0.21275
     0.20828
     0.21275
     0.22614
     0.21275
     0.20828
     0.20828
     0.19489
     0.21721
     0.21275
     0.19042
     0.19935
     0.21721
     0.19489
     0.18596
     0.17703
     0.16810
     0.15917
     0.13685
     0.12346
     0.11007
     0.10114
     0.07882
     0.05650
     0.05203
     0.02971
     0.00739
     0.02078
    -0.00600
    -0.03725
    -0.02833
    -0.03279
    -0.01940
    -0.04172
    -0.04172
    -0.03725
    -0.03279
    -0.05511
    -0.02386
    -0.04172
    -0.02833
    -0.04618
    -0.04172
    -0.03725
    -0.04618
    -0.05065
    -0.06404
    -0.06850
    -0.05958
    -0.05958
    -0.04172
    -0.05958
    -0.06404
    -0.07297
    -0.09083
    -0.09529
    -0.08190
    -0.06404
    -0.08190
    -0.05065
    -0.08190
    -0.09083
    -0.08636
    -0.08190
    -0.05958
    -0.03279
    -0.03725
    -0.04172
    -0.01493
     0.01185
     0.00292
     0.02525
     0.02971
     0.07435
     0.12346
     0.17703
     0.31542
     0.41810
     0.50739
     0.60114
     0.77078
     0.78864
     0.64131
     0.36899
    -0.18904
    -0.69797
    -1.08636
    -1.21136
    -1.64885
    -2.55957
    -4.06402
    -6.23366
    -7.84526
    -8.17115
    -7.40330
    -5.94795
    -3.66224
    -1.06404
     1.21721
     2.54309
     3.06988
     3.31095
     3.33327
     3.29309
     3.07881
     2.74399
     2.06542
     1.03417
     0.03864
    -0.45243
    -1.03279
    -1.45243
    -1.67564
    -1.84082
    -2.06850
    -1.88100
    -1.46582
    -0.90779
    -0.73814
    -1.22475
    -1.48814
    -2.36760
    -2.49707
    -1.87207
    -1.16671
    -0.57743
     0.41810
     1.20828
     1.20828
     1.14578
     1.28863
     1.28417
     0.88685
     0.16364
    -0.37654
    -0.63547
    -0.46582
     0.11007
     0.31989
     0.52078
     0.72167
     0.76185
     0.82881
     0.82881
     0.81542
     0.78417
     0.79756
     0.82435
     0.82881
     0.81989
     0.87792
     0.91810
     0.86006
     0.83328
     0.78417
     0.73506
     0.62792
     0.52971
     0.48507
     0.44935
     0.41364
     0.44935
     0.51632
     0.58328
     0.61007
     0.57435
     0.53417
     0.51185
     0.47167
     0.38239
     0.31989
     0.32882
     0.27078
     0.25739
     0.31096
     0.36007
     0.40024
     0.46721
     0.48953
     0.47167
     0.50739
     0.44935
     0.45828
     0.41364
     0.40917
     0.39132
     0.32435
     0.30649
     0.25739
     0.26632
     0.24399
     0.21275
     0.18596
     0.14578
     0.10560
     0.06542
     0.03864
     0.01185
    -0.01047
    -0.01940
     0.00739
     0.01185
     0.01185
     0.02525
     0.02525
     0.07435
     0.06096
     0.11007
     0.11900
     0.08775
     0.11007
     0.06989
     0.01632
     0.01185
    -0.02386
    -0.01493
    -0.01047
     0.01185
     0.02078
     0.01632
     0.03864
     0.06096
     0.08328
     0.07435
     0.06542
     0.07882
     0.10114
     0.07882
     0.07882
     0.08328
     0.05203
     0.04310
     0.06542
     0.06542
     0.04310
     0.06096
     0.06989
     0.04310
     0.06096
     0.05203
     0.06096
     0.05650
     0.05650
     0.04757
     0.05203
     0.06096
     0.04757
     0.04757
     0.03417
     0.03417
     0.06542
     0.04757
     0.05203
     0.06096
     0.03417
     0.05203
     0.07882
     0.06989
     0.07882
     0.06542
     0.08328
     0.04757
     0.05650
     0.03417
     0.03417
     0.00739
    -0.00154
    -0.01047
     0.03417
     0.01185
    -0.01047
    -0.05065
    -0.05065
    -0.07743
    -0.07743
    -0.08636
    -0.08190
    -0.06404
    -0.05511
    -0.06404
    -0.07743
    -0.06850
    -0.05958
    -0.05065
    -0.01940
     0.03864
     0.04757
     0.06096
     0.09221
     0.16364
     0.16364
     0.19935
     0.28417
     0.34221
     0.38685
     0.42703
     0.42257
     0.38239
     0.15917
    -0.13100
    -0.59529
    -1.81850
    -3.80956
    -6.33187
    -7.91222
    -7.90776
    -7.11312
    -6.79169
    -5.06402
    -3.94349
    -2.51046
    -0.59975
     1.67703
     3.25738
     3.00291
     3.57434
     4.24398
     4.15469
     4.04755
     3.79755
     3.46273
     2.93595
     2.38238
     1.87345
     1.37792
     0.97614
     0.68596
     0.47614
     0.32882
     0.17257
     0.02078
    -0.06850
    -0.10868
    -0.15332
    -0.18904
    -0.19797
    -0.18011
    -0.15332
    -0.12208
    -0.08636
    -0.09975
    -0.08636
    -0.09975
    -0.08636
    -0.06850
    -0.05511
    -0.02833
    -0.04172
     0.00292
     0.01185
     0.02525
     0.03864
     0.04757
     0.04757
     0.07882
     0.07882
     0.09667
     0.08775
     0.08775
     0.09221
     0.07882
     0.08775
     0.09221
     0.11453
     0.10114
     0.10114
     0.09221
     0.14132
     0.15471
     0.14132
     0.18150
     0.23953
     0.29310
     0.34667
     0.38239
     0.43149
     0.48953
     0.52971
     0.52971
     0.52524
     0.50292
     0.50292
     0.48060
     0.47614
     0.47167
     0.44042
     0.43149
     0.41364
     0.43149
     0.43596
     0.44042
     0.43596
     0.44935
     0.43596
     0.42257
     0.41364
     0.40917
     0.42257
     0.42703
     0.41364
     0.40917
     0.43149
     0.41364
     0.40024
     0.33774
     0.26185
     0.19489
     0.16364
     0.07882
     0.02525
    -0.00154
    -0.00154
    -0.05511
    -0.11761
    -0.25154
    -0.34975
    -0.37207
    -0.39440
    -0.40332
    -0.41225
    -0.37654
    -0.34529
    -0.30065
    -0.28725
    -0.27386
    -0.23815
    -0.22475
    -0.21136
    -0.18904
    -0.18457
    -0.08190
    -0.03725
     0.02971
     0.09667
     0.14132
     0.19489
     0.27078
     0.28417
     0.30649
     0.29757
     0.31542
     0.30203
     0.28417
     0.27078
     0.25292
     0.23507
     0.21275
     0.19935
     0.19042
     0.19042
     0.17257
     0.14578
     0.12792
     0.10560
     0.07435
     0.05203
     0.03417
     0.01185
    -0.00154
    -0.01940
     0.00292
     0.01632
     0.00292
     0.00739
     0.00739
     0.05650
     0.19489
     0.48060
     0.71721
     0.83774
     0.75292
     0.50292
     0.31989
     0.05203
    -0.28725
    -0.43904
    -0.57743
    -0.72475
    -0.59529
    -0.26940
    -0.14440
    -0.02386
     0.12346
     0.20828
     0.16364
     0.15917
     0.02078
     0.00292
    -0.13100
    -0.65779
    -1.34082
    -2.04171
    -2.48367
    -2.50153
    -2.30957
    -1.99707
    -1.58189
    -1.14439
    -0.80511
    -0.57297
    -0.38993
    -0.29618
    -0.38100
    -0.69797
    -1.41225
    -1.98814
    -2.25153
    -2.43903
    -2.54617
    -2.60421
    -2.21582
    -1.55511
    -1.45243
    -1.63100
    -1.59975
    -1.68457
    -2.43457
    -1.89885
    -1.57296
    -2.03278
    -1.11314
    -0.27386
     0.55203
     1.32881
     1.73060
     2.10560
     2.26631
     2.27077
     2.03863
     1.63238
     1.32435
     1.14131
     0.93596
     0.80203
     0.64578
     0.55649
     0.52971
     0.52078
     0.51632
     0.48953
     0.50739
     0.46274
     0.48953
     0.48953
     0.46721
     0.44042
     0.40024
     0.38239
     0.32435
     0.28417
     0.29310
     0.37346
     0.51185
     0.69935
     0.80649
     0.80203
     0.76631
     0.73953
     0.69042
     0.66364
     0.63239
     0.60114
     0.58774
     0.57882
     0.51632
     0.47167
     0.43596
     0.46274
     0.44935
     0.47614
     0.45382
     0.42257
     0.39578
     0.34667
     0.28417
     0.24846
     0.23507
     0.19489
     0.15471
     0.11007
     0.11453
     0.11900
     0.09667
     0.09667
     0.10560
     0.10560
     0.06096
     0.08775
     0.06096
     0.05650
     0.02525
     0.04310
     0.03864
     0.02525
     0.03864
     0.05650
     0.04310
     0.03417
     0.05203
     0.06989
     0.06542
     0.05203
     0.03417
     0.02971
     0.02525
     0.05650
     0.04757
     0.06542
     0.06542
     0.08775
     0.10114
     0.08328
     0.06989
     0.06542
     0.04757
     0.06542
     0.06542
     0.06096
     0.04757
     0.05203
     0.04757
     0.06989
     0.02525
    -0.00600
    -0.04172
    -0.06850
    -0.10868
    -0.13547
    -0.18904
    -0.24261
    -0.26940
    -0.26493
    -0.22029
    -0.12654
    -0.05958
     0.00739
     0.08775
     0.15917
     0.19042
     0.24399
     0.36453
     0.53417
     0.69935
     0.95828
     1.15471
     1.16810
     1.21721
     1.19042
     1.05203
     0.36007
    -0.80064
    -1.79618
    -2.67564
    -3.66670
    -4.27831
    -3.96581
    -3.40778
    -2.73367
    -2.03725
    -1.16671
    -0.23815
     0.68596
     1.43595
     1.91810
     2.02970
     1.87345
     1.52524
     1.11453
     0.63685
     0.23060
    -0.05511
    -0.23815
    -0.27832
    -0.26493
    -0.26047
    -0.15779
     0.01185
     0.04757
     0.00292
    -0.13100
    -0.13100
    -0.01940
     0.56542
     0.97167
     1.06988
     1.28863
     0.98953
     0.99846
     1.07881
     1.40917
     1.25292
     0.69489
     0.32435
    -0.10422
    -0.57297
    -0.90779
    -0.99261
    -0.97921
    -0.67118
    -0.25154
    -0.05065
    -0.54172
    -1.50600
    -1.09082
     0.30203
     0.71721
     1.14131
     1.20828
     0.41364
     0.13685
     0.43596
     0.62346
     0.61453
     0.44935
     0.29757
     0.24399
     0.20382
     0.15471
     0.13239
     0.11007
     0.09221
     0.08328
     0.07882
     0.11007
     0.08775
     0.06096
     0.08775
     0.04757
     0.02078
     0.04310
     0.04310
     0.04310
     0.04757
     0.03417
     0.01185
     0.00292
     0.00739
     0.00292
     0.00292
     0.01632
    -0.00154
     0.02971
     0.03864
     0.06096
     0.07435
     0.07435
     0.11007
     0.10114
     0.11900
     0.09221
     0.09667
     0.11900
     0.08328
     0.08328
     0.06542
     0.07435
     0.06096
     0.03864
     0.02971
     0.01185
     0.00739
     0.01185
    -0.01047
    -0.02833
    -0.01940
    -0.00600
    -0.00154
    -0.01047
     0.02971
     0.02078
     0.01185
    -0.01940
     0.00739
     0.00292
    -0.03279
    -0.02833
    -0.03279
    -0.02833
    -0.02386
    -0.02833
    -0.01493
    -0.01047
    -0.02386
    -0.03279
     0.00292
     0.01185
     0.01185
     0.01632
     0.02971
    -0.00154
    -0.00154
    -0.01493
    -0.02386
    -0.00600
     0.00739
     0.01632
     0.00292
     0.00292
    -0.01493
    -0.00154
    -0.00600
    -0.02833
    -0.05065
    -0.04618
    -0.06850
    -0.11761
    -0.13547
    -0.21582
    -0.24261
    -0.26940
    -0.30957
    -0.30957
    -0.29618
    -0.28279
    -0.23815
    -0.21582
    -0.18457
    -0.16225
    -0.12208
    -0.13100
    -0.10868
    -0.10422
    -0.08636
    -0.09975
    -0.09529
    -0.08636
    -0.08636
    -0.09529
    -0.09975
    -0.09975
    -0.09529
    -0.11315
    -0.11315
    -0.05511
    -0.00154
     0.06989
     0.02525
    -0.02386
    -0.16225
    -0.23368
    -0.23815
    -0.39886
    -0.50154
    -0.51939
    -0.50154
    -0.31404
     0.10560
     0.60114
     0.81542
     0.82881
     0.85560
     0.77078
     0.41810
    -0.35422
    -1.93903
    -3.71135
    -4.63991
    -5.26491
    -5.54616
    -5.56402
    -5.43902
    -4.38545
    -3.58188
    -3.46581
    -3.00153
    -2.44796
    -1.44796
    -0.04172
     1.60113
     2.98059
     4.05202
     3.84220
     3.54309
     3.38684
     2.95827
     2.51631
     1.99845
     1.58774
     1.20828
     0.81096
     0.55649
     0.41810
     0.31542
     0.25739
     0.24846
     0.16810
     0.16810
     0.16364
     0.15025
     0.12792
     0.06542
     0.05203
     0.06542
     0.06096
     0.11007
     0.14578
     0.16810
     0.16364
     0.19042
     0.19935
     0.19935
     0.19489
     0.18596
     0.18150
     0.20828
     0.20828
     0.18150
     0.22167
     0.19935
     0.18596
     0.16364
     0.14578
     0.14132
     0.13685
     0.16810
     0.18596
     0.25292
     0.29310
     0.31096
     0.31542
     0.31096
     0.34667
     0.34221
     0.35114
     0.38685
     0.39578
     0.41364
     0.39578
     0.38685
     0.35114
     0.31542
     0.29757
     0.27971
     0.27971
     0.24399
     0.21721
     0.19935
     0.17703
     0.16364
     0.14132
     0.12792
     0.12792
     0.15025
     0.13685
     0.13239
     0.11900
     0.11007
     0.10560
     0.09667
     0.09221
     0.09221
     0.10114
     0.07435
     0.06096
     0.05650
     0.04757
     0.02971
     0.04757
     0.02971
     0.03864
     0.03417
     0.02078
    -0.00154
     0.00739
    -0.01047
     0.00292
    -0.00154
    -0.00154
     0.00292
    -0.00154
     0.01632
    -0.00154
     0.01185
     0.01185
     0.03417
     0.06542
     0.06989
     0.06542
     0.04757
     0.05203
     0.05650
     0.04757
     0.05650
     0.07435
     0.06989
     0.06989
     0.11007
     0.11007
     0.10114
     0.11007
     0.08775
     0.10560
     0.12792
     0.13685
     0.12346
     0.12346
     0.12792
     0.09667
     0.11007
     0.11007
     0.06542
     0.01185
    -0.01940
    -0.06404
    -0.10422
    -0.13993
    -0.18904
    -0.21136
    -0.26940
    -0.34082
    -0.37654
    -0.40779
    -0.42565
    -0.40332
    -0.34975
    -0.24707
    -0.18011
    -0.10868
    -0.07743
    -0.13547
    -0.07743
    -0.05065
    -0.09975
    -0.09529
    -0.12208
    -0.06850
     0.08328
     0.31542
     0.44042
     0.95828
     1.98506
     3.02970
     3.47166
     3.79309
     3.16809
     2.83327
     2.81095
     2.22167
     0.73953
    -0.30511
    -0.54172
    -0.74261
    -0.51047
    -0.66672
    -1.74260
    -3.45242
    -5.01938
    -5.74259
    -5.98812
    -5.60866
    -4.77384
    -3.88992
    -3.20242
    -2.51939
    -1.85421
    -1.21136
    -0.41225
     0.22614
     0.71274
     1.09667
     1.15471
     1.37345
     1.40470
     1.26631
     0.94489
     0.43149
    -0.04172
    -0.31404
    -0.29618
    -0.11315
     0.18596
     0.57435
     1.07435
     1.59667
     2.00738
     2.15024
     1.94488
     1.55203
     1.28417
     1.11006
     0.97167
     0.78417
     0.66810
     0.56989
     0.46721
     0.37792
     0.35114
     0.27524
     0.22167
     0.19042
     0.17703
     0.12346
     0.11007
     0.04757
     0.03864
     0.03864
     0.03864
     0.02525
     0.03417
     0.07882
     0.06096
     0.06989
     0.06542
     0.03417
     0.05650
     0.07882
     0.07435
     0.07882
     0.10114
     0.11453
     0.12346
     0.12346
     0.11900
     0.10560
     0.11453
     0.09221
     0.08328
     0.06989
     0.09221
     0.11453
     0.07435
     0.07882
     0.05203
     0.06096
     0.06989
     0.05203
     0.06096
     0.06542
     0.05203
     0.05203
     0.04757
     0.04310
     0.03417
     0.02971
     0.00739
     0.02078
     0.01632
    -0.00154
    -0.00154
    -0.03279
    -0.04172
    -0.08636
    -0.09083
    -0.09529
    -0.10868
    -0.10868
    -0.09529
    -0.13100
    -0.13993
    -0.18457
    -0.19797
    -0.19797
    -0.17565
    -0.19797
    -0.16225
    -0.14886
    -0.15779
    -0.08636
    -0.08636
    -0.06404
    -0.04618
    -0.05065
    -0.04618
    -0.02833
    -0.02833
    -0.01047
     0.02078
     0.01185
     0.01632
     0.02971
     0.03864
     0.02971
     0.04757
     0.06096
     0.06542
     0.06096
     0.04757
     0.03864
     0.05203
     0.05203
     0.05650
     0.06542
     0.07435
     0.06989
     0.09221
     0.11453
     0.11900
     0.16364
     0.16364
     0.18596
     0.20828
     0.19935
     0.22167
     0.23507
     0.22167
     0.27078
     0.30203
     0.30203
     0.30649
     0.34221
     0.31989
     0.32882
     0.36453
     0.32435
     0.22614
     0.11453
    -0.05065
    -0.28725
    -0.59975
    -0.89439
    -1.16671
    -1.20243
    -0.77832
    -0.49261
    -0.05958
     0.59221
     1.10113
     1.24399
     0.64578
    -1.18457
    -2.87206
    -3.91670
    -4.48367
    -5.10866
    -5.31848
    -4.81402
    -4.17117
    -3.74260
    -3.30063
    -2.91671
    -2.51939
    -1.96135
    -1.15779
    -0.53725
     0.19935
     1.29310
     2.07881
     2.82434
     3.12345
     2.89577
     2.39577
     1.80202
     1.48506
     1.45828
     1.40917
     1.28417
     1.04310
     0.85560
     0.56989
     0.25739
    -0.02386
    -0.24707
    -0.35868
    -0.48368
    -0.59529
    -0.62207
    -0.65779
    -0.63547
    -0.49707
    -0.26493
     0.03864
     0.37792
     0.78417
     1.23060
     1.50292
     1.66363
     1.83774
     1.82881
     1.69488
     1.61453
     1.49399
     1.37792
     1.24399
     1.13685
     0.99846
     0.88239
     0.77524
     0.71721
     0.66810
     0.61453
     0.56542
     0.50739
     0.46274
     0.39132
     0.40024
     0.36007
     0.33328
     0.30203
     0.27971
     0.27524
     0.24399
     0.23953
     0.23060
     0.23507
     0.23060
     0.23953
     0.23953
     0.24399
     0.23507
     0.24846
     0.22167
     0.19042
     0.19935
     0.18150
     0.19935
     0.19935
     0.17703
     0.17703
     0.17703
     0.14578
     0.14132
     0.14578
     0.13685
     0.12792
     0.13239
     0.12346
     0.11900
     0.14132
     0.10114
     0.09667
     0.06096
     0.05650
     0.05203
     0.05203
     0.05203
     0.06096
     0.06096
     0.05203
     0.05203
     0.06096
     0.06542
     0.04757
     0.05203
     0.06096
     0.05650
     0.05203
     0.02078
     0.03864
     0.02078
     0.03864
     0.01632
     0.01185
    -0.00154
     0.02078
     0.01632
    -0.01493
     0.00292
    -0.01940
    -0.01940
    -0.04172
    -0.03279
    -0.02833
    -0.02386
    -0.01493
    -0.02833
    -0.02833
    -0.05065
    -0.08190
    -0.10422
    -0.12654
    -0.17118
    -0.22922
    -0.36761
    -0.51047
    -0.58189
    -0.61761
    -0.68011
    -0.60422
    -0.35422
    -0.13993
    -0.10868
    -0.08190
     0.25739
     0.59667
     0.79756
     0.76185
     0.61453
     0.64578
     1.40470
     2.59666
     3.26630
     1.88238
     0.36899
     0.06989
     0.07882
    -0.00154
    -0.28279
    -0.05958
     0.19042
    -0.03279
    -0.23368
    -0.50600
    -1.06850
    -1.53278
    -1.77832
    -1.80064
    -1.83635
    -1.73814
    -1.56403
    -2.28278
    -3.43010
    -4.53724
    -5.02384
    -4.59527
    -3.81849
    -2.82296
    -1.76493
    -0.81850
    -0.39440
    -0.06404
    -0.30957
    -0.30957
     0.23507
     0.56542
     1.09221
     1.65917
     1.69935
     1.36453
     0.66810
     0.18150
    -0.02386
    -0.12654
    -0.14886
     0.13685
     0.27078
     0.44935
     0.27078
    -0.07297
    -0.25154
    -0.51493
    -0.64439
    -0.73368
    -0.53279
    -0.34082
     0.01632
     0.27524
     0.44042
     0.55649
     0.58328
     0.50739
     0.33328
     0.29310
     0.28417
     0.30649
     0.27524
     0.21275
     0.16364
     0.13685
     0.14578
     0.16364
     0.23060
     0.39578
     0.59221
     0.81542
     0.95381
     0.98060
     0.94489
     0.87346
     0.73060
     0.60114
     0.50739
     0.44489
     0.43149
     0.39578
     0.40024
     0.38239
     0.35114
     0.32882
     0.31989
     0.31542
     0.31096
     0.30203
     0.30203
     0.30203
     0.30203
     0.32435
     0.25292
     0.16364
     0.11007
     0.07882
     0.13239
     0.18150
     0.23507
     0.34221
     0.44042
     0.39578
     0.34221
     0.29757
     0.27078
     0.23060
     0.20828
     0.19489
     0.19042
     0.20828
     0.18150
     0.18150
     0.19042
     0.15471
     0.14132
     0.15025
     0.13685
     0.12792
     0.14132
     0.15471
     0.11900
     0.09221
     0.07882
     0.02971
     0.03417
     0.02525
     0.01185
     0.04310
     0.04310
     0.01185
    -0.03279
    -0.09975
    -0.14440
    -0.14440
    -0.19350
    -0.27386
    -0.28279
    -0.38100
    -0.46136
    -0.55957
    -0.64439
    -0.83189
    -0.91225
    -0.87654
    -0.75154
    -0.63547
    -0.49707
    -0.22922
     0.19935
     0.61007
     1.05203
     1.25738
     0.98953
     0.21721
    -0.53279
    -0.75154
    -0.66672
    -0.56404
    -0.48815
    -0.25154
    -0.13993
     0.01185
    -0.08190
    -0.27386
    -0.29172
    -0.33636
    -0.34975
    -0.59529
    -0.69350
    -0.70689
    -0.72922
    -0.61761
    -0.53279
    -0.61314
    -0.76047
    -0.72029
    -0.74261
    -0.72922
    -0.51493
    -0.16672
     0.18596
     0.30649
     0.07435
    -0.08636
    -0.34975
    -0.35422
    -0.57297
    -1.06404
    -1.26493
    -1.16225
    -0.96136
    -0.58189
     0.07435
     0.58328
     0.57882
     0.40917
     0.33328
     0.41364
     0.60114
     0.65471
     0.65917
     0.67703
     0.69042
     0.78864
     0.94042
     1.08774
     1.24399
     1.39131
     1.36899
     1.19488
     0.93149
     0.69935
     0.31542
    -0.29172
    -0.67118
    -1.00600
    -1.47028
    -1.92118
    -2.05957
    -1.93457
    -1.69796
    -1.35868
    -1.09082
    -1.00154
    -0.90332
    -0.67118
    -0.28725
     0.31542
     0.90917
     1.34221
     1.64578
     1.60560
     1.53417
     1.43149
     1.24399
     1.17256
     1.13238
     1.10113
     1.03863
     0.98953
     0.86006
     0.73060
     0.69489
     0.64131
     0.58328
     0.50292
     0.48060
     0.42257
     0.38239
     0.38239
     0.35560
     0.34667
     0.31096
     0.24399
     0.18150
     0.10114
     0.04310
    -0.01047
    -0.07743
    -0.18457
    -0.28279
    -0.38547
    -0.44350
    -0.43457
    -0.39440
    -0.31404
    -0.25600
    -0.18904
    -0.14886
    -0.11761
    -0.09975
    -0.08636
    -0.08636
    -0.11315
    -0.07297
    -0.09529
    -0.08636
    -0.10868
    -0.11315
    -0.09975
    -0.08636
    -0.11315
    -0.09975
    -0.09083
    -0.08190
    -0.06404
    -0.09083
    -0.14886
    -0.18904
    -0.25154
    -0.27386
    -0.27386
    -0.22922
    -0.19350
    -0.13547
    -0.09083
    -0.02833
    -0.00154
     0.03417
     0.02971
     0.01632
     0.02971
     0.03417
     0.01632
    -0.00600
    -0.06850
    -0.11315
    -0.16672
    -0.17565
    -0.14886
    -0.09529
     0.03417
     0.11007
     0.09221
     0.15917
     0.18150
     0.21275
     0.21721
     0.26632
     0.22167
     0.11453
     0.04757
     0.34221
     0.69935
     0.64578
     0.72167
     1.09221
     1.51185
     1.49399
     0.52078
    -0.57297
    -0.88546
    -1.08636
    -1.18457
    -0.96582
    -1.10868
    -0.96136
    -0.98814
    -0.70243
    -0.99707
    -1.06404
    -1.07743
    -0.82297
    -0.50154
    -0.39440
    -0.45690
    -0.32743
     0.12346
     0.47614
     0.69042
     0.86006
     0.71721
     0.55203
     0.44489
     0.32882
     0.16364
    -0.01940
    -0.16672
    -0.29172
    -0.37654
    -0.23368
     0.16810
     0.56989
     0.72167
     0.69935
     0.62792
     0.56542
     0.43596
     0.17257
    -0.09083
    -0.39440
    -0.55064
    -0.67564
    -0.83189
    -0.82743
    -0.80064
    -0.77386
    -0.59529
    -0.44350
    -0.33190
    -0.17118
    -0.08636
    -0.00154
     0.08775
     0.15025
     0.10560
     0.14578
     0.22167
     0.35114
     0.48953
     0.51632
     0.51632
     0.50292
     0.46274
     0.41364
     0.35114
     0.34221
     0.23507
    -0.01047
    -0.18457
    -0.25600
    -0.33190
    -0.30957
    -0.28279
    -0.22922
    -0.18904
    -0.11761
    -0.05958
    -0.01047
     0.06542
     0.03417
     0.02078
    -0.02386
    -0.08636
    -0.10868
    -0.11761
    -0.13993
    -0.19797
    -0.23815
    -0.19797
    -0.13993
    -0.06404
     0.01185
     0.06096
     0.10114
     0.20382
     0.25739
     0.19935
     0.27971
     0.36899
     0.35114
     0.34221
     0.36453
     0.32882
     0.20828
     0.13685
     0.20382
     0.22614
     0.22167
     0.19042
     0.12792
     0.06542
    -0.00600
    -0.04618
    -0.02386
     0.00739
    -0.04172
    -0.12654
    -0.17118
    -0.14440
    -0.00154
     0.17703
     0.31989
     0.36007
     0.52971
     0.67703
     0.73060
     0.74846
     0.71721
     0.62346
     0.58774
     0.55649
     0.63239
     0.65471
     0.62792
     0.59667
     0.59667
     0.50739
     0.40471
     0.28417
     0.22614
     0.19042
     0.17257
     0.15025
     0.09221
     0.06989
     0.00292
    -0.02386
    -0.10868
    -0.16672
    -0.22922
    -0.23815
    -0.21136
    -0.20690
    -0.19350
    -0.21582
    -0.30957
    -0.46136
    -0.47029
     0.09667
     1.10113
     1.76185
     1.68595
     1.50292
     1.39131
     1.18596
     0.83774
     0.24846
    -0.15332
    -0.50600
    -0.61314
    -0.72475
    -0.94796
    -0.87207
    -0.47029
    -0.18011
    -0.42118
    -0.77832
    -1.09082
    -1.12654
    -1.23814
    -1.01493
    -0.73368
    -0.76047
    -0.60868
    -0.63993
    -0.89439
    -1.16225
    -1.37207
    -1.48814
    -1.50153
    -1.58189
    -1.59975
    -1.58189
    -1.60868
    -1.59082
    -1.51939
    -1.40778
    -1.12654
    -0.78279
    -0.39886
    -0.12654
     0.11007
     0.23060
     0.25292
     0.23060
     0.20382
     0.10560
     0.04310
    -0.01493
    -0.05958
    -0.14886
    -0.24707
    -0.30065
    -0.34082
    -0.37207
    -0.47029
    -0.51493
    -0.42565
    -0.39886
    -0.34082
    -0.27832
    -0.16225
     0.06989
     0.32882
     0.61453
     0.82435
     0.79756
     0.70828
     0.57435
     0.46274
     0.33328
     0.25292
     0.16364
     0.07882
     0.03417
     0.06542
     0.07435
     0.06542
     0.06096
     0.02078
    -0.00600
    -0.03725
    -0.09529
    -0.16225
    -0.26047
    -0.43457
    -0.50600
    -0.55511
    -0.58189
    -0.49707
    -0.44797
    -0.38547
    -0.34975
    -0.22029
     0.05650
     0.48060
     0.84667
     1.01185
     0.98953
     0.95381
     0.95828
     0.89578
     0.87792
     0.83328
     0.84667
     0.79756
     0.74846
     0.70381
     0.65917
     0.61899
     0.61453
     0.54310
     0.48953
     0.42703
     0.38239
     0.34221
     0.29757
     0.27971
     0.28864
     0.31096
     0.28417
     0.29310
     0.27971
     0.22614
     0.16364
     0.12346
     0.10114
     0.12346
     0.12346
     0.17703
     0.23060
     0.24846
     0.14132
     0.15025
     0.13685
     0.11900
     0.14132
     0.12346
     0.04310
     0.01632
     0.04310
     0.07435
     0.07435
     0.06989
     0.11453
     0.11453
     0.08328
    -0.04618
    -0.04618
    -0.08636
    -0.07743
    -0.04618
    -0.04172
    -0.11315
    -0.20690
    -0.17565
    -0.05958
     0.23060
     0.56542
     0.61007
     0.29757
     0.27524
     0.73506
     1.19935
     1.48506
     1.62792
     1.60113
     1.76185
