# Supplementary material for: Software algorithm and hardware design for real-time implementation of new spectral estimator
Source: Biomed Eng Online. 2014 May 9;13:61. doi: 10.1186/1475-925X-13-61 (PMC4057578; doi:10.1186/1475-925X-13-61)
Supplement: Additional file 2 — txtfiles.zip. [file 1475-925X-13-61-S2.zip › FILE133.TXT]

    -0.05854
    -0.11168
    -0.18608
    -0.24453
    -0.13825
    -0.18608
    -0.49429
    -0.58463
    -0.41989
    -0.58994
    -0.52086
    -0.52086
    -0.51023
    -0.44646
    -0.47835
    -0.65902
    -0.46241
    -0.35081
    -0.31893
     0.01054
     0.12213
    -0.05323
    -0.01603
     0.26561
     0.40377
     0.32406
     0.24435
     0.34001
     0.24435
     0.23904
     0.30281
     0.40377
     0.49943
     0.39846
     0.25498
     0.24435
     0.12745
     0.06368
    -0.00540
    -0.12763
     0.05305
    -0.11168
    -0.24453
    -0.20202
    -0.29236
    -0.42521
    -0.40927
    -0.45178
    -0.61651
    -0.49960
    -0.40927
    -0.54743
    -0.65371
    -0.70154
    -0.71216
    -0.78125
    -0.76530
    -0.63777
    -0.47835
    -0.26048
     0.09556
     0.19121
     0.31875
     0.24967
     0.09025
     0.17527
     0.24435
     0.72261
     1.06271
     1.22744
     1.06271
     0.72261
     0.57382
     0.75981
     0.54194
     0.31875
     0.36658
     0.37720
     0.18059
    -0.04260
    -0.28705
    -0.23391
    -0.21265
    -0.34550
    -0.52086
    -0.57400
    -0.72811
    -0.54743
    -0.24985
     0.15402
     0.27624
    -0.06917
    -0.25516
    -0.52617
    -0.72279
    -0.13825
     0.05305
    -0.10106
    -0.03197
    -0.01603
    -0.03729
     0.07962
     0.21778
     0.28687
     0.18059
     0.05305
     0.16996
    -0.05323
     0.09025
     0.03179
     0.30812
     0.44097
     0.62165
     0.53662
     0.56851
     0.75450
     0.71199
     0.77044
     0.62165
     0.48348
     0.53662
     0.70667
     0.85015
     0.63228
     0.64290
     0.65353
     0.63228
     0.48348
     0.39315
     0.25498
     0.02648
    -0.65371
    -0.79719
    -0.64840
    -0.62183
    -0.98318
    -1.12134
    -1.16385
    -1.09477
    -1.17448
    -1.13197
    -1.29670
    -1.30202
    -1.28608
    -1.15323
    -1.10009
    -1.04163
    -0.92472
    -0.87158
    -0.65371
    -0.66434
    -0.53149
    -0.54212
    -0.68028
    -0.45709
    -0.56869
    -0.47303
    -0.20734
    -0.20734
    -0.01072
    -0.05854
    -0.09574
    -0.12763
     0.03711
     0.05305
     0.18590
     0.26030
     0.34532
     0.23904
     0.08493
     0.26030
    -0.21265
    -0.50492
    -0.47303
    -0.25516
    -0.13294
    -0.31362
    -0.11168
    -0.36676
    -0.24453
    -0.19139
    -0.03197
     0.24435
     0.36126
     0.46754
     0.44629
     0.59508
     0.71730
     0.80764
     0.92986
     1.11585
     0.99363
     0.88203
     0.97769
     1.04145
     0.89798
     0.49411
     0.27624
     0.08493
     0.06368
     0.14339
     0.20184
     0.40909
     0.38783
    -0.00540
    -0.05323
     0.11150
     0.24435
     0.22310
     0.19653
     0.30281
     0.48880
     0.30281
     0.30281
     0.31344
     0.45160
    -0.04260
    -0.19671
    -0.19671
    -0.01603
    -0.29236
    -0.48366
    -0.53680
    -0.39333
    -0.41458
    -0.24985
     0.11682
     0.22841
     0.19121
     0.43566
     0.38783
     0.83421
     1.10522
     1.23807
     0.97237
     0.97769
     0.84484
     0.97769
     0.98300
     1.02020
     0.78638
     0.45691
     0.20716
     0.11150
     0.04242
    -0.49429
    -0.81844
    -1.04695
    -1.14791
    -1.11071
    -1.21699
    -1.14260
    -1.08946
    -1.18511
    -1.12666
    -1.06820
    -1.10540
    -1.29139
    -1.24356
    -1.05226
    -0.98318
    -0.76530
    -0.87158
    -0.73873
    -0.53680
    -0.51555
    -0.36144
    -0.22328
    -0.20202
    -0.19671
    -0.28173
    -0.04792
    -0.09574
    -0.01603
    -0.34550
    -0.44646
    -0.31362
    -0.29236
    -0.51555
    -0.73342
    -1.07883
    -1.10009
    -1.19042
    -1.27545
    -1.17448
    -1.40830
    -1.53052
    -1.50395
    -1.55709
    -1.43487
    -1.45081
    -1.49332
    -1.30202
    -1.06820
    -0.77593
    -0.55806
    -0.31893
    -0.00540
     0.20716
     0.31875
     0.47817
     0.64290
     0.58976
     0.90860
     1.08397
     1.26464
     1.23276
     1.23807
     1.30184
     1.37623
     1.41875
     1.24338
     1.03614
     0.87672
     0.72793
     0.82358
     0.86609
     0.74387
     0.58976
     0.50474
     0.40377
     0.35063
     0.34001
     0.29218
     0.24435
     0.29218
     0.38783
     0.31875
     0.27624
     0.13807
     0.17527
     0.14870
     0.28155
     0.47817
     0.24435
     0.39315
     0.40909
     0.36126
     0.31875
     0.13807
     0.06368
    -0.02135
     0.07431
     0.12745
     0.09556
    -0.08511
    -0.18077
    -0.10637
     0.12745
     0.40377
     0.35063
     0.27092
     0.20716
     0.27092
     0.30281
     0.53662
     0.78638
     1.00957
     1.15836
     1.25401
     1.19556
     1.27527
     1.12648
     1.06802
     0.91392
     1.13711
     1.14773
     0.81827
     0.66947
     0.56319
     0.34532
     0.19121
     0.11682
    -0.20734
    -0.28705
    -0.51023
    -0.61120
    -0.69622
    -0.97255
    -0.91941
    -1.08414
    -0.91410
    -0.86096
    -0.84501
    -0.97786
    -0.84501
    -0.72279
    -0.84501
    -0.85033
    -0.76530
    -0.60588
    -0.44646
    -0.45709
    -0.43584
    -0.51023
    -0.45709
    -0.54212
    -0.38801
    -0.31893
    -0.55806
    -0.42521
    -0.43052
    -0.48366
    -0.38801
    -0.45178
    -0.49960
    -0.57931
    -0.49960
    -0.34550
    -0.37738
    -0.40395
    -0.52086
    -0.53680
    -0.43052
    -0.36676
    -0.57400
    -0.63245
    -0.37738
    -0.67497
    -0.58994
    -0.48898
    -0.50492
    -0.30830
    -0.21796
     0.06368
     0.13807
     0.11150
     0.10619
     0.13276
     0.30281
     0.72261
     1.02020
     1.14242
     1.25933
     1.19556
     1.32841
     1.19556
     1.21681
     1.18493
     1.24870
     1.13179
     1.04145
     0.95112
     0.83421
     0.54194
     0.53131
     0.32406
     0.41972
     0.26030
    -0.05854
    -0.07449
    -0.09043
    -0.04260
    -0.01603
    -0.19139
    -0.17014
    -0.19139
    -0.19139
    -0.09574
    -0.09043
     0.04774
     0.09025
     0.29749
     0.55788
     0.49943
     0.35595
     0.34532
     0.57914
     0.82358
     0.71199
     0.73324
     0.71199
     0.49943
     0.44629
     0.44097
     0.47817
     0.44097
     0.37189
     0.22310
     0.29749
     0.37189
     0.24967
     0.34001
     0.15402
     0.14870
     0.22841
     0.30812
     0.34532
     0.31344
     0.44097
     0.44629
     0.47817
     0.46223
     0.34532
     0.15402
     0.28155
     0.32406
     0.26561
    -0.02666
    -0.01603
    -0.14888
    -0.13825
    -0.26048
    -0.21796
    -0.25516
    -0.19671
    -0.28705
    -0.31362
    -0.42521
    -0.32956
    -0.57931
    -0.31893
    -0.27110
    -0.26048
    -0.38801
    -0.42521
    -0.45178
    -0.35613
    -0.46241
    -0.43584
    -0.52086
    -0.36676
    -0.47303
    -0.34550
    -0.46241
    -0.46241
    -0.56337
    -0.70685
    -0.46241
    -0.49960
    -0.43052
    -0.41989
    -0.52617
    -0.39333
    -0.42521
    -0.30299
    -0.22328
    -0.23922
    -0.17545
    -0.13294
     0.01054
    -0.01072
     0.05305
     0.02648
     0.20716
     0.46754
     0.66947
     0.61633
     0.56319
     0.56851
     0.64822
     0.53131
     0.70667
     0.78638
     0.99363
     1.28058
     1.32309
     1.29652
     1.38155
     1.42937
     1.67913
     2.04048
     1.76947
     1.62599
     1.58348
     1.33904
     1.53034
     1.44000
     1.46126
     1.39749
     1.05740
     0.81295
     0.64290
     0.45691
     0.41440
     0.16464
    -0.11168
    -0.17545
    -0.28705
    -0.33487
    -0.32424
    -0.41989
    -0.27110
    -0.26579
    -0.31362
    -0.14888
    -0.21796
    -0.03729
     0.05836
     0.09025
    -0.04260
     0.12213
     0.22310
     0.42503
     0.66947
     0.58445
     0.63759
     0.52068
     0.21247
     0.31875
     0.40377
     0.63228
     0.62696
     0.63228
     0.58976
     0.60571
     0.61102
     0.71199
     0.62165
     0.41972
     0.36126
     0.25498
     0.51005
     0.62696
     0.53662
     0.44629
     0.39315
     0.46223
     0.45691
     0.16464
    -0.11168
    -0.66434
    -0.66965
    -0.63245
    -0.71216
    -0.86627
    -0.68559
    -0.90878
    -1.15323
    -1.27013
    -1.30202
    -1.42424
    -1.50395
    -1.47738
    -1.21699
    -1.03100
    -0.89284
    -0.83970
    -0.89815
    -0.91941
    -0.78656
    -0.72279
    -0.57931
    -0.63245
    -0.60057
    -0.55274
    -0.38801
    -0.68028
    -0.82907
    -0.71216
    -0.79187
    -0.62714
    -0.72811
    -0.69091
    -0.84501
    -0.86096
    -0.81313
    -0.94067
    -1.00443
    -0.73873
    -0.81313
    -0.70154
    -0.48898
    -0.21265
     0.27092
     0.34001
     0.36658
     0.40377
     0.43566
     0.51537
     0.43034
     0.80764
     0.96174
     1.03614
     1.24338
     1.11585
     0.98831
     1.07334
     1.40280
     0.95112
     0.58445
     0.10088
    -0.30830
    -0.14357
    -0.02666
     0.07431
     0.09025
    -0.03197
    -0.19139
    -0.13294
    -0.31893
    -0.27110
    -0.20734
    -0.09574
     0.08493
     0.00522
    -0.04792
     0.13276
     0.09025
     0.48880
     0.49411
     0.61633
     0.47817
     0.29749
     0.41972
     0.27092
     0.11150
     0.20716
     0.05836
     0.02117
     0.23904
     0.27624
     0.35063
     0.27092
     0.29749
     0.52600
     0.87141
     1.07334
     1.19024
     1.34966
     1.06802
     0.93517
     1.06802
     1.25933
     1.07334
     1.04145
     0.92455
     1.13179
     1.17962
     1.37092
     1.31778
     1.29652
     1.03083
     0.82889
     0.85546
     0.64822
     0.70136
     0.77575
     0.74387
     0.82889
     0.72261
     0.14339
     0.02117
     0.04242
    -0.22859
    -0.26048
    -0.50492
    -0.82376
    -0.98849
    -1.15323
    -1.21168
    -1.25419
    -1.31796
    -1.28076
    -1.23294
    -1.27013
    -1.13728
    -1.11603
    -1.08946
    -0.99381
    -0.99912
    -0.86627
    -0.76530
    -0.80782
    -0.79719
    -0.63245
    -0.65371
    -0.68559
    -0.80250
    -0.71748
    -0.63245
    -0.65371
    -0.58994
    -0.70685
    -0.72279
    -0.72279
    -0.59526
    -0.67497
    -0.64308
    -0.78656
    -0.59526
    -0.54743
    -0.47303
    -0.39864
    -0.29236
     0.12745
     0.55257
     0.95643
     1.45063
     1.59942
     1.42937
     1.26995
     1.17962
     1.65256
     1.84918
     1.64725
     1.49314
     0.81295
     0.10088
     0.54725
     0.70136
     0.92455
     0.54725
    -0.19671
    -0.44115
    -0.05854
    -0.30830
    -0.72811
    -0.69622
    -0.52617
    -0.36676
    -0.13294
     0.10088
     0.40909
     0.65353
     0.54725
     0.56319
     0.40377
     0.40377
     0.65353
     0.56319
     0.68010
     0.74387
     0.57382
     0.69073
     0.39846
     0.15402
     0.53662
     1.11054
     1.13711
     0.91923
     0.62165
     0.54725
     0.18590
    -0.14357
    -0.04260
     0.06368
     0.28155
     0.29749
     0.40909
     0.10619
     0.03711
     0.19121
     0.00522
     0.07431
    -0.04260
    -0.01072
     0.06368
    -0.04260
    -0.12231
    -0.07449
    -0.02135
    -0.02666
    -0.08511
    -0.18077
     0.02648
    -0.07449
    -0.02666
    -0.18608
    -0.13294
    -0.09574
    -0.14357
    -0.17014
    -0.06917
    -0.07980
    -0.17014
    -0.30830
    -0.36676
    -0.30830
    -0.40927
    -0.31362
    -0.52086
    -0.65902
    -0.75999
    -0.78125
    -0.80782
    -0.97255
    -1.02038
    -0.98849
    -1.02038
    -0.86627
    -0.89284
    -0.98318
    -1.02569
    -0.84501
    -0.88221
    -0.67497
    -0.72279
    -0.85033
    -0.77593
    -0.83439
    -0.74936
    -0.75999
    -0.73873
    -0.81844
    -0.77593
    -0.64308
    -0.66434
    -0.59526
    -0.68028
    -0.81844
    -0.84501
    -0.72279
    -0.49429
    -0.61120
    -0.60588
    -0.47835
    -0.30299
     0.05836
     0.29749
     0.35063
     0.32938
     0.42503
     0.70667
     0.76513
     0.93517
     1.02020
     0.72793
     0.82889
     0.97769
     0.96706
     0.72261
     0.74918
     0.83952
     0.50474
     0.13807
    -0.31893
    -0.26048
    -0.38801
    -0.60588
    -0.82907
    -0.83439
    -0.75999
    -0.64308
    -0.46772
    -0.10106
    -0.06386
    -0.03197
     0.05305
     0.27624
     0.64290
     0.66947
     0.66947
     0.70667
     0.71730
     0.91923
     1.19024
     1.15305
     1.13711
     0.88203
     0.83952
     1.17962
     1.44000
     1.46126
     1.32841
     1.07334
     0.74918
     0.89798
     0.81827
     0.62165
     0.87141
     1.32309
     1.85981
     1.67913
     0.89266
     0.62696
     0.48348
     0.33469
     0.31875
     0.12745
    -0.01072
     0.01054
    -0.00009
     0.06899
    -0.06386
    -0.30299
    -0.40927
    -0.41458
    -0.35613
    -0.26579
    -0.29767
    -0.30299
    -0.56869
    -0.54212
    -0.44115
    -0.49960
    -0.57400
    -0.67497
    -0.60057
    -0.71216
    -0.73342
    -0.54212
    -0.55274
    -0.69622
    -0.72811
    -0.68028
    -0.61651
    -0.68028
    -0.66434
    -0.68028
    -0.62183
    -0.52617
    -0.54743
    -0.57400
    -0.56869
    -0.54743
    -0.52617
    -0.61120
    -0.70154
    -0.68028
    -0.71748
    -0.77062
    -0.85033
    -0.90878
    -0.82907
    -1.07883
    -0.96192
    -0.87690
    -0.91410
    -1.00975
    -1.02038
    -0.98849
    -0.87690
    -0.80782
    -0.71216
    -0.53149
    -0.35081
    -0.17014
     0.22310
     0.65885
     0.96174
     1.39749
     1.98203
     1.65256
     0.90329
     0.86078
     1.42937
     1.71102
     1.92358
     2.01391
     1.32309
     0.63759
    -0.24985
     0.27624
     0.28155
    -0.50492
    -0.91410
    -0.88221
    -0.79187
    -0.53149
    -0.37207
    -0.88221
    -1.48801
    -1.14791
    -0.70154
    -0.84501
    -1.14260
    -1.08946
    -0.84501
    -0.42521
     0.07962
     0.18590
    -0.18077
    -0.37207
    -0.19671
     0.06899
     0.74918
     1.47720
     1.49846
     0.81827
     0.81827
     0.88735
     1.48783
     1.92358
     2.15739
     2.17333
     2.10957
     1.98203
     2.14145
     2.17865
     1.58879
     0.98831
     0.78638
     0.80232
     1.07865
     0.83421
     0.42503
     0.06899
    -0.20734
    -0.46241
    -0.24985
    -0.57931
    -0.86627
    -0.80250
    -0.46772
    -0.28705
    -0.65371
    -0.68028
    -0.45709
    -0.21796
    -0.19671
    -0.13825
     0.01054
    -0.06386
    -0.17545
    -0.19671
    -0.23391
    -0.32424
    -0.43584
    -0.35613
    -0.37738
    -0.63245
    -0.79187
    -0.93535
    -0.82376
    -0.83439
    -0.94598
    -1.08414
    -1.22762
    -1.14791
    -1.04163
    -0.81844
    -0.74405
    -0.75999
    -0.88221
    -0.91941
    -0.84501
    -0.87158
    -0.95129
    -1.11603
    -1.04163
    -1.02038
    -1.04695
    -0.89815
    -0.82376
    -0.92472
    -0.95661
    -0.89284
    -0.80250
    -0.90347
    -0.74936
    -0.82376
    -0.83970
    -0.69622
    -0.75999
    -0.78656
    -0.66965
    -0.61651
    -0.54743
    -0.38270
     0.02117
     0.57914
     0.88735
     0.99894
     1.29652
     1.06271
     0.04242
     0.27624
     1.26464
     1.46126
     1.97672
     1.91295
     1.97672
     2.03517
     1.68445
     1.36029
     0.83952
     0.15402
     0.36126
     0.31875
     0.39846
     0.77575
     0.78107
     0.36126
     0.19121
    -0.17014
    -0.39333
    -0.78656
    -0.43052
    -0.17545
    -0.43052
    -0.46241
    -0.90347
    -0.68559
    -0.36144
     0.10088
     0.48348
     0.40909
     0.51005
     0.36126
     0.60571
     0.49411
     0.54725
     0.84484
     0.87141
     0.94580
     1.09459
     1.32309
     1.50377
     1.83855
     1.50377
     0.97237
     1.24870
     1.30715
     1.83324
     1.62068
     1.04677
     0.81827
     1.11585
     1.21681
     1.19556
     0.92986
     0.82889
     0.61633
     0.74918
     0.62165
     0.47817
     0.19653
     0.22310
     0.40909
     0.27092
     0.11682
     0.23904
     0.03711
    -0.41458
    -0.34550
    -0.25516
    -0.12763
     0.13807
    -0.31893
    -0.68028
    -0.48898
    -0.51555
    -0.96724
    -1.47738
    -1.70057
    -1.42955
    -1.25951
    -1.16917
    -1.40298
    -1.59960
    -1.59429
    -1.59960
    -1.66337
    -1.61554
    -1.54646
    -1.52521
    -1.40298
    -1.31265
    -1.14791
    -0.98849
    -1.01506
    -1.14260
    -1.14791
    -0.22328
    -0.13294
    -0.46772
    -0.89284
    -0.70685
    -0.49960
    -0.29767
    -0.23391
    -0.32424
    -0.32956
    -0.20734
    -0.28705
    -0.34019
    -0.40927
    -0.49429
    -0.40395
    -0.39333
    -0.20734
    -0.27110
    -0.19139
     0.12745
     0.24967
     0.19653
     0.35595
     0.38783
     0.42503
     0.66416
     0.77575
     0.75450
     0.23904
    -0.04792
     0.60571
     0.64822
     0.42503
     0.21247
     0.14870
    -0.06917
    -0.32956
    -0.36676
    -0.39333
    -0.18077
    -0.45178
    -0.44115
    -0.13825
    -0.63777
    -0.83439
    -0.63245
     0.10619
     0.98300
     0.62696
     0.02117
    -0.15951
    -0.14888
    -0.11168
    -0.09574
     0.00522
     0.24435
     0.04242
     0.13276
     0.02648
    -0.22859
    -0.39333
    -0.35613
    -0.28173
    -0.41458
    -0.60057
    -0.59526
    -0.58994
    -0.38270
    -0.10106
     0.13807
     0.59508
     0.95112
     0.77575
     0.58445
     0.61633
     0.65885
     0.83952
     0.87672
     0.64290
     0.75981
     1.17430
     0.97769
     0.63759
     0.66416
     0.86609
     0.88735
     0.82889
     1.22213
     0.79701
     0.35063
     0.35063
     0.52600
     0.71199
     0.65885
     0.35595
     0.13276
    -0.11700
    -0.07980
     1.53034
     3.05014
     0.63228
    -1.05757
    -1.54646
    -0.95661
    -0.48366
    -0.27642
    -0.16482
    -0.41989
    -0.58994
    -0.75468
    -1.14791
    -1.22762
    -1.15854
    -1.06289
    -1.18511
    -1.22231
    -1.25951
    -1.03632
    -1.04695
    -0.86627
    -0.69622
    -0.75999
    -0.55274
    -0.52617
    -0.41458
    -0.46241
    -0.49960
    -0.59526
    -0.11168
     0.09025
     0.09025
    -0.35081
    -0.94598
    -0.82907
    -0.64308
    -0.74936
    -0.70154
    -0.88221
    -0.96192
    -1.00975
    -1.18511
    -1.26482
    -1.52521
    -1.67400
    -1.46675
    -1.10540
    -0.29767
     0.35595
     0.20184
    -0.03197
    -0.02135
    -0.01072
     0.25498
     0.66947
     1.04145
     1.21150
     1.13179
     1.28058
     1.09991
     0.91392
     0.75450
     0.72261
     0.81827
     0.47817
     0.02648
    -0.19139
     0.27092
     0.38783
     0.40377
     0.34532
     0.42503
     0.22310
     0.16996
     0.60571
     0.55788
     0.30281
     0.34532
     0.44097
     0.91923
     1.02551
     0.74387
     0.04774
    -0.24453
    -0.20734
    -0.35613
     0.24967
     0.72261
     0.82889
     1.22744
     0.82889
     0.74918
     0.64290
     0.51537
     0.37720
     0.06899
     0.21778
     1.07334
     1.25933
     0.88203
     1.07334
     0.77575
     0.63759
     0.50474
     0.39315
     0.02648
    -0.18608
    -0.17014
    -0.43052
    -0.39864
    -0.18608
    -0.37207
    -0.52086
    -0.46241
    -0.38801
    -0.32956
    -0.09574
    -0.31893
    -0.38801
    -0.19139
    -0.49429
    -0.45709
    -0.06386
     0.20184
     0.15933
     0.18059
     0.24435
     0.22841
     0.07431
    -0.18608
    -0.32424
    -0.54743
    -0.62714
    -0.81844
    -0.82376
    -0.75468
    -0.86096
    -0.99381
    -0.98849
    -0.89815
    -1.11071
    -0.72279
    -0.60057
    -0.62183
    -0.82376
    -0.85564
    -0.67497
    -0.43584
    -0.24453
    -0.36144
    -0.25516
    -0.02135
    -0.21265
    -0.51023
    -0.50492
    -0.49429
    -0.44646
    -0.51023
    -0.53149
    -0.58463
    -0.54743
    -0.51023
    -0.46772
    -0.34550
    -0.27642
    -0.37207
    -0.30830
    -0.06917
    -0.02135
    -0.11700
     0.03179
     0.05836
     0.04774
     0.19653
     0.38783
     0.56851
     0.51537
     0.60039
     0.60571
     0.57914
     0.79170
     0.79170
     0.48880
     0.66416
     1.20087
     1.95015
     2.24242
     2.72599
     3.74628
     4.38396
     4.96849
     4.93130
     3.31053
     1.40812
     1.49314
     1.98203
     1.92358
     1.57285
     0.80764
    -0.16482
    -1.44018
    -1.56772
    -0.96724
    -0.68028
    -1.43487
    -2.35419
    -2.32762
    -2.88027
    -3.10878
    -2.81651
    -1.61023
    -0.07449
     0.17527
     0.13276
    -0.18608
    -0.24985
     0.43566
     0.13276
     0.57914
     0.19653
    -0.69622
    -0.88221
    -0.80782
    -1.34984
    -0.30830
     0.92455
    -0.09043
    -0.75468
    -1.16385
    -0.87158
    -0.73873
    -0.76530
    -0.56869
    -0.62183
    -0.79187
    -0.79187
    -0.96724
    -1.44550
    -1.56772
    -1.56772
    -1.53583
    -1.66868
    -1.82810
    -1.98752
    -2.09380
    -1.83873
    -2.37013
    -2.04598
    -1.00443
     0.62165
     0.66947
     0.48348
     1.14773
     0.32938
    -0.00009
     0.71730
     1.41343
     2.06174
     2.39652
     2.61971
     2.51343
     2.37527
     1.96077
     1.71102
     1.37623
     0.88735
     0.37189
     0.13276
     0.03711
    -0.39333
    -0.83439
    -1.10540
    -1.42424
    -1.23825
    -1.40298
    -1.49332
    -1.53583
    -1.62617
    -1.73245
    -1.79091
    -1.85467
    -1.65274
    -1.60492
    -1.49864
    -1.52521
    -1.47738
    -1.16385
    -1.11071
    -0.99912
    -0.83970
    -0.51023
    -0.21796
    -0.17014
    -0.38270
    -0.30299
    -0.26048
    -0.12763
     0.24967
     0.65353
     0.73856
     0.74387
     0.68542
     0.88735
     0.83421
     0.69604
     0.81295
     1.07334
     1.04677
     0.97769
     1.00426
     1.29121
     1.46657
     1.19556
     1.00957
     1.08928
     1.09991
     0.97237
     1.08928
     0.87672
     0.86078
     0.94049
     1.07334
     1.12116
     1.00426
     0.85015
     0.71730
     0.66947
     1.01488
     1.00426
     0.64290
     0.75450
     0.81295
     0.85546
     0.68542
     0.59508
     0.55788
     0.92986
     1.34435
     1.41875
     1.29652
     1.32309
     0.95643
     0.64290
     1.48251
     2.36464
     1.74821
     1.99266
     2.40715
     1.43469
     0.75450
     2.31681
     1.37092
     0.24435
    -1.67931
    -1.11071
    -0.62714
    -0.49429
     0.39846
     1.89169
     1.38155
    -0.86627
    -1.51989
    -1.65274
    -1.37110
    -1.60492
    -0.60588
    -0.18608
     0.71199
     1.39749
     0.56851
    -0.12763
    -0.19139
     0.34532
     0.47817
    -0.52617
    -0.67497
    -0.20734
    -0.43052
    -0.47303
    -0.65902
    -0.60057
    -0.72279
    -1.24356
    -1.61554
    -1.80153
    -2.05660
    -1.78028
    -0.70154
    -0.39864
    -1.09477
    -1.29670
    -0.83970
    -0.04260
     0.07962
    -0.57400
    -0.58994
     0.08493
     0.69604
     1.09991
     1.29121
     1.14773
     0.78107
     0.72261
     0.75981
     0.62165
     0.22310
    -0.10106
    -0.29236
    -0.23391
    -0.17545
    -0.45178
    -0.47303
    -0.60588
    -0.93004
    -1.22231
    -1.04695
    -0.80782
    -0.96192
    -1.07883
    -0.88221
    -0.63245
    -0.49960
    -0.75999
    -1.11071
    -1.15854
    -0.80782
    -0.29236
    -0.31893
    -0.12763
    -0.03197
     0.05836
    -0.02135
     0.28687
     0.28687
     0.17527
    -0.10106
     0.06368
     0.12745
     0.31344
     0.12213
    -0.11168
    -0.15951
    -0.19671
     0.39315
     5.38830
     8.10375
     2.22647
    -2.44984
    -1.95033
     0.14870
     1.38686
     1.97672
     2.07768
     1.49314
     0.79170
    -0.11700
    -0.80250
    -1.32859
    -1.73245
    -2.00346
    -1.95564
    -2.18945
    -2.42327
    -2.03535
    -1.81748
    -1.70057
    -1.70588
    -1.62617
    -1.39767
    -0.64308
    -0.04260
    -0.03729
    -0.33487
    -0.57400
    -0.25516
    -0.07980
     0.04242
     0.23904
     0.15933
     0.24435
     0.29218
     0.43566
     0.68010
     0.93517
     1.05740
     0.86078
     0.52600
     0.50474
     1.12648
     1.76947
     2.55594
     2.69942
     1.75884
     1.18493
     0.72261
     0.81295
     1.00426
     0.61102
     0.38783
    -0.13825
    -0.10106
     0.48348
     0.10619
    -1.30733
    -2.04066
    -1.45612
    -2.75805
    -2.52424
    -2.44453
    -2.01941
    -1.98221
    -2.00878
    -1.79622
    -1.62617
    -1.81216
    -2.06192
    -2.91216
    -3.42762
    -1.14260
     1.22213
     0.20184
    -0.58994
    -1.30202
    -1.19042
    -0.07449
     0.51537
     0.77575
     1.17430
     0.87672
     0.60039
     0.75450
     0.03711
    -0.55806
    -0.99381
    -1.12666
    -1.16917
    -0.53149
     0.83952
     2.48155
     0.65353
    -1.03632
    -1.12666
    -0.76530
    -0.19139
    -0.06917
     0.92986
     1.60474
     1.85981
     1.96609
     1.96077
     1.96077
     1.80667
     1.41875
     1.22744
     0.93517
     0.56319
     0.57382
     0.35595
     0.34532
     0.27092
     0.11150
     0.13807
    -0.00009
    -0.15951
    -0.20202
    -0.39333
    -0.61120
    -0.51555
    -0.78656
    -1.07352
    -0.88221
    -0.73873
    -0.82376
    -0.74405
    -0.85033
    -1.16917
    -1.29139
    -1.31265
    -1.48269
    -1.19042
    -0.96724
    -1.05757
    -1.06289
    -1.08414
    -1.17980
    -1.37110
    -1.50395
    -1.48269
    -0.99381
    -0.44646
    -0.47303
    -0.91410
    -0.90347
    -0.74936
    -0.88753
    -0.82376
    -0.57931
    -0.30299
    -0.00009
    -0.01072
    -0.15951
    -0.17014
    -0.68559
    -0.73342
    -0.89815
    -0.71216
    -0.40927
     0.10619
     0.24435
     0.19653
    -0.26048
    -0.73342
    -0.89284
    -0.89284
    -0.66434
    -0.26579
    -0.03729
     0.09556
     0.48348
     0.66416
     0.77575
     0.91392
     0.87141
     0.83421
     1.19024
     1.00957
     0.93517
     1.24870
     1.04677
     1.48783
     1.94483
     1.84918
     1.32841
     1.67382
     1.67913
     1.52503
     2.67816
     3.56560
     3.68251
     3.76222
     1.77478
    -0.84501
    -2.68366
    -4.20346
    -3.46481
    -3.14066
    -2.61989
    -1.90250
    -2.66771
    -5.66481
    -7.40248
    -8.13050
    -7.83823
    -7.75852
    -7.40780
    -6.29717
    -5.21312
    -4.21940
    -3.60829
    -3.39042
    -2.97593
    -2.01409
    -1.21699
    -0.74936
    -0.38801
     0.02648
     0.32406
     0.34532
     0.11682
     0.20716
     0.07962
     0.22310
     0.53662
     0.92455
     0.91392
     0.89798
     1.09991
     1.03614
     1.28590
     1.28590
     1.32841
     1.81730
     1.96077
     1.89701
     2.40715
     2.29556
     1.98203
     2.01923
     2.06705
     2.14676
     2.21053
     2.02986
     1.74821
     1.59942
     1.37623
     1.37623
     1.34966
     1.11054
     1.16899
     1.08928
     0.74387
     0.19121
     0.10619
    -0.26579
    -0.30830
    -0.19671
    -0.40395
    -0.73342
    -1.07352
    -0.98318
    -0.73873
    -0.96192
    -1.22231
    -1.10009
    -0.83970
    -0.81844
    -0.93004
    -0.79719
    -0.54743
    -0.29236
     0.20184
     0.78107
     0.81827
     0.41972
     0.21247
     0.33469
     0.48348
     0.76513
     0.70136
     0.77575
     0.57914
     0.34532
     0.04774
     0.08493
    -0.02135
    -0.07980
    -0.11700
    -0.12763
    -0.05854
     0.08493
     0.12745
    -0.12763
    -0.29236
    -0.31362
    -0.14888
    -0.05323
     0.12745
     0.11150
     0.02117
     0.02117
     0.08493
    -0.03729
     0.07431
     0.09025
    -0.10106
    -0.05854
     0.02117
     0.16996
     0.21247
    -0.06386
     0.02648
     0.18590
     0.46223
     0.51005
     0.58976
     0.16996
     0.10088
     0.38252
     0.02117
     0.22841
     0.80764
     1.26464
     1.14242
     1.34435
     1.71102
     2.07237
     1.19024
     1.42937
     1.54097
     0.10619
    -0.87158
    -0.76530
    -0.76530
    -0.82376
    -1.23294
    -1.20105
    -0.66434
    -1.18511
    -1.78559
    -2.39139
    -2.22134
    -1.97689
    -2.00346
    -1.50926
    -1.49332
    -1.37641
    -1.06289
    -0.27110
     0.32406
     0.16464
     0.00522
    -0.02666
     0.05836
    -0.01603
    -0.02135
    -0.24453
    -0.36144
    -0.32424
    -0.11700
     0.07962
     0.31875
     0.51005
     0.50474
     0.44629
     0.31875
     0.19653
     0.38783
     0.35063
     0.58445
     0.66416
     0.60571
     0.37189
     0.28155
    -0.02666
    -0.35081
    -0.30830
    -0.17545
     0.05836
     0.03179
    -0.04260
    -0.12763
    -0.20202
    -0.33487
    -0.20734
    -0.05323
    -0.04792
    -0.02135
     0.03711
    -0.03729
    -0.05854
    -0.11168
    -0.02135
     0.04242
     0.19653
    -0.08511
     0.10088
    -0.03197
    -0.02135
     0.36658
     0.29218
     0.05305
     0.22310
     0.14339
     0.09556
     0.14339
     0.04774
    -0.10106
    -0.08511
    -0.02666
     0.18590
     0.23904
     0.37189
     0.49411
     0.51537
     0.28155
     0.10619
    -0.25516
    -0.12763
     0.08493
     0.34001
     0.29218
     0.13807
    -0.00009
    -0.41989
    -0.39333
    -0.14888
    -0.09574
    -0.26579
    -0.38801
    -0.36676
    -0.38801
    -0.55274
    -1.05757
    -0.65902
    -0.37207
    -0.13825
    -0.14888
    -0.10637
    -0.10637
    -0.36144
    -0.38270
    -0.57931
    -0.85033
    -0.74405
    -0.97786
    -0.77062
    -0.63777
    -0.70154
    -0.77593
    -0.57931
     0.11150
     0.22310
    -0.32956
     0.28155
     2.25304
     3.56029
     3.22550
     2.82695
     1.90232
     1.72164
     1.31778
     0.59508
     0.56851
     0.79170
     0.69073
     0.41440
     0.05836
    -1.08946
    -1.78559
    -2.46578
    -3.56578
    -3.35322
    -3.47544
    -3.37448
    -3.36916
    -2.88027
    -2.82713
    -1.95033
    -1.36579
    -1.08414
    -0.69091
     0.13807
    -0.47303
    -0.20202
     1.06802
     1.89169
     1.70039
     0.27624
    -0.04260
     0.47286
     0.62165
     0.90860
     1.26995
     1.37623
     1.32841
     0.73324
     0.37720
    -0.07980
     0.10088
     0.54725
     0.36126
     0.31344
     0.31875
     0.38252
     0.23904
     0.38783
     0.15933
     0.07431
     0.14870
     0.36126
     0.69604
     0.52600
     0.30812
    -0.14357
    -0.14888
     0.02117
    -0.17014
    -0.21265
    -0.13825
    -0.02135
    -0.06386
    -0.05323
     0.06368
     0.06899
     0.26030
    -0.05323
    -0.21265
    -0.06386
     0.13807
     0.06368
     0.07431
     0.09556
     0.05836
    -0.08511
    -0.05854
    -0.04792
    -0.13294
    -0.26579
    -0.23391
    -0.12763
    -0.19671
    -0.28173
    -0.22328
    -0.43584
    -0.30299
    -0.40395
    -0.36144
    -0.08511
    -0.30299
    -0.49429
    -0.40927
     0.01585
    -0.09043
    -0.58994
    -0.80782
    -0.70685
    -0.74405
    -1.17448
    -0.79719
    -0.20734
    -0.21265
    -0.63777
    -1.32327
    -1.28608
    -1.23825
    -1.28608
    -1.61023
    -1.49864
    -0.31362
     0.19653
     0.56319
     1.65788
     2.44966
     1.41343
    -0.13294
     0.22841
     1.87575
     2.99169
     4.53806
     4.34676
     3.59217
     2.68348
     1.73227
     1.76416
     1.77478
     1.33904
     0.91392
     0.36126
    -0.53149
    -0.98318
    -0.66434
    -1.17980
    -1.59429
    -2.06192
    -2.33293
    -2.98124
    -3.03438
    -2.47641
    -2.54549
    -2.20008
    -1.91844
    -1.28076
    -0.23391
     0.45160
     0.80764
     0.87141
     0.78107
     0.88203
     1.32841
     2.03517
     2.95449
     3.60280
     4.04917
     3.25739
     2.36995
     2.58783
     2.96512
     2.61440
     2.35401
     1.63662
     1.25933
     0.98831
     0.82358
     0.55257
     0.53662
    -0.10637
    -0.58994
    -0.89815
    -1.03100
    -1.23294
    -1.51458
    -1.08414
    -0.20734
     0.10619
    -0.02135
    -0.05854
    -0.45709
    -0.33487
    -0.35081
    -0.15951
    -0.11168
    -0.24985
     0.06368
     0.21247
     0.47286
     0.51537
     0.10619
    -0.05854
     0.17527
    -0.19671
    -0.10106
    -0.16482
    -0.27642
    -0.35081
    -0.23922
    -0.14357
    -0.17545
    -0.19671
    -0.34019
    -0.35081
    -0.48366
    -0.38801
    -0.36676
    -0.63777
    -0.78125
    -1.02038
    -1.20105
    -1.07352
    -1.25419
    -1.37110
    -1.49864
    -1.45612
    -1.44550
    -1.45612
    -1.25951
    -1.30202
    -1.65274
    -1.42424
    -1.09477
    -0.89815
    -0.86096
    -0.68028
    -0.47835
    -0.35081
    -0.07449
    -0.05854
     0.09556
     0.27092
     0.51005
     0.50474
     0.33469
     0.33469
     0.02648
     0.13276
     0.24435
     0.01585
    -0.08511
     0.15933
     0.19121
     0.57382
     0.42503
     0.04774
     0.19653
     0.78638
     1.38686
     1.45594
     0.72261
    -0.73342
    -0.15420
     1.98203
     3.16174
     2.72067
     1.47189
    -0.74936
    -1.29139
    -1.58897
    -1.53583
    -1.92907
    -1.82810
    -1.79622
    -2.52955
    -3.08221
    -3.66674
    -3.25757
    -2.81119
    -3.24163
    -3.45950
    -3.32665
    -2.89090
    -2.04598
    -1.19574
    -0.03729
     0.37189
     0.85015
     1.29121
     1.69507
     1.88638
     2.10957
     2.24242
     2.58251
     2.60377
     2.56657
     2.24773
     2.49217
     2.36995
     2.32744
     2.10425
     2.19459
     1.74290
     1.19024
     0.92986
     0.80764
     0.57914
     0.31344
     0.11682
     0.12213
     0.19121
    -0.12231
    -0.27110
    -0.39333
    -0.68028
    -0.82376
    -1.14260
    -1.37110
    -1.17980
    -0.88753
    -1.15323
    -0.93535
    -1.01506
    -1.22762
    -0.74405
    -0.17014
     0.13807
    -0.32956
    -0.79719
    -0.66965
    -0.05323
     0.01054
    -0.38801
    -0.31362
    -0.03729
     0.20716
    -0.03197
    -0.22859
    -0.23391
     0.06899
     0.02117
    -0.30830
    -0.21796
    -0.43052
    -0.46772
    -0.43584
    -0.24985
    -0.02135
    -0.21796
    -0.26048
     0.06899
     0.05836
    -0.46772
    -0.51555
    -0.32956
    -0.26579
    -0.38270
    -0.60588
    -0.32424
    -0.22859
    -0.67497
    -0.75999
    -0.98849
    -0.92472
    -0.37207
    -0.01603
    -0.05323
    -0.74405
    -0.70685
    -0.81844
    -0.54743
    -0.30299
    -1.12134
    -1.16917
    -0.75999
    -1.08946
    -1.37641
    -1.40298
    -1.44550
    -1.45612
    -1.25419
    -1.46675
    -1.40298
    -1.40830
    -1.04695
    -0.22328
    -0.73342
    -0.68559
    -0.02666
     0.37189
     0.97769
     1.14773
     1.30715
     1.37623
     0.89266
     1.11054
     0.01054
    -1.66868
    -2.20540
    -2.64646
    -1.44018
    -0.51555
    -1.45612
    -2.31168
    -2.73148
    -1.45081
    -0.87690
    -1.37641
    -1.56772
    -1.40830
    -0.95129
     0.23904
     1.15305
     1.88638
     2.32213
     2.71005
     2.64097
     2.44966
     2.05111
     2.10957
     1.92889
     1.66850
     1.51440
     1.36029
     1.09991
     0.78107
     0.55788
     0.72793
     0.69604
     0.24435
    -0.03729
     0.26030
     0.63759
     1.03614
     0.99894
     0.83421
     0.55788
     0.13807
     0.24967
     0.38252
     0.57914
     0.52068
    -0.14357
    -0.15951
    -0.79187
    -1.15323
    -0.96192
    -0.83439
    -0.88753
    -0.90347
    -1.38173
    -1.78559
    -2.08317
    -1.79622
    -1.32327
    -1.18511
    -1.07352
    -0.75999
    -0.81313
    -0.90347
    -0.66434
    -0.35613
    -0.00009
     0.21247
     0.09025
     0.10088
    -0.10637
     0.07962
    -0.02135
    -0.06917
    -0.31893
    -0.29767
     0.29749
     0.43034
    -0.14357
     0.30812
     0.45160
    -0.17545
    -0.54212
    -0.54212
    -0.18608
    -0.00009
    -0.01603
    -0.03197
     0.03179
    -0.21796
    -0.43584
    -0.80250
    -0.95661
    -0.99912
    -1.14791
    -1.11603
    -1.05226
    -1.36579
    -1.58897
    -1.47738
    -1.50395
    -1.62086
    -1.78559
    -1.88124
    -1.31265
    -0.64840
    -0.04792
     0.22841
     1.61536
     1.37623
     0.25498
    -0.16482
     0.31344
     0.38783
     0.83952
     1.97140
     1.74821
     1.73759
     1.40812
     1.30715
     0.19121
    -0.87690
    -0.82907
    -0.63245
    -0.12231
    -0.45178
    -1.10540
    -1.42424
    -2.16820
    -1.69525
     0.69604
     1.50908
     1.15836
    -0.23391
    -0.51555
    -0.13294
     0.05305
     1.14773
     1.23807
     2.12019
     2.19990
     0.37720
    -0.70685
    -0.96724
     0.51005
     0.80764
    -0.17014
    -0.44646
    -0.91410
    -1.48801
    -1.31796
    -1.15854
    -1.27545
    -1.07352
    -0.79719
    -0.72279
    -0.80250
    -1.06820
    -1.10540
    -0.66965
     0.19653
     0.68010
     0.90329
     0.60039
     0.45160
     0.41440
     0.04242
     0.08493
     0.27624
     0.87672
     1.10522
     0.65353
    -0.07449
     0.01054
    -0.10637
    -0.18077
    -0.38270
    -0.14357
    -0.64308
    -0.87690
    -0.90347
    -0.97786
    -0.95129
    -0.98318
    -1.62617
    -1.96095
    -2.03535
    -1.49864
     0.56319
     0.28155
    -0.49429
    -0.86627
    -1.46675
    -1.07883
    -0.21265
    -0.21265
    -0.21265
     0.01585
    -0.29236
    -0.14888
     0.24435
     0.81295
     0.64290
     0.30812
    -0.34550
    -0.41989
    -0.29767
    -0.05854
     0.03179
     0.04242
    -0.01072
    -0.21265
    -0.35613
    -0.22328
    -0.24453
    -0.29767
    -0.51023
    -0.39864
    -0.52617
    -0.58463
    -0.75999
    -0.86627
    -0.88221
    -0.96724
    -0.97786
    -1.09477
    -0.61651
    -0.10637
     0.38252
     0.14339
    -0.15420
    -0.15420
     0.05836
     0.66416
     1.48783
     2.69942
     2.80038
     2.19459
     2.81101
     2.65159
     2.50812
     1.90763
     1.11585
     0.75981
     1.37092
     1.61536
     2.15208
     1.31247
     0.03179
    -0.83439
    -1.64211
    -1.63149
    -0.27110
     1.45063
     0.22841
    -2.12037
    -2.10443
    -0.90878
    -0.83439
    -0.44115
    -0.74405
     0.44097
     0.54194
     0.40377
    -0.47303
    -0.76530
    -0.61120
    -0.63245
    -0.47835
    -0.12763
    -0.14888
    -0.41989
    -0.38270
    -0.50492
    -0.73873
    -0.34019
    -0.37207
    -0.25516
    -0.06386
    -0.06386
    -0.14357
    -0.17014
    -0.18077
    -0.09574
     0.07962
     0.18590
     0.52068
     0.60039
     0.57382
     0.55257
     0.51005
     0.73856
     0.89798
     0.85546
     0.97237
     0.89266
     0.60571
     0.16464
     0.06899
    -0.20734
    -0.03729
    -0.03197
    -0.72279
    -1.40830
    -1.36047
    -1.21168
    -1.67400
    -2.09380
    -1.80685
    -1.87593
    -1.82810
    -1.97158
    -1.95564
    -1.90781
    -1.81216
    -1.70057
    -1.44018
    -1.20637
    -1.12666
    -0.85564
    -0.65902
    -0.56337
    -0.51555
    -0.36676
    -0.22859
    -0.17014
    -0.31362
    -0.26048
    -0.09574
    -0.12231
    -0.15420
    -0.09043
     0.04242
     0.02648
     0.06899
     0.11150
     0.29749
     0.22310
     0.14870
     0.15402
     0.37720
     0.57914
     0.75981
     1.06802
     1.27527
     1.48783
     1.05740
     0.14339
    -0.19671
     0.26030
     0.49943
     0.74918
     0.74387
     0.77044
     0.56851
    -0.02666
    -0.21265
    -0.44115
    -0.48366
    -0.36676
    -0.13825
     0.14870
    -0.25516
    -0.29767
    -0.46772
     0.22841
     0.44629
     0.55788
     0.53131
     0.42503
    -0.24453
    -0.89284
    -0.66434
    -0.00540
     0.40909
     0.79701
     0.55257
    -0.02666
     0.03711
     0.24435
     0.38252
     0.58445
     0.25498
    -0.00009
     0.02117
     0.37720
     0.65353
     0.91923
     0.77044
     0.77575
     0.54194
     0.44629
     0.21247
     0.24967
     0.29218
     0.07431
    -0.17014
    -0.31362
    -0.04260
     0.30281
     0.82358
     0.77575
     0.40909
     0.23373
     0.23373
     0.07962
    -0.20202
     0.02648
     0.34001
     0.70667
     0.63759
     0.58445
     0.37720
     0.31875
     0.31344
     0.29218
     0.43034
     0.70667
     0.74387
     1.13179
     1.00957
     0.71199
     0.69073
     0.33469
     0.35595
     0.01585
    -0.68028
    -0.83439
    -0.30830
    -0.95129
    -1.50395
    -2.31168
    -2.33293
    -1.93970
    -1.75371
    -2.01941
    -2.31699
    -2.38076
    -2.22134
    -2.00346
    -1.76434
    -1.24888
    -0.93535
    -0.71748
    -0.41458
    -0.13825
     0.04242
     0.15933
     0.31875
     0.30281
     0.33469
     0.46754
     0.30812
     0.27092
     0.48880
     0.41972
     0.44629
     0.62165
     0.38783
     0.24435
     0.32938
     0.30812
     0.36658
     0.53662
     0.79701
     0.87672
     1.08928
     1.15836
     1.20087
     1.03614
     0.55257
     0.12213
     0.26561
     0.50474
     0.55257
     0.59508
     0.43034
     0.21247
    -0.04792
    -0.36676
    -0.62183
    -0.65371
    -0.79187
    -0.95661
    -0.60057
    -0.35613
    -0.03729
     0.26561
     0.66947
     0.87672
     1.43469
     1.21681
     0.83952
     0.82358
     1.03614
     1.44000
     1.77478
     1.11054
     0.92986
     0.91392
     0.63228
     0.66947
     0.30281
    -0.10106
    -0.28705
    -0.48898
    -0.48366
    -0.36676
    -0.46241
    -0.38270
    -0.27110
    -0.26048
    -0.12763
     0.03711
     0.27624
     0.45691
     0.62696
     0.48880
     0.68010
     0.88203
     0.91392
     1.13179
     1.05740
     1.06802
     0.88735
     0.92455
     0.81295
     0.74918
     0.82358
     0.70667
     0.75450
     0.76513
     0.72793
     0.57382
     0.52600
     0.28687
     0.22841
     0.23373
     0.22310
     0.22310
     0.24435
     0.07962
     0.22841
     0.18590
     0.22310
     0.02648
    -0.09043
     0.04242
     0.16996
     0.17527
    -0.18608
     0.09025
     0.35595
     0.31344
    -0.14357
    -0.51023
    -0.70685
    -1.06820
    -0.83970
    -0.75468
    -0.85033
    -0.92472
    -1.17980
    -1.37641
    -1.24888
    -1.27013
    -1.00975
    -0.91410
    -0.74936
    -0.86627
    -0.62714
    -0.36676
    -0.22859
    -0.06386
     0.11682
     0.26030
     0.36658
     0.69604
     0.73324
     0.72261
     0.75450
     0.73856
     0.82889
     0.80232
     1.02551
     0.91923
     0.97769
     0.68010
     0.73856
     0.69073
     0.66416
     0.70136
     0.84484
     0.65353
     0.52068
     0.02117
    -0.32956
    -0.75468
    -0.44646
    -0.31893
    -0.16482
    -0.41458
    -0.62183
    -0.66965
    -0.45709
    -0.20202
    -0.00540
     0.23373
     0.31344
     0.91392
     1.17430
     1.11054
     1.41343
     1.71633
     1.85449
     1.98203
     2.16271
     2.12019
     1.92889
     1.95015
     1.75353
     1.54097
     1.25401
     1.12648
     0.79170
     0.60571
     0.55257
     0.44629
    -0.01072
    -0.17545
    -0.34019
    -0.35613
    -0.49429
    -0.55274
    -0.86627
    -0.80250
    -0.83970
    -0.79187
    -0.83970
    -0.93004
    -0.85033
    -0.62183
    -0.50492
    -0.30299
    -0.24985
    -0.17545
    -0.01072
    -0.00540
     0.03179
     0.26561
     0.39315
     0.27092
     0.30812
     0.30281
     0.60039
     0.59508
     0.57382
     0.31875
     0.10088
     0.11682
     0.29749
     0.03179
     0.13276
     0.04242
    -0.03197
     0.21247
     0.22310
    -0.16482
    -0.13294
    -0.12763
    -0.05854
     0.00522
    -0.10106
     0.03179
     0.20716
     0.33469
     0.26561
     0.07962
     0.09556
     0.06368
     0.19121
     0.35595
     0.33469
     0.01054
    -0.37207
    -0.15420
    -0.36676
    -0.33487
    -0.76530
    -0.62183
    -0.38270
    -0.75468
    -0.40927
    -0.53149
    -0.72811
    -0.86096
    -0.96192
    -1.05226
    -0.76530
    -0.75999
    -0.63777
    -0.45709
    -0.32424
    -0.03729
    -0.04260
    -0.13825
     0.12745
     0.15933
     0.29218
     0.40909
     0.23904
     0.24967
     0.38783
     0.51537
     1.05740
     1.01488
     0.73856
     0.79701
     0.90329
     0.98300
     1.12116
     1.09459
     0.99894
     0.88203
     1.06271
     1.07865
     0.90329
     0.77575
     0.76513
     0.70136
     0.61102
     0.68010
     0.53662
     0.37720
     0.53662
     0.69604
     0.86078
     0.73856
     0.95112
     0.74387
     0.55788
     0.32938
     0.55788
     0.52068
     0.43034
     0.61102
     0.60039
     0.64822
     0.54725
     0.25498
     0.02648
    -0.12763
    -0.19671
    -0.41989
    -0.49960
    -0.59526
    -0.57931
    -0.36144
    -0.51023
    -0.76530
    -0.93004
    -1.04163
    -1.27013
    -1.24356
    -0.96192
    -0.86627
    -0.77593
    -0.54212
    -0.55806
    -0.60057
    -0.57931
    -0.45709
    -0.57931
    -0.46772
    -0.40395
    -0.22328
    -0.13825
    -0.04260
    -0.02135
     0.02648
    -0.00540
    -0.19139
    -0.27110
    -0.27642
    -0.17545
    -0.24985
    -0.29767
    -0.41458
    -0.45178
    -0.39333
    -0.40395
    -0.60057
    -0.60588
    -0.62714
    -0.61651
    -0.44646
    -0.36676
    -0.57931
    -0.46241
    -0.45709
    -0.52086
    -0.60588
    -0.57400
    -0.59526
    -0.45178
    -0.17545
     0.04774
     0.18059
     0.22310
    -0.06917
    -0.43584
    -0.83439
    -0.63777
    -0.43584
    -0.52086
    -0.46241
    -0.66434
    -0.69091
    -0.55274
    -0.71216
    -0.36144
    -0.56869
    -0.79719
    -0.73873
    -0.50492
    -0.48366
    -0.28173
    -0.10637
     0.06899
     0.30281
     0.43566
     0.51537
     0.61102
     0.84484
     0.60571
     0.47286
     0.33469
     0.44629
     0.29218
     0.26030
     0.12745
    -0.14357
    -0.07449
    -0.18608
     0.05305
     0.28155
     0.30812
     0.05836
    -0.02135
    -0.17545
    -0.13825
    -0.22859
     0.00522
     0.10088
     0.16996
     0.24967
     0.14870
     0.15402
     0.32406
     0.27092
     0.18590
     0.42503
     0.30812
     0.24435
     0.23373
     0.26030
     0.31344
     0.31344
     0.41972
     0.48348
     0.47817
     0.42503
     0.49943
     0.60039
     0.44097
     0.37189
     0.26561
     0.49411
     0.41972
     0.35595
     0.43034
     0.31344
     0.44097
     0.31875
     0.11150
     0.20716
     0.19653
     0.23904
     0.36658
     0.35063
     0.30281
     0.35063
     0.04774
     0.21778
     0.11150
    -0.03197
     0.05836
     0.05836
    -0.17545
    -0.14357
     0.04774
    -0.01072
    -0.05323
    -0.09043
     0.09556
     0.23904
     0.20184
     0.39846
     0.28155
     0.46754
     0.63228
     0.62165
     0.60571
     0.46754
     0.50474
     0.36658
     0.61633
     0.65353
     0.51005
     0.43034
     0.27092
     0.04242
     0.06368
    -0.12231
    -0.10637
    -0.32424
    -0.30299
    -0.41989
    -0.29767
    -0.27110
    -0.35081
    -0.25516
    -0.43052
    -0.32424
    -0.35613
    -0.29767
    -0.27110
    -0.34550
    -0.37738
    -0.13825
    -0.06386
    -0.06917
    -0.14888
    -0.31362
    -0.62714
    -0.82376
    -0.77062
    -0.70685
    -0.70154
    -0.58994
    -0.48366
    -0.38801
    -0.40927
    -0.54743
    -0.72279
    -0.74936
    -0.66434
    -0.65371
    -0.46241
    -0.32956
    -0.20734
    -0.18077
     0.07962
    -0.00009
    -0.09043
    -0.06386
    -0.21265
    -0.11168
    -0.20734
    -0.14357
     0.11150
     0.10619
     0.15402
     0.09556
     0.34532
     0.64822
     0.66947
     0.82889
     0.81295
     0.94580
     0.79701
     0.79701
     0.95112
     1.09991
     1.15836
     1.03614
     1.00426
     0.99363
     0.83952
     0.46754
     0.33469
     0.45691
     0.18590
     0.04774
     0.08493
     0.02117
    -0.03729
    -0.15420
    -0.32424
    -0.15951
    -0.21796
    -0.14888
    -0.31893
    -0.24985
    -0.21265
     0.06368
     0.14870
     0.18059
     0.16464
     0.10619
     0.17527
     0.10619
     0.10088
     0.04774
     0.14870
     0.12745
     0.11682
     0.20716
     0.12213
     0.03179
    -0.02135
    -0.02666
     0.05305
     0.15933
     0.07431
    -0.00009
     0.01054
    -0.01603
    -0.06386
     0.09025
     0.07431
     0.03711
     0.12745
     0.12213
     0.18590
     0.10619
     0.09025
    -0.01603
     0.07962
    -0.00009
     0.09556
    -0.01072
    -0.03729
     0.00522
     0.07431
     0.11682
     0.08493
    -0.02135
     0.05836
     0.16996
     0.21778
     0.21247
     0.07431
     0.19121
     0.14339
     0.19653
     0.33469
     0.24435
     0.08493
     0.22841
     0.16996
     0.24967
    -0.03729
    -0.05854
     0.06899
     0.11150
    -0.10106
    -0.15951
    -0.19139
    -0.19139
    -0.14888
    -0.27642
    -0.07980
    -0.19671
    -0.28173
    -0.22328
    -0.20202
    -0.25516
    -0.30830
    -0.21265
    -0.23922
    -0.01603
    -0.06917
    -0.22859
    -0.20202
    -0.15951
    -0.15420
    -0.09043
     0.02117
     0.18590
     0.15933
     0.32406
     0.62165
     0.49943
     0.47286
     0.81295
     0.74918
     0.75981
     0.87141
     0.99894
     0.96174
     1.04145
     0.97237
     0.97237
     1.05208
     1.04677
     0.87141
     0.68542
     0.66947
     0.68010
     0.53662
     0.48348
     0.37720
     0.34532
     0.19121
     0.10619
     0.05836
    -0.07980
    -0.13294
    -0.23391
    -0.19671
    -0.18077
    -0.45709
    -0.58463
    -0.44115
    -0.60588
    -0.60057
    -0.52617
    -0.52086
    -0.44115
    -0.49960
    -0.39333
    -0.30299
    -0.47835
    -0.31893
    -0.11700
    -0.05323
    -0.14888
     0.07962
     0.01054
     0.13276
     0.22310
     0.23373
     0.07431
     0.07431
     0.07431
     0.07962
     0.27092
     0.13276
    -0.10637
    -0.09574
    -0.06386
     0.12213
    -0.02666
    -0.09043
    -0.19671
    -0.18608
    -0.18077
    -0.07449
    -0.12231
    -0.18077
    -0.21265
    -0.36144
     0.00522
     0.09556
    -0.11700
    -0.19671
    -0.22328
    -0.16482
    -0.19671
     0.04242
     0.05305
    -0.09043
    -0.01603
     0.18059
     0.27624
     0.17527
    -0.20734
    -0.19139
    -0.21265
    -0.13294
    -0.03197
     0.10088
    -0.01072
    -0.18077
    -0.28173
    -0.15420
    -0.06917
    -0.28173
    -0.49429
    -0.36676
    -0.16482
    -0.27642
    -0.27642
    -0.18077
    -0.19139
    -0.10637
     0.17527
     0.21247
     0.41972
     0.41972
     0.59508
     0.86609
     1.12648
     1.20619
     1.16368
     1.38155
     1.49314
     1.45063
     1.39749
     1.36561
     1.54097
     1.75353
     1.71102
     1.47720
     1.49314
     1.41343
     1.24338
     1.06271
     1.03083
     0.98831
     0.96174
     1.06271
     0.99363
     1.09991
     1.02551
     1.15305
     1.04145
     0.99894
     0.86609
     0.28687
    -0.00009
    -0.34019
    -0.43584
    -0.38270
    -0.24985
    -0.26579
    -0.38270
    -0.57931
    -0.69622
    -0.87158
    -0.89284
    -0.91941
    -1.09477
    -0.75999
    -0.65902
    -0.51555
    -0.51023
    -0.34550
    -0.37207
    -0.25516
    -0.16482
    -0.17014
    -0.17545
    -0.35613
    -0.43052
    -0.22328
    -0.21265
    -0.30299
    -0.38270
    -0.46772
    -0.44115
    -0.31362
    -0.29767
    -0.21265
    -0.44646
    -0.59526
    -0.44115
    -0.19139
    -0.26579
    -0.38801
    -0.57931
    -0.49429
    -0.46772
    -0.32956
    -0.51555
    -0.41989
    -0.46772
    -0.48366
    -0.30830
    -0.29767
    -0.21796
    -0.48898
    -0.40927
    -0.28705
    -0.35613
    -0.37738
    -0.44646
    -0.45709
    -0.46772
    -0.45709
    -0.39864
    -0.27642
    -0.27642
    -0.42521
    -0.51555
    -0.45178
    -0.45709
    -0.50492
    -0.38801
    -0.29767
    -0.36676
    -0.42521
    -0.34019
    -0.31893
    -0.34550
    -0.47835
    -0.46772
    -0.65371
    -0.61651
    -0.63777
    -0.56869
    -0.40927
    -0.52617
    -0.55274
    -0.57931
    -0.58994
    -0.43584
    -0.46241
    -0.45178
    -0.13825
    -0.01603
    -0.13825
    -0.18608
    -0.03197
     0.30812
     0.50474
     0.77044
     0.69073
     0.60039
     0.54194
     0.51537
     0.65885
     0.74387
     0.72793
     0.64822
     0.57914
     0.66947
     0.86609
     0.82358
     0.63228
     0.43034
     0.42503
     0.45691
     0.49943
     0.54194
     0.58445
     0.52068
     0.51005
     0.74387
     0.82358
     0.66416
     0.56319
     0.51005
     0.45160
     0.52068
     0.48348
     0.60039
     0.39846
     0.23904
     0.11150
     0.05305
     0.31344
     0.22310
     0.02648
    -0.00540
     0.04242
    -0.06386
    -0.13294
     0.04774
     0.07431
     0.13807
     0.19121
     0.18059
     0.32406
     0.17527
     0.23904
     0.38783
     0.29749
     0.13276
     0.11682
     0.05836
     0.21778
     0.01585
     0.02648
     0.13276
     0.03179
    -0.04792
    -0.10637
    -0.17014
    -0.16482
     0.05836
     0.18590
     0.19653
     0.01585
     0.01585
     0.24967
     0.30812
     0.51005
     0.39846
     0.40909
     0.41972
     0.55257
     0.53662
     0.36126
     0.37720
     0.28687
     0.36658
     0.41440
     0.41440
     0.24435
     0.12745
    -0.06386
    -0.00540
     0.10088
    -0.06386
    -0.12231
    -0.19671
    -0.31893
    -0.37207
    -0.39333
    -0.28173
    -0.29767
    -0.38270
    -0.54743
    -0.36676
    -0.31362
    -0.24453
    -0.14357
    -0.28173
    -0.10106
     0.18059
     0.33469
     0.38783
     0.49943
     0.38252
     0.21247
     0.21778
     0.34532
     0.58445
     0.49943
     0.40377
     0.39846
     0.44629
     0.65353
     0.39846
     0.13276
     0.46754
     0.77044
     0.83952
     0.88735
     0.60039
     0.47286
     0.48880
     0.63759
     1.16368
     1.48783
     1.47720
     1.38155
     1.29652
     1.22213
     1.08928
     1.02551
     1.21150
     1.17430
     1.10522
     1.03614
     1.21150
     1.03614
     0.91392
     0.67479
     0.68010
     0.69604
     0.71730
     0.52600
     0.46223
     0.27092
     0.34001
     0.07431
     0.04774
    -0.04792
    -0.43052
    -0.60057
    -0.43052
    -0.54212
    -0.73342
    -0.79187
    -0.77062
    -0.85033
    -0.69091
    -0.19139
     0.01054
    -0.20734
    -0.39864
    -0.43052
    -0.17545
     0.05305
     0.18590
     0.35595
     0.32406
     0.47286
     0.53662
     0.53131
     0.47817
     0.36126
     0.36658
     0.02117
     0.00522
     0.10088
    -0.02666
    -0.01072
    -0.07449
    -0.09574
    -0.20202
    -0.13294
    -0.12231
    -0.18608
    -0.39864
    -0.31893
    -0.09574
     0.06899
     0.03179
     0.04242
    -0.30299
    -0.14357
    -0.12763
     0.06899
    -0.09574
    -0.27642
    -0.46241
    -0.48366
    -0.32424
    -0.39333
    -0.46772
    -0.62714
    -0.58463
    -0.23922
    -0.17014
    -0.47835
    -0.65902
    -0.79187
    -0.69091
    -0.55806
    -0.39864
    -0.18608
    -0.18608
    -0.31893
    -0.24453
    -0.05323
    -0.01072
    -0.15951
    -0.26048
    -0.01072
     0.19121
     0.32406
     0.24435
     0.05305
     0.22310
     0.11682
     0.23373
     0.38783
     0.60039
     0.37720
     0.23904
     0.10088
     0.18590
     0.10088
     0.03711
     0.09556
    -0.00009
     0.06899
     0.21247
     0.40377
     0.23904
     0.12213
     0.18590
     0.24435
     0.35595
     0.43034
     0.52600
     0.73856
     0.78107
     0.79701
     0.92455
     0.92455
     0.98831
     1.03614
     0.87672
     0.98300
     0.96174
     0.97237
     1.20087
     1.29121
     1.33904
     1.49314
     1.29121
     1.22213
     0.87141
     0.80764
     0.87141
     1.01488
     1.02551
     0.88203
     0.69604
     0.37189
     0.60039
     0.34001
     0.66416
     0.41972
     0.26030
     0.21778
     0.16464
     0.31875
     0.24435
     0.53662
     0.41972
     0.05836
    -0.28173
    -0.23391
    -0.29767
    -0.43584
    -0.74405
    -0.60588
    -0.68028
    -0.81844
    -1.01506
    -1.02038
    -0.98849
    -1.17448
    -0.98318
    -0.69622
    -0.60057
    -0.51555
    -0.48366
    -0.54212
    -0.27110
    -0.06386
     0.11682
     0.11682
     0.11682
     0.22310
     0.18059
     0.26030
     0.12745
    -0.10637
    -0.01603
    -0.06386
    -0.19671
    -0.34019
    -0.55274
    -0.69622
    -0.53680
    -0.51023
    -0.52617
    -0.26048
    -0.11700
    -0.13825
    -0.23922
    -0.30299
    -0.39864
    -0.37738
    -0.33487
    -0.23922
    -0.34550
    -0.43052
    -0.28705
    -0.27110
    -0.18608
    -0.50492
    -0.69091
    -0.70154
    -0.48898
    -0.31362
    -0.10106
     0.03711
    -0.13825
    -0.47303
    -0.61651
    -0.55806
    -0.56869
    -0.32956
    -0.28705
    -0.43052
    -0.46772
    -0.52617
    -0.74936
    -0.75468
    -0.69622
    -0.63777
    -0.57400
    -0.77062
    -0.75468
    -0.92472
    -0.83439
    -0.44646
     0.04242
     0.16996
     0.16464
     0.17527
     0.19653
     0.51537
     0.73856
     0.74387
     0.66947
     0.61102
     0.51537
     0.62696
     0.70667
     0.63228
     0.38783
     0.39315
     0.30281
     0.47286
     0.51005
     0.35063
     0.14339
     0.04774
     0.02117
    -0.05854
    -0.14888
    -0.01072
    -0.14357
    -0.20734
    -0.19139
    -0.06917
    -0.17545
    -0.12763
    -0.11168
     0.07962
     0.06368
    -0.04260
    -0.08511
     0.01585
     0.00522
    -0.10106
    -0.18608
    -0.31362
    -0.37738
    -0.34019
    -0.51555
    -0.46241
    -0.62714
    -0.82376
    -0.94067
    -1.12666
    -1.25419
    -1.22231
    -1.19574
    -1.38173
    -1.26482
    -1.39767
    -1.43487
    -1.34984
    -0.98318
    -0.71216
     0.01585
    -0.02666
    -0.35613
    -0.12763
     0.02117
    -0.08511
     0.24967
     0.30812
     0.45691
     0.56319
     0.48880
    -0.01072
    -0.49429
    -0.66434
    -0.47835
    -0.58994
    -0.66965
    -0.65371
    -1.04695
    -1.27545
    -1.53052
    -1.65274
    -1.28608
    -1.13197
    -1.25419
    -1.39767
    -1.04163
    -0.38270
     0.26030
     0.41440
    -0.12763
    -0.35613
     0.15402
     0.58976
     0.64290
     0.66416
     0.74387
     0.56851
     0.69604
     1.05208
     1.51440
     1.62068
     1.70039
     1.35498
     1.17430
     0.78638
     0.94049
     1.33904
     1.27527
     1.40280
     1.54628
     1.61536
     1.42937
     1.16899
     0.92455
     0.73856
     0.56851
     0.35063
     0.68542
     0.57914
     0.14339
    -0.03197
    -0.18608
    -0.36144
    -0.62714
    -0.69091
    -0.65902
    -0.69622
    -0.58463
    -0.79719
    -0.52617
    -0.53680
    -0.38801
    -0.37207
    -0.14357
     0.11150
     0.14339
     0.31344
     0.46223
     0.55257
     0.82358
     0.96706
     1.21150
     1.49846
     0.99363
     0.82889
     0.53662
     0.35063
     0.23373
     0.30281
     0.36658
     0.00522
    -0.11700
    -0.58994
    -1.00975
    -1.32859
    -1.72714
    -1.19042
    -0.74405
    -0.87690
    -1.21699
    -1.51989
    -1.48801
    -1.39767
    -1.18511
    -0.89284
    -0.87158
    -0.69622
    -0.45178
    -0.40927
    -0.31893
    -0.25516
    -0.39333
    -0.36144
    -0.31893
    -0.17014
    -0.17545
    -0.21265
    -0.15420
    -0.04260
     0.03179
     0.08493
     0.31875
     0.35063
     0.18590
     0.07431
     0.06368
     0.31875
     0.45691
     0.48348
     0.42503
     0.60571
     0.62165
     0.46754
     0.51005
     0.43566
     0.38783
     0.32938
     0.18590
     0.16464
     0.15402
     0.07962
    -0.11700
    -0.19671
    -0.01603
    -0.03197
    -0.15951
    -0.37207
    -0.39864
    -0.37738
    -0.46772
    -0.66965
    -0.73873
    -0.46241
    -0.24453
     0.22310
     0.67479
     0.86609
     0.58445
     0.60039
    -0.02135
    -0.26048
     0.09025
     0.74918
     1.40280
     1.90232
     2.53469
     2.33275
     1.74821
     1.31778
     1.07334
     1.23807
     1.06802
     1.17430
     1.76416
     2.19990
     1.79073
     0.70667
    -0.03197
     0.34532
     0.42503
    -0.03197
     0.07431
     0.43034
     0.31344
    -0.52617
    -1.09477
    -1.51458
    -2.14694
    -1.64211
    -0.70154
     0.13807
    -0.41458
    -0.86627
    -0.98849
    -1.11603
    -0.79719
    -0.56337
    -0.42521
    -0.45178
    -0.27110
    -0.21796
    -0.15951
    -0.03197
     0.21778
     0.04242
    -0.15420
    -0.22328
    -0.37207
    -0.38270
    -0.36676
    -0.42521
    -0.51023
    -0.62183
    -0.70154
    -0.32424
    -0.21796
    -0.07980
    -0.13825
     0.12213
     0.21247
     0.14339
     0.34001
     0.57914
     0.49943
     0.61633
     0.83421
     0.84484
     0.66947
     0.57914
     0.52600
     0.54194
     0.69604
     0.49943
     0.52600
     0.29749
     0.20184
     0.16464
     0.15933
    -0.11168
    -0.52086
    -0.28705
     0.05836
    -0.11700
    -0.07980
    -0.12231
    -0.27642
    -0.68028
    -0.71748
    -0.77593
    -0.52086
    -0.63245
    -0.83439
    -0.87158
    -0.92472
    -0.94598
    -0.93004
    -0.97255
    -0.98849
    -0.95129
    -0.88221
    -0.87690
    -0.75468
    -0.71748
    -0.75999
    -0.63777
    -0.79719
    -0.89284
    -1.25951
    -1.29139
    -0.65371
    -0.42521
    -0.34019
    -0.29236
    -0.09043
     0.32406
     0.87672
     0.40377
     0.48880
     1.56754
     1.77478
     1.49846
     0.65885
     0.86609
     2.01391
     2.91198
     2.84290
     2.38058
     1.82792
     1.55691
     1.47189
     1.36561
     1.29121
     1.08928
     0.85546
     0.68542
     1.02551
     1.17962
     1.04145
     0.09025
    -0.29236
    -0.09574
     0.38252
     0.70667
     0.45691
     0.47817
    -0.30830
    -0.58463
    -0.02135
    -0.37207
    -1.04163
    -0.85033
    -0.29236
     0.14870
     0.38252
    -0.05323
     0.12213
     0.11682
    -0.21796
    -0.27110
     0.02117
    -0.04260
    -0.04792
     0.04242
     0.16996
     0.16996
    -0.04792
    -0.23922
    -0.19671
    -0.35613
    -0.82907
    -1.08946
    -0.97786
    -1.19574
    -0.77062
    -0.44115
    -1.02569
    -0.98849
    -0.87158
    -0.62714
    -0.17014
    -0.20202
     0.04774
     0.44629
     0.79701
     1.03083
     1.07865
     0.80232
     0.81827
     0.69073
     0.62696
     0.85015
     1.24338
     1.29121
     1.25933
     1.05208
     1.01488
     0.61633
     0.46754
     0.73324
     0.46754
     0.34001
     0.15402
     0.10088
    -0.12231
    -0.19139
     0.15933
    -0.05854
    -0.24985
    -0.56337
    -0.69622
    -0.78656
    -1.02569
    -1.01506
    -0.93004
    -1.00975
    -1.18511
    -0.99912
    -0.68028
    -0.45178
    -0.43584
    -0.44646
    -0.28173
     0.01054
     0.08493
     0.31875
     0.42503
     0.43034
     0.57914
     0.66947
     0.88203
     1.06271
     1.06802
     0.45160
     0.55788
     0.66416
     0.63228
     0.49411
     0.18059
    -0.15420
    -0.32956
     0.07431
     0.55257
     0.51005
     0.39315
     0.61633
     0.40377
     0.44629
     0.31875
     0.18590
    -0.03197
    -0.10106
    -0.04792
    -0.09574
     0.01054
     0.05305
     0.02117
    -0.51555
    -0.69091
    -0.36676
    -0.48898
    -0.40927
    -0.80250
    -1.34453
    -1.02569
    -0.77593
    -0.42521
     0.21247
     0.13276
    -0.31362
    -0.41458
    -0.45178
    -0.20202
    -0.05323
     0.13276
     0.07431
     0.23373
     0.75981
     0.35595
     0.37720
     0.62696
     0.44629
     0.04242
     0.12745
     0.38783
     0.46223
     0.21778
     0.32406
     0.43566
     0.44629
     0.24967
    -0.14357
    -0.30299
     0.24967
     0.07431
    -0.62714
    -0.88753
    -0.79719
    -0.44115
    -0.17545
    -0.04260
    -0.36676
    -0.55806
    -0.99912
    -1.00975
    -0.78125
    -0.63245
    -0.63245
    -0.66965
    -0.68028
    -0.66965
    -0.65902
    -0.60057
    -0.46241
    -0.73873
    -0.94067
    -1.10009
    -1.29139
    -1.62617
    -1.36579
    -0.45178
     0.64822
     0.48880
    -0.39333
    -0.05854
     1.30715
     1.40280
     1.40280
     1.26995
     0.94049
     0.36126
     1.08928
     1.87575
     1.16368
     1.50908
     2.58251
     2.12551
     0.77575
     0.25498
    -0.36144
    -0.23391
    -0.38801
    -0.48366
    -0.38801
    -0.38801
    -0.30299
    -0.29236
    -0.51023
    -0.11700
    -0.17014
     0.09556
     0.23904
     0.45691
     0.41972
    -0.03197
    -0.51023
    -0.47835
    -0.32424
     0.00522
     0.47286
     0.31344
    -0.24453
    -0.64308
    -0.74405
    -0.55274
    -0.20734
    -0.29767
    -0.25516
     0.02648
     0.61102
     1.45594
     2.16802
     2.14145
     1.64725
     1.43469
     2.06705
     1.73227
     1.19024
     1.14773
     1.25401
     1.24870
     0.97769
     0.38252
     0.09025
     0.09556
     0.00522
    -0.57400
    -1.22231
    -1.74308
    -1.87062
    -1.31796
    -1.07352
    -0.77062
    -0.12763
     0.26561
     0.51005
     0.42503
    -0.21265
    -0.63777
    -0.23391
     0.51537
     0.77044
     0.24967
    -0.31893
    -0.26048
    -0.13825
     0.05836
    -0.46241
    -1.47738
    -1.97158
    -2.10974
    -1.01506
    -1.03632
    -1.41361
    -1.57303
    -1.41893
    -0.69622
    -0.37207
    -0.26579
    -0.88221
    -1.13197
    -1.15854
    -0.69091
     0.21247
     1.11585
     0.92986
     0.31875
     0.29218
    -0.09574
    -0.13825
    -0.15951
    -0.26048
     0.12213
     0.79701
     0.51005
     0.51537
     0.27092
     0.12213
     0.26561
     0.43034
     0.89798
     1.05208
     0.74918
     0.58976
     0.48348
    -0.54743
    -0.88221
    -0.53149
    -0.55806
    -0.78656
    -1.00975
    -1.06820
    -1.24888
    -1.64211
    -1.90250
    -2.05660
    -2.37544
    -2.49235
    -2.53486
    -2.06192
    -1.93438
    -2.29573
    -2.19477
    -2.12569
    -1.78559
    -1.89187
    -1.90781
    -1.82279
    -1.56772
    -1.32859
    -1.21699
    -1.15854
    -0.87158
    -0.80250
    -0.86096
     0.00522
     0.81827
     1.03083
     1.56222
     1.25401
     1.21150
     1.36561
     1.40280
     1.78541
     1.90763
     1.96609
     2.17333
     2.26367
     1.98734
     1.95015
     1.84918
     1.95546
     2.32744
     2.44435
     2.48155
     2.42309
     1.62068
     1.50377
     2.31150
     2.40715
     1.96609
     1.71102
     1.18493
     1.90763
     3.23082
     4.41052
     4.09700
     2.39121
     1.21681
     1.23276
     1.44532
     1.80135
     1.84387
     1.95015
     2.04580
     1.63662
     0.90860
     0.20716
    -0.57931
    -0.75468
    -0.37207
    -0.52617
    -1.00975
    -1.63149
    -1.90781
    -2.40201
    -2.25322
    -1.78028
    -1.56772
    -1.79622
    -1.90781
    -2.12037
    -2.12569
    -1.98221
    -2.61457
    -2.29573
    -2.18945
    -2.35950
    -1.58366
    -1.32327
    -0.97786
    -1.13728
    -0.85033
    -0.42521
     0.09556
     0.02117
    -0.39864
    -0.07980
     0.39846
     1.17430
     2.09362
     1.50377
     1.06271
     0.27092
    -0.06386
     0.76513
     1.23807
     0.82889
     0.17527
    -0.22859
    -0.44646
    -0.54212
    -0.57400
    -0.75999
    -0.94067
    -1.03632
    -1.19042
    -1.21168
    -0.72279
    -0.28173
    -0.04792
    -0.59526
    -0.61120
    -0.56869
    -0.86096
    -0.53680
     0.31344
     0.62696
     0.35595
     0.41972
     0.54194
     0.44097
     0.35595
     0.71730
     0.69073
     0.58445
     0.71199
     0.55257
     0.27624
     0.34532
    -0.29236
    -0.83439
    -0.61651
    -0.63777
    -0.79187
    -1.78028
    -1.20637
    -0.76530
    -1.55178
    -1.63149
    -1.75371
    -2.20008
    -2.57738
    -2.39670
    -2.07786
    -1.49864
    -1.13197
    -1.47738
    -1.30733
    -1.19042
    -0.84501
    -0.05854
     0.22841
     0.14339
     0.33469
     0.53662
     0.86078
     1.32841
     1.47720
     1.75884
     1.67382
     1.76947
     1.81730
     1.87044
     1.36561
     1.20619
     1.75353
     1.85981
     1.87044
     1.73759
     1.49846
     1.58879
     1.58348
     1.66850
     2.58251
     3.43806
     2.39121
     1.31247
     1.96077
     2.30618
     1.49846
     1.74821
     1.98203
     2.01923
     1.65256
     0.78107
     0.60039
     0.37720
    -0.08511
    -0.51023
    -0.58994
    -0.51555
    -0.64840
    -1.19574
    -1.84405
    -1.70057
    -1.89719
    -1.70057
    -1.51458
    -1.40298
    -1.14791
    -1.06289
    -1.25419
    -1.21699
    -0.98318
    -0.69622
    -0.70154
    -0.39333
    -0.38801
    -0.57400
    -0.14888
     0.14339
     0.07431
    -0.28705
    -0.21796
    -0.40395
    -0.60057
    -0.69091
    -0.45178
    -0.07980
    -0.11168
    -0.74405
    -1.47738
    -1.89187
    -0.62714
    -0.61120
    -0.77062
     0.15402
     0.37720
    -0.80250
    -0.66434
    -0.90878
    -0.71216
    -0.37207
    -0.00009
     0.23373
     0.32938
     0.06368
     0.10088
    -0.04260
     0.03711
    -0.09043
    -0.50492
    -0.23922
    -0.00009
     0.26030
     0.61633
     0.85546
     0.46223
     0.16996
     0.15933
     0.30812
     0.66947
     0.38252
     0.30812
     0.22841
     0.25498
     0.15933
    -0.00540
    -0.30299
    -0.72811
    -1.08414
    -1.37641
    -1.46144
    -1.46675
    -0.47303
    -0.10106
    -0.60588
    -0.69091
    -1.25419
    -1.15323
    -1.20105
    -0.77062
    -0.58994
     0.12213
     0.59508
     0.46223
     0.38783
     0.26030
     0.32938
     0.16464
     0.03711
     0.30812
     0.36658
     0.19653
     0.12745
     0.21247
     0.19653
     0.29749
     0.37189
     0.62165
     0.64822
     0.53131
     0.69604
     0.61633
     0.53662
     0.93517
     0.98300
     0.95112
     0.90860
     0.92455
     0.65353
     0.51005
     0.52068
     0.48880
     0.38783
     0.36126
     0.56851
     0.88735
     0.56851
     0.27092
    -0.04260
     0.08493
     0.41972
     0.30812
     0.01585
    -0.22859
    -0.48898
    -0.57931
    -0.27642
    -0.61120
    -0.11700
     0.17527
    -0.18608
    -0.48366
    -1.05226
    -1.44018
    -1.46144
    -1.22231
    -1.40298
    -0.69091
    -1.14791
    -1.09477
    -1.28608
    -1.70057
    -1.11071
    -0.61651
    -0.30299
    -0.32956
    -0.03197
    -0.85033
    -0.48366
    -0.03729
    -0.39333
    -0.23922
    -0.51023
     0.14339
     0.36658
     0.37720
     0.28155
     0.36658
    -0.03197
    -0.78125
    -0.57400
    -0.78656
    -0.44646
    -0.81313
    -0.93535
    -0.78656
    -0.72811
    -0.60588
    -0.46772
    -0.42521
    -0.74936
    -1.05757
    -0.94598
    -0.84501
    -0.85033
    -0.77062
    -0.79719
    -0.98849
    -0.82907
    -0.69622
    -0.73873
    -0.71216
    -1.00975
    -1.39236
    -1.52521
    -1.32327
    -1.49332
    -1.63149
    -1.19042
    -0.37738
     0.40377
     0.02648
     0.40909
     0.30281
     2.54000
     3.55497
     2.22116
     1.73227
     2.46560
     3.16705
     3.49120
     4.04386
     4.20859
     3.79942
     3.17768
     2.76850
     2.83227
     2.50280
     1.93952
     1.45063
     1.21150
     0.62165
    -0.32956
     0.12213
     0.32938
     0.09025
     0.26561
     0.28687
     0.36658
     0.18590
     0.12213
     0.11682
     0.06899
     0.02648
     0.11682
    -0.02135
     0.07431
    -0.00540
    -0.29767
    -0.18608
    -0.20734
    -0.37738
    -0.41458
    -0.58994
    -0.55274
    -0.58994
    -0.62714
    -0.76530
    -1.02038
    -1.01506
    -0.65371
    -0.31362
     0.38783
    -0.00540
    -0.69091
    -0.75468
    -0.27110
     0.19121
     0.55257
     0.62165
     0.09556
    -0.60057
    -0.73342
    -0.70685
    -0.47835
    -0.27110
     0.06368
     0.44629
     0.76513
    -0.24453
    -0.32424
     0.78107
     0.14339
    -0.37738
    -0.30830
     0.14339
     0.10088
    -0.02135
     0.03179
     0.53131
     0.79701
     0.21778
    -0.46241
    -0.51023
    -0.77593
    -1.16917
    -1.08946
    -1.39236
    -1.91313
    -1.98752
    -1.08946
    -0.75999
    -1.38173
    -1.67931
    -1.53583
    -0.97786
    -0.86096
    -1.12134
    -1.39236
    -1.28608
    -1.40298
    -0.85033
    -0.18077
    -0.28705
    -0.18608
    -0.17545
     0.73324
     0.89266
     0.97237
     0.55788
     0.73324
     0.44629
     0.77044
     1.30184
     1.76947
     1.66850
     1.55160
     1.34966
     0.99363
     0.64290
     0.35595
     0.45691
     0.12745
    -0.20202
    -0.21265
    -0.37207
    -0.56869
    -0.56337
    -0.13825
     0.06899
     0.04774
     0.12213
     0.38252
     0.49411
     0.71199
     1.00426
     1.31247
     1.40280
     1.61005
     1.53565
     1.85449
     2.14145
     2.15208
     1.86512
     1.81198
     1.71102
     1.70570
     1.54097
     1.54097
     1.40280
     1.41875
     1.26995
     1.16899
     1.24338
     1.38155
     1.30184
     1.21150
     1.18493
     1.05740
     1.03614
     0.94049
     0.82358
     0.68010
     0.94580
     0.79701
     0.76513
     0.85546
     0.63759
     0.43034
     0.48348
     0.46223
     0.38783
     0.49943
     0.59508
     0.45691
     0.58445
     0.57914
     0.80232
     1.07334
     1.32309
     1.13711
     0.18059
    -0.18077
     0.07962
     0.34532
     0.30812
     0.41440
     0.42503
     0.43034
    -0.28173
    -0.32424
    -0.73873
    -0.87158
    -1.03100
    -1.15323
    -1.18511
    -1.29670
    -1.54115
    -1.40830
    -1.27013
    -0.87158
    -1.46144
    -1.63149
    -2.22665
    -2.54549
    -2.89622
    -2.48172
    -1.18511
    -0.57931
    -1.22762
    -1.98221
    -2.59863
    -2.43390
    -2.14694
    -1.77496
    -1.31796
    -0.86627
    -0.71216
    -0.90347
    -0.88753
    -0.65902
     0.00522
     0.38783
     0.61633
     1.16899
     0.46223
    -0.02135
    -0.03197
     0.58976
     1.03614
     1.20087
     0.99363
     1.47189
     1.30184
     0.90860
     0.80232
     0.49411
    -0.00009
    -0.06386
    -0.27642
    -0.76530
    -0.94067
    -0.75999
    -0.84501
     0.21778
     0.66947
    -0.37738
    -1.29670
    -1.44018
    -0.87158
    -0.50492
     0.00522
     0.43034
     0.30812
     0.28155
    -0.02666
    -0.02135
     0.24435
     0.35595
     1.12116
     1.50377
     1.36561
     1.53565
     1.10522
     1.32841
     1.34435
     1.18493
     1.33904
     1.43469
     1.58348
     1.56222
     1.07334
     2.08300
     2.27961
     1.54097
     1.15305
     1.55691
     1.45063
     1.17430
     0.97237
     0.97769
     0.74387
     0.46754
     0.47817
     0.75981
     0.67479
     0.34532
     0.17527
     0.07962
    -0.06386
    -0.35081
    -0.27110
    -0.19671
    -0.36676
    -0.38801
    -0.55806
    -0.28705
    -0.07980
    -0.04792
     0.10088
     0.24967
     0.07431
    -0.04260
     0.16996
     0.34532
     0.54725
     0.70136
     0.70136
     0.37720
     0.34532
    -0.00009
    -0.19671
    -0.30830
    -0.59526
    -0.91410
    -0.83970
    -0.58463
    -0.75999
    -1.22231
    -1.53052
    -1.61023
    -1.88656
    -2.28511
    -2.36482
    -1.55178
    -0.66434
    -0.61651
    -1.05226
    -1.38173
    -1.07883
    -0.80782
    -0.68028
    -0.71216
    -0.00009
     0.41972
     0.41972
     0.29218
     0.45691
     0.41440
     0.52068
     0.52600
     0.62696
     0.46223
    -0.05323
    -0.15951
    -0.14357
    -0.29767
    -0.39864
    -0.66965
    -1.04695
    -0.51023
     0.41972
     0.79170
     0.16996
    -0.08511
    -0.21265
    -0.44115
    -0.09043
     0.64822
     0.69073
     0.97769
     1.19024
     1.36561
     1.46126
     1.11585
     1.22744
     1.31247
     2.12019
     1.89169
     1.23807
     0.78107
     1.63662
     1.70039
     1.50908
     1.42937
     1.08397
     1.78541
     1.80667
     0.95643
     0.47817
     0.12213
     0.48348
    -0.15951
    -0.45178
    -0.27642
    -0.75999
    -0.75468
    -0.87158
    -1.02038
    -1.25419
    -1.33390
    -1.44018
    -1.58366
    -1.67400
    -1.78559
    -1.00975
    -1.25419
    -1.52521
    -1.33922
    -0.99381
    -0.68028
    -0.54212
     0.40909
     0.39315
    -0.88221
    -0.90347
    -0.76530
     0.15933
     0.34001
     0.72261
     0.75981
     0.48348
     0.79701
     0.77044
     0.54725
     0.32938
     0.20716
     0.29218
     0.15402
     0.17527
     0.16464
    -0.11168
    -0.16482
    -0.16482
    -0.29767
     0.03711
     0.43034
     0.52600
     0.47817
    -0.03729
    -0.19671
    -0.37207
    -0.04260
     0.26561
     0.49411
     0.62165
     0.65353
     0.29749
     0.13276
     0.06899
    -0.18077
    -0.27642
    -0.73873
    -1.07352
    -1.31796
    -1.40830
    -0.89284
    -0.61120
    -0.64308
    -0.30299
    -0.75999
    -1.05226
    -0.58463
    -0.55806
    -0.40927
    -0.07980
     0.04774
     0.42503
     0.65353
     1.17962
     1.29121
     1.22213
     0.60571
     0.22310
     0.13276
    -0.29767
    -0.11168
    -0.15420
     0.13807
     0.04774
    -0.36676
    -0.61120
    -1.00443
    -1.88656
    -1.64211
    -0.44115
     0.86078
     0.37720
     0.14339
    -0.54743
    -0.84501
    -0.46772
    -0.79719
     0.02117
     0.97237
     1.29121
     0.95643
     1.03083
     1.38155
     1.26995
     1.72696
     1.68976
     1.89169
     1.89701
     1.86512
     2.48155
     2.61971
     2.69410
     2.71005
     2.76319
     2.39652
     2.10957
     1.83324
     1.56754
     0.82889
     0.72261
     1.07865
     0.45160
     0.07962
    -0.81844
    -0.77062
    -0.99912
    -0.97255
    -1.19042
    -1.20105
    -0.98318
    -0.86627
    -0.97255
    -0.82376
    -1.10009
    -1.20637
    -1.12666
    -0.80782
    -0.61120
    -0.52617
    -0.68028
    -0.90347
    -0.65371
    -0.53680
    -0.91410
    -1.05226
    -0.64840
    -0.79719
    -1.49332
    -2.09912
    -2.40733
     0.46754
     2.89604
     0.83952
    -1.13197
    -2.04066
    -2.20540
    -1.82279
     0.83952
     2.39121
     1.93420
     2.08831
     1.40280
    -0.05323
    -0.31362
     0.14339
     0.79170
     0.97237
     0.94580
     0.87672
     0.67479
     0.20716
     0.00522
     0.09025
    -0.52617
    -0.37207
    -0.41989
    -0.85564
    -1.22231
    -1.07352
    -0.67497
    -0.22328
    -0.53149
    -0.54743
    -0.75999
    -0.89284
    -0.53680
    -0.13825
    -0.24985
    -0.21796
    -0.39864
    -0.34550
     0.05305
     0.00522
     0.02117
    -0.05323
    -0.18077
    -0.56337
    -0.39333
    -0.19671
    -0.32956
    -0.30299
    -0.60057
    -0.30830
    -0.49960
    -0.77062
    -0.86627
    -1.44018
    -1.39767
    -0.98318
    -0.26579
     0.46754
     0.22310
    -0.73873
    -0.53680
    -0.46241
    -0.29236
    -0.06386
     0.17527
    -0.05854
     0.33469
     0.61102
     1.08928
     1.13711
     1.31247
     0.82889
     0.31875
     0.74387
     1.25933
     1.37623
     1.53565
     1.75353
     2.19459
     2.19459
     2.09362
     2.45498
     2.90666
     2.51874
     2.26367
     1.81730
     1.96077
     1.95015
     1.13711
     0.64290
    -0.60057
    -0.77593
     0.10088
    -0.29236
    -0.53149
    -0.91410
    -1.05757
    -1.26482
    -1.53583
    -2.16288
    -2.27448
    -2.20008
    -1.34984
    -0.27642
    -0.17545
    -0.40395
    -1.03100
    -0.38801
    -0.18608
    -0.04792
    -0.51023
    -0.18077
    -0.70154
    -1.12666
    -0.30299
     0.13807
    -0.35613
    -0.14888
    -0.28705
    -0.41458
    -0.41458
    -0.24985
    -0.05854
     0.20184
     0.26561
    -0.05323
    -0.11700
     0.05305
     0.12213
     0.11150
    -0.15420
    -0.10637
    -0.02135
    -0.60057
    -1.22762
    -0.89815
     0.49411
     0.79701
    -0.13825
    -0.69091
    -0.97786
    -0.54212
     0.19653
     0.91392
     0.64290
     0.94049
     1.22213
     1.02020
     1.18493
     0.97769
     1.08928
     0.87141
     1.22744
     0.94580
     1.13179
     0.67479
     0.63228
     0.37189
     0.19653
    -0.01072
    -0.00009
     0.30812
     0.32938
     0.23904
     0.24435
     0.15933
     0.16464
     0.40909
     0.73856
     0.85546
     1.06802
     1.31778
     1.38686
     0.92455
     0.44097
     0.32406
     0.43566
     0.59508
     0.87141
     0.74918
     0.53131
     0.32938
     0.17527
    -0.33487
    -0.43584
    -0.42521
    -0.32956
    -0.62714
    -0.97786
    -0.31893
    -0.05854
    -0.10106
    -0.30299
    -0.55806
    -0.95661
    -1.04695
    -0.77062
    -0.62183
    -0.80782
    -0.92472
    -1.30733
    -1.27013
    -1.46144
    -1.12134
    -0.97786
    -0.87690
    -1.17980
    -1.33922
    -0.92472
    -0.62714
    -0.82907
    -1.41893
    -1.21168
    -1.07883
    -0.31362
    -0.05854
    -0.39864
    -0.58463
    -0.22328
    -0.07980
     0.44629
     0.99363
     0.87141
     1.11585
     1.02551
     0.91392
     0.96706
     0.96706
     0.39315
    -0.13294
    -0.13825
    -0.00540
     0.77044
     0.90860
     1.32841
     0.58445
    -0.57400
    -0.91410
    -0.52086
    -0.33487
    -0.63245
    -0.18608
     0.18059
    -0.00009
     0.18059
     0.48880
     1.03614
     1.40812
     0.92455
     0.63228
     0.47286
     0.38252
     0.41440
     0.34001
     0.36658
     0.77044
     0.96174
     0.40909
     0.06899
     0.08493
     0.22841
    -0.13294
    -0.10106
    -0.13294
    -0.18608
    -0.33487
    -0.21265
    -0.52086
    -0.66434
    -1.17980
    -1.67931
    -1.14791
    -0.70685
    -1.17448
    -1.65274
    -2.31168
    -2.10443
    -1.54115
    -0.71748
    -0.70685
    -0.71748
    -0.48366
    -0.95661
    -0.49429
    -0.25516
     0.46754
     1.16899
     1.12648
     0.99894
     1.19556
     1.46126
     1.42406
     1.18493
     0.48348
    -0.33487
    -0.22328
     0.24435
     0.06899
    -0.18077
    -0.33487
    -0.49429
    -1.02038
    -1.02569
    -1.23294
    -1.53052
    -1.49864
    -1.41361
    -1.30202
    -0.82907
    -0.72279
    -0.57931
    -0.61120
    -0.41458
    -0.60588
    -0.76530
    -0.42521
    -0.05323
     0.23373
     0.35063
     0.57914
     0.92455
     1.10522
     0.91392
     1.00957
     1.52503
     1.75884
     1.50908
     1.47720
     1.45063
     1.13179
     1.08397
     1.16368
     0.65885
     0.52068
     0.14339
     0.07962
     0.12213
    -0.18608
    -0.29236
    -0.38801
    -0.47835
    -0.87690
    -1.19042
    -1.25951
    -1.39767
    -1.15854
    -1.25951
    -1.32859
    -1.36579
    -1.29139
    -1.01506
    -1.32859
    -1.29670
    -1.22231
    -1.05757
    -0.85564
    -0.80250
    -0.64308
    -0.54212
    -0.62183
    -0.78656
    -0.46241
    -0.06917
     0.38783
     0.17527
    -0.36144
     0.31344
     1.24870
     1.05208
     0.31875
     0.12213
     0.07962
    -0.08511
     0.47817
     0.72793
     0.73856
     0.44629
    -0.12763
    -0.46241
    -0.14357
     0.32406
     0.09556
     0.21778
     0.63759
    -0.19671
    -0.72811
    -0.40927
     0.43566
     0.60571
     1.38686
     1.28058
     0.94580
     1.22213
     1.14773
     0.60571
     1.32309
     2.54000
     2.63565
     1.58879
     2.09362
     2.41778
     1.25933
     1.19556
     1.07334
     1.22744
     1.11054
     0.91923
     0.90329
     0.64290
     0.60039
     0.51537
     0.12213
    -0.02666
    -0.26048
    -0.52617
    -0.56869
    -0.27110
    -0.22328
    -0.73342
    -1.04695
    -1.18511
    -1.45612
    -1.69525
    -1.68994
    -1.60492
    -1.55178
    -1.00443
    -0.98318
    -1.58366
    -2.16288
    -2.10974
    -2.08317
    -1.72714
    -1.30733
    -1.09477
    -1.19574
    -1.31265
    -1.38704
    -1.42424
    -1.15323
    -0.90878
    -0.77062
    -0.52617
    -0.31362
     0.02117
     0.16996
    -0.10106
     0.01054
     0.20184
     0.62696
     0.84484
     0.83952
     1.08928
     1.25933
     1.40812
     1.24870
     1.13711
     1.07334
     0.91392
     0.85015
     0.88203
     0.96706
     0.65353
     0.27092
     0.12213
    -0.06917
    -0.10106
    -0.08511
    -0.27110
    -0.46772
    -0.64308
    -0.66434
    -0.72811
    -0.67497
    -0.74405
    -1.17980
    -1.64211
    -1.66868
    -1.55178
    -1.85999
    -2.22665
    -2.25322
    -1.73777
    -1.60492
    -1.84936
    -2.33825
    -2.06723
    -1.89719
    -1.86530
    -1.91844
    -1.83873
    -1.52521
    -1.22231
    -0.71748
     0.13276
     0.61102
     0.51005
    -0.29767
    -0.70685
    -0.24453
     0.23373
     0.82889
     0.91923
     1.23276
     1.45594
     1.58348
     1.24338
     0.91392
     0.68542
     0.50474
     0.49411
     0.34001
     0.49943
     1.06271
     1.80135
     2.89604
     2.43903
     2.21585
     3.31053
     2.74725
     0.96706
    -0.37738
    -0.53680
     0.54725
     1.84918
     2.43372
     1.61536
     0.90860
     0.06899
    -0.49429
    -0.66434
    -1.30733
    -1.61554
    -1.62086
    -1.01506
    -1.19042
    -1.59429
    -1.63680
    -1.62086
    -1.86530
    -2.00346
    -1.67400
    -0.93004
    -0.27642
     1.14242
    -0.28705
    -0.98849
    -1.16385
    -0.75468
    -0.20734
    -0.23391
    -0.03197
     0.46223
     0.29218
     0.41972
     0.63759
     0.16996
    -0.13294
     0.20716
     0.37189
     0.32406
     0.41972
     0.30812
     0.07962
     0.21778
     0.39846
     0.64290
     0.86078
     0.74918
     0.58445
     0.96706
     0.97769
     0.80764
     0.82358
     1.02551
     0.75981
     0.55257
     0.70667
     0.46223
     0.40909
     0.10088
     0.10619
    -0.04260
    -0.01603
    -0.09043
    -0.12231
    -0.33487
    -0.55806
    -0.59526
    -0.73873
    -0.66434
    -0.66965
    -0.74936
    -0.72811
    -0.65902
    -0.85564
    -0.87690
    -0.85033
    -0.75468
    -0.54212
    -0.56869
    -0.57400
    -0.51023
    -0.55806
    -0.56337
    -0.46241
    -0.25516
    -0.39333
    -0.54212
    -0.71216
    -0.53680
    -0.64840
    -0.67497
    -0.45709
    -0.65902
    -0.70685
    -0.71748
    -0.85033
    -1.05757
    -0.90347
    -0.55806
    -0.53680
    -0.54212
    -0.43052
    -0.41458
    -0.49960
    -0.37207
    -0.07980
     0.18590
     1.41875
     2.26899
     2.82695
     2.47623
     1.98203
     1.97672
     2.49749
     3.10860
     2.90666
     2.14145
     1.13711
     0.69604
     1.04145
     1.31778
     1.28058
     0.41440
    -0.23391
    -0.68028
    -0.52086
    -0.63245
    -0.99381
    -0.62714
    -1.14791
    -1.27545
    -0.83970
    -0.76530
    -0.34019
    -0.35081
    -0.26579
    -0.04260
    -0.21796
    -0.36676
    -0.65371
    -0.75999
    -0.86627
    -0.90878
    -1.03100
    -1.13197
    -1.19042
    -1.14260
    -1.17448
    -1.24356
    -1.48269
    -1.64211
    -1.37641
    -1.62086
    -1.55178
    -1.03100
    -0.76530
    -0.68559
    -0.57400
    -0.65902
    -0.80782
    -0.78656
    -0.58994
    -0.42521
    -0.11168
     0.41440
     0.53662
     0.30281
     0.12213
     0.19121
     0.26030
     0.51537
     0.71730
     0.74918
     0.33469
     0.12213
    -0.26579
    -0.70685
    -0.53149
    -0.21796
    -0.56337
    -0.88753
    -0.80782
    -1.34984
    -0.90878
    -1.25419
    -1.13197
    -1.09477
    -1.01506
    -1.12134
    -1.03632
    -0.72811
    -0.53680
    -0.62714
    -0.51023
    -0.43584
    -0.31893
    -0.15951
     0.13276
     0.04774
    -0.01603
     0.00522
    -0.13825
    -0.25516
    -0.24985
    -0.24985
    -0.28173
    -0.30299
    -0.22859
    -0.13294
    -0.14888
    -0.14888
    -0.19671
    -0.24453
    -0.12763
    -0.04792
     0.07962
     0.16464
     0.29749
     0.52600
     0.74387
     0.70136
     0.95112
     0.91392
     1.19024
     1.38686
     1.49314
     1.45594
     1.40812
     1.00426
     1.05208
     1.13711
     1.12648
     1.05740
     0.77044
     0.53131
     0.57382
     0.35595
     0.12745
     0.01585
    -0.01603
     0.88203
     0.76513
     0.68010
     0.65885
     0.47817
     0.19121
     0.66416
     0.92986
     1.71102
     2.29556
     1.62599
     1.25401
     0.92455
     0.67479
     0.33469
     0.31875
     0.72793
     0.85015
     0.63228
     0.15402
    -0.13825
    -0.25516
    -0.33487
    -0.53149
    -0.49429
    -0.53149
    -0.58463
    -0.47303
    -0.47835
    -0.46241
    -0.69622
    -0.67497
    -0.68028
    -0.55806
    -0.65902
    -0.53149
    -0.69622
    -0.64840
    -0.57400
    -0.65902
    -0.69622
    -0.31893
    -0.38801
    -0.30299
    -0.12231
     0.14339
     0.15933
     0.02648
    -0.12763
     0.10619
     0.33469
     0.31875
     0.21778
     0.19653
    -0.00009
     0.06368
     0.24435
    -0.05854
    -0.30299
    -0.33487
    -0.10637
     0.09556
     0.05836
     0.06368
    -0.26048
    -0.75999
    -0.86627
    -1.30733
    -1.40830
    -1.25419
    -0.83439
    -0.12231
    -0.39864
    -0.45709
    -0.28705
    -0.74936
    -0.98318
    -0.79187
    -0.72811
    -0.57400
    -0.19139
     0.08493
     0.34532
     0.31875
     0.38783
     0.30812
     0.32406
     0.25498
     0.19121
     0.18590
     0.14339
    -0.02135
    -0.12763
    -0.12231
    -0.19671
    -0.13294
    -0.22859
    -0.27110
    -0.32956
    -0.25516
    -0.07980
    -0.02666
    -0.07980
     0.02117
     0.14339
     0.32406
     0.54725
     0.57382
     0.70136
     0.68542
     0.47286
     0.47817
     0.50474
     0.62165
     0.88203
     1.31778
     1.14773
     0.71730
     0.44629
     0.15402
    -0.09574
     0.03711
     0.14870
     0.15402
     0.07431
    -0.00540
     0.06368
     0.03179
    -0.14357
    -0.33487
    -0.46241
    -0.48366
    -0.34019
    -0.23391
    -0.23391
    -0.11700
    -0.28705
    -0.13825
     0.02117
    -0.03729
    -0.21265
    -0.13825
    -0.08511
    -0.13294
    -0.09043
    -0.01603
    -0.18077
    -0.06386
    -0.11700
    -0.08511
    -0.10106
    -0.17545
    -0.21796
    -0.12231
    -0.10106
     0.06368
    -0.01072
    -0.07449
     0.02117
     0.05305
    -0.03729
     0.11150
     0.01585
     0.09025
     0.10088
     0.28155
     0.16464
     0.18590
     0.05836
     0.00522
     0.09556
     0.08493
    -0.01072
    -0.03729
    -0.22328
     0.01585
     0.14870
     0.16996
     0.18590
     0.10619
     0.13276
     0.13807
     0.09556
     0.03711
    -0.04260
     0.19653
     0.37720
     0.54194
     0.22310
    -0.26579
    -0.65371
    -0.70685
    -1.06820
    -1.30202
    -1.32859
    -1.47207
    -1.24356
    -1.47207
    -1.42955
    -1.44018
    -1.52521
    -1.33390
    -1.24888
    -0.90878
    -0.64308
    -0.49429
    -0.32956
    -0.13294
     0.31344
     0.68542
     0.77044
     0.96174
     0.98300
     1.10522
     1.06271
     0.87141
     0.89266
     0.82358
     0.80764
     0.92986
     0.89266
     0.53131
     0.43566
     0.27092
     0.31344
     0.47286
     0.45160
     0.21778
     0.10619
     0.14870
     0.06899
     0.10619
    -0.00540
    -0.00009
    -0.05854
    -0.05323
     0.18590
     0.06368
     0.10619
     0.06368
     0.14870
     0.14870
     0.22310
     0.45160
     0.40909
     0.42503
     0.43566
     0.39846
     0.45691
     0.48348
     0.50474
     0.64290
     0.53662
     0.63759
     0.75450
     0.57382
     0.37189
     0.31875
     0.18590
     0.14870
     0.11682
     0.18590
     0.51005
     0.24435
    -0.10106
    -0.11168
    -0.20734
    -0.30830
    -0.34019
    -0.35081
    -0.48366
    -0.53149
    -0.50492
    -0.45178
    -0.44115
    -0.53680
    -0.62714
    -0.57400
    -0.60057
    -0.61651
    -0.58463
    -0.62714
    -0.49429
    -0.51023
    -0.41458
    -0.44646
    -0.46241
    -0.50492
    -0.41989
    -0.30299
    -0.24985
    -0.28705
    -0.17545
    -0.16482
    -0.10106
    -0.12763
    -0.28705
    -0.29767
    -0.22859
    -0.25516
    -0.22859
    -0.12231
    -0.01603
    -0.03197
    -0.10637
    -0.26579
    -0.35081
    -0.27110
    -0.07449
     0.10619
     0.15933
     0.39315
     0.56851
     0.40377
     0.55257
     0.29749
     0.19653
     0.41972
     0.30281
     0.01585
    -0.17014
    -0.15420
     0.04774
     0.55788
     0.68542
     0.26030
     0.06899
    -0.17014
    -0.12231
    -0.04792
    -0.05854
     0.03179
    -0.02666
     0.09025
     0.06368
    -0.10106
    -0.22328
    -0.23391
    -0.48366
    -1.01506
    -1.15854
    -0.89815
    -0.77062
    -1.21699
    -1.14260
    -0.34019
    -0.13294
     0.16464
     0.04774
     0.07962
     0.33469
     0.34001
     0.59508
     0.67479
     1.26464
     1.26995
     1.25933
     1.40812
     1.20087
     0.86609
     0.48348
     0.34001
     0.10088
    -0.07449
    -0.32424
    -0.41458
    -0.64840
    -0.70685
    -0.88221
    -0.93004
    -0.94067
    -0.97786
    -1.14791
    -1.20637
    -1.17980
    -1.07352
    -1.02569
    -1.00443
    -1.03632
    -0.95129
    -0.94598
    -0.99912
    -0.88221
    -0.69622
    -0.48366
    -0.23391
     0.12213
     0.24435
     0.24967
    -0.02135
     0.08493
     0.12213
     0.23373
     0.40909
     0.64822
     0.63759
     0.57914
     0.26561
     0.23904
     0.07431
    -0.10106
    -0.19139
    -0.31893
    -0.37738
    -0.17545
    -0.35081
    -0.45178
    -0.52617
    -0.54212
    -0.56869
    -0.52086
    -0.50492
    -0.57931
    -0.43584
    -0.44115
    -0.31362
    -0.23391
    -0.12231
    -0.09574
    -0.09574
    -0.08511
    -0.12763
    -0.09043
     0.20716
     0.19653
     0.26030
     0.26561
     0.25498
     0.25498
     0.27092
     0.26030
     0.36126
     0.34001
     0.34001
     0.41972
     0.58445
     0.71730
     0.69073
     0.90329
     0.82358
     0.37720
     0.09556
     0.08493
     0.21247
     0.26030
     0.27624
     0.51537
     0.61102
     0.43034
     0.55788
     0.60571
     0.62165
     0.65885
     0.39846
     0.27624
     0.45691
     0.86078
     1.04145
     1.08397
     0.98831
     0.90860
     0.70667
     0.66947
     0.52068
     0.34532
     0.16996
     0.09556
    -0.09043
    -0.43584
    -0.81313
    -1.22762
    -1.51458
    -1.28608
    -1.31265
    -1.18511
    -1.06820
    -0.90878
    -0.58994
    -0.21265
    -0.21265
    -0.31893
    -0.06386
     0.36658
     0.64822
     0.89798
     0.97237
     0.91392
     1.03614
     1.11054
     1.29121
     1.09459
     0.83421
     0.41972
     0.24967
     0.45691
     0.10619
    -0.09043
    -0.28705
    -0.49960
    -0.53680
    -0.67497
    -0.54212
    -0.72279
    -0.60057
    -0.59526
    -0.56869
    -0.39333
    -0.44115
    -0.53149
    -0.54743
    -0.51023
    -0.70685
    -0.66434
    -0.65902
    -0.66434
    -0.53149
    -0.23391
    -0.14357
    -0.16482
    -0.12763
    -0.07449
    -0.04792
    -0.11168
    -0.12763
    -0.00009
     0.14870
     0.13807
     0.20184
     0.13807
     0.09556
     0.05305
     0.07962
     0.09556
     0.07962
    -0.02666
    -0.07449
    -0.38270
    -0.35613
    -0.30830
    -0.20202
    -0.18608
    -0.37207
    -0.22859
    -0.14888
    -0.21796
    -0.02666
     0.05836
    -0.11168
    -0.05854
     0.10619
     0.09025
     0.16464
     0.19653
     0.23373
     0.29218
     0.60039
     0.63759
     0.80232
     0.85015
     0.77575
     0.33469
     0.48348
     0.45160
     0.32406
     0.31875
     0.31875
     0.41440
     0.14339
     0.26030
     0.45691
     0.77044
     0.83952
     0.37189
     0.36126
     0.40909
     0.40909
     0.39315
     0.44097
     0.52068
     0.60571
     0.84484
     0.75981
     0.63228
     0.38252
     0.13807
    -0.18077
    -0.40927
    -0.34019
    -0.44115
    -0.57931
    -0.90347
    -0.86096
    -0.89284
    -0.97786
    -0.88221
    -1.07352
    -1.20105
    -1.00443
    -0.73873
    -0.58463
    -0.46772
    -0.49960
    -0.64840
    -0.79719
    -0.44646
     0.16464
     0.49943
     0.56851
     0.96706
     0.95643
     1.16899
     1.06802
     0.88735
     1.03083
     1.04145
     1.20619
     1.07334
     1.00426
     0.84484
     0.85546
     0.68542
     0.46223
    -0.00009
    -0.26048
    -0.38270
    -0.70154
    -0.62714
    -0.73873
    -0.99912
    -1.02569
    -1.06289
    -1.13197
    -1.15323
    -1.17448
    -1.18511
    -1.14791
    -0.99912
    -0.88753
    -0.87158
    -1.02038
    -0.80782
    -0.85564
    -0.81313
    -0.65902
    -0.60057
    -0.54212
    -0.48898
    -0.14357
    -0.03729
     0.07431
     0.29749
     0.48348
     0.23904
     0.28687
     0.38252
     0.53662
     0.66947
     0.58445
     0.37720
     0.21778
     0.11682
     0.13276
     0.21247
    -0.02666
    -0.17014
    -0.35081
    -0.66965
    -0.76530
    -0.81313
    -0.72811
    -0.87690
    -0.73873
    -0.74936
    -0.69622
    -0.88753
    -0.66965
    -0.43584
    -0.65902
    -0.55806
    -0.45178
    -0.24453
    -0.01603
     0.12745
     0.29749
     0.10619
     0.09556
     0.04774
    -0.03729
    -0.00540
    -0.04260
    -0.21796
    -0.08511
    -0.06917
     0.03179
     0.09025
     0.01585
    -0.00009
    -0.17014
    -0.34019
    -0.37738
    -0.23391
    -0.28173
    -0.20734
    -0.22859
    -0.28705
    -0.22859
    -0.14888
    -0.29236
    -0.42521
    -0.65371
    -0.82907
    -0.77593
    -0.79187
    -0.80250
    -0.81313
    -0.73342
    -0.59526
    -0.42521
    -0.52617
    -0.48898
    -0.54743
    -0.54212
    -0.39333
    -0.22328
     0.06368
     0.26561
     0.42503
     0.51005
     0.44097
     0.34532
     0.44629
     0.54194
     0.72261
     0.80232
     0.64290
     0.71730
     0.82889
     0.74918
     0.72261
     0.81295
     0.85015
     0.98831
     0.64822
     0.70667
     0.69604
     0.78107
     1.04677
     0.76513
     0.64822
     0.59508
     0.63228
     0.63759
     0.38252
     0.43034
     0.38252
     0.28155
     0.06368
     0.13276
     0.01585
    -0.06917
    -0.26048
    -0.35081
    -0.41458
    -0.54212
    -0.39333
    -0.27642
    -0.27642
    -0.25516
    -0.23391
    -0.29236
    -0.15420
    -0.12231
    -0.24453
    -0.11168
    -0.03729
     0.23373
     0.40377
     0.43566
     0.38783
     0.37720
     0.31344
     0.26030
     0.34532
     0.10619
    -0.15420
    -0.04260
    -0.01072
     0.03711
    -0.09574
     0.02117
    -0.24985
    -0.44646
    -0.56869
    -0.62714
    -0.59526
    -0.72811
    -0.70154
    -0.56337
    -0.45178
    -0.55274
    -0.35613
    -0.23391
    -0.26579
    -0.15420
    -0.17545
    -0.13294
     0.10619
     0.16464
     0.43034
     0.49411
     0.59508
     0.52068
     0.58976
     0.74387
     1.08397
     1.05208
     0.89798
     0.48880
     0.35595
     0.15933
     0.09556
     0.10088
     0.14339
    -0.07980
    -0.29767
    -0.37738
    -0.55274
    -0.62183
    -0.86096
    -1.03632
    -1.15323
    -1.02569
    -0.99912
    -0.90347
    -0.88221
    -0.94067
    -0.89284
    -1.02569
    -0.82907
    -0.66434
    -0.51023
    -0.41989
    -0.54743
    -0.54743
    -0.36144
    -0.32424
     0.13276
     0.48348
     0.60571
     0.13807
     0.12213
     0.22310
     0.77044
     0.98300
     1.11585
     1.19556
     1.06271
     0.91923
     0.87141
     0.78638
     0.74387
     0.79701
     0.85015
     0.89798
     0.79170
     0.65885
     0.62696
     0.52068
     0.49943
     0.38252
     0.37720
     0.29749
     0.13807
     0.12213
     0.21778
     0.09025
    -0.11700
    -0.10637
    -0.09043
    -0.06917
    -0.21265
    -0.27642
    -0.34550
    -0.20734
    -0.07980
     0.11150
     0.06368
     0.16464
     0.24967
     0.28687
     0.21247
     0.12745
     0.05836
     0.48348
     0.48880
     0.37189
     0.07431
    -0.19139
    -0.26579
    -0.02666
    -0.04260
     0.09556
     0.27092
     0.33469
     0.39846
     0.11682
     0.30281
     0.53131
     0.52068
     0.80232
     0.83952
     1.03614
     1.17430
     1.06271
     0.79701
     0.64290
     0.44097
     0.22841
     0.05836
    -0.18077
    -0.11700
    -0.28705
    -0.62714
    -0.73873
    -0.88753
    -0.99381
    -1.24888
    -1.13197
    -0.93535
    -0.69622
    -0.66434
    -0.74405
    -0.70154
    -0.60588
    -0.36676
    -0.21796
     0.58445
     9.86268
    11.06365
    -3.62955
    -2.54549
    -1.47207
     1.48783
     2.74725
     3.34241
     3.09265
     2.24773
     0.90860
    -0.44115
    -1.58897
    -2.14163
    -2.39670
    -2.71023
    -2.80056
    -2.66240
    -2.55612
    -2.29573
    -2.22134
    -2.12569
    -1.84936
    -1.56772
    -1.39767
    -1.12666
    -0.96724
    -0.69622
    -0.36676
    -0.09574
     0.08493
     0.27092
     0.43566
     0.28155
     0.37720
     0.46223
     0.56319
     0.47817
     0.36658
     0.39846
     0.39846
     0.35063
     0.19653
     0.04242
     0.23373
     0.28687
     0.09556
    -0.04792
    -0.18077
    -0.40395
    -0.60057
    -0.51555
    -0.22859
    -0.18608
    -0.06917
    -0.03197
     0.08493
     0.07962
     0.08493
    -0.01603
     0.03711
     0.14870
     0.28155
     0.38252
     0.47817
     0.40909
     0.26561
     0.35595
     0.32406
     0.31875
     0.14870
     0.03711
    -0.02666
    -0.01072
     0.10619
    -0.09043
     0.02648
    -0.30299
    -0.18608
    -0.32424
    -0.16482
    -0.15420
    -0.26579
    -0.29767
    -0.29767
    -0.33487
    -0.28173
    -0.34019
    -0.32956
    -0.24453
    -0.27110
    -0.28173
    -0.34550
    -0.29767
    -0.23391
    -0.14888
    -0.04260
     0.15933
     0.28687
     0.45691
     0.68010
     0.87141
     1.07865
     1.39218
     1.57285
     1.62599
     1.30715
     1.33904
     1.53565
     1.69507
     1.75884
     1.77478
     1.38155
     1.36029
     0.98831
     0.31875
     0.10619
     0.12745
     0.16464
     0.09556
     0.07431
     0.04242
    -0.23922
    -0.09043
    -0.05854
    -0.14888
    -0.39333
    -0.49429
    -0.14888
     0.24967
     0.55788
     0.54725
     0.57914
     0.36126
    -0.09043
    -0.05323
    -0.09574
    -0.04792
    -0.16482
    -0.44646
    -0.45178
    -0.68559
    -0.83439
    -0.64308
    -0.31893
    -0.50492
    -0.27642
    -0.20734
    -0.46772
    -0.32956
    -0.18608
     0.00522
     0.20716
     0.27092
     0.43566
     0.55257
     0.66947
     0.68542
     0.57914
     0.58445
     0.66416
     0.96174
     0.95112
     0.69073
     0.21247
    -0.00540
     0.03711
    -0.03197
    -0.10637
    -0.16482
    -0.28173
    -0.43584
    -0.56337
    -0.90878
    -1.15854
    -1.28608
    -1.29670
    -1.44018
    -1.28608
    -1.54646
    -1.47738
    -1.73245
    -1.67400
    -1.53052
    -1.38173
    -1.34984
    -1.15323
    -1.30733
    -1.14260
    -1.10009
    -0.93535
    -0.81844
    -0.56869
    -0.65902
    -0.60057
    -0.58463
    -0.75999
    -0.72279
    -0.76530
    -0.78656
    -0.75999
    -0.71216
    -0.64308
    -0.75468
    -0.73342
    -0.69622
    -0.80250
    -0.81844
    -0.78656
    -0.81844
    -0.69091
    -0.53149
    -0.44115
    -0.55274
    -0.44115
    -0.36676
    -0.27642
    -0.10637
    -0.16482
     0.02648
     0.24435
     0.16996
     0.15402
    -0.02666
    -0.41458
    -0.49960
     0.03179
     0.75450
     0.70136
     0.58445
     0.92986
     1.19556
     1.57285
     1.12648
     0.76513
     0.96706
     0.86078
     0.81827
     1.15305
     1.36029
     1.41343
     1.00957
     0.71730
     0.64290
     0.73856
     0.32938
    -0.10106
    -0.34019
    -0.22859
    -0.03197
    -0.18077
    -0.14888
    -0.03197
    -0.07449
     0.19121
     0.24435
     0.30281
     0.16464
     0.39315
     0.40377
     0.35595
    -0.07980
    -0.69622
    -1.34453
    -1.82810
    -1.54646
    -1.55709
    -1.39767
    -1.04695
    -1.24356
    -1.83342
    -2.22665
    -1.61023
    -1.23825
    -1.16385
    -1.22231
    -1.19574
    -1.05757
    -0.56337
    -0.08511
     0.39315
     0.87672
     0.90329
     0.61633
     0.53131
     0.51537
     0.81295
     1.16368
     1.16899
     0.47817
     0.37189
     0.32406
     0.46754
     0.60571
     0.34001
     0.15933
     0.04242
    -0.33487
    -0.26579
    -0.34019
    -0.71216
    -0.90347
    -1.22231
    -1.54646
    -1.46675
    -1.39767
    -1.18511
    -1.42955
    -1.28608
    -1.29139
    -1.71651
    -1.80153
    -1.62617
    -1.15323
    -0.74936
    -0.55806
    -0.58463
    -0.44646
    -0.49960
    -0.35613
    -0.26048
    -0.40395
    -0.46241
    -0.46241
    -0.06917
     0.12213
     0.09025
     0.02648
     0.32938
     0.18059
     0.28687
     0.26030
     0.34001
     0.58445
     0.64822
     0.77044
     0.65885
     0.82358
     0.88203
     0.81827
     1.00426
     1.18493
     1.16368
     1.33372
     1.65256
     1.29121
     0.69604
     1.49314
     1.50377
     1.55691
     1.53565
     1.15305
     0.80764
     0.77575
     0.72793
     0.91392
     0.90860
     0.98300
     0.99894
     0.52600
     0.49411
     0.45160
     1.07334
     1.75353
     1.41343
     0.43566
     0.12745
     0.35595
     0.53131
     0.50474
     0.57914
     0.70667
     0.68010
     0.61633
     0.24435
    -0.13294
    -0.07980
    -0.01603
     0.03179
     0.02648
    -0.00540
     0.21247
    -0.03729
    -0.24453
    -0.38270
    -0.34550
    -0.56869
    -0.73342
    -0.77593
    -0.41989
    -0.38270
    -0.19671
    -0.39864
    -0.54212
    -0.57931
    -1.40298
    -1.59960
    -0.46772
     0.43566
     0.51537
    -0.06917
    -0.83439
    -1.11071
    -0.35613
    -0.68028
    -1.62617
    -1.95033
    -1.44550
    -1.32327
    -0.75999
    -0.33487
    -0.69622
    -1.50395
    -2.02472
    -2.04066
    -1.36579
    -0.86627
    -0.63245
    -0.36676
    -0.28705
     0.27092
     0.29218
     0.20184
     0.25498
     0.37189
     0.56851
     0.51005
    -0.10637
    -0.31362
    -0.19671
    -0.23922
    -0.40927
    -0.49960
    -0.74405
    -0.54212
    -0.71216
    -0.62183
    -0.80250
    -0.56869
    -0.72811
    -0.73342
    -0.57931
    -0.47303
    -0.48366
    -0.38270
    -0.22859
    -0.02666
     0.18590
     0.17527
     0.31875
     0.26561
     0.54725
     0.81827
     0.78107
     0.75981
     1.26464
     1.17430
     1.16368
     1.46126
     1.67382
     1.63131
     1.30184
     1.13179
     0.97237
     1.11054
     1.22744
     1.05740
     0.90860
     0.70667
     0.61102
     0.65885
     0.76513
     0.16996
    -0.07449
    -0.02135
    -0.05323
     0.07962
    -0.07980
    -0.20734
    -0.35081
    -0.27110
    -0.21265
    -0.24985
    -0.27642
    -0.18608
     0.54725
     0.39846
    -0.38801
    -0.95129
    -1.44018
    -0.87690
     0.62165
     2.04048
     1.38155
    -0.68028
    -1.52521
    -0.33487
     0.04242
    -0.38270
    -0.05854
     0.24967
     0.38783
     0.00522
    -0.10637
     0.01054
    -0.18608
     0.11150
     0.23373
     0.26030
     0.02648
     0.13807
     0.30281
     0.18590
     0.01585
    -0.14357
     0.04774
     0.26030
     0.27092
     0.31875
     0.16464
    -0.02135
    -0.26579
    -0.28705
    -0.29767
    -0.34019
    -0.56869
    -0.72279
    -0.72279
    -0.25516
    -0.04792
    -0.21796
    -0.44115
    -0.29767
    -0.11168
    -0.60057
    -1.61023
    -1.11603
    -1.04163
    -1.46144
    -1.38704
    -0.87690
    -1.62086
    -2.15226
    -2.08317
    -2.92279
    -2.46047
    -1.52521
    -1.71120
    -3.06095
    -3.52327
    -3.66143
    -3.74114
    -3.18317
    -2.75274
    -2.52955
    -3.18317
    -2.90684
    -2.34356
    -2.73680
    -2.60926
    -1.68463
    -2.55081
    -1.96627
     0.18059
     1.71102
     1.46657
     1.53034
     0.75981
     1.51440
     3.09265
     3.11391
     2.81633
     3.03420
     2.96512
     2.91198
     2.79507
     2.47623
     3.12985
     2.47623
     1.91295
     1.19024
     0.46754
     0.06368
    -0.01072
     0.56851
     0.51537
     0.08493
    -0.14888
    -0.46772
    -0.44115
    -0.54212
    -0.64840
    -0.71748
    -0.71216
    -0.42521
    -0.31893
    -0.61651
    -0.96192
    -1.49864
    -1.58366
    -1.33390
    -1.24888
    -1.46144
    -1.30202
    -1.30202
    -1.16917
    -1.18511
    -1.05226
    -0.80782
    -0.87158
    -0.99912
    -0.93004
    -0.86627
    -0.81313
    -0.89284
    -0.80250
    -0.82376
    -0.58463
    -0.46241
    -0.59526
    -0.69091
    -0.54743
    -0.76530
    -0.54212
    -0.73342
    -0.64840
    -0.00540
     0.29218
     0.24435
     0.54194
     0.70667
     0.76513
     0.58976
     0.86078
     1.17962
     0.89266
     1.09459
     1.84918
     2.96512
     2.83758
     2.19990
     1.98203
     1.66850
     1.49846
     0.69604
     0.50474
     0.65353
     0.74387
     1.03083
     0.86078
     0.68542
     0.01585
    -0.54212
    -0.93535
    -1.04163
    -0.87158
    -1.16385
    -1.37110
    -1.27013
    -0.86627
    -0.53149
    -0.36144
    -0.50492
    -0.53680
    -0.23391
     0.12745
     0.52600
     0.49411
     0.14339
    -0.14888
    -0.38801
    -0.42521
    -0.23391
    -0.07449
     0.42503
     0.87141
     1.02551
     0.67479
    -0.09574
    -0.74405
    -1.02569
    -0.76530
    -0.59526
    -0.39864
    -0.31893
    -0.45178
    -0.47835
    -1.08946
    -1.74308
    -1.70057
    -1.80685
    -1.44018
    -1.22231
    -0.78656
    -0.64840
    -0.50492
    -0.45709
    -0.62183
    -0.55806
    -0.13294
     0.61102
     1.47720
     1.71633
     0.88203
     0.84484
     0.82358
     0.93517
     1.04145
     1.11054
     0.94049
     0.99363
     0.67479
     0.14339
    -0.64308
    -0.68559
    -0.33487
    -0.74405
    -0.35613
    -0.39864
    -0.44646
    -0.79719
    -1.19042
    -1.28608
    -0.59526
     0.21778
    -0.00540
    -0.51555
    -0.78656
    -0.48366
    -0.45709
    -0.28705
    -0.15951
    -0.03197
    -0.11168
    -0.04260
     0.01585
     0.10088
    -0.12231
    -0.04792
     0.12213
    -0.07449
    -0.13294
    -0.44115
    -0.41989
    -0.22859
     0.01054
    -0.23922
    -0.29236
    -0.16482
    -0.66434
    -0.83439
    -0.31893
    -0.61120
    -0.68559
    -0.51555
    -0.43584
    -0.56869
    -0.49960
    -0.47303
     0.06899
     0.59508
     0.56319
     0.90860
     0.73324
     0.65885
     0.90860
     1.08928
     1.03614
     1.10522
     1.19556
     1.10522
     1.14242
     1.11054
     1.17430
     0.81295
     0.38783
     0.30281
     0.26030
     0.37189
     0.16996
     0.16996
    -0.00009
    -0.30299
    -0.27642
    -0.21796
    -0.23391
    -0.35613
    -0.21265
    -0.00540
    -0.28173
    -0.20734
    -0.29236
    -0.35081
    -0.39864
    -0.29767
    -0.39864
    -0.66434
    -0.69622
    -0.88221
    -0.96192
    -1.11071
    -1.13197
    -0.92472
    -0.98318
    -1.35516
    -1.84405
    -2.14163
    -2.15226
    -1.95033
    -2.05660
    -2.07255
    -1.96627
    -2.16820
    -2.17883
    -2.46047
    -2.60395
    -2.01409
    -2.12037
    -1.37641
    -0.88221
    -0.56337
     0.62165
    -0.82907
    -1.22231
    -1.75371
    -1.28608
    -1.12134
    -1.48269
    -0.63245
     0.43566
    -0.53680
    -1.57835
    -1.96627
    -2.22134
    -2.85370
    -3.34791
    -3.48076
    -1.87593
    -0.95129
    -1.55709
    -2.49235
    -1.99815
    -1.87593
    -1.82279
    -2.30105
    -2.09380
    -1.93438
    -1.78028
    -0.99912
    -1.15854
    -1.94501
    -2.02472
    -1.86530
    -2.07786
    -2.24791
    -1.63680
    -1.55178
    -1.87593
    -2.48704
    -2.59863
    -2.83776
    -2.75274
    -2.26385
    -1.98221
    -1.90250
    -2.14694
    -2.39670
    -2.44453
    -2.25322
    -2.03004
    -1.97689
    -1.99284
    -2.14694
    -2.02472
    -1.70588
    -1.49332
    -1.31796
    -1.07352
    -0.16482
    -0.01072
     0.02117
    -0.31893
    -0.32424
    -0.60057
    -0.54212
    -0.05323
    -0.09574
    -0.11168
    -0.20202
    -0.33487
    -0.36676
    -0.60588
    -0.67497
    -0.95129
    -0.92472
    -0.72811
    -0.68028
    -0.60057
    -0.54212
    -0.42521
    -0.78125
    -0.75999
    -0.58994
    -0.11700
    -0.06917
    -0.06386
     0.21778
    -0.05323
     0.03711
     0.01585
     0.12213
     0.14339
     0.06899
     0.03711
     0.16464
     0.28155
     0.11682
     0.01585
    -0.30299
    -0.43584
    -0.09574
    -0.11700
    -0.47303
    -0.76530
    -0.69622
    -1.64743
    -2.43921
    -2.47641
    -1.87593
    -1.25951
    -1.84936
    -2.31168
    -2.92279
    -3.50733
    -3.68269
    -3.44356
    -2.71554
    -2.56675
    -2.43390
    -2.09380
    -2.10443
    -2.05660
    -1.67400
    -1.81216
    -1.44018
    -1.22231
    -0.99381
    -0.75468
    -0.26579
    -0.24453
    -0.10637
    -0.26048
    -0.13294
    -0.21796
    -0.34550
    -0.44115
    -0.53149
    -0.57931
    -0.21796
     0.19653
     0.08493
    -0.30299
    -0.47303
    -0.31893
    -0.51555
    -0.93004
    -0.81844
    -0.52086
    -0.34019
    -0.46241
    -0.54743
    -1.17448
    -1.33922
    -0.74405
    -1.17448
    -1.84405
    -2.30636
    -2.20008
    -0.11168
     0.85546
     0.62165
    -0.42521
    -0.63245
    -0.33487
     0.38252
     1.50377
     1.91826
     1.95015
     1.83855
     1.48251
     1.59411
     1.31778
     1.33904
     0.96174
     0.62165
     0.76513
     1.22744
     1.28590
     0.56319
     0.20716
     0.04242
    -0.44115
    -0.45178
    -0.21265
     0.03179
     0.34001
     0.47817
     0.42503
     0.64822
     0.58976
     0.61102
     0.57914
     0.52068
     0.57914
     0.53662
     0.75450
     0.83421
     1.03083
     1.19556
     1.38155
     1.20087
     0.81295
     0.53662
     0.47817
     0.48348
     0.35063
     0.51005
     0.52600
     0.38783
     0.15402
    -0.19139
    -0.44646
    -0.45709
    -0.39333
    -0.22859
    -0.10106
    -0.37738
    -0.24453
     0.20184
     0.33469
     0.66416
     0.87672
     0.79701
     1.20087
     1.85449
     2.24773
     1.82261
     1.78010
     1.92889
     2.05643
     2.20522
     2.09894
     2.22116
     1.87575
     1.06271
     0.81295
     0.71199
     0.85546
     0.95112
     0.30281
     0.22310
    -0.04260
    -0.60057
    -1.29670
    -3.05564
    -4.23003
    -3.63486
    -2.64646
    -2.50298
    -2.39670
    -2.33825
    -3.37448
    -4.29380
    -4.58607
    -4.80394
    -4.42133
    -3.78897
    -3.07158
    -2.63052
    -2.23728
    -2.42327
    -2.25854
    -1.59429
    -1.81216
    -1.79622
    -1.58366
    -1.00975
    -0.52086
    -0.15951
     0.28687
    -0.16482
    -0.37738
     0.03711
    -0.00009
     0.12213
    -0.36676
     0.03711
    -0.03197
    -0.55274
    -0.42521
    -0.44115
    -0.34550
    -0.37738
    -0.87690
    -0.32956
    -0.23391
    -0.34019
    -0.56869
    -0.78125
    -1.01506
    -1.57303
    -1.31265
     0.32406
     2.96512
     2.49749
     2.27961
     2.01923
     0.26561
     0.42503
     1.58348
     2.44966
     2.46029
     2.85352
     2.48686
     2.07768
     1.62599
     1.93952
     1.60474
     1.37092
     1.22744
     1.29652
     0.91923
     0.57914
     0.51537
     0.41440
     0.35595
     0.29749
     0.60039
     0.75450
     0.87672
     0.81827
     0.67479
     0.71199
     0.92455
     0.84484
     0.95112
     0.90860
     0.75981
     0.75450
     0.59508
     0.73324
     0.68542
     0.61102
     0.48348
     0.66947
     0.53131
     0.30281
     0.11150
    -0.02135
     0.12213
     0.26561
     0.36126
     0.25498
     0.29218
     0.62165
     0.70136
     0.81827
     1.00426
     0.81295
     0.68010
     0.57382
     0.56319
     0.65885
     0.96174
     0.82889
     0.64822
     0.30812
     0.32406
     0.16464
    -0.37207
    -0.65902
    -0.43052
    -0.00540
    -0.06917
     0.02117
    -0.23391
    -0.11168
    -0.10106
    -0.22859
     0.07962
    -0.06386
    -0.02135
     0.11682
    -0.21265
    -0.69091
    -1.05226
    -1.16917
    -1.18511
    -1.04163
    -1.08414
    -1.59960
    -1.71120
    -2.06723
    -2.38607
    -2.44453
    -2.78462
    -3.00250
    -3.67737
    -4.07061
    -2.67834
    -1.28608
    -1.31796
    -1.24888
    -0.98318
    -0.46772
    -0.91941
    -0.27642
    -0.21265
    -0.13294
     0.12745
     0.39846
     0.65885
     0.89266
     0.91392
     0.95643
     1.41875
     1.25401
     0.39846
     0.15933
    -0.14888
    -0.17014
    -0.44115
    -0.79187
    -1.13197
     0.76513
     2.31681
     1.85981
     0.37720
    -0.47303
     0.66416
     0.32406
     0.70667
     0.79701
     0.77575
     0.89798
     0.98300
     0.89266
     0.80232
     0.48348
     0.18590
     0.00522
    -0.49429
    -0.28173
     0.31344
     0.24435
     0.07431
     0.24967
    -0.00009
     0.09025
     0.99363
     1.28590
     0.83421
     0.70667
     1.05208
     1.07865
     1.17962
     1.14242
     1.11585
     1.36029
     1.53565
     1.32309
     1.19556
     1.28058
     1.14242
     0.79170
     0.57382
     0.28155
     0.07962
     0.01054
     0.23904
     0.47286
     0.07431
    -0.17545
    -0.19139
     0.03179
     0.31875
     0.03711
     0.13276
     0.49411
     0.59508
     0.36658
     0.34001
     0.55788
     0.55257
     0.66947
     0.60039
     0.72793
     0.60571
     0.56319
     0.90329
     0.90860
     0.79701
     0.70136
     0.58976
     0.48348
     0.61633
     0.90329
     1.29121
     1.58879
     1.60474
     1.53565
     1.08397
     0.56319
     0.56319
     0.34532
     0.11682
     0.15402
     0.62165
     0.35595
    -0.13294
    -0.64308
    -1.16917
    -1.36579
    -1.43487
    -1.96095
    -2.38076
    -2.14163
    -1.53583
    -1.46675
    -1.71120
    -2.25322
    -2.47110
    -2.05660
    -1.61023
    -1.42955
    -1.65274
    -1.58897
    -1.55178
    -1.56240
    -1.72182
    -1.52521
    -1.27545
    -1.13728
    -1.03100
    -1.24888
    -1.15854
    -0.92472
    -0.56869
    -0.12231
    -0.05323
    -0.15951
    -0.00540
     1.99266
     4.08637
     3.07671
     2.76319
     3.27333
     3.24676
     3.50183
     3.12454
     3.32647
     4.03323
     5.17043
     4.34676
     2.83227
     2.12019
     1.96609
     2.08300
     2.39652
     2.51343
     2.02454
     0.63228
    -0.31362
    -0.03729
     0.40909
     0.66947
     1.68445
     2.24773
     0.39846
     0.12213
     0.83952
    -0.01603
    -0.47835
    -0.40395
    -0.92472
    -0.15951
    -0.29236
    -0.34019
    -0.55274
    -0.63777
    -0.97255
    -1.24356
    -1.39767
    -0.94067
    -0.31362
     0.02117
    -0.32956
    -0.55274
     0.05836
     0.15933
     0.43034
     0.44097
     0.15933
     0.03711
     0.22841
    -0.10106
     0.09556
     0.06368
     0.15402
     0.29749
    -0.03197
    -0.33487
    -0.35613
    -0.39333
    -0.29236
    -0.22328
    -0.31362
    -0.24985
    -0.30299
    -0.44115
    -0.35613
    -0.15420
     0.02648
    -0.10637
     0.22841
     0.13276
     0.16996
     0.33469
     0.15933
     0.59508
     0.43034
     0.55257
     0.58976
     0.64290
     0.65353
     0.79170
     0.63759
     0.70667
     0.62165
     0.48880
     0.48880
     0.34001
     0.04242
    -0.01072
    -0.15420
    -0.21265
    -0.63777
    -0.79719
    -0.43052
     0.09556
     0.50474
     0.26030
    -0.16482
    -0.60588
    -1.04695
    -1.48801
    -1.23294
    -0.56869
    -0.32424
    -0.49960
    -0.75468
    -1.37641
    -1.62086
    -1.60492
    -1.58366
    -1.05757
    -0.80250
    -0.36144
    -0.32956
    -0.40395
    -0.47835
    -0.02135
     0.23904
     0.71199
     0.97769
     1.01488
     1.41875
     1.59411
     1.45594
     1.55691
     1.39218
     0.97237
     0.57382
     0.52600
     0.12745
    -0.03729
    -0.10106
    -0.22859
    -0.35613
    -0.46241
    -0.19671
    -0.31362
    -0.47303
    -1.20637
    -0.86627
    -0.63245
    -0.11700
     0.26030
     0.21778
     0.47817
     0.40377
     0.23904
    -0.03197
    -0.01072
    -0.19139
     0.37189
     0.83952
     0.98300
     0.71199
     1.15305
     1.25401
     1.12648
     1.40280
     1.44000
     1.80667
     1.91295
     1.15305
     1.15305
     1.33904
     1.50377
     1.13179
     1.40812
     1.92889
     2.15739
     1.21150
    -0.06917
    -0.52086
     0.82358
     0.41440
     1.24870
     2.10957
     1.84918
     0.90860
     0.72793
     0.71730
     0.97769
     1.35498
     1.59942
     1.81198
     1.88638
     1.53565
     1.20619
     0.99894
     0.89798
     0.96174
     0.98300
     0.81827
     0.68010
     0.49411
     0.65353
     0.75981
     0.70136
     0.52068
     0.74918
     0.82358
     0.69604
     0.63759
     0.48880
     0.18590
     0.20184
     0.32938
     0.04242
     0.05305
    -0.11700
    -0.10106
    -0.06386
     0.04774
     0.19121
     0.63228
     0.63759
     0.55788
     0.40377
     0.28687
     0.34001
     0.45160
     0.01585
     0.02117
     0.35063
     0.26561
    -0.57400
    -1.37641
    -2.16820
    -2.92279
    -3.09815
    -3.03969
    -2.22665
    -2.35419
    -2.69960
    -2.88559
    -3.35322
    -3.59235
    -3.32665
    -2.96530
    -2.24791
    -1.59429
    -1.19042
    -1.23294
    -0.99912
    -0.53680
    -0.19671
    -0.63245
    -0.60588
    -0.48898
    -0.30830
    -0.19139
    -0.18608
    -0.11168
    -0.34019
    -0.55274
    -0.80250
    -1.45612
    -0.94598
     0.01585
    -0.06386
    -0.43584
    -0.68028
    -0.41989
    -0.47303
    -0.19671
    -0.24985
    -0.57400
    -0.48898
     0.00522
     0.05836
     0.44629
     0.23904
     0.65885
     0.46223
     0.09556
     0.62696
     0.96706
     1.25401
     1.36029
     1.51971
     1.23807
     1.03083
     1.23276
     1.34435
     1.22213
     1.20619
     1.03083
     0.81295
     1.18493
     1.26995
     1.23807
     1.22213
     1.20619
     1.26464
     1.26995
     0.93517
     0.87141
     0.60039
     0.92986
     1.21150
     1.49846
     1.69507
     1.59942
     1.49846
     1.62068
     1.41875
     0.99363
     0.66947
     1.22213
     1.19024
     1.54097
     1.38155
     1.18493
     0.87141
     0.69073
     0.49943
     0.59508
     0.47817
     0.64290
     0.93517
     0.88203
     1.23276
     0.72793
    -0.10106
    -0.88753
     0.27092
     0.95643
     0.85546
     0.52600
     0.58445
     0.70136
     0.78638
     0.96706
     1.08397
     1.19024
     1.28590
     1.21681
     1.58879
     2.08831
     2.09362
     2.27961
     2.05643
     2.15208
     1.59411
     1.05740
     0.87141
     0.06368
    -0.62183
    -0.51023
    -0.10637
    -0.48898
    -0.97786
    -1.60492
    -2.33825
    -2.76868
    -2.56143
    -2.72617
    -2.66240
    -2.37013
    -2.65177
    -2.99187
    -2.52424
    -1.85467
    -2.04598
    -2.01409
    -1.10540
    -0.78125
    -0.59526
    -0.95129
    -0.55806
    -0.37738
    -0.48898
    -0.51555
    -0.44115
    -0.52617
    -0.42521
     0.13276
     0.34001
     0.26030
     0.37189
     0.22841
     0.26561
    -0.11700
    -0.05323
     0.02648
     0.12213
     0.40377
    -0.29236
    -0.57931
     0.32938
     0.52600
     0.60039
     0.46754
     0.16464
     0.21778
     0.10619
     0.18590
     0.41972
     0.48348
     0.44097
     0.46754
     0.32406
     0.10619
     0.01585
     0.18590
     0.29218
     0.28155
     0.07962
     0.11150
     0.02648
    -0.30299
    -0.77593
    -0.32424
    -0.11168
    -0.69622
     0.07431
     0.17527
    -0.65902
    -0.43584
    -0.20202
    -0.87690
    -1.08414
    -0.40927
     0.31875
     0.51005
     0.08493
     0.52600
     0.31875
    -0.24453
     0.16464
     0.16464
     0.89266
     0.69604
     0.55257
     0.68010
     1.19024
     1.02551
     0.18590
     0.03711
     0.18059
     0.50474
     0.75450
     0.63228
     0.32406
     0.22310
    -0.21796
    -0.18077
    -0.22328
    -0.42521
    -0.10106
     0.52600
     0.96174
     0.47286
     0.21778
     0.68010
     0.70136
     0.37720
     0.49943
     1.74821
     2.24242
     2.44966
     2.30618
     2.18928
     2.74193
     2.91729
     2.72067
     2.29556
     1.75353
     1.40280
     1.47189
     1.46126
     1.66319
     1.47189
     1.13179
     0.63759
     0.27092
    -0.18608
    -0.28173
    -0.60057
    -0.58463
    -0.30299
     0.16464
     0.22310
     0.24967
     0.72261
     0.83421
     0.82358
     0.90329
     0.63759
     0.13807
    -0.10637
    -0.72811
    -1.08946
    -0.41989
    -0.63777
    -0.51555
    -0.34019
    -0.90347
    -1.36047
    -1.68463
    -1.59960
    -1.29139
    -1.11071
    -1.07352
    -1.04163
    -0.92472
    -0.54743
     0.04242
     0.22841
    -0.06386
     0.05836
     0.17527
     0.16464
     0.30812
     0.22841
    -0.11700
    -0.06917
     0.32406
     0.80232
     0.85546
     0.78638
     0.10619
     0.30281
     0.57914
     0.63228
     0.68010
     0.38783
     0.57382
     0.56851
     0.56319
     0.33469
     0.04774
     0.04242
     0.06368
    -0.18077
    -0.27642
    -0.14357
    -0.37738
    -0.63777
    -0.58994
    -0.45709
    -0.43052
    -0.63777
    -0.88753
    -0.90347
    -1.02038
    -1.11603
    -1.17980
    -1.43487
    -1.72714
    -1.82810
    -2.38076
    -2.44984
    -2.54018
    -1.88656
    -0.53680
    -0.47303
    -1.07883
    -0.96724
    -1.36579
    -1.06289
    -1.03632
     0.10088
     1.56754
     1.83324
     1.47189
     1.59942
     1.47720
     1.29652
     1.40812
     1.73227
     1.96609
     2.03517
     1.85449
     2.11488
     2.09894
     2.35401
     2.55594
     2.27961
     1.78010
     1.36029
     0.91392
     0.61633
     1.67382
     4.46898
     3.81536
     1.48251
     0.86078
     0.55788
     0.36658
     0.83952
     1.17430
     0.75981
     0.49943
     0.63759
     0.59508
     0.38783
    -0.14357
    -0.42521
    -0.20734
    -0.04260
     0.18590
     0.34532
    -0.07980
    -0.01603
    -0.11700
     0.03179
    -0.01603
     0.09556
    -0.15420
     0.19653
     0.83952
     1.05740
     0.60571
     0.34532
     0.02648
    -0.04792
     0.10619
     0.31875
     0.73856
     0.74918
     0.55788
     0.48348
     0.69073
     0.85546
     0.68010
     0.29218
     0.40909
     0.25498
     0.08493
     0.66947
     0.74918
     0.56319
     0.65885
     0.34532
     0.26030
     0.37189
     0.19653
     0.02117
    -0.24453
    -0.37207
    -0.91410
    -0.27110
     0.21778
    -0.27642
    -1.17980
    -1.17980
    -1.22231
    -1.21699
    -0.99381
    -0.66434
    -0.76530
    -0.81313
    -0.71748
    -0.70154
    -0.68028
    -0.61651
    -0.42521
    -0.22859
    -0.06386
    -0.18077
    -0.32956
    -0.36144
    -0.24985
    -0.40927
    -0.51023
    -0.28705
    -0.41989
    -0.63245
    -0.79719
    -0.87690
    -1.06820
    -1.58366
    -1.46144
    -1.07883
    -0.60057
     0.11150
     0.42503
    -0.19139
    -0.37207
    -0.18077
    -0.29767
     0.01585
     0.09556
     0.87141
     1.38155
     0.86609
     0.48348
     0.41972
     0.14339
    -0.51023
    -1.03100
    -0.65371
     0.08493
     0.26561
     0.35063
    -0.37738
    -0.68028
    -0.93535
    -0.87690
    -0.68559
    -0.37738
    -0.57400
    -0.81844
     0.24967
     1.86512
     2.22116
     2.31681
     2.38589
     1.79604
     1.63662
     1.32309
     1.26464
     1.74290
     2.38589
     2.76850
     2.84821
     1.67382
     1.17430
     1.49314
     1.72164
     2.04048
     1.07865
     0.49411
    -0.56869
    -0.55806
     0.19653
     0.28155
     0.60571
     0.43566
     0.31875
     0.38252
     0.24967
     0.16464
     0.11682
     0.50474
     0.63759
     0.71199
     0.89798
     0.83421
     0.48880
     0.48880
     0.48348
     0.31875
     0.53662
     0.62696
     0.61102
     0.75981
     0.64822
     0.44629
     0.24435
     0.15933
     0.06899
     0.34001
     0.46754
     0.34532
     0.53131
     0.63228
     0.83952
     0.56851
     0.58445
     0.56851
    -0.01603
    -0.25516
     0.15933
     0.22841
    -0.18077
    -0.19671
     0.14870
     0.26561
     0.03711
    -0.35613
    -0.66965
    -0.89815
    -1.08414
    -0.76530
    -0.51023
    -0.19139
    -0.17014
    -0.43052
    -0.37738
    -0.34019
    -0.46772
    -0.46772
    -0.60057
    -0.74936
    -0.54212
    -0.35081
    -0.28705
    -0.65371
    -0.81313
    -0.70685
    -0.62714
    -0.31362
    -0.40395
    -0.66965
    -0.82907
    -1.08414
    -0.56337
    -0.18608
    -0.06386
    -0.29767
    -0.44115
    -0.76530
    -0.92472
    -0.61651
    -0.64308
    -0.61120
    -0.73873
    -0.79719
    -0.81313
    -0.86096
    -0.81313
    -0.98849
    -1.04163
    -0.95129
    -1.05757
    -1.40830
    -1.69525
    -1.59960
    -0.80782
     0.46223
     1.33372
     0.77575
    -0.29236
    -0.11700
     0.16996
     0.66416
     1.18493
     1.99797
     2.14145
     2.38058
     2.68348
     3.29990
     3.73565
     3.45932
     2.97575
     2.97575
     3.45401
     3.83130
     3.98541
     3.19362
     2.55594
     1.34966
     0.20184
     0.01054
     1.08928
     2.19990
     1.51971
     0.75450
    -0.09043
    -0.42521
    -0.52086
    -1.05226
    -0.44646
     0.41440
     0.63759
     0.86078
     1.04145
     1.05208
     1.42406
     1.87575
     1.87575
     1.61005
     1.91295
     1.98203
     0.88735
     0.08493
     0.56319
     2.19459
     1.91295
     0.51537
    -0.51555
    -0.80782
    -0.91941
    -0.77062
    -1.24356
    -1.64743
    -1.62617
    -1.50926
    -1.10540
    -1.00443
    -1.27013
    -1.23825
    -1.29670
    -1.39767
    -1.11071
    -0.70685
    -0.64308
    -0.81313
    -1.31265
    -1.00975
    -0.70154
    -0.04260
    -0.35613
    -0.83970
    -1.08946
    -1.37110
    -1.39236
    -1.42424
    -1.57303
    -1.66337
    -1.66868
    -1.66337
    -1.48801
    -1.42955
    -1.30733
    -0.97786
    -1.03100
    -0.92472
    -0.98318
    -1.07352
    -0.87158
    -0.81313
    -0.72279
    -0.77062
    -0.75999
    -0.64840
    -0.52617
    -0.95661
    -1.29670
    -1.30202
    -0.69622
     0.48348
     1.27527
     1.03614
     0.47817
     0.42503
     0.90860
     1.45594
     1.71633
     1.41343
     1.55160
     1.40280
     1.98203
     1.52503
     0.44629
     1.61536
     1.31778
     0.87672
     0.32406
    -0.19671
    -0.69091
    -0.59526
    -0.69622
    -1.13197
    -1.42955
    -0.46241
     1.63662
     3.43806
     2.71005
     0.39846
    -0.05323
     0.53662
     1.83855
     2.55063
     3.08203
     3.42744
     3.17236
     2.73130
     2.34870
     2.11488
     1.98734
     1.45063
     0.72793
     0.33469
     0.00522
    -0.47835
    -0.68559
    -0.66965
     0.06368
     0.22310
     0.25498
    -0.40927
    -1.08414
    -1.30202
    -0.90878
    -0.37207
     0.04242
     0.24967
     0.38783
     0.88203
     1.74821
     1.71633
     1.08928
     0.98831
     1.24338
     1.25933
     1.37623
     2.24773
     2.75256
     2.49749
     2.10957
     1.61005
     1.05740
     0.99363
     1.36561
     1.21150
     0.52600
    -0.02666
    -0.30830
    -0.18608
     0.16464
     0.44629
     0.23904
    -0.05323
    -0.64308
    -0.83970
    -0.18077
     0.85015
     0.22310
    -0.34550
     0.30812
     0.11150
    -0.49429
    -0.74936
    -0.90347
    -0.43052
    -0.46772
    -0.72279
    -1.28608
    -1.83342
    -1.91844
    -2.14694
    -2.43921
    -2.58800
    -2.18414
    -2.20540
    -2.12569
    -2.11506
    -2.01409
    -1.99284
    -1.97158
    -1.95033
    -1.70057
    -1.54115
    -1.66868
    -1.55709
    -1.56240
    -1.36579
    -0.91410
    -1.02038
    -1.03632
    -0.97255
    -0.72279
    -0.35613
    -0.30299
    -0.56337
    -0.34019
    -0.30830
    -0.06917
     0.03711
     0.12745
     0.07431
    -0.09043
    -0.30830
    -0.25516
    -0.29236
    -0.40927
    -0.78656
    -0.62183
    -0.70685
    -0.59526
    -0.77593
    -0.67497
    -0.22328
     0.07431
     0.13807
     0.28155
     0.55788
     0.89266
     1.42937
     1.60474
     2.04580
     2.07237
     2.37527
     1.81730
     2.21585
     2.74193
     2.80038
     2.77381
     2.41778
     2.26899
     2.26899
     1.74821
     1.35498
     1.68976
     2.56657
     2.01923
     1.30184
     0.94580
     0.85546
     0.44097
    -0.00540
     0.09025
     0.56851
     1.49846
     2.17333
     1.83324
     0.82358
     0.81827
     0.44097
     0.36126
     0.76513
     0.86078
     1.65256
     1.78541
     1.62599
     1.26464
     1.40812
     1.53565
     1.49846
     0.91923
     0.57914
     0.34001
    -0.11168
    -0.95129
    -2.41796
    -1.33390
     2.78976
     5.67526
     3.50715
     0.79170
    -1.74839
    -1.88124
    -0.09574
     1.33904
     1.87575
     1.96077
     1.42406
     0.79701
     0.75981
     1.89169
     1.00957
    -0.13294
    -0.75999
    -1.38173
    -1.80153
    -2.17883
    -1.94501
     0.49411
     1.53034
    -0.39333
    -1.28076
    -1.05226
    -0.65902
    -0.26048
    -0.12763
    -0.17545
    -0.05854
    -0.21796
    -0.19671
    -0.15420
    -0.41458
    -0.65371
    -0.96192
    -1.00443
    -0.58463
    -0.63777
    -0.98318
    -1.27545
    -1.57303
    -1.49332
    -1.63680
    -1.55709
    -1.68463
    -1.63149
    -1.14791
    -0.95129
    -1.06820
    -1.45081
    -1.44018
    -1.29139
    -1.16917
    -1.18511
    -1.39236
    -1.38704
    -1.07352
    -0.95661
    -0.97255
    -0.93535
    -0.93004
    -0.72279
    -0.63777
    -0.31362
    -0.29236
    -0.05323
     0.07962
     0.09025
     0.11150
     0.04774
     0.13276
     0.06899
     0.12745
     0.26561
     0.48880
     0.36126
     0.36126
     0.19121
     0.42503
     0.83421
     0.69604
     0.24435
     0.20184
     0.23373
     0.14870
     0.38252
     0.66416
     1.08397
     1.82792
     2.64628
     2.72067
     2.34870
     1.60474
     0.70136
     0.81827
     1.76947
     2.36995
     2.68348
     2.36464
     1.91295
     1.12116
     0.30812
     0.65885
     1.31247
     1.46657
     1.56754
     1.58348
     1.22744
     0.90860
     1.36561
     1.06802
     0.92455
     1.39218
     1.32841
     1.31247
     1.74290
     2.08300
     1.76947
     1.22744
     0.86078
     0.55788
     0.31344
     0.14339
     0.15402
     0.36126
     0.75981
     0.70667
     0.26561
    -0.18077
    -0.47303
    -0.43052
    -0.69622
    -0.42521
    -0.39333
    -0.74405
    -0.52086
    -0.22859
    -0.62183
    -0.57400
    -0.44646
    -0.45709
    -0.78125
    -0.79719
    -0.84501
    -0.57931
    -0.49960
    -0.42521
    -0.16482
    -0.17014
    -0.18608
    -0.31893
    -0.22859
    -0.19139
    -0.09574
    -0.21265
    -0.70685
    -0.73873
    -1.27013
    -1.30733
    -1.08946
    -1.07883
    -0.66965
    -0.34550
    -0.61651
    -1.38704
    -1.64743
    -1.56772
    -1.10540
    -0.64308
    -0.49960
    -0.78656
    -0.87690
    -0.69091
    -0.34550
    -0.57931
    -0.52617
    -0.30830
    -0.31362
    -0.21796
    -0.07449
     0.01054
    -0.01603
     0.18059
     0.05836
     0.10619
     0.09556
     0.32406
     0.47286
     0.56319
     0.66947
     0.72261
     0.70136
     0.99894
     1.01488
     0.78107
     0.47286
     0.53662
     0.43034
     0.48348
     0.46754
     0.22841
     0.27624
     0.36658
     0.54194
     0.73324
     0.64290
    -0.13294
    -0.18077
    -0.48898
    -0.48366
    -0.18077
    -0.13294
    -0.00540
     0.11150
     0.03179
     0.01054
    -0.10106
    -0.29236
    -0.28705
    -0.26579
    -0.03197
     0.20184
     0.47286
     0.75981
     0.87141
     1.08397
     1.36561
     1.12648
     1.20087
     1.42406
     1.44000
     1.44532
     1.63131
     1.33904
     1.10522
     0.99363
     0.98300
     1.04145
     0.87141
     1.01488
     0.61102
     0.43034
     0.44097
     0.42503
     0.52600
     0.65885
     0.81827
     1.03614
     1.59942
     1.82792
     1.84918
     1.51440
     1.58879
     1.95015
     2.33275
     2.32744
     1.72696
     1.13711
     0.82358
     0.72793
     0.31344
    -0.00540
    -0.37738
    -0.25516
    -0.28705
    -0.89284
    -0.96192
    -1.30733
    -1.48269
    -1.58366
    -1.55178
    -1.50926
    -1.32327
    -1.14791
    -0.73873
    -0.52086
    -0.56869
    -0.61651
    -0.64308
    -0.68559
    -0.78656
    -0.74405
    -0.48898
    -0.43052
    -0.45178
    -0.78125
    -1.08414
    -0.99912
    -1.17448
    -1.25951
    -0.85033
    -0.70154
    -0.52086
    -0.49429
    -0.54212
    -0.59526
    -0.35613
    -0.01072
     0.24967
     0.23373
     0.18590
     0.31875
     0.37189
     0.48880
     0.73324
     0.75450
     0.61102
     0.71199
     0.85546
     0.96174
     0.90860
     0.65353
     0.29749
     0.23373
     0.39846
     0.60039
     0.51537
     0.55257
     0.40909
     0.26030
     0.28687
     0.28687
     0.30281
     0.55788
     0.55788
     0.52068
     0.32938
     0.21247
     0.12745
     0.32938
     0.04774
    -0.26048
    -0.24453
    -0.30299
    -0.10106
    -0.19671
     0.05305
    -0.11168
    -0.19671
    -0.32424
    -0.71748
    -0.56869
    -0.26048
    -0.07980
     0.23904
     0.57382
     0.60039
     0.59508
     0.68542
     0.66416
     0.82889
     0.45691
     0.55257
     0.75450
     0.63759
     0.70667
     1.06802
     1.08928
     0.80232
     0.84484
     1.01488
     1.17430
     1.26464
     1.17962
     1.01488
     0.80764
     0.77044
     0.96174
     1.33904
     1.34966
     1.27527
     1.08928
     0.90329
     0.78638
     0.81295
     0.80232
     0.77044
     0.66947
     0.86078
     0.84484
     0.60039
     0.68010
     0.41440
     0.43034
     0.69604
     0.78107
     0.74387
     0.12213
    -0.02135
    -0.39864
    -0.29767
     0.14339
     0.15933
    -0.20202
    -0.62183
    -0.72811
    -1.04695
    -1.08946
    -1.21168
    -1.28076
    -1.14260
    -1.00443
    -0.83970
    -0.87690
    -1.02038
    -1.10009
    -1.34453
    -1.31796
    -1.13728
    -1.14260
    -1.14791
    -1.30733
    -1.37641
    -1.25951
    -1.10540
    -0.98318
    -0.96724
    -0.93004
    -0.77062
    -0.73342
    -0.69091
    -0.41458
    -0.39333
    -0.24453
    -0.00009
     0.02117
     0.17527
     0.39846
     0.48880
     0.50474
     0.57914
     0.66416
     0.65353
     0.68542
     0.70667
     0.45691
     0.41440
     0.41972
     0.38783
     0.27092
     0.20184
     0.14870
     0.14870
    -0.09574
    -0.16482
    -0.10106
    -0.05854
    -0.00009
    -0.10106
    -0.13825
    -0.27110
    -0.18077
    -0.29236
    -0.25516
    -0.18608
    -0.22859
    -0.29767
    -0.09043
    -0.22328
    -0.29236
    -0.27642
    -0.21796
     0.09556
     0.11150
     0.15933
     0.02117
     0.17527
     0.20184
     0.22841
     0.48348
     0.72261
     0.86078
     0.67479
     0.88203
     0.89266
     0.95643
     0.94580
     1.09991
     1.16899
     1.04145
     1.08928
     0.98831
     0.87672
     0.90860
     0.88203
     0.63228
     0.72793
     0.62696
     0.50474
     0.51537
     0.57914
     0.43034
     0.40377
     0.15933
     0.21247
     0.30281
     0.41440
     0.25498
     0.05305
     0.06899
     0.06899
     0.06368
     0.26561
     0.21778
     0.05836
    -0.02666
     0.00522
     0.10088
    -0.02666
    -0.07980
     0.12213
     0.19121
     0.28155
     0.10619
     0.02117
     0.09025
     0.14870
     0.10088
     0.25498
     0.24435
     0.21247
     0.08493
    -0.00009
    -0.14357
    -0.26048
    -0.34550
    -0.30299
    -0.19139
    -0.23922
    -0.40927
    -0.61651
    -0.60588
    -0.65371
    -0.49429
    -0.39864
    -0.24985
    -0.26579
    -0.48366
    -0.45178
    -0.43052
    -0.35613
    -0.43052
    -0.19671
    -0.13825
    -0.03197
    -0.07980
    -0.27110
    -0.23922
    -0.03197
    -0.13825
    -0.07980
    -0.04260
    -0.06917
    -0.05323
     0.02117
     0.28155
     0.39315
     0.44629
     0.47817
     0.43566
     0.58976
     0.58976
     0.36126
     0.30281
     0.40909
     0.46223
     0.39315
     0.36658
     0.37189
     0.12213
     0.19121
     0.20184
     0.03179
    -0.03197
    -0.19139
    -0.25516
    -0.33487
    -0.24985
    -0.08511
    -0.04792
    -0.25516
    -0.23391
    -0.32956
    -0.25516
    -0.14357
    -0.15420
    -0.36144
    -0.22328
    -0.21796
    -0.11168
     0.06368
     0.15933
     0.07431
     0.04242
     0.14339
     0.30281
     0.33469
     0.30812
     0.27624
     0.34532
     0.38252
     0.43034
     0.31875
     0.20716
     0.31344
     0.21247
     0.14339
     0.00522
    -0.02666
    -0.00009
     0.06368
    -0.11700
    -0.21796
    -0.26579
    -0.10637
    -0.24453
    -0.27110
    -0.27110
    -0.36144
    -0.31893
    -0.23922
    -0.20202
    -0.31893
    -0.34550
    -0.31362
    -0.12763
    -0.10106
    -0.11168
    -0.26048
    -0.21796
    -0.27110
    -0.11168
    -0.12763
    -0.04260
    -0.17545
    -0.18077
    -0.02135
     0.12213
    -0.10106
    -0.30299
    -0.55274
    -0.48898
    -0.46772
    -0.47303
    -0.58463
    -0.57931
    -0.80782
    -0.70154
    -0.78656
    -0.53680
    -0.71216
    -0.93535
    -0.84501
    -0.71216
    -0.69091
    -0.60057
    -0.72279
    -0.67497
    -0.41989
    -0.46772
    -0.29236
    -0.27110
    -0.27110
    -0.24453
    -0.11168
     0.18059
     0.11150
    -0.05854
     0.06899
     0.19121
     0.25498
     0.15933
     0.04242
     0.12745
     0.08493
     0.19121
     0.22841
     0.07431
     0.03711
     0.05305
    -0.14888
    -0.07449
     0.05836
     0.06899
     0.21247
     0.14870
     0.20184
     0.09556
     0.15402
     0.01054
     0.19121
     0.40909
     0.48880
     0.37189
     0.39315
     0.29749
     0.15933
     0.16464
     0.26561
     0.14870
     0.21247
     0.27624
     0.10619
     0.31875
     0.29749
     0.40909
     0.71730
     0.68542
     0.52600
    -0.02666
     0.01054
     0.22310
     0.64290
     0.67479
     0.72793
     0.94580
     1.15305
     1.19556
     1.20087
     1.12648
     0.88203
     0.96706
     0.97769
     1.20619
     1.44532
     1.50908
     1.42406
     1.14773
     1.12648
     0.80764
     0.89798
     0.79701
     0.51005
     0.21778
     0.07431
    -0.08511
    -0.15420
    -0.39864
    -0.60588
    -0.62183
    -0.74936
    -0.65371
    -0.75999
    -0.70685
    -0.82907
    -1.06289
    -0.92472
    -0.80782
    -0.88753
    -0.75999
    -0.71216
    -0.67497
    -0.65371
    -0.62714
    -0.49960
    -0.45709
    -0.30299
    -0.32424
    -0.32424
    -0.06917
    -0.17014
    -0.30830
    -0.37207
    -0.26579
    -0.28173
    -0.36676
    -0.48898
    -0.64840
    -0.66434
    -0.42521
    -0.52086
    -0.65371
    -0.72279
    -0.62714
    -0.56869
    -0.69091
    -0.82907
    -0.81313
    -0.65371
    -0.49429
    -0.45709
    -0.53680
    -0.43584
    -0.53149
    -0.53680
    -0.60588
    -0.67497
    -0.59526
    -0.71748
    -0.71748
    -0.61651
    -0.53680
    -0.77593
    -0.78656
    -0.78656
    -0.59526
    -0.51555
    -0.35081
    -0.23391
    -0.30830
    -0.20202
    -0.30299
    -0.36144
    -0.29767
    -0.21265
    -0.28705
    -0.31893
    -0.23391
    -0.20734
    -0.25516
    -0.35081
    -0.43052
    -0.37207
    -0.39333
    -0.38270
    -0.23922
    -0.36144
    -0.44646
    -0.30299
    -0.18077
    -0.13294
     0.00522
     0.13807
     0.22841
     0.44629
     0.58976
     0.38252
     0.38783
     0.56319
     0.68010
     0.71730
     0.82889
     0.85546
     0.85015
     0.87141
     0.91923
     0.80764
     0.80232
     0.63759
     0.70667
     0.48348
     0.55788
     0.54725
     0.34532
     0.38252
     0.37720
     0.41440
     0.60571
     0.47817
     0.37189
     0.38783
     0.43034
     0.44629
     0.46754
     0.53131
     0.50474
     0.46754
     0.56319
     0.59508
     0.54194
     0.60571
     0.47817
     0.23904
     0.12745
     0.16996
     0.05836
     0.20716
     0.18059
     0.20716
     0.38252
     0.40909
     0.48880
     0.35595
     0.29749
     0.51537
     0.52600
     0.57382
     0.73324
     0.74387
     0.78107
     0.69073
     0.64822
     0.65885
     0.63759
     0.52068
     0.44097
     0.52600
     0.52600
     0.32938
     0.51537
     0.37720
     0.40377
     0.34532
     0.31344
     0.12213
     0.22841
     0.11682
     0.12745
    -0.00009
    -0.08511
    -0.17545
    -0.29767
    -0.44115
    -0.51555
    -0.61120
    -0.75999
    -0.66965
    -0.71748
    -0.70685
    -0.72811
    -0.83970
    -0.81844
    -0.66434
    -0.49429
    -0.48898
    -0.46241
    -0.31362
    -0.06386
    -0.04260
    -0.07449
    -0.06386
    -0.16482
    -0.04792
     0.14870
    -0.12231
    -0.04260
    -0.15951
    -0.17545
    -0.31893
    -0.08511
    -0.07449
    -0.18608
    -0.34550
    -0.44115
    -0.35613
    -0.48898
    -0.45178
    -0.26048
    -0.27642
    -0.31893
    -0.24985
    -0.09574
     0.23373
     0.34001
     0.02648
     0.14870
     0.38252
     0.52068
     0.69073
     0.78107
     0.90860
     0.99363
     1.06802
     1.10522
     1.20087
     1.37623
     1.26995
     1.28590
     1.15836
     1.09459
     1.20087
     1.26995
     1.42406
     1.67382
     1.41875
     1.31247
     1.17430
     1.10522
     1.22213
     1.10522
     1.04677
     0.91392
     1.04677
     0.90860
     0.89266
     0.80232
     0.61633
     0.66947
     0.40377
     0.07962
    -0.45709
    -0.55274
    -0.49429
    -0.47303
    -0.45178
    -0.46772
    -0.69622
    -0.49429
    -0.60588
    -0.63777
    -0.53149
    -0.51555
    -0.51555
    -0.29767
    -0.10106
     0.07431
    -0.00540
     0.02117
     0.14339
     0.25498
     0.46223
     0.53662
     0.41972
     0.24435
     0.13807
    -0.03729
    -0.01072
    -0.02666
    -0.19139
    -0.34019
    -0.18608
    -0.13294
    -0.22859
    -0.27110
    -0.37738
    -0.35081
    -0.30830
    -0.32956
    -0.32956
    -0.37738
    -0.29236
    -0.23391
    -0.20202
    -0.10637
    -0.02666
    -0.38801
    -0.26048
    -0.20202
    -0.13825
    -0.27642
    -0.28173
    -0.27110
    -0.20734
    -0.14357
    -0.20202
    -0.40395
    -0.27110
    -0.36144
    -0.46241
    -0.28173
    -0.35613
    -0.48366
    -0.62714
    -0.51023
    -0.49429
    -0.53680
    -0.32956
    -0.51555
    -0.47835
    -0.64308
    -0.70685
    -0.73342
    -0.64840
    -0.64308
    -0.63245
    -0.44646
    -0.39333
    -0.40927
    -0.60588
    -0.52617
    -0.34019
    -0.39333
    -0.43052
    -0.34019
    -0.22328
     0.00522
     0.02117
    -0.08511
    -0.17545
    -0.19139
    -0.06386
     0.09025
     0.12213
    -0.02135
    -0.15951
     0.02117
     0.13276
     0.28687
     0.29218
     0.38783
     0.68010
     0.90329
     0.83952
     0.81827
     0.65353
     0.79170
     0.95112
     0.98300
     1.07865
     1.05208
     1.11054
     1.05740
     1.16899
     1.09991
     1.08397
     0.74387
     0.60571
     0.73324
     0.81295
     1.02020
     1.01488
     1.01488
     0.80232
     0.73856
     0.71730
     0.58976
     0.63759
     0.74387
     0.64822
     0.48348
     0.50474
     0.46754
     0.02117
    -0.28173
    -0.02135
     0.18590
     0.39846
     0.46754
     0.64290
     0.56851
     0.60039
     0.70667
     0.68010
     0.63759
     0.70667
     0.81827
     0.98831
     1.19024
     1.07334
     0.99894
     0.74918
     0.54194
     0.44629
     0.35063
     0.03179
    -0.02666
    -0.17014
    -0.30830
    -0.30299
    -0.46241
    -0.43584
    -0.49429
    -0.45709
    -0.52086
    -0.63245
    -0.48898
    -0.53149
    -0.35081
    -0.30830
    -0.24985
    -0.18608
    -0.24985
    -0.18077
     0.03711
     0.07431
     0.03179
     0.10619
     0.14870
     0.22841
     0.19121
     0.12745
     0.02117
     0.28155
     0.45691
     0.52068
     0.56319
     0.55788
     0.50474
     0.63759
     0.95112
     0.90329
     1.23807
     1.02551
     0.80764
     0.85546
     0.84484
     0.79170
     0.51537
     0.11150
    -0.05854
    -0.00540
     0.33469
     0.16996
    -0.30299
    -0.67497
    -1.03632
    -1.06289
    -0.72279
    -0.37738
    -0.21265
    -0.23922
    -0.23391
    -0.42521
    -0.30830
    -0.00540
     0.32406
     0.79701
     1.00957
     1.04677
     1.38155
     1.28058
     1.22744
     1.24338
     1.19024
     1.02551
     0.75450
     0.48348
     0.39846
     0.21778
     0.02648
    -0.16482
    -0.25516
    -0.57400
    -0.85564
    -1.33922
    -1.48269
    -2.09380
    -1.68463
    -1.59429
    -1.80153
    -2.04066
    -2.06723
    -2.20008
    -2.20008
    -1.79622
    -1.71651
    -1.73777
    -1.55709
    -1.47738
    -1.15854
    -1.24356
    -1.16385
    -0.99381
    -0.90878
    -0.81844
    -0.57931
    -0.54212
    -0.39864
    -0.31893
    -0.27110
    -0.19671
    -0.15951
    -0.26048
    -0.35613
    -0.17545
    -0.10106
    -0.13825
    -0.69091
    -0.90347
    -0.51555
     0.16464
     0.76513
     0.55788
     0.24435
    -0.04792
    -0.27110
    -0.05854
     0.69604
     0.96706
     0.57914
     0.63759
     0.55257
     0.60039
     0.67479
     0.69073
     0.62165
     0.45160
     0.59508
     0.71730
     0.46223
     0.35595
     0.27092
     0.26030
     0.24435
     0.51537
     0.52600
     0.41972
     0.52068
     0.53131
     0.76513
     0.78638
     0.96174
     0.80764
     0.85546
     0.37189
    -0.01072
     0.39846
     0.91392
     0.98300
     0.97237
     0.80764
     0.77044
     0.55257
     0.71730
     0.75981
     0.98831
     0.57914
     0.48348
     0.77575
     0.68542
     0.82358
     0.79170
     0.75450
     0.96174
     0.79701
     0.53131
     0.56851
     0.55257
     0.44629
     0.13807
    -0.03729
    -0.53149
    -0.45709
    -0.04792
     0.35063
     0.55257
     0.40377
    -0.26579
    -0.38801
    -0.38270
    -0.53149
    -0.44646
    -0.04260
     0.19653
     0.00522
    -0.40927
    -0.27642
    -0.14357
    -0.29236
    -0.83970
    -1.49864
    -1.62086
    -1.93970
    -1.66337
    -1.99815
    -2.00346
    -1.66337
    -1.48801
    -1.79091
    -1.94501
    -2.15226
    -2.35950
    -2.01409
    -1.83342
    -1.61023
    -1.17980
    -0.94598
    -1.20105
    -1.07352
    -0.75468
    -0.47835
    -0.33487
    -0.00540
    -0.13294
    -0.40395
    -0.28705
    -0.20202
     0.00522
     0.33469
     0.41440
     0.44097
     0.63759
     0.92986
     1.03614
     1.31778
     1.31778
     1.60474
     1.70570
     1.82792
     1.38686
     1.03083
     1.04677
     1.62599
     2.13614
     2.07768
     1.59942
     1.26464
     1.08397
     1.00426
     0.79170
     0.35063
     0.28687
     0.36126
     0.28155
     0.18059
     0.12745
    -0.00009
    -0.18608
    -0.22328
    -0.08511
    -0.00009
    -0.20202
    -0.14888
    -0.04260
     0.04242
     0.11682
     0.11682
     0.07431
     0.34532
     0.40909
     0.58976
     0.66947
     0.43566
     0.38783
     0.35595
     0.50474
     0.69604
     0.73324
     0.67479
     0.58445
     0.74387
     0.70667
     0.68010
     0.55257
     0.73324
     0.61102
     0.69604
     0.81827
     0.62696
     0.66416
     0.64290
     0.79701
     0.81295
     0.68542
     0.73324
     0.91923
     0.99363
     0.90860
     0.66416
     0.29749
     0.30812
     0.69604
     0.82358
     0.86609
     0.76513
     0.62696
     0.65885
     0.62696
     0.79701
     0.80764
     0.68542
     0.34532
     0.35063
     0.21778
     0.02117
     0.19653
     0.36126
     0.15933
    -0.47835
    -0.89815
    -1.31265
    -1.59960
    -2.37013
    -2.63583
    -2.71023
    -1.59429
    -1.34453
    -1.29670
    -1.81216
    -2.44453
    -3.09815
    -2.95467
    -2.69428
    -1.65806
    -1.41893
    -1.62617
    -1.72182
    -1.70588
    -1.95564
    -2.37013
    -2.75805
    -2.39139
    -2.21071
    -1.70057
    -1.43487
    -1.15323
    -1.04163
    -1.45612
    -1.93970
    -1.58366
    -1.03100
    -0.63777
    -0.30299
    -0.22328
    -0.30299
    -0.44646
     0.27092
     0.49943
     0.47286
     0.60571
     0.52600
     0.54725
     1.09459
     2.58783
     3.05546
     1.91826
     0.54194
     0.36126
     0.96174
     1.57285
     2.05643
     2.21053
     2.17333
     1.64725
     0.85015
     0.09025
    -0.23922
    -0.10106
     0.31875
     0.45160
    -0.12231
    -0.34550
    -0.26048
    -0.40395
    -0.29767
    -0.14357
    -0.14888
    -0.10106
     0.03711
     0.20716
     0.24967
     0.18590
     0.35063
     0.36126
     0.29749
     0.36658
     0.51537
     0.68010
     0.66416
     0.49411
     0.69073
     1.07334
     1.37092
     1.61005
     1.72164
     1.31778
     1.26995
     1.38686
     1.40812
     2.02986
     2.00860
     1.62068
     1.42406
     1.38155
     1.15305
     1.02551
     1.00426
     1.15836
     1.30715
     0.88203
     0.60039
     0.51537
     0.37189
     0.04774
    -0.27110
    -0.37207
    -0.29767
    -0.09574
    -0.02666
     0.07431
     0.17527
     0.12745
    -0.23391
    -0.14357
    -0.10106
    -0.31893
    -0.18077
     0.01585
     0.14339
     0.07962
     0.11150
    -0.34019
    -0.32424
    -0.73342
    -1.45612
    -1.28076
    -0.93004
    -1.00975
    -1.52521
    -1.83342
    -1.92376
    -1.55709
    -1.61023
    -1.82279
    -2.22134
    -2.42327
    -2.51361
    -2.04066
    -1.41361
    -1.21168
    -1.18511
    -1.20105
    -0.69091
    -0.49429
    -0.76530
    -0.79187
    -0.77062
    -0.63777
    -0.87158
    -0.93535
    -0.60057
    -0.05323
     0.60571
     0.80764
    -0.15420
     0.36658
     0.78638
     0.34001
    -0.16482
    -0.25516
     0.40377
     0.84484
     1.05740
     1.18493
     1.02020
     0.73324
     0.48880
     0.36126
     0.71730
     0.77044
     0.54725
     0.52068
     1.74821
     2.65159
     1.09991
    -0.07980
     0.30812
     0.22841
     0.17527
     0.83952
     1.87044
     1.96077
     1.47189
     0.95112
     0.60039
     0.25498
     0.20184
    -0.05854
     0.00522
    -0.00540
    -0.00540
     0.16464
     0.33469
     0.28687
     0.17527
     0.13807
    -0.04792
     0.19653
     0.24967
     0.34001
     0.33469
     0.67479
     1.00957
     1.06802
     1.13711
     1.05740
     0.85546
     1.12116
     1.23276
     1.21150
     1.34435
     1.11585
     1.31778
     1.11054
     1.11054
     1.09991
     1.06802
     0.86078
     0.70667
     0.89266
     1.21150
     1.81730
     1.95015
     1.22213
     0.97237
     0.64290
     0.52068
     1.05208
     1.36029
     1.04677
     0.97237
     1.24870
     1.33372
     1.15836
     0.70667
     0.21778
    -0.19671
    -0.38801
    -0.65902
    -0.74936
    -0.74405
    -0.91410
    -1.31796
    -1.55178
    -1.84405
    -2.18945
    -2.59863
    -3.06626
    -3.50201
    -3.49138
    -2.31168
    -1.20637
    -1.49332
    -2.32762
    -1.82279
    -1.40298
    -1.76434
    -1.49864
    -1.22231
    -0.81313
    -0.19139
     0.32406
    -0.29767
    -0.47835
    -0.23391
    -0.38801
    -0.39333
    -0.43584
    -0.44115
    -0.35613
    -0.31893
    -0.09043
     0.14870
     0.64822
     0.85015
     0.72793
     0.81827
     0.55788
    -0.45709
    -0.97786
    -0.64308
     0.14870
     0.48880
     0.55257
     0.17527
    -0.10106
    -0.52617
    -1.21168
    -1.67931
    -1.37641
    -0.83970
    -0.57931
    -0.73342
    -0.56337
    -0.07980
    -0.07449
    -0.12231
    -0.30830
    -0.43584
    -0.27110
    -0.27642
     0.29749
    -0.07449
    -0.55274
    -0.61120
    -1.02569
    -1.01506
    -0.62183
    -0.35613
    -0.60588
    -0.80782
    -0.76530
    -0.77593
    -0.54743
    -0.62183
    -0.72279
    -0.66965
    -0.52086
    -0.28173
     0.00522
    -0.29236
    -0.13294
     0.13276
    -0.07980
     0.16464
     0.72261
     0.46223
     0.59508
     0.51537
     0.47817
     0.87672
     1.24338
     1.00426
     0.83421
    -0.20734
    -0.83439
    -0.17014
    -0.01072
     0.10619
     1.09991
     1.59411
     0.18590
     0.87141
     1.08928
     0.44629
     0.11150
     0.14870
     0.44629
     1.10522
     1.74821
     1.91295
     1.89701
     1.51440
     1.07865
     0.86609
     0.64290
     0.53662
     0.71199
     0.56851
     0.28155
    -0.07980
    -0.18077
    -0.31362
    -0.27642
    -0.32956
    -0.32424
    -0.49429
    -0.45178
    -0.61651
    -0.93004
    -1.02569
    -0.86096
    -1.13728
    -1.11071
    -1.25951
    -1.38173
    -1.19042
    -0.74405
    -0.31893
     0.07962
    -0.95661
    -2.02472
    -1.95564
    -1.04695
    -0.58994
    -0.48366
    -0.34550
    -0.28705
    -0.14888
     0.19121
    -0.01603
    -0.36676
    -0.70685
    -0.36144
    -0.29236
     0.19653
     0.68010
     0.81827
     0.64822
     0.48880
     0.31344
     0.55257
     0.62165
     0.52068
     0.02117
     0.13807
     1.16368
     0.99363
     0.19653
    -0.46772
    -0.22859
     0.28155
     0.89266
     0.83952
     0.34001
    -0.08511
    -0.32956
    -1.08946
    -0.96192
    -0.31893
     0.14339
    -0.04260
    -0.77062
    -1.61023
    -1.47207
    -1.50395
    -1.47207
    -1.27545
    -0.87690
    -0.65371
    -0.85564
    -1.42955
    -1.49864
    -1.16385
    -0.97255
    -0.62183
    -0.37738
    -0.40395
    -0.39333
    -0.30830
    -0.27110
    -0.45178
    -0.42521
    -0.23391
    -0.23922
    -0.38801
    -0.56869
    -0.45709
    -0.44115
    -0.35613
    -0.51023
    -0.46772
    -0.44115
    -0.41989
    -0.41989
    -0.37738
    -0.46241
    -0.40395
    -0.45709
    -0.62714
    -0.73873
    -0.69622
    -0.54743
    -0.36144
     0.45160
     0.90860
     0.73324
     0.77044
     0.96174
     0.36658
     0.62165
     1.14242
     1.25933
     1.13179
     1.24870
     1.37623
     1.46126
     1.34966
     1.28058
     0.62696
    -0.03729
    -0.15420
     0.06368
    -0.19671
    -0.40927
    -0.79719
    -1.03100
    -0.80250
    -0.62714
    -0.52086
    -0.98318
    -1.20105
    -0.96724
    -0.53680
     0.01054
     0.43034
     0.06368
    -0.49960
    -0.78656
    -0.87158
    -0.58994
    -0.15951
    -0.19139
    -0.18608
    -0.24985
    -0.45178
    -0.66965
    -0.67497
    -0.75999
    -0.64308
    -0.30830
     0.12745
     0.19121
     0.31875
     0.72261
     0.74387
     0.61633
     0.88203
     0.68542
     0.74918
     0.97769
     1.17962
     1.11585
     1.17430
     1.12116
     0.89266
     0.69073
     0.41440
    -0.09043
    -0.40395
    -0.36676
     0.04774
     0.07962
     0.11682
     0.16464
     0.14339
     0.12745
     0.06368
     0.00522
    -0.08511
    -0.03197
     0.13276
     0.18590
     0.07962
     0.01585
     0.29749
     0.32406
     0.49943
     0.24967
     0.16996
     0.11682
     0.07962
     0.12213
     0.24967
     0.33469
    -0.09043
    -0.20202
    -0.21265
    -0.15951
    -0.23391
    -0.22328
    -0.43584
    -0.46241
    -0.56337
    -0.56869
    -0.74936
    -0.75999
    -0.86096
    -0.87158
    -0.81313
    -0.82376
    -0.50492
    -0.65902
    -0.63245
    -0.52617
    -0.39333
    -0.41989
    -0.39333
    -0.42521
    -0.42521
    -0.40927
    -0.73873
    -0.54212
    -0.54743
    -0.64308
    -0.42521
     0.18590
    -0.43052
    -0.53149
    -0.50492
    -0.34019
    -0.45178
    -0.36144
    -0.19139
    -0.11168
    -0.34550
    -0.20734
    -0.24985
    -0.21796
    -0.41989
    -0.32956
     0.01585
    -0.06917
    -0.10637
    -0.18608
     0.18059
     0.68010
    -0.29767
    -0.93535
    -0.89284
    -0.43052
    -0.09574
    -0.44646
    -0.28705
    -0.38270
    -0.29236
     0.72261
     0.44629
    -0.45709
    -1.02038
    -1.21168
    -0.96192
    -0.59526
    -0.38801
    -0.50492
    -0.27110
    -0.11168
     0.73856
     1.97140
     1.74290
     0.81827
     0.45160
     0.65353
     1.16368
     1.72696
     1.75353
     1.75884
     1.59411
     1.53565
     1.70570
     1.89169
     1.68976
     1.22744
     0.85015
     0.39315
     0.20184
     0.16996
     0.26030
     0.21778
     0.21247
     0.29749
     0.16464
     0.10619
     0.12745
     0.31875
     0.13807
     0.34532
     0.56319
     0.54725
     0.28155
     0.06899
     0.03179
    -0.06917
     0.11150
     0.23373
     0.00522
    -0.19671
    -0.14888
    -0.39333
    -0.18608
     0.03179
    -0.51023
    -0.71748
    -0.45178
    -0.38801
    -0.28173
    -0.49960
    -0.33487
    -0.26579
    -0.76530
    -0.72279
    -0.98318
    -0.83970
    -0.83970
    -0.91941
    -0.85033
    -0.54212
    -0.79719
    -0.93535
    -0.77062
    -0.73873
    -0.81844
    -0.94067
    -0.71216
    -0.43584
    -0.28173
     0.13276
     0.42503
     0.15402
     0.03179
     0.24967
     0.35063
     0.39315
     0.45160
     0.50474
     0.48880
     0.51005
     0.63228
     0.70667
     0.32406
     0.36658
     0.33469
     0.18590
     0.10088
    -0.26048
    -0.04792
     0.17527
     0.11150
    -0.05854
    -0.09043
     0.15402
    -0.07980
    -0.27110
    -0.45178
    -0.96192
    -1.18511
    -1.17448
    -0.81844
    -0.30830
     0.03711
     0.05836
    -0.52617
    -0.48898
    -0.58994
    -1.02038
    -1.11071
    -0.78656
    -0.75999
    -0.35613
     0.05305
     0.02648
     0.01054
    -0.51023
    -0.61651
    -0.61651
    -0.54743
    -0.63245
    -0.82376
    -0.88753
    -0.52617
    -0.37738
    -1.30733
    -1.34984
    -0.95661
    -0.79719
    -1.05757
    -0.40927
     0.02117
    -0.74405
    -0.00540
     1.00426
     1.14242
     0.74918
     0.54194
     0.93517
     1.53034
     1.40280
     1.41875
     1.83855
     2.28493
     2.47092
     2.39121
     1.98203
     1.30715
     1.43469
     1.32841
     1.24338
     1.31247
     1.36029
     1.64193
     1.48783
     1.16899
     0.96706
     0.65885
     0.23904
     0.05305
     0.06899
     0.60571
     0.68010
     0.46223
    -0.13294
    -0.91410
    -1.72182
    -1.52521
    -0.51023
    -0.13294
    -0.14357
    -0.28705
    -0.34550
    -1.34984
    -1.30202
    -0.38801
     0.08493
     0.39315
     0.58976
     0.63759
     0.68542
     1.03083
     1.07334
     1.26464
     1.58348
     1.61536
     1.47720
     1.29652
     1.38155
     1.42937
     1.70570
     1.31778
     1.44532
     1.96077
     1.68976
     1.28058
     1.14773
     1.07865
     0.95643
     0.80232
     0.65885
     0.68542
     0.48880
     0.20716
     0.20184
    -0.35081
    -0.05854
     0.23904
     0.49943
    -0.25516
    -0.75999
    -1.43487
    -1.42424
    -0.88753
    -0.66434
    -0.82907
    -1.22762
    -1.67931
    -1.74308
    -1.80685
    -1.95033
    -1.57303
    -1.21699
    -0.73342
    -0.71216
    -1.64211
    -2.06723
    -1.75902
    -1.33922
    -0.74936
    -0.89284
    -0.81313
    -0.44115
    -0.21796
    -0.63777
    -0.85564
    -0.74936
    -0.68559
    -0.69622
    -0.46241
    -0.34550
    -0.61651
    -0.66965
    -0.50492
    -0.42521
     0.17527
     0.52600
     0.19653
    -0.02666
     0.38783
     0.58976
     0.70667
     1.03083
     0.86078
     0.62696
     0.46223
     0.47817
     0.61633
     0.66947
     0.52068
     0.23373
     0.10619
    -0.11168
    -0.63777
    -0.95129
    -0.79719
    -0.94598
    -1.00443
    -0.83970
     0.34532
     1.50377
     1.04677
    -0.05323
     0.02648
     0.88735
     1.16899
     0.82358
     1.19556
     1.34966
     1.62068
     1.65788
     1.84918
     1.81730
     1.32841
     1.05208
     0.95112
     0.73856
     0.67479
     0.42503
     0.32938
     0.02648
     0.23904
     0.34532
     0.07431
     0.01054
     0.15933
     0.19653
     0.29218
     0.21778
     0.24435
     0.02117
    -0.43584
    -0.46241
    -0.24453
     0.07962
     0.95112
     1.12648
     0.24967
    -0.94598
    -1.93438
    -1.70588
    -0.14357
     1.37092
     1.46126
     1.09991
     0.61633
     0.05305
    -0.18077
    -0.70154
    -1.05757
    -1.73777
    -1.17980
    -0.63245
    -0.56337
    -0.73873
    -0.34550
    -0.55806
    -1.47207
    -1.96095
    -2.29042
    -1.46675
    -1.44550
    -1.50926
    -1.33390
    -0.98849
    -0.85033
    -0.82907
    -0.33487
     0.03711
     0.10619
     0.10088
     0.11682
    -0.07449
     0.10619
     0.15402
     0.07962
     0.00522
     0.14870
     0.21778
     0.34001
     0.03179
    -0.36144
    -0.53149
    -0.29767
     0.11150
     0.32406
     0.10619
    -0.61120
    -1.56772
    -1.74839
    -1.33922
    -0.72279
    -0.34550
    -0.34019
    -0.56337
    -0.92472
    -0.61120
    -0.15951
    -0.21265
    -0.41458
    -0.27642
     0.38783
     0.67479
     0.88203
     0.99894
     1.00957
     0.81827
     0.77575
     0.88735
     0.68542
     0.43566
     0.44629
     0.38252
     0.47286
     0.26561
    -0.39864
    -0.51023
    -0.50492
    -0.53149
    -0.84501
    -1.44018
    -2.07786
    -1.80685
    -0.23922
     0.85015
     1.28590
     1.25933
     0.22310
     1.05208
     2.45498
     1.91826
     1.21150
     1.91295
     3.11922
     3.59748
     3.50183
     3.37961
     2.81101
     2.86947
     2.67285
     2.14676
     1.65788
     0.75450
    -0.06917
    -0.37738
     0.02117
    -0.46772
    -1.08414
    -0.85033
    -0.48898
    -0.41989
    -0.89815
    -0.91941
    -1.05226
    -1.24888
    -0.92472
    -0.73873
    -0.78125
    -0.52617
    -0.31362
    -0.27110
    -0.20202
     0.30812
     0.42503
     0.15402
    -0.34019
    -0.72279
    -0.60588
     0.24435
     0.91923
     0.71199
     0.11150
    -0.26579
    -0.69091
    -0.60057
    -0.10106
    -0.56337
    -0.41458
    -0.05323
    -0.63245
    -1.10009
    -0.89284
    -1.23825
    -1.26482
    -1.23294
    -1.12134
    -1.61554
    -1.58366
    -1.55709
    -1.68994
    -1.25951
    -0.40927
    -0.10637
    -0.35081
    -0.10637
    -0.30830
    -1.50395
    -1.78028
    -1.15323
    -1.14260
    -1.98752
    -1.42955
    -0.73342
    -0.63777
    -1.47207
    -2.24791
    -2.27979
    -2.07786
    -1.95033
    -1.64743
    -1.03632
    -0.95661
    -0.42521
    -0.11168
    -0.06917
     0.19653
     0.49411
     0.61633
     1.05208
     1.50377
     1.51971
     1.72696
     1.39749
     1.46657
     1.44000
     1.02020
     0.63228
     0.44097
     0.70136
     0.70667
     0.88735
     0.58445
     0.71730
     0.53662
     0.37720
     0.22310
     0.23373
     0.47286
     0.25498
     0.46754
     0.35595
     0.37189
     0.04242
    -0.14357
    -0.51023
    -0.88753
    -1.57835
    -1.76434
    -0.26579
     1.21150
     1.19556
     1.32841
    -0.18608
    -0.76530
    -0.10637
     0.26030
     0.02648
     0.37720
     1.49314
     2.44966
     2.77913
     2.75787
     3.37961
     1.46657
     1.29652
     2.13082
     1.88106
     2.15739
     2.36464
     1.68976
     1.21681
     0.63228
     1.15305
     1.79073
     1.11054
     0.51005
     0.35063
    -0.12231
    -0.46772
    -0.56337
    -0.45709
    -0.44646
    -0.62183
    -0.93004
    -0.79187
    -0.86096
    -1.10540
    -1.24888
    -0.79719
    -0.72811
    -0.95661
    -1.02038
    -0.81844
    -0.70685
    -0.91941
    -0.88221
    -0.77593
    -0.88753
    -0.74936
    -0.66965
    -0.47835
    -0.57931
    -0.47835
    -0.37207
    -0.30830
    -0.31893
    -0.38270
    -0.32424
    -0.23922
    -0.30830
    -0.31893
    -0.47835
    -0.42521
    -0.86096
    -1.00975
    -1.04695
    -1.11071
    -0.99381
    -0.79187
    -0.10106
    -1.63680
    -2.51361
    -1.65806
    -1.37641
    -0.87690
    -0.27642
     0.05836
    -0.89815
    -0.21796
     0.40909
     0.98831
     0.96706
     0.29218
    -0.21796
    -0.35081
    -0.31893
     1.63131
     2.33275
     1.82261
     0.77044
    -0.10106
     0.28687
     0.45691
     0.80764
     0.70667
     0.62165
     0.71730
     0.64290
     0.20716
     0.26030
     0.42503
     0.69604
     0.61633
     0.57914
     0.27092
     0.13807
     0.52600
     0.46754
     0.16464
    -0.21265
    -0.24985
    -0.36676
    -0.38801
    -0.10637
    -0.00009
    -0.12763
    -0.28173
    -0.45178
    -0.86627
    -0.62183
    -0.26048
    -0.05323
    -0.41458
    -1.00443
    -1.48269
    -1.87593
    -1.53583
    -0.71216
     0.72261
     1.70570
     1.74290
     0.24967
     0.09556
     1.40812
     0.87141
     1.04677
     1.87044
     2.32744
     2.81101
     2.97043
     2.82164
     2.27961
     1.99797
     2.72599
     2.47092
     1.88638
     2.08831
     1.89169
     1.44532
     0.51005
     0.23904
     0.21778
     0.38783
     0.62696
     0.42503
     0.33469
     0.09025
     0.01585
    -0.14888
    -0.27642
    -0.63777
    -0.50492
    -0.45178
    -0.44646
    -0.49960
    -0.56337
    -0.55806
    -0.54212
    -0.91941
    -0.64840
    -0.48898
    -0.56869
    -0.72811
    -0.89284
    -0.62183
    -0.86627
    -0.90347
    -0.93004
    -0.80782
    -0.79719
    -0.63777
    -0.57400
    -0.28705
    -0.18077
    -0.14357
     0.04774
    -0.11700
    -0.19671
    -0.09043
     0.10088
    -0.12231
    -0.47303
    -0.68559
    -0.69091
    -1.74839
    -1.91844
    -1.39767
    -0.18077
    -0.48366
    -1.27013
    -1.70057
    -1.67400
    -2.10974
    -1.84405
    -1.48801
    -1.02038
    -0.64840
    -0.46772
    -0.68028
    -0.63777
     0.14339
     0.07962
     0.47286
     0.45160
     0.72261
     0.90329
     0.11682
    -0.19139
     0.01054
     0.66947
     1.06271
     1.03083
     0.80764
     1.14773
     0.72261
     0.36126
     0.31344
     0.63228
     0.83421
    -0.00009
     0.32406
     0.57914
    -0.11700
    -0.18608
     0.09025
     0.67479
     0.54725
     0.38783
    -0.13294
    -0.26048
     0.09556
     0.29749
     0.46223
     0.39315
     0.21247
     0.31875
     0.77575
     0.87672
     0.70136
     0.69073
     0.72261
     0.67479
     0.56319
     0.49411
     0.38783
     0.25498
     0.38783
     0.28155
     0.19121
     0.39315
     0.37720
     0.62165
     0.66416
     0.55788
     0.54194
     0.29218
     0.49411
     0.85015
     1.36029
     1.29652
     1.11585
     1.48783
     1.95015
     2.10957
     1.82261
     1.19556
     0.75981
     0.99894
     1.17430
     1.63662
     1.40280
     1.17962
     0.77575
     0.37720
     0.11150
     0.05836
    -0.23922
    -0.88753
    -1.23825
    -1.13728
    -1.41893
    -1.38704
    -1.32327
    -1.46144
    -1.50395
    -1.46675
    -1.45081
    -1.55709
    -1.51458
    -1.44550
    -1.25951
    -1.10540
    -0.91410
    -0.93004
    -0.63245
    -0.45709
    -0.22859
    -0.11700
    -0.13825
    -0.24453
    -0.08511
     0.04242
    -0.07980
    -0.25516
    -0.12763
     0.02117
     0.07962
    -0.03197
    -0.27642
    -0.37738
    -0.69091
    -0.56869
    -0.89284
    -0.72279
    -0.42521
    -0.70154
    -0.88221
    -0.97255
    -1.21699
    -1.08946
    -1.07352
    -1.09477
    -1.76434
    -1.99284
    -1.16385
    -0.77062
    -0.92472
    -1.24888
    -1.68994
    -1.59960
    -1.61023
    -1.15854
    -0.66965
    -0.95661
    -1.08414
    -1.33390
    -1.38173
    -1.48269
    -1.41893
    -1.03100
    -0.62183
    -0.08511
    -0.35613
    -0.87690
    -0.93535
    -0.78125
    -0.34550
    -0.61651
    -0.47303
    -0.16482
     0.16996
     0.14339
    -0.07980
     0.60039
     0.83421
     0.31344
     0.11150
     0.29749
     0.28155
     0.83952
     0.75450
     0.71199
     1.00957
     0.91392
     0.72261
     0.80764
     1.20619
     1.75353
     2.31681
     1.98203
     1.15305
     1.11054
     1.23807
     2.01923
     2.51874
     2.59314
     2.00860
     1.55691
     1.98734
     2.43903
     2.15739
     0.82358
     0.18590
     1.25401
     1.52503
     1.37623
     1.40280
     1.47189
     1.28058
     0.92986
     0.78107
     0.75981
     1.00426
     1.05740
     0.63759
     0.41440
     0.01054
     0.03711
     0.27092
    -0.00009
    -0.39333
    -0.23922
     0.18059
     0.05836
    -0.23391
    -0.63777
    -0.63245
    -0.66434
    -0.63245
    -0.20202
    -0.04260
     0.16996
     0.24435
     0.37189
     0.57382
     0.16464
     0.15402
    -0.24985
    -0.28705
     0.00522
     0.10619
     0.01585
    -0.11700
    -0.07980
    -0.11700
    -0.13825
    -0.39864
    -0.42521
    -0.37207
    -0.21265
    -0.11700
     0.11150
    -0.04260
    -0.09574
     0.13807
     0.15933
    -0.30299
    -0.44115
    -0.42521
    -0.22859
    -0.10637
     0.12213
     0.21247
    -0.02666
    -0.72811
    -1.11603
    -1.23294
    -1.21168
    -1.84405
    -2.23197
    -1.82810
    -0.98849
    -1.07352
    -1.21699
    -1.37110
    -1.23294
    -0.94067
    -1.06289
    -1.05757
    -1.24356
    -1.19042
    -0.72811
     0.16464
     0.40377
     0.44097
    -0.00009
    -0.11168
     0.06368
    -0.03197
     0.02117
     0.02648
    -0.02666
     0.01054
    -0.13294
    -0.45709
    -0.61120
    -0.71748
     0.06899
     0.32406
    -0.27110
    -1.02569
    -0.75468
     0.24967
    -0.69622
    -0.85564
    -0.48366
    -0.57931
     0.29749
     1.51440
     1.12648
    -0.11700
    -0.50492
    -0.18077
     0.30281
     0.80764
     1.53565
     1.99266
     1.04677
     0.88735
     1.09991
     0.63228
     0.29218
     0.49411
     0.62165
     0.76513
     0.65885
     1.28058
     0.36126
    -0.86627
    -0.53149
     0.26030
     0.70136
     0.14339
     0.20184
     0.76513
     1.26464
     1.12116
     1.13711
     0.44629
    -0.04260
     0.39315
     0.85015
     1.17962
     1.11585
     1.03614
     0.69604
     0.54194
     0.49411
     0.20716
     0.30281
    -0.08511
    -0.40927
    -0.45709
    -0.31362
    -0.85564
    -0.89284
    -0.95661
    -0.31362
    -0.10106
    -0.49429
    -0.70685
    -0.48898
    -0.03197
    -0.04260
    -0.10637
     0.09556
    -0.01603
     0.00522
    -0.16482
     0.06368
     0.46754
     0.45691
     0.28687
     0.63759
     0.54725
     0.35063
     0.07431
    -0.17545
    -0.32424
    -0.24985
    -0.13294
    -0.13825
    -0.29236
    -0.42521
    -0.98318
    -0.68559
    -0.35081
    -0.45178
    -0.65371
    -0.95661
    -0.70154
    -0.48366
    -0.71216
    -0.94598
    -0.94598
    -0.76530
    -0.59526
    -0.32956
    -0.74936
    -0.68028
    -0.47303
    -0.48898
    -0.09574
    -0.01072
     0.02648
    -0.35613
    -0.41989
    -0.53680
    -0.41989
    -0.54743
    -0.36144
    -0.37738
    -0.46241
    -0.70685
    -0.30299
    -0.04792
    -0.30299
    -0.73342
    -0.49429
    -0.73873
    -0.78125
    -0.89284
    -0.62714
    -0.28173
    -0.53149
    -0.48898
    -0.40927
    -0.38801
    -0.47303
    -0.31362
    -0.24985
    -0.28173
    -0.36144
    -0.48366
    -0.54743
    -0.56337
    -0.63245
    -0.44115
    -0.46772
    -0.53680
    -0.30830
    -0.45709
    -0.39333
    -0.39864
    -0.36676
    -0.02135
     0.26561
     0.38252
    -0.02135
    -0.40927
    -0.23922
     0.35063
     0.85546
     2.30087
     1.54097
     0.61633
     0.09025
     0.12213
    -0.09574
     0.05836
     1.19556
     3.55497
     3.33178
     0.38252
    -0.24985
     1.00426
     1.64193
     1.61536
     1.71102
     2.41246
     2.42841
     3.36898
     3.99072
     3.46463
     2.68879
     3.02357
     3.63468
     3.56029
     3.18831
     3.52309
     3.75159
     3.28927
     2.99700
     2.37527
     1.74290
     0.94049
     0.21778
    -0.18077
    -0.12231
    -0.24453
    -0.43584
    -0.81844
    -1.28076
    -1.50395
    -1.63149
    -1.66337
    -1.54646
    -1.37641
    -1.05226
    -0.55806
    -0.56337
    -0.32424
    -0.11700
    -0.10106
     0.05305
    -0.14357
    -0.34550
    -0.33487
    -0.28705
    -0.16482
    -0.22859
    -0.31362
    -0.21265
    -0.54212
    -0.73873
    -0.54212
    -0.58463
    -0.46241
    -0.23391
    -0.28705
    -0.37738
    -0.24985
    -0.27110
    -0.37738
    -0.34019
    -0.44115
    -0.83439
    -0.58463
    -0.20202
    -0.04792
    -0.36144
    -0.89284
    -1.02038
    -1.09477
    -0.98849
    -0.83970
    -0.72279
    -0.64840
    -0.69622
    -0.52617
    -0.79719
    -1.19574
    -0.97255
    -0.69622
    -0.46772
    -0.60057
    -0.67497
    -0.84501
    -0.93535
    -1.04695
    -1.02038
    -0.96724
    -0.99381
    -1.15854
    -1.22231
    -1.22762
    -1.13197
    -1.13728
    -1.33922
    -1.25951
    -1.33390
    -1.35516
    -1.24356
    -1.31265
    -1.31265
    -1.19042
    -1.18511
    -1.10009
    -1.03632
    -0.99912
    -1.07883
    -0.88221
     1.82261
    11.06365
     1.68445
    -3.62955
    -2.49235
    -0.65902
     1.26464
     2.34338
     2.50280
     2.21053
     1.64193
     0.44097
    -1.73245
    -2.34356
    -2.20008
    -1.48801
    -0.61120
    -0.28173
    -0.30830
    -1.22231
    -1.32859
    -0.36144
     1.44532
     2.44435
     3.33178
     3.68251
     3.37430
     2.67816
     2.18396
     3.23082
     4.14482
     3.34773
     3.08734
     3.58154
     3.75690
     2.66754
     1.74821
     1.26464
     0.96174
     1.05208
     0.99363
     0.72793
     0.38783
    -0.02666
    -0.50492
    -0.59526
    -0.64308
    -0.82907
    -1.29670
    -1.03100
    -0.92472
    -1.13728
    -1.82279
    -1.94501
    -1.95033
    -1.79622
    -1.71651
    -1.53052
    -1.38173
    -2.04066
    -2.47641
    -2.77399
    -2.54018
    -2.32230
    -2.40201
    -2.41264
    -2.08317
    -1.96095
    -2.26916
    -1.90781
    -1.87062
    -1.52521
    -1.45612
    -1.31265
    -1.04163
    -0.81313
    -0.41989
    -0.08511
     0.18059
     0.37720
     0.44629
     0.54194
     0.69604
     0.75981
     0.68010
     0.69604
     0.61102
     0.64822
     0.75450
     0.86078
     0.96706
     0.91923
     0.72793
     0.59508
     0.61633
     0.76513
     0.75450
     0.57914
     0.72793
     0.79701
     0.81295
     0.64290
     0.63759
     0.69073
     1.04677
     1.33904
     1.33904
     0.88735
     0.75450
     0.79701
     0.89798
     0.66947
     0.45160
     0.31344
     0.31875
     0.23904
     0.13807
    -0.05854
    -0.39333
    -0.75999
    -0.99381
    -1.23294
    -1.25419
    -1.28608
    -1.33390
    -1.45612
    -1.33922
    -1.35516
    -1.34984
    -1.56240
    -1.68463
    -1.82810
    -1.59429
    -1.09477
    -0.83970
    -0.51555
    -0.40395
    -0.60057
    -0.66965
    -0.44646
    -0.47835
    -0.80250
    -0.24453
     0.48880
     0.67479
     0.70136
     0.28155
     0.04774
     0.36126
     0.46223
     0.56319
     0.46754
     0.53662
     0.78638
     0.69073
     0.66416
     0.78638
     0.80764
     1.12116
     1.24338
     1.56754
     1.77478
     1.93420
     1.73227
     1.68445
     1.60474
     1.55691
     1.26464
     1.20619
     1.24338
     0.96174
     0.90860
     0.60571
     0.42503
     0.24435
     0.24967
    -0.01072
    -0.11700
    -0.25516
    -0.10106
     0.08493
     0.19121
     0.16996
     0.07962
     0.00522
     0.17527
     0.44629
     0.50474
     0.53131
     0.17527
    -0.34019
    -0.31362
    -0.03197
     0.08493
    -0.47303
    -0.78656
    -0.64840
    -1.06289
    -1.14260
    -0.87158
    -0.47303
    -0.44646
    -0.72811
    -0.80782
    -0.64840
    -0.49429
    -0.52617
    -0.35613
    -0.09043
    -0.04792
    -0.06386
    -0.04260
    -0.02135
    -0.04792
    -0.15420
    -0.11700
    -0.32424
    -0.41458
    -0.54212
    -0.62183
    -0.54212
    -0.59526
    -0.66434
    -0.70685
    -0.45178
    -0.35613
    -0.20734
    -0.15951
    -0.31362
    -0.16482
    -0.12231
    -0.03197
    -0.31893
    -0.55806
    -0.62183
    -0.49960
    -0.14357
     0.05305
    -0.23922
    -0.30830
    -0.31893
    -0.14357
    -0.37207
    -0.37207
    -0.71216
    -0.49960
    -0.46772
    -0.18077
     0.11682
     0.21778
     0.08493
    -0.19139
    -0.38270
    -0.42521
    -0.61120
    -0.83970
    -0.72811
    -0.46241
    -0.22328
     0.01585
     0.21247
     0.06899
    -0.02135
     0.15402
     0.48880
     0.51537
     0.63759
     0.81295
     1.00426
     1.46657
     1.50908
     1.51440
     1.56222
     1.61536
     1.49846
     1.43469
     1.24870
     1.13711
     0.79170
     0.97769
     0.98300
     0.99894
     0.81295
     0.72793
     0.58445
     0.61102
     0.55257
     0.37720
     0.14870
     0.18059
     0.05836
    -0.02666
     0.02648
    -0.22859
    -0.30830
    -0.36676
    -0.24453
    -0.21265
    -0.21796
    -0.49429
    -0.56869
    -0.44646
    -0.21796
    -0.22328
    -0.18077
    -0.15420
    -0.25516
    -0.23391
    -0.21265
    -0.12231
     0.11682
     0.16464
     0.26561
     0.38252
     0.48880
     0.41972
     0.29749
     0.04242
    -0.19671
    -0.30299
    -0.01603
    -0.06917
    -0.21265
    -0.47835
    -0.51023
    -0.78125
    -0.81313
    -0.68559
    -0.68028
    -0.31362
    -0.52617
    -0.52617
    -0.59526
    -0.71216
    -0.48898
    -0.18077
    -0.17545
    -0.10637
    -0.08511
     0.01054
    -0.01603
    -0.03729
    -0.27642
    -0.28705
    -0.37207
    -0.44115
    -0.45178
    -0.50492
    -0.65902
    -0.81313
    -0.68028
    -0.41989
    -0.49429
    -0.40927
    -0.43052
    -0.37738
    -0.39864
    -0.39864
    -0.39333
    -0.31362
    -0.30830
    -0.19139
    -0.22859
    -0.24453
    -0.40395
    -0.35613
    -0.47303
    -0.39864
    -0.45178
    -0.42521
    -0.51555
    -0.54743
    -0.56337
    -0.48898
    -0.62183
    -0.58994
    -0.52086
    -0.49960
    -0.43052
    -0.37738
    -0.22328
    -0.40927
    -0.45709
    -0.22859
    -0.24453
    -0.37207
    -0.35081
    -0.06386
     0.23373
     0.46754
     0.64290
     0.69604
     0.98831
     1.08928
     1.08397
     1.05208
     1.21150
     1.36029
     1.36561
     1.46657
     1.89169
     1.75884
     1.83324
     1.91826
     1.38155
     1.01488
     0.81827
     0.65885
     0.47286
     0.49943
     0.24967
     0.18059
     0.10088
     0.03711
    -0.07449
    -0.32424
    -0.31362
    -0.37207
    -0.65371
    -0.41989
    -0.53680
    -0.48366
    -0.38801
    -0.37207
    -0.34550
    -0.19671
    -0.28705
    -0.40927
    -0.37207
    -0.61120
    -0.54743
    -0.64308
    -0.48366
    -0.48898
    -0.49960
    -0.43584
    -0.35081
    -0.35613
    -0.21796
    -0.05323
     0.30812
     0.45160
     0.58976
     0.43034
     0.12745
     0.28687
     0.02648
     0.00522
     0.17527
     0.30281
     0.17527
     0.05836
     0.15402
     0.46223
     0.13807
    -0.18608
    -0.17545
    -0.31362
    -0.45178
    -0.58994
    -0.53149
    -0.31362
    -0.21265
    -0.23391
    -0.35081
    -0.35613
    -0.46241
    -0.56337
    -0.70154
    -0.78125
    -0.79187
    -0.82907
    -0.71748
    -0.59526
    -0.58994
    -0.50492
    -0.44115
    -0.25516
    -0.24453
    -0.20202
    -0.15951
    -0.02135
    -0.00009
     0.32938
     0.54725
     0.54725
     0.54725
     0.50474
     0.56851
     0.53662
     0.48880
     0.73856
     0.70667
     0.69073
     0.70667
     0.70136
     0.55257
     0.70667
     0.83421
     0.64290
     0.55788
     0.55788
     0.50474
     0.38783
     0.41440
     0.47286
     0.49411
     0.45691
     0.40377
     0.40909
     0.41440
     0.24435
     0.03711
     0.13276
     0.09556
     0.13807
    -0.02135
     0.10619
    -0.04792
    -0.27642
    -0.33487
    -0.23391
    -0.09043
    -0.13294
    -0.27642
    -0.52086
    -0.35613
    -0.42521
    -0.40395
    -0.35081
    -0.31362
    -0.27110
    -0.27110
    -0.40395
    -0.44115
    -0.48366
    -0.50492
    -0.46241
    -0.40927
    -0.58463
    -0.52617
    -0.56337
    -0.53149
    -0.52617
    -0.54212
    -0.43052
    -0.22859
    -0.23391
    -0.35081
    -0.26048
    -0.45709
    -0.70685
    -0.89284
    -0.79719
    -0.59526
    -0.27642
    -0.40927
    -0.70154
    -0.64308
    -0.71216
    -0.73873
    -0.69622
    -0.68559
    -0.65371
    -0.62183
    -0.41458
    -0.28705
    -0.29767
    -0.39333
    -0.35081
    -0.29767
    -0.13294
    -0.08511
     0.04774
    -0.07980
    -0.04260
     0.12745
     0.26030
     0.22841
     0.13807
     0.12213
     0.14339
     0.25498
     0.22841
     0.15402
     0.21247
     0.10088
     0.19653
     0.18590
    -0.05854
    -0.05854
    -0.19671
    -0.22328
    -0.31362
    -0.39333
    -0.33487
    -0.51555
    -0.68559
    -0.58463
    -0.50492
    -0.55806
    -0.55806
    -0.55274
    -0.36144
    -0.22328
    -0.20734
    -0.24453
    -0.23922
    -0.23391
    -0.24453
    -0.24453
    -0.00540
    -0.07980
    -0.10106
    -0.06917
     0.06899
     0.04774
    -0.06917
    -0.08511
    -0.15951
    -0.07449
    -0.03197
    -0.04260
    -0.06386
     0.03711
     0.19653
     0.26561
     0.44097
     0.40377
     0.02117
     0.23373
     0.46223
     0.53131
     0.68010
     0.61633
     0.87141
     1.07865
     1.02020
     0.85546
     0.62165
     0.59508
     0.66416
     0.55257
     0.49943
     0.61633
     0.67479
     0.60039
     0.49943
     0.37720
     0.25498
     0.13276
     0.09556
     0.04774
     0.24435
     0.13276
     0.28155
     0.19121
     0.14339
     0.11682
     0.26030
     0.31875
     0.28687
     0.05305
     0.13807
     0.01054
     0.07962
     0.02117
    -0.14888
    -0.04792
    -0.12231
    -0.09574
    -0.09574
    -0.09043
    -0.20734
    -0.35613
    -0.23922
    -0.18608
    -0.11700
    -0.23922
    -0.23922
    -0.28705
    -0.32424
    -0.37738
    -0.60057
    -0.73342
    -0.76530
    -0.49429
    -0.57931
    -0.74936
    -0.94067
    -0.87690
    -1.03100
    -0.88753
    -0.53149
    -0.30299
    -0.11700
     0.24435
     0.32406
     0.33469
     0.30812
     0.64290
     0.82889
     0.72793
     0.79170
     0.97769
     0.90329
     0.77575
     0.58976
     0.64822
     0.47286
     0.37720
     0.17527
     0.05836
    -0.13825
    -0.26048
    -0.36676
    -0.40927
    -0.24453
    -0.20734
    -0.15420
    -0.16482
    -0.19139
    -0.18608
    -0.07449
    -0.02666
     0.16996
     0.04242
    -0.08511
     0.05836
     0.16996
     0.22310
     0.18059
     0.14339
     0.10619
     0.19653
     0.36658
     0.28155
     0.23904
     0.10619
     0.13807
     0.01054
     0.25498
     0.36658
     0.02648
    -0.09574
     0.02117
    -0.00540
    -0.14357
    -0.20734
    -0.23391
    -0.13825
    -0.15951
    -0.17545
    -0.24453
    -0.36144
    -0.36676
    -0.47303
    -0.43584
    -0.43584
    -0.49429
    -0.47835
    -0.36144
    -0.23922
    -0.26048
    -0.47835
    -0.38270
    -0.25516
    -0.24453
    -0.15951
     0.04242
    -0.00540
     0.01054
     0.15402
     0.07431
     0.20184
     0.33469
     0.03179
     0.28687
     0.24967
     0.09025
     0.10619
    -0.01072
     0.06899
     0.07431
     0.02117
    -0.01603
    -0.00540
    -0.04792
    -0.12231
    -0.24985
    -0.09043
    -0.01072
    -0.03197
    -0.10106
     0.01585
     0.05305
     0.06368
     0.03179
     0.07962
     0.13807
     0.26561
     0.28687
     0.07962
     0.02648
     0.02648
    -0.04792
     0.04774
     0.10619
     0.02648
    -0.03729
    -0.05854
    -0.14357
    -0.30830
    -0.31893
    -0.31893
    -0.40927
    -0.38270
    -0.43584
    -0.33487
    -0.32424
    -0.46772
    -0.49960
    -0.17014
    -0.08511
    -0.31362
    -0.42521
    -0.27110
    -0.07980
    -0.01603
     0.15933
     0.17527
     0.23373
     0.29749
     0.24435
     0.40377
     0.41440
     0.33469
     0.40377
     0.34532
     0.64290
     0.79701
     0.78107
     0.56851
     0.41972
     0.39315
     0.44629
     0.36658
     0.26561
     0.30812
     0.30812
     0.29749
     0.15933
     0.04242
     0.03179
    -0.15951
    -0.07980
    -0.06917
    -0.07980
    -0.07449
    -0.02135
    -0.25516
    -0.13825
    -0.14888
    -0.13294
    -0.07449
    -0.01072
     0.02117
     0.04242
     0.11150
     0.13807
     0.09556
     0.21247
     0.21247
     0.14870
     0.05836
     0.06368
     0.04774
    -0.00009
    -0.01603
    -0.04260
    -0.11168
    -0.07980
    -0.00540
    -0.18608
    -0.16482
    -0.24453
    -0.46241
    -0.40927
    -0.24453
    -0.30830
    -0.28173
    -0.29236
    -0.21265
    -0.30299
    -0.27642
    -0.24453
    -0.15951
    -0.24985
    -0.17014
    -0.25516
    -0.31893
    -0.17014
    -0.13825
    -0.32424
    -0.28173
    -0.41458
    -0.47835
    -0.40927
    -0.38270
    -0.46241
    -0.39864
    -0.44115
    -0.36144
    -0.43052
    -0.36144
    -0.39864
    -0.28173
    -0.24985
    -0.20734
    -0.35613
    -0.13825
    -0.05854
    -0.10637
    -0.03197
     0.00522
    -0.05323
    -0.11700
    -0.10637
    -0.06917
    -0.11168
    -0.11168
    -0.26579
    -0.33487
    -0.31893
    -0.31362
    -0.41458
    -0.18077
    -0.20734
    -0.23922
    -0.27642
    -0.21265
    -0.31893
    -0.70154
    -0.58463
    -0.63777
    -0.55274
    -0.68028
    -0.71216
    -0.77593
    -0.91410
    -0.80250
    -0.62183
    -0.63245
    -0.69622
    -0.64308
    -0.60057
    -0.64840
    -0.68028
    -0.67497
    -0.51023
    -0.39864
     0.05836
     0.49411
     1.08928
     1.34966
     1.57285
     1.50377
     1.27527
     1.02020
     1.30184
     1.46657
     1.83324
     1.90763
     1.80135
     1.57817
     1.46657
     1.16899
     0.95643
     0.67479
     0.46754
     0.28687
     0.02648
     0.12213
    -0.01072
    -0.35081
    -0.57931
    -0.33487
    -0.39864
    -0.27110
    -0.32956
    -0.43584
    -0.48366
    -0.27642
    -0.10106
    -0.07449
    -0.14888
    -0.22859
    -0.26048
    -0.33487
    -0.41989
    -0.44646
    -0.35081
    -0.30299
    -0.30830
    -0.40395
    -0.33487
    -0.43584
    -0.52617
    -0.62714
    -0.54743
    -0.43584
    -0.35081
    -0.20202
    -0.23391
    -0.18608
    -0.02666
    -0.02666
     0.08493
     0.20184
    -0.01603
    -0.22328
    -0.02135
     0.13807
     0.12213
    -0.03197
    -0.17014
    -0.46772
    -0.41989
    -0.41458
    -0.53149
    -0.73873
    -0.79719
    -1.07352
    -1.37641
    -1.65274
    -1.44550
    -1.26482
    -1.36579
    -1.31265
    -1.47207
    -1.44018
    -1.41361
    -1.45081
    -1.54646
    -1.33390
    -1.35516
    -1.14791
    -1.10540
    -0.86627
    -0.91410
    -0.72279
    -0.68559
    -0.74405
    -0.68028
    -0.53680
    -0.54212
    -0.44115
    -0.52086
    -0.34019
    -0.25516
    -0.19671
    -0.18608
    -0.29236
    -0.02666
     0.09025
    -0.02666
    -0.47303
    -0.85564
    -0.77062
    -0.59526
    -0.28173
    -0.44646
    -0.56337
    -0.34019
    -0.72811
    -0.45178
     0.13276
    -0.04260
    -0.22859
    -0.41989
    -0.29236
    -0.23391
    -0.07449
     0.10088
     0.16996
     0.27092
     0.64822
     0.95112
     0.98831
     0.87672
     0.90860
     1.04145
     0.91923
     0.66416
     0.84484
     0.87672
     0.59508
     0.73324
     0.65353
     0.61633
     0.30812
    -0.13294
    -0.36676
    -0.67497
    -0.88221
    -1.04695
    -0.93535
    -1.14791
    -1.50926
    -1.48269
    -1.14791
    -1.02038
    -0.96192
    -0.88753
    -1.04695
    -0.84501
    -0.69091
    -0.48898
    -0.11168
     0.06368
    -0.05854
    -0.12763
    -0.20202
    -0.30830
    -0.36676
    -0.32956
    -0.39333
    -0.54743
    -0.63777
    -0.65902
    -0.78125
    -0.84501
    -0.77062
    -0.69622
    -0.69091
    -0.87158
    -0.75999
    -0.53149
    -0.64840
    -0.71748
    -0.51555
    -0.31362
    -0.41989
    -0.51023
    -0.43584
    -0.29236
    -0.27642
    -0.18608
    -0.06386
    -0.07980
     0.03711
    -0.09043
    -0.20202
    -0.37738
    -0.45709
    -0.66434
    -0.78656
    -0.64840
    -0.73873
    -0.80250
    -0.88753
    -1.12134
    -1.34453
    -1.44018
    -1.36579
    -1.34453
    -1.37110
    -1.37641
    -1.23825
    -1.23825
    -1.15854
    -1.05226
    -0.97786
    -0.74405
    -0.44646
    -0.41989
    -0.32956
    -0.37738
    -0.30830
    -0.17014
     0.02117
     0.22841
     0.08493
     0.14870
     0.24435
     0.32406
     0.29218
     0.41972
     0.64822
     1.10522
     0.96706
     0.75981
     0.55257
    -0.03197
     0.14339
     0.50474
     0.70136
     0.57914
     0.35595
     0.10619
    -0.11168
    -0.17014
     0.14870
     0.02648
    -0.03197
    -0.21265
    -0.51555
    -0.68559
    -0.49960
    -0.50492
    -0.54743
    -0.32424
    -0.49960
    -0.29767
    -0.28705
    -0.51023
    -0.50492
    -0.61120
    -0.64308
    -0.59526
    -0.62714
    -0.47303
     0.07431
     0.08493
     0.20184
     0.27624
     0.29749
     0.19121
    -0.00540
     0.07431
     0.36126
     0.38252
     0.20184
     0.02648
     0.09025
    -0.11168
    -0.49960
    -0.62183
    -0.66434
    -0.44115
    -0.52617
    -0.77593
    -1.13728
    -1.21168
    -1.11603
    -0.87690
    -0.85564
    -0.83439
    -0.91410
    -1.03632
    -0.93535
    -0.52617
    -0.51555
    -0.65371
    -0.68559
    -0.73342
    -0.22859
     0.11682
     0.54725
     0.33469
    -0.23391
    -0.35081
    -0.47303
    -0.34550
    -0.17014
     0.36658
     0.53662
     0.13276
    -0.26579
    -0.31893
    -0.46241
    -0.73873
    -0.93004
    -0.79719
    -1.06289
    -1.06820
    -1.02569
    -1.36047
    -1.20637
    -1.11603
    -1.16385
    -1.14260
    -1.16917
    -1.21168
    -0.15420
     1.11585
     2.00860
     0.54725
    -1.19574
    -1.80685
    -0.60057
     1.40812
     1.73759
     1.48783
     1.00957
     0.09025
    -0.04792
     0.35063
    -0.27642
    -0.73342
    -0.55806
    -0.00009
    -0.28705
    -0.50492
    -0.58994
    -0.58994
    -0.40927
    -0.29236
    -0.11700
    -0.10106
     0.24967
     0.68010
     0.78638
     0.87141
     1.09459
     1.52503
     1.97672
     2.26899
     2.46029
     2.58783
     2.47092
     1.92358
     1.73759
     1.38155
     1.28058
     1.16368
     0.65885
     0.83421
     0.75981
     0.34532
    -0.06917
    -0.38801
    -0.66965
    -0.83970
    -0.87158
    -1.03632
    -1.02569
    -0.92472
    -0.81844
    -0.80250
    -0.52617
    -0.26048
    -0.38801
    -0.39333
    -0.60057
    -0.74405
    -0.80250
    -0.83970
    -0.77062
    -0.82376
    -0.93004
    -1.07352
    -1.16917
    -1.00975
    -0.88221
    -0.73873
    -0.77593
    -0.74405
    -0.87690
    -0.62714
    -0.30299
    -0.18077
    -0.35613
    -0.19139
    -0.05854
    -0.21265
    -0.12763
    -0.30830
    -0.22328
    -0.28705
    -0.06917
    -0.19671
    -0.19139
    -0.38270
    -0.38801
    -0.39333
    -0.55806
    -0.71216
    -0.46772
    -0.39864
    -0.36676
    -0.45709
    -0.46772
    -0.24985
     0.11150
     0.23904
     0.07431
     0.22310
     0.30812
     0.19121
     0.27092
     0.31344
     0.34001
     0.37189
     0.27092
     0.22310
     0.44629
     0.23904
     0.43034
     0.18590
     0.03711
    -0.13825
    -0.48898
    -0.52617
    -0.62714
    -0.31893
    -0.17545
    -0.45178
    -0.60588
    -0.83439
    -0.99381
    -1.14791
    -1.11071
    -1.03100
    -1.12134
    -1.13197
    -1.08414
    -1.12666
    -1.28076
    -1.03632
    -1.11603
    -1.51989
    -1.26482
    -0.28705
    -0.44115
    -0.69622
    -0.60588
    -0.48366
    -0.72811
    -0.68028
    -0.27110
     0.91923
     1.97140
     0.94580
     0.02117
    -0.76530
     0.03711
     1.56222
     1.74290
     1.17962
     0.98831
     0.97237
     1.34435
     1.50908
     1.33904
     1.49314
     1.82792
     1.90763
     1.96609
     1.61536
     1.14773
     0.89798
     0.85546
     1.16899
     1.15305
     1.17430
     0.88735
     0.74387
     0.29749
     0.05305
    -0.08511
    -0.39333
    -0.43052
    -0.58994
    -0.52617
    -0.58463
    -0.51555
    -0.58463
    -0.52086
    -0.62183
    -0.53149
    -0.39864
    -0.35081
    -0.39864
    -0.26048
    -0.24453
    -0.09043
    -0.30830
    -0.51555
    -0.63777
    -0.44115
    -0.22859
    -0.20202
    -0.29767
    -0.74936
    -0.98318
    -0.74936
    -0.66434
    -0.76530
    -0.53149
    -0.28173
    -0.23391
    -0.11168
    -0.20734
    -0.09043
     0.15933
     0.18590
     0.35063
     0.50474
     0.60039
     0.36126
     0.47817
     0.92455
     0.97769
     0.68542
     0.47286
     0.61633
     0.58976
     0.39315
     0.36658
     0.22310
    -0.08511
    -0.01072
     0.17527
     0.14870
    -0.02135
    -0.31362
    -0.40927
    -0.57931
    -0.72811
    -0.55274
    -0.75468
    -0.45178
    -0.22859
    -0.72811
    -1.34453
    -1.37110
    -1.31265
    -1.35516
    -1.65806
    -1.27545
    -0.71748
    -0.46772
    -1.13197
    -1.41361
    -1.59960
    -1.57835
    -1.78028
    -1.83873
    -1.33922
    -1.39236
    -1.92907
    -1.84936
    -1.51989
    -0.74936
    -0.28705
    -0.11700
    -0.00009
    -0.49429
    -0.74405
    -1.16385
    -0.34550
    -0.14888
    -0.49960
    -0.23922
    -0.67497
    -0.94067
    -0.78656
    -0.42521
    -0.60588
    -0.09574
     0.07962
     0.19121
    -0.14357
    -0.27110
    -0.03729
     0.28687
     0.47286
     1.32309
     1.92889
     1.64193
     1.83855
     1.97140
     2.24773
     2.25304
     2.19459
     1.49314
     1.14242
     0.89266
     1.12116
     1.00426
     0.70136
     0.36126
     0.18059
    -0.11700
    -0.14357
    -0.13294
     0.06368
     0.30281
     0.27624
    -0.09043
    -0.58463
    -0.63777
    -0.52617
    -0.34019
    -0.42521
    -0.53680
    -0.22859
    -0.29236
    -0.61651
    -0.74405
    -0.69622
    -0.78656
    -0.72279
    -0.52086
    -0.54743
    -0.53680
    -0.45178
    -0.45709
    -0.29236
    -0.02666
     0.23373
     0.68542
     0.89798
     1.32309
     1.29121
     1.48251
     1.47720
     0.57914
    -0.53680
    -0.63245
    -0.24453
     0.81827
     0.51005
     0.12745
    -0.27110
    -0.98849
    -1.59960
    -2.11506
    -2.08317
    -1.90781
    -1.84405
    -2.04066
    -1.92376
    -1.71651
    -1.54646
    -1.25951
    -1.41361
    -1.58897
    -1.38173
    -1.28076
    -1.17980
    -1.22231
    -1.07352
    -1.33922
    -1.50395
    -1.55709
    -1.56772
    -1.92907
    -2.30636
    -2.39670
    -2.42858
    -2.12569
    -2.42858
    -2.99187
    -3.42230
    -3.67206
    -3.79428
    -3.33728
    -2.58269
    -2.30636
    -2.08317
    -1.97689
    -2.05660
    -2.76337
    -3.00250
    -2.40733
    -1.79622
    -1.28608
    -1.08414
    -0.75999
    -0.40395
    -0.66434
    -0.80782
    -1.02569
    -0.96724
    -0.75468
    -0.24985
     0.10088
     0.57382
     0.84484
     0.80232
     0.06368
    -0.70685
    -0.30830
     0.75981
     1.31778
     1.21681
     1.05740
     0.51537
     0.17527
     0.56851
     0.26561
    -0.16482
     0.22310
     0.69604
     0.50474
     0.49943
    -0.45178
    -0.39333
    -0.13825
     0.01585
     0.01585
     0.04774
     0.06899
    -0.05854
    -0.35613
    -0.44115
    -0.54743
    -0.56869
    -0.48898
    -0.48366
    -0.66965
    -0.42521
    -0.62714
    -0.92472
    -0.77062
    -0.68028
    -0.32424
    -0.03729
     0.29218
     0.20716
    -0.65371
    -0.89815
    -0.69091
    -0.44646
     0.30281
     0.50474
     0.16996
    -0.05854
    -0.02666
     0.01054
    -0.38801
    -0.53149
    -0.33487
    -0.51023
    -0.70154
    -0.62714
    -0.73342
    -0.61120
    -0.53680
    -0.65902
    -0.68559
    -0.33487
    -0.41458
    -0.54212
    -0.38801
    -0.32424
    -0.37738
    -0.52086
    -0.24985
    -0.06386
     0.04242
     0.09556
     0.24435
     0.48880
     0.32938
     0.15933
     0.37189
     0.54194
     0.64290
     0.75450
     0.32406
     0.51005
     0.18590
     0.16464
     0.62696
     1.02551
     0.85015
     0.28155
    -0.70154
    -0.92472
    -0.67497
    -1.00443
    -1.99284
    -2.53486
    -2.89622
    -1.81748
    -0.15951
     0.28687
     0.10088
    -0.36144
    -1.03632
    -0.70154
    -0.66965
    -0.08511
     0.70136
     1.26995
     1.80135
     1.99797
     2.54531
     2.26899
     1.87044
     1.65256
     2.40184
     2.63034
     2.73130
     2.54531
     2.01923
     1.32841
     1.05740
     1.48251
     1.98734
     2.35401
     2.58251
     1.49314
     0.80764
     0.03179
    -0.15420
    -0.05323
     0.07431
     0.18590
    -0.08511
    -0.99381
    -1.70057
    -1.23825
    -1.05757
    -0.98849
    -1.31265
    -1.08946
    -0.89284
    -1.40298
    -1.14260
    -0.90878
    -0.71748
    -0.51555
    -0.24453
    -0.09043
    -0.14888
    -0.50492
    -0.39333
    -0.07449
    -0.04792
    -0.38801
    -0.37207
     0.16464
     0.77044
     0.91923
     0.41440
     0.54194
     0.20184
     0.43566
     0.62165
     0.74387
     0.73856
     0.75981
     0.48880
     0.28155
     0.64822
     0.55257
     0.13807
    -0.03729
    -0.21265
    -0.32956
    -0.41458
    -0.40395
    -0.35613
    -0.24985
    -0.39333
    -0.61120
    -0.35613
    -0.34550
    -0.47303
    -0.45178
    -0.55806
    -0.45709
    -0.58463
    -0.43052
    -0.26048
    -0.28705
    -0.30299
    -0.35613
    -0.29236
    -0.30299
    -0.46772
    -0.54743
    -0.55806
    -0.40927
    -0.38270
    -0.52086
    -0.48898
    -0.29767
    -0.45709
    -0.56337
    -0.57931
    -0.83439
    -1.08946
    -1.22762
    -0.77593
    -0.34019
    -0.60588
    -0.89284
    -0.81313
    -1.11071
    -1.68463
    -0.91410
    -0.16482
     0.18059
     0.35063
    -0.13825
    -0.60588
    -0.70685
    -0.43584
    -0.57400
    -0.54212
    -0.78125
    -0.65371
    -0.37207
     0.47286
     1.53565
     2.19990
     2.45498
     1.79073
     1.56222
     1.31778
     2.17333
     3.11922
     2.97575
     3.08734
     3.44338
     3.95352
     4.04386
     2.93323
     2.42841
     2.08831
     1.42406
     0.48880
    -0.56869
    -1.00975
    -0.79187
    -0.76530
    -0.62714
    -0.30299
    -0.88753
    -1.41893
    -1.25419
    -0.48898
     0.00522
    -1.29139
    -2.03004
    -1.53583
    -0.54743
     0.01054
    -0.05854
    -0.38801
    -0.28173
    -0.02135
    -0.18077
     0.00522
     0.04774
    -0.37738
    -0.79719
    -0.68559
    -0.55274
    -0.24453
     0.18059
     0.36658
     0.29749
     0.10088
     0.20716
     0.12745
    -0.07449
     0.14870
    -0.01603
    -0.17014
    -0.12763
    -0.13294
    -0.08511
    -0.24453
    -0.28705
    -0.11168
    -0.38801
    -0.29767
    -0.42521
    -0.13825
    -0.35081
    -0.45709
    -0.53680
    -0.35081
    -0.40927
    -0.32956
    -0.35081
    -0.56869
    -0.38801
    -0.12231
    -0.11700
     0.88735
     0.31344
    -0.22859
    -0.34019
     0.24967
     0.56851
     0.48348
     0.56319
     0.54725
     0.43034
     0.41972
     0.36658
     0.56851
     0.33469
     0.17527
     0.15933
    -0.05323
    -0.02666
    -0.02666
    -0.23922
    -0.30299
    -0.28705
    -0.25516
    -0.31893
    -0.53149
    -0.53680
    -0.62183
    -0.58994
    -0.93004
    -2.15757
    -2.03535
    -1.47738
    -0.10637
     0.30812
     0.13807
    -1.26482
    -1.53052
    -1.54115
    -1.75371
    -1.46675
    -1.72182
    -1.19042
    -1.22762
    -1.55709
    -0.94067
    -0.54743
    -0.96192
    -0.85033
    -0.35081
    -0.59526
    -0.69091
    -0.82376
    -0.18608
    -0.27110
    -0.04792
     0.68542
     0.70136
     0.46223
     0.59508
     0.45691
     0.09025
    -0.29767
    -0.57931
    -0.46241
    -0.40395
     0.22841
     1.46126
     1.03614
     0.49943
     0.24435
     0.47817
     0.74918
     1.08397
     0.78638
     1.06271
     1.52503
     1.87044
     1.75353
     1.84918
     1.87044
     1.31247
     0.84484
     0.88203
     0.85015
     1.10522
     1.36029
     1.31778
     1.09991
     1.07865
     1.30715
     1.46126
     1.55160
     1.71633
     1.94483
     2.05643
     1.89169
     1.89169
     1.88638
     1.95015
     1.94483
     1.55691
     1.44000
     1.15305
     1.59411
     2.69410
     1.97140
     0.68010
     0.16996
     0.62696
     1.03614
     1.17430
     1.11585
     0.60039
     0.65885
     0.53131
     0.45691
     0.50474
     0.55788
     0.23373
     0.09556
     0.13807
     0.16464
     0.07962
    -0.13825
    -0.20202
    -0.15420
    -0.12763
    -0.27642
    -0.34550
    -0.10106
    -0.28705
    -0.29767
    -0.21796
    -0.42521
    -0.48366
    -0.51023
    -0.39864
    -0.26048
    -0.28705
    -0.51555
    -0.73873
    -0.94598
    -1.24356
    -1.40298
    -1.70588
    -1.87062
    -2.24259
    -2.03004
    -2.27979
    -2.12037
    -1.78028
    -2.29042
    -2.43390
    -2.42858
    -2.83245
    -2.55081
    -2.15226
    -1.72182
    -1.68994
    -1.52521
    -1.32859
    -1.15854
    -0.92472
    -0.63777
    -0.47835
     0.10088
     0.35595
     0.38252
     0.70136
     0.92455
     0.99894
     1.32841
     1.58879
     1.84387
     1.81730
     2.18928
     2.35401
     2.55594
     2.38589
     1.98734
     1.45594
     0.55788
     0.32938
     0.25498
     0.52068
     0.65353
     0.30281
    -0.19139
    -0.55806
    -1.04163
    -1.29139
    -1.30733
    -0.88221
    -0.92472
    -1.29139
    -1.21699
    -0.54212
     0.09556
     0.45691
     0.71199
     0.71199
     0.82889
     1.55160
     1.69507
     1.91295
     1.85981
     1.67382
     1.29121
     1.61536
     1.49314
     1.67913
     1.49314
     1.62068
     1.96609
     1.37623
     0.85015
     0.48880
     0.34532
     0.20184
     0.41440
     0.18590
     0.05836
     0.41440
     0.51005
     0.44629
     0.63759
     0.70136
     0.35595
     0.08493
     0.13807
     0.52068
     0.74918
     0.74918
     0.54194
     0.60039
     0.58445
     0.79701
     0.87672
     0.75450
     0.88203
     1.26995
     1.41875
     1.09991
     0.88735
     0.83952
     0.79701
     0.75450
     0.46754
     0.24435
    -0.27110
    -0.47835
    -0.21265
     0.89798
     0.48348
    -0.87158
    -0.90347
    -0.02135
    -0.53680
    -1.57835
    -1.49864
    -1.02569
    -0.35081
    -0.11168
    -0.53680
    -0.52086
    -0.73873
    -0.68559
    -0.42521
    -0.72279
    -1.04163
    -1.41893
    -1.65806
    -1.38173
    -1.22231
    -1.38173
    -1.98221
    -2.23197
    -2.26916
    -2.08317
    -1.96095
    -1.97158
    -1.76965
    -0.48898
     0.09025
    -0.44646
    -1.24888
    -0.44115
     0.07431
     0.64822
     1.27527
     1.86512
     2.00329
     2.20522
     2.37527
     2.21053
     2.55594
     2.64097
     2.18928
     2.18396
     1.78010
     1.47189
     1.50908
     1.46126
     1.21150
     1.30715
     1.16368
     1.14242
     0.86078
     0.54725
     0.60571
     0.65885
     0.40377
     0.18590
     0.43566
     0.47286
     0.13807
    -0.28705
    -0.39864
    -0.30830
    -0.30299
    -0.12231
     0.18059
    -0.08511
    -0.23922
     0.21778
    -0.13825
    -0.45178
    -0.39864
     0.02648
    -0.05854
     0.20184
     0.81295
     1.03614
     0.88203
     0.65353
     0.62696
     0.71199
     0.79701
     1.09459
     0.99894
    -0.19671
    -0.89284
    -0.49429
     0.22310
     0.71199
     0.50474
    -0.41989
    -0.86627
    -0.48898
    -0.78656
    -0.95661
    -0.74405
    -1.13197
    -1.07883
    -0.80250
    -0.59526
    -0.45178
    -0.38801
    -0.45709
    -0.52086
    -0.65371
    -0.79719
    -0.76530
    -0.92472
    -0.92472
    -0.90878
    -0.38801
    -0.03729
    -0.17014
    -0.57931
    -0.83970
    -0.82907
    -0.74405
    -0.61651
    -0.91410
    -1.25419
    -0.95129
    -0.06917
     0.74918
     0.88203
     0.62696
    -0.11700
    -0.60588
    -0.34550
    -0.20202
     0.09556
     0.58445
     0.67479
     0.41972
     0.30812
    -0.36676
    -0.89284
    -0.98849
    -1.39767
    -1.95564
    -2.15226
    -1.15323
    -0.73342
    -0.79187
    -1.00975
     0.01585
    -0.29767
    -0.71748
    -0.83439
    -0.85564
     0.37189
     1.57817
     3.13517
     3.93227
     4.28830
     4.07574
     3.64531
     3.50183
     3.22019
     2.97043
     3.43275
     4.01729
     4.14482
     3.82599
     3.17236
     2.81633
     2.50280
     2.11488
     1.64193
     1.36029
     1.20087
     0.81295
     0.49943
     0.45160
     0.67479
     0.52600
     0.78638
     0.67479
     0.47286
     0.07431
    -0.08511
     0.43034
     0.63228
     0.37189
    -0.31362
    -0.84501
    -1.45612
    -1.47738
    -0.43584
     0.14870
     0.47817
     0.12213
    -0.04260
     0.15933
     0.19653
     0.04774
    -0.21265
    -0.21265
     0.03179
     0.46754
     0.60571
     0.73324
     1.04677
     0.73324
     0.44629
     0.29749
     0.24967
    -0.02135
    -0.36144
    -0.32424
     0.20716
     0.13807
    -0.36144
    -0.30830
    -0.20202
    -0.01603
    -0.29767
    -0.38801
    -0.70154
    -0.40395
    -0.32956
    -0.48366
    -0.54743
    -0.58994
    -0.81844
    -0.86627
    -0.69622
    -0.71216
    -0.54212
    -0.51555
    -0.47835
    -0.52086
    -0.51023
    -0.41989
    -0.23391
    -0.27642
    -0.32956
    -0.46241
    -0.53680
    -0.39333
    -0.63245
    -0.52086
    -0.10106
    -0.68559
    -1.25951
    -1.44018
    -0.87690
    -0.22328
     0.03179
    -0.69091
    -1.47738
    -1.75902
    -1.87593
    -1.56240
    -0.88221
     0.87141
     0.44629
    -1.01506
    -1.42424
    -1.65274
    -1.69525
    -1.10540
    -0.64840
    -0.28173
    -0.05854
    -0.39864
    -0.46241
    -0.58994
    -0.40395
    -0.29236
    -0.28705
    -0.12763
    -0.19671
    -0.27110
     0.05836
     0.77575
     0.98300
     0.82358
     0.44097
     0.29749
     0.21247
     0.41440
     0.22310
     0.47286
     0.55788
     0.49411
     0.35595
     0.57914
     0.20716
     0.26561
     0.71730
     0.79170
     0.90860
     0.99894
     1.11585
     1.33904
     1.14773
     1.35498
     1.95015
     1.91295
     2.10425
     2.01391
     1.89701
     1.87575
     1.70039
     1.62599
     1.58879
     1.38155
     1.08397
     0.80764
     0.50474
     0.43566
     0.30281
     0.15933
     0.21778
     0.20716
     0.48348
     0.82358
     0.57382
     0.24435
    -0.09574
    -1.12134
    -1.23825
    -0.27110
     0.04774
     0.24967
     0.51005
     0.77575
     0.39315
     0.19121
    -0.17014
    -0.36676
    -0.21265
     0.20184
     0.77044
     1.15305
     1.26464
     1.42406
     1.20087
     0.89798
     0.93517
     0.94049
     0.63228
     0.30812
     0.53662
     0.38783
     0.14339
    -0.38270
    -0.93535
    -0.99912
    -0.56337
    -0.36144
     0.09556
    -0.78125
    -1.45081
    -1.21168
    -0.82376
    -0.39864
    -0.21265
    -0.00009
     0.07962
     0.14339
    -0.03729
    -0.35613
    -0.35081
    -0.44646
    -0.40927
    -0.25516
    -0.06917
    -0.01603
     0.05305
    -0.01603
     0.06368
     0.10088
    -0.53149
    -1.11071
    -1.62086
    -1.39767
    -1.54115
    -1.88656
    -1.28608
    -1.04163
    -1.86530
    -2.55081
    -2.60926
    -2.36482
    -2.24259
    -2.55081
    -1.92376
    -1.11071
    -0.45178
    -0.82376
    -0.50492
    -0.20734
     0.02117
     0.50474
     0.86609
     1.12116
     1.59411
     1.41875
     1.23276
     1.20087
     1.49846
     1.54097
     1.31247
     1.13711
     0.71199
     0.37720
     0.57914
     0.92986
     1.22213
     1.84918
     1.37092
     1.09459
     1.83324
     2.31150
     1.88106
     1.89701
     1.74290
     1.87575
     2.28493
     3.01826
     2.86415
     2.60908
     2.24242
     2.39121
     2.33275
     2.23710
     2.13082
     2.00860
     2.08831
     1.87575
     1.64193
     1.49314
     1.13179
     1.22744
     1.29121
     0.92986
     0.83421
     0.68542
     0.90329
     0.42503
    -0.15420
    -0.29236
    -0.52086
    -0.43584
    -0.51555
    -0.83970
    -0.88753
    -1.00975
    -1.03632
    -1.35516
    -1.57835
    -1.42424
    -1.51989
    -1.93438
    -1.72182
    -0.91941
    -0.40395
    -0.10106
    -0.46772
    -0.47303
    -0.12763
     0.29218
     0.62696
     0.63228
     0.63228
     0.72793
     0.89266
     1.11585
     1.22213
     0.88203
     0.89266
     0.93517
     0.90329
     0.69073
     0.62165
     0.58976
     0.61102
     0.29749
    -0.23922
    -0.28173
     0.21778
    -0.25516
    -0.06917
    -0.19671
    -0.12763
    -0.12231
    -0.53149
    -0.64840
    -0.82376
    -1.13728
    -1.76965
    -1.99284
    -1.15323
     1.02551
     0.48348
     0.07431
    -1.13197
    -1.39236
    -1.14791
    -0.76530
    -0.49429
    -0.26579
     0.12213
     0.14870
    -0.38270
    -0.63777
    -0.66434
    -0.64840
    -0.88753
    -1.16917
    -0.35613
     0.42503
     0.79170
     0.74387
     0.61102
    -0.12231
    -0.20202
     0.08493
     0.73324
     0.95643
     1.14242
     1.47189
     1.43469
     0.87672
     0.71199
     0.60571
     0.61102
     0.40909
     0.35063
     0.47817
     0.52600
     0.29749
     0.45160
     0.68542
     0.74387
     1.07865
     1.12116
     1.46126
     1.33372
     0.87672
     0.66947
     1.58348
     1.99797
     1.63662
     1.16899
     0.82889
     1.14773
     1.65256
     2.00329
     1.68976
     0.73324
    -0.19671
    -0.74405
    -1.04163
     0.46754
     3.39555
     2.86415
     1.14773
    -0.98318
    -1.18511
    -0.12763
     1.45594
     2.18928
     1.16899
     0.44097
     0.30812
    -0.37738
    -0.19139
    -0.08511
     0.11150
    -0.15951
    -0.88753
    -1.46144
    -2.03535
    -2.05660
    -2.59863
    -2.24259
    -1.45612
    -1.67400
    -1.88656
    -1.84405
    -1.82810
    -1.53052
    -1.22231
    -0.99912
    -0.56869
    -0.36144
    -0.13825
     0.05836
     0.48880
     0.64290
     0.56851
     0.51005
     0.62165
     0.80764
     0.74387
     0.62165
     0.49411
     0.62165
     0.57914
     0.57382
     0.61102
     0.47817
     0.40377
     0.25498
     0.35063
     0.47286
     0.49943
     0.35063
     0.14339
     0.11682
     0.15933
     0.26561
     0.21778
     0.26561
     0.12745
    -0.06917
    -0.02135
     0.01054
     0.07962
     0.21247
     0.05836
     0.03179
     0.25498
     0.24967
    -0.10106
    -0.18608
    -0.17014
    -0.24453
    -0.47303
    -0.32424
     0.18590
     0.71730
     0.66416
     0.27092
    -0.43584
    -0.49960
    -0.28173
     0.15402
     0.53662
     0.53662
     0.62696
     0.48348
     0.03711
    -0.34019
    -0.34550
    -0.13825
     0.10619
     0.40909
     0.80764
     0.60571
     0.77044
     0.92455
    -0.24985
    -0.43052
     0.45691
     2.22647
     2.85352
     1.37092
     1.45594
     1.16899
     1.07334
     1.44000
     1.48783
     2.23179
     1.68445
