# Supplementary material for: Software algorithm and hardware design for real-time implementation of new spectral estimator
Source: Biomed Eng Online. 2014 May 9;13:61. doi: 10.1186/1475-925X-13-61 (PMC4057578; doi:10.1186/1475-925X-13-61)
Supplement: Additional file 2 — txtfiles.zip. [file 1475-925X-13-61-S2.zip › FILE134.TXT]

     2.69647
     2.57664
     1.99748
     1.89762
     1.63134
     1.84437
     1.73786
     1.36506
     1.21195
     0.87910
     0.61282
     0.39313
     0.26665
     0.27331
     0.30659
     0.12020
     0.04031
     0.20674
    -0.09949
    -0.29920
    -0.48560
    -0.34580
    -0.36577
    -0.24594
    -0.41237
    -0.49891
    -0.58545
    -0.49225
    -0.66534
    -0.81845
    -0.87836
    -0.95159
    -1.03147
    -1.06476
    -0.97156
    -1.08473
    -1.16461
    -1.05810
    -1.09804
    -1.06476
    -0.99819
    -1.00484
    -1.01150
    -0.84508
    -0.67865
    -0.55882
    -0.55882
    -0.63871
    -0.50557
    -0.49225
    -0.29920
    -0.31917
    -0.31917
    -0.22597
    -0.07286
    -0.15274
    -0.11280
    -0.29920
    -0.42568
    -0.26591
    -0.17271
    -0.09949
    -0.36577
    -0.32583
    -0.21931
    -0.41237
    -0.15274
    -0.28588
    -0.33248
    -0.26591
    -0.21931
    -0.17937
    -0.26591
    -0.45897
    -0.32583
    -0.13943
    -0.04623
    -0.20600
    -0.25926
    -0.39905
    -0.18603
    -0.25260
    -0.07286
    -0.10614
    -0.21931
    -0.28588
    -0.06620
    -0.02626
     0.04697
     0.10688
    -0.09949
    -0.32583
    -0.15274
    -0.14609
    -0.09949
    -0.19269
    -0.27923
    -0.21266
    -0.24594
    -0.19269
    -0.29254
    -0.42568
    -0.63205
    -0.51222
    -0.27923
    -0.13943
    -0.25926
    -0.03957
     0.12020
     0.10688
     0.02700
     0.00703
    -0.05954
     0.00037
     0.16014
     0.50630
     0.75261
     0.77258
     0.66607
     0.73264
     0.63944
     0.40645
     0.41310
     0.24668
     0.10022
     0.53959
     0.73264
     0.65276
     0.56622
     0.67939
     0.63944
     0.62613
     0.75927
     0.48633
     0.48633
     0.58619
     0.28662
     0.41310
     0.42642
     0.24002
     0.18677
     0.37982
     0.22671
     0.13351
    -0.01295
    -0.11946
    -0.17937
    -0.15274
    -0.10614
    -0.19269
    -0.04623
    -0.02626
     0.01368
    -0.03957
     0.01368
    -0.11280
     0.00703
     0.06028
    -0.03957
     0.07360
    -0.00629
    -0.15274
    -0.30586
    -0.32583
    -0.09949
    -0.16606
    -0.34580
    -0.42568
    -0.45897
    -0.45897
    -0.44565
    -0.44565
    -0.47894
    -0.35911
    -0.29254
    -0.10614
    -0.02626
    -0.20600
    -0.21266
    -0.28588
    -0.12612
    -0.16606
    -0.41902
    -0.55882
    -0.23928
    -0.23928
    -0.37908
    -0.47228
    -0.50557
    -0.61208
    -0.77185
    -0.91830
    -0.84508
    -0.71193
    -0.92496
    -0.86505
    -0.57214
    -0.57879
    -0.49225
    -0.45231
    -0.43234
    -0.31917
    -0.07286
    -0.17271
     0.01368
     0.05362
     0.00037
     0.13351
     0.06028
     0.17345
     0.22005
     0.02700
     0.16679
     0.11354
     0.04697
    -0.15274
    -0.14609
    -0.16606
    -0.01960
     0.05362
     0.06694
     0.10688
     0.05362
     0.10688
     0.10688
     0.11354
     0.06694
     0.06694
    -0.00629
     0.12020
     0.14017
     0.01368
     0.22671
     0.03365
     0.06028
     0.19342
     0.26665
     0.20008
     0.28662
     0.26665
     0.43973
     0.51296
     0.99227
     1.28518
     1.26521
     1.46492
     1.80443
     1.81774
     1.72454
     1.81774
     1.94422
     2.03742
     1.86434
     2.09068
     1.91094
     1.75117
     1.68460
     1.55812
     1.40500
     1.09878
     0.89907
     0.86578
     0.98561
     0.99892
     0.58619
     0.37982
     0.14017
     0.10688
     0.16014
    -0.17937
    -0.06620
    -0.03292
    -0.21931
    -0.17271
    -0.29254
    -0.17271
    -0.40571
    -0.55882
    -0.65202
    -0.61208
    -0.74522
    -0.59211
    -0.78516
    -0.67865
    -0.61874
    -0.36577
    -0.53885
    -0.88502
    -1.07141
    -1.03147
    -0.85173
    -0.88502
    -0.79848
    -0.95159
    -1.14464
    -0.91830
    -1.03147
    -1.11136
    -0.92496
    -0.99819
    -0.94493
    -0.86505
    -0.80513
    -0.71859
    -0.63205
    -0.65868
    -0.69196
    -0.63205
    -0.57214
    -0.64536
    -0.65202
    -0.44565
    -0.67865
    -0.63871
    -0.65202
    -0.66534
    -0.65202
    -0.73191
    -0.73191
    -0.71193
    -0.75853
    -0.71193
    -0.71859
    -0.49225
    -0.70528
    -0.74522
    -0.80513
    -0.71193
    -0.87836
    -0.98487
    -0.95824
    -0.89833
    -0.60542
    -0.58545
    -0.50557
    -0.52554
    -0.59876
    -0.77185
    -0.59211
    -0.59211
    -0.39905
    -0.22597
     0.05362
     0.17345
     0.09357
    -0.11946
     0.03365
     0.47968
     0.50630
     0.23336
     0.15348
     0.29994
     0.39313
     0.20674
     0.30659
     0.27331
     0.17345
     0.17345
    -0.00629
    -0.01960
    -0.01960
    -0.17937
     0.14017
     0.28662
     0.27331
     0.30659
     0.22671
     0.31991
     0.76593
     1.08547
     1.31846
     1.22526
     0.92570
     1.03887
     1.17201
     1.05218
     1.06549
     1.15204
     1.59140
     1.85102
     1.74451
     1.67794
     1.35840
     1.25855
     1.26521
     1.15869
     1.25189
     1.22526
     1.21195
     1.31846
     1.17866
     1.14538
     0.95898
     0.81918
     0.46636
     0.22671
     0.04031
    -0.37243
    -0.48560
    -0.41237
    -0.44565
    -0.49225
    -0.70528
    -0.75853
    -0.99153
    -0.97156
    -0.76519
    -0.77185
    -0.53885
    -0.50557
    -0.33248
    -0.17937
    -0.19269
    -0.10614
    -0.17937
    -0.21931
    -0.13277
    -0.03292
    -0.05289
    -0.19934
    -0.26591
    -0.27257
    -0.32583
    -0.55217
    -0.91165
    -1.17127
    -1.15130
    -1.14464
    -1.14464
    -1.13798
    -1.21787
    -1.33770
    -1.39761
    -1.42424
    -1.56404
    -1.40427
    -1.54406
    -1.22453
    -1.21121
    -1.25115
    -1.17793
    -1.23118
    -1.35767
    -0.97822
    -0.89833
    -0.82510
    -0.81845
    -0.85173
    -1.02482
    -0.95159
    -1.01150
    -1.05144
    -0.83842
    -0.83176
    -0.79848
    -0.62539
    -0.77185
    -0.50557
    -0.60542
    -0.63205
    -0.54551
    -0.29920
    -0.51888
    -0.41902
    -0.46562
    -0.30586
    -0.11946
    -0.04623
     0.12685
     0.04697
     0.05362
     0.07360
     0.02700
     0.08691
     0.13351
     0.02034
    -0.03957
    -0.05289
    -0.05289
    -0.11946
    -0.19269
    -0.52554
    -0.31917
    -0.55217
    -0.87170
    -0.64536
    -0.45231
    -0.39240
    -0.77850
    -0.53885
    -0.57214
    -0.45897
    -0.21931
     0.25334
     0.27331
     0.41976
     0.25999
     0.24668
     0.61282
     0.51962
     0.60616
     0.61282
     0.80587
     1.29183
     1.77780
     1.86434
     1.81108
     1.95754
     2.00414
     2.27708
     2.09734
     1.99748
     2.43684
     2.60327
     2.54336
     2.53670
     2.40356
     1.98417
     1.86434
     1.53149
     1.10544
     0.99892
     0.71933
     0.47968
     0.47302
     0.18011
     0.00037
    -0.02626
    -0.09949
    -0.20600
    -0.15940
    -0.06620
     0.05362
     0.15348
     0.14017
     0.16014
     0.14682
    -0.00629
     0.09357
     0.20674
     0.04031
    -0.05289
    -0.07952
     0.00703
    -0.23928
    -0.31251
    -0.47228
    -0.51222
    -0.29254
    -0.39240
    -0.47894
    -0.47228
    -0.67865
    -0.62539
    -0.51888
    -0.53219
    -0.66534
    -0.79182
    -0.67199
    -0.65868
    -0.78516
    -0.80513
    -0.81179
    -0.93827
    -0.77185
    -0.74522
    -0.69862
    -0.93827
    -0.77850
    -0.89167
    -0.84508
    -0.62539
    -0.65202
    -0.75853
    -0.81845
    -0.48560
    -0.38574
    -0.34580
    -0.39905
    -0.41237
    -0.49225
    -0.53219
    -0.31917
    -0.46562
    -0.29920
    -0.21931
     0.06694
     0.33322
     0.09357
    -0.06620
    -0.32583
    -0.22597
    -0.13943
    -0.07286
    -0.16606
    -0.18603
    -0.29254
    -0.35911
    -0.47228
    -0.50557
    -0.31251
    -0.52554
    -0.61208
    -0.47228
    -0.44565
    -0.54551
    -0.58545
    -0.62539
    -0.48560
    -0.59211
    -0.25260
    -0.27257
    -0.30586
    -0.51888
    -0.40571
    -0.21931
    -0.49225
    -0.65868
    -0.67199
    -0.38574
    -0.34580
    -0.27923
    -0.37243
    -0.03957
     0.14017
     0.43308
     0.38648
     0.45305
     0.64610
     0.99227
     0.88575
     0.97230
     1.14538
     1.20529
     1.38503
     1.35840
     1.21861
     1.19198
     1.34509
     1.33843
     1.44495
     1.28518
     1.01890
     1.04552
     0.89241
     0.85913
     0.80587
     0.75261
     0.53959
     0.33322
     0.22005
     0.06694
     0.21339
     0.00037
    -0.18603
    -0.54551
    -0.67865
    -0.79848
    -0.84508
    -0.85839
    -0.91830
    -0.62539
    -0.49891
    -0.41237
    -0.37243
    -0.53885
    -0.39240
    -0.41902
    -0.12612
    -0.01960
     0.08691
     0.02034
     0.05362
     0.18677
     0.21339
     0.05362
     0.00703
     0.08025
     0.06694
     0.19342
     0.07360
     0.17345
    -0.01960
    -0.07952
     0.04697
     0.06028
     0.06028
    -0.05289
    -0.15274
    -0.01295
     0.02034
    -0.13277
    -0.22597
    -0.14609
    -0.26591
    -0.41237
    -0.38574
    -0.67199
    -0.77185
    -0.78516
    -0.89167
    -0.80513
    -0.70528
    -0.77850
    -1.06476
    -1.17127
    -1.05144
    -0.97822
    -0.85173
    -0.92496
    -0.79848
    -1.04479
    -0.81845
    -0.61208
    -0.61874
    -0.62539
    -0.67199
    -0.61208
    -0.50557
    -0.48560
    -0.56548
    -0.53885
    -0.53219
    -0.59876
    -0.57214
    -0.50557
    -0.35911
    -0.37908
    -0.46562
    -0.43234
    -0.31917
    -0.36577
    -0.41237
    -0.40571
    -0.17937
     0.02700
    -0.11280
     0.06694
    -0.05289
     0.05362
    -0.06620
     0.02034
     0.04697
     0.10022
     0.09357
     0.02700
     0.02034
     0.09357
    -0.06620
    -0.27257
    -0.29920
     0.10688
     0.27996
     0.16679
     0.02700
     0.33322
     0.53959
     0.42642
     0.47302
     0.62613
     0.69270
     0.80587
     1.02555
     1.07215
     0.96564
     1.17201
     1.28518
     1.56477
     1.43163
     1.37838
     1.09878
     1.02555
     1.14538
     1.32512
     1.30515
     1.49154
     1.19864
     1.07881
     1.05218
     1.00558
     1.01224
     0.87244
     0.67939
     0.76593
     0.70601
     0.83250
     0.91238
     0.82584
     0.13351
    -0.02626
    -0.07286
    -0.01295
    -0.11280
     0.28662
     0.44639
     0.63279
     0.73264
     0.25334
     0.09357
     0.13351
     0.32656
     0.29328
     0.56622
     0.55290
     0.59950
     0.69936
     0.57287
     0.53959
     0.68604
     0.65942
     0.43308
     0.37316
     0.32656
     0.29328
     0.04031
     0.15348
     0.27331
     0.14682
     0.10688
    -0.07952
    -0.25260
    -0.35245
    -0.41237
    -0.37243
    -0.35245
    -0.25926
    -0.37908
    -0.43234
    -0.58545
    -0.59211
    -0.71859
    -0.72525
    -0.61874
    -0.51222
    -0.73191
    -0.54551
    -0.76519
    -0.91165
    -0.90499
    -0.94493
    -0.86505
    -0.95159
    -1.15796
    -1.26447
    -1.42424
    -1.39761
    -1.40427
    -1.49746
    -1.49746
    -1.45087
    -1.33104
    -1.23118
    -1.14464
    -1.09139
    -1.19790
    -0.89833
    -0.87170
    -0.84508
    -0.63205
    -0.71193
    -0.62539
    -0.44565
    -0.27923
    -0.31251
    -0.11946
    -0.09283
    -0.10614
    -0.12612
     0.08691
     0.11354
    -0.01960
     0.06694
     0.07360
     0.17345
     0.16014
     0.14017
     0.29328
     0.28662
     0.29994
     0.27331
     0.11354
     0.06694
     0.12685
     0.03365
    -0.03292
    -0.00629
     0.11354
     0.33988
     0.20674
     0.25999
     0.00037
     0.27331
     0.28662
     0.21339
     0.40645
     0.25999
     0.22005
     0.40645
     0.39313
     0.51962
     0.61947
     0.74596
     0.50630
     0.37982
     0.42642
     0.49965
     0.41976
     0.39313
     0.24668
     0.11354
     0.10022
     0.08691
    -0.03292
     0.08025
    -0.09949
    -0.21931
    -0.15274
    -0.35911
    -0.52554
    -0.47894
    -0.53219
    -0.53219
    -0.15274
    -0.00629
    -0.03292
     0.22671
     0.28662
     0.58619
     0.27996
     0.69936
     0.77924
     0.94567
     1.22526
     1.14538
     1.08547
     1.18532
     1.26521
     1.32512
     1.19198
     1.01224
     1.16535
     1.02555
     1.06549
     0.59284
     0.16679
    -0.17937
    -0.75853
    -1.09139
    -0.81179
    -0.37908
     0.02700
    -0.36577
    -0.40571
    -0.94493
    -0.89833
    -1.07141
     0.00037
     4.78012
     0.10022
    -2.96201
    -2.23640
    -1.50412
    -0.61874
    -0.27923
    -0.37243
    -0.49225
    -1.09804
    -1.69052
    -2.25637
    -2.70905
    -3.09515
    -3.03524
    -2.94204
    -2.92873
    -2.68242
    -2.54262
    -2.18314
    -2.14985
    -1.73046
    -1.75043
    -1.63061
    -1.59066
    -1.33104
    -0.95159
    -0.89833
    -0.85173
    -0.93162
    -0.59211
    -0.45231
    -0.04623
     0.05362
     0.35319
     0.32656
     0.35985
     0.39313
     0.63279
     0.61947
     0.71267
     0.99227
     1.13872
     1.11875
     0.91904
     0.61947
     0.63944
     0.58619
     0.67939
     0.52627
     0.61282
     1.28518
     2.05739
     2.42353
     1.94422
     1.13872
     1.19864
     1.59140
     2.12396
     2.43684
     2.28373
     2.04408
     1.87765
     1.72454
     1.72454
     1.22526
     0.81253
     0.75927
     0.33988
     0.08025
     0.11354
    -0.13277
    -0.37243
    -0.30586
    -0.37908
    -0.41902
    -0.49225
    -0.27257
    -0.25260
    -0.21931
    -0.21266
    -0.07952
     0.12020
     0.15348
     0.47302
     0.31325
     0.52627
     0.89907
     0.91904
     0.63944
     0.89241
     1.01890
     1.27186
     1.33843
     1.25855
     1.41832
     1.85102
     1.90428
     1.81774
     1.55146
     1.46492
     1.45160
     1.49820
     1.47823
     1.33843
     1.35175
     1.42497
     1.16535
     0.92570
     0.56622
     0.59284
     0.77258
     0.79256
     0.47302
     0.24002
     0.00703
    -0.11946
    -0.01960
    -0.01295
     0.04031
    -0.15274
    -0.30586
    -0.17937
    -0.37243
    -0.51222
    -0.36577
    -0.47894
    -0.46562
    -0.45231
    -0.40571
    -0.50557
    -0.62539
    -0.65868
    -0.85839
    -0.99819
    -1.13133
    -1.11136
    -0.97822
    -0.97822
    -0.84508
    -0.88502
    -1.13133
    -1.19790
    -1.27113
    -1.25781
    -1.25115
    -1.30441
    -1.21787
    -1.15796
    -1.11801
    -1.19790
    -1.09804
    -1.09139
    -1.21121
    -1.36432
    -1.32438
    -1.25115
    -0.99819
    -1.17793
    -1.36432
    -1.49081
    -1.11801
    -0.94493
    -0.76519
    -0.95824
    -0.80513
    -0.60542
    -0.35245
    -0.18603
    -0.30586
    -0.05954
     0.02034
     0.26665
     0.12020
    -0.28588
    -0.67199
    -0.84508
    -0.99153
    -0.75188
    -0.65202
    -0.87170
    -0.73191
    -0.70528
    -0.99153
    -1.17793
    -1.37098
    -1.61729
    -1.36432
    -1.07807
    -0.62539
    -0.21266
    -0.27257
    -0.29254
    -0.23263
    -0.11280
    -0.05289
     0.09357
     0.08025
     0.07360
     0.04031
     0.24002
     0.06028
     0.01368
     0.08691
     0.17345
     0.04031
    -0.33248
    -0.41237
    -0.35245
    -0.07286
     0.20008
     0.27331
     0.31991
     0.19342
     0.33988
     0.18677
     0.35985
     0.51962
     0.51296
     0.69270
     0.64610
     0.76593
     0.83916
     0.97230
     0.99892
     1.06549
     1.22526
     1.19198
     1.24523
     1.31846
     1.11209
     1.18532
     1.28518
     1.36506
     1.27852
     1.11875
     0.94567
     0.81918
     1.03887
     0.89907
     0.69270
     0.63944
     0.39979
     0.36651
     0.24002
     0.12020
    -0.06620
    -0.15274
    -0.10614
    -0.16606
    -0.14609
    -0.23263
    -0.21931
    -0.36577
    -0.17271
    -0.35911
    -0.31917
    -0.31251
    -0.27923
    -0.25260
    -0.06620
    -0.08617
    -0.21266
    -0.13277
    -0.43234
    -0.25926
    -0.03292
    -0.10614
    -0.02626
    -0.05954
    -0.01960
    -0.17271
    -0.04623
    -0.04623
    -0.08617
     0.00037
    -0.11946
    -0.23928
     0.02034
     0.03365
    -0.15274
    -0.18603
    -0.14609
    -0.38574
    -0.46562
    -0.35911
    -0.38574
    -0.17271
     0.06028
    -0.00629
    -0.16606
    -0.17937
    -0.23928
    -0.31917
    -0.03957
     0.04031
    -0.09283
    -0.15274
    -0.00629
    -0.00629
     0.01368
    -0.00629
    -0.23263
    -0.19269
    -0.20600
    -0.13277
    -0.22597
    -0.23263
    -0.29920
     0.19342
     0.16014
     0.33988
     0.12685
     0.17345
     0.62613
     0.47968
     0.33322
     0.47968
     0.59950
     0.59284
     0.66607
     0.55290
     0.62613
     0.56622
     0.33988
     0.21339
     0.06694
     0.06694
     0.00703
     0.00703
     0.02034
     0.27331
     0.18011
     0.07360
    -0.07286
    -0.18603
    -0.14609
    -0.21266
    -0.35911
    -0.34580
    -0.47894
    -0.65202
    -0.58545
    -0.55217
    -0.63205
    -0.81845
    -0.64536
    -0.47228
    -0.50557
    -0.45897
    -0.22597
    -0.19934
    -0.23928
    -0.16606
     0.02034
     0.16014
     0.49965
     0.59284
     0.58619
     0.83916
     0.81253
     0.71267
     0.71267
     0.85247
     0.74596
     0.75927
     0.91238
     0.75261
     0.87910
     0.65276
     0.87244
     0.79921
     0.82584
     0.85913
     0.65276
     0.71267
     0.77258
     0.81918
     0.63944
     0.73264
     0.64610
     0.52627
     0.45305
     0.40645
     0.18677
     0.25999
     0.14017
     0.15348
     0.12685
     0.08025
    -0.13277
    -0.10614
    -0.17937
    -0.28588
    -0.43900
    -0.25926
    -0.30586
    -0.13277
    -0.31251
    -0.30586
    -0.21266
    -0.11280
     0.06028
     0.16679
     0.38648
     0.51962
     0.55956
     0.34653
     0.45970
     0.30659
     0.35319
     0.43308
     0.52627
     0.53959
     0.39313
     0.57287
     0.31991
     0.23336
     0.10022
    -0.01295
    -0.03957
     0.05362
    -0.14609
    -0.21931
    -0.05954
    -0.07286
    -0.07286
    -0.27257
    -0.17937
    -0.40571
    -0.41902
    -0.35911
    -0.26591
    -0.41902
    -0.65202
    -0.79848
    -0.79848
    -0.70528
    -0.59211
    -0.32583
    -0.55882
    -1.01816
    -1.05144
    -1.46418
    -1.15796
    -0.99153
    -0.69196
    -0.51888
    -0.17937
    -0.41237
    -0.75853
    -0.69862
    -0.61208
    -0.39905
    -0.49891
    -0.65868
    -0.42568
    -0.15274
     0.04031
    -0.15274
    -0.25260
    -0.35911
    -0.45897
    -0.30586
    -0.08617
    -0.08617
    -0.35911
    -0.61874
    -0.53219
    -0.43234
    -0.22597
    -0.12612
    -0.11280
    -0.19934
    -0.19934
    -0.14609
    -0.04623
     0.16014
     0.04031
     0.19342
     0.39979
     0.36651
     0.18011
     0.18677
     0.59284
     0.59284
     0.61282
     0.51962
     0.35985
     0.29328
     0.20008
    -0.03292
    -0.05954
     0.18677
     0.41976
     0.10688
     0.08025
     0.24668
     0.12685
     0.06028
    -0.03292
     0.22671
     0.38648
     0.50630
     0.69270
     0.84581
     0.89907
     0.99227
     0.87244
     0.93235
     0.81918
     0.68604
     0.70601
     0.68604
     0.59284
     0.42642
     0.33322
     0.25334
     0.20008
     0.14682
     0.00703
    -0.16606
    -0.30586
    -0.10614
    -0.21931
    -0.09949
    -0.02626
    -0.11280
     0.02034
     0.02034
     0.03365
     0.10688
     0.26665
     0.28662
     0.61282
     0.47302
     0.77924
     0.53959
     0.67939
     0.65276
     0.55290
     0.65276
     0.85913
     1.05884
     1.13872
     1.10544
     1.31846
     1.03221
     0.95232
     1.20529
     0.99892
     0.86578
     1.29849
     1.18532
     1.07215
     0.91238
     1.10544
     0.79921
     0.80587
     0.73930
     0.55956
     0.45305
     0.51296
     0.39313
     0.19342
    -0.04623
    -0.13277
    -0.16606
    -0.20600
    -0.28588
    -0.48560
    -0.47228
    -0.51888
    -0.57214
    -0.56548
    -0.74522
    -0.95824
    -0.92496
    -0.88502
    -0.72525
    -0.77850
    -0.66534
    -0.75188
    -0.63205
    -0.83842
    -0.65202
    -0.82510
    -0.57879
    -0.72525
    -0.84508
    -0.87836
    -0.77185
    -0.96490
    -1.04479
    -0.87836
    -0.99153
    -1.03147
    -1.03147
    -1.07807
    -1.10470
    -1.03147
    -0.95159
    -0.68531
    -0.84508
    -0.74522
    -0.42568
    -0.33914
    -0.13943
     0.04031
     0.11354
     0.20674
     0.49299
     0.35985
     0.51962
     0.37316
     0.33988
     0.51962
     0.51962
     0.61947
     0.67273
     0.51296
     0.53293
     0.57953
     0.55956
     0.31991
     0.06694
     0.11354
     0.30659
     0.55290
     0.81253
     0.73264
     0.29328
    -0.55217
    -0.36577
    -0.22597
    -0.36577
    -0.37243
    -0.67865
    -0.79848
    -0.58545
    -0.43900
    -0.65868
    -0.77850
    -0.81845
    -0.79182
    -0.77185
    -0.46562
    -0.51888
    -0.27923
    -0.19269
     0.06694
    -0.02626
     0.17345
     0.09357
     0.17345
     0.10688
     0.20674
     0.31991
     0.18677
     0.15348
     0.27331
     0.31991
     0.27996
     0.12685
     0.15348
     0.32656
     0.58619
     0.69270
     0.66607
     0.59950
     0.53293
     0.57953
     0.73930
     0.73264
     0.47968
     0.33322
     0.50630
     0.83916
     0.85913
     0.71933
     0.56622
     0.41976
     0.39313
     0.55956
     0.43973
     0.50630
     0.47968
     0.71933
     0.88575
     0.77258
     0.73930
     0.30659
     0.17345
     0.25334
     0.39313
     0.31325
     0.24002
     0.14017
     0.10022
     0.21339
     0.04697
     0.00703
    -0.12612
    -0.26591
    -0.20600
    -0.24594
    -0.38574
    -0.57214
    -0.61874
    -0.63871
    -0.38574
    -0.13277
    -0.41902
    -0.66534
    -0.81845
    -0.99153
    -0.85173
    -0.95824
    -1.13133
    -1.07807
    -1.11136
    -0.93162
    -0.88502
    -0.84508
    -0.93827
    -0.81845
    -0.85173
    -0.77185
    -0.76519
    -0.50557
    -0.47228
    -0.27923
    -0.16606
     0.04031
     0.18011
     0.36651
     0.35319
     0.55290
     0.69270
     0.73930
     0.93235
     0.77258
     0.79256
     0.88575
     0.87244
     0.88575
     0.94567
     0.91238
     0.91904
     1.00558
     0.85247
     0.81253
     0.46636
     0.40645
     0.22005
     0.28662
     0.06694
     0.06694
    -0.02626
    -0.10614
    -0.17271
    -0.37908
    -0.28588
    -0.45897
    -0.29920
    -0.41902
    -0.56548
    -0.43900
    -0.36577
    -0.25260
    -0.20600
    -0.21931
    -0.19934
    -0.14609
    -0.19934
    -0.21266
    -0.29254
    -0.36577
    -0.40571
    -0.24594
    -0.07286
    -0.20600
    -0.19934
    -0.52554
    -0.46562
    -0.37243
    -0.07286
     0.04697
     0.09357
    -0.04623
    -0.10614
    -0.09283
     0.38648
     0.86578
     1.14538
     1.65131
     2.32367
     2.49010
     2.19719
     1.90428
     1.80443
     1.99082
     2.27042
     2.44350
     2.23048
     2.49010
     2.40356
     2.11731
     1.72454
     1.35175
     1.06549
     1.01224
     0.42642
     0.39313
     0.35985
     0.34653
     0.48633
     0.10688
     0.15348
     0.15348
     0.04031
     0.10688
     0.24668
     0.07360
     0.12020
     0.17345
     0.17345
     0.18011
     0.19342
     0.14682
     0.02034
    -0.01295
     0.10688
     0.03365
    -0.16606
    -0.02626
     0.04031
    -0.11280
    -0.12612
    -0.22597
    -0.31251
    -0.31251
    -0.47894
    -0.54551
    -0.39905
    -0.48560
    -0.55217
    -0.51222
    -0.68531
    -0.69862
    -0.74522
    -0.65202
    -0.41902
    -0.75853
    -0.61208
    -0.58545
    -0.41902
    -0.60542
    -0.67199
    -0.43900
    -0.35245
    -0.22597
    -0.04623
     0.08025
    -0.00629
    -0.07952
    -0.35911
    -0.17937
    -0.25926
    -0.31917
    -0.03292
    -0.15274
    -0.19934
    -0.28588
    -0.12612
    -0.23263
    -0.30586
    -0.48560
    -0.57879
    -0.44565
    -0.24594
    -0.17937
    -0.13943
    -0.13943
     0.04031
     0.04031
     0.17345
     0.20008
    -0.03292
     0.02034
    -0.06620
    -0.06620
     0.03365
     0.11354
     0.02700
    -0.11946
    -0.16606
     0.02034
     0.20674
     0.02034
     0.12020
    -0.01295
     0.00703
     0.14017
     0.22005
     0.24002
     0.22005
     0.25334
     0.27331
     0.21339
     0.18677
     0.08025
    -0.08617
    -0.12612
    -0.37908
    -0.53219
    -0.30586
    -0.46562
    -0.52554
    -0.61208
    -0.65868
    -0.66534
    -0.66534
    -0.79848
    -0.71193
    -0.63871
    -0.60542
    -0.52554
    -0.48560
    -0.33248
    -0.22597
    -0.16606
    -0.11280
    -0.00629
     0.22671
     0.39979
     0.49299
     0.57953
     0.41976
     0.49965
     0.52627
     0.53959
     0.77924
     0.81253
     0.88575
     0.49965
     0.55290
     0.39313
     0.63279
     0.96564
     0.86578
     0.41310
     0.61282
     0.85913
     0.67939
     0.71267
     0.65276
     0.38648
     0.25999
     0.37316
     0.33988
     0.24668
     0.10022
    -0.09949
    -0.17937
    -0.28588
    -0.47894
    -0.66534
    -0.65868
    -0.68531
    -0.53885
    -0.67865
    -0.70528
    -0.60542
    -0.39240
    -0.24594
    -0.11280
     0.01368
    -0.09949
     0.08691
     0.13351
     0.20674
     0.22671
     0.21339
     0.18011
     0.10688
     0.39313
     0.31991
     0.07360
     0.05362
     0.01368
     0.08025
     0.20674
     0.02700
    -0.01295
     0.03365
     0.18677
     0.16014
     0.14682
     0.05362
     0.17345
     0.14017
     0.30659
     0.50630
     0.08025
     0.18677
     0.40645
     0.43973
     0.26665
     0.22671
     0.27996
     0.42642
     0.31991
     0.27996
     0.25334
     0.21339
     0.03365
     0.27331
     0.23336
     0.13351
    -0.05289
    -0.11946
    -0.29920
    -0.07952
    -0.09283
    -0.18603
    -0.41902
    -0.12612
    -0.38574
    -0.41902
    -0.57214
    -0.50557
    -0.51222
    -0.43900
    -0.39240
    -0.42568
    -0.29920
    -0.43234
    -0.37908
    -0.57879
    -0.67865
    -0.85839
    -0.91830
    -1.02482
    -0.77850
    -0.76519
    -0.78516
    -0.72525
    -1.01816
    -1.30441
    -1.12467
    -1.12467
    -0.93162
    -1.01816
    -0.73191
    -0.51888
    -0.31251
    -0.16606
    -0.10614
     0.12685
     0.33988
     0.41310
     0.72599
     0.67939
     0.57953
     0.86578
     0.97895
     1.26521
     1.20529
     1.25855
     0.91904
     0.97895
     0.98561
     0.95232
     0.72599
     0.56622
     0.88575
     1.11209
     0.82584
     1.45826
     1.57143
     1.23192
     0.87244
     0.80587
     0.63944
     0.84581
     1.20529
     1.30515
     1.71788
     1.60471
     1.15869
     1.08547
     1.06549
     0.85247
     0.73930
     0.88575
     0.71933
     0.57953
     0.46636
     0.62613
     0.54625
     0.25999
     0.14017
     0.12020
     0.06028
     0.20008
     0.00703
    -0.09949
    -0.25926
    -0.14609
    -0.13277
    -0.17271
    -0.09949
    -0.27923
    -0.22597
    -0.19934
    -0.08617
    -0.21266
    -0.33248
    -0.57214
    -0.55882
    -0.73856
    -0.97822
    -1.22453
    -0.85173
    -0.29920
    -0.08617
    -0.08617
    -0.03292
    -0.16606
    -0.56548
    -0.37908
    -0.12612
     0.12020
     0.29328
     0.33988
     0.27996
     0.32656
     0.41976
     0.28662
     0.16014
     0.03365
     0.00703
    -0.21931
    -0.22597
    -0.33914
    -0.35911
    -0.53219
    -0.43900
    -0.28588
    -0.32583
    -0.28588
    -0.35245
    -0.06620
     0.07360
     0.13351
     0.09357
    -0.05954
    -0.00629
    -0.26591
    -0.05289
     0.24668
     0.20008
    -0.00629
     0.18011
     0.02700
     0.12020
     0.08025
    -0.12612
    -0.17271
    -0.13943
    -0.25926
    -0.23928
    -0.34580
    -0.41237
    -0.55217
    -0.47894
    -0.37243
    -0.48560
    -0.57879
    -0.61208
    -0.59211
    -0.79182
    -0.89167
    -0.82510
    -0.69862
    -0.45231
    -0.48560
    -0.40571
    -0.37908
    -0.51888
    -0.46562
    -0.49891
    -0.27257
    -0.13943
    -0.08617
     0.00703
     0.09357
     0.12685
     0.42642
     0.73264
     0.89907
     0.89241
     0.97895
     1.10544
     1.23858
     0.82584
     0.80587
     0.75927
     0.77258
     0.81253
     0.54625
     0.62613
     0.65276
     0.75261
     0.57953
     0.53293
     0.33988
     0.17345
     0.13351
     0.11354
     0.06028
     0.16679
     0.42642
     0.51962
     0.63944
     0.79256
     0.70601
     0.49299
     0.45305
     0.38648
     0.20674
     0.15348
     0.24002
     0.22005
     0.02700
     0.01368
     0.04031
    -0.08617
    -0.29920
    -0.32583
    -0.29254
    -0.28588
    -0.23263
    -0.29920
    -0.31251
    -0.33914
    -0.39240
    -0.21266
    -0.33248
    -0.37243
    -0.54551
    -0.56548
    -0.76519
    -0.76519
    -0.70528
    -0.86505
    -0.76519
    -0.51888
    -0.63205
    -0.76519
    -0.94493
    -0.87170
    -0.55217
    -0.27257
    -0.24594
    -0.30586
    -0.23263
    -0.03957
    -0.06620
    -0.05954
     0.04697
    -0.11946
     0.11354
     0.17345
     0.52627
     0.52627
     0.35319
    -0.37908
    -0.54551
    -0.69196
    -0.47894
    -0.37243
    -0.93827
    -0.83842
    -0.74522
    -0.68531
    -0.75853
    -0.94493
    -0.85839
    -0.71859
    -0.52554
    -0.69862
    -0.79848
    -0.65868
    -0.54551
    -0.45231
    -0.45231
    -0.21931
    -0.25926
    -0.41237
    -0.29920
    -0.13943
    -0.15274
    -0.46562
    -0.53885
    -0.71859
    -0.75188
    -0.71193
    -0.73191
    -0.47894
    -0.37908
    -0.46562
    -0.41237
    -0.25926
    -0.33248
    -0.24594
    -0.27923
     0.06694
     0.16014
     0.35985
     0.43973
     0.41976
     0.66607
     0.78590
     0.87910
     0.89907
     0.95232
     0.97895
     0.93901
     1.01224
     1.09212
     1.04552
     1.15204
     0.97895
     1.20529
     1.26521
     1.23192
     1.12541
     1.34509
     1.54480
     1.44495
     1.20529
     1.23192
     1.17201
     1.37172
     1.45160
     1.61137
     1.83105
     1.67794
     1.43829
     1.39835
     1.21861
     1.03221
     1.01890
     0.81918
     0.91238
     0.77924
     0.72599
     0.81918
     0.67939
     0.61947
     0.59284
     0.52627
     0.37982
     0.33322
     0.53293
     0.52627
     0.39979
     0.37982
     0.32656
     0.18011
     0.21339
     0.23336
     0.17345
     0.04031
     0.01368
    -0.15940
    -0.57214
    -0.71193
    -0.53885
    -0.45231
    -0.53219
    -0.62539
    -0.74522
    -0.52554
    -0.63205
    -0.65868
    -0.71193
    -0.45897
    -0.55882
    -0.53885
    -0.25926
    -0.19934
    -0.37908
    -0.32583
    -0.29920
    -0.26591
    -0.14609
    -0.23263
    -0.24594
    -0.18603
    -0.16606
    -0.20600
    -0.05289
    -0.08617
    -0.13277
    -0.20600
    -0.17271
    -0.10614
    -0.13943
    -0.09949
    -0.07952
     0.09357
     0.32656
     0.25334
     0.05362
     0.14017
     0.17345
     0.36651
     0.37982
     0.49965
     0.59950
     0.53959
     0.59950
     0.48633
     0.55956
     0.38648
     0.48633
     0.41310
     0.47968
     0.29328
    -0.04623
     0.11354
    -0.00629
    -0.10614
    -0.16606
    -0.21266
    -0.33248
    -0.43234
    -0.43900
    -0.45231
    -0.35911
    -0.39905
    -0.31917
    -0.32583
    -0.17937
    -0.10614
    -0.17937
    -0.58545
    -0.55217
    -0.45897
    -0.33248
    -0.61874
    -0.53885
    -0.75853
    -0.69196
    -0.59211
    -0.89833
    -1.35767
    -1.29110
    -1.51078
    -1.33104
    -0.91830
    -0.57214
    -0.47228
    -0.52554
    -0.61874
    -0.48560
    -0.05954
     0.22005
     0.23336
     0.47302
     0.79921
     0.84581
     0.97895
     0.83250
     0.78590
     0.84581
     0.73930
     0.81918
     0.79256
     0.63279
     0.61947
     0.31325
     0.37982
     0.16679
     0.14017
     0.07360
     0.18677
     0.16679
     0.12020
     0.19342
     0.08025
     0.17345
     0.36651
     0.31991
     0.30659
     0.33988
     0.49965
     0.53293
     0.63944
     0.41976
     0.55956
     0.47968
     0.59284
     0.59284
     0.69270
     0.62613
     0.71267
     0.65276
     0.84581
     0.61947
     0.73264
     0.69936
     0.51962
     0.54625
     0.67939
     0.72599
     0.65276
     0.38648
     0.62613
     0.87244
     0.62613
     0.62613
     0.48633
     0.18011
     0.27331
     0.22671
     0.16014
     0.02034
    -0.06620
    -0.06620
     0.10022
    -0.02626
    -0.15274
    -0.43234
    -0.45231
    -0.41237
    -0.19269
    -0.19269
    -0.12612
    -0.20600
    -0.34580
    -0.23928
    -0.12612
    -0.10614
     0.17345
     0.51962
     0.83916
     0.26665
     0.10688
    -0.12612
    -0.03957
     0.00703
     0.18011
     0.33988
     0.38648
     0.29994
     0.09357
     0.08691
    -0.23263
    -0.36577
    -0.43900
    -0.25260
    -0.31917
    -0.49891
    -0.35245
    -0.19269
    -0.28588
    -0.34580
    -0.39240
     0.18011
     0.24668
     0.27996
     0.31991
     0.30659
     0.05362
     0.24002
     0.12685
     0.14017
     0.60616
     0.57953
     0.73930
     0.65942
     0.22671
     0.12685
     0.35319
     0.63279
     0.99892
     0.91904
     0.62613
     0.64610
     0.59950
     0.77924
     0.97230
     0.97230
     0.92570
     0.85247
     1.02555
     1.22526
     0.98561
     0.76593
     0.58619
     0.77924
     0.67939
     0.56622
     0.43973
     0.32656
     0.29994
     0.24002
     0.31991
     0.43308
     0.21339
     0.12685
     0.06694
     0.29994
     0.28662
     0.03365
     0.02034
    -0.04623
     0.16014
    -0.01295
     0.11354
    -0.03292
    -0.05289
     0.14017
     0.22005
     0.14017
     0.14682
    -0.01960
     0.02700
    -0.05954
     0.19342
     0.16679
     0.05362
    -0.00629
     0.15348
     0.25334
     0.24668
     0.14017
     0.20674
     0.31325
     0.28662
     0.33988
     0.37316
     0.44639
     0.37316
     0.38648
     0.62613
     0.61282
     0.57287
     0.49965
     0.55290
     0.51296
     0.31991
     0.41976
     0.35985
     0.25999
     0.21339
     0.18677
     0.27996
     0.15348
     0.09357
    -0.00629
     0.03365
     0.00037
    -0.19934
    -0.05954
    -0.54551
    -0.19269
    -0.15940
    -0.35245
    -0.23263
    -0.19269
    -0.40571
    -0.32583
    -0.47894
    -0.35911
    -0.61874
    -0.46562
    -0.34580
    -0.31917
    -0.49891
    -0.35911
    -0.34580
    -0.28588
    -0.28588
    -0.19934
    -0.33914
    -0.31917
    -0.23928
    -0.08617
    -0.05954
    -0.11946
    -0.23928
    -0.28588
    -0.19934
    -0.50557
    -0.73856
    -0.61208
    -0.35245
    -0.28588
    -0.61208
    -0.45897
    -0.21266
    -0.37243
    -0.03957
     0.06694
     0.30659
    -0.04623
    -0.19934
    -0.27257
    -0.31917
    -0.30586
     0.26665
     0.89907
     1.57143
     1.79777
     1.91094
     1.65797
     1.39169
     1.02555
     1.10544
     1.15204
     1.38503
     1.48489
     1.53814
     1.32512
     1.16535
     1.17866
     1.27852
     0.87910
     0.53959
     0.14682
     0.03365
    -0.25260
    -0.36577
    -0.33248
    -0.11946
     0.14017
     0.40645
     0.20008
     0.06028
    -0.22597
    -0.19269
    -0.15274
     0.09357
     0.08691
    -0.14609
    -0.15274
    -0.15274
    -0.03957
    -0.16606
    -0.40571
    -0.27923
    -0.22597
    -0.30586
    -0.32583
    -0.16606
    -0.11946
    -0.27257
    -0.19269
     0.05362
     0.07360
    -0.02626
     0.04031
     0.17345
     0.16679
     0.29994
     0.31991
     0.45305
     0.49965
     0.65276
     0.65942
     0.65942
     0.77924
     0.60616
     0.78590
     1.04552
     1.05218
     0.93901
     1.00558
     0.86578
     0.70601
     0.79256
     0.92570
     0.94567
     0.73264
     0.47968
     0.59284
     0.41976
     0.26665
     0.22671
     0.16679
     0.24668
     0.02034
    -0.00629
    -0.06620
    -0.08617
    -0.31251
    -0.35245
    -0.25260
    -0.22597
    -0.29254
    -0.45897
    -0.49225
    -0.55217
    -0.57214
    -0.67865
    -0.64536
    -0.58545
    -0.56548
    -0.52554
    -0.61208
    -0.69862
    -0.59876
    -0.61874
    -0.81179
    -0.65202
    -0.62539
    -0.59211
    -0.47894
    -0.49225
    -0.49891
    -0.21266
    -0.21266
    -0.13277
    -0.01960
     0.01368
     0.05362
     0.33988
     0.31991
     0.23336
     0.20008
     0.46636
     0.68604
     0.77258
     1.01890
     1.12541
     1.41832
     1.56477
     1.76448
     1.32512
     1.30515
     1.49820
     1.71123
     1.57809
     1.77114
     1.75117
     1.90428
     1.65797
     1.38503
     0.97895
     0.89241
     0.63944
     0.61282
     0.49965
     0.20674
    -0.31917
    -0.11280
    -0.14609
    -0.43900
    -0.74522
    -0.77850
    -0.85173
    -0.97822
    -0.96490
    -0.96490
    -0.97822
    -1.05144
    -0.88502
    -0.78516
    -0.75188
    -0.64536
    -0.69862
    -0.72525
    -0.91165
    -1.03813
    -1.28444
    -0.98487
    -1.09804
    -1.35767
    -1.17127
    -1.05810
    -1.07807
    -0.81179
    -0.95159
    -1.11136
    -1.39095
    -1.49746
    -1.51744
    -1.47084
    -1.47749
    -1.47084
    -1.20456
    -1.09804
    -1.18458
    -1.27778
    -1.26447
    -1.15796
    -1.09139
    -1.13133
    -1.04479
    -1.00484
    -1.01150
    -0.82510
    -0.60542
    -0.37243
    -0.20600
    -0.15274
     0.06028
     0.14682
     0.20674
     0.26665
     0.22005
     0.31991
     0.28662
     0.16014
     0.38648
     0.45305
     0.16014
    -0.00629
     0.02700
     0.01368
    -0.04623
     0.09357
    -0.05289
    -0.14609
    -0.05289
    -0.08617
     0.23336
     0.24002
     0.01368
     0.18011
     0.35985
     0.68604
     0.71267
     0.55956
     0.93235
     0.72599
     0.66607
     1.03887
     1.09212
     1.19864
     0.94567
     1.14538
     1.05884
     1.03221
     1.11209
     1.20529
     1.45826
     1.37172
     1.26521
     1.26521
     1.53814
     1.13872
     1.01890
     1.17866
     1.51152
     1.86434
     2.11065
     1.99748
     1.93757
     1.47823
     1.46492
     1.64466
     1.80443
     1.67128
     1.49820
     1.38503
     1.50486
     1.38503
     1.01890
     1.05218
     0.81918
     0.69270
     0.49299
     0.51962
     0.35319
     0.06028
    -0.17937
    -0.21266
    -0.07286
    -0.13277
    -0.13943
    -0.24594
    -0.44565
    -0.51888
    -0.37243
    -0.20600
    -0.18603
    -0.46562
    -0.75188
    -0.49225
    -0.45231
    -0.47894
    -0.67199
    -0.66534
    -0.85839
    -0.86505
    -0.67865
    -0.75853
    -0.79182
    -0.74522
    -0.60542
    -0.59876
    -0.53219
    -0.42568
    -0.38574
    -0.11946
     0.10022
     0.11354
     0.14017
     0.11354
     0.14017
     0.00703
     0.18677
     0.08691
    -0.07286
    -0.00629
    -0.11280
    -0.32583
    -0.59211
    -0.51222
    -0.43900
    -0.39240
    -0.51222
    -0.87170
    -0.92496
    -1.09139
    -0.78516
    -0.35911
    -0.43900
    -0.59876
    -0.61208
    -0.48560
    -0.27923
    -0.35911
    -0.33248
    -0.36577
    -0.55217
    -0.67865
    -0.45231
    -0.59211
    -0.78516
    -0.95824
    -0.93827
    -0.51222
    -0.40571
    -0.48560
    -0.84508
    -0.91165
    -0.84508
    -0.72525
    -0.61874
    -0.29254
    -0.39240
    -0.41902
    -0.40571
    -0.28588
    -0.05954
    -0.40571
    -0.43900
    -0.49225
    -0.45897
    -0.21931
    -0.11280
    -0.09283
    -0.29254
    -0.33914
    -0.36577
    -0.03957
    -0.13943
    -0.13943
    -0.07952
     0.04697
     0.20008
     0.29328
     0.51962
     0.48633
     0.59950
     0.72599
     1.19198
     1.68460
     1.73786
     1.79111
     2.07071
     2.01745
     2.10399
     1.78445
     1.81108
     1.78445
     2.09068
     2.67650
     2.94278
     2.82295
     3.14915
     2.47679
     1.79777
     1.66463
     1.73120
     1.91760
     2.12396
     1.96419
     1.73786
     1.68460
     1.49820
     1.38503
     1.11209
     0.88575
     0.64610
     0.38648
     0.14017
     0.16014
     0.07360
    -0.16606
    -0.29920
    -0.33914
    -0.29254
    -0.33248
    -0.24594
    -0.38574
    -0.49891
    -0.34580
    -0.25260
    -0.19934
    -0.21266
    -0.40571
    -0.43900
    -0.11946
    -0.09949
    -0.25260
    -0.31917
    -0.39905
    -0.25926
    -0.23263
    -0.37243
    -0.10614
    -0.53219
    -0.73191
    -0.95159
    -0.77850
    -0.36577
    -0.35911
    -0.51888
    -0.43234
    -0.66534
    -0.76519
    -0.61874
    -0.76519
    -0.84508
    -0.77850
    -0.53219
    -0.21931
    -0.55217
    -0.95824
    -0.89167
    -0.77185
    -0.83176
    -0.82510
    -0.76519
    -0.79848
    -0.91165
    -0.77185
    -0.49225
    -0.63871
    -0.70528
    -0.96490
    -0.83176
    -0.65868
    -0.53219
    -0.48560
    -0.26591
    -0.20600
    -0.27257
    -0.15274
    -0.03957
     0.08025
    -0.03957
    -0.27923
    -0.06620
     0.00703
    -0.06620
    -0.14609
    -0.01295
    -0.13277
    -0.07286
    -0.06620
    -0.04623
     0.02700
    -0.16606
    -0.30586
    -0.20600
    -0.39905
    -0.25926
    -0.21266
    -0.11280
    -0.37908
    -0.27923
    -0.27257
    -0.31917
    -0.23263
    -0.18603
    -0.63871
    -0.36577
    -0.25260
     0.00703
     0.32656
     0.40645
     0.63279
     0.71267
     0.86578
     1.07215
     0.87910
     0.95898
     1.13206
     1.15869
     1.44495
     1.53149
     1.39835
     1.31180
     1.08547
     1.28518
     1.40500
     1.23192
     1.04552
     0.69936
     0.49299
     0.45970
     0.54625
     0.63944
     0.75927
     0.55956
     0.47968
     0.61282
     0.79921
     0.59950
     0.37316
     0.21339
     0.27331
     0.31991
     0.06028
     0.27996
     0.14682
    -0.01960
    -0.10614
     0.02034
     0.00037
     0.05362
    -0.16606
     0.13351
    -0.07286
    -0.19934
    -0.32583
    -0.31917
    -0.26591
    -0.14609
     0.15348
     0.27331
     0.47968
     0.43973
     0.40645
     0.20008
     0.11354
     0.18011
     0.22005
     0.34653
     0.43308
     0.35319
     0.51962
     0.57287
     0.49965
     0.30659
     0.16014
     0.08691
     0.10022
    -0.05954
    -0.09283
    -0.26591
    -0.18603
     0.08025
     0.59284
     0.87910
     0.96564
     0.74596
     0.55956
     0.56622
     0.49965
     0.80587
     0.89241
     0.93901
     1.13872
     0.88575
     0.95232
     0.86578
     0.51962
     0.61282
     0.19342
    -0.23928
    -0.08617
    -0.23928
    -0.37908
    -0.45231
    -0.49891
    -0.57214
    -0.43900
    -0.49891
    -0.43234
    -0.49891
    -0.43900
    -0.63205
    -0.51222
    -0.67199
    -0.52554
    -0.55882
    -0.32583
    -0.13943
     0.04697
    -0.15274
    -0.32583
    -0.36577
    -0.24594
    -0.26591
    -0.29254
    -0.07286
    -0.03957
    -0.20600
    -0.18603
    -0.23928
    -0.41902
    -0.51222
    -0.56548
    -0.35245
    -0.46562
    -0.24594
    -0.18603
    -0.19934
    -0.63205
    -0.73191
    -0.56548
    -0.01295
     0.22005
     0.71267
     0.72599
     0.63944
     0.62613
     0.22671
     0.20674
     0.46636
     0.75261
     0.81253
     0.85247
     0.77258
     0.69936
     0.51962
     0.33988
     0.35319
     0.01368
    -0.05289
     0.00037
    -0.11280
    -0.13277
    -0.18603
    -0.22597
    -0.15940
    -0.16606
    -0.44565
    -0.43234
    -0.39240
    -0.34580
    -0.38574
    -0.30586
    -0.49225
    -0.46562
    -0.41902
    -0.33914
    -0.26591
    -0.36577
    -0.41902
    -0.48560
    -0.47894
    -0.25926
    -0.19934
    -0.31251
    -0.32583
    -0.27923
    -0.27257
    -0.10614
    -0.07952
    -0.39905
    -0.48560
    -0.31917
    -0.32583
    -0.13943
    -0.23928
    -0.19934
    -0.43900
    -0.28588
    -0.15940
    -0.07952
    -0.13277
    -0.37908
    -0.27923
    -0.26591
    -0.23263
    -0.13943
    -0.13277
    -0.29920
    -0.33248
    -0.09283
    -0.05289
    -0.03292
    -0.19269
    -0.27923
    -0.38574
    -0.05289
     0.17345
     0.20674
     0.35985
     0.12685
     0.20674
     0.47302
     0.39979
     0.53959
     0.73930
     0.87910
     1.29849
     1.37172
     1.39835
     1.45160
     1.26521
     1.13872
     1.27852
     1.07215
     0.87910
     0.95898
     0.93235
     0.89907
     0.95898
     1.03221
     1.01224
     0.94567
     0.67273
     0.49299
     0.35319
     0.47302
     0.81253
     0.78590
     1.01224
     1.18532
     1.18532
     0.82584
     0.63279
     0.52627
     0.65942
     0.78590
     0.85913
     0.85913
     0.82584
     0.43973
    -0.06620
    -0.21931
     0.19342
     0.02034
     0.00703
    -0.05289
    -0.11280
    -0.23263
    -0.25926
    -0.25260
    -0.13277
    -0.43900
    -0.33914
    -0.40571
    -0.51222
    -0.24594
    -0.37908
    -0.31251
    -0.49891
    -0.35245
    -0.25926
    -0.40571
    -0.24594
    -0.48560
    -0.45897
    -0.27923
    -0.09283
     0.00037
    -0.21931
    -0.41902
    -0.63205
    -0.59876
    -0.56548
    -0.60542
    -0.71193
    -0.87170
    -0.91165
    -0.82510
    -0.70528
    -0.78516
    -0.78516
    -0.92496
    -0.89833
    -0.51222
    -0.18603
     0.04697
     0.40645
     0.87244
     0.83250
     0.99227
     0.79921
     0.88575
     0.82584
     0.86578
     1.15869
     1.24523
     1.23192
     0.73930
     0.33988
     0.24668
     0.02034
    -0.03292
    -0.39905
    -0.59211
    -0.63871
    -0.81179
    -0.67199
    -0.55217
    -0.65202
    -0.86505
    -0.76519
    -0.65202
    -0.43900
    -0.59876
    -0.45231
    -0.51888
    -0.39905
    -0.25260
    -0.17937
    -0.21931
    -0.19934
    -0.24594
    -0.29254
    -0.19269
    -0.17271
    -0.21931
    -0.09283
    -0.09283
    -0.23928
    -0.25260
    -0.17937
    -0.01295
     0.04697
    -0.13277
    -0.09949
    -0.27923
    -0.19269
     0.01368
    -0.03957
    -0.01960
    -0.09283
    -0.11946
     0.10022
     0.06694
     0.08025
    -0.13277
    -0.27923
    -0.21931
    -0.07952
     0.00703
     0.01368
    -0.09949
    -0.27257
    -0.08617
     0.01368
     0.15348
     0.26665
     0.49965
     0.55290
     0.57287
     0.57287
     0.81918
     0.98561
     1.07215
     1.60471
     2.09068
     2.00414
     2.11731
     1.75117
     1.07881
     1.22526
     1.57143
     1.71788
     1.25189
     1.03221
     1.02555
     1.60471
     1.55146
     1.33178
     0.87910
     0.52627
     0.27331
     0.22005
     0.43973
     0.50630
     0.47968
     0.37316
     0.15348
     0.20674
     0.13351
    -0.25926
    -0.34580
    -0.66534
    -0.61874
    -0.68531
    -0.74522
    -0.71193
    -0.73856
    -0.84508
    -0.76519
    -0.95159
    -0.94493
    -0.69862
    -0.78516
    -0.58545
    -0.42568
    -0.43900
    -0.45231
    -0.41237
    -0.47228
    -0.59876
    -0.40571
    -0.53219
    -0.41902
    -0.41237
    -0.53219
    -0.59876
    -0.58545
    -0.42568
    -0.55882
    -0.23263
    -0.26591
    -0.14609
     0.06694
     0.55290
     0.73930
     0.59284
     0.47968
     0.51296
     0.73264
     1.01224
     1.36506
     1.24523
     1.01224
     1.16535
     1.19864
     1.29183
     1.19198
     1.03887
     0.83916
     0.82584
     0.63944
     0.65276
     0.56622
     0.31991
     0.25999
     0.33988
     0.51296
     0.42642
     0.26665
    -0.16606
    -0.21266
    -0.26591
    -0.13943
    -0.12612
    -0.35245
    -0.33248
    -0.41237
    -0.30586
    -0.22597
    -0.35245
    -0.35911
    -0.51222
    -0.30586
    -0.23928
    -0.13943
    -0.27923
    -0.23928
    -0.42568
    -0.31251
    -0.03292
    -0.03292
     0.00703
    -0.20600
    -0.19269
    -0.25260
    -0.13277
    -0.20600
    -0.09949
    -0.19269
    -0.17937
    -0.05289
    -0.02626
     0.04031
    -0.11946
    -0.10614
    -0.05289
     0.08025
    -0.01295
    -0.17937
     0.00037
    -0.10614
     0.14682
    -0.09949
     0.11354
     0.00037
     0.08025
    -0.02626
    -0.02626
    -0.07952
    -0.21931
    -0.13277
     0.10022
     0.32656
     0.20674
     0.30659
     0.31991
     0.16014
     0.37316
     0.53959
     0.45970
     0.41310
     0.62613
     0.44639
     0.17345
     0.14017
     0.37316
     0.33322
     0.60616
     0.62613
     0.29328
     0.39979
     0.25999
     0.33988
     0.73930
     1.03887
     0.63279
     0.52627
     0.60616
     0.67273
     0.92570
     0.97895
     1.19198
     1.16535
     1.15869
     0.92570
     0.58619
     0.61947
     0.50630
     0.39979
     0.55290
     0.54625
     0.49299
     0.22671
     0.01368
    -0.03292
    -0.07952
    -0.00629
     0.00037
    -0.15274
    -0.19269
    -0.05954
     0.05362
     0.05362
    -0.12612
    -0.17271
    -0.31917
    -0.23263
    -0.17271
    -0.19269
    -0.15940
    -0.22597
    -0.39240
    -0.19269
    -0.23263
    -0.13277
    -0.35911
    -0.53219
    -0.51222
    -0.44565
    -0.42568
    -0.53885
    -0.51888
    -0.70528
    -0.48560
    -0.58545
    -0.43234
    -0.48560
    -0.62539
    -0.79182
    -0.55882
    -0.70528
    -0.52554
    -0.50557
    -0.49891
    -0.41902
    -0.47894
    -0.23928
    -0.14609
    -0.17937
    -0.15274
    -0.12612
    -0.13943
     0.06028
     0.02700
     0.04697
     0.15348
     0.17345
     0.24002
     0.15348
     0.32656
     0.24668
     0.24668
     0.08025
     0.13351
     0.04031
     0.10688
     0.12685
     0.04697
     0.04031
     0.21339
     0.20674
     0.24668
     0.22005
     0.10022
     0.01368
     0.21339
     0.33988
     0.26665
     0.20674
     0.13351
     0.27331
     0.22005
     0.27331
     0.14017
     0.05362
     0.04031
    -0.01960
     0.09357
     0.13351
     0.22005
     0.01368
    -0.01960
     0.11354
     0.43973
     0.75927
     0.58619
     0.55290
     0.57287
     0.54625
     0.86578
     0.91904
     0.87244
     0.89907
     0.96564
     1.19198
     1.13872
     1.02555
     0.85913
     0.91238
     0.90573
     0.73264
     0.65942
     0.63279
     0.58619
     0.38648
     0.39979
     0.51962
     0.46636
     0.37316
     0.20674
    -0.00629
    -0.19269
    -0.25926
    -0.38574
    -0.25260
    -0.49225
    -0.53219
    -0.75188
    -0.63871
    -0.60542
    -0.60542
    -0.69862
    -0.83842
    -0.62539
    -0.55882
    -0.45231
    -0.58545
    -0.49225
    -0.42568
    -0.37243
    -0.12612
     0.25334
     0.21339
     0.12685
     0.22671
     0.45970
     0.48633
     0.57953
     0.54625
     0.68604
     0.58619
     0.72599
     0.73930
     0.65276
     0.83916
     0.82584
     0.59950
     0.67273
     0.56622
     0.59950
     0.44639
     0.38648
     0.19342
     0.21339
     0.30659
     0.28662
     0.13351
    -0.18603
    -0.17937
    -0.19934
    -0.15274
    -0.33914
    -0.23928
    -0.37908
    -0.40571
    -0.42568
    -0.35245
    -0.42568
    -0.62539
    -0.68531
    -0.63205
    -0.37243
    -0.39905
    -0.27257
    -0.45897
    -0.38574
    -0.09283
     0.03365
    -0.03957
    -0.15274
    -0.07952
    -0.09949
     0.05362
     0.20008
     0.12685
     0.04031
    -0.04623
     0.07360
     0.18677
     0.20674
    -0.02626
    -0.21931
    -0.29920
    -0.25260
    -0.23263
    -0.27923
    -0.12612
    -0.38574
    -0.39240
    -0.36577
    -0.17937
    -0.36577
    -0.29254
    -0.41237
    -0.36577
    -0.22597
    -0.29920
    -0.37243
    -0.28588
    -0.27257
    -0.28588
    -0.12612
     0.10022
    -0.11280
    -0.05954
    -0.01960
     0.00703
     0.08025
     0.24668
     0.27331
     0.24002
     0.34653
     0.39313
     0.47302
     0.65276
     0.68604
     0.49965
     0.55956
     0.65942
     0.47968
     0.63279
     0.71267
     0.77258
     0.71933
     0.61282
     0.65942
     0.57953
     0.63279
     0.59950
     0.41976
     0.15348
     0.27331
     0.37316
     0.25999
     0.22005
     0.16014
     0.21339
     0.27331
     0.35319
     0.51962
     0.14682
     0.11354
     0.33322
     0.72599
     0.77924
     0.69936
     0.55290
     0.69270
     0.92570
     1.03221
     0.85247
     0.93901
     0.69270
     0.47302
     0.61947
     0.63944
     0.63944
     0.25334
     0.29328
     0.33322
     0.45970
     0.33322
    -0.01295
    -0.18603
    -0.02626
     0.04031
     0.25334
     0.19342
    -0.02626
     0.14682
     0.43973
     0.41310
     0.25999
     0.27331
     0.25999
     0.33322
     0.45970
     0.44639
     0.39979
     0.37316
     0.35985
     0.26665
     0.43973
     0.61947
     0.40645
     0.29328
     0.19342
     0.40645
     0.31991
     0.31325
     0.26665
     0.24668
     0.18677
     0.16014
     0.19342
     0.06028
     0.14017
     0.09357
    -0.03957
    -0.04623
    -0.05954
    -0.15274
    -0.18603
    -0.02626
    -0.01295
    -0.28588
    -0.16606
    -0.15274
    -0.15940
    -0.17937
    -0.07952
    -0.35911
    -0.37908
    -0.25260
    -0.32583
    -0.26591
    -0.34580
    -0.52554
    -0.38574
    -0.25926
    -0.16606
    -0.43234
    -0.55217
    -0.45897
    -0.38574
    -0.17937
    -0.16606
    -0.41902
    -0.33248
    -0.27257
    -0.13943
     0.09357
     0.04031
     0.03365
    -0.02626
    -0.03957
     0.12685
     0.18011
     0.20008
     0.24002
     0.20674
     0.31991
     0.42642
     0.43308
     0.26665
     0.22671
     0.17345
     0.10022
     0.35319
     0.29994
     0.24668
     0.04697
     0.12020
     0.22671
     0.27996
     0.12685
     0.00703
     0.11354
    -0.13277
     0.11354
     0.09357
    -0.03292
    -0.19269
    -0.11946
    -0.03957
     0.21339
     0.01368
    -0.01960
     0.01368
     0.14017
     0.16014
     0.01368
     0.09357
     0.22005
     0.36651
     0.37982
     0.35985
     0.25999
     0.38648
     0.33988
     0.24002
     0.35985
     0.19342
     0.14682
     0.37316
     0.41310
     0.43308
     0.18677
     0.39979
     0.33988
     0.35985
     0.55290
     0.69936
     0.79256
     0.97230
     0.83916
     0.86578
     0.93235
     0.95898
     0.83250
     1.09878
     1.25855
     1.08547
     0.90573
     0.95232
     0.95898
     1.06549
     0.85247
     0.51296
     0.33322
     0.58619
     0.51296
     0.59950
     0.61282
     0.46636
     0.14017
    -0.05954
     0.08025
     0.25334
     0.24668
     0.12020
    -0.12612
    -0.18603
    -0.03292
     0.11354
     0.11354
    -0.15274
    -0.29920
    -0.45231
     0.19342
     0.10688
    -0.34580
    -0.39240
    -0.33914
    -0.19269
    -0.04623
    -0.03957
    -0.22597
    -0.38574
    -0.46562
    -0.36577
    -0.27923
    -0.26591
    -0.35245
    -0.43900
    -0.31917
    -0.18603
    -0.31917
    -0.43900
    -0.56548
    -0.81179
    -0.72525
    -0.57879
    -0.40571
    -0.47894
    -0.57879
    -0.53219
    -0.66534
    -0.52554
    -0.34580
    -0.13277
    -0.26591
     0.17345
     0.27996
     0.30659
     0.24668
     0.32656
     0.41976
     0.49299
     0.46636
     0.65276
     0.74596
     0.66607
     0.71267
     0.47302
     0.24002
     0.22005
     0.17345
     0.18677
     0.19342
     0.04697
    -0.01295
    -0.03957
     0.07360
    -0.10614
    -0.11946
    -0.28588
    -0.17271
    -0.19934
    -0.04623
    -0.13277
    -0.23263
    -0.19269
    -0.39240
    -0.20600
    -0.08617
    -0.17937
    -0.43234
    -0.49891
    -0.65868
    -0.73191
    -0.78516
    -0.72525
    -0.62539
    -0.67199
    -0.55217
    -0.36577
    -0.25260
    -0.32583
    -0.50557
    -0.41237
    -0.14609
     0.05362
     0.49299
     1.13206
     1.58474
     1.77780
     2.01745
     2.17722
     2.11065
     2.46347
     2.85624
     3.23569
     3.20240
     3.24900
     3.16246
     2.75638
     2.69647
     2.43684
     2.53004
     2.23048
     1.89762
     1.33178
     1.20529
     0.89907
     0.50630
     0.27996
     0.06028
    -0.25926
    -0.38574
    -0.32583
    -0.38574
    -0.75188
    -0.54551
    -0.54551
    -0.58545
    -0.66534
    -0.69196
    -0.65868
    -0.72525
    -0.86505
    -0.65202
    -0.35245
    -0.25260
    -0.31917
    -0.33914
    -0.15940
    -0.10614
    -0.37908
    -0.49225
    -0.50557
    -0.39240
    -0.38574
    -0.33248
    -0.39240
    -0.32583
    -0.31251
    -0.49225
    -0.58545
    -0.74522
    -0.82510
    -0.75853
    -0.77850
    -0.87836
    -0.67865
    -0.82510
    -0.53219
    -0.43900
    -0.47894
    -0.31251
    -0.31917
    -0.16606
    -0.18603
     0.02700
    -0.02626
     0.11354
     0.10688
     0.41976
     0.51296
     0.67939
     0.51962
     0.33988
     0.39313
     0.49299
     0.69270
     0.59284
     0.57953
     0.45970
     0.48633
     0.56622
     0.63944
     0.61282
     0.29328
     0.25999
     0.12020
     0.06694
     0.04697
    -0.07286
    -0.05289
    -0.21266
    -0.25926
    -0.31917
    -0.28588
    -0.40571
    -0.61874
    -0.75853
    -0.53219
    -0.63205
    -0.63205
    -0.67199
    -0.79848
    -0.77185
    -0.62539
    -0.59211
    -0.57879
    -0.60542
    -0.54551
    -0.49891
    -0.53885
    -0.46562
    -0.40571
    -0.42568
    -0.35245
    -0.24594
    -0.00629
    -0.21931
    -0.35911
    -0.25926
    -0.22597
     0.25334
     0.26665
     0.25999
     0.39979
     0.43973
     0.51962
     0.74596
     0.65276
     0.57287
     0.78590
     0.92570
     0.92570
     0.92570
     0.92570
     0.88575
     1.01890
     0.94567
     0.85913
     0.83250
     1.09878
     1.13872
     0.86578
     0.73264
     0.81918
     0.71933
     0.76593
     0.80587
     0.78590
     0.73264
     0.70601
     0.63279
     0.41976
     0.53293
     0.40645
     0.12020
     0.13351
    -0.20600
    -0.16606
    -0.13277
    -0.27923
    -0.46562
    -0.52554
    -0.53219
    -0.39905
    -0.59211
    -0.78516
    -0.87170
    -0.93162
    -0.98487
    -0.97156
    -1.01150
    -0.97156
    -0.95159
    -0.94493
    -0.97156
    -1.03147
    -0.97822
    -1.20456
    -1.01150
    -0.99819
    -0.95824
    -0.83176
    -0.76519
    -0.85839
    -0.67865
    -0.47228
    -0.41902
    -0.43900
    -0.35911
    -0.56548
    -0.40571
    -0.24594
    -0.27257
    -0.35911
    -0.35245
    -0.29254
    -0.39240
    -0.37908
    -0.27257
    -0.23263
    -0.37908
    -0.33248
    -0.17937
    -0.15940
    -0.16606
    -0.14609
    -0.11280
     0.11354
     0.36651
     0.47968
     0.60616
     0.60616
     0.73930
     0.76593
     0.83916
     0.82584
     0.89241
     0.98561
     0.91904
     0.97230
     1.00558
     0.90573
     0.96564
     0.85247
     0.80587
     0.78590
     0.98561
     0.86578
     0.74596
     0.59284
     0.56622
     0.45970
     0.51296
     0.65942
     0.69936
     0.49965
     0.49299
     0.35319
     0.22671
     0.34653
     0.39979
     0.19342
     0.10022
     0.00037
     0.13351
     0.10022
     0.17345
    -0.02626
    -0.10614
    -0.06620
     0.33988
     0.39979
     0.37316
     0.73930
     0.85247
     1.17866
     0.99227
     1.05884
     1.09878
     1.29849
     1.57143
     1.75783
     1.91760
     1.70457
     1.73120
     1.44495
     1.50486
     1.57143
     1.45160
     1.38503
     0.97230
     0.87244
     0.73264
     0.66607
     0.41310
     0.34653
     0.09357
    -0.01295
     0.03365
    -0.11946
    -0.22597
    -0.37243
    -0.74522
    -0.71859
    -0.71859
    -0.61874
    -0.71859
    -0.97156
    -1.01816
    -0.97156
    -0.95159
    -0.94493
    -1.03147
    -1.06476
    -0.96490
    -0.82510
    -0.87836
    -0.83842
    -0.93162
    -0.73191
    -0.72525
    -0.66534
    -0.70528
    -0.65868
    -0.72525
    -0.67865
    -0.71193
    -0.92496
    -1.00484
    -1.03813
    -0.99153
    -0.94493
    -0.83176
    -0.92496
    -0.91165
    -0.96490
    -0.85839
    -0.91830
    -0.99819
    -0.91165
    -0.86505
    -0.69862
    -0.51222
    -0.59876
    -0.49891
    -0.29920
    -0.15274
     0.01368
     0.02034
    -0.16606
    -0.15940
    -0.03292
     0.22671
     0.25999
     0.37982
     0.18011
     0.16014
     0.24668
     0.43973
     0.39979
     0.33322
     0.22671
     0.32656
     0.35319
     0.30659
     0.52627
     0.35319
     0.22671
     0.31325
     0.41976
     0.46636
     0.26665
     0.22671
     0.12020
     0.16014
     0.18677
     0.14017
    -0.03292
    -0.11946
    -0.06620
     0.14682
     0.05362
    -0.01960
    -0.20600
    -0.25926
    -0.05954
     0.13351
     0.31991
     0.16014
     0.25334
     0.21339
     0.28662
     0.30659
     0.48633
     0.32656
     0.33988
     0.34653
     0.49965
     0.31991
     0.41976
     0.27331
     0.18677
     0.31325
     0.47302
     0.37316
     0.37316
     0.41310
     0.52627
     0.48633
     0.43973
     0.37982
     0.44639
     0.57287
     0.51296
     0.43308
     0.75261
     1.33178
     1.70457
     1.83771
     1.85102
     1.61803
     1.13206
     1.08547
     1.29183
     1.71123
     2.01079
     1.89762
     2.17056
     2.25710
     1.83105
     1.29849
     1.05884
     0.97895
     0.79256
     0.58619
     0.41310
     0.05362
    -0.21266
    -0.51222
    -0.53885
    -0.32583
    -0.39905
    -0.71193
    -1.03147
    -1.13133
    -1.41758
    -1.52409
    -1.59732
    -1.79037
    -1.86360
    -1.83697
    -1.67055
    -1.55738
    -1.68386
    -1.80369
    -1.73046
    -1.69718
    -1.73712
    -1.65058
    -1.56404
    -1.61729
    -1.35767
    -1.23118
    -1.07141
    -0.88502
    -0.97156
    -0.93162
    -0.90499
    -0.59876
    -0.37243
    -0.38574
    -0.29920
    -0.18603
    -0.18603
    -0.02626
     0.06028
     0.07360
    -0.05954
    -0.05954
     0.04031
     0.16679
     0.24002
     0.21339
     0.15348
     0.24668
     0.31325
     0.10022
     0.06028
     0.16679
     0.08025
     0.11354
     0.16014
     0.05362
     0.02034
     0.01368
     0.17345
     0.20008
     0.10688
     0.08691
    -0.11946
     0.06694
    -0.03292
    -0.19934
    -0.07952
    -0.05954
     0.02034
     0.04697
     0.14682
     0.03365
     0.12685
     0.22671
     0.33322
     0.40645
     0.41976
     0.31991
     0.47302
     0.53293
     0.48633
     0.61947
     0.64610
     0.55956
     0.59284
     0.66607
     0.56622
     0.38648
     0.47968
     0.28662
     0.25334
     0.20008
     0.28662
     0.08025
     0.08691
     0.06028
     0.13351
     0.22671
     0.14682
     0.08025
    -0.03957
    -0.11280
     0.08691
     0.08025
     0.10688
     0.04031
     0.03365
     0.18011
     0.25334
     0.30659
     0.10688
     0.14682
     0.22671
     0.32656
     0.21339
     0.27996
     0.26665
     0.24002
     0.23336
     0.20008
     0.29328
     0.33988
     0.56622
     0.45305
     0.97895
     1.14538
     1.11875
     0.89907
     0.90573
     1.04552
     1.25189
     1.47157
     1.59806
     1.81774
     1.85102
     1.71123
     1.13872
     1.05218
     0.76593
     0.51296
     0.45305
     0.13351
    -0.05289
    -0.67865
    -0.91165
    -1.13133
    -1.21121
    -1.26447
    -1.52409
    -1.70383
    -1.58401
    -1.51078
    -1.34435
    -1.16461
    -1.31107
    -1.41092
    -1.41092
    -1.09139
    -1.08473
    -0.72525
    -0.77185
    -0.81179
    -0.89833
    -0.95824
    -0.89167
    -1.25115
    -1.19124
    -1.06476
    -1.13798
    -0.91830
    -0.99819
    -0.99819
    -1.03147
    -0.97156
    -0.78516
    -0.59876
    -0.65202
    -0.37908
    -0.14609
    -0.11946
     0.05362
    -0.03957
    -0.05954
     0.02700
     0.12685
     0.32656
     0.37982
     0.25334
     0.18677
     0.33988
     0.37316
     0.48633
     0.14682
     0.32656
     0.37316
     0.31991
     0.36651
     0.36651
     0.37982
     0.21339
     0.26665
     0.36651
     0.40645
     0.27996
     0.31991
     0.20674
     0.15348
     0.27331
     0.27331
     0.16679
     0.21339
     0.08025
     0.16014
     0.24002
     0.19342
     0.10022
    -0.19934
    -0.00629
    -0.10614
    -0.05289
    -0.01960
    -0.09283
    -0.03957
    -0.01960
     0.00703
    -0.14609
     0.03365
     0.06694
     0.05362
     0.16014
     0.20008
     0.09357
    -0.01295
     0.10688
     0.19342
     0.33322
     0.33322
     0.35319
     0.35319
     0.14017
     0.22005
     0.27996
     0.44639
     0.34653
     0.19342
     0.35985
     0.55290
     0.45305
     0.51962
     0.67273
     0.69270
     0.61947
     0.80587
     0.54625
     0.61947
     0.63944
     0.63279
     0.72599
     0.60616
     0.55956
     0.38648
     0.53293
     0.58619
     0.38648
     0.33988
    -0.04623
    -0.05954
    -0.22597
    -0.19934
    -0.53219
    -0.53885
    -0.24594
    -0.39240
    -0.57879
    -0.81179
    -1.17793
    -1.28444
    -1.27778
    -1.13798
    -1.21121
    -1.35767
    -1.43755
    -1.33104
    -1.38430
    -1.30441
    -1.41758
    -1.61063
    -1.63061
    -1.33104
    -0.79848
     0.04697
     0.75261
     0.65942
     0.12020
    -0.11946
     0.16679
     0.61947
     1.00558
     1.24523
     1.43829
     1.62469
     1.63134
     1.57143
     1.28518
     1.18532
     1.13872
     0.95898
     0.91904
     0.81253
     0.58619
     0.45970
     0.44639
     0.45305
     0.20674
     0.02700
    -0.17271
     0.03365
     0.18011
    -0.15940
    -0.75853
    -0.73191
    -0.65868
    -0.65868
    -0.55882
    -0.68531
    -0.79848
    -0.74522
    -0.71859
    -0.66534
    -0.53219
    -0.53885
    -0.73191
    -0.51222
    -0.35911
    -0.12612
    -0.16606
    -0.13943
    -0.21266
     0.06694
     0.03365
     0.10688
    -0.15940
    -0.13943
    -0.04623
     0.09357
     0.12685
     0.19342
     0.31991
     0.16014
     0.41310
     0.27331
     0.35985
     0.35985
     0.33988
     0.58619
     0.44639
     0.71267
     0.51296
     0.35985
     0.27996
     0.15348
     0.15348
     0.16014
    -0.15274
    -0.33248
    -0.16606
    -0.03292
    -0.11946
    -0.50557
    -0.60542
    -0.73856
    -0.66534
    -0.58545
    -0.58545
    -0.65868
    -0.67865
    -0.44565
     0.13351
     0.59950
    -0.05289
    -0.52554
    -0.39905
    -0.26591
    -0.09949
     0.18677
     0.29994
     0.33322
     0.53293
     0.57287
     0.81253
     0.52627
     0.38648
     0.48633
     0.66607
     0.69936
     0.84581
     0.59284
     0.79256
     0.67273
     0.80587
     0.61282
     0.20674
     0.14017
    -0.07286
    -0.05289
    -0.45897
    -0.67199
    -0.89167
    -0.77185
    -0.80513
    -1.09804
    -1.35101
    -1.52409
    -1.50412
    -1.36432
    -1.20456
    -1.27778
    -1.31772
    -1.20456
    -0.98487
    -0.97822
    -0.66534
    -0.36577
    -0.45897
    -0.70528
    -0.71859
    -0.31917
    -0.14609
    -0.28588
    -0.39240
    -0.47894
    -0.48560
    -0.37908
    -0.35911
    -0.53885
    -0.49891
    -0.64536
    -0.59876
    -0.35911
    -0.45897
    -0.75188
    -0.73191
    -0.49891
    -0.48560
    -0.39240
    -0.15940
    -0.17937
     0.07360
     0.24668
     0.20674
     0.31991
     0.43308
     0.59284
     0.65276
     0.93901
     0.86578
     0.69270
     0.83250
     0.77258
     1.01890
     0.73264
     0.49965
     0.41310
     0.53293
     0.29328
     0.12020
     0.04697
    -0.10614
    -0.15940
    -0.38574
    -0.28588
    -0.25260
    -0.38574
    -0.43234
    -0.47894
    -0.41902
    -0.49225
    -0.80513
    -0.77185
    -0.47894
    -0.17271
     0.24002
     0.09357
    -0.31251
    -0.40571
    -0.46562
    -0.23263
     0.09357
     0.08025
     0.00037
     0.12685
     0.08025
     0.18011
     0.02700
    -0.08617
    -0.02626
    -0.09283
    -0.01295
     0.07360
    -0.05954
     0.04031
     0.14017
     0.19342
     0.26665
     0.39979
     0.31325
     0.33988
     0.47302
     0.52627
     0.71267
     0.69936
     0.77924
     1.30515
     1.76448
     2.01745
     1.74451
     1.59140
     1.41166
     1.44495
     1.90428
     1.84437
     1.84437
     1.75783
     1.79111
     1.75783
     1.59806
     1.49820
     1.31846
     1.10544
     0.89907
     0.77258
     0.55956
     0.51296
     0.29994
     0.05362
     0.06028
     0.12685
    -0.07952
    -0.18603
    -0.33914
    -0.25260
    -0.37243
    -0.61874
    -0.75188
    -1.13798
    -1.07807
    -1.11136
    -1.35767
    -1.43089
    -1.78372
    -2.08328
    -2.25637
    -2.28300
    -2.28300
    -2.12988
    -1.91020
    -1.49746
    -1.46418
    -1.56404
    -1.77706
    -1.57735
    -1.43755
    -0.73191
    -0.60542
    -0.39905
    -0.36577
    -0.31917
    -0.29920
     0.13351
     0.41310
     0.26665
     0.14682
    -0.03292
     0.13351
     0.29328
     0.30659
     0.27331
     0.16014
     0.41310
     0.23336
     0.28662
     0.47302
     0.45305
     0.33322
     0.53959
     0.51962
     0.57287
     0.48633
     0.17345
     0.18011
     0.13351
     0.19342
     0.06694
    -0.11280
    -0.03957
    -0.12612
    -0.14609
    -0.11946
    -0.37243
    -0.47894
    -0.41237
    -0.26591
    -0.38574
    -0.28588
    -0.49225
    -0.55882
    -0.48560
    -0.40571
    -0.25260
    -0.17271
    -0.08617
    -0.09283
    -0.36577
    -0.35245
    -0.37908
    -0.52554
    -0.42568
    -0.37908
    -0.24594
    -0.03957
     0.30659
     0.22671
     0.23336
    -0.03957
    -0.09283
     0.14682
     0.25999
     0.45970
     0.51296
     0.79256
     0.79256
     0.69270
     0.62613
     0.64610
     0.73264
     0.62613
     0.41976
     0.16014
     0.25334
    -0.07952
    -0.01295
     0.00703
     0.04697
     0.07360
    -0.11946
    -0.13277
    -0.15274
     0.16014
     0.26665
     0.16014
     0.11354
     0.07360
     0.25334
     0.34653
     0.35985
     0.58619
     0.54625
     0.56622
     0.44639
     0.53293
     0.20008
     0.25999
     0.27331
     0.10022
     0.08691
     0.00037
    -0.11280
    -0.10614
    -0.06620
    -0.06620
    -0.17271
    -0.29920
    -0.39905
    -0.35245
    -0.19934
    -0.28588
    -0.43234
    -0.52554
    -0.57879
    -0.45897
    -0.57214
    -0.65202
    -0.73856
    -0.69196
    -0.71859
    -0.75188
    -0.80513
    -1.07141
    -1.07807
    -0.89833
    -1.01816
    -0.98487
    -0.91165
    -0.87170
    -0.95159
    -1.01816
    -1.19790
    -1.30441
    -1.15130
    -0.94493
    -1.13133
    -0.92496
    -1.13798
    -1.09804
    -1.22453
    -1.19790
    -1.15796
    -1.03147
    -1.13798
    -1.05144
    -1.11136
    -1.11136
    -1.09804
    -0.97156
    -0.86505
    -0.75853
    -0.69862
    -0.78516
    -0.80513
    -0.83842
    -0.65202
    -0.45897
    -0.47228
    -0.13943
    -0.13943
    -0.09949
    -0.05289
    -0.03957
     0.10022
     0.25999
     0.21339
     0.09357
     0.13351
     0.16014
     0.46636
     0.37316
     0.22005
     0.24002
     0.11354
     0.27331
     0.28662
     0.08691
    -0.05954
     0.00037
     0.06694
     0.09357
     0.03365
     0.22005
     0.35319
     0.48633
     0.81253
     0.75261
     0.72599
     0.68604
     0.70601
     0.71933
     0.97895
     0.87244
     0.95898
     0.93235
     1.10544
     1.57809
     2.11065
     2.15725
     1.94422
     1.73120
     1.43163
     1.36506
     1.37838
     1.55812
     1.79777
     1.71788
     1.77114
     1.72454
     1.47157
     1.11209
     0.91904
     0.85247
     0.63279
     0.45970
     0.31991
     0.14017
     0.12020
     0.18677
     0.08691
    -0.01960
    -0.09949
     0.02034
    -0.09949
    -0.01295
    -0.07286
    -0.23263
    -0.23263
    -0.22597
    -0.31917
    -0.18603
    -0.10614
    -0.33914
    -0.21931
    -0.33248
    -0.23928
    -0.41902
    -0.40571
    -0.41902
    -0.38574
    -0.26591
    -0.12612
    -0.11946
     0.02700
     0.12020
     0.06028
     0.19342
     0.45305
     0.45305
     0.20008
     0.31325
     0.49965
     0.54625
     0.47968
     0.54625
     0.70601
     0.72599
     0.33322
     0.08691
    -0.25926
    -0.53219
    -1.14464
    -1.68386
    -1.51744
    -1.62395
    -2.22308
    -2.34957
    -2.08328
    -2.47605
    -2.70905
    -3.04855
    -3.14841
    -2.93538
    -2.64248
    -2.36954
    -2.46274
    -2.10991
    -1.95680
    -1.61063
    -1.35101
    -1.24450
    -1.03813
    -1.02482
    -0.77850
    -0.57214
    -0.67865
    -0.57214
    -0.61208
    -0.46562
    -0.31917
    -0.37243
    -0.50557
    -0.51222
    -0.55882
    -0.57214
    -0.32583
    -0.13943
    -0.16606
    -0.33248
    -0.07286
     0.02700
     0.04697
    -0.07952
    -0.19934
    -0.20600
    -0.15274
     0.06028
     0.04031
    -0.03957
    -0.14609
    -0.05954
    -0.15940
     0.04031
     0.22671
     0.06694
     0.00703
     0.01368
    -0.08617
    -0.09949
    -0.01960
     0.07360
     0.20008
     0.22005
     0.15348
     0.19342
     0.04031
     0.09357
    -0.11280
    -0.13277
    -0.00629
     0.06694
     0.31325
     0.91904
     0.99227
     0.97895
     1.29183
     1.24523
     0.91238
     1.11875
     1.44495
     1.52483
     1.64466
     1.66463
     1.53149
     1.53814
     1.29849
     1.13206
     0.71933
     0.53293
     0.41310
     0.16679
    -0.26591
    -0.53885
    -0.52554
    -0.49225
    -0.39905
    -0.61874
    -0.75853
    -0.99819
    -0.89167
    -0.77850
    -0.59876
    -0.67199
    -0.75188
    -0.71859
    -0.56548
    -0.58545
    -0.43900
    -0.37908
    -0.40571
    -0.40571
    -0.35245
    -0.25926
    -0.27257
    -0.28588
    -0.21266
    -0.13277
    -0.10614
     0.04031
     0.07360
    -0.15274
    -0.09283
     0.00037
    -0.03957
     0.04697
    -0.03957
    -0.11946
    -0.03292
    -0.07286
    -0.15940
    -0.21931
    -0.43234
    -0.43234
    -0.48560
    -0.53219
    -0.64536
    -0.77850
    -0.61208
    -0.61874
    -0.63205
    -0.65202
    -0.69196
    -0.43900
    -0.37908
    -0.70528
    -0.68531
    -0.53885
    -0.31251
    -0.12612
    -0.19269
    -0.41237
    -0.53885
    -0.97156
    -0.61874
    -0.54551
    -0.58545
    -0.49891
    -0.51888
    -0.74522
    -0.51888
    -0.33248
    -0.34580
    -0.34580
    -0.11280
    -0.03292
     0.08691
     0.20008
     0.16679
     0.15348
     0.18011
     0.10022
     0.22671
     0.18677
    -0.13943
    -0.01960
     0.18677
     0.12020
     0.09357
     0.08025
     0.33322
     0.45305
     0.04697
     0.15348
    -0.04623
    -0.45897
    -0.21931
     0.27331
     0.80587
     0.89241
     1.15869
     0.89907
     0.60616
     0.58619
     0.75261
     0.63279
     0.83916
     1.22526
     1.05218
     1.17201
     1.06549
     1.13206
     1.05218
     0.94567
     1.11875
     1.34509
     1.07215
     1.03887
     0.83250
     0.73264
     0.61947
     0.43973
     0.27331
     0.30659
     0.25334
     0.30659
     0.24002
     0.21339
     0.18677
     0.13351
     0.04697
    -0.09283
    -0.11946
    -0.07286
    -0.09949
    -0.08617
    -0.09283
    -0.09949
    -0.15274
     0.10688
    -0.09283
    -0.30586
    -0.07286
    -0.10614
    -0.03957
    -0.07952
    -0.01960
    -0.25926
    -0.31251
    -0.32583
    -0.11946
    -0.23928
    -0.08617
    -0.17937
    -0.00629
    -0.13277
    -0.19269
    -0.39905
    -0.39240
    -0.28588
    -0.35911
    -0.52554
    -0.63205
    -0.56548
    -0.72525
    -0.57214
    -0.69862
    -0.68531
    -0.75188
    -0.92496
    -0.94493
    -0.91830
    -0.92496
    -0.98487
    -1.07807
    -0.85173
    -0.65868
    -0.67199
    -0.89167
    -0.91165
    -1.03813
    -1.02482
    -0.94493
    -1.01816
    -1.01150
    -0.86505
    -0.89167
    -0.99819
    -0.95159
    -0.97156
    -0.95159
    -0.79182
    -0.77850
    -0.48560
    -0.43234
    -0.43234
    -0.29920
    -0.22597
    -0.15274
    -0.08617
     0.10688
     0.25999
     0.02034
     0.22671
     0.20674
     0.44639
     0.21339
     0.23336
     0.32656
     0.33322
     0.56622
     0.41976
     0.49299
     0.41310
     0.40645
     0.57953
     0.39313
     0.35985
     0.43973
     0.37982
     0.19342
     0.14017
    -0.12612
    -0.00629
     0.00037
     0.16014
     0.49299
     0.81918
     0.99892
     0.79921
     0.67939
     0.65276
     0.70601
     0.95232
     1.07881
     1.20529
     1.37172
     1.55146
     1.35840
     1.74451
     2.11731
     1.81108
     1.44495
     1.20529
     0.93235
     0.85913
     1.04552
     1.13206
     1.23192
     0.99227
     0.77258
     0.37982
     0.16014
     0.06028
    -0.23263
    -0.35245
    -0.23928
    -0.35245
    -0.53885
    -0.61208
    -0.91165
    -1.02482
    -1.10470
    -1.13133
    -1.16461
    -1.05810
    -1.13133
    -1.15130
    -1.09139
    -1.04479
    -1.04479
    -1.09139
    -0.93827
    -1.07807
    -1.11136
    -1.13798
    -1.17127
    -0.99153
    -1.08473
    -1.05810
    -0.97822
    -0.89833
    -0.93827
    -0.97822
    -0.87170
    -0.91830
    -0.73191
    -0.91165
    -0.76519
    -0.53219
    -0.58545
    -0.42568
    -0.07952
    -0.19934
    -0.16606
    -0.05289
    -0.07286
     0.06028
     0.25999
     0.21339
     0.16014
     0.08691
     0.17345
     0.48633
     0.14017
     0.11354
     0.05362
    -0.21931
    -0.23928
    -0.26591
    -0.25260
    -0.56548
    -0.70528
    -0.64536
    -0.62539
    -0.61874
    -0.67865
    -0.74522
    -0.74522
    -0.61208
    -0.81845
    -0.65868
    -0.86505
    -1.16461
    -0.91830
    -0.75853
    -0.71859
    -0.38574
    -0.13943
    -0.26591
    -0.16606
    -0.13943
    -0.06620
    -0.03292
    -0.14609
     0.16014
     0.37982
     0.43973
     0.71267
     0.78590
     0.83916
     0.77258
     0.99227
     0.79256
     0.80587
     1.03221
     1.17866
     1.07881
     0.91904
     0.82584
     0.77258
     0.90573
     0.99227
     0.77258
     0.75261
     0.67273
     0.66607
     0.88575
     0.87910
     0.75927
     0.72599
     0.66607
     0.50630
     0.65276
     0.63279
     0.70601
     0.95232
     1.06549
     0.98561
     0.91238
     0.95898
     1.05884
     1.05884
     1.06549
     1.02555
     1.11209
     1.02555
     0.85247
     1.01890
     1.20529
     1.30515
     1.09878
     0.82584
     0.79256
     0.77258
     0.75927
     0.73264
     0.57287
     0.35985
     0.16679
     0.21339
     0.00703
     0.12020
    -0.09283
    -0.15274
    -0.27257
    -0.31917
    -0.51888
    -0.75188
    -0.56548
    -0.69196
    -0.83842
    -0.83842
    -0.79848
    -0.75853
    -0.91830
    -1.07807
    -0.78516
    -0.73191
    -0.80513
    -1.01150
    -0.94493
    -1.01150
    -0.93827
    -1.06476
    -1.03813
    -0.94493
    -0.97822
    -0.73856
    -0.67199
    -0.77850
    -0.63871
    -0.55217
    -0.55882
    -0.61874
    -0.67199
    -0.50557
    -0.46562
    -0.31917
    -0.31917
    -0.22597
    -0.27923
    -0.25260
    -0.40571
    -0.43234
    -0.25260
    -0.21931
    -0.55882
    -0.41902
    -0.33248
    -0.49891
    -0.60542
    -0.67865
    -0.66534
    -0.67865
    -0.59211
    -0.57214
    -0.86505
    -0.83176
    -0.87836
    -1.05144
    -0.87836
    -1.00484
    -1.15796
    -1.13798
    -1.02482
    -0.89833
    -0.96490
    -1.03813
    -1.19124
    -1.07807
    -0.89833
    -0.69196
    -0.42568
    -0.61874
    -0.40571
    -0.37908
    -0.13277
    -0.04623
     0.08025
     0.14682
     0.33322
     0.33988
     0.43973
     0.53959
     0.41310
     0.47968
     0.55290
     0.72599
     0.75927
     0.59284
     0.65276
     0.48633
     0.55290
     0.91904
     0.97230
     0.79921
     0.81918
     1.05218
     0.87910
     0.86578
     0.96564
     1.19198
     0.97895
     1.11875
     1.09212
     1.09878
     1.15869
     0.79921
     0.96564
     1.25855
     1.61137
     1.36506
     1.16535
     1.09212
     1.03221
     1.08547
     0.93901
     0.99892
     0.98561
     1.05884
     1.04552
     0.78590
     0.61282
     0.45970
     0.31991
     0.31325
     0.29328
     0.05362
    -0.16606
    -0.19269
    -0.12612
    -0.23928
    -0.31251
    -0.37243
    -0.47228
    -0.45231
    -0.30586
    -0.43234
    -0.46562
    -0.53219
    -0.55217
    -0.54551
    -0.47894
    -0.68531
    -0.74522
    -0.63871
    -0.55217
    -0.51888
    -0.63205
    -0.63205
    -0.74522
    -0.52554
    -0.37908
    -0.45231
    -0.45897
    -0.68531
    -0.59211
    -0.64536
    -0.58545
    -0.45231
    -0.44565
    -0.39905
    -0.43900
    -0.50557
    -1.01816
    -0.98487
    -0.69862
    -0.78516
    -0.83842
    -1.08473
    -1.35767
    -1.09139
    -1.25115
    -1.49081
    -1.75709
    -1.59732
    -1.53075
    -1.57735
    -1.63061
    -1.49746
    -1.16461
    -1.17793
    -1.09804
    -1.11801
    -0.89167
    -0.82510
    -0.87170
    -0.57879
    -0.47894
    -0.31251
     0.01368
     0.06028
     0.03365
     0.02700
    -0.02626
    -0.05289
     0.04031
    -0.03292
    -0.01960
    -0.13943
    -0.13277
    -0.15274
    -0.05289
    -0.15274
    -0.17937
    -0.36577
    -0.23928
    -0.24594
    -0.22597
    -0.30586
    -0.29920
    -0.27923
    -0.38574
    -0.47894
    -0.46562
    -0.32583
    -0.21266
    -0.06620
     0.04697
     0.15348
     0.31991
     0.52627
     0.67273
     0.90573
     1.08547
     1.04552
     1.21195
     1.58474
     1.81774
     2.03076
     2.03076
     2.37027
     2.45016
     2.37027
     2.45682
     2.39024
     2.80964
     3.03598
     3.12918
     2.71644
     2.81630
     2.62990
     2.60327
     2.52339
     2.46347
     2.49676
     2.41022
     2.36362
     2.15059
     1.97085
     1.59806
     1.26521
     1.17866
     1.24523
     1.03221
     0.65276
     0.52627
     0.39313
     0.18677
     0.00037
    -0.07286
    -0.07952
    -0.20600
    -0.21266
    -0.38574
    -0.43234
    -0.55882
    -0.70528
    -0.63205
    -0.73191
    -0.79848
    -0.75853
    -0.77850
    -0.65202
    -0.58545
    -0.55882
    -0.41902
    -0.43234
    -0.62539
    -0.54551
    -0.39905
    -0.25260
    -0.36577
    -0.34580
    -0.38574
    -0.40571
    -0.89833
    -0.98487
    -0.80513
    -0.64536
    -0.75853
    -0.98487
    -1.11801
    -1.28444
    -1.70383
    -1.65058
    -1.76375
    -1.79703
    -1.81035
    -1.93017
    -2.02337
    -2.18314
    -2.12323
    -2.20977
    -2.10991
    -2.05666
    -2.16317
    -1.96346
    -1.97011
    -1.71049
    -1.73046
    -1.69052
    -1.40427
    -1.35767
    -1.16461
    -1.09139
    -0.92496
    -0.72525
    -0.49225
    -0.61874
    -0.59876
    -0.27923
    -0.14609
    -0.03957
    -0.23263
    -0.01295
    -0.15274
    -0.06620
    -0.01295
     0.03365
    -0.02626
     0.08025
     0.08025
     0.32656
     0.16014
     0.09357
    -0.03292
    -0.56548
    -0.61208
    -0.59211
    -0.46562
    -0.37243
    -0.28588
    -0.23263
    -0.17937
    -0.03292
     0.14017
     0.06028
     0.12020
     0.06028
     0.35985
     0.66607
     0.77924
     0.94567
     1.17201
     1.15869
     1.26521
     1.21195
     1.17866
     0.88575
     0.85913
     0.62613
     0.73264
     0.59950
     0.63944
     1.04552
     1.61803
     1.71788
     1.59806
     1.49154
     1.33178
     1.28518
     1.43829
     2.14393
     2.05739
     2.18388
     2.02411
     1.91094
     1.85768
     1.61803
     1.41832
     1.12541
     0.77924
     0.79921
     0.55290
     0.27996
     0.13351
    -0.07286
    -0.21931
    -0.21931
    -0.27923
    -0.50557
    -0.41902
    -0.63205
    -0.63871
    -0.60542
    -0.54551
    -0.59876
    -0.66534
    -0.62539
    -0.50557
    -0.73856
    -0.69196
    -0.76519
    -0.68531
    -0.62539
    -0.61208
    -0.73191
    -0.72525
    -0.85173
    -0.77850
    -0.64536
    -0.67199
    -0.51888
    -0.73856
    -0.57214
    -0.59211
    -0.66534
    -0.53219
    -0.57214
    -0.78516
    -0.74522
    -0.82510
    -0.65868
    -0.84508
    -0.75188
    -0.71193
    -0.53219
    -0.81179
    -0.86505
    -1.05144
    -0.90499
    -0.95159
    -1.01150
    -0.91165
    -0.89167
    -0.80513
    -0.67199
    -0.49225
    -0.34580
    -0.30586
    -0.43900
    -0.37243
    -0.33914
    -0.15274
    -0.00629
     0.02700
     0.13351
     0.45970
     0.12020
     0.05362
     0.11354
    -0.00629
    -0.16606
     0.00037
     0.30659
     0.02034
    -0.07286
    -0.13943
    -0.30586
    -0.47894
    -0.47894
    -0.53219
    -0.54551
    -0.41902
    -0.40571
    -0.64536
    -0.25260
    -0.15274
    -0.13277
    -0.26591
    -0.05954
     0.15348
     0.35319
     0.39979
     0.14682
     0.34653
     0.53293
     0.75261
     0.63944
     0.68604
     0.81253
     1.11875
     1.40500
     1.38503
     1.23858
     0.97230
     0.87910
     1.06549
     1.23192
     1.09878
     1.17201
     1.08547
     1.12541
     1.00558
     0.95898
     0.79256
     0.82584
     0.79921
     0.78590
     0.79921
     0.71933
     0.54625
     0.59950
     0.69936
     0.69270
     0.55290
     0.65942
     0.67939
     0.82584
     0.77924
     0.63944
     0.53959
     0.63279
     0.40645
     0.35985
     0.32656
     0.34653
     0.10688
     0.09357
     0.18677
     0.01368
    -0.13277
    -0.39905
    -0.39905
    -0.47228
    -0.51222
    -0.46562
    -0.69862
    -0.80513
    -0.86505
    -0.94493
    -0.94493
    -0.86505
    -1.13798
    -1.21121
    -1.04479
    -1.25115
    -1.19124
    -1.26447
    -1.33104
    -1.36432
    -1.46418
    -1.39761
    -1.37098
    -1.32438
    -1.42424
    -1.28444
    -1.23784
    -0.97156
    -1.09804
    -0.97822
    -0.96490
    -0.92496
    -0.61874
    -0.84508
    -0.83842
    -0.57214
    -0.44565
    -0.31251
    -0.37908
    -0.27257
    -0.53219
    -0.44565
    -0.47894
    -0.29920
    -0.20600
    -0.21931
    -0.19934
     0.15348
    -0.06620
    -0.03957
    -0.01295
    -0.06620
     0.22671
     0.27331
     0.31325
     0.25334
     0.37982
     0.31325
     0.15348
     0.22005
     0.21339
     0.06694
     0.17345
     0.12685
     0.29328
     0.00703
     0.04031
    -0.06620
    -0.15274
    -0.07286
     0.10022
    -0.01960
    -0.09283
    -0.23928
    -0.28588
    -0.16606
     0.03365
     0.04031
    -0.08617
    -0.19269
    -0.13277
    -0.11946
    -0.01295
    -0.11946
    -0.19269
     0.11354
     0.18677
     0.32656
     0.20008
     0.27331
     0.31325
     0.58619
     1.28518
     1.50486
     1.47823
     1.51152
     1.59140
     1.50486
     1.47157
     1.61137
     1.53814
     1.86434
     1.92425
     2.03742
     1.82440
     1.81774
     1.51817
     1.63800
     1.59806
     1.26521
     0.95898
     0.83250
     0.73264
     0.70601
     0.81253
     0.71267
     0.51296
     0.46636
     0.33322
     0.21339
    -0.05289
    -0.29254
    -0.61208
    -0.61208
    -0.45231
    -0.51222
    -0.46562
    -0.55882
    -0.57879
    -0.44565
    -0.55882
    -0.56548
    -0.62539
    -0.51222
    -0.34580
    -0.31251
    -0.31251
    -0.19269
    -0.15940
    -0.35911
    -0.33914
    -0.16606
    -0.45231
    -0.61208
    -0.63205
    -0.51888
    -0.63871
    -0.69196
    -0.77850
    -0.78516
    -0.78516
    -0.81845
    -0.87836
    -1.17793
    -1.69052
    -1.92352
    -1.85694
    -1.46418
    -1.23784
    -1.47749
    -1.36432
    -1.25781
    -1.39095
    -1.61063
    -1.72380
    -1.91686
    -1.53075
    -1.30441
    -1.18458
    -0.73856
    -0.81179
    -0.53219
    -0.49891
    -0.47228
    -0.31251
    -0.21931
    -0.34580
    -0.02626
     0.16014
     0.20674
     0.43973
     0.51296
     0.47302
     0.31991
     0.55290
     0.47302
     0.64610
     0.80587
     0.60616
     0.51296
     0.49965
     0.39979
     0.35319
     0.47968
     0.35319
     0.50630
     0.31325
     0.30659
     0.25334
     0.26665
     0.47968
     0.37316
     0.48633
     0.37316
     0.29328
     0.35319
     0.57953
     0.55956
     0.55290
     0.47968
     0.45970
     0.58619
     0.53293
     0.57953
     0.75927
     0.62613
     0.54625
     0.43308
     0.73930
     1.27186
     1.39169
     1.48489
     1.62469
     1.44495
     1.22526
     1.38503
     1.33843
     1.66463
     1.75117
     1.83105
     1.89097
     1.48489
     1.30515
     1.12541
     0.92570
     0.49299
     0.45305
     0.21339
     0.00703
    -0.08617
    -0.18603
    -0.33248
    -0.31917
    -0.29920
    -0.45897
    -0.53885
    -0.43900
    -0.27257
    -0.14609
    -0.21266
    -0.27923
    -0.13277
    -0.18603
    -0.15940
     0.02034
     0.04031
    -0.07286
     0.01368
    -0.21266
    -0.17937
    -0.29920
    -0.36577
    -0.40571
    -0.37908
    -0.61874
    -0.61874
    -0.57214
    -0.61208
    -0.67199
    -0.65202
    -0.61208
    -0.49891
    -0.57879
    -0.59876
    -0.55217
    -0.57214
    -0.68531
    -0.63205
    -0.52554
    -0.47228
     0.31991
     2.27708
     2.96275
     2.23048
     0.53959
    -0.59876
    -0.39905
     0.18677
     0.45305
     0.48633
     0.06028
    -0.39905
    -0.98487
    -1.59732
    -2.18314
    -2.44942
    -2.82222
    -3.04190
    -3.28155
    -3.65435
    -3.67432
    -3.40803
    -3.44798
    -2.83553
    -2.53596
    -2.36288
    -1.91686
    -1.50412
    -1.32438
    -1.16461
    -0.70528
    -0.60542
    -0.25926
    -0.13277
     0.02034
     0.10022
     0.29328
     0.50630
     0.63944
     0.59950
     0.81253
     0.86578
     1.09212
     1.10544
     1.05884
     0.90573
     0.82584
     0.85247
     0.78590
     0.64610
     0.66607
     0.93235
     0.95232
     1.07215
     0.92570
     0.96564
     1.22526
     1.15204
     1.01224
     0.93235
     0.91904
     1.03221
     0.98561
     1.02555
     1.01224
     1.11875
     0.99892
     0.81918
     0.76593
     0.94567
     0.92570
     0.48633
     0.57287
     0.77924
     0.81918
     0.89907
     0.90573
     0.77258
     0.81253
     0.69936
     0.71933
     0.82584
     0.74596
     0.59284
     0.34653
     0.32656
     0.46636
     0.22005
     0.02034
     0.05362
    -0.15274
    -0.13277
    -0.05289
     0.12020
    -0.15940
     0.04697
    -0.05289
     0.00037
     0.06694
     0.14682
     0.02700
     0.00037
     0.05362
     0.02034
    -0.28588
    -0.04623
    -0.19934
    -0.13277
    -0.21266
    -0.33248
    -0.42568
    -0.59876
    -0.58545
    -0.74522
    -0.60542
    -0.57879
    -0.67865
    -0.43900
    -0.43234
    -0.13943
    -0.23263
    -0.25260
    -0.54551
    -0.83176
    -1.07807
    -0.88502
    -0.76519
    -0.97822
    -1.04479
    -0.86505
    -0.93162
    -0.75853
    -0.93827
    -1.22453
    -1.45752
    -1.71049
    -1.51078
    -1.31107
    -1.24450
    -1.11136
    -1.05810
    -0.75188
    -0.61874
    -0.57879
    -0.88502
    -1.03813
    -0.86505
    -0.79848
    -0.52554
    -0.63871
    -0.66534
    -0.58545
    -0.46562
    -0.37908
    -0.43234
    -0.50557
    -0.29920
     0.06694
     0.07360
     0.09357
    -0.06620
     0.03365
     0.15348
     0.32656
     0.68604
     0.83916
     1.13872
     1.16535
     1.29183
     1.26521
     1.33178
     1.32512
     1.37838
     1.45826
     1.60471
     1.57809
     1.55812
     1.43829
     1.53814
     1.67794
     1.60471
     1.35175
     1.19864
     0.95898
     0.95898
     0.98561
     1.13872
     0.91238
     0.73930
     0.55290
     0.61282
     0.51962
     0.45305
     0.27331
     0.22005
     0.20008
     0.10022
     0.02034
    -0.19269
    -0.26591
    -0.21931
    -0.33248
    -0.27257
    -0.22597
    -0.20600
    -0.24594
    -0.26591
    -0.21266
    -0.27257
    -0.18603
    -0.08617
    -0.19934
    -0.04623
    -0.21266
    -0.09949
     0.14017
     0.13351
     0.19342
     0.21339
     0.25999
     0.08691
     0.18677
     0.39313
     0.57287
     0.59284
     0.29994
     0.23336
     0.29328
     0.33322
     0.54625
     0.30659
     0.25334
     0.09357
     0.33322
     0.12020
     0.27331
     0.12685
    -0.02626
    -0.01295
    -0.03292
     0.08025
    -0.07286
    -0.10614
    -0.09283
    -0.17937
     0.05362
     0.05362
    -0.01960
    -0.11280
    -0.15940
    -0.13277
     0.00037
    -0.01960
    -0.17271
    -0.13943
    -0.08617
     0.11354
    -0.05954
    -0.02626
    -0.19269
    -0.06620
    -0.01960
    -0.03957
    -0.03957
    -0.27923
    -0.47894
    -0.72525
    -0.81179
    -0.86505
    -1.13133
    -1.28444
    -1.29110
    -1.37098
    -1.53741
    -1.63061
    -1.83032
    -1.85694
    -1.87026
    -1.87026
    -1.81700
    -1.52409
    -1.30441
    -1.04479
    -0.98487
    -0.57879
    -0.41902
    -0.35911
    -0.42568
    -0.51222
    -0.40571
    -0.23263
    -0.02626
     0.33322
     0.64610
     0.66607
     0.28662
     0.27331
     0.68604
     0.76593
     0.85913
     0.87244
     0.78590
     0.87244
     1.15869
     1.57809
     1.65797
     1.41166
     1.31846
     1.06549
     1.13872
     1.22526
     1.17201
     0.80587
     0.63279
     0.49299
     0.29994
     0.43308
     0.22671
     0.00037
    -0.29920
    -0.49891
    -0.31251
    -0.36577
    -0.25926
    -0.35245
    -0.41237
    -0.25926
    -0.25926
    -0.11280
    -0.19269
     0.01368
    -0.17271
     0.10022
     0.20008
     0.39979
     0.19342
     0.42642
     0.36651
     0.48633
     0.44639
     0.33322
     0.27996
     0.35319
     0.43308
     0.31325
     0.27331
     0.29994
     0.31991
     0.16014
     0.24002
     0.25999
     0.19342
     0.12020
     0.16014
     0.23336
     0.20008
     0.10022
     0.18011
     0.20008
     0.31991
     0.26665
     0.26665
     0.21339
     0.20008
     0.14682
     0.22671
     0.48633
     0.26665
     0.33322
     0.10022
     0.19342
     0.22005
     0.23336
     0.21339
     0.20674
     0.08025
     0.16679
     0.08025
     0.11354
     0.02700
    -0.07286
     0.07360
     0.14017
     0.01368
    -0.03957
    -0.15940
    -0.00629
    -0.03292
     0.11354
     0.06694
     0.18011
     0.30659
     0.55290
     0.51962
     0.48633
     0.16014
     0.36651
     0.47968
     0.62613
     0.71933
     0.57287
     0.59950
     0.63279
     0.49965
     0.11354
     0.10022
    -0.10614
    -0.15274
    -0.12612
    -0.13277
    -0.35245
    -0.61208
    -0.71859
    -1.02482
    -0.97156
    -1.22453
    -1.28444
    -1.31107
    -1.31107
    -1.13133
    -1.32438
    -1.23784
    -1.00484
    -0.95159
    -0.90499
    -0.89833
    -0.69862
    -0.37908
    -0.17271
     0.04031
     0.34653
     0.51296
     0.61947
     0.73930
     0.96564
     0.99892
     1.18532
     1.31846
     1.39169
     1.21195
     1.03221
     1.23858
     1.39835
     1.71123
     1.69126
     1.46492
     1.22526
     0.93235
     0.58619
     0.71933
     1.17201
     1.19864
     1.26521
     1.12541
     0.82584
     0.24668
    -0.07952
    -0.15274
    -0.15274
    -0.07952
     0.20008
     0.23336
    -0.41237
    -0.57879
    -0.48560
    -0.55217
    -0.62539
    -0.40571
    -0.54551
    -0.49891
    -0.49891
    -0.36577
    -0.36577
    -0.19934
    -0.26591
    -0.11280
    -0.01295
    -0.03292
    -0.07952
    -0.19269
     0.10022
    -0.07286
     0.02034
    -0.16606
    -0.05289
    -0.30586
     0.08691
    -0.05289
    -0.17937
    -0.19934
    -0.19934
    -0.30586
    -0.05289
    -0.11280
    -0.15940
    -0.21931
    -0.28588
    -0.14609
    -0.05954
    -0.18603
    -0.28588
    -0.24594
    -0.35911
    -0.37908
    -0.50557
    -0.54551
    -0.51222
    -0.34580
    -0.39905
    -0.33248
    -0.55882
    -0.61208
    -0.39240
    -0.46562
    -0.35911
    -0.38574
    -0.15274
    -0.17937
    -0.13943
    -0.09283
     0.02034
     0.04697
     0.04697
    -0.03292
     0.06028
     0.24002
     0.08691
     0.00037
    -0.16606
     0.04697
    -0.24594
    -0.31251
    -0.47894
    -0.33248
    -0.39905
    -0.43234
    -0.38574
    -0.33914
    -0.42568
    -0.33248
    -0.41902
    -0.12612
    -0.11280
    -0.23928
     0.12685
     0.26665
     0.00703
     0.01368
     0.16679
     0.13351
     0.31991
     0.41976
     0.43308
     0.79256
     0.67273
     0.51296
     0.21339
     0.27996
     0.31325
     0.68604
     0.81918
     0.95898
     0.64610
     0.56622
     0.90573
     0.84581
     0.76593
     0.73264
     0.98561
     0.79921
     0.96564
     1.14538
     0.78590
     0.79921
     1.05218
     1.03887
     0.82584
     0.90573
     0.77924
     0.93235
     0.90573
     0.74596
     0.52627
     0.25334
     0.31991
     0.55956
     0.63944
     0.45305
     0.45305
     0.08025
     0.14682
     0.00703
     0.16014
     0.08025
     0.16014
     0.10688
     0.07360
     0.37316
     0.32656
     0.05362
     0.02700
     0.08025
     0.21339
     0.25334
     0.16014
    -0.19269
    -0.13277
    -0.20600
    -0.13277
    -0.09283
    -0.29254
    -0.33914
    -0.30586
    -0.21266
    -0.17271
    -0.35245
    -0.45231
    -0.35911
    -0.29920
     0.09357
     0.00037
    -0.02626
     0.23336
     0.24002
    -0.08617
    -0.33914
    -0.29254
    -0.13943
    -0.19269
    -0.03957
     0.02700
     0.06694
    -0.03957
    -0.28588
    -0.26591
    -0.41237
    -0.27257
    -0.29920
    -0.19934
    -0.14609
    -0.05289
    -0.06620
     0.01368
    -0.09949
     0.00703
    -0.01960
     0.02700
     0.01368
    -0.20600
    -0.21266
    -0.12612
    -0.05954
    -0.26591
    -0.39240
    -0.40571
    -0.36577
    -0.31917
    -0.47894
    -0.36577
    -0.39240
    -0.50557
    -0.49891
    -0.37243
    -0.27923
    -0.37908
    -0.45897
    -0.45897
    -0.32583
    -0.31917
    -0.37243
    -0.45231
    -0.45897
    -0.29254
    -0.53219
    -0.33248
    -0.29920
    -0.46562
    -0.50557
    -0.29254
    -0.30586
    -0.11946
     0.06694
     0.06694
     0.22671
     0.40645
     0.41310
     0.07360
    -0.25260
    -0.04623
     0.22005
     0.76593
     1.14538
     0.66607
     0.57287
     0.50630
     0.52627
     0.80587
     0.97895
     0.81918
     0.95232
     1.02555
     1.12541
     1.51817
     1.40500
     1.63134
     2.02411
     2.26376
     2.37027
     1.94422
     1.52483
     1.41832
     1.21861
     1.17201
     1.02555
     1.02555
     0.99892
     0.58619
     0.37982
    -0.07952
    -0.51888
    -0.35911
    -0.44565
    -0.58545
    -0.71859
    -0.66534
    -1.03813
    -0.91165
    -0.62539
    -0.52554
    -0.45897
    -0.74522
    -0.48560
    -0.59876
    -0.37243
    -0.32583
    -0.50557
    -0.45231
    -0.59211
    -0.50557
    -0.43234
    -0.40571
    -0.45231
    -0.51888
    -0.29254
    -0.37243
    -0.45897
    -0.35911
    -0.40571
    -0.09283
    -0.11946
     0.06028
    -0.19269
    -0.16606
     0.01368
     0.02700
    -0.05289
    -0.08617
     0.01368
     0.08691
    -0.09283
     0.07360
     0.14017
    -0.06620
    -0.17271
    -0.05954
    -0.06620
     0.14017
     0.11354
    -0.03292
    -0.10614
    -0.02626
    -0.03957
     0.10688
     0.04031
    -0.06620
    -0.07952
     0.16014
     0.11354
     0.11354
     0.08025
     0.04031
    -0.05954
    -0.01295
     0.10022
     0.06694
    -0.12612
    -0.25260
    -0.07286
    -0.05954
    -0.03957
    -0.04623
    -0.41902
    -0.61208
    -0.57879
    -0.46562
    -0.47894
    -0.39240
    -0.37243
    -0.34580
    -0.73856
    -0.79848
    -0.71193
    -0.70528
    -0.66534
    -0.57879
    -0.41237
    -0.55217
    -0.48560
    -0.67865
    -0.66534
    -0.53219
    -0.36577
    -0.25926
    -0.39905
    -0.22597
    -0.25926
    -0.13943
    -0.38574
    -0.45897
    -0.19269
    -0.08617
     0.43308
     0.35985
     0.63944
     0.77924
     1.15204
     1.61137
     1.30515
     1.22526
     1.35840
     1.69791
     2.29039
     2.43019
     2.70313
     2.60327
     2.37027
     2.09734
     2.24379
     2.19719
     2.07736
     1.95754
     1.94422
     1.88431
     1.66463
     1.35175
     0.87244
     0.74596
     0.71933
     0.61947
     0.61282
     0.31991
     0.27996
     0.06694
     0.07360
    -0.06620
    -0.09283
    -0.33248
    -0.31917
    -0.28588
    -0.28588
    -0.36577
    -0.41902
    -0.42568
    -0.31917
    -0.43234
    -0.33248
    -0.41902
    -0.31917
    -0.51888
    -0.49225
    -0.38574
    -0.31251
    -0.35911
    -0.57214
    -0.57879
    -0.55882
    -0.61874
    -0.55882
    -0.48560
    -0.51222
    -0.37908
    -0.67865
    -0.62539
    -0.61874
    -0.67199
    -0.78516
    -0.51222
    -0.43900
    -0.56548
    -0.42568
    -0.39240
    -0.27923
    -0.23928
    -0.37908
    -0.26591
    -0.25926
    -0.28588
    -0.33248
    -0.36577
    -0.49891
    -0.79848
    -0.83842
    -0.74522
    -0.66534
    -0.41237
    -0.68531
    -0.62539
    -0.75188
    -0.75188
    -0.72525
    -0.65868
    -0.38574
    -0.40571
    -0.15940
    -0.15940
     0.06028
     0.07360
    -0.07952
     0.04697
     0.15348
     0.16679
     0.06028
     0.11354
     0.06694
    -0.04623
    -0.05954
    -0.09949
    -0.19934
    -0.11280
    -0.09283
     0.02034
     0.31325
     0.03365
    -0.19269
    -0.32583
    -0.17937
    -0.55882
    -0.73191
    -0.52554
    -0.31917
    -0.41237
    -0.42568
    -0.41237
    -0.53219
    -0.65868
    -0.68531
    -0.59876
    -0.50557
    -0.42568
    -0.12612
    -0.21931
    -0.15274
     0.15348
     0.32656
     0.45305
     1.11875
     1.84437
     2.22382
     2.72975
     2.77635
     2.51007
     2.19719
     1.77780
     2.43684
     3.08258
     3.64177
     3.74828
     3.65508
     3.38880
     3.10920
     2.76970
     2.43019
     2.05074
     1.83771
     1.81774
     1.61137
     1.43829
     1.36506
     0.98561
     0.80587
     0.65276
     0.51296
     0.21339
    -0.05954
    -0.05954
    -0.10614
    -0.13277
    -0.15940
    -0.15940
    -0.33914
    -0.30586
    -0.35245
    -0.20600
    -0.27923
    -0.27923
    -0.27257
    -0.25926
    -0.15274
    -0.27257
    -0.40571
    -0.20600
    -0.19269
    -0.29254
    -0.22597
    -0.47228
    -0.25926
    -0.33248
    -0.31917
    -0.18603
    -0.07286
    -0.11946
    -0.15274
    -0.01295
    -0.05289
    -0.13943
    -0.17271
    -0.11280
    -0.05289
    -0.06620
    -0.04623
    -0.09283
    -0.21266
    -0.29254
    -0.39905
    -0.36577
    -0.30586
    -0.31251
    -0.59211
    -0.54551
    -0.41902
    -0.38574
    -0.48560
    -0.50557
    -0.26591
    -0.45897
    -0.35245
    -0.31251
    -0.22597
    -0.29254
    -0.33248
    -0.13943
    -0.30586
    -0.22597
    -0.36577
    -0.30586
    -0.39240
    -0.26591
    -0.39905
    -0.37243
    -0.50557
    -0.58545
    -0.41902
    -0.52554
    -0.60542
    -0.75853
    -0.79848
    -0.75853
    -0.81845
    -0.85173
    -0.95824
    -0.98487
    -0.84508
    -0.75188
    -0.77185
    -0.95824
    -0.98487
    -0.77850
    -0.83842
    -0.57214
    -0.72525
    -0.73856
    -0.72525
    -0.81179
    -0.66534
    -0.65202
    -0.77185
    -0.70528
    -0.91165
    -0.59876
    -0.52554
    -0.73856
    -0.73191
    -0.79848
    -0.81179
    -0.63871
    -0.59211
    -0.37908
    -0.51222
    -0.38574
     0.17345
     0.69936
     0.73930
     0.84581
     0.45970
     0.40645
     1.31180
     2.51673
     2.94944
     3.34886
     2.99604
     3.15580
     3.37549
     3.16246
     3.08258
     3.32889
     3.62845
     3.82151
     3.62180
     3.45537
     3.10255
     2.70978
     2.56333
     1.77114
     1.07881
     1.04552
     0.99227
     0.67273
     0.53293
     0.53293
     0.23336
    -0.05289
    -0.25926
    -0.35245
    -0.60542
     8.18187
    13.88029
    13.88029
    13.88029
     9.42008
     9.99258
    13.88029
    13.88029
    13.88029
    13.88029
    13.88029
    13.88029
    13.88029
    13.88029
    11.01111
     7.53613
     4.35407
     1.65797
    -0.43900
    -1.97677
    -3.00861
    -3.74754
    -4.28011
    -4.43322
    -4.44653
    -4.57302
    -4.36665
    -4.39993
    -4.34002
    -4.43322
    -4.28011
    -4.12699
    -4.00717
    -3.93394
    -4.08039
    -4.07374
    -4.04045
    -4.01382
    -3.90731
    -3.79414
    -3.91397
    -3.83408
    -3.86071
    -3.76086
    -3.63437
    -3.74089
    -3.73423
    -3.57446
    -3.33481
    -3.37475
    -3.38806
    -3.31484
    -3.17504
    -3.00196
    -3.01527
    -2.78893
    -2.76230
    -2.74233
    -2.56259
    -2.39616
    -2.47605
    -2.28965
    -2.40948
    -2.24305
    -2.28965
    -2.21642
    -2.17648
    -2.10991
    -2.11657
    -2.09660
    -2.20977
    -2.06331
    -2.04334
    -2.24971
    -2.18980
    -2.13654
    -2.08328
    -2.28965
    -2.33625
    -2.18314
    -2.29631
    -2.21642
    -2.10326
    -2.22974
    -2.15651
    -2.09660
    -2.08994
    -1.86360
    -1.91020
    -2.03003
    -1.96346
    -1.84363
    -1.68386
    -1.61063
    -1.66389
    -1.62395
    -1.49081
    -1.05810
    -1.00484
    -0.73856
    -0.63205
    -0.47894
    -0.15940
    -0.21266
     0.00037
     0.18011
     0.45970
     0.75927
     0.91904
     0.83250
     0.92570
     1.15204
     1.12541
     1.27186
     1.31846
     1.21195
     1.23192
     1.29183
     1.39169
     1.33843
     1.36506
     1.39169
     1.11209
     1.07215
     1.05884
     1.14538
     1.03221
     1.14538
     1.04552
     0.95898
     0.95232
     0.61947
     0.37982
     0.21339
     0.02034
    -0.11280
    -0.13943
    -0.26591
    -0.34580
    -0.56548
    -0.61208
    -0.71193
    -0.63871
    -0.65202
    -0.79182
    -0.93162
    -0.96490
    -0.84508
    -0.86505
    -0.83842
    -0.69862
    -0.85173
    -0.72525
    -0.78516
    -0.73191
    -0.80513
    -0.79182
    -0.69862
    -0.72525
    -0.81845
    -0.82510
    -0.92496
    -0.89167
    -0.85839
    -0.84508
    -1.13133
    -1.10470
    -1.31772
    -1.13133
    -1.12467
    -1.22453
    -1.35101
    -1.49081
    -1.53741
    -1.57735
    -1.43089
    -1.64392
    -1.56404
    -1.36432
    -1.64392
    -1.75709
    -1.79037
    -1.46418
    -1.49081
    -1.65723
    -1.53741
    -1.33770
    -1.37764
    -1.57735
    -1.42424
    -1.29775
    -1.47749
    -1.41092
    -1.37098
    -1.31107
    -1.21121
    -1.13798
    -1.26447
    -1.25115
    -1.30441
    -1.33104
    -1.29775
    -1.06476
    -1.19790
    -1.24450
    -1.19790
    -1.01150
    -0.93827
    -1.05810
    -1.13798
    -1.13798
    -1.15130
    -0.93162
    -0.87836
    -0.86505
    -1.06476
    -0.99819
    -1.14464
    -0.85839
    -0.89833
    -1.13798
    -1.17793
    -1.10470
    -1.09804
    -0.90499
    -1.05810
    -1.17127
    -1.01150
    -0.77850
    -0.47894
    -0.25260
    -0.21931
    -0.15274
    -0.05289
     0.22005
     0.58619
     0.46636
     0.68604
     1.10544
     1.19864
     1.03887
     1.17866
     1.25189
     1.45160
     1.24523
     1.45826
     1.30515
     1.31846
     1.09212
     1.14538
     1.43163
     1.57809
     1.27852
     1.20529
     1.17201
     1.34509
     1.31846
     1.36506
     1.17201
     1.21195
     1.10544
     1.22526
     1.05218
     1.15869
     0.92570
     0.66607
     0.65276
     0.71267
     0.31991
     0.18011
     0.02034
    -0.05289
    -0.02626
    -0.10614
    -0.22597
    -0.38574
    -0.35911
    -0.45231
    -0.39905
    -0.55217
    -0.53219
    -0.51222
    -0.24594
    -0.33914
    -0.59876
    -0.50557
    -0.31251
    -0.42568
    -0.17271
    -0.09949
    -0.21931
    -0.26591
    -0.20600
    -0.29920
    -0.36577
    -0.30586
    -0.34580
    -0.61874
    -0.55882
    -0.57879
    -0.59211
    -0.69862
    -0.78516
    -0.71859
    -0.94493
    -0.93827
    -0.99819
    -0.99819
    -1.15130
    -1.04479
    -1.12467
    -1.22453
    -1.22453
    -1.39095
    -1.49081
    -1.40427
    -1.18458
    -1.35101
    -1.47084
    -1.39761
    -1.38430
    -1.35101
    -1.35767
    -1.37098
    -1.25781
    -1.23118
    -1.14464
    -1.11136
    -1.10470
    -1.10470
    -1.09804
    -1.09139
    -0.87836
    -0.90499
    -0.87170
    -0.95159
    -0.99153
    -1.11136
    -1.10470
    -1.12467
    -1.13133
    -1.16461
    -1.18458
    -1.12467
    -1.20456
    -1.29775
    -1.27778
    -1.03813
    -0.85173
    -0.69196
    -0.65868
    -0.56548
    -0.57879
    -0.33248
    -0.04623
     0.39979
     0.27331
     0.27996
     0.47968
     0.73264
     0.92570
     1.17866
     1.30515
     1.26521
     1.55146
     2.07736
     2.38359
     2.35696
     2.19719
     2.18388
     2.17056
     2.33699
     2.39690
     2.30370
     2.30370
     2.37027
     2.35696
     2.25710
     1.91760
     1.71123
     1.25855
     1.23192
     1.03887
     0.80587
     0.83916
     0.68604
     0.38648
     0.26665
     0.12020
     0.18011
     0.12020
     0.10688
     0.02034
    -0.16606
     0.01368
    -0.03292
    -0.21931
    -0.11280
    -0.10614
    -0.23263
    -0.15274
    -0.23263
    -0.37908
    -0.37908
    -0.47894
    -0.39240
    -0.37908
    -0.42568
    -0.53219
    -0.57214
    -0.51222
    -0.67865
    -0.72525
    -0.73191
    -0.72525
    -0.80513
    -0.81845
    -0.69196
    -0.52554
    -0.30586
    -0.14609
     0.37982
     0.69270
     0.69936
     0.75927
     0.25334
     0.24002
     0.63279
     0.99892
     1.54480
     1.25855
     1.06549
     1.25189
     1.23192
     0.75261
     0.40645
     0.16014
     0.21339
     0.31325
    -0.03292
    -0.07952
    -0.25926
    -0.23928
    -0.37243
    -0.65202
    -0.71193
    -0.69862
    -0.85173
    -0.94493
    -0.91830
    -1.18458
    -1.14464
    -1.10470
    -1.28444
    -1.23118
    -1.37098
    -1.43755
    -1.49081
    -1.49081
    -1.46418
    -1.49746
    -1.64392
    -1.63061
    -1.61063
    -1.46418
    -1.15796
    -1.40427
    -1.55738
    -1.75709
    -1.59066
    -1.61063
    -1.41092
    -1.42424
    -1.59732
    -1.57069
    -1.60398
    -1.45087
    -1.52409
    -1.49081
    -1.29110
    -1.28444
    -0.93162
    -0.77850
    -0.70528
    -0.58545
    -0.24594
    -0.19934
     0.27331
     0.63944
     1.10544
     1.25189
     1.79777
     2.03076
     2.18388
     2.20385
     2.66984
     6.30458
    13.88029
    13.88029
    13.88029
    13.88029
    13.88029
    13.88029
    13.88029
    13.88029
    13.88029
    13.88029
    13.88029
    13.88029
    13.88029
    13.88029
    13.88029
    13.88029
    12.74194
    10.26552
     7.92890
     6.08490
     4.24756
     3.13583
     1.35175
    -0.07952
    -0.60542
    -1.25115
    -1.67720
    -2.09660
    -2.74899
    -3.33481
    -3.79414
    -4.32005
    -4.73944
    -5.04567
    -5.19212
    -5.43177
    -5.58489
    -5.55160
    -5.44509
    -5.26535
    -5.07229
    -5.19212
    -5.11224
    -4.96578
    -4.65290
    -4.71281
    -4.37996
    -4.43988
    -4.31339
    -4.23351
    -4.05377
    -4.03380
    -3.98054
    -4.00717
    -3.94060
    -3.83408
    -3.70760
    -3.58112
    -3.59443
    -3.61440
    -3.64769
    -3.48792
    -3.42135
    -3.24161
    -3.32149
    -3.28155
    -3.18169
    -3.16838
    -2.93538
    -2.96201
    -2.82887
    -2.74899
    -2.74899
    -2.60919
    -2.55593
    -2.61585
    -2.50268
    -2.46274
    -2.53596
    -2.41614
    -2.30297
    -2.46274
    -2.34957
    -2.39616
    -2.27634
    -2.32959
    -2.33625
    -2.38951
    -2.35622
    -2.29631
    -2.36288
    -2.30962
    -2.32294
    -2.43611
    -2.33625
    -2.33625
    -2.15651
    -2.08328
    -2.09660
    -1.99009
    -1.92352
    -1.85029
    -1.89689
    -1.89689
    -1.87692
    -1.65058
    -1.62395
    -1.52409
    -1.58401
    -1.52409
    -1.50412
    -1.21121
    -1.36432
    -1.40427
    -1.51078
    -1.20456
    -0.73856
    -0.17271
     0.12685
     0.22005
     0.44639
     0.76593
     0.87244
     0.85247
     0.93235
     1.09212
     1.16535
     1.32512
     1.39169
     1.28518
     0.97230
     0.81918
     0.65942
     0.33322
     0.24002
    -0.14609
    -0.53885
    -0.81179
    -0.93162
    -0.80513
    -1.09139
    -1.20456
    -1.05810
    -1.18458
    -0.90499
    -1.15130
    -1.25781
    -1.29775
    -1.21787
    -1.21787
    -1.20456
    -1.25115
    -1.32438
    -1.34435
    -1.24450
    -1.15796
    -1.23118
    -1.37764
    -1.36432
    -1.45087
    -1.17793
    -1.27778
    -1.43755
    -1.37098
    -1.45087
    -1.42424
    -1.31107
    -1.23784
    -1.35767
    -1.41758
    -1.27778
    -1.24450
    -1.36432
    -1.21121
    -1.37764
    -1.43755
    -1.27778
    -1.17793
    -1.21787
    -1.20456
    -1.23784
    -1.13133
    -1.23118
    -1.29775
    -1.32438
    -1.16461
    -1.17127
    -1.15130
    -1.31772
    -1.17127
    -1.03813
    -1.12467
    -1.11801
    -1.02482
    -1.00484
    -1.16461
    -1.19790
    -1.09139
    -0.97822
    -1.07141
    -1.15130
    -1.07141
    -0.95159
    -0.95824
    -1.01150
    -1.01816
    -1.08473
    -1.15796
    -1.13798
    -1.08473
    -0.96490
    -1.23118
    -1.12467
    -1.11136
    -0.89833
    -0.97156
    -0.99153
    -1.08473
    -1.07141
    -1.08473
    -0.95824
    -0.94493
    -0.86505
    -1.11136
    -1.15130
    -0.99153
    -0.98487
    -0.95824
    -1.13133
    -0.91165
    -1.11136
    -1.08473
    -1.08473
    -1.21121
    -1.39761
    -1.31772
    -1.21787
    -1.21787
    -1.27778
    -1.49746
    -1.38430
    -1.41092
    -1.33770
    -1.41758
    -1.42424
    -1.33770
    -1.52409
    -1.42424
    -1.36432
    -1.09804
    -1.08473
    -1.03813
    -0.81845
    -0.71859
    -0.49891
    -0.53219
    -0.28588
    -0.17271
    -0.07286
     0.10688
     0.21339
     0.29328
     0.25334
     0.30659
     0.28662
     0.25999
     0.18011
     0.09357
     0.09357
     0.04031
    -0.14609
    -0.25926
    -0.29920
    -0.39240
    -0.27257
    -0.03957
    -0.14609
     0.12685
     0.28662
     0.27331
     0.43308
     0.41976
     0.73930
     0.77258
     0.88575
     0.93901
     0.91238
     0.81918
     0.67939
     0.63944
     0.51296
     0.61947
     0.24002
     0.12020
    -0.19934
    -0.24594
    -0.45897
    -0.57214
    -0.67865
    -0.73191
    -0.75853
    -0.79848
    -0.88502
    -0.69862
    -0.79182
    -0.97822
    -0.81179
    -0.60542
    -0.62539
    -0.71859
    -0.83842
    -0.52554
    -0.57879
    -0.71193
    -0.59211
    -0.53885
    -0.58545
    -0.55217
    -0.56548
    -0.39240
    -0.51888
    -0.59876
    -0.54551
    -0.50557
    -0.47228
    -0.41902
    -0.41237
    -0.43234
    -0.56548
    -0.66534
    -0.53219
    -0.47228
    -0.49225
    -0.60542
    -0.47894
    -0.61208
    -0.65202
    -0.58545
    -0.78516
    -0.61874
    -0.85839
    -0.67865
    -0.58545
    -0.77850
    -0.82510
    -0.92496
    -0.82510
    -0.91830
    -1.01150
    -1.09804
    -0.95824
    -1.03147
    -1.07141
    -1.09804
    -0.95159
    -0.90499
    -0.87836
    -0.83842
    -0.80513
    -0.85839
    -0.94493
    -0.85173
    -0.65202
    -0.65868
    -0.82510
    -0.85839
    -0.71859
    -0.66534
    -0.59211
    -0.78516
    -0.83176
    -0.92496
    -0.79182
    -0.71859
    -0.70528
    -0.89167
    -0.96490
    -0.79182
    -0.66534
    -0.55882
    -0.41237
    -0.31251
    -0.23928
    -0.27923
    -0.27923
     0.02700
     0.03365
    -0.09283
    -0.14609
     0.19342
     0.20008
     0.24002
     0.15348
     0.14017
     0.06694
     0.17345
     0.22005
     0.28662
     0.14017
    -0.01295
    -0.00629
     0.11354
     0.40645
     0.16014
     0.20674
     0.20008
     0.24002
     0.32656
     0.40645
     0.36651
     0.20674
     0.03365
     0.20674
     0.35319
     0.44639
     0.24668
     0.13351
     0.24002
     0.09357
     0.06694
     0.04031
     0.05362
    -0.06620
    -0.21931
    -0.13277
    -0.09283
    -0.17271
    -0.37243
    -0.29254
    -0.28588
    -0.23263
    -0.31917
    -0.31251
    -0.42568
    -0.37243
    -0.43900
    -0.37243
    -0.25926
    -0.33248
    -0.34580
    -0.30586
     0.02700
    -0.08617
    -0.05954
    -0.05289
    -0.11946
    -0.14609
     0.08691
     0.06028
     0.18011
     0.30659
     0.44639
     0.59284
     0.75261
     0.57953
     0.37982
     0.25999
     0.37982
     0.32656
     0.37316
     0.37982
     0.21339
     0.22671
     0.14682
    -0.07952
    -0.18603
    -0.28588
    -0.17271
    -0.39240
    -0.57214
    -0.73191
    -0.72525
    -0.64536
    -0.57214
    -0.79848
    -0.89833
    -0.84508
    -0.75188
    -0.76519
    -0.62539
    -0.86505
    -0.95159
    -0.97156
    -0.68531
    -0.52554
    -0.72525
    -0.73856
    -0.85839
    -0.89833
    -0.69196
    -0.44565
    -0.64536
    -0.74522
    -0.80513
    -0.57214
    -0.44565
    -0.51888
    -0.69862
    -0.83842
    -0.68531
    -0.64536
    -0.77850
    -0.66534
    -0.64536
    -0.89167
    -0.80513
    -0.59211
    -0.52554
    -0.62539
    -0.67865
    -0.49891
    -0.15940
     0.09357
     0.17345
     0.42642
     0.44639
     0.48633
     0.50630
     0.99227
     1.15869
     1.21861
     1.20529
     1.39169
     1.59140
     1.22526
     1.21195
     1.03887
     1.07881
     0.87910
     0.89907
     0.87244
     0.61282
     0.61282
     0.45970
     0.35319
     0.31325
     0.06694
     0.06028
     0.25334
     0.08025
     0.00703
    -0.01295
     0.06028
     0.10688
     0.14682
     0.02700
     0.00037
    -0.16606
    -0.12612
    -0.03292
    -0.05289
    -0.21266
    -0.22597
    -0.29254
    -0.13943
    -0.17937
    -0.25260
    -0.43900
    -0.51888
    -0.41237
    -0.42568
    -0.28588
    -0.54551
    -0.63205
    -0.53219
    -0.27257
    -0.33914
    -0.39905
    -0.53885
    -0.58545
    -0.53885
    -0.33248
    -0.27923
    -0.21266
    -0.51222
    -0.45231
    -0.26591
    -0.08617
    -0.15274
    -0.15274
    -0.25926
    -0.34580
    -0.13943
    -0.07952
    -0.00629
    -0.21266
    -0.34580
    -0.19269
    -0.10614
    -0.07286
    -0.15274
    -0.27923
    -0.28588
    -0.18603
    -0.27257
    -0.27923
    -0.19934
    -0.36577
    -0.59876
    -0.52554
    -0.38574
    -0.39240
    -0.51888
    -0.52554
    -0.45231
    -0.37908
    -0.59211
    -0.61208
    -0.57879
    -0.53219
    -0.42568
    -0.53219
    -0.27257
    -0.35245
    -0.28588
    -0.38574
    -0.29920
    -0.25926
    -0.40571
    -0.20600
    -0.25926
    -0.28588
    -0.38574
    -0.29920
    -0.35911
    -0.41237
    -0.44565
    -0.35911
    -0.51888
    -0.60542
    -0.69196
    -0.71193
    -0.63205
    -0.76519
    -0.85173
    -0.83842
    -0.75853
    -0.85173
    -0.99819
    -0.95159
    -0.99819
    -0.84508
    -0.78516
    -0.59876
    -0.69196
    -0.69862
    -0.47894
    -0.13277
    -0.01960
     0.18677
     0.16014
     0.38648
     0.66607
     1.13872
     1.33843
     1.17866
     0.93901
     1.23192
     1.43163
     1.73120
     1.80443
     1.78445
     1.68460
     1.45826
     1.29183
     1.41166
     1.36506
     1.13206
     0.96564
     0.96564
     0.91238
     0.91238
     0.41310
     0.32656
     0.09357
     0.27996
     0.11354
     0.11354
    -0.11280
    -0.28588
    -0.39240
    -0.40571
    -0.09283
    -0.34580
    -0.36577
    -0.45897
    -0.45231
    -0.43900
    -0.42568
    -0.37908
    -0.41237
    -0.30586
    -0.40571
    -0.33248
    -0.25926
    -0.40571
    -0.42568
    -0.44565
    -0.50557
    -0.63871
    -0.76519
    -0.55217
    -0.67199
    -0.77850
    -0.78516
    -0.78516
    -0.77850
    -0.69196
    -0.84508
    -0.69862
    -0.66534
    -0.67865
    -0.71859
    -0.63871
    -0.41237
    -0.56548
    -0.55882
    -0.35911
    -0.23928
    -0.21266
    -0.40571
    -0.27923
    -0.41237
    -0.30586
    -0.25260
    -0.15274
    -0.39905
    -0.47894
    -0.30586
    -0.37243
    -0.13943
    -0.21931
    -0.44565
    -0.39905
    -0.40571
    -0.39905
    -0.31251
    -0.31917
    -0.52554
    -0.37243
    -0.23928
    -0.19934
    -0.35245
    -0.43900
    -0.52554
    -0.53885
    -0.27923
    -0.19934
    -0.23928
    -0.55882
    -0.51888
    -0.37243
    -0.35245
    -0.19269
    -0.36577
    -0.39240
    -0.55217
    -0.31251
    -0.33248
    -0.34580
    -0.43900
    -0.61208
    -0.61208
    -0.34580
    -0.42568
    -0.39240
    -0.42568
    -0.61208
    -0.44565
    -0.29254
    -0.37908
    -0.39240
    -0.30586
    -0.49225
    -0.27923
    -0.21266
    -0.31251
    -0.55217
    -0.32583
    -0.10614
     0.04697
     0.15348
     0.41310
     0.79921
     1.04552
     0.90573
     1.01224
     1.34509
     1.20529
     1.19864
     1.42497
     1.57143
     1.53149
     1.53814
     1.45160
     1.48489
     1.17866
     0.95232
     0.87910
     0.71267
     0.61947
     0.25334
     0.12020
     0.02034
     0.08691
    -0.04623
    -0.01295
    -0.05289
    -0.14609
    -0.14609
    -0.09949
     0.10688
     0.11354
     0.10688
    -0.05289
    -0.00629
     0.04697
     0.04697
     0.04697
    -0.10614
    -0.15274
    -0.05289
     0.00703
     0.01368
    -0.08617
    -0.15940
    -0.31251
    -0.33248
    -0.28588
    -0.34580
    -0.37908
    -0.43900
    -0.51222
    -0.51222
    -0.53885
    -0.32583
    -0.65202
    -0.50557
    -0.59211
    -0.47894
    -0.57879
    -0.49891
    -0.61874
    -0.69196
    -0.56548
    -0.47228
    -0.38574
    -0.23263
    -0.53219
    -0.51888
    -0.50557
    -0.51888
    -0.28588
    -0.21266
    -0.17271
    -0.27923
    -0.18603
    -0.01295
    -0.07286
    -0.06620
    -0.19934
    -0.25926
    -0.26591
    -0.20600
    -0.25260
    -0.11946
    -0.09283
    -0.27257
    -0.27257
    -0.24594
    -0.38574
    -0.64536
    -0.60542
    -0.51222
    -0.50557
    -0.67865
    -0.64536
    -0.73856
    -0.67865
    -0.88502
    -0.76519
    -0.82510
    -0.87836
    -0.81845
    -0.69862
    -0.75188
    -0.84508
    -0.82510
    -0.72525
    -0.65868
    -0.77850
    -0.63871
    -0.67199
    -0.39905
    -0.48560
    -0.59876
    -0.51222
    -0.57214
    -0.47228
    -0.39905
    -0.35911
    -0.33248
    -0.49891
    -0.43234
    -0.33248
    -0.29920
    -0.22597
    -0.29920
    -0.54551
    -0.44565
    -0.33914
    -0.23263
    -0.09283
    -0.21266
    -0.25260
    -0.09283
    -0.01960
     0.20674
     0.05362
     0.16014
     0.18677
     0.22005
     0.51962
     0.35319
     0.33322
     0.31991
     0.44639
     0.57953
     0.69936
     0.62613
     0.39313
     0.27331
     0.23336
     0.25334
     0.25999
     0.22005
     0.22005
     0.10688
     0.06028
     0.15348
     0.06694
     0.00037
    -0.05289
    -0.02626
    -0.00629
     0.10688
    -0.09949
    -0.05289
    -0.27257
    -0.35911
    -0.16606
    -0.01960
     0.05362
    -0.06620
    -0.03957
    -0.11280
    -0.37243
    -0.21266
    -0.21931
    -0.27257
    -0.22597
    -0.19269
    -0.14609
    -0.19934
    -0.32583
    -0.43234
    -0.39240
    -0.26591
    -0.43900
    -0.35245
    -0.34580
    -0.36577
    -0.43234
    -0.33248
    -0.23928
    -0.15274
    -0.15940
    -0.09283
    -0.18603
     0.02034
    -0.19269
    -0.12612
    -0.02626
     0.04031
    -0.09283
    -0.00629
     0.06694
     0.14682
    -0.01295
    -0.05954
    -0.03957
     0.08691
     0.00037
    -0.00629
     0.00703
    -0.06620
    -0.13943
     0.02034
    -0.07952
     0.19342
     0.03365
    -0.02626
    -0.11280
     0.00037
    -0.04623
    -0.00629
    -0.14609
    -0.12612
    -0.07952
     0.08025
     0.05362
     0.05362
    -0.13277
    -0.23263
    -0.19269
    -0.03292
    -0.10614
    -0.15274
    -0.27257
    -0.41237
    -0.22597
    -0.07952
    -0.22597
    -0.27923
    -0.31917
    -0.54551
    -0.33914
    -0.35245
    -0.32583
    -0.45231
    -0.69862
    -0.37908
    -0.14609
     0.17345
     0.33988
     0.29994
     0.14682
     0.30659
     0.45970
     0.81253
     1.05884
     0.95898
     1.08547
     1.35840
     1.33843
     1.21861
     1.03221
     1.22526
     1.22526
     1.20529
     1.09878
     0.85247
     0.59950
     0.49965
     0.37316
     0.31991
     0.33322
     0.33322
     0.17345
    -0.01960
    -0.07952
    -0.11946
    -0.20600
    -0.22597
    -0.23928
    -0.23263
    -0.24594
    -0.23928
    -0.21266
    -0.26591
    -0.13277
    -0.19269
    -0.21266
    -0.26591
    -0.26591
    -0.15274
     0.02700
     0.06028
    -0.05954
    -0.11280
     0.02034
     0.19342
     0.12685
     0.15348
    -0.05954
    -0.12612
    -0.05289
     0.00703
    -0.01295
    -0.14609
    -0.30586
    -0.13943
    -0.14609
    -0.03957
    -0.31917
    -0.49891
    -0.38574
    -0.31917
    -0.29254
    -0.39905
    -0.59876
    -0.59876
    -0.71859
    -0.39905
    -0.46562
    -0.39240
    -0.65202
    -0.63205
    -0.47894
    -0.47894
    -0.45231
    -0.55882
    -0.55217
    -0.37908
    -0.17271
    -0.01960
     0.02700
     0.05362
     0.12020
     0.04697
     0.30659
     0.59284
     0.43308
     0.29328
     0.38648
     0.62613
     0.78590
     0.69936
     0.60616
     0.46636
     0.40645
     0.42642
     0.28662
     0.25334
     0.22671
     0.06694
    -0.06620
     0.14682
     0.05362
     0.02034
    -0.21931
    -0.19269
    -0.13943
    -0.21266
    -0.37908
    -0.21266
    -0.14609
    -0.19269
    -0.21931
    -0.05954
    -0.16606
    -0.15940
    -0.20600
    -0.13277
    -0.10614
    -0.29920
    -0.18603
    -0.27257
    -0.25260
    -0.26591
    -0.33248
    -0.23263
    -0.21266
    -0.19269
    -0.25926
    -0.28588
    -0.24594
    -0.28588
    -0.03957
     0.03365
     0.07360
    -0.09283
     0.19342
     0.43973
     0.65276
     0.67939
     0.47302
     0.59950
     0.67273
     0.81253
     1.21195
     1.16535
     1.01890
     1.01224
     0.91904
     1.11209
     1.17201
     1.03887
     0.64610
     0.60616
     0.58619
     0.72599
     0.50630
     0.36651
     0.17345
    -0.01960
     0.12020
     0.07360
    -0.11280
    -0.22597
    -0.31917
    -0.39240
    -0.23928
    -0.30586
    -0.36577
    -0.54551
    -0.41902
    -0.37908
    -0.33248
    -0.31251
    -0.31251
    -0.35911
    -0.33248
    -0.23928
    -0.05954
    -0.11280
     0.00703
    -0.31917
    -0.06620
     0.12020
     0.08025
    -0.00629
    -0.11946
    -0.05289
    -0.11946
    -0.09283
    -0.20600
    -0.19269
    -0.29920
    -0.32583
    -0.33248
    -0.39905
    -0.41902
    -0.57879
    -0.53885
    -0.39240
    -0.63205
    -0.49891
    -0.63871
    -0.49891
    -0.55882
    -0.50557
    -0.47228
    -0.48560
    -0.37243
    -0.38574
    -0.38574
    -0.35911
    -0.26591
    -0.28588
    -0.23928
    -0.10614
    -0.09949
    -0.04623
     0.05362
     0.16014
     0.12020
     0.18011
     0.08691
     0.08025
     0.22671
     0.26665
     0.31325
     0.35319
     0.29328
     0.18011
     0.30659
     0.40645
     0.53293
     0.25999
     0.18677
     0.38648
     0.27996
     0.34653
     0.31991
     0.16679
     0.15348
     0.18677
     0.20008
     0.27331
     0.13351
    -0.00629
    -0.19934
    -0.13943
     0.00037
    -0.03292
    -0.01960
    -0.21266
    -0.30586
    -0.22597
    -0.07952
    -0.31251
    -0.25260
    -0.22597
    -0.27257
    -0.17937
    -0.03957
     0.04031
     0.00037
     0.01368
     0.24668
     0.38648
     0.51296
     0.83916
     1.02555
     0.93901
     0.67273
     0.95232
     1.26521
     1.59140
     1.31846
     0.81918
     0.48633
     0.65942
     1.02555
     1.13206
     1.16535
     0.84581
     0.51962
     0.45970
     0.14017
    -0.08617
    -0.09283
    -0.23263
    -0.00629
    -0.03292
    -0.02626
    -0.14609
    -0.31917
    -0.23928
    -0.35245
    -0.50557
    -0.47894
    -0.34580
    -0.45897
    -0.39905
    -0.50557
    -0.44565
    -0.44565
    -0.41237
    -0.41902
    -0.28588
    -0.39240
    -0.32583
    -0.36577
    -0.23263
    -0.29254
    -0.39240
    -0.27257
    -0.02626
    -0.11946
    -0.31251
    -0.19269
    -0.30586
    -0.47228
    -0.35911
    -0.31917
    -0.44565
    -0.57214
    -0.44565
    -0.38574
    -0.45897
    -0.48560
    -0.54551
    -0.49225
    -0.66534
    -0.45231
    -0.46562
    -0.39240
    -0.40571
    -0.39905
    -0.38574
    -0.26591
    -0.25926
    -0.21266
    -0.23928
    -0.13277
    -0.05954
    -0.05289
    -0.10614
    -0.13277
    -0.27923
    -0.09949
     0.04031
     0.00037
     0.08691
    -0.01295
    -0.03957
     0.03365
     0.10688
     0.25999
     0.16679
     0.32656
     0.24668
     0.31991
     0.43308
     0.30659
     0.49965
     0.51962
     0.26665
     0.39313
     0.55956
     0.49299
     0.47968
     0.28662
     0.22671
     0.35985
     0.47302
     0.39313
     0.25999
     0.26665
     0.16014
     0.14017
     0.05362
     0.09357
    -0.00629
     0.05362
     0.00037
     0.03365
     0.09357
     0.08691
     0.18011
     0.04031
     0.16014
    -0.04623
     0.14682
     0.13351
     0.31991
     0.10688
     0.26665
     0.31991
     0.47302
     0.22005
     0.20008
     0.10688
     0.18011
    -0.00629
     0.08025
     0.17345
     0.11354
     0.05362
    -0.03292
    -0.03957
    -0.01295
    -0.09283
    -0.22597
    -0.05289
    -0.08617
    -0.17271
    -0.11280
    -0.16606
    -0.19269
    -0.33914
    -0.11946
    -0.00629
     0.10022
    -0.08617
    -0.23928
    -0.39240
    -0.26591
    -0.23928
    -0.17937
    -0.47228
    -0.32583
    -0.51222
    -0.30586
    -0.21266
    -0.43234
    -0.73191
    -0.59211
    -0.53885
    -0.55882
    -0.42568
    -0.51222
    -0.54551
    -0.49225
    -0.35911
    -0.31917
    -0.32583
    -0.22597
    -0.23263
    -0.03292
     0.17345
     0.20008
     0.06028
     0.06028
     0.22005
     0.19342
     0.38648
     0.43308
     0.16014
     0.14017
     0.12685
     0.05362
     0.21339
     0.11354
    -0.07952
    -0.24594
    -0.27923
    -0.41902
    -0.38574
    -0.60542
    -0.57879
    -0.76519
    -0.71193
    -0.77850
    -0.71859
    -0.79848
    -0.87170
    -0.79848
    -0.95159
    -0.78516
    -0.72525
    -0.67199
    -0.79848
    -0.73856
    -0.67199
    -0.74522
    -0.63871
    -0.57214
    -0.48560
    -0.47228
    -0.35911
    -0.43900
    -0.32583
    -0.11280
    -0.17937
    -0.17271
    -0.09949
    -0.26591
    -0.01295
     0.04031
     0.20008
     0.02034
    -0.00629
     0.05362
     0.22005
     0.19342
     0.04697
    -0.06620
    -0.03292
     0.04697
     0.02034
     0.10022
     0.15348
     0.00703
     0.10688
     0.22671
     0.35319
     0.36651
     0.20008
     0.43973
     0.45970
     0.53293
     0.65276
     0.53959
     0.47302
     0.58619
     0.71933
     0.74596
     0.81918
     0.75927
     0.62613
     0.55956
     0.55290
     0.58619
     0.44639
     0.29994
     0.25999
     0.25334
     0.33988
     0.35985
     0.20008
    -0.01295
     0.06028
    -0.19269
    -0.05954
     0.02034
    -0.06620
    -0.34580
    -0.21266
    -0.28588
    -0.23263
    -0.28588
    -0.24594
    -0.27257
    -0.26591
    -0.15274
    -0.28588
    -0.37908
    -0.20600
    -0.24594
    -0.31917
    -0.13943
    -0.14609
    -0.19934
    -0.27257
    -0.28588
    -0.33914
    -0.29254
    -0.39240
    -0.43234
    -0.31917
    -0.59211
    -0.57214
    -0.64536
    -0.63871
    -0.66534
    -0.51222
    -0.62539
    -0.64536
    -0.86505
    -0.81179
    -0.73191
    -0.63871
    -0.61874
    -0.63205
    -0.51222
    -0.40571
    -0.31917
    -0.37908
    -0.31917
    -0.40571
    -0.20600
    -0.22597
     0.03365
    -0.01295
    -0.03292
     0.10022
     0.25999
     0.33988
     0.35319
     0.17345
     0.20674
     0.27331
     0.48633
     0.51296
     0.45970
     0.44639
     0.38648
     0.33322
     0.65276
     0.51962
     0.40645
     0.31991
     0.32656
     0.39979
     0.40645
     0.25334
     0.16679
     0.04697
     0.16014
     0.15348
     0.17345
     0.20674
     0.17345
    -0.08617
     0.01368
     0.16014
     0.06028
     0.05362
     0.00703
     0.02034
     0.10688
     0.17345
     0.10688
     0.08691
     0.08691
     0.13351
     0.00703
     0.02700
    -0.07952
     0.02034
    -0.14609
     0.12685
     0.20674
     0.00037
     0.09357
     0.00703
     0.06694
    -0.00629
     0.01368
    -0.01960
     0.06028
    -0.01295
     0.10688
    -0.02626
     0.04697
     0.18011
     0.06028
     0.20008
     0.12020
     0.12020
     0.06694
     0.19342
     0.25999
     0.22671
     0.20008
     0.38648
     0.49965
     0.43308
     0.46636
     0.30659
     0.37982
     0.40645
     0.46636
     0.49965
     0.49299
     0.33988
     0.23336
     0.25999
     0.27996
     0.40645
     0.20008
     0.26665
     0.21339
     0.12685
     0.19342
     0.02700
     0.04031
    -0.12612
    -0.08617
    -0.17271
    -0.01295
    -0.23928
    -0.49891
    -0.38574
    -0.45231
    -0.57879
    -0.62539
    -0.61208
    -0.74522
    -0.93162
    -0.97822
    -0.87836
    -0.77185
    -0.89833
    -0.94493
    -0.99153
    -0.84508
    -0.71859
    -0.71193
    -0.72525
    -0.65868
    -0.56548
    -0.25260
    -0.19934
    -0.10614
    -0.02626
     0.02700
     0.00037
     0.12685
     0.16679
     0.13351
     0.10688
     0.07360
     0.23336
     0.08691
     0.25334
     0.18677
     0.18011
     0.16014
     0.23336
     0.03365
     0.10688
     0.00037
     0.18011
     0.18011
     0.23336
     0.31325
     0.35319
     0.34653
     0.47968
     0.31991
     0.18011
     0.35985
     0.27996
     0.38648
     0.32656
     0.35985
     0.27996
     0.43308
     0.32656
     0.35319
     0.24668
     0.17345
     0.08691
     0.10688
     0.25334
     0.25334
     0.27996
     0.03365
     0.10022
     0.17345
     0.21339
     0.14017
     0.06694
    -0.01295
    -0.02626
     0.08025
     0.03365
    -0.01960
    -0.05289
    -0.19934
    -0.03957
     0.06028
     0.04031
     0.14682
    -0.08617
     0.04697
     0.20008
     0.10022
     0.12685
     0.27331
     0.27331
     0.35319
     0.35319
     0.47968
     0.64610
     0.39313
     0.51962
     0.65942
     0.61947
     0.52627
     0.57953
     0.54625
     0.57287
     0.85913
     1.07881
     1.00558
     0.90573
     0.77258
     0.87910
     1.00558
     1.03221
     0.83916
     0.93901
     0.81253
     0.81918
     0.84581
     0.85247
     0.75927
     0.65942
     0.49299
     0.49965
     0.39313
     0.20008
     0.08025
    -0.00629
    -0.14609
     0.00703
    -0.09283
    -0.25260
    -0.15940
    -0.19934
    -0.33248
    -0.43234
    -0.34580
    -0.59211
    -0.38574
    -0.44565
    -0.57879
    -0.35911
    -0.51222
    -0.61208
    -0.50557
    -0.47894
    -0.46562
    -0.52554
    -0.52554
    -0.51222
    -0.37908
    -0.46562
    -0.27923
    -0.31917
    -0.42568
    -0.47894
    -0.35245
    -0.31251
    -0.33248
    -0.23263
    -0.13277
    -0.19269
    -0.11280
    -0.09949
    -0.24594
     0.06028
     0.20008
     0.16014
     0.20008
     0.14017
    -0.00629
     0.03365
     0.10022
     0.29328
     0.31325
     0.25334
     0.19342
     0.23336
     0.31991
     0.28662
     0.04697
     0.08691
     0.02700
     0.08691
     0.16679
     0.18011
     0.06028
     0.19342
     0.17345
     0.25334
     0.32656
     0.27331
     0.10688
     0.02700
     0.18011
     0.31991
     0.17345
     0.13351
     0.04697
     0.06694
     0.14017
     0.12685
    -0.08617
    -0.22597
    -0.25926
    -0.24594
    -0.13943
    -0.19934
    -0.25260
    -0.39905
    -0.31917
    -0.20600
    -0.29920
    -0.10614
    -0.19269
    -0.05289
    -0.06620
     0.07360
     0.24002
     0.09357
     0.27331
     0.31325
     0.34653
     0.45305
     0.59284
     0.58619
     0.53293
     0.53959
     0.52627
     0.35985
     0.33988
     0.42642
     0.35319
     0.41976
     0.37982
     0.41310
     0.33322
     0.29328
     0.32656
     0.44639
     0.47968
     0.49965
     0.49965
     0.41310
     0.45305
     0.51296
     0.51962
     0.47968
     0.53293
     0.50630
     0.59950
     0.34653
     0.44639
     0.31991
     0.38648
     0.47302
     0.18677
     0.23336
     0.20674
     0.12685
     0.19342
     0.06694
     0.08691
     0.00037
    -0.11946
    -0.14609
    -0.08617
    -0.21931
    -0.45897
    -0.70528
    -0.67865
    -0.67865
    -0.74522
    -0.75188
    -0.94493
    -1.01816
    -1.01150
    -1.07141
    -1.00484
    -0.97822
    -1.10470
    -0.87836
    -0.57879
    -0.44565
    -0.57214
    -0.54551
    -0.37908
    -0.24594
    -0.22597
     0.04697
    -0.00629
    -0.00629
     0.17345
     0.21339
     0.30659
     0.37982
     0.38648
     0.18677
     0.41310
     0.44639
     0.45970
     0.40645
     0.36651
     0.33322
     0.33988
     0.43308
     0.40645
     0.33322
     0.24002
     0.39979
     0.37316
     0.35319
     0.27996
     0.33988
     0.27996
     0.16014
     0.30659
     0.27331
     0.26665
     0.24668
     0.29994
     0.15348
     0.18011
     0.21339
     0.29328
     0.31991
     0.30659
     0.29328
     0.27996
     0.15348
     0.13351
     0.37982
     0.45305
     0.33988
     0.19342
     0.19342
     0.33322
     0.25999
     0.13351
     0.13351
     0.18677
     0.19342
    -0.00629
     0.02700
    -0.03292
    -0.03292
    -0.19934
     0.00703
    -0.15274
    -0.12612
    -0.27923
    -0.33248
    -0.19269
     0.02034
     0.00703
    -0.16606
    -0.09949
    -0.09949
     0.01368
    -0.04623
     0.12020
     0.12685
     0.33322
     0.23336
     0.46636
     0.67273
     0.41310
     0.21339
     0.12020
     0.24668
     0.32656
     0.32656
     0.26665
     0.16014
     0.05362
     0.03365
     0.21339
     0.02034
    -0.19269
    -0.25926
    -0.28588
    -0.32583
    -0.28588
    -0.43900
    -0.41902
    -0.51222
    -0.41237
    -0.39905
    -0.42568
    -0.59211
    -0.52554
    -0.63871
    -0.64536
    -0.51888
    -0.67199
    -0.69862
    -0.79848
    -0.72525
    -0.68531
    -0.65868
    -0.73191
    -0.65202
    -0.66534
    -0.53219
    -0.55217
    -0.65868
    -0.65202
    -0.51222
    -0.39905
    -0.17937
    -0.31917
    -0.21266
    -0.37908
    -0.13943
    -0.17937
    -0.18603
    -0.16606
    -0.15940
     0.04031
    -0.01295
     0.10022
     0.14017
     0.20008
     0.17345
     0.29328
     0.43308
     0.35985
     0.35319
     0.49965
     0.51296
     0.74596
     0.65276
     0.67939
     0.62613
     0.73930
     0.75927
     0.80587
     0.77924
     0.65942
     0.48633
     0.57953
     0.69270
     0.71267
     0.55290
     0.48633
     0.53959
     0.52627
     0.69270
     0.55956
     0.40645
     0.42642
     0.44639
     0.53959
     0.49299
     0.41310
     0.37316
     0.45970
     0.43973
     0.40645
     0.41310
     0.41310
     0.17345
     0.15348
     0.35319
     0.22671
     0.19342
     0.09357
     0.15348
     0.20008
     0.16679
     0.14682
     0.02034
    -0.02626
    -0.07286
     0.03365
     0.04697
     0.00037
     0.07360
     0.11354
     0.27996
     0.16679
     0.20674
     0.16014
     0.08691
     0.00037
    -0.07286
    -0.11280
     0.04697
     0.29994
     0.10688
     0.02034
     0.05362
    -0.03957
    -0.01960
    -0.12612
    -0.09949
    -0.19934
    -0.30586
    -0.47228
    -0.28588
    -0.17937
    -0.26591
    -0.26591
    -0.25926
    -0.17271
    -0.31251
    -0.47894
    -0.34580
    -0.41237
    -0.51222
    -0.59211
    -0.36577
    -0.31251
    -0.27257
    -0.51222
    -0.45897
    -0.48560
    -0.43234
    -0.39240
    -0.45231
    -0.47228
    -0.43234
    -0.47894
    -0.37908
    -0.37908
    -0.40571
    -0.35911
    -0.36577
    -0.41237
    -0.35911
    -0.34580
    -0.39905
    -0.43234
    -0.41237
    -0.37908
    -0.35911
    -0.26591
    -0.41237
    -0.39905
    -0.27257
    -0.09283
    -0.25260
    -0.19934
    -0.16606
    -0.09283
    -0.04623
     0.02700
     0.09357
     0.09357
     0.24668
     0.33322
     0.35319
     0.33988
     0.38648
     0.27996
     0.35985
     0.58619
     0.41310
     0.47302
     0.57287
     0.65276
     0.46636
     0.43308
     0.51962
     0.53293
     0.51962
     0.49299
     0.47302
     0.41310
     0.43308
     0.31325
     0.41310
     0.61282
     0.55290
     0.47302
     0.31325
     0.31325
     0.31991
     0.46636
     0.39979
     0.41976
     0.34653
     0.36651
     0.38648
     0.38648
     0.29328
     0.29994
     0.31991
     0.39313
     0.39313
     0.18011
     0.21339
     0.29994
     0.31325
     0.13351
     0.22005
     0.17345
     0.28662
     0.66607
     0.26665
     0.20674
     0.27996
     0.16014
     0.10688
     0.31325
     0.26665
     0.13351
     0.16014
     0.19342
     0.03365
     0.10022
     0.12020
    -0.04623
     0.09357
    -0.05289
    -0.05289
     0.02700
     0.08691
    -0.06620
    -0.13943
    -0.02626
     0.30659
     0.27996
     0.18677
     0.24002
     0.18677
     0.24668
     0.31991
     0.39313
     0.46636
     0.31991
     0.35985
     0.32656
     0.35985
     0.49299
     0.44639
     0.36651
     0.64610
     0.66607
     0.59950
     0.57287
     0.31991
     0.33322
     0.38648
     0.41976
     0.54625
     0.53959
     0.46636
     0.39979
     0.24668
     0.32656
     0.25334
     0.10688
    -0.08617
     0.02034
    -0.12612
    -0.07286
    -0.09949
    -0.29920
    -0.30586
    -0.34580
    -0.26591
    -0.25926
    -0.30586
    -0.45897
    -0.27257
    -0.33914
    -0.27257
    -0.22597
    -0.16606
    -0.08617
    -0.10614
    -0.13943
     0.03365
     0.07360
    -0.03292
    -0.05289
    -0.13943
    -0.01295
    -0.19269
    -0.08617
    -0.05954
     0.03365
     0.05362
    -0.08617
    -0.05954
    -0.30586
    -0.24594
    -0.14609
     0.04697
    -0.13277
     0.00037
     0.01368
    -0.09283
     0.06028
    -0.07952
     0.05362
     0.19342
     0.17345
     0.23336
     0.16014
     0.25999
     0.25999
     0.19342
     0.25999
     0.49965
     0.35985
     0.26665
     0.35985
     0.38648
     0.46636
     0.49299
     0.43973
     0.40645
     0.42642
     0.33322
     0.35985
     0.35985
     0.28662
     0.27331
     0.37316
     0.40645
     0.39979
     0.31991
     0.21339
     0.10022
     0.14017
     0.21339
     0.35319
     0.23336
     0.14017
     0.10022
     0.20008
     0.25334
     0.15348
     0.20674
     0.00037
     0.22671
     0.31991
     0.29994
     0.14682
     0.08691
     0.05362
     0.24668
     0.12020
     0.00703
    -0.08617
    -0.12612
    -0.09949
    -0.27923
    -0.21266
    -0.24594
    -0.23928
    -0.53219
    -0.33248
    -0.43900
    -0.65868
    -0.58545
    -0.63205
    -0.48560
    -0.32583
    -0.24594
    -0.41237
    -0.20600
    -0.18603
    -0.14609
    -0.14609
    -0.21266
    -0.23263
    -0.13277
     0.16014
     0.27331
     0.37316
     0.30659
     0.48633
     0.39979
     0.35319
     0.42642
     0.23336
     0.18011
     0.35319
     0.42642
     0.33988
     0.33322
     0.39979
     0.35319
     0.28662
     0.24002
     0.32656
     0.24002
     0.09357
    -0.15940
     0.04031
     0.07360
    -0.05954
    -0.13943
    -0.09949
    -0.25260
    -0.19269
    -0.29254
    -0.18603
    -0.33914
    -0.37243
    -0.51222
    -0.38574
    -0.70528
    -0.81179
    -0.95824
    -0.69862
    -0.49891
    -0.59211
    -0.55217
    -0.66534
    -0.59876
    -0.59211
    -0.55217
    -0.40571
    -0.50557
    -0.44565
    -0.12612
    -0.13277
    -0.05289
    -0.09283
    -0.09949
     0.09357
     0.20674
     0.40645
     0.32656
     0.24002
     0.43973
     0.44639
     0.53959
     0.55956
     0.44639
     0.31991
     0.45970
     0.58619
     0.52627
     0.44639
     0.31991
     0.33988
     0.41976
     0.40645
     0.29994
     0.29994
     0.18677
     0.13351
     0.03365
     0.03365
     0.01368
     0.18011
    -0.04623
    -0.07952
     0.13351
     0.08691
    -0.07286
    -0.00629
     0.04697
     0.20674
     0.14682
     0.10688
     0.09357
     0.08025
     0.10022
     0.29328
     0.26665
     0.27996
     0.31991
     0.41310
     0.36651
     0.40645
     0.35319
     0.22671
     0.33322
     0.24668
     0.19342
     0.14682
     0.09357
     0.00037
     0.02700
    -0.01960
    -0.11946
    -0.07286
    -0.23263
    -0.27923
    -0.25260
    -0.16606
    -0.57214
    -0.52554
    -0.35245
    -0.33248
    -0.25926
    -0.21931
    -0.23928
    -0.20600
    -0.22597
    -0.16606
     0.17345
     0.10022
     0.14017
     0.10688
     0.16679
     0.28662
     0.26665
     0.14682
     0.16679
     0.28662
     0.36651
     0.39979
     0.28662
     0.24002
     0.29994
     0.14682
     0.31325
     0.39979
     0.25334
     0.18677
     0.12020
     0.26665
     0.27331
     0.28662
     0.03365
     0.07360
     0.03365
     0.27331
     0.20674
     0.12020
    -0.09283
    -0.14609
    -0.15274
    -0.11946
    -0.17937
    -0.28588
    -0.35911
    -0.19269
    -0.13277
    -0.17271
    -0.17271
    -0.31917
    -0.11280
    -0.21931
    -0.05954
    -0.15940
    -0.19934
    -0.15274
    -0.03957
     0.24668
     0.19342
     0.18011
    -0.04623
    -0.03957
     0.19342
     0.19342
     0.25334
     0.29994
     0.25334
     0.20674
     0.28662
     0.36651
     0.34653
     0.22671
     0.20674
     0.45970
     0.25334
     0.19342
     0.08025
     0.20008
     0.19342
     0.31991
     0.29328
     0.17345
     0.09357
     0.06028
     0.31325
     0.22671
     0.06694
    -0.03292
    -0.05289
     0.14682
     0.31991
     0.10688
     0.16014
     0.12685
     0.21339
     0.30659
     0.11354
     0.09357
    -0.01960
     0.09357
     0.20008
     0.25999
     0.08691
     0.06694
     0.06028
    -0.00629
     0.10688
     0.10688
    -0.05954
    -0.17271
    -0.04623
    -0.06620
    -0.22597
    -0.15940
    -0.27923
    -0.45897
    -0.31251
    -0.31917
    -0.26591
    -0.47228
    -0.35911
    -0.53219
    -0.35911
    -0.28588
    -0.33248
    -0.41237
    -0.42568
    -0.42568
    -0.49891
    -0.18603
    -0.17937
    -0.19934
    -0.20600
    -0.21931
    -0.11280
    -0.04623
    -0.10614
    -0.10614
    -0.04623
     0.28662
     0.05362
     0.08025
     0.12685
     0.04031
     0.08025
     0.09357
     0.18677
     0.04697
     0.03365
     0.09357
     0.04031
    -0.10614
    -0.04623
    -0.11946
    -0.16606
    -0.19934
    -0.15274
    -0.17271
    -0.17271
    -0.25926
    -0.18603
    -0.24594
    -0.20600
    -0.15940
    -0.26591
    -0.24594
    -0.10614
    -0.01295
    -0.05954
     0.06028
    -0.07952
     0.00037
     0.10688
     0.18011
     0.04031
     0.19342
     0.24668
     0.22671
     0.16014
     0.22005
     0.03365
    -0.07286
    -0.03292
    -0.00629
     0.00037
    -0.17271
    -0.19934
    -0.13277
    -0.06620
    -0.17937
    -0.28588
    -0.36577
    -0.37908
    -0.28588
    -0.18603
    -0.13277
    -0.19269
    -0.17271
    -0.19934
    -0.17937
    -0.02626
    -0.09949
    -0.15274
    -0.15940
    -0.04623
     0.02034
     0.13351
     0.04031
     0.00703
    -0.01960
     0.11354
     0.16679
     0.31325
     0.32656
     0.19342
     0.03365
     0.20674
     0.20674
     0.09357
     0.00703
     0.22005
     0.20674
     0.05362
     0.14682
    -0.05954
     0.00037
    -0.14609
    -0.08617
    -0.12612
    -0.11280
    -0.13943
    -0.17271
    -0.27923
    -0.17271
    -0.17271
    -0.28588
    -0.13943
    -0.13277
    -0.46562
    -0.23928
    -0.31917
    -0.22597
    -0.37908
    -0.35245
    -0.32583
    -0.31917
    -0.28588
    -0.29920
    -0.11946
    -0.28588
    -0.39240
    -0.35911
    -0.26591
    -0.23263
    -0.24594
    -0.27923
    -0.20600
    -0.33248
    -0.15940
    -0.19269
    -0.00629
     0.02034
     0.09357
    -0.00629
    -0.03957
     0.09357
     0.08025
     0.07360
     0.02034
     0.34653
     0.48633
     0.72599
     0.60616
     0.69936
     0.69936
     0.59950
     0.69270
     0.74596
     0.78590
     0.97230
     0.91904
     0.78590
     0.85247
     0.83250
     0.75261
     0.59284
     0.50630
     0.39313
     0.59284
     0.35319
     0.22005
     0.18011
     0.14682
     0.31325
     0.24002
     0.18011
     0.04031
     0.03365
     0.11354
     0.19342
    -0.05954
     0.00037
     0.00703
     0.07360
     0.10688
     0.15348
     0.00037
    -0.19269
    -0.10614
    -0.21931
    -0.22597
    -0.11946
    -0.21266
    -0.21266
    -0.05289
    -0.05954
    -0.13943
    -0.11280
    -0.05954
    -0.15274
    -0.07952
    -0.25260
    -0.24594
    -0.34580
    -0.27923
    -0.48560
    -0.31917
    -0.34580
    -0.45897
    -0.49891
    -0.54551
    -0.61208
    -0.74522
    -0.81179
    -0.70528
    -0.55217
    -0.53885
    -0.39240
    -0.38574
    -0.52554
    -0.25926
    -0.31251
    -0.19269
    -0.03292
    -0.02626
    -0.15274
     0.02700
     0.10022
     0.04697
     0.02700
     0.13351
    -0.37243
    -0.02626
     0.04031
     0.11354
    -0.13943
    -0.27923
    -0.23263
    -0.39905
    -0.39240
    -0.43234
    -0.61208
    -0.44565
    -0.56548
    -0.46562
    -0.67199
    -0.76519
    -0.76519
    -0.92496
    -0.76519
    -0.90499
    -0.95159
    -0.97156
    -1.06476
    -0.85173
    -0.81179
    -0.69196
    -0.77185
    -0.75188
    -0.73191
    -0.71193
    -0.55882
    -0.60542
    -0.41902
    -0.41237
    -0.17271
    -0.06620
    -0.01960
    -0.07952
    -0.07286
    -0.10614
     0.06028
     0.10022
     0.18677
     0.15348
     0.12020
     0.17345
     0.16679
     0.18011
     0.10688
    -0.08617
    -0.04623
    -0.09283
     0.02034
     0.12020
     0.13351
    -0.10614
    -0.01295
     0.03365
     0.12020
     0.25999
     0.30659
     0.37316
     0.41310
     0.27331
     0.49299
     0.60616
     0.43308
     0.44639
     0.63279
     0.51962
     0.45970
     0.28662
     0.33322
     0.47968
     0.39979
     0.25334
     0.10688
     0.01368
     0.01368
    -0.06620
     0.12685
     0.08025
    -0.18603
     0.05362
    -0.02626
     0.04031
    -0.22597
    -0.23263
    -0.18603
    -0.23928
    -0.12612
    -0.27923
    -0.19934
    -0.25926
    -0.29254
    -0.23263
    -0.30586
    -0.24594
    -0.41902
    -0.33914
    -0.31917
    -0.25260
    -0.21266
    -0.27923
    -0.27923
    -0.21931
    -0.06620
    -0.03957
    -0.21266
    -0.19934
    -0.15940
    -0.08617
    -0.13277
    -0.05954
    -0.03957
     0.00037
     0.16014
     0.22671
     0.18677
     0.14017
     0.13351
     0.06028
     0.20008
     0.35319
     0.39313
     0.42642
     0.35985
     0.37982
     0.32656
     0.22671
     0.30659
     0.15348
     0.03365
     0.03365
     0.11354
    -0.03957
    -0.19269
    -0.25926
    -0.15940
    -0.17937
    -0.31917
    -0.35245
    -0.47894
    -0.55882
    -0.69196
    -0.65868
    -0.77850
    -0.71859
    -0.71859
    -0.79848
    -0.62539
    -0.63205
    -0.65868
    -0.70528
    -0.63205
    -0.70528
    -0.57879
    -0.71859
    -0.71193
    -0.45231
    -0.44565
    -0.39240
    -0.17271
     0.04031
    -0.21931
    -0.01960
     0.00037
     0.09357
     0.15348
     0.18011
     0.19342
     0.44639
     0.58619
     0.66607
     0.57953
     0.79256
     0.88575
     0.88575
     0.82584
     0.77258
     0.51962
     0.58619
     0.47968
     0.48633
     0.48633
     0.33322
     0.14682
     0.04697
     0.09357
    -0.09949
    -0.33914
    -0.59211
    -0.66534
    -0.54551
    -0.44565
    -0.40571
    -0.63205
    -0.67199
    -0.53885
    -0.40571
    -0.39905
    -0.27923
    -0.32583
    -0.29254
    -0.22597
    -0.16606
    -0.03957
    -0.11280
    -0.01960
    -0.03957
     0.14017
     0.25999
     0.14017
     0.17345
     0.23336
     0.20008
     0.10688
     0.12685
     0.10688
    -0.09949
    -0.03292
     0.16014
     0.18011
    -0.01960
    -0.20600
    -0.24594
    -0.24594
    -0.34580
    -0.32583
    -0.49225
    -0.49225
    -0.62539
    -0.52554
    -0.48560
    -0.46562
    -0.55882
    -0.64536
    -0.47228
    -0.53219
    -0.55217
    -0.61208
    -0.61874
    -0.71193
    -0.37908
    -0.44565
    -0.43900
    -0.43900
    -0.46562
    -0.36577
    -0.41237
    -0.37243
    -0.53219
    -0.37908
    -0.40571
    -0.35911
    -0.21266
    -0.33914
    -0.32583
    -0.39905
    -0.21266
    -0.15940
    -0.19934
    -0.34580
    -0.19269
    -0.25926
    -0.20600
    -0.31251
    -0.35911
    -0.27923
    -0.24594
    -0.10614
    -0.30586
    -0.46562
    -0.38574
    -0.47228
    -0.47228
    -0.25260
    -0.33914
    -0.35911
    -0.50557
    -0.45231
    -0.45231
    -0.30586
    -0.39905
    -0.51888
    -0.40571
    -0.25926
    -0.38574
    -0.27923
    -0.39240
    -0.39905
    -0.35911
    -0.16606
    -0.15274
    -0.25926
    -0.21266
    -0.25926
    -0.25260
    -0.16606
    -0.09949
    -0.01295
    -0.05289
    -0.11280
     0.10022
     0.15348
     0.10688
     0.14682
     0.19342
     0.28662
     0.50630
     0.52627
     0.39313
     0.37316
     0.46636
     0.48633
     0.64610
     0.60616
     0.91904
     0.88575
     0.89241
     0.89907
     0.87244
     0.83250
     0.73930
     0.95232
     1.15204
     1.06549
     0.92570
     1.27852
     1.17866
     1.04552
     0.75927
     0.76593
     0.81918
     0.79256
     0.71267
     0.59284
     0.37982
     0.33322
     0.15348
     0.12685
     0.18011
     0.02700
    -0.02626
    -0.27257
    -0.25926
    -0.40571
    -0.29254
    -0.28588
    -0.23263
    -0.33248
    -0.35911
    -0.31917
    -0.41902
    -0.28588
    -0.33914
    -0.43234
    -0.13943
    -0.26591
    -0.28588
    -0.21931
    -0.23928
    -0.17271
    -0.24594
    -0.18603
    -0.17271
    -0.04623
    -0.24594
    -0.19269
    -0.11280
    -0.15274
    -0.16606
    -0.31917
    -0.10614
     0.02700
     0.03365
    -0.06620
    -0.14609
    -0.32583
    -0.15274
    -0.13277
    -0.28588
    -0.26591
    -0.35911
    -0.27923
    -0.43900
    -0.62539
    -0.63205
    -0.57879
    -0.74522
    -0.86505
    -0.88502
    -0.77185
    -0.87836
    -0.77850
    -0.97822
    -0.95159
    -0.85173
    -0.59876
    -0.69196
    -0.59211
    -0.62539
    -0.57214
    -0.49891
    -0.56548
    -0.52554
    -0.32583
    -0.34580
    -0.25926
    -0.25926
     0.00703
    -0.28588
    -0.18603
    -0.24594
    -0.09283
    -0.01295
    -0.08617
     0.03365
    -0.12612
     0.00703
     0.08025
     0.03365
     0.13351
     0.14017
     0.13351
     0.10022
     0.14017
     0.16679
     0.08025
     0.05362
     0.09357
     0.25334
     0.21339
     0.15348
     0.07360
     0.20008
     0.25334
     0.24668
     0.16679
     0.20008
     0.14017
     0.24002
     0.39979
     0.17345
     0.24002
     0.24002
     0.16014
     0.06694
     0.15348
    -0.02626
    -0.09283
     0.00037
     0.03365
    -0.16606
    -0.11280
    -0.15940
    -0.10614
    -0.11946
     0.08025
    -0.01295
    -0.06620
     0.05362
     0.12685
     0.22005
     0.41310
     0.42642
     0.41310
     0.39979
     0.55956
     0.77258
     0.65942
     0.55290
     0.53293
     0.35985
     0.35319
     0.36651
     0.30659
     0.11354
     0.10688
     0.09357
     0.13351
    -0.04623
    -0.12612
    -0.26591
    -0.29254
    -0.13277
    -0.29254
    -0.14609
    -0.36577
    -0.21266
    -0.05289
    -0.02626
    -0.12612
    -0.16606
    -0.29254
    -0.06620
    -0.07286
    -0.10614
    -0.18603
    -0.39240
    -0.20600
    -0.17271
    -0.27923
    -0.30586
    -0.23928
    -0.29920
    -0.31917
    -0.36577
    -0.31251
    -0.33248
    -0.32583
    -0.40571
    -0.29254
    -0.31917
    -0.23263
    -0.41237
    -0.39240
    -0.44565
    -0.59211
    -0.45897
    -0.48560
    -0.53885
    -0.83176
    -0.68531
    -0.68531
    -0.82510
    -0.90499
    -0.85173
    -0.95824
    -0.80513
    -1.03813
    -1.13798
    -0.85173
    -0.95159
    -0.84508
    -0.85173
    -0.61874
    -0.41237
    -0.43234
    -0.40571
    -0.25926
    -0.23263
    -0.19934
    -0.28588
    -0.25260
     0.14682
     0.23336
     0.13351
     0.06694
     0.15348
     0.17345
     0.10688
     0.18677
     0.07360
    -0.01960
     0.06694
     0.03365
     0.09357
    -0.00629
    -0.01960
     0.03365
     0.13351
     0.08025
     0.13351
     0.08691
     0.08025
     0.05362
     0.06028
     0.18677
     0.20008
     0.20008
     0.16014
     0.14682
     0.34653
     0.33322
     0.33322
     0.27996
     0.47302
     0.65276
     0.61282
     0.45970
     0.39979
     0.36651
     0.48633
     0.66607
     0.69936
     0.75927
     0.65942
     0.52627
     0.62613
     0.53959
     0.41976
     0.51296
     0.44639
     0.49965
     0.31991
     0.39313
     0.35985
     0.16014
     0.24002
     0.20674
     0.28662
     0.06028
     0.08691
     0.04697
     0.07360
     0.02034
     0.00037
    -0.15274
     0.06694
     0.00703
     0.02700
     0.00037
    -0.11280
    -0.17271
     0.02700
    -0.07952
    -0.00629
    -0.07952
    -0.08617
     0.04031
    -0.05954
     0.02034
    -0.05289
    -0.17937
    -0.17937
    -0.21931
     0.11354
    -0.03292
     0.06028
    -0.05289
    -0.11280
    -0.18603
    -0.11280
    -0.03292
    -0.15940
    -0.29920
    -0.33248
    -0.36577
    -0.32583
    -0.50557
    -0.59211
    -0.51222
    -0.69862
    -0.58545
    -0.72525
    -0.72525
    -0.83842
    -0.99153
    -1.05810
    -0.95159
    -1.00484
    -1.15130
    -1.22453
    -1.20456
    -1.21121
    -1.12467
    -1.15796
    -1.18458
    -1.16461
    -1.03813
    -0.99153
    -1.09139
    -1.05144
    -1.10470
    -0.97822
    -0.73191
    -0.52554
    -0.64536
    -0.72525
    -0.53219
    -0.30586
    -0.31917
    -0.23928
    -0.20600
    -0.18603
    -0.07286
    -0.00629
     0.09357
     0.22671
     0.22671
     0.25999
     0.22005
     0.41310
     0.37982
     0.37316
     0.41976
     0.55290
     0.58619
     0.47302
     0.47968
     0.51962
     0.57287
     0.67273
     0.57953
     0.45305
     0.47302
     0.39313
     0.28662
     0.50630
     0.30659
     0.32656
     0.15348
     0.22005
     0.20674
     0.27996
     0.12020
     0.00037
     0.00037
     0.14682
     0.10688
     0.11354
     0.14017
     0.00037
    -0.02626
     0.13351
     0.16014
     0.07360
    -0.07286
     0.08691
     0.04031
     0.14682
    -0.01295
     0.04031
    -0.11280
    -0.07286
     0.02700
     0.11354
     0.08025
    -0.07952
     0.04031
    -0.09283
     0.04031
     0.00037
    -0.11280
    -0.17937
    -0.03292
     0.04031
     0.04697
     0.06694
    -0.03957
    -0.15274
    -0.03957
    -0.07952
    -0.07952
    -0.02626
    -0.15274
     0.06028
     0.08025
     0.24668
     0.06028
     0.14017
     0.31991
     0.35985
     0.35319
     0.45970
     0.40645
     0.43308
     0.66607
     0.71933
     0.65276
     0.59284
     0.41310
     0.55290
     0.53293
     0.69936
     0.44639
     0.39979
     0.29994
     0.38648
     0.24668
     0.10022
    -0.17271
    -0.15940
    -0.27257
    -0.33914
    -0.51222
    -0.78516
    -0.90499
    -1.14464
    -1.03813
    -1.01150
    -1.12467
    -1.34435
    -1.32438
    -1.50412
    -1.56404
    -1.37098
    -1.25781
    -1.25115
    -1.10470
    -0.79182
    -0.77185
    -0.69862
    -0.37243
    -0.31917
    -0.12612
     0.12020
     0.21339
     0.33322
     0.25334
     0.47302
     0.52627
     0.54625
     0.73264
     0.64610
     0.55290
     0.61282
     0.59284
     0.55956
     0.46636
     0.34653
     0.24668
     0.28662
     0.37316
     0.37316
     0.25999
     0.28662
     0.24668
     0.27996
     0.15348
     0.28662
     0.22671
     0.32656
     0.31991
     0.22005
     0.05362
     0.09357
    -0.01960
     0.23336
     0.29994
     0.04697
    -0.00629
    -0.03957
    -0.17271
    -0.17271
    -0.15274
    -0.17937
    -0.19269
    -0.25926
    -0.09283
    -0.05289
     0.08691
     0.05362
    -0.15940
    -0.15274
     0.00037
     0.18011
     0.18011
     0.24002
     0.17345
     0.07360
     0.06694
     0.12020
     0.10022
     0.14682
    -0.06620
    -0.04623
    -0.15940
    -0.09949
    -0.10614
    -0.38574
    -0.24594
    -0.19934
    -0.44565
    -0.20600
    -0.45231
    -0.27923
    -0.43900
    -0.38574
    -0.45231
    -0.35245
    -0.32583
    -0.34580
    -0.30586
    -0.31917
    -0.34580
    -0.23263
    -0.16606
    -0.26591
    -0.20600
    -0.19269
    -0.05289
    -0.14609
    -0.05289
    -0.03957
    -0.12612
    -0.08617
     0.03365
    -0.00629
     0.04697
     0.06694
     0.16014
    -0.00629
     0.06694
     0.12020
     0.16679
     0.09357
     0.20674
     0.22671
     0.14017
     0.12685
     0.12685
     0.11354
     0.06028
     0.07360
    -0.03957
    -0.01960
    -0.05954
    -0.14609
    -0.33248
    -0.24594
    -0.45231
    -0.43900
    -0.45897
    -0.45897
    -0.55217
    -0.59876
    -0.65202
    -0.49891
    -0.49225
    -0.49225
    -0.51222
    -0.47228
    -0.44565
    -0.21931
    -0.15274
    -0.24594
    -0.21266
    -0.05954
     0.11354
     0.00037
     0.10688
     0.10688
     0.16014
     0.24002
     0.33322
     0.31325
     0.27996
     0.28662
     0.33322
     0.31325
     0.33322
     0.55290
     0.45970
     0.56622
     0.60616
     0.67939
     0.77258
     0.83916
     0.79256
     0.77258
     0.93235
     0.91904
     0.78590
     1.07881
     1.21861
     1.23192
     0.99892
     1.05884
     0.89907
     0.81918
     0.93901
     0.97895
     0.95898
     0.68604
     0.58619
     0.44639
     0.56622
     0.65942
     0.62613
     0.36651
     0.36651
     0.25334
     0.27996
     0.20674
     0.35319
     0.20674
     0.29994
     0.32656
     0.10022
     0.17345
     0.09357
     0.18677
     0.22005
     0.31325
     0.16679
     0.10688
     0.08691
     0.16014
     0.01368
     0.08025
     0.06028
     0.06694
     0.02700
     0.09357
     0.08025
    -0.12612
    -0.15274
    -0.17937
    -0.12612
    -0.20600
    -0.15274
    -0.20600
    -0.32583
    -0.35245
    -0.35911
    -0.49891
    -0.43900
    -0.45231
    -0.65868
    -0.53219
    -0.54551
    -0.48560
    -0.72525
    -0.69196
    -0.56548
    -0.50557
    -0.41237
    -0.46562
    -0.73191
    -0.66534
    -0.50557
    -0.49225
    -0.38574
    -0.48560
    -0.47894
    -0.44565
    -0.29920
    -0.18603
    -0.31251
    -0.36577
    -0.48560
    -0.25926
    -0.28588
    -0.18603
    -0.38574
    -0.24594
    -0.24594
    -0.17271
    -0.11280
    -0.22597
    -0.19269
    -0.33248
    -0.34580
    -0.33914
    -0.21931
    -0.37908
    -0.34580
    -0.33248
    -0.29920
    -0.35911
    -0.38574
    -0.40571
    -0.37908
    -0.36577
    -0.37243
    -0.28588
    -0.47228
    -0.33914
    -0.25260
    -0.21266
    -0.12612
    -0.15274
    -0.08617
    -0.14609
     0.00037
     0.09357
     0.05362
     0.04697
     0.10022
     0.02034
     0.05362
     0.14017
     0.20008
     0.14682
     0.14017
     0.27331
     0.24002
     0.14017
     0.07360
     0.09357
     0.29328
     0.22671
     0.21339
     0.12685
     0.10022
     0.00703
     0.07360
     0.20008
     0.29994
     0.22005
     0.19342
     0.33988
     0.53959
     0.31325
     0.39313
     0.36651
     0.29994
     0.41310
     0.64610
     0.64610
     0.69270
     0.71933
     0.93901
     0.95898
     1.00558
     0.91238
     0.63279
     0.83916
     1.04552
     1.15869
     1.36506
     1.30515
     1.18532
     1.21861
     1.12541
     1.03887
     1.08547
     0.93235
     0.85247
     0.94567
     0.89241
     0.86578
     0.70601
     0.48633
     0.60616
     0.39979
     0.44639
     0.44639
     0.29328
     0.30659
     0.19342
    -0.00629
    -0.07952
    -0.17937
    -0.19269
    -0.33248
    -0.21266
    -0.27923
    -0.35245
    -0.55217
    -0.67199
    -0.73191
    -0.85173
    -0.94493
    -0.98487
    -0.96490
    -0.87170
    -0.80513
    -0.82510
    -0.86505
    -1.00484
    -1.07807
    -0.87170
    -0.71859
    -0.83176
    -0.65868
    -0.69862
    -0.67865
    -0.56548
    -0.56548
    -0.77185
    -0.55882
    -0.43234
    -0.31251
    -0.36577
    -0.24594
    -0.31917
    -0.29254
    -0.15940
    -0.02626
    -0.11280
    -0.03292
    -0.04623
     0.08691
     0.22671
     0.07360
     0.06694
     0.10688
     0.33322
     0.34653
     0.28662
     0.25334
     0.21339
     0.08691
    -0.02626
     0.09357
     0.16014
    -0.27257
    -0.31251
    -0.17271
    -0.37243
    -0.29920
    -0.53885
    -0.47228
    -0.66534
    -0.61208
    -0.59876
    -0.45231
    -0.53885
    -0.57214
    -0.53885
    -0.42568
    -0.37908
    -0.23263
    -0.30586
    -0.42568
    -0.05954
     0.01368
    -0.01960
    -0.05954
    -0.03292
    -0.01295
     0.10688
     0.09357
     0.08691
     0.06694
    -0.04623
     0.10022
     0.22671
     0.10688
     0.08025
     0.04697
    -0.05289
    -0.08617
    -0.01295
    -0.03957
    -0.05289
    -0.03292
    -0.02626
    -0.06620
    -0.13277
    -0.09283
     0.00037
     0.07360
     0.31991
     0.37982
     0.32656
     0.58619
     0.63279
     0.77258
     0.84581
     1.03221
     1.08547
     1.25855
     1.27852
     1.23858
     1.13206
     1.07215
     1.02555
     0.93235
     0.96564
     0.94567
     0.59950
     0.45305
     0.27996
     0.17345
     0.08025
    -0.00629
    -0.19269
     0.72599
    13.88029
     8.82760
    -4.11368
    -3.00861
    -1.41758
     1.19198
     2.50341
     3.16246
     2.71644
     1.73120
     0.78590
    -0.45897
    -1.19124
    -1.90354
    -2.24971
    -2.56925
    -2.58922
    -2.48271
    -2.35622
    -2.10326
    -1.80369
    -1.73046
    -1.42424
    -1.33104
    -1.12467
    -1.05144
    -1.01816
    -1.00484
    -0.85839
    -1.06476
    -0.92496
    -0.86505
    -0.83842
    -0.71859
    -0.65202
    -0.53219
    -0.47894
    -0.39240
    -0.43234
    -0.51888
    -0.35245
    -0.35911
    -0.22597
    -0.15274
    -0.05289
     0.00703
    -0.13277
    -0.17937
    -0.17937
    -0.17271
    -0.34580
    -0.24594
    -0.15274
    -0.17937
    -0.31251
    -0.25260
    -0.00629
    -0.02626
    -0.17937
    -0.18603
    -0.05289
     0.06694
     0.01368
     0.08691
     0.06694
     0.02034
     0.12685
     0.12685
     0.20674
     0.31325
     0.09357
     0.17345
     0.25334
     0.22671
     0.18011
     0.31325
     0.12020
     0.24002
     0.16014
     0.17345
     0.23336
     0.18677
     0.20008
     0.27996
     0.10022
     0.16014
     0.10022
     0.25334
     0.15348
     0.22005
     0.12685
     0.05362
    -0.01960
    -0.01295
     0.10022
    -0.01295
     0.12020
     0.03365
    -0.03957
     0.04031
     0.07360
     0.09357
     0.04031
     0.02700
     0.20008
     0.25334
     0.39979
     0.37982
     0.19342
     0.23336
     0.45305
     0.51962
     0.59950
     0.79921
     0.68604
     0.78590
     0.63944
     0.61282
     0.75927
     0.61947
     0.61282
     0.80587
     0.94567
     0.94567
     0.85913
     0.66607
     0.64610
     0.64610
     0.61947
     0.67273
     0.61947
     0.55290
     0.36651
     0.31325
     0.41310
     0.18677
     0.06028
     0.16014
     0.02700
    -0.11946
    -0.26591
    -0.26591
    -0.27923
    -0.47228
    -0.41237
    -0.41237
    -0.39905
    -0.40571
    -0.48560
    -0.65868
    -0.48560
    -0.40571
    -0.61208
    -0.37243
    -0.44565
    -0.34580
    -0.31251
    -0.35245
    -0.43234
    -0.34580
    -0.43900
    -0.51888
    -0.40571
    -0.47894
    -0.44565
    -0.48560
    -0.34580
    -0.33248
    -0.18603
    -0.25926
    -0.36577
    -0.43900
    -0.27923
    -0.09949
    -0.14609
    -0.29254
    -0.31251
    -0.17937
    -0.19269
    -0.13943
    -0.11280
    -0.10614
    -0.26591
    -0.16606
    -0.33248
    -0.28588
    -0.18603
    -0.25926
    -0.21931
    -0.13943
    -0.21266
    -0.19934
    -0.32583
    -0.20600
     0.02034
     0.11354
    -0.00629
    -0.03957
     0.15348
    -0.01295
     0.12685
     0.02034
     0.05362
     0.19342
     0.16679
     0.30659
     0.29994
     0.25334
     0.18011
     0.14017
     0.20674
     0.40645
     0.42642
     0.19342
     0.25999
     0.22671
     0.24668
     0.27331
     0.33322
     0.27996
     0.20674
     0.28662
     0.29328
     0.26665
     0.21339
    -0.03292
     0.09357
     0.14682
     0.18011
     0.01368
    -0.07286
    -0.03957
    -0.09949
    -0.13943
    -0.09949
    -0.05954
    -0.25260
    -0.27257
    -0.21931
    -0.29254
    -0.39905
    -0.60542
    -0.58545
    -0.44565
    -0.47894
    -0.23928
    -0.27923
    -0.04623
     0.34653
     0.57287
     0.70601
     0.93901
     0.87244
     1.11875
     1.60471
     1.90428
     1.79111
     1.63800
     1.54480
     1.87100
     1.99082
     1.95754
     1.73120
     1.43829
     1.24523
     0.95898
     0.85913
     0.83250
     0.60616
     0.33322
     0.33322
     0.20008
     0.11354
     0.20008
     0.01368
     0.16679
     0.16014
     0.10688
     0.05362
     0.02034
     0.29994
     0.22005
    -0.07952
     0.00703
    -0.07952
    -0.11946
    -0.16606
    -0.03292
    -0.07952
    -0.10614
    -0.19934
    -0.39240
    -0.17271
    -0.11280
    -0.20600
    -0.25926
    -0.41902
    -0.35245
    -0.33248
    -0.20600
    -0.08617
    -0.20600
    -0.29254
    -0.09283
    -0.08617
    -0.07286
    -0.21266
    -0.07952
    -0.18603
     0.09357
     0.09357
    -0.04623
     0.01368
     0.06028
    -0.03292
    -0.05289
     0.16679
     0.10022
    -0.19934
    -0.04623
     0.08691
     0.04031
    -0.20600
    -0.29254
    -0.41902
    -0.22597
    -0.10614
    -0.22597
    -0.29254
    -0.34580
    -0.27923
    -0.27923
    -0.24594
    -0.18603
    -0.31917
    -0.25926
    -0.10614
     0.14682
     0.04031
    -0.02626
     0.16679
     0.22671
     0.28662
     0.31325
     0.20674
     0.19342
     0.24002
     0.24002
     0.26665
     0.28662
     0.12685
    -0.15940
     0.14017
     0.12685
     0.18011
     0.02034
    -0.31917
    -0.19269
    -0.16606
    -0.11280
    -0.33914
    -0.25260
    -0.23928
    -0.35245
    -0.29254
    -0.14609
    -0.35911
    -0.43900
    -0.40571
    -0.21931
    -0.33248
    -0.41902
    -0.45231
    -0.33248
    -0.27257
    -0.27923
    -0.25260
    -0.10614
    -0.17937
    -0.08617
    -0.13943
     0.16679
     0.17345
     0.22671
     0.12685
     0.36651
     0.45305
     0.44639
     0.58619
     0.45970
     0.50630
     0.52627
     0.49299
     0.49965
     0.56622
     0.58619
     0.71267
     0.67273
     0.83916
     0.87244
     0.67939
     0.68604
     0.90573
     0.74596
     0.81918
     0.75261
     0.81253
     0.63279
     0.81918
     0.86578
     0.71933
     0.67273
     0.39313
     0.46636
     0.47968
     0.20674
     0.00703
     0.01368
     0.17345
     0.16014
    -0.07286
     0.06028
    -0.11280
     0.06694
     0.11354
     0.02034
    -0.05289
    -0.10614
    -0.13943
     0.08025
     0.04697
    -0.03292
    -0.03957
    -0.01960
     0.04697
    -0.01960
    -0.03957
    -0.09283
    -0.21931
    -0.24594
     0.02034
    -0.19934
    -0.14609
    -0.29254
    -0.43900
    -0.29254
    -0.11280
    -0.19934
    -0.07286
    -0.32583
    -0.27257
    -0.22597
    -0.25260
     0.01368
    -0.24594
    -0.10614
     0.03365
     0.00703
     0.08691
     0.10688
     0.02700
    -0.05954
     0.12685
     0.16679
     0.17345
     0.10022
     0.17345
     0.16679
     0.15348
     0.10022
     0.18011
     0.31991
     0.33988
     0.37316
     0.25999
     0.31325
     0.34653
     0.41976
     0.32656
     0.65276
     0.59284
     0.53293
     0.52627
     0.35985
     0.63944
     0.30659
     0.32656
     0.21339
     0.18677
     0.08691
    -0.03292
    -0.06620
    -0.14609
    -0.38574
    -0.38574
    -0.47894
    -0.54551
    -0.65202
    -0.69862
    -0.75853
    -0.83842
    -0.80513
    -0.87170
    -0.85173
    -0.87836
    -0.63871
    -0.35911
    -0.29254
    -0.05289
     0.07360
    -0.12612
     0.06028
     0.42642
     0.37982
     0.43308
     1.13206
     1.24523
     1.19198
     1.59806
     2.01745
     2.08402
     2.04408
     1.89097
     1.73120
     1.60471
     1.73786
     1.46492
     1.47157
     1.64466
     1.49820
     1.42497
     0.91238
     0.74596
     0.53293
     0.21339
     0.14682
    -0.01295
    -0.29920
    -0.15274
    -0.37908
    -0.32583
    -0.49891
    -0.57214
    -0.64536
    -0.56548
    -0.62539
    -0.63871
    -0.76519
    -0.73191
    -0.76519
    -0.61208
    -0.56548
    -0.63871
    -0.57214
    -0.45231
    -0.38574
    -0.28588
    -0.42568
    -0.35245
    -0.27923
    -0.20600
    -0.13943
    -0.15940
    -0.07952
    -0.18603
    -0.07952
    -0.05289
    -0.11280
    -0.03957
     0.08025
     0.02700
    -0.07286
    -0.05289
     0.11354
     0.08025
     0.16014
     0.02700
     0.21339
     0.00703
    -0.02626
     0.05362
     0.07360
     0.02034
    -0.02626
     0.15348
    -0.04623
    -0.02626
    -0.13277
     0.04031
    -0.02626
    -0.19269
     0.01368
    -0.25260
    -0.07952
     0.09357
    -0.13277
     0.00037
     0.11354
    -0.01960
     0.09357
     0.04697
     0.24002
     0.24002
     0.20008
     0.26665
     0.29994
     0.25334
     0.20008
     0.17345
     0.31325
     0.29328
     0.33988
     0.28662
     0.37982
     0.24668
     0.15348
     0.19342
     0.20674
     0.19342
     0.23336
     0.17345
     0.13351
     0.18677
     0.14017
     0.08025
     0.18011
     0.15348
     0.12685
     0.12685
     0.12685
     0.06694
     0.02034
    -0.09283
     0.00037
     0.06028
     0.04697
    -0.19934
    -0.13277
    -0.03957
     0.04031
    -0.17937
    -0.14609
    -0.13943
    -0.09283
     0.04031
     0.11354
     0.13351
     0.09357
     0.12685
     0.08691
     0.21339
     0.29328
     0.27996
     0.39979
     0.44639
     0.37316
     0.46636
     0.30659
     0.40645
     0.38648
     0.49299
     0.59284
     0.64610
     0.49965
     0.47302
     0.55290
     0.49299
     0.70601
     0.63944
     0.73264
     0.79256
     0.71267
     0.77924
     0.55956
     0.72599
     0.61947
     0.53959
     0.57953
     0.45970
     0.39313
     0.30659
     0.28662
     0.24668
     0.22005
     0.23336
    -0.03292
    -0.06620
    -0.09283
     0.06694
    -0.11280
    -0.16606
    -0.25260
    -0.31251
    -0.24594
    -0.07952
    -0.09949
    -0.25260
    -0.26591
    -0.27257
    -0.04623
    -0.08617
    -0.11280
    -0.09283
    -0.23928
    -0.09283
    -0.26591
    -0.03957
     0.01368
    -0.08617
     0.03365
     0.14682
     0.21339
     0.04031
    -0.22597
    -0.00629
     0.00703
     0.00037
    -0.01960
    -0.11280
    -0.11946
    -0.20600
    -0.10614
    -0.15274
    -0.23928
    -0.42568
    -0.61208
    -0.52554
    -0.55882
    -0.52554
    -0.47228
    -0.46562
    -0.50557
    -0.45231
    -0.42568
    -0.45897
    -0.63205
    -0.29254
    -0.21931
    -0.28588
    -0.09283
    -0.17271
    -0.14609
    -0.17937
    -0.05289
    -0.19269
    -0.12612
    -0.35245
    -0.20600
    -0.19269
    -0.25260
    -0.31917
    -0.52554
    -0.41902
    -0.40571
    -0.51888
    -0.55217
    -0.51888
    -0.54551
    -0.65868
    -0.65202
    -0.63871
    -0.68531
    -0.73856
    -0.61208
    -0.66534
    -0.55882
    -0.62539
    -0.41902
    -0.52554
    -0.44565
    -0.55882
    -0.29920
    -0.13943
    -0.21266
    -0.02626
     0.23336
     0.33988
     0.83916
     1.33843
     1.47823
     1.65797
     1.89097
     1.89762
     2.12396
     2.29039
     2.69647
     2.40356
     1.75783
     2.08402
     2.03742
     2.08402
     2.07736
     2.07071
     1.95754
     1.59140
     1.23858
     0.79256
     0.33988
     0.57953
     0.47302
     0.41310
     0.25334
     0.40645
     0.32656
     0.32656
     0.27996
     0.17345
     0.05362
     0.15348
     0.12020
    -0.06620
    -0.13943
    -0.11280
     0.02700
     0.02034
    -0.13277
     0.02700
     0.04031
    -0.18603
    -0.15940
    -0.13943
    -0.19269
    -0.33248
    -0.27257
    -0.32583
    -0.44565
    -0.63205
    -0.80513
    -0.88502
    -0.83842
    -0.72525
    -0.97822
    -0.97822
    -1.18458
    -1.07807
    -1.15130
    -1.11136
    -0.99819
    -0.76519
    -0.47228
    -0.25926
     0.02700
     0.03365
    -0.13943
    -0.23263
     0.03365
     0.22005
     0.37982
     0.40645
     0.28662
     0.27996
     0.19342
     0.17345
     0.34653
     0.21339
    -0.03957
    -0.01960
    -0.16606
    -0.13277
    -0.21266
    -0.36577
    -0.22597
    -0.19269
    -0.05289
    -0.12612
    -0.21266
    -0.19934
    -0.15274
    -0.15940
    -0.13277
    -0.26591
    -0.26591
    -0.40571
    -0.30586
    -0.33248
    -0.37243
    -0.55882
    -0.57879
    -0.51222
    -0.54551
    -0.60542
    -0.70528
    -0.73856
    -0.90499
    -1.01816
    -1.05810
    -0.95824
    -1.25115
    -1.27778
    -1.17793
    -0.94493
    -1.03147
    -1.07807
    -1.20456
    -1.23118
    -1.17127
    -1.03147
    -0.97156
    -0.91165
    -0.79848
    -0.63205
    -0.71859
    -0.54551
    -0.42568
    -0.38574
    -0.48560
    -0.23263
     0.04697
     0.14017
     0.21339
     0.24668
     0.57953
     0.49965
     0.87244
     0.86578
     0.83250
     1.03887
     1.16535
     1.51152
     1.63134
     1.40500
     1.21861
     0.82584
     0.74596
     1.03221
     1.26521
     1.16535
     0.81253
     0.55956
     0.37316
     0.43973
     0.42642
     0.63279
     0.57953
     0.57953
     0.31991
    -0.15940
     0.05362
     1.01224
     1.52483
     1.78445
     1.77780
     1.41166
     0.96564
     1.21861
     1.57143
     1.90428
     1.91760
     1.62469
     0.89241
     1.15869
     1.32512
     0.97895
     0.69270
     0.68604
     0.25999
     0.09357
    -0.25260
    -0.39240
    -0.67199
    -0.85839
    -0.53219
    -0.61208
    -0.48560
    -0.50557
    -0.58545
    -0.60542
    -0.57214
    -0.46562
    -0.53219
    -0.57879
    -0.29920
    -0.12612
    -0.04623
    -0.05954
    -0.03957
    -0.00629
    -0.07952
    -0.01295
    -0.01295
     0.03365
     0.08025
    -0.11280
    -0.03292
    -0.02626
    -0.20600
    -0.29920
    -0.45231
    -0.45231
    -0.59211
    -0.38574
    -0.43900
    -0.79182
    -1.04479
    -0.87170
    -1.04479
    -1.11801
    -1.04479
    -1.13133
    -0.98487
    -0.93827
    -0.79848
    -0.87170
    -0.66534
    -0.59211
    -0.53885
    -0.58545
    -0.58545
    -0.61208
    -0.55217
    -0.44565
    -0.33914
    -0.41237
    -0.43900
    -0.65202
    -0.47894
    -0.47228
    -0.36577
    -0.01295
     0.34653
     0.09357
    -0.21266
    -0.37908
    -0.48560
    -0.37243
     0.00703
     0.27996
     0.35985
     0.39979
     0.49965
     0.47968
     0.47968
     0.47968
     0.90573
     0.95232
     1.01890
     0.88575
     1.03887
     1.17201
     1.29183
     1.56477
     1.79111
     1.99082
     1.91760
     1.71123
     1.66463
     1.47823
     1.53149
     1.49820
     1.30515
     1.25189
     1.01224
     0.94567
     0.59284
     0.45970
     0.16679
     0.12020
    -0.05289
    -0.27923
    -0.42568
    -0.57214
    -0.70528
    -0.92496
    -0.85839
    -0.88502
    -0.83842
    -0.92496
    -1.00484
    -1.09139
    -0.94493
    -0.95824
    -1.04479
    -0.87170
    -0.83176
    -0.88502
    -0.83842
    -1.04479
    -1.07141
    -0.83176
    -0.73191
    -0.53219
    -0.03957
     0.34653
     0.31991
     0.48633
     0.49965
     0.83250
     0.92570
     1.17201
     1.39169
     1.51817
     1.61803
     1.65131
     1.83771
     1.94422
     1.77114
     1.39835
     1.26521
     1.05884
     0.95232
     0.75927
     0.52627
     0.31325
     0.16679
     0.23336
     0.01368
    -0.03292
    -0.13277
    -0.29254
    -0.20600
    -0.24594
    -0.17937
    -0.50557
    -0.74522
    -0.69862
    -0.49891
    -0.50557
    -0.55217
    -0.75188
    -0.69862
    -0.75853
    -0.75853
    -0.62539
    -0.88502
    -0.88502
    -0.88502
    -0.77185
    -0.66534
    -0.82510
    -0.84508
    -0.74522
    -0.82510
    -0.68531
    -0.49891
    -0.69196
    -0.61208
    -0.59211
    -0.67199
    -0.47894
    -0.55217
    -0.62539
    -0.73856
    -0.59876
    -0.39905
    -0.39240
    -0.50557
    -0.39240
    -0.40571
    -0.58545
    -0.49225
    -0.61208
    -0.52554
    -0.51888
    -0.41237
    -0.31917
    -0.39905
    -0.37908
    -0.37908
    -0.29920
    -0.09283
    -0.01295
     0.03365
     0.30659
     0.33988
     0.55956
     0.55290
     0.76593
     0.80587
     0.81253
     0.88575
     1.41832
     1.66463
     1.65131
     1.55812
     1.21195
     1.25189
     1.43829
     1.59806
     1.46492
     1.39169
     1.19864
     1.22526
     1.47157
     1.55812
     1.38503
     1.57143
     1.63134
     1.27186
     1.15869
     1.06549
     1.09878
     1.22526
     1.43829
     1.22526
     0.90573
     0.79256
     0.71267
     0.73930
     0.69270
     0.46636
     0.27996
     0.20674
     0.16014
    -0.07286
     0.02700
    -0.21266
    -0.25926
    -0.25260
    -0.55217
    -0.48560
    -0.58545
    -0.32583
    -0.65202
    -0.43234
    -0.37908
    -0.29254
    -0.21931
    -0.21266
    -0.31917
    -0.15940
    -0.31917
    -0.62539
    -0.48560
    -0.35245
    -0.14609
     0.10688
    -0.01960
    -0.05289
     0.23336
     0.22671
     0.12020
     0.27996
     0.27996
     0.39313
     0.38648
     0.22671
     0.47968
     0.59284
     0.73930
     0.71933
     0.70601
     0.71933
     0.68604
     0.55290
     0.47302
     0.12685
    -0.03957
     0.12020
    -0.01295
    -0.03292
    -0.18603
    -0.31251
    -0.18603
    -0.17271
    -0.25926
    -0.57214
    -0.57214
    -0.47228
    -0.42568
    -0.45231
    -0.41237
    -0.45231
    -0.53219
    -0.39905
    -0.33914
    -0.27923
    -0.31917
    -0.27923
    -0.19934
     0.10688
    -0.04623
    -0.06620
    -0.14609
     0.02034
     0.04697
    -0.09949
     0.12020
    -0.01295
     0.18011
     0.12685
     0.29328
     0.15348
    -0.05954
    -0.22597
    -0.24594
    -0.05289
    -0.02626
    -0.07952
    -0.36577
    -0.47228
    -0.39240
    -0.52554
    -0.37908
    -0.43900
    -0.39905
    -0.51888
    -0.34580
    -0.31251
    -0.27923
    -0.28588
    -0.18603
     0.13351
     0.25999
     0.42642
     0.29328
     0.49965
     0.59284
     0.67939
     0.73264
     0.97895
     0.84581
     0.85247
     0.69270
     0.82584
     0.73264
     0.84581
     0.90573
     0.69270
     0.71933
     0.40645
     0.34653
     0.11354
     0.32656
     0.20674
     0.21339
     0.35985
     0.19342
     0.12685
     0.14017
     0.22671
     0.22005
     0.06028
    -0.01295
     0.18011
     0.25999
     0.32656
     0.48633
     0.74596
     0.79921
     0.87910
     0.37316
     0.13351
     0.20674
     0.12020
     0.23336
     0.26665
     0.31325
     0.14017
    -0.08617
    -0.33914
    -0.65202
    -0.50557
    -0.76519
    -0.83176
    -1.13133
    -1.23784
    -1.22453
    -1.29775
    -1.33770
    -1.51744
    -1.33770
    -1.16461
    -0.81845
    -0.20600
     0.04031
    -0.15940
    -0.31917
    -0.46562
    -0.23263
     0.19342
     0.39979
     0.53959
     0.62613
     0.90573
     0.89907
     0.71267
     0.49965
     0.54625
     0.44639
     0.26665
     0.28662
     0.06028
    -0.04623
     0.02034
     0.24668
     0.15348
     0.14682
    -0.03957
    -0.00629
    -0.19269
    -0.00629
     0.07360
    -0.03957
    -0.17937
    -0.22597
    -0.17937
    -0.18603
    -0.06620
    -0.22597
    -0.22597
    -0.20600
    -0.23263
    -0.20600
    -0.33914
    -0.20600
    -0.18603
    -0.00629
    -0.18603
    -0.28588
    -0.45231
    -0.19269
     0.12685
    -0.06620
     0.01368
    -0.07286
    -0.14609
    -0.03957
     0.00037
    -0.13943
    -0.06620
    -0.12612
    -0.25260
     0.10688
     0.14682
     0.09357
    -0.13943
     0.10688
     0.23336
     0.28662
     0.24668
     0.32656
     0.26665
     0.51962
     0.73264
     0.83916
     0.77924
     0.81253
     0.85913
     1.05884
     1.33178
     1.15869
     1.13206
     1.28518
     1.56477
     1.55812
     1.33178
     1.37838
     1.11209
     1.18532
     1.47157
     1.69126
     1.35175
     1.27186
     1.19864
     1.12541
     1.07881
     0.95232
     0.91904
     0.98561
     0.98561
     1.01890
     0.91904
     0.75261
     0.65276
     0.55290
     0.49299
     0.57287
     0.40645
     0.20674
     0.19342
     0.14682
     0.23336
     0.44639
     0.08025
     0.07360
    -0.21266
    -0.41237
    -0.65868
    -0.53885
    -0.53885
    -0.59211
    -0.29254
    -0.32583
    -0.67199
    -0.68531
    -0.89167
    -0.99819
    -1.14464
    -1.07807
    -1.11801
    -1.17127
    -1.09804
    -1.19124
    -1.19124
    -1.30441
    -1.40427
    -1.06476
    -0.75853
    -0.71859
    -0.28588
    -0.20600
    -0.15274
    -0.39240
     0.05362
     0.47302
     0.74596
     0.67939
     0.97230
     1.29849
     1.45160
     1.37172
     1.02555
     0.55956
     0.47302
     0.57953
     0.49965
     0.37316
     0.18011
    -0.17271
    -0.51222
    -0.77850
    -0.85839
    -1.09139
    -1.00484
    -0.99819
    -0.93827
    -1.05810
    -1.23118
    -1.17793
    -1.07141
    -1.05810
    -1.08473
    -0.97156
    -0.93827
    -1.27778
    -1.36432
    -1.11136
    -1.01816
    -1.03813
    -1.25115
    -1.29775
    -1.38430
    -1.41758
    -1.28444
    -1.19790
    -1.13133
    -1.14464
    -0.87170
    -0.94493
    -0.71193
    -0.61874
    -0.55882
    -0.45897
    -0.10614
     0.59950
     0.84581
     1.15204
     1.14538
     0.99227
     1.29183
     1.55812
     1.69126
     1.58474
     1.71788
     1.98417
     1.90428
     2.12396
     1.79111
     1.70457
     1.71123
     1.97085
     1.79111
     1.67794
     1.34509
     1.22526
     1.47823
     1.31846
     1.26521
     1.16535
     1.38503
     1.26521
     1.11875
     1.03887
     0.87910
     0.79256
     0.61947
     0.50630
     0.53293
     0.44639
     0.37316
     0.29328
     0.22005
     0.27996
     0.03365
    -0.01295
     0.17345
    -0.12612
     0.04031
     0.08025
     0.13351
    -0.07952
    -0.07952
     0.02700
    -0.02626
    -0.12612
    -0.19934
    -0.37908
    -0.43900
    -0.34580
    -0.39240
    -0.41902
    -0.55882
    -0.66534
    -0.57214
    -0.69196
    -0.59876
    -0.59211
    -0.77850
    -0.69196
    -0.71193
    -0.73856
    -0.63871
    -0.74522
    -0.93827
    -0.91830
    -0.70528
    -0.66534
    -0.71859
    -0.73191
    -0.69862
    -0.67865
    -0.89167
    -0.70528
    -0.77185
    -0.73856
    -0.81845
    -0.73191
    -0.72525
    -0.55217
    -0.42568
    -0.51222
    -0.45231
    -0.24594
    -0.44565
    -0.53885
    -0.49891
    -0.32583
    -0.10614
     0.17345
     0.15348
     0.10022
    -0.03292
    -0.17271
    -0.13943
     0.17345
    -0.08617
    -0.28588
    -0.31917
    -0.29254
    -0.32583
    -0.40571
    -0.35245
    -0.79848
    -0.69196
    -0.89167
    -1.07141
    -1.01150
    -0.90499
    -0.86505
    -0.81845
    -0.89833
    -0.99153
    -0.68531
    -0.85173
    -0.72525
    -0.66534
    -0.37243
    -0.42568
    -0.29254
    -0.25260
     0.05362
     0.04697
    -0.21266
    -0.22597
     0.00703
    -0.09949
    -0.31917
     0.05362
     0.59284
     0.91238
     1.63800
     1.77114
     1.77114
     1.64466
     1.12541
     1.29849
     1.47823
     2.23713
     2.62324
     2.30370
     2.24379
     1.63800
     1.59140
     1.49154
     1.37838
     0.93901
     0.65942
     0.50630
     0.25334
     0.22005
     0.22005
     0.02034
    -0.19934
    -0.17937
    -0.20600
     0.05362
     0.25999
     0.29328
     0.34653
     0.44639
     0.48633
     0.47302
     0.69936
     0.49299
     0.49965
     0.54625
     0.74596
     0.60616
     0.23336
     0.04031
     0.07360
     0.08025
     0.02034
     0.02034
    -0.29254
    -0.11946
    -0.22597
    -0.23928
    -0.40571
    -0.44565
    -0.41237
    -0.38574
    -0.29920
    -0.40571
    -0.42568
    -0.43234
    -0.41902
    -0.36577
    -0.39905
    -0.31917
    -0.51888
    -0.35911
    -0.41902
    -0.33914
    -0.35911
    -0.49225
    -0.40571
    -0.41902
    -0.34580
    -0.47894
    -0.61208
    -0.46562
    -0.48560
    -0.43900
    -0.40571
    -0.25926
    -0.37908
    -0.30586
    -0.38574
    -0.29254
    -0.38574
    -0.39905
    -0.38574
    -0.22597
    -0.12612
    -0.31917
    -0.32583
    -0.55882
    -0.23263
    -0.15274
    -0.27257
    -0.38574
    -0.39905
    -0.40571
    -0.24594
    -0.24594
    -0.25926
    -0.39905
    -0.43234
    -0.27257
    -0.27923
    -0.29920
    -0.45231
    -0.51222
    -0.53219
    -0.41237
    -0.53885
    -0.52554
    -0.48560
    -0.65202
    -0.61208
    -0.53219
    -0.53219
    -0.55882
    -0.73191
    -0.67865
    -0.55882
    -0.38574
    -0.32583
    -0.38574
    -0.15274
    -0.13277
    -0.11280
    -0.07952
     0.10688
     0.53293
     0.68604
     0.59284
     0.94567
     0.75261
     0.79256
     0.95232
     0.77258
     1.14538
     1.63134
     1.72454
     1.39169
     1.35840
     1.23192
     1.43829
     1.32512
     1.11875
     0.93901
     0.88575
     1.02555
     0.75927
     0.68604
     0.40645
     0.48633
     0.56622
     0.43973
     0.36651
     0.27331
     0.28662
     0.14017
     0.13351
     0.10022
     0.08025
     0.18677
     0.24668
     0.41310
     0.27996
     0.09357
    -0.01960
     0.08025
    -0.11946
    -0.05954
    -0.31251
    -0.33248
    -0.03957
    -0.21266
    -0.40571
    -0.35911
    -0.47894
    -0.60542
    -0.64536
    -0.69862
    -0.59876
    -0.77850
    -0.79182
    -0.72525
    -0.62539
    -0.64536
    -0.79848
    -1.01150
    -0.97822
    -1.00484
    -0.93162
    -0.70528
    -0.68531
    -0.84508
    -0.83842
    -0.72525
    -0.47228
    -0.35245
    -0.09283
    -0.15274
    -0.23928
    -0.14609
     0.03365
     0.16014
     0.20674
     0.22671
     0.22671
     0.30659
     0.49299
     0.42642
     0.20674
     0.26665
     0.27331
     0.11354
     0.07360
     0.11354
     0.02700
    -0.01960
    -0.11946
     0.04697
     0.05362
    -0.06620
    -0.13943
    -0.23263
    -0.18603
    -0.25926
    -0.29254
    -0.27257
    -0.27257
    -0.55882
    -0.31917
    -0.40571
    -0.48560
    -0.57214
    -0.56548
    -0.54551
    -0.62539
    -0.81845
    -0.55882
    -0.63205
    -0.48560
    -0.57879
    -0.53885
    -0.41237
    -0.35911
    -0.19269
    -0.19269
    -0.07286
    -0.34580
    -0.22597
    -0.14609
     0.16679
    -0.07286
    -0.27923
    -0.09949
     0.29994
     0.72599
     0.97895
     1.37172
     1.37838
     1.03221
     0.78590
     0.99227
     1.13206
     1.15204
     1.46492
     1.91094
     1.90428
     1.59806
     1.35175
     1.25855
     0.75261
     0.31991
     0.29994
    -0.01960
    -0.19269
    -0.66534
    -0.55217
    -0.61208
    -0.59211
    -0.75853
    -0.86505
    -0.91830
    -0.87836
    -1.11136
    -1.42424
    -1.27778
    -0.86505
    -0.98487
    -1.11801
    -0.89833
    -0.70528
    -1.04479
    -1.52409
    -1.70383
    -1.12467
    -0.87836
    -0.83842
    -0.89167
    -1.15796
    -1.31772
    -1.28444
    -0.91830
    -0.95159
    -0.81179
    -0.63871
    -0.38574
    -0.34580
    -0.49891
    -0.55217
    -0.52554
    -0.61874
    -0.48560
    -0.33914
    -0.29254
    -0.30586
    -0.35245
    -0.51888
    -0.49225
    -0.41237
    -0.51222
    -0.35245
    -0.40571
    -0.37908
    -0.37243
    -0.16606
     0.06028
     0.01368
     0.31325
     0.13351
     0.14682
     0.10688
     0.02034
     0.28662
     0.20674
     0.20674
     0.05362
     0.20008
     0.12685
    -0.11280
    -0.38574
    -0.35245
    -0.42568
    -0.59876
    -0.47894
    -0.61208
    -0.82510
    -0.91830
    -0.82510
    -0.71193
    -0.77850
    -0.89833
    -0.84508
    -0.94493
    -0.77185
    -0.53219
    -0.51888
    -0.67199
    -0.70528
    -0.70528
    -0.43234
    -0.22597
    -0.26591
    -0.41902
    -0.47894
    -0.41902
    -0.43900
    -0.33914
    -0.31917
    -0.74522
    -0.85839
    -0.67199
    -0.21931
     0.28662
     0.20008
     0.01368
     0.20008
     0.33322
     0.44639
     1.03221
     1.29849
     0.95898
     0.88575
     1.38503
     1.33843
     1.29849
     1.18532
     0.98561
     1.32512
     1.46492
     1.14538
     0.82584
     0.37316
     0.08691
     0.23336
     0.56622
     0.57953
     0.11354
    -0.01960
    -0.12612
    -0.18603
    -0.05289
    -0.17937
     0.12685
     0.08025
    -0.03957
     0.13351
     0.37982
     0.18011
     0.16679
     0.07360
     0.32656
     0.47968
     0.47968
     0.47302
     0.51962
     0.43973
     0.22005
     0.41310
     0.53293
     0.43973
     0.01368
    -0.31251
    -0.38574
    -0.50557
    -0.89167
    -1.11136
    -1.24450
    -2.46939
    -1.52409
    -1.13133
    -1.39761
    -1.41758
    -1.55072
    -1.75043
    -1.60398
    -1.53075
    -1.70383
    -1.63726
    -1.45087
    -1.41092
    -1.59732
    -1.21787
    -1.12467
    -1.13798
    -1.09804
    -1.27778
    -1.11136
    -1.11136
    -0.94493
    -0.87170
    -1.20456
    -1.08473
    -0.79848
    -0.50557
    -0.14609
    -0.14609
    -0.41902
    -0.40571
    -0.31917
    -0.35911
    -0.23263
    -0.24594
    -0.25260
    -0.41237
    -0.23928
    -0.31917
    -0.27923
    -0.50557
    -0.50557
    -0.44565
    -0.39905
    -0.24594
    -0.05954
    -0.27923
    -0.25926
    -0.05289
     0.04697
     0.08025
    -0.14609
    -0.29920
    -0.19934
    -0.24594
    -0.46562
    -0.48560
    -0.49225
    -0.52554
    -0.39905
    -0.29254
    -0.15274
    -0.42568
    -0.59211
    -0.62539
    -0.45897
    -0.40571
    -0.29254
    -0.15274
    -0.17271
    -0.13943
    -0.24594
     0.00037
     0.20008
     0.19342
    -0.07952
    -0.15940
     0.02034
    -0.07952
     0.02034
     0.05362
    -0.05954
    -0.03292
     0.08691
     0.12685
     0.27331
     0.20674
     0.12020
     0.24668
     0.34653
     0.38648
     0.31991
     0.45305
     0.33988
     0.13351
     0.08025
     0.36651
     0.63279
     0.98561
     1.25189
     1.63800
     1.28518
     1.14538
     1.03887
     1.15869
     1.03221
     1.49154
     2.05074
     2.22382
     1.99748
     1.43163
     1.37838
     1.71123
     1.93757
     2.01745
     2.05074
     1.91094
     1.90428
     1.88431
     2.17056
     1.93757
     1.75117
     1.53149
     1.60471
     1.47823
     1.61137
     1.54480
     1.45160
     0.99227
     0.24668
     0.04697
    -0.21266
    -0.37908
    -0.72525
    -1.15130
    -1.33104
    -1.39095
    -1.63061
    -1.57735
    -1.68386
    -2.01671
    -1.91020
    -1.60398
    -1.45087
    -1.79037
    -2.15651
    -1.95680
    -1.79703
    -1.51078
    -1.33770
    -1.09804
    -1.05144
    -0.75853
    -0.89167
    -0.52554
    -0.63871
    -0.62539
    -0.41902
    -0.33914
    -0.31251
    -0.28588
    -0.18603
     0.06028
    -0.10614
     0.05362
    -0.17271
    -0.43900
    -0.46562
    -0.61874
    -0.64536
    -0.55882
    -0.61208
    -0.78516
    -0.75188
    -0.95824
    -1.07141
    -0.96490
    -0.85839
    -0.66534
    -0.49891
    -0.39905
    -0.57214
    -0.67865
    -0.61874
    -0.46562
    -0.19934
    -0.10614
    -0.10614
     0.02700
    -0.07286
     0.29994
     0.29328
     0.15348
    -0.03292
    -0.00629
     0.15348
     0.19342
     0.39313
     0.18677
    -0.05289
    -0.05289
     0.06028
    -0.09283
     0.03365
    -0.24594
    -0.47894
    -0.41902
    -0.27257
    -0.31251
    -0.45897
    -0.60542
    -0.79848
    -0.62539
    -0.41902
    -0.49891
    -0.53885
    -0.71193
    -0.45231
    -0.47228
    -0.37243
    -0.13277
    -0.26591
    -0.23263
    -0.30586
    -0.09283
     0.02700
    -0.15274
    -0.37908
    -0.27257
    -0.21266
    -0.18603
    -0.13277
    -0.26591
    -0.47228
    -0.63871
    -0.29920
     0.14682
     0.39979
     0.11354
    -0.25260
    -0.17271
     0.19342
    -0.01960
     0.16014
     0.30659
     0.26665
     0.33988
     0.18011
     0.35985
     0.23336
    -0.05289
    -0.17937
     0.00037
    -0.11946
    -0.22597
    -0.08617
    -0.28588
    -0.32583
    -0.43900
    -0.25260
    -0.19934
    -0.22597
    -0.34580
    -0.31917
     0.02700
     0.21339
     0.12020
     0.08025
     0.19342
    -0.00629
    -0.36577
    -0.39905
    -0.08617
     0.04697
    -0.34580
    -0.51222
    -0.52554
    -0.50557
    -0.56548
    -0.71193
    -0.93827
    -1.06476
    -1.14464
    -1.21121
    -1.23784
    -1.25115
    -1.33770
    -1.25781
    -0.86505
    -0.23263
    -0.23263
    -0.15940
    -0.41902
    -0.67199
    -0.46562
    -0.08617
     0.18677
     0.30659
     0.28662
     0.36651
     0.64610
     0.74596
     0.55290
     0.39979
     0.28662
     0.26665
     0.43973
     0.33322
     0.07360
    -0.13943
     0.06694
     0.11354
     0.12685
    -0.05289
    -0.12612
    -0.17937
    -0.27923
    -0.06620
     0.00037
     0.12020
    -0.07952
    -0.15274
     0.04031
     0.10022
     0.26665
     0.37316
     0.45305
     0.31325
     0.27996
     0.22671
     0.47302
     0.46636
     0.10022
     0.20008
     0.19342
     0.18011
    -0.00629
    -0.01295
    -0.15274
    -0.25260
    -0.21931
    -0.28588
    -0.11946
    -0.27923
    -0.31917
    -0.47894
    -0.44565
    -0.51222
    -0.45897
    -0.41902
     0.12685
    -0.37243
    -0.37243
    -0.35245
    -0.27923
    -0.29920
    -0.35911
    -0.45897
    -0.35911
    -0.19269
    -0.05289
     0.00037
     0.06694
     0.14682
    -0.17937
     0.24002
     0.88575
     1.17201
     0.75261
     0.50630
     0.49299
     0.74596
     0.91904
     1.28518
     1.47823
     1.17201
     1.21195
     1.17866
     1.01224
     1.27186
     1.28518
     1.01224
     0.90573
     1.11875
     1.19198
     1.00558
     0.89241
     1.01890
     0.91904
     0.90573
     0.82584
     0.75927
     0.51296
     0.38648
     0.45305
     0.51962
     0.44639
     0.30659
     0.22671
     0.37316
     0.39979
     0.38648
     0.05362
    -0.06620
    -0.11946
     0.06694
    -0.05289
    -0.01295
    -0.17937
    -0.23928
    -0.27257
    -0.24594
    -0.18603
    -0.46562
    -0.39240
    -0.19269
    -0.20600
    -0.11946
    -0.00629
     0.05362
    -0.19934
    -0.14609
    -0.26591
    -0.03292
     0.04031
     0.02034
     0.24668
     0.34653
     0.12020
    -0.03957
    -0.39905
    -0.40571
    -0.66534
    -0.83842
    -0.81179
    -0.75188
    -0.80513
    -0.87836
    -1.08473
    -0.99819
    -1.18458
    -1.07807
    -1.09804
    -1.15796
    -1.23118
    -1.00484
    -1.05810
    -0.90499
    -0.57879
    -0.55882
    -0.72525
    -0.65202
    -0.65202
    -0.57214
    -0.57214
    -0.39905
    -0.60542
    -0.50557
    -0.47894
    -0.49891
    -0.34580
    -0.55217
    -0.67865
    -0.53885
    -0.40571
    -0.37243
    -0.32583
    -0.41237
    -0.67199
    -0.50557
    -0.34580
    -0.26591
    -0.23263
    -0.26591
    -0.33914
    -0.45231
    -0.31917
    -0.19269
    -0.38574
    -0.35245
    -0.45897
    -0.33914
    -0.21931
    -0.11280
    -0.24594
    -0.27923
    -0.34580
    -0.22597
    -0.19269
    -0.26591
    -0.15940
    -0.31917
    -0.21266
    -0.06620
    -0.13277
    -0.16606
    -0.22597
    -0.22597
    -0.39905
    -0.15940
    -0.15940
    -0.37908
    -0.45231
    -0.43234
    -0.38574
    -0.35245
    -0.48560
    -0.36577
     0.20008
     0.60616
     0.42642
     0.37316
     0.70601
     0.67273
     0.61282
     0.71267
     1.07215
     1.43829
     1.66463
     1.78445
     1.57143
     1.63800
     1.32512
     1.16535
     1.13206
     1.15869
     1.16535
     0.92570
     0.78590
     0.92570
     1.35840
     1.19198
     1.19864
     0.84581
     0.91238
     0.91904
     1.14538
     1.43829
     1.27186
     1.07215
     0.97895
     1.16535
     1.13206
     0.78590
     0.65276
     0.57287
     0.58619
     0.23336
     0.35985
    -0.05954
    -0.13277
     0.08025
     0.08691
     0.29328
     0.31991
     0.04031
    -0.01960
    -0.03292
    -0.11946
    -0.09949
    -0.07952
    -0.09949
    -0.21266
    -0.27257
    -0.33248
    -0.50557
    -0.90499
    -1.11136
    -1.21787
    -1.33104
    -1.38430
    -1.37764
    -1.53075
    -1.41092
    -1.34435
    -1.05144
    -1.21121
    -1.15130
    -1.21787
    -1.27113
    -0.89833
    -0.63871
    -0.63871
    -0.61208
    -0.64536
    -0.40571
    -0.41237
    -0.19269
    -0.19269
    -0.16606
    -0.30586
    -0.22597
    -0.37243
    -0.20600
    -0.05954
    -0.01295
    -0.23263
    -0.17937
     0.00037
    -0.03957
     0.04031
    -0.19934
    -0.13277
     0.04697
    -0.05289
    -0.08617
    -0.16606
    -0.21931
    -0.15940
    -0.14609
     0.10022
    -0.16606
    -0.26591
    -0.19269
    -0.23263
    -0.17271
    -0.04623
    -0.20600
    -0.10614
    -0.22597
    -0.08617
     0.02034
     0.02700
     0.16014
     0.08691
    -0.18603
    -0.11946
    -0.06620
    -0.09949
     0.06028
     0.12020
    -0.14609
    -0.27923
    -0.30586
    -0.18603
    -0.09283
    -0.11946
    -0.19934
    -0.57879
    -0.55217
    -0.63871
    -0.39240
    -0.49891
    -0.49225
    -0.40571
    -0.43234
    -0.35245
    -0.41237
    -0.67199
    -0.76519
    -0.83842
    -0.83176
    -0.37243
    -0.06620
    -0.01960
     0.15348
     0.36651
     0.76593
     0.91904
     0.71267
     0.76593
     1.09878
     1.55146
     1.95088
     1.88431
     2.29039
     2.27708
     2.51673
     2.52339
     2.49010
     2.27708
     2.09734
     2.26376
     2.21050
     2.17056
     2.31036
     2.05739
     1.92425
     1.30515
     0.81918
     0.77258
     1.05218
     0.85913
     0.53293
     0.45970
    -0.20600
    -0.45897
    -0.53219
    -0.73856
    -1.12467
    -1.40427
    -1.41758
    -1.27113
    -1.39761
    -1.26447
    -1.17793
    -0.92496
    -1.44421
    -1.74378
    -1.79703
    -1.78372
    -1.52409
    -1.75709
    -1.93017
    -1.43089
    -1.01816
    -1.19124
    -1.38430
    -1.27113
    -1.45087
    -1.61063
    -1.27113
    -1.11136
    -1.08473
    -0.87836
    -0.59876
    -0.33248
    -0.09283
     0.07360
    -0.11946
    -0.10614
     0.00037
     0.12685
     0.31325
     0.33988
     0.10022
    -0.01295
     0.20008
     0.49965
     0.54625
     0.26665
     0.18011
     0.00703
     0.30659
     0.34653
     0.25334
     0.28662
     0.11354
     0.34653
     0.28662
     0.47968
     0.20008
     0.24668
     0.14017
     0.16014
     0.14682
     0.10688
    -0.02626
    -0.08617
    -0.07286
    -0.02626
     0.00037
    -0.15274
    -0.24594
    -0.38574
    -0.49891
    -0.29920
    -0.23263
    -0.31917
    -0.33248
    -0.31917
    -0.29920
    -0.09949
    -0.15940
    -0.20600
    -0.32583
    -0.21931
    -0.04623
    -0.16606
    -0.09949
     0.00703
    -0.03957
     0.19342
     0.14017
     0.06028
    -0.03292
     0.00703
    -0.02626
    -0.03957
     0.01368
     0.16014
     0.19342
     0.09357
     0.07360
     0.04031
     0.22671
     0.36651
     0.42642
     0.44639
     0.55290
     0.35985
     0.43973
     0.50630
     0.69270
     0.67273
     0.49965
     0.42642
     0.63279
     0.51296
     0.59950
     0.59284
     0.38648
     0.36651
     0.32656
     0.30659
     0.49965
     0.47968
     0.16679
     0.22671
     0.43308
     0.63944
     0.57953
     0.21339
     0.06694
     0.01368
     0.14017
     0.16014
     0.20008
     0.15348
     0.18677
     0.10688
     0.19342
     0.37982
    -0.10614
    -0.05954
    -0.01960
     0.46636
     0.79921
     0.29994
     0.68604
     1.14538
     1.24523
     0.96564
     0.64610
     0.75927
     0.39979
     0.08691
     0.18011
     0.12020
    -0.27923
    -0.44565
    -0.61874
    -0.73191
    -0.85839
    -0.95159
    -1.37098
    -1.86360
    -1.96346
    -1.89689
    -2.00340
    -2.00340
    -1.50412
    -1.24450
    -0.97822
    -0.95159
    -0.85839
    -0.65202
    -0.37908
    -0.37243
    -0.23928
    -0.19934
     0.07360
     0.36651
     0.37316
     0.42642
     0.49965
     0.58619
     0.68604
     0.72599
     0.63279
     0.50630
     0.39979
     0.51962
     0.31991
     0.33322
     0.37982
     0.18677
     0.43973
     0.28662
     0.45970
     0.83250
     0.38648
     0.14682
     0.12685
     0.12685
    -0.01295
     0.14682
     0.17345
     0.02034
     0.00037
    -0.00629
     0.02700
    -0.05954
    -0.20600
    -0.29920
    -0.55882
    -0.49891
    -0.42568
    -0.39240
    -0.19269
    -0.39240
    -0.54551
    -0.61208
    -0.27257
    -0.13943
    -0.28588
    -0.51222
    -0.64536
    -0.49891
    -0.50557
    -0.58545
    -0.39240
    -0.47228
    -0.39240
    -0.43900
    -0.33248
    -0.07952
    -0.36577
    -0.35911
    -0.32583
    -0.15274
     0.00037
    -0.01960
     0.07360
     0.09357
     0.33988
     0.56622
     0.71267
     0.54625
     0.61282
     0.89241
     0.91238
     1.06549
     1.05218
     1.00558
     0.91238
     1.08547
     1.26521
     1.36506
     1.31846
     1.17866
     0.79256
     0.83916
     0.75261
     0.88575
     0.66607
     0.69270
     0.59950
     0.64610
     0.44639
     0.43308
     0.29994
     0.24668
     0.31325
     0.18677
     0.04031
     0.16014
     0.22005
     0.10022
     0.22671
     0.27996
     0.18677
     0.35985
     0.23336
     0.29994
     0.25334
     0.20008
     0.35319
     0.59950
     0.45970
     0.26665
     0.06028
     0.22671
     0.04031
     0.37316
     0.36651
     0.61282
     0.79921
     0.71933
     0.28662
    -0.05954
    -0.30586
    -0.27923
    -0.19269
    -0.21931
    -0.09283
    -0.08617
    -0.44565
    -0.75853
    -0.97822
    -1.01150
    -1.08473
    -1.29775
    -1.33770
    -1.33770
    -1.47084
    -1.49746
    -1.58401
    -1.65058
    -1.42424
    -1.13133
    -1.17793
    -1.49746
    -1.47749
    -1.65723
    -1.51744
    -1.35101
    -1.24450
    -1.01150
    -0.94493
    -1.00484
    -1.10470
    -1.17127
    -0.99819
    -0.84508
    -0.77850
    -0.69862
    -0.57214
    -0.55882
    -0.36577
    -0.07286
    -0.01295
    -0.11280
    -0.18603
    -0.23928
    -0.07952
    -0.06620
     0.08691
    -0.27257
    -0.21266
    -0.19269
    -0.11946
    -0.10614
    -0.35911
    -0.32583
    -0.31251
    -0.31251
    -0.44565
    -0.29920
    -0.47228
    -0.44565
    -0.43234
    -0.33248
    -0.11946
     0.04031
    -0.12612
    -0.07952
    -0.00629
    -0.01960
     0.23336
     0.58619
     0.53293
     0.52627
     0.73930
     0.46636
     0.67273
     0.69936
     0.71933
     0.66607
     0.72599
     0.55290
     0.24002
     0.27996
     0.37316
     0.23336
     0.11354
     0.42642
     0.49299
     0.69936
     0.92570
     0.76593
     0.80587
     0.83916
     1.29183
     1.72454
     2.05739
     2.14393
     2.03076
     1.93757
     1.95088
     2.25710
     1.97751
     1.93091
     1.88431
     1.61803
     1.45160
     1.61803
     1.51152
     1.09878
     1.13872
     1.27852
     1.47157
     1.27852
     1.05218
     0.98561
     1.16535
     1.31846
     1.18532
     1.32512
     1.25855
     1.09212
     1.11209
     1.19864
     0.90573
     0.65942
     0.67273
     0.45305
     0.23336
     0.35319
     0.31991
     0.07360
    -0.03292
    -0.11280
    -0.09283
     0.10688
     0.00703
    -0.11946
    -0.26591
    -0.29920
    -0.55217
    -0.81179
    -0.81845
    -1.04479
    -0.89167
    -0.79848
    -1.01150
    -1.24450
    -1.25781
    -1.19124
    -1.04479
    -1.09139
    -0.97822
    -1.19790
    -1.27778
    -0.96490
    -0.73191
    -0.45231
    -0.41237
    -0.35911
    -0.25926
    -0.07952
    -0.40571
    -0.37243
    -0.41902
    -0.47894
    -0.65202
    -0.66534
    -0.32583
    -0.41902
    -0.46562
    -0.57214
    -0.69196
    -0.87170
    -1.06476
    -0.89167
    -0.55217
    -0.63205
    -0.55882
    -0.53219
    -0.69862
    -0.52554
    -0.43234
    -0.54551
    -0.79848
    -0.77185
    -0.67865
    -0.58545
    -0.29254
    -0.30586
    -0.49891
    -0.70528
    -0.64536
    -0.67199
    -0.49891
    -0.33914
    -0.35911
    -0.37908
    -0.25260
    -0.40571
    -0.17937
    -0.23263
    -0.36577
    -0.13943
     0.09357
     0.18677
     0.22005
     0.11354
     0.10022
     0.37316
     0.54625
     0.53959
     0.24668
    -0.00629
    -0.25260
    -0.00629
     0.17345
     0.38648
     0.27331
     0.02700
     0.16014
    -0.01960
    -0.01295
    -0.07952
    -0.07952
    -0.03292
    -0.05289
     0.29994
     0.30659
     0.31991
     0.24668
     0.27331
     0.48633
     0.56622
     0.55290
     0.39979
     0.31991
     0.43308
     0.57287
     0.49965
     0.45305
     0.42642
     0.39979
     0.47968
     0.51296
     0.51296
     0.46636
     0.55290
     0.65276
     0.81253
     1.38503
     1.39835
     1.34509
     1.63800
     2.22382
     2.48344
     2.30370
     2.65653
     2.73641
     2.56333
     2.00414
     1.99082
     2.61658
     2.62990
     2.26376
     1.97751
     1.38503
     0.95232
     0.58619
     0.10688
    -0.03957
    -0.35911
    -0.85173
    -1.04479
    -1.19790
    -1.21787
    -1.23784
    -1.57735
    -1.53741
    -1.61063
    -1.45752
    -1.17793
    -1.02482
    -1.12467
    -1.21121
    -1.08473
    -0.79848
    -0.71193
    -0.61208
    -0.68531
    -0.96490
    -1.09804
    -0.89833
    -0.62539
    -0.43900
    -0.69196
    -1.04479
    -0.85839
    -0.63205
    -0.70528
    -0.80513
    -0.82510
    -0.69862
    -0.48560
    -0.05954
    -0.29254
    -0.33914
    -0.23928
    -0.09949
     0.21339
     0.31325
     0.15348
     0.13351
     0.13351
     0.26665
     0.25999
     0.22671
     0.04031
    -0.13277
    -0.10614
     0.10022
     0.18011
     0.13351
     0.04697
    -0.08617
    -0.06620
    -0.19934
    -0.34580
    -0.24594
    -0.11946
    -0.07286
    -0.09949
    -0.08617
    -0.05289
    -0.03957
     0.00037
    -0.00629
    -0.12612
    -0.09283
    -0.16606
    -0.08617
     0.04031
     0.21339
     0.36651
     0.16014
    -0.24594
    -0.24594
     0.09357
     0.03365
     0.07360
     0.18011
     0.25999
     0.39313
     0.49965
     0.54625
     0.71267
     0.81253
     0.65276
     0.79921
     0.75927
     0.79256
     0.67273
     0.76593
     0.83916
     0.88575
     0.78590
     0.59284
     0.32656
     0.18011
     0.08691
     0.14017
     0.04031
    -0.11946
     0.03365
    -0.03292
    -0.02626
    -0.01295
    -0.17937
    -0.09949
     0.05362
     0.41310
     0.24668
     0.41976
     0.37316
     0.26665
     0.32656
     0.47968
     0.31991
     0.39979
     0.54625
     0.57953
     0.59284
     0.61282
     0.46636
     0.40645
     0.50630
     1.11209
     1.60471
     1.88431
     1.99748
     1.76448
     1.46492
     1.27852
     1.27186
     1.37838
     1.30515
     1.17866
     0.93901
     0.75927
     0.94567
     0.61282
    -0.05954
    -0.22597
    -0.49891
    -0.70528
    -0.71859
    -0.99153
    -0.91830
    -0.95159
    -1.12467
    -0.91830
    -0.73191
    -0.43234
    -0.19934
    -0.37243
    -0.55217
    -0.70528
    -0.87836
    -0.69196
    -0.62539
    -0.71859
    -0.94493
    -1.16461
    -1.39095
    -1.61063
    -1.41758
    -1.69718
    -1.92352
    -1.92352
    -1.89023
    -1.67720
    -1.57069
    -1.64392
    -1.60398
    -1.42424
    -1.18458
    -0.95159
    -0.79182
    -0.71859
    -0.33248
    -0.07952
     0.08025
     0.09357
     0.08691
     0.26665
     0.33988
     0.45305
     0.47302
     0.35319
     0.12020
     0.12020
     0.27331
     0.51962
     0.33988
     0.33322
     0.20008
     0.20674
     0.25334
     0.27996
     0.39313
     0.33988
     0.24002
     0.29328
     0.41976
     0.47968
     0.40645
     0.17345
     0.21339
     0.43308
     0.35985
     0.33322
     0.31325
     0.31991
     0.29994
     0.35319
     0.46636
     0.26665
     0.00703
     0.16014
     0.23336
     0.29994
     0.27331
     0.14682
     0.10688
     0.25334
     0.34653
     0.45305
     0.54625
     0.52627
     0.43973
     0.41310
     0.45970
     0.55290
     0.69936
     0.58619
     0.48633
     0.62613
     1.02555
     0.94567
     0.71267
     1.07881
     1.23192
     1.25855
     0.97230
     0.96564
     1.30515
     1.49820
     1.49154
     1.36506
     1.44495
     1.37172
     1.53814
     1.45160
     1.67128
     1.59140
     1.55812
     1.37838
     1.08547
     1.12541
     0.92570
     0.82584
     0.73930
     0.62613
     0.65942
     0.69270
     0.36651
     0.31325
     0.12020
    -0.00629
     0.12685
     0.13351
     0.02034
     0.02700
    -0.20600
    -0.26591
    -0.17271
    -0.17271
    -0.19269
    -0.18603
    -0.15274
    -0.23263
    -0.25260
    -0.26591
    -0.41902
    -0.25926
    -0.19934
    -0.07952
    -0.31251
    -0.41902
    -0.35911
    -0.37243
    -0.35245
    -0.27257
    -0.32583
    -0.43900
    -0.50557
    -0.38574
    -0.43900
    -0.33248
    -0.41902
    -0.54551
    -0.53219
    -0.61874
    -0.45897
    -0.49891
    -0.54551
    -0.53885
    -0.57879
    -0.64536
    -0.55217
    -0.74522
    -0.91830
    -0.88502
    -0.81179
    -0.70528
    -0.73856
    -0.59211
    -0.51888
    -0.51222
    -0.19269
    -0.28588
    -0.14609
    -0.11280
    -0.24594
     0.03365
    -0.13943
    -0.13277
     0.04697
     0.15348
     0.03365
     0.16014
     0.12020
     0.23336
     0.04031
    -0.07952
    -0.11280
    -0.21931
    -0.13943
     0.18011
     0.20008
     0.25334
     0.15348
     0.11354
     0.14682
     0.31991
     0.33988
     0.27331
     0.24668
     0.41310
     0.08691
     0.07360
    -0.03292
    -0.03292
    -0.07952
     0.06694
     0.12685
     0.07360
     0.16014
     0.16679
     0.04697
    -0.08617
    -0.07286
     0.10022
     0.33322
     0.25334
     0.14017
     0.05362
     0.19342
     0.25999
     0.17345
     0.10688
     0.04697
     0.02034
     0.25334
     0.57953
     0.73930
     0.40645
     0.18011
     0.24668
     0.18011
     0.29328
     0.37982
     0.67273
     0.41976
     0.58619
     0.78590
     1.00558
     0.83916
     0.50630
     0.45970
     0.59950
     0.62613
     0.55290
     0.67273
