# Supplementary material for: Software algorithm and hardware design for real-time implementation of new spectral estimator
Source: Biomed Eng Online. 2014 May 9;13:61. doi: 10.1186/1475-925X-13-61 (PMC4057578; doi:10.1186/1475-925X-13-61)
Supplement: Additional file 2 — txtfiles.zip. [file 1475-925X-13-61-S2.zip › FILE135.TXT]

     0.43565
     0.37327
     0.52639
     0.39596
     0.22016
     0.25986
     0.42998
     0.29388
     0.21449
     0.37327
     0.30522
     0.19747
     0.12942
     0.05003
    -0.00668
    -0.12010
    -0.11443
    -0.25053
    -0.16547
    -0.00668
     0.56609
     1.92711
     1.91577
     2.23334
     4.00268
     3.05563
     1.54716
     0.49803
     0.93470
     1.32599
     1.93845
     2.44317
     2.52823
     1.53582
     0.87232
     0.53206
    -0.37529
    -0.99909
    -1.32234
    -1.51515
    -1.58887
    -1.49247
    -1.40173
    -1.39606
    -1.23160
    -1.07282
    -0.76091
    -0.56243
    -0.34694
    -0.17681
    -0.26754
    -0.12010
    -0.04638
     0.14644
     0.28821
     0.41297
     0.35059
     0.36760
     0.46968
     0.60011
     0.51505
     0.51505
     0.47535
     0.49803
     0.41297
     0.46401
     0.54340
     0.43565
     0.44700
     0.46401
     0.53773
     0.54907
     0.62280
     0.45834
     0.52072
     0.62847
     0.43565
     0.70786
     0.62847
     0.68518
     0.63981
     0.67950
     0.62280
     0.80427
     0.66816
     0.56042
     0.53773
     0.51505
     0.46968
     0.46401
     0.53773
     0.49236
     0.36193
     0.54340
     0.37327
     0.38462
     0.33358
     0.36760
     0.37327
     0.48669
     0.47535
     0.48669
     0.45267
     0.53773
     0.47535
     0.54907
     0.57743
     0.69085
     0.57743
     0.45267
     0.80994
     0.98006
     0.69085
     0.60011
     0.48669
     0.53773
     0.69085
     0.74756
     0.73054
     0.53206
     0.56042
     0.45267
     0.50371
     0.48669
     0.36193
     0.31089
     0.32224
     0.35626
     0.25986
     0.14644
     0.08406
    -0.06906
    -0.20516
    -0.18248
    -0.35261
    -0.53408
    -0.37529
     0.06704
    -0.15412
     0.94604
     2.89684
     2.31841
     0.75323
     0.61145
     1.46777
     2.90819
     3.11234
     1.98949
     1.74564
     1.56417
     2.11425
     2.43183
     1.82504
     1.15019
     0.58310
     0.01600
    -0.26187
    -0.69853
    -0.91403
    -0.96507
    -1.24862
    -1.57186
    -1.62857
    -1.33935
    -1.15221
    -0.98775
    -1.04446
    -1.03879
    -0.85732
    -0.74390
    -0.59646
    -0.53408
    -0.20516
    -0.07473
    -0.08040
     0.07838
     0.09540
     0.01600
     0.06137
     0.08973
     0.20882
     0.26553
     0.40163
     0.39596
     0.35626
     0.40163
     0.45834
     0.44133
     0.47535
     0.42998
     0.33925
     0.28821
     0.36193
     0.49236
     0.32791
     0.35626
     0.40730
     0.46401
     0.42998
     0.45834
     0.36193
     0.34492
     0.40163
     0.27120
     0.42998
     0.53206
     0.49803
     0.40730
     0.53206
     0.61712
     0.57743
     0.52072
     0.61712
     0.66249
     0.78158
     0.56609
     0.55474
     0.60578
     0.61145
     0.61712
     0.60578
     0.72487
     0.62847
     0.65115
     0.62847
     0.69085
     0.50938
     0.52072
     0.56609
     0.63981
     0.68518
     0.72487
     0.55474
     0.54907
     0.50371
     0.47535
     0.38462
     0.62847
     0.41864
     0.48669
     0.54340
     0.41297
     0.37327
     0.20315
     0.29955
     0.23717
     0.41297
     0.37327
     0.22016
     0.17479
    -0.01802
    -0.25053
    -0.24486
    -0.29590
    -0.34694
    -0.00668
     0.44700
     0.66249
     2.46018
     2.48287
     2.13127
     2.19932
     4.39964
     3.03295
     0.99141
     1.66058
     1.65491
     2.21633
     2.73806
     3.14637
     2.51122
     1.26361
     0.42998
    -0.30157
    -0.85732
    -1.27697
    -1.45844
    -1.54918
    -1.77601
    -1.77601
    -1.65692
    -1.61156
    -1.42442
    -1.28831
    -1.23160
    -1.14087
    -0.76091
    -0.60780
    -0.50005
    -0.53975
    -0.31291
    -0.20516
     0.05570
     0.16345
     0.11241
     0.20882
     0.19180
     0.35059
     0.32224
     0.32224
     0.39029
     0.49236
     0.63414
     0.64548
     0.61712
     0.52639
     0.52072
     0.49803
     0.48102
     0.33925
     0.40163
     0.51505
     0.46968
     0.36193
     0.24284
     0.22016
     0.37327
     0.22583
     0.41864
     0.31089
     0.22016
     0.16345
     0.34492
     0.32791
     0.28821
     0.27120
     0.32791
     0.30522
     0.42431
     0.36193
     0.41297
     0.32791
     0.31656
     0.32224
     0.41864
     0.60578
     0.35059
     0.40730
     0.44133
     0.48669
     0.52639
     0.41297
     0.52072
     0.33925
     0.50938
     0.51505
     0.47535
     0.53773
     0.40163
     0.34492
     0.46968
     0.66249
     0.50938
     0.29955
     0.34492
     0.33358
     0.41864
     0.38462
     0.32224
     0.32224
     0.43565
     0.33925
     0.35626
     0.31656
     0.23150
     0.23717
     0.13509
     0.22583
     0.15778
    -0.05772
    -0.28456
    -0.42066
    -0.30157
    -0.78927
    -1.33935
    -1.51515
    -0.47170
     0.57743
     4.34293
     3.27680
    -0.29590
    -0.13711
     1.39971
     1.23526
     2.09724
     2.40914
     2.74940
     2.09157
     2.29005
     2.23901
     1.64357
     0.92336
     0.47535
     0.07838
    -0.06906
    -0.43767
    -0.82897
    -1.10117
    -1.30533
    -1.38472
    -1.27697
    -1.23160
    -1.27130
    -1.06715
    -0.77793
    -0.78360
    -0.56810
    -0.47170
    -0.34126
    -0.12010
    -0.02369
     0.08973
     0.14644
     0.13509
     0.28254
     0.42998
     0.54907
     0.52072
     0.42431
     0.41297
     0.41864
     0.56042
     0.63414
     0.55474
     0.35059
     0.41297
     0.48102
     0.48102
     0.35626
     0.41864
     0.19180
     0.15211
     0.39029
     0.33358
     0.36193
     0.24284
     0.29388
     0.33925
     0.32791
     0.34492
     0.37327
     0.33358
     0.37894
     0.28821
     0.44700
     0.39596
     0.38462
     0.36193
     0.46401
     0.44700
     0.59444
     0.53773
     0.60578
     0.51505
     0.54340
     0.61145
     0.63414
     0.59444
     0.67950
     0.60578
     0.55474
     0.68518
     0.61712
     0.54907
     0.41864
     0.62280
     0.49803
     0.50938
     0.53773
     0.39596
     0.33925
     0.29388
     0.28254
     0.13509
     0.14077
     0.11808
    -0.22785
    -0.43200
    -0.27888
    -0.62481
    -1.34502
    -1.42442
    -0.36395
     0.23150
     2.80611
     4.68886
     1.39404
    -0.62481
     0.39029
     1.43374
     2.31841
     2.47152
     2.42616
     2.50555
     2.55092
     2.12560
     1.79101
     1.29197
     1.04812
     0.90634
     0.12942
    -0.57377
    -0.60213
    -0.74957
    -0.73256
    -0.91970
    -1.05580
    -0.94806
    -0.95940
    -0.86866
    -0.77793
    -0.77793
    -0.77226
    -0.70988
    -0.44334
    -0.49438
    -0.39797
    -0.39230
    -0.26754
    -0.26187
    -0.33559
    -0.25053
    -0.14278
     0.05570
     0.01033
     0.03302
     0.04436
     0.24284
     0.18613
     0.22016
     0.31656
     0.18046
     0.28254
     0.41864
     0.37327
     0.24851
     0.30522
     0.33925
     0.35626
     0.37327
     0.41297
     0.39029
     0.27687
     0.27687
     0.33925
     0.19180
     0.40730
     0.27687
     0.29955
     0.48102
     0.39596
     0.41297
     0.33358
     0.40163
     0.30522
     0.49236
     0.37894
     0.45834
     0.56609
     0.53206
     0.53206
     0.42998
     0.50371
     0.47535
     0.31089
     0.41864
     0.37327
     0.39029
     0.33925
     0.23150
     0.20882
     0.30522
     0.29388
     0.29388
     0.28254
     0.27120
     0.25986
     0.16912
     0.23150
     0.32224
     0.29388
     0.36760
     0.46401
     0.49803
     0.42431
     0.45267
     0.38462
     0.48669
     0.46401
     0.45267
     0.37327
     0.41864
     0.36760
     0.21449
     0.23717
     0.27687
     0.21449
     0.15211
     0.06137
    -0.15979
    -0.51139
    -0.68719
    -0.52274
    -0.57944
    -1.12386
    -1.73065
    -0.49438
     2.51122
     3.15771
     1.60954
    -0.78360
    -0.13144
     0.99141
     0.63414
     1.25227
     1.93845
     2.29572
     2.09157
     1.72863
     1.38837
     1.02543
     0.71920
     0.32791
     0.03869
    -0.09741
    -0.19949
    -0.51139
    -0.57377
    -0.58512
    -0.88000
    -0.79494
    -0.70421
    -0.70421
    -0.62481
    -0.73823
    -0.46603
    -0.52274
    -0.31291
    -0.35828
    -0.34694
    -0.21083
    -0.22218
    -0.17114
    -0.05772
    -0.16547
    -0.12577
    -0.03503
     0.08406
     0.02735
     0.01033
     0.04436
     0.03869
     0.21449
     0.10674
     0.23150
     0.14077
     0.15778
     0.14644
     0.12942
     0.16345
     0.32791
     0.23717
     0.13509
     0.27120
     0.27687
     0.18046
     0.23150
     0.17479
     0.27120
     0.35626
     0.29955
     0.18046
     0.25418
     0.19180
     0.20315
     0.22016
     0.21449
     0.28821
     0.22583
     0.23717
     0.31656
     0.10107
     0.10107
     0.10107
     0.07838
     0.08973
     0.12375
    -0.00101
     0.03302
     0.13509
     0.11241
     0.10674
     0.19747
     0.12942
     0.06704
     0.16345
     0.25418
     0.32224
     0.25418
     0.16912
     0.32224
     0.37894
     0.58877
     0.46401
     0.45267
     0.36760
     0.37327
     0.48669
     0.46401
     0.52072
     0.24284
     0.25986
     0.24284
     0.32224
     0.19180
     0.02735
     0.04436
     0.05003
     0.06137
    -0.04638
    -0.06906
    -0.22785
    -0.27321
    -0.22785
    -0.26187
    -0.09174
    -0.27321
    -0.32425
    -0.40365
    -0.55676
    -0.73823
    -0.90269
    -0.70988
    -0.70988
    -0.99909
    -1.01044
     0.55474
     2.20499
     2.02352
     0.36760
    -0.76091
     0.44133
     1.17288
     0.90634
     1.39971
     1.67192
     1.91577
     1.65491
     1.32032
     0.88933
     0.41864
     0.18613
    -0.05205
    -0.52274
    -0.50005
    -0.52274
    -0.78927
    -0.90836
    -1.02178
    -1.07849
    -1.12386
    -0.95373
    -0.93671
    -0.81762
    -0.79494
    -0.65317
    -0.42066
    -0.21083
    -0.09741
    -0.13144
    -0.09174
     0.02168
     0.15211
     0.24851
     0.35059
     0.12375
     0.12942
     0.23150
     0.31656
     0.39029
     0.29955
     0.37327
     0.27687
     0.48102
     0.42998
     0.37894
     0.24284
     0.35626
     0.18613
     0.37894
     0.46401
     0.37327
     0.28254
     0.33358
     0.34492
     0.53206
     0.32224
     0.18613
     0.22583
     0.27120
     0.25986
     0.30522
     0.29388
     0.15778
     0.20882
     0.11241
     0.28821
     0.33925
     0.13509
     0.18613
     0.11808
     0.24284
     0.23150
     0.18613
     0.14077
     0.16912
     0.27687
     0.24851
     0.24851
     0.19747
     0.11808
     0.01033
     0.10674
     0.23717
     0.08406
     0.04436
     0.11808
     0.22016
     0.18613
     0.21449
     0.15778
     0.21449
     0.23150
     0.28254
     0.25986
     0.20882
     0.20882
     0.16912
     0.27120
     0.36760
     0.30522
     0.19747
     0.19747
     0.15211
     0.16345
     0.14644
    -0.01802
    -0.14278
    -0.13711
    -0.21083
    -0.44334
    -0.75524
    -0.60213
    -0.59646
    -0.97641
    -1.18624
    -0.53975
     1.53015
     2.29572
     1.05946
    -0.52274
    -0.68719
     0.67950
     1.04245
     0.91201
     1.29197
     1.68893
     1.68893
     1.25227
     0.93470
     0.48669
     0.54907
     0.23150
    -0.00668
    -0.19949
    -0.36395
    -0.46603
    -0.45468
    -0.61914
    -0.89702
    -0.67585
    -0.72122
    -0.60213
    -0.55109
    -0.55109
    -0.34694
    -0.43200
    -0.21650
    -0.05772
    -0.08040
    -0.09174
    -0.02369
    -0.02369
     0.03869
     0.06137
    -0.02369
    -0.00101
     0.13509
     0.20315
     0.21449
     0.25418
     0.13509
     0.02735
     0.04436
     0.17479
     0.20882
     0.16912
     0.09540
     0.07838
     0.11808
     0.20315
     0.22583
     0.18046
     0.24851
     0.13509
     0.16345
     0.19747
     0.26553
     0.16345
     0.07838
     0.16912
     0.25418
     0.19180
     0.11808
     0.23717
     0.20315
     0.09540
     0.06704
     0.11808
     0.07838
     0.09540
     0.07838
     0.07838
     0.01033
     0.00466
    -0.01235
     0.01600
     0.14644
     0.14077
    -0.04070
    -0.01235
    -0.05205
     0.04436
     0.02735
     0.01033
     0.03869
     0.14644
     0.00466
     0.14644
     0.00466
     0.03869
     0.03869
    -0.03503
     0.14644
     0.02735
    -0.05205
     0.05003
    -0.00101
    -0.01802
     0.08973
    -0.13711
    -0.05772
     0.00466
    -0.12577
    -0.09174
    -0.09174
    -0.15412
    -0.16547
    -0.18815
    -0.06339
    -0.04638
    -0.10876
    -0.19949
    -0.30157
    -0.38096
    -0.29590
    -0.06906
    -0.12010
    -0.05772
    -0.26187
     0.16345
     0.51505
     0.42998
     0.28821
    -0.04638
     0.16345
     0.44700
     0.37894
     0.56609
     0.36760
     0.63414
     0.73054
     0.39596
     0.14077
     0.12942
    -0.26754
    -0.21083
    -0.21083
    -0.24486
    -0.38096
    -0.54542
    -0.57944
    -0.49438
    -0.68152
    -0.68719
    -0.57377
    -0.68152
    -0.63615
    -0.59646
    -0.54542
    -0.44334
    -0.29590
    -0.38663
    -0.28456
    -0.32992
    -0.24486
    -0.27888
    -0.14278
    -0.13711
    -0.22785
    -0.22218
    -0.14845
    -0.22218
    -0.14845
    -0.23352
    -0.20516
    -0.18248
    -0.14278
    -0.08607
    -0.20516
    -0.09174
    -0.14278
    -0.22785
    -0.26754
    -0.12010
    -0.12577
    -0.13711
    -0.13144
    -0.10309
    -0.10876
    -0.17114
    -0.05772
    -0.10876
    -0.15412
    -0.08040
    -0.06339
    -0.12577
    -0.08040
    -0.04638
    -0.10876
    -0.11443
     0.03302
     0.01600
    -0.02936
    -0.06339
    -0.00101
    -0.10309
    -0.05772
    -0.04638
     0.03869
     0.03302
     0.02168
     0.11241
     0.03869
     0.16912
     0.01033
     0.14644
     0.13509
     0.15778
     0.09540
     0.17479
     0.16345
     0.22583
     0.14077
     0.23717
     0.19747
     0.31089
     0.28254
     0.28254
     0.06704
     0.16912
     0.19180
     0.14077
     0.29955
    -0.00101
     0.10674
     0.15211
     0.04436
     0.07838
    -0.06339
    -0.13144
    -0.06906
    -0.09174
    -0.10876
    -0.25053
    -0.30157
    -0.30724
    -0.25620
    -0.32425
    -0.12577
    -0.13144
    -0.28456
    -0.30157
    -0.01802
     0.35059
     0.33358
     0.37894
     0.15778
     0.32791
     0.50371
     0.68518
     0.63414
     0.77591
     0.87799
     0.94604
     0.97439
     0.87232
     0.56609
     0.53773
     0.52639
     0.51505
     0.42431
     0.23717
     0.37894
     0.25418
     0.20315
     0.12375
     0.05003
     0.03302
     0.15778
     0.09540
     0.15211
     0.21449
     0.29388
     0.37327
     0.52639
     0.53206
     0.50371
     0.60011
     0.57176
     0.63981
     0.72487
     0.63414
     0.57743
     0.57743
     0.65115
     0.59444
     0.54907
     0.66816
     0.42431
     0.40730
     0.48669
     0.47535
     0.37327
     0.26553
     0.18046
     0.26553
     0.43565
     0.45834
     0.31656
     0.32791
     0.20882
     0.32224
     0.28821
     0.41864
     0.40163
     0.40163
     0.41864
     0.54340
     0.42998
     0.45267
     0.39029
     0.37894
     0.40163
     0.52639
     0.47535
     0.34492
     0.50938
     0.44133
     0.38462
     0.47535
     0.55474
     0.39596
     0.41864
     0.40730
     0.44700
     0.45834
     0.37894
     0.33925
     0.41297
     0.41864
     0.43565
     0.50371
     0.46968
     0.29388
     0.40730
     0.32224
     0.41864
     0.40163
     0.37894
     0.39029
     0.35059
     0.46401
     0.30522
     0.30522
     0.44700
     0.32224
     0.35059
     0.33925
     0.24851
     0.29955
     0.23717
     0.13509
     0.36193
     0.19747
     0.24284
     0.30522
     0.22583
     0.25418
     0.10674
     0.08973
     0.12942
     0.22583
     0.24851
     0.18046
     0.10674
     0.19747
     0.23150
     0.02735
     0.29388
     0.18613
     0.04436
     0.10107
     0.16345
     0.12375
     0.15778
     0.08973
     0.13509
     0.13509
     0.22583
     0.21449
     0.08973
     0.18613
     0.01033
     0.04436
     0.07838
     0.23717
     0.12375
    -0.04070
     0.05003
     0.24284
     0.15778
     0.15211
     0.08406
     0.10674
     0.18613
     0.16345
     0.19747
     0.12942
     0.10674
     0.10107
     0.20882
     0.34492
     0.24851
     0.19747
     0.23150
     0.24851
     0.19180
     0.23150
     0.16912
     0.11241
     0.11241
     0.15211
     0.01600
     0.38462
     0.12942
     0.20882
     0.33925
     0.71353
     0.46401
     0.23150
     0.39029
     0.85530
     0.91768
     0.81561
     0.98574
     0.99708
     1.20123
     1.16154
     1.09915
     1.13318
     1.08214
     0.74189
     0.70219
     0.77024
     0.70219
     0.50371
     0.33358
     0.12375
     0.06704
    -0.04070
    -0.14845
    -0.33559
    -0.23919
    -0.34694
    -0.32992
    -0.47737
    -0.51139
    -0.52274
    -0.48871
    -0.29590
    -0.30724
    -0.40932
    -0.50005
    -0.43200
    -0.31858
    -0.26187
    -0.30724
    -0.34694
    -0.27888
    -0.15979
    -0.09174
    -0.10309
    -0.08607
    -0.18248
    -0.14845
    -0.23352
     0.08406
    -0.12577
    -0.13711
    -0.14845
    -0.03503
    -0.01235
    -0.13144
    -0.13144
    -0.19949
    -0.12577
    -0.09174
    -0.15412
    -0.22218
    -0.18815
    -0.31291
    -0.32992
    -0.20516
    -0.11443
    -0.38096
    -0.37529
    -0.42066
    -0.43767
    -0.42066
    -0.57377
    -0.64182
    -0.72689
    -0.78360
    -0.80061
    -0.92537
    -0.99342
    -1.05580
    -1.27697
    -1.37338
    -1.34502
    -1.49247
    -1.59454
    -1.73632
    -1.79870
    -1.92346
    -1.82138
    -2.00852
    -2.09926
    -2.00285
    -2.13328
    -2.13895
    -2.20133
    -2.30341
    -2.37713
    -2.29207
    -2.09926
    -2.19566
    -2.22402
    -2.22402
    -2.04822
    -2.15597
    -2.25804
    -2.19566
    -2.09359
    -2.05389
    -2.05956
    -1.98017
    -2.01419
    -2.00285
    -1.95748
    -1.93480
    -1.78736
    -1.87809
    -2.00285
    -1.82705
    -1.70796
    -1.66827
    -1.81571
    -1.72498
    -1.76467
    -1.61156
    -1.54918
    -1.57186
    -1.49814
    -1.58320
    -1.54350
    -1.63424
    -1.52649
    -1.40173
    -1.47545
    -1.43009
    -1.50381
    -1.46978
    -1.50381
    -1.45277
    -1.45277
    -1.54918
    -1.48112
    -1.50948
    -1.52649
    -1.46978
    -1.46978
    -1.64558
    -1.61723
    -1.43009
    -1.61723
    -1.74766
    -1.79303
    -2.18999
    -2.04822
    -1.78736
    -2.26939
    -2.38848
    -2.11627
    -1.91212
    -1.52649
    -0.09174
     1.24660
     0.49803
    -1.49247
    -1.62290
    -1.16922
    -0.61914
    -0.16547
    -0.07473
     0.15211
    -0.03503
    -0.21083
    -0.78360
    -1.02178
    -1.46978
    -1.66259
    -2.01419
    -2.38280
    -2.66068
    -2.58129
    -2.47921
    -2.39982
    -2.41116
    -2.37146
    -2.33177
    -2.29207
    -2.26371
    -2.21268
    -2.05956
    -1.95181
    -1.82705
    -1.78168
    -1.75333
    -1.68528
    -1.69095
    -1.59454
    -1.55485
    -1.27130
    -1.43009
    -1.37338
    -1.31100
    -1.36203
    -1.28831
    -1.19758
    -1.22593
    -1.11251
    -1.10684
    -1.04446
    -1.01611
    -0.95373
    -0.97074
    -1.16355
    -1.00477
    -0.86866
    -0.78927
    -0.77793
    -0.80628
    -0.80628
    -0.73823
    -0.77226
    -0.69286
    -0.61914
    -0.60780
    -0.70988
    -0.60213
    -0.50572
    -0.58512
    -0.59646
    -0.47737
    -0.44901
    -0.51139
    -0.30157
    -0.30157
    -0.36395
    -0.36395
    -0.35828
    -0.31291
    -0.26754
    -0.25053
    -0.23352
    -0.31291
    -0.14278
    -0.14278
    -0.17114
    -0.30724
    -0.22785
    -0.23352
    -0.13711
    -0.22218
    -0.17114
    -0.24486
    -0.26187
    -0.34126
    -0.26187
    -0.21650
    -0.20516
    -0.37529
    -0.35261
    -0.32992
    -0.31291
    -0.44334
    -0.40365
    -0.27888
    -0.48304
    -0.35261
    -0.27321
    -0.22785
    -0.23352
    -0.30724
    -0.22218
    -0.15979
    -0.15412
    -0.04638
    -0.01802
     0.07838
     0.14077
     0.06704
     0.22583
     0.31089
     0.28254
     0.27120
     0.32224
     0.32791
     0.38462
     0.29388
     0.40730
     0.37894
     0.29388
     0.40730
     0.31656
     0.46401
     0.28254
     0.31089
     0.20315
     0.34492
     0.23150
     0.30522
     0.42431
     0.47535
     0.32791
     0.35059
     0.32791
     0.36760
     0.32224
     0.33925
     0.27687
     0.01033
    -0.00668
     0.07271
     0.12375
     0.48102
     0.94037
     0.39029
    -0.33559
    -0.36395
    -0.10876
    -0.25620
    -0.38096
    -0.45468
    -0.27888
    -0.26187
    -0.34694
    -0.45468
    -0.59646
    -0.55676
    -0.63615
    -0.68152
    -0.65317
    -0.69853
    -0.62481
    -0.57944
    -0.52841
    -0.57944
    -0.54542
    -0.46035
    -0.34126
    -0.33559
    -0.35828
    -0.39797
    -0.35261
    -0.35828
    -0.39797
    -0.39797
    -0.22785
    -0.42633
    -0.46603
    -0.43200
    -0.34694
    -0.50572
    -0.47170
    -0.47170
    -0.47737
    -0.51139
    -0.53975
    -0.55109
    -0.57944
    -0.64182
    -0.54542
    -0.67585
    -0.60213
    -0.60780
    -0.72122
    -0.60780
    -0.67018
    -0.63615
    -0.67018
    -0.77793
    -0.73823
    -0.65884
    -0.71555
    -0.60780
    -0.73256
    -0.67018
    -0.60780
    -0.76659
    -0.64750
    -0.62481
    -0.76091
    -0.60213
    -0.65884
    -0.56243
    -0.53975
    -0.65884
    -0.55676
    -0.41499
    -0.38663
    -0.42066
    -0.63615
    -0.46035
    -0.46603
    -0.38096
    -0.32425
    -0.37529
    -0.34126
    -0.41499
    -0.38096
    -0.17114
    -0.31858
    -0.34126
    -0.43200
    -0.27888
    -0.12577
    -0.13144
    -0.24486
    -0.27321
    -0.13711
    -0.15979
    -0.06906
    -0.02936
    -0.04638
    -0.14278
     0.00466
     0.05003
     0.10107
    -0.05205
     0.02168
     0.02168
     0.24284
     0.25986
     0.27120
     0.19180
     0.20315
     0.08406
     0.06137
     0.25418
     0.25418
     0.12942
     0.14644
     0.25986
     0.27687
     0.24851
     0.11241
     0.07838
     0.25418
     0.40163
     0.28821
     0.17479
     0.20882
     0.03869
    -0.14845
     0.08973
     0.36760
     0.41297
     0.44700
     0.81561
     0.26553
    -0.54542
    -0.42066
    -0.24486
    -0.18815
    -0.15412
    -0.04070
    -0.09174
    -0.30157
    -0.34694
    -0.60213
    -0.52274
    -0.46035
    -0.58512
    -0.55676
    -0.33559
    -0.39230
    -0.22218
    -0.35828
    -0.13144
    -0.10309
     0.03869
     0.03302
     0.14644
     0.08406
     0.03869
     0.15211
     0.06137
     0.34492
     0.27687
     0.19180
     0.32224
     0.21449
     0.36193
     0.27120
     0.15778
     0.19747
     0.27687
     0.34492
     0.27687
     0.23717
     0.25418
     0.31089
     0.16345
     0.39596
     0.32791
     0.22583
     0.22583
     0.25986
     0.45834
     0.29388
     0.28254
     0.16345
     0.39596
     0.39029
     0.44133
     0.48102
     0.29955
     0.22016
     0.32791
     0.40163
     0.46401
     0.42998
     0.23717
     0.31089
     0.33925
     0.42431
     0.32224
     0.36760
     0.35059
     0.30522
     0.45267
     0.33925
     0.35059
     0.32224
     0.35626
     0.33358
     0.55474
     0.44700
     0.38462
     0.39029
     0.49236
     0.52072
     0.45267
     0.41297
     0.41297
     0.44133
     0.53206
     0.50371
     0.55474
     0.36760
     0.45834
     0.35059
     0.45834
     0.48102
     0.32791
     0.32224
     0.36193
     0.31656
     0.24851
     0.18613
     0.27120
     0.25418
     0.22016
     0.23150
     0.41297
     0.14644
     0.14644
     0.16912
     0.33925
     0.37894
     0.23717
     0.39029
     0.41297
     0.47535
     0.47535
     0.45267
     0.35059
     0.29955
     0.37327
     0.33925
     0.33358
     0.35626
     0.34492
     0.41864
     0.50371
     0.48669
     0.41864
     0.16912
     0.33358
     0.01033
    -0.04070
     0.07838
     0.14077
     0.75323
     1.42807
     1.07080
     0.03869
    -0.66451
    -0.23919
     0.05570
     0.27120
     0.43565
     0.35059
     0.24851
     0.03302
     0.01033
    -0.12577
    -0.02369
    -0.06906
    -0.15979
    -0.10876
    -0.08607
     0.02735
    -0.01235
     0.06704
     0.10107
     0.14644
     0.24851
     0.25418
     0.16345
     0.20315
     0.19747
     0.22583
     0.19180
     0.23717
     0.22016
     0.19180
     0.25986
     0.16912
     0.21449
     0.26553
     0.19180
     0.08973
     0.18613
     0.30522
     0.12375
     0.11808
     0.08973
     0.15778
     0.14644
     0.07271
     0.18046
     0.10674
     0.13509
     0.15778
    -0.00668
     0.07271
     0.20882
     0.08973
     0.11808
     0.19747
     0.23717
     0.16345
     0.23717
     0.20882
     0.24851
     0.20882
     0.22583
     0.22016
     0.29955
     0.36760
     0.24851
     0.35059
     0.40730
     0.31089
     0.27120
     0.45267
     0.51505
     0.29388
     0.31089
     0.37894
     0.33925
     0.33925
     0.25986
     0.38462
     0.16912
     0.23717
     0.18613
     0.21449
     0.16345
     0.12375
    -0.14278
    -0.07473
    -0.00101
    -0.13711
    -0.14845
    -0.31291
    -0.30724
    -0.34694
    -0.44334
    -0.40365
    -0.51139
    -0.55109
    -0.61347
    -0.70988
    -0.60780
    -0.76091
    -0.98208
    -0.85165
    -0.84031
    -0.90269
    -0.99909
    -0.94806
    -1.05580
    -1.22593
    -1.17489
    -1.24862
    -1.27130
    -1.50381
    -1.49814
    -1.45844
    -1.48680
    -1.62290
    -1.63991
    -1.77601
    -1.90077
    -1.79870
    -1.87809
    -1.79870
    -1.88376
    -2.04822
    -2.36012
    -2.68336
    -2.91587
    -2.80245
    -1.39039
     1.00842
     0.21449
    -2.96124
    -3.44327
    -2.84782
    -2.13895
    -1.52082
    -1.39039
    -1.39039
    -1.45277
    -1.61156
    -1.81571
    -1.89510
    -1.98584
    -2.01986
    -1.95748
    -1.92913
    -1.91212
    -1.84974
    -1.85541
    -1.80437
    -1.76467
    -1.45844
    -1.57186
    -1.57186
    -1.40173
    -1.57186
    -1.50381
    -1.53216
    -1.62290
    -1.53783
    -1.54918
    -1.73065
    -1.68528
    -1.61156
    -1.64558
    -1.70796
    -1.66259
    -1.63424
    -1.57753
    -1.61156
    -1.46411
    -1.52649
    -1.50948
    -1.50381
    -1.52649
    -1.28264
    -1.25996
    -1.28264
    -1.29965
    -1.29398
    -1.18624
    -1.24862
    -1.23160
    -1.18624
    -1.18624
    -1.16355
    -1.14087
    -1.15788
    -1.13520
    -1.25996
    -1.18056
    -1.08416
    -0.99342
    -0.92537
    -1.00477
    -1.09550
    -1.09550
    -0.90836
    -1.10117
    -0.88568
    -0.97641
    -0.95940
    -0.84598
    -0.95373
    -0.78360
    -0.91970
    -0.95940
    -0.86866
    -0.82330
    -0.74390
    -0.85165
    -0.81762
    -0.76091
    -0.80061
    -0.85165
    -0.84598
    -0.68719
    -0.90836
    -0.83464
    -0.74390
    -0.69286
    -0.74957
    -0.85165
    -0.81195
    -0.76659
    -0.67018
    -0.77793
    -0.77793
    -0.75524
    -0.76091
    -0.83464
    -0.68719
    -0.72689
    -0.68152
    -0.70421
    -0.60213
    -0.70988
    -1.05580
    -1.02745
    -0.84031
    -0.52841
    -0.63615
    -0.72122
    -1.17489
    -1.32801
    -1.49247
    -0.56810
     1.42240
     2.41481
    -0.05205
    -2.16164
    -2.15597
    -0.99342
    -0.35261
    -0.10309
    -0.17114
    -0.24486
    -0.57377
    -0.83464
    -1.16922
    -1.32801
    -1.46978
    -1.44710
    -1.58887
    -1.49814
    -1.33368
    -1.32234
    -1.20325
    -0.97074
    -0.85732
    -1.00477
    -0.78927
    -0.73256
    -0.59079
    -0.43200
    -0.48304
    -0.50005
    -0.32425
    -0.19382
    -0.31858
    -0.25053
    -0.12577
    -0.29023
    -0.21650
    -0.12577
    -0.08040
    -0.10309
    -0.22785
    -0.17114
    -0.06339
    -0.08040
     0.07271
    -0.01235
    -0.04638
    -0.09741
     0.01600
     0.02735
     0.18613
     0.15778
     0.09540
     0.12942
     0.25418
     0.25418
     0.20315
     0.13509
     0.18046
     0.20315
     0.19180
     0.24284
     0.15778
     0.15211
     0.06704
    -0.02369
     0.05003
     0.05003
    -0.19382
    -0.10876
    -0.06339
    -0.05772
    -0.31858
    -0.25620
    -0.31858
    -0.22785
    -0.24486
    -0.15979
    -0.23919
    -0.22785
    -0.36962
    -0.36395
    -0.30157
    -0.21650
    -0.44901
    -0.36395
    -0.31858
    -0.36962
    -0.37529
    -0.38663
    -0.52841
    -0.44901
    -0.44901
    -0.48304
    -0.57944
    -0.63048
    -0.72122
    -0.77226
    -0.70421
    -0.61914
    -0.74390
    -0.86299
    -0.84598
    -0.91403
    -1.11251
    -1.08983
    -1.30533
    -1.25429
    -1.25996
    -1.23727
    -1.19758
    -1.40173
    -1.46978
    -1.56052
    -1.52649
    -1.15788
    -1.25996
    -1.53783
    -1.37338
    -1.61156
    -1.37338
    -0.54542
    -0.05205
    -1.49247
    -1.94614
    -1.40740
     2.61897
     5.39773
     0.15211
    -2.70605
    -3.12570
    -2.00285
    -1.14087
    -0.64750
    -0.62481
    -1.02178
    -2.22969
    -2.43951
    -2.92722
    -3.44327
    -3.83457
    -3.88560
    -3.93664
    -3.94231
    -3.76084
    -3.48864
    -3.31284
    -2.92722
    -2.47921
    -2.42817
    -2.20133
    -2.15597
    -1.79870
    -1.78168
    -1.81571
    -1.80437
    -1.63991
    -1.61723
    -1.46411
    -1.45277
    -1.62857
    -1.55485
    -1.59454
    -1.45844
    -1.25429
    -1.39606
    -1.45277
    -1.32801
    -1.36203
    -1.32801
    -1.29965
    -1.34502
    -1.36771
    -1.21459
    -1.18056
    -1.24294
    -1.15788
    -1.27130
    -1.20325
    -1.25996
    -0.99909
    -0.97074
    -1.07282
    -1.06715
    -1.08983
    -0.97641
    -0.86866
    -0.69853
    -0.70421
    -0.89702
    -0.80061
    -0.76091
    -0.81762
    -0.81762
    -0.80628
    -0.88568
    -0.74957
    -0.75524
    -0.82897
    -0.81762
    -0.93104
    -0.91403
    -0.82330
    -0.95940
    -0.99342
    -1.05013
    -0.80628
    -0.85165
    -0.92537
    -0.81762
    -0.89135
    -0.84598
    -0.79494
    -0.66451
    -0.80628
    -0.88568
    -0.77226
    -0.78360
    -0.80628
    -0.76091
    -0.74390
    -0.75524
    -0.67018
    -0.64182
    -0.61347
    -0.57944
    -0.57377
    -0.61347
    -0.57944
    -0.40365
    -0.57377
    -0.58512
    -0.56243
    -0.57377
    -0.60213
    -0.63048
    -0.73256
    -0.51706
    -0.57377
    -0.58512
    -0.59646
    -0.68719
    -0.50005
    -0.35261
    -0.60780
    -0.37529
    -0.36962
    -0.44901
     0.24284
     0.91768
     0.49803
    -1.11818
    -1.12386
    -0.73256
    -0.15979
    -0.32425
    -0.31858
    -0.52274
    -0.72122
    -0.92537
    -1.31667
    -1.11251
    -1.10684
    -1.24294
    -1.18056
    -1.15788
    -0.94238
    -0.97074
    -0.91403
    -0.64750
    -0.65884
    -0.52274
    -0.38663
    -0.37529
    -0.28456
    -0.15979
    -0.27888
    -0.17681
    -0.18248
    -0.02936
    -0.06339
     0.02735
     0.04436
    -0.10309
    -0.01235
    -0.05205
    -0.10876
    -0.00101
    -0.00101
    -0.02369
     0.02735
     0.03302
    -0.07473
    -0.06339
     0.08406
     0.04436
    -0.08607
     0.02735
    -0.00101
     0.06137
    -0.04070
     0.01600
    -0.05205
     0.09540
     0.08406
     0.11241
     0.19180
     0.14077
     0.06137
    -0.01235
     0.16912
     0.21449
     0.17479
     0.20315
     0.15778
     0.16912
     0.20315
     0.14644
     0.20315
     0.24284
     0.26553
     0.23717
     0.08973
     0.19747
     0.11808
     0.15211
     0.11808
     0.18046
     0.20315
     0.11808
     0.13509
     0.20315
     0.17479
     0.12942
     0.25986
     0.27687
     0.33925
     0.32224
     0.36193
     0.35626
     0.41864
     0.40163
     0.44133
     0.46401
     0.41864
     0.43565
     0.46401
     0.42998
     0.31656
     0.32224
     0.36760
     0.20882
     0.32224
     0.26553
     0.28821
     0.19180
     0.20882
     0.09540
     0.11241
     0.11808
     0.08406
     0.01033
     0.05570
     0.18613
     0.20882
     0.09540
     0.08406
     0.12375
     0.10107
     0.12942
     0.09540
     0.18613
     0.15778
     0.04436
     0.10674
    -0.04070
    -0.07473
    -0.07473
     0.10674
    -0.12010
    -0.25053
    -0.77226
    -0.67018
    -0.12577
     1.43374
     2.35243
     0.99708
     1.64924
     1.39404
     0.98006
     1.70027
     1.84205
     1.70027
     1.38837
     1.98382
     1.93278
     1.12751
     0.70786
     0.95171
     0.45267
     0.18613
    -0.12577
    -0.55109
    -0.93104
    -1.05580
    -1.09550
    -1.11818
    -0.96507
    -0.72122
    -0.65317
    -0.43200
    -0.26754
     0.03869
     0.03869
     0.12942
     0.16912
     0.34492
     0.36760
     0.57743
     0.43565
     0.49236
     0.44700
     0.51505
     0.50371
     0.60578
     0.58877
     0.53773
     0.43565
     0.61145
     0.53206
     0.49236
     0.47535
     0.49803
     0.57743
     0.60011
     0.53206
     0.47535
     0.56609
     0.54340
     0.46401
     0.51505
     0.56609
     0.44700
     0.54907
     0.54907
     0.44133
     0.48669
     0.43565
     0.48669
     0.44700
     0.55474
     0.41297
     0.46968
     0.37327
     0.37894
     0.46401
     0.38462
     0.46401
     0.37327
     0.37894
     0.46401
     0.35626
     0.39596
     0.29388
     0.36193
     0.44133
     0.56042
     0.42998
     0.40163
     0.39029
     0.36193
     0.39029
     0.37327
     0.50938
     0.45267
     0.44133
     0.41864
     0.53773
     0.45834
     0.33358
     0.31089
     0.49803
     0.54907
     0.55474
     0.41864
     0.39596
     0.30522
     0.35059
     0.39029
     0.42998
     0.46401
     0.39029
     0.36760
     0.38462
     0.39029
     0.19180
    -0.03503
    -0.09741
     0.14644
     0.02168
    -0.18248
    -0.64182
    -0.42066
     0.32791
     1.40539
     2.35243
     0.91201
     0.80427
     1.11050
     0.61712
     1.26928
     1.66058
     1.62655
     1.16154
     1.50746
     1.84772
     1.40539
     0.52072
     0.60011
     0.22583
    -0.05772
    -0.28456
    -0.31858
    -0.60213
    -0.70421
    -0.84031
    -0.74390
    -0.81195
    -0.81762
    -0.63615
    -0.46603
    -0.41499
    -0.19949
    -0.15412
    -0.06906
     0.07271
     0.23150
     0.24284
     0.52639
     0.36760
     0.45834
     0.41864
     0.47535
     0.46401
     0.60011
     0.42998
     0.47535
     0.66816
     0.73054
     0.56609
     0.52639
     0.51505
     0.46968
     0.57743
     0.54907
     0.58877
     0.49236
     0.52072
     0.60011
     0.60578
     0.47535
     0.48669
     0.54340
     0.64548
     0.68518
     0.59444
     0.57176
     0.52072
     0.56609
     0.58310
     0.46401
     0.74189
     0.58877
     0.56609
     0.48669
     0.71353
     0.52639
     0.63981
     0.44700
     0.57176
     0.62847
     0.49236
     0.56609
     0.51505
     0.63414
     0.52072
     0.62280
     0.71920
     0.46968
     0.53206
     0.60578
     0.65115
     0.73621
     0.63981
     0.61145
     0.63981
     0.70219
     0.69085
     0.69085
     0.60578
     0.58310
     0.67950
     0.51505
     0.72487
     0.65115
     0.52639
     0.56042
     0.70786
     0.65682
     0.48669
     0.42998
     0.50938
     0.49803
     0.61145
     0.45834
     0.40730
     0.27120
     0.26553
     0.20882
     0.31089
     0.29955
     0.10674
    -0.04070
    -0.22785
     0.33925
     0.93470
     2.25036
     1.94413
     0.92903
     1.62655
     1.38270
     1.13885
     1.78534
     2.30707
     1.88742
     1.56417
     2.22200
     2.08590
     1.03677
     0.57176
     0.54340
     0.48669
     0.22016
    -0.14278
    -0.42633
    -0.65317
    -0.90269
    -0.84031
    -0.94238
    -0.97641
    -0.96507
    -0.69286
    -0.46603
    -0.31858
    -0.35828
    -0.23352
     0.00466
     0.17479
     0.18046
     0.26553
     0.36760
     0.45267
     0.56042
     0.51505
     0.62280
     0.55474
     0.56042
     0.57176
     0.67950
     0.75323
     0.61145
     0.60578
     0.60011
     0.60011
     0.62847
     0.51505
     0.56042
     0.58877
     0.57743
     0.67950
     0.55474
     0.58877
     0.61145
     0.54340
     0.60011
     0.62847
     0.56609
     0.57176
     0.53206
     0.65682
     0.64548
     0.53206
     0.50371
     0.37327
     0.65682
     0.72487
     0.56609
     0.51505
     0.53206
     0.48102
     0.61145
     0.71353
     0.68518
     0.54340
     0.68518
     0.57176
     0.61712
     0.66816
     0.58310
     0.60011
     0.70786
     0.64548
     0.80994
     0.62280
     0.62280
     0.48669
     0.60578
     0.61145
     0.63981
     0.54340
     0.53206
     0.62847
     0.54907
     0.46401
     0.56609
     0.48102
     0.49236
     0.37894
     0.52072
     0.51505
     0.31656
     0.29955
     0.20882
     0.22016
     0.25986
     0.28254
     0.22583
     0.25986
     0.14077
     0.01033
     0.08973
     0.16345
     0.15211
     0.10674
     0.01600
    -0.10309
    -0.04638
    -0.02936
    -0.05772
    -0.02936
    -0.14845
    -0.60780
    -0.86299
    -0.79494
    -0.23919
     1.50746
     1.33166
     1.99516
     2.44317
     1.01409
     1.19556
     1.49045
     2.04620
     2.11992
     2.13694
     1.54149
     0.49803
     0.72487
     1.28062
     1.22392
     0.71920
    -0.05205
    -0.69286
    -1.23160
    -1.49814
    -1.46978
    -1.50381
    -1.42442
    -1.39606
    -1.18056
    -0.96507
    -0.78360
    -0.34126
    -0.13711
    -0.12577
     0.01033
     0.02735
     0.15778
     0.21449
     0.23150
     0.33925
     0.26553
     0.42431
     0.40730
     0.46401
     0.44700
     0.45267
     0.34492
     0.35059
     0.55474
     0.50371
     0.48102
     0.41297
     0.60011
     0.44700
     0.40163
     0.53206
     0.56609
     0.47535
     0.43565
     0.48669
     0.46401
     0.51505
     0.32791
     0.37327
     0.43565
     0.41297
     0.44700
     0.32224
     0.46401
     0.29955
     0.35626
     0.36193
     0.37327
     0.36760
     0.32224
     0.39029
     0.23150
     0.35626
     0.14077
     0.26553
     0.45834
     0.39596
     0.35626
     0.36760
     0.36760
     0.34492
     0.37327
     0.42998
     0.43565
     0.49803
     0.56609
     0.48669
     0.49803
     0.59444
     0.59444
     0.43565
     0.61145
     0.62280
     0.60578
     0.63981
     0.65115
     0.63981
     0.57176
     0.58310
     0.57176
     0.57743
     0.69085
     0.62280
     0.51505
     0.59444
     0.55474
     0.42431
     0.45267
     0.48669
     0.34492
     0.52639
     0.46968
     0.42998
     0.29955
     0.35059
     0.46401
     0.48102
     0.39596
     0.41864
     0.37327
     0.37894
     0.31656
     0.23150
     0.27120
     0.31656
     0.12375
    -0.36395
    -0.31291
    -0.02936
     1.07647
     2.06889
     1.27495
     1.85906
     1.84205
     1.22392
     2.12560
     2.23334
     1.63222
     1.50179
     1.96681
     2.20499
     1.32599
     0.88933
     1.15586
     1.03677
     0.56609
    -0.07473
    -0.63615
    -0.81762
    -0.98208
    -1.09550
    -1.23727
    -1.15221
    -1.02178
    -0.80628
    -0.73823
    -0.51139
    -0.38663
    -0.15412
    -0.09174
     0.02168
     0.12942
     0.15211
     0.21449
     0.27120
     0.46401
     0.45834
     0.40163
     0.25418
     0.46968
     0.45267
     0.40730
     0.39029
     0.49803
     0.44700
     0.45267
     0.39029
     0.59444
     0.40163
     0.41864
     0.36193
     0.53206
     0.60578
     0.60011
     0.41864
     0.45834
     0.52072
     0.53206
     0.53773
     0.60011
     0.54340
     0.60011
     0.59444
     0.54907
     0.60578
     0.52639
     0.49236
     0.53773
     0.64548
     0.61712
     0.58877
     0.56042
     0.63414
     0.65682
     0.45834
     0.54340
     0.54907
     0.52072
     0.59444
     0.64548
     0.58310
     0.46401
     0.53206
     0.54340
     0.65682
     0.73054
     0.56042
     0.52639
     0.49803
     0.52072
     0.49236
     0.61145
     0.65115
     0.42998
     0.51505
     0.57176
     0.52072
     0.47535
     0.32224
     0.46401
     0.55474
     0.46968
     0.52639
     0.46968
     0.36760
     0.42431
     0.33925
     0.39596
     0.48102
     0.41297
     0.39029
     0.41297
     0.46401
     0.42431
     0.31089
     0.41297
     0.33925
     0.41297
     0.39596
     0.19180
     0.24851
     0.23150
     0.27687
     0.20882
     0.16912
    -0.05205
     0.12375
     0.87232
     2.26737
     1.79101
     2.17663
     2.78343
     1.55850
     1.80802
     1.84205
     2.05754
     1.82504
     1.93278
     2.51689
     1.77967
     0.96305
     0.88933
     0.79859
     0.46968
    -0.04070
    -0.47737
    -0.94806
    -1.19758
    -1.24294
    -1.05580
    -1.06715
    -0.99909
    -0.83464
    -0.78927
    -0.57944
    -0.41499
    -0.08040
    -0.06906
     0.01600
     0.15211
     0.22016
     0.25986
     0.32791
     0.30522
     0.31089
     0.44133
     0.45267
     0.48669
     0.46968
     0.46968
     0.41864
     0.38462
     0.45834
     0.50938
     0.41864
     0.32791
     0.38462
     0.52639
     0.42998
     0.41864
     0.35059
     0.32791
     0.47535
     0.50371
     0.44133
     0.41864
     0.38462
     0.36193
     0.41297
     0.55474
     0.53206
     0.33925
     0.39596
     0.46968
     0.56609
     0.42998
     0.40730
     0.40730
     0.56042
     0.54340
     0.57743
     0.48669
     0.50371
     0.49236
     0.42998
     0.58310
     0.75323
     0.44700
     0.48669
     0.57176
     0.51505
     0.54907
     0.37327
     0.58877
     0.57743
     0.60578
     0.54907
     0.47535
     0.46968
     0.39029
     0.31089
     0.45834
     0.57176
     0.45834
     0.40730
     0.49236
     0.47535
     0.49236
     0.43565
     0.39596
     0.47535
     0.50938
     0.57743
     0.46401
     0.38462
     0.47535
     0.40730
     0.49236
     0.55474
     0.44133
     0.43565
     0.48669
     0.50371
     0.35059
     0.41297
     0.23717
     0.10674
     0.20315
     0.16345
     0.18613
    -0.01802
    -0.14278
    -0.28456
    -0.02369
     0.29388
     1.75698
     2.31274
     1.09348
     1.95547
     3.08399
     2.78910
     2.35810
     1.47911
     1.28062
     1.46777
     2.40914
     2.84013
     2.13127
     1.36569
     0.98574
     0.57743
     0.02735
    -0.76659
    -0.99342
    -1.12953
    -1.18056
    -1.45277
    -1.38472
    -1.23727
    -1.15221
    -1.07849
    -0.78927
    -0.50005
    -0.25053
    -0.21083
    -0.23919
    -0.16547
     0.04436
     0.08973
     0.20882
     0.37327
     0.35059
     0.39596
     0.36193
     0.36193
     0.41297
     0.36760
     0.36193
     0.36193
     0.39029
     0.43565
     0.40163
     0.37327
     0.32791
     0.44133
     0.35626
     0.42431
     0.44133
     0.48102
     0.42998
     0.37894
     0.37327
     0.42998
     0.39596
     0.33358
     0.52639
     0.33925
     0.27687
     0.29955
     0.39029
     0.41297
     0.35626
     0.48102
     0.44700
     0.42431
     0.29388
     0.33925
     0.34492
     0.47535
     0.52072
     0.49803
     0.52072
     0.41297
     0.46968
     0.40730
     0.55474
     0.50938
     0.54907
     0.47535
     0.50938
     0.52639
     0.46401
     0.48102
     0.45834
     0.56042
     0.52072
     0.62280
     0.40730
     0.39596
     0.48669
     0.48669
     0.44700
     0.56609
     0.58310
     0.49236
     0.50371
     0.46401
     0.48102
     0.50371
     0.51505
     0.46968
     0.49236
     0.41297
     0.43565
     0.44700
     0.40163
     0.31089
     0.22583
     0.28254
     0.13509
     0.18046
     0.12942
    -0.01802
    -0.10876
    -0.32992
    -0.33559
    -0.30724
     0.86098
     2.09157
     1.54716
     1.84772
     1.92144
     2.42616
     2.97057
     1.80235
     0.84963
     1.44508
     2.40347
     2.93654
     2.30707
     1.39971
     1.01409
     0.58310
     0.33358
    -0.21650
    -0.57944
    -0.90269
    -1.16922
    -1.41307
    -1.50381
    -1.45277
    -1.22593
    -1.16922
    -0.99342
    -0.74390
    -0.64182
    -0.48871
    -0.40365
    -0.15979
    -0.11443
     0.04436
     0.10107
     0.28821
     0.30522
     0.35626
     0.36193
     0.32791
     0.42998
     0.39029
     0.44133
     0.44700
     0.51505
     0.56042
     0.54340
     0.53773
     0.65115
     0.62280
     0.57176
     0.44133
     0.33925
     0.40163
     0.49803
     0.32224
     0.46401
     0.41297
     0.40163
     0.36193
     0.35626
     0.31656
     0.28254
     0.23717
     0.28254
     0.30522
     0.39596
     0.35626
     0.36760
     0.32791
     0.39029
     0.23717
     0.36760
     0.41864
     0.33358
     0.40163
     0.36760
     0.27687
     0.27687
     0.31089
     0.19747
     0.33358
     0.21449
     0.22016
     0.21449
     0.17479
     0.28821
     0.14077
     0.20882
     0.27120
     0.20315
     0.24851
     0.23717
     0.33358
     0.30522
     0.29955
     0.36760
     0.35626
     0.44700
     0.33358
     0.46401
     0.44133
     0.48669
     0.39029
     0.28254
     0.54907
     0.42431
     0.38462
     0.39596
     0.29388
     0.37894
     0.30522
     0.08973
     0.08973
     0.06704
     0.00466
    -0.26187
    -0.35828
    -0.08040
    -0.03503
     1.07647
     2.60195
     1.79668
     0.80427
     1.36002
     1.17288
     2.36945
     2.48287
     1.42807
     0.81561
     1.33733
     2.04053
     2.05187
     1.27495
     0.60011
     0.07271
    -0.36395
    -0.41499
    -0.80628
    -1.33368
    -1.45844
    -1.46978
    -1.46978
    -1.51515
    -1.43576
    -1.41307
    -1.15221
    -0.94806
    -0.99909
    -0.88568
    -0.69853
    -0.57377
    -0.50572
    -0.24486
    -0.13711
     0.01033
    -0.07473
     0.01033
     0.12942
    -0.05205
    -0.05205
     0.03302
     0.23150
     0.27687
     0.33925
     0.25418
     0.15778
     0.25986
     0.19747
     0.24284
     0.31089
     0.22583
     0.26553
     0.35059
     0.44133
     0.36193
     0.28254
     0.30522
     0.33925
     0.37894
     0.32224
     0.31089
     0.24284
     0.31656
     0.37327
     0.24284
     0.43565
     0.32791
     0.27687
     0.31089
     0.38462
     0.36193
     0.33358
     0.27687
     0.36760
     0.39029
     0.36193
     0.47535
     0.34492
     0.39596
     0.48102
     0.29955
     0.43565
     0.49803
     0.26553
     0.29955
     0.43565
     0.36193
     0.37327
     0.25418
     0.28254
     0.28254
     0.50371
     0.46401
     0.33925
     0.33358
     0.26553
     0.27120
     0.42998
     0.47535
     0.27120
     0.27687
     0.41864
     0.36193
     0.33925
     0.28821
     0.16912
     0.22583
     0.33925
     0.29955
     0.20315
     0.18046
     0.02168
    -0.22218
    -0.29023
    -0.49438
    -0.65317
    -0.71555
    -1.03312
    -1.88943
    -2.69471
    -0.81195
     1.53015
     6.38447
     3.11801
    -0.34126
     1.89876
     1.07647
     0.36760
     2.23901
     2.91386
     3.78151
     3.61705
     3.50931
     3.07831
     2.22200
     1.36002
     0.88366
     0.39596
     0.05003
    -0.26187
    -0.54542
    -0.60213
    -0.91970
    -0.93104
    -0.76659
    -0.88000
    -0.67018
    -0.53975
    -0.57944
    -0.27888
    -0.20516
     0.02735
    -0.07473
     0.01033
    -0.04070
     0.15211
     0.24851
     0.23150
     0.29388
     0.22583
     0.32224
     0.18613
     0.29388
     0.41297
     0.26553
     0.20315
     0.37327
     0.42431
     0.38462
     0.32791
     0.29388
     0.31089
     0.42431
     0.53773
     0.45834
     0.36193
     0.52072
     0.36760
     0.40730
     0.59444
     0.55474
     0.46968
     0.54340
     0.46401
     0.48669
     0.45267
     0.37894
     0.58877
     0.46401
     0.60578
     0.48669
     0.48669
     0.37894
     0.41864
     0.37894
     0.46968
     0.53206
     0.36193
     0.42998
     0.48102
     0.42431
     0.37894
     0.40163
     0.32224
     0.37894
     0.48669
     0.37327
     0.38462
     0.44133
     0.30522
     0.24284
     0.49803
     0.45267
     0.33925
     0.34492
     0.41297
     0.45267
     0.39029
     0.39596
     0.29388
     0.46968
     0.50371
     0.52072
     0.41297
     0.36760
     0.41297
     0.37894
     0.42431
     0.47535
     0.40730
     0.41297
     0.44700
     0.37894
     0.41864
     0.33358
     0.24284
     0.32224
     0.37327
     0.37327
     0.26553
     0.16912
    -0.12577
    -0.43767
    -0.61347
    -0.43767
    -0.92537
    -2.01986
    -3.19942
     0.40730
     4.47904
     5.65292
     3.07831
    -1.91212
    -0.31858
     1.59820
     1.26928
     2.39213
     3.10667
     3.31082
     2.89117
     2.66434
     2.30707
     1.39971
     0.63981
     0.29388
    -0.02936
    -0.30157
    -0.66451
    -0.89702
    -1.22026
    -1.11251
    -1.22026
    -1.02745
    -0.87433
    -0.80061
    -0.77226
    -0.48304
    -0.34126
    -0.18815
    -0.10876
    -0.07473
     0.09540
     0.07271
     0.00466
     0.10107
     0.19180
     0.24851
     0.16345
     0.23717
     0.16345
     0.14644
     0.09540
     0.15778
     0.14077
     0.25418
     0.23717
     0.37894
     0.29388
     0.43565
     0.53206
     0.48102
     0.47535
     0.54340
     0.53206
     0.69085
     0.60011
     0.52072
     0.61145
     0.37327
     0.64548
     0.54907
     0.41297
     0.27120
     0.33358
     0.26553
     0.22016
     0.17479
    -0.00668
     0.15778
     0.05570
     0.02735
     0.08973
     0.08406
     0.07838
    -0.14845
     0.06704
     0.10107
     0.05003
     0.07838
    -0.00668
     0.11808
     0.18046
     0.13509
     0.07838
     0.12375
     0.10674
     0.16912
     0.13509
     0.19180
     0.19747
     0.11241
     0.15778
     0.31656
     0.33358
     0.24284
     0.34492
     0.32224
     0.23717
     0.23150
     0.25986
     0.22016
     0.32224
     0.27687
     0.33925
     0.29955
     0.31656
     0.28821
     0.18613
     0.23717
     0.16345
     0.24851
     0.18613
     0.33925
     0.15778
     0.11241
    -0.05772
     0.00466
    -0.35828
    -0.70421
    -0.93104
    -1.15221
    -2.01419
    -2.87618
    -0.77793
     3.79285
     5.57353
     6.12361
    -0.70988
    -1.18056
     1.45075
     1.85906
     2.30139
     3.53199
     3.79285
     3.74181
     3.09533
     2.80611
     2.04053
     0.94037
     0.07838
    -0.16547
    -0.43767
    -0.93671
    -1.30533
    -1.58887
    -1.68528
    -1.61723
    -1.63991
    -1.48680
    -1.28831
    -1.14087
    -1.02745
    -0.76091
    -0.65884
    -0.47737
    -0.36962
    -0.21650
    -0.09741
     0.00466
     0.03869
     0.03302
     0.10107
     0.24284
     0.30522
     0.29388
     0.28254
     0.37327
     0.44700
     0.39596
     0.37894
     0.42998
     0.35626
     0.27687
     0.46401
     0.52639
     0.35626
     0.44133
     0.49803
     0.41297
     0.42998
     0.30522
     0.36760
     0.40163
     0.43565
     0.26553
     0.29388
     0.40163
     0.31089
     0.24851
     0.32791
     0.35626
     0.30522
     0.29955
     0.37327
     0.32224
     0.29388
     0.12375
     0.27120
     0.29388
     0.41297
     0.33925
     0.21449
     0.24284
     0.25986
     0.13509
     0.22016
     0.25986
     0.20315
     0.16345
     0.28821
     0.16345
     0.11241
     0.07271
     0.12942
     0.15211
     0.18046
     0.07271
     0.10674
     0.12942
     0.05570
     0.04436
     0.19747
     0.22583
     0.12375
     0.09540
     0.17479
     0.22583
     0.10107
     0.29388
     0.22583
     0.32224
     0.31656
     0.36193
     0.32791
     0.19747
     0.13509
    -0.03503
    -0.33559
    -0.51139
    -0.38663
    -0.48304
    -0.91403
    -1.86675
    -1.98017
     1.33166
     3.50363
     2.74940
     0.12942
    -1.31100
     0.14077
     1.02543
     0.93470
     1.58118
     2.05187
     2.34109
     2.09157
     1.73430
     1.54716
     1.09348
     0.55474
     0.15778
    -0.15979
    -0.15979
    -0.20516
    -0.30157
    -0.61914
    -0.85732
    -0.72689
    -0.67585
    -0.69853
    -0.70988
    -0.48871
    -0.58512
    -0.45468
    -0.29590
    -0.16547
    -0.13144
    -0.10309
    -0.08607
     0.11808
     0.22016
     0.34492
     0.20315
     0.22016
     0.19180
     0.28821
     0.29388
     0.37327
     0.45267
     0.35059
     0.37327
     0.45834
     0.49236
     0.39029
     0.29955
     0.29955
     0.37327
     0.45267
     0.37327
     0.33358
     0.42431
     0.27687
     0.38462
     0.34492
     0.37327
     0.14644
     0.34492
     0.35626
     0.30522
     0.25986
     0.10674
     0.31089
     0.28821
     0.16345
     0.36193
     0.23150
     0.37894
     0.23717
     0.14644
     0.27687
     0.33358
     0.31089
     0.18613
     0.27120
     0.18046
     0.24284
     0.15778
     0.20315
     0.25418
     0.23150
     0.26553
     0.16912
     0.17479
     0.13509
     0.23717
     0.16912
     0.28254
     0.28254
     0.33358
     0.33358
     0.39029
     0.37894
     0.25986
     0.31089
     0.21449
     0.35059
     0.20882
     0.23717
     0.18613
     0.12375
     0.33358
     0.19180
     0.31089
     0.13509
     0.11808
     0.11241
     0.06704
     0.21449
    -0.06339
    -0.21083
    -0.35261
    -0.38096
    -0.35261
    -0.19949
    -0.70421
    -1.25429
    -1.46411
     0.86665
     3.18039
     3.03295
     0.29955
    -0.69853
     0.54340
     1.26361
     1.14452
     1.93845
     2.10858
     2.29572
     2.09157
     1.81936
     1.37703
     0.90634
     0.35059
     0.27687
     0.07271
     0.03302
    -0.27321
    -0.35828
    -0.57944
    -0.77226
    -0.72122
    -0.68719
    -0.75524
    -0.60780
    -0.55676
    -0.40365
    -0.23352
    -0.15979
    -0.05205
    -0.01802
     0.06704
     0.13509
     0.12942
     0.14644
     0.24284
     0.29955
     0.35626
     0.31089
     0.39029
     0.39596
     0.36760
     0.29388
     0.33925
     0.23717
     0.37327
     0.36760
     0.33925
     0.46968
     0.34492
     0.23150
     0.35059
     0.46968
     0.45834
     0.36193
     0.25418
     0.32791
     0.40163
     0.44133
     0.45267
     0.27687
     0.19747
     0.08406
     0.20315
     0.24851
     0.18046
     0.02168
    -0.10309
    -0.12577
    -0.05772
    -0.05772
    -0.16547
    -0.20516
    -0.13711
    -0.05205
     0.05570
     0.01600
    -0.01235
    -0.03503
    -0.05772
     0.08406
     0.13509
     0.16912
     0.14077
     0.08406
     0.06704
     0.37327
     0.25986
     0.27120
     0.16345
     0.12375
     0.18613
     0.27687
     0.24284
     0.11241
     0.28254
     0.04436
     0.17479
     0.24851
     0.26553
     0.16345
     0.18046
     0.20882
     0.10107
     0.18046
     0.13509
     0.23717
     0.13509
     0.18613
     0.03302
     0.17479
     0.15778
    -0.01235
    -0.04638
    -0.17114
    -0.50005
    -0.48871
    -0.38096
    -0.31291
    -0.90269
    -1.41307
    -0.27321
     2.26737
     2.83446
     1.29197
    -0.46035
    -0.18248
     0.80994
     0.96305
     1.45075
     1.98382
     2.14261
     1.85906
     1.67759
     1.37136
     1.00275
     0.47535
     0.11808
     0.10107
     0.06137
    -0.07473
    -0.31291
    -0.41499
    -0.80061
    -0.99342
    -0.81762
    -0.43767
    -0.50572
    -0.61347
    -0.53975
    -0.30724
    -0.22218
    -0.08607
     0.01033
    -0.00101
    -0.01235
     0.19180
     0.29955
     0.37894
     0.35626
     0.18046
     0.25418
     0.34492
     0.42998
     0.28821
     0.25986
     0.25418
     0.17479
     0.21449
     0.30522
     0.28254
     0.23150
     0.16345
     0.20315
     0.14077
     0.15778
     0.23150
     0.14644
     0.10107
     0.21449
     0.11808
     0.31089
     0.28254
     0.18613
     0.10107
     0.12375
     0.11808
     0.19747
     0.16345
     0.16912
     0.01033
     0.06704
     0.10674
     0.07271
     0.29388
     0.18613
     0.13509
     0.20315
     0.22583
     0.22016
     0.36760
     0.07838
     0.25418
     0.35059
     0.44700
     0.56042
     0.42431
     0.26553
     0.18613
     0.18046
     0.24284
     0.47535
     0.35059
     0.14077
     0.14644
     0.04436
     0.08406
     0.17479
    -0.02369
     0.10674
    -0.02936
    -0.00101
    -0.07473
    -0.01235
     0.01033
    -0.20516
    -0.25053
     0.01033
     0.18613
    -0.12577
    -0.03503
    -0.15412
    -0.11443
    -0.10309
    -0.17114
    -0.02936
    -0.13144
    -0.44334
    -0.44334
    -0.44334
    -0.17114
    -0.01802
    -0.39797
    -0.28456
     0.02168
     0.80427
     1.09348
     0.67950
    -0.01802
     0.07838
     0.79292
     0.96872
     1.03110
     1.20123
     1.11617
     1.27495
     1.01409
     0.78158
     0.45834
     0.25986
     0.11241
     0.07271
     0.10107
    -0.08040
    -0.17114
    -0.46035
    -0.60780
    -0.69286
    -0.56810
    -0.68152
    -0.46035
    -0.59646
    -0.47170
    -0.41499
    -0.30157
    -0.19382
    -0.07473
    -0.16547
    -0.12010
    -0.00101
     0.10107
     0.08406
     0.07271
     0.04436
     0.11241
     0.12375
     0.16912
     0.21449
     0.15211
     0.06137
     0.02735
     0.01600
     0.22583
     0.27120
     0.06137
     0.13509
     0.15211
     0.05003
     0.21449
     0.24851
     0.17479
     0.25986
     0.24851
     0.23150
     0.18046
     0.23150
     0.29388
     0.08973
     0.27687
     0.27120
     0.27120
     0.21449
     0.19180
     0.16912
     0.18046
     0.19747
     0.14644
     0.33358
     0.17479
     0.11241
     0.08973
     0.25418
     0.23150
     0.15211
     0.08973
     0.16345
     0.11241
     0.15778
     0.14644
     0.15778
    -0.04070
    -0.00668
     0.06137
     0.10107
     0.21449
     0.11241
     0.04436
    -0.00668
     0.03869
     0.11241
     0.06137
     0.24284
     0.18046
     0.28821
     0.32791
     0.41297
     0.25418
    -0.00101
    -0.02369
     0.11808
     0.18613
     0.14077
     0.07271
    -0.14278
    -0.19382
    -0.25053
    -0.32992
    -0.23919
    -0.31291
    -0.53408
    -0.58512
    -0.70421
    -0.67585
    -0.81762
    -1.03879
    -1.00477
    -0.67585
    -0.43767
    -0.63615
    -0.94238
    -0.09741
     0.53773
     0.58877
    -0.10309
    -0.26754
     0.11808
     0.56042
     0.54340
     0.71920
     0.87799
     0.99141
     0.70786
     0.66249
     0.40163
     0.05003
    -0.09174
    -0.42066
    -0.15412
    -0.44334
    -0.46035
    -0.53975
    -0.73823
    -0.73256
    -0.73256
    -0.82330
    -0.84031
    -0.73823
    -0.63615
    -0.39797
    -0.23919
    -0.12577
    -0.27888
     0.01033
     0.10674
     0.24284
     0.07838
     0.36760
     0.22583
     0.22016
     0.39029
     0.38462
     0.42998
     0.19747
     0.32224
     0.40163
     0.41297
     0.44133
     0.32224
     0.21449
     0.19747
     0.24284
     0.19747
     0.46968
     0.24284
     0.10674
     0.14077
     0.36760
     0.29955
     0.15778
     0.02168
     0.08406
     0.16912
     0.12942
     0.09540
     0.11241
    -0.08040
    -0.12577
    -0.05205
    -0.01235
     0.07271
    -0.15412
    -0.18815
    -0.28456
    -0.13711
    -0.23352
    -0.24486
    -0.36962
    -0.35261
    -0.31858
    -0.30157
    -0.23919
    -0.24486
    -0.33559
    -0.39797
    -0.46603
    -0.23919
    -0.25620
    -0.31858
    -0.31858
    -0.17114
    -0.25053
    -0.06906
    -0.06339
    -0.03503
     0.06704
    -0.06339
    -0.05205
    -0.04070
     0.06704
     0.09540
    -0.06906
     0.09540
     0.16345
     0.19747
     0.27120
     0.20882
     0.18613
     0.19747
     0.14077
     0.19747
     0.27120
     0.35059
     0.27120
     0.16345
     0.12375
     0.01600
     0.20882
     0.15211
    -0.10309
    -0.67585
     0.37894
     2.61897
     3.04996
     1.41673
     0.00466
     0.57176
     1.50179
     1.45075
     1.65491
     1.97815
     2.26737
     1.94413
     1.64924
     1.38270
     1.22392
     0.74756
     0.40163
     0.29955
     0.27120
     0.20882
    -0.10309
    -0.14845
    -0.29023
    -0.21083
    -0.24486
    -0.17114
    -0.19382
    -0.15412
    -0.12010
     0.11808
     0.46968
     0.47535
     0.37327
     0.46401
     0.57176
     0.52072
     0.63414
     0.61712
     0.50371
     0.61145
     0.74189
     0.77024
     0.75323
     0.55474
     0.57176
     0.53206
     0.62847
     0.57176
     0.61145
     0.63981
     0.45834
     0.57176
     0.54340
     0.52072
     0.55474
     0.42431
     0.42998
     0.49236
     0.44133
     0.40730
     0.39596
     0.29955
     0.32224
     0.32224
     0.37894
     0.34492
     0.35626
     0.25986
     0.21449
     0.19747
     0.10107
     0.17479
     0.24851
     0.19747
     0.12942
     0.08973
     0.21449
     0.23717
     0.22583
     0.29955
     0.11808
     0.11808
     0.14644
     0.24284
     0.36193
     0.20315
     0.22016
     0.15778
     0.36193
     0.42998
     0.25986
     0.24851
     0.20882
     0.12942
     0.10674
     0.32791
     0.28254
     0.09540
     0.11241
     0.20315
     0.21449
     0.18613
     0.05570
    -0.01235
     0.02168
     0.13509
    -0.04070
    -0.00101
    -0.23919
    -0.47170
    -0.88000
    -0.46035
    -0.96507
    -2.09359
    -1.90077
     1.58118
     3.29381
     4.36562
     2.82312
    -1.37905
    -1.43009
     0.83829
     2.53390
     2.41481
     2.83446
     2.85148
     2.35243
     1.96681
     1.84772
     1.41673
     0.91768
     0.67950
     0.12375
    -0.48304
    -0.63048
    -0.60780
    -0.67585
    -0.88000
    -0.89135
    -0.95373
    -0.75524
    -0.83464
    -0.80061
    -0.90836
    -0.64750
    -0.77793
    -0.71555
    -0.55109
    -0.42066
    -0.45468
    -0.47170
    -0.35261
    -0.30724
    -0.13711
    -0.14845
    -0.08607
    -0.15979
    -0.14278
     0.02168
     0.02168
     0.19180
     0.20315
     0.09540
     0.22583
     0.08406
     0.32224
     0.28254
     0.32224
     0.13509
     0.30522
     0.40730
     0.40163
     0.37327
     0.09540
     0.13509
     0.10107
     0.33358
     0.28821
     0.21449
     0.09540
     0.12942
     0.09540
     0.23150
     0.18613
     0.20315
    -0.02936
     0.17479
     0.20315
     0.09540
     0.12375
     0.03302
    -0.07473
    -0.02936
     0.27120
     0.15778
     0.13509
     0.09540
     0.05003
    -0.01802
     0.03869
     0.06137
     0.12375
     0.05003
     0.06704
     0.14644
     0.12375
     0.18046
     0.18046
     0.00466
     0.09540
     0.14077
     0.19747
     0.14077
     0.07838
     0.07271
    -0.04638
     0.02168
     0.16912
     0.12942
     0.06137
    -0.05205
     0.02168
     0.06704
    -0.07473
    -0.09741
    -0.02369
    -0.05205
    -0.15412
    -0.12577
    -0.25053
    -0.53975
    -0.77793
    -0.92537
    -0.97074
    -1.65125
    -2.71739
    -1.82705
     2.49988
     4.47904
     5.90244
    -0.68719
    -1.40740
     0.83262
     1.20123
     1.47344
     2.80611
     3.07831
     2.82879
     2.57360
     2.06889
     1.73430
     1.09348
     0.40730
    -0.26187
    -0.76659
    -0.89135
    -1.19191
    -1.43576
    -1.40740
    -1.37338
    -1.35069
    -1.35636
    -1.28831
    -1.12953
    -1.05013
    -0.99342
    -0.89702
    -0.73256
    -0.66451
    -0.51139
    -0.47737
    -0.37529
    -0.19949
    -0.35261
    -0.14845
     0.02735
     0.15211
    -0.02936
    -0.00101
    -0.13711
    -0.07473
    -0.01802
     0.03869
     0.02168
    -0.10876
    -0.08040
    -0.04638
    -0.04638
     0.02168
    -0.31858
    -0.17114
    -0.27321
    -0.30724
    -0.30157
    -0.15979
    -0.29590
    -0.42633
    -0.38663
    -0.26187
    -0.09174
    -0.09174
    -0.26187
    -0.32992
    -0.38096
    -0.35261
    -0.27888
    -0.24486
    -0.17681
    -0.32425
    -0.24486
    -0.12010
    -0.04638
    -0.15979
    -0.19382
    -0.17114
    -0.12577
    -0.10876
    -0.05772
    -0.14278
    -0.08040
    -0.06339
    -0.12010
    -0.13711
     0.07271
    -0.10876
    -0.21083
    -0.04638
    -0.09741
    -0.15979
    -0.21650
    -0.17114
    -0.18248
    -0.18815
    -0.24486
    -0.19382
    -0.16547
    -0.27321
    -0.33559
    -0.42066
    -0.46035
    -0.67018
    -0.63048
    -0.49438
    -0.68719
    -1.25996
    -1.89510
    -2.30908
    -0.38663
     1.05379
     1.38270
     0.92903
    -0.20516
    -0.94238
     0.10674
     0.35059
     0.33925
     0.98006
     1.27495
     1.52448
     1.26928
     1.06513
     0.62280
     0.23717
     0.11241
     0.50371
     0.23150
    -0.69286
    -0.74390
    -0.74957
    -0.67018
    -0.62481
    -0.75524
    -0.83464
    -0.93104
    -0.83464
    -0.64750
    -0.59079
    -0.68152
    -0.68152
    -0.64750
    -0.39797
    -0.18815
    -0.26754
    -0.29023
    -0.26187
    -0.13144
    -0.03503
    -0.09741
     0.08406
     0.11808
     0.12375
     0.22016
     0.42431
     0.33358
     0.32791
     0.20315
     0.25986
     0.39029
     0.36193
     0.33358
     0.30522
     0.25986
     0.25418
     0.14077
     0.36193
     0.24851
     0.08406
     0.08973
     0.15211
     0.16912
     0.09540
     0.08406
    -0.03503
     0.06137
     0.05570
     0.14077
     0.10107
     0.02168
     0.01600
    -0.05772
     0.13509
     0.03302
    -0.09741
    -0.06906
    -0.06339
    -0.01802
    -0.08607
    -0.09741
    -0.11443
    -0.06906
    -0.02369
    -0.17114
    -0.01235
    -0.18815
    -0.04070
    -0.01235
    -0.04070
     0.02735
    -0.01235
    -0.00668
     0.12942
     0.14644
     0.06704
    -0.01802
     0.02735
     0.05003
     0.23150
     0.24851
     0.03869
     0.07271
     0.08406
     0.13509
     0.12375
     0.15211
     0.07838
     0.03302
     0.04436
     0.07838
     0.03869
     0.12942
    -0.10876
    -0.01802
     0.05570
     0.09540
    -0.12010
    -0.25053
    -0.24486
    -0.04638
    -0.38096
    -0.70988
    -1.34502
    -1.11251
    -0.22785
     2.76641
     2.51689
     0.62280
     1.46210
     0.15778
     0.06704
     1.14452
     2.00651
     2.04053
     1.83071
     1.92144
     1.58118
     1.12751
     0.90634
     0.64548
     0.46401
     0.01033
    -0.30724
    -0.52841
    -0.73823
    -1.02745
    -1.09550
    -0.98208
    -0.96507
    -0.90836
    -0.87433
    -0.75524
    -0.76659
    -0.56243
    -0.41499
    -0.39797
    -0.36395
    -0.20516
    -0.15979
    -0.14278
    -0.00668
    -0.06906
     0.02735
     0.07838
     0.13509
     0.08406
     0.03869
     0.10107
     0.20315
     0.16912
     0.25986
     0.07271
     0.05003
     0.29388
     0.20315
     0.32224
     0.18613
     0.09540
     0.13509
     0.25986
     0.24284
     0.25418
     0.20882
     0.23717
     0.27120
     0.16912
     0.23717
     0.24851
     0.14077
     0.07271
     0.08973
     0.07838
     0.06704
    -0.14845
    -0.05772
     0.04436
     0.12375
     0.23150
     0.09540
    -0.00668
    -0.08040
     0.01033
     0.07271
     0.30522
     0.16912
     0.22016
     0.35059
     0.48102
     0.37894
     0.27687
     0.22583
     0.09540
     0.16912
     0.20882
     0.17479
     0.16345
     0.03869
    -0.06906
    -0.09741
     0.11241
     0.12375
    -0.05205
    -0.10876
    -0.21083
    -0.04070
    -0.10876
    -0.00668
    -0.02936
     0.03869
     0.06137
     0.08973
     0.08406
     0.11241
     0.01033
    -0.03503
     0.07838
     0.10107
    -0.08040
    -0.10309
     0.02168
    -0.08040
    -0.18815
    -0.33559
    -0.34694
    -0.30157
    -0.48871
    -0.91970
    -1.69095
    -2.01419
    -0.78927
     1.37703
     3.01026
     0.69085
    -0.59079
     0.64548
     0.06137
     0.19180
     1.16721
     1.84772
     1.49045
     0.87232
     0.79859
     0.69652
     0.69085
     0.50371
     0.21449
    -0.22218
    -0.52274
    -0.61914
    -0.97074
    -1.21459
    -1.22026
    -1.14087
    -0.97074
    -0.88000
    -0.84031
    -0.71555
    -0.52274
    -0.28456
    -0.12010
    -0.10876
    -0.12577
    -0.15412
    -0.14278
     0.03869
     0.10674
    -0.05772
    -0.00668
    -0.02369
     0.10107
     0.03302
     0.05003
    -0.02936
    -0.10309
     0.01600
    -0.02369
     0.03869
    -0.12577
    -0.08040
    -0.17114
    -0.12577
     0.07271
    -0.04638
     0.06137
    -0.14278
    -0.15412
    -0.05772
    -0.06906
    -0.03503
    -0.10876
    -0.13144
    -0.09174
    -0.06339
    -0.00101
     0.02735
    -0.22785
    -0.09741
    -0.12577
    -0.22785
    -0.00668
    -0.17681
    -0.15412
    -0.19949
    -0.25620
    -0.15412
    -0.09174
    -0.11443
    -0.13144
    -0.15412
    -0.27321
    -0.19382
    -0.24486
    -0.25620
    -0.11443
    -0.29023
    -0.22785
    -0.22218
    -0.06339
    -0.29023
    -0.31291
    -0.45468
    -0.26187
    -0.25620
    -0.20516
    -0.34694
    -0.44334
    -0.43767
    -0.48871
    -0.40365
    -0.18815
    -0.76091
    -1.57186
    -1.18056
     0.81561
     2.10858
     1.96681
     0.10107
    -0.35828
     0.50371
     0.52072
     0.74189
     1.22959
     1.28630
     1.24660
     1.07647
     0.98574
     0.69085
     0.25418
     0.10674
     0.00466
    -0.65317
    -0.90836
    -0.88000
    -1.05580
    -1.32234
    -1.41874
    -1.51515
    -1.53783
    -1.55485
    -1.47545
    -1.71363
    -1.74766
    -1.63424
    -1.60021
    -1.58887
    -1.54918
    -1.68528
    -1.67394
    -1.84406
    -1.78168
    -1.87242
    -1.81571
    -2.01986
    -2.01986
    -2.09359
    -2.12194
    -2.27506
    -2.37146
    -2.42250
    -2.52458
    -2.56427
    -2.58696
    -2.67202
    -2.76843
    -3.04063
    -2.87051
    -3.03496
    -2.98960
    -3.09734
    -3.38656
    -3.43760
    -3.48297
    -3.54535
    -3.73249
    -3.76652
    -3.84024
    -3.98768
    -4.05006
    -3.98201
    -4.04439
    -4.19751
    -4.37898
    -4.43002
    -4.40733
    -4.50941
    -4.46971
    -4.48105
    -4.54911
    -4.61716
    -4.61716
    -4.53209
    -4.52642
    -4.71356
    -4.67954
    -4.62283
    -4.63984
    -4.69655
    -4.75326
    -4.69088
    -4.64551
    -4.60581
    -4.57179
    -4.60014
    -4.57746
    -4.55478
    -4.54343
    -4.72490
    -4.36196
    -4.41300
    -4.43569
    -4.32227
    -4.39599
    -4.29958
    -4.35062
    -4.16915
    -4.15214
    -4.17482
    -4.18049
    -4.42434
    -4.62283
    -4.29391
    -3.30150
    -2.67202
    -1.44710
    -2.08224
    -3.34687
    -2.87618
    -2.27506
    -2.02554
    -2.09926
    -1.83839
    -1.43009
    -1.58320
    -1.77034
    -1.79870
    -1.98017
    -2.24103
    -2.13895
    -2.53025
    -2.94990
    -3.06332
    -3.13704
    -3.04063
    -3.05198
    -3.09734
    -3.19375
    -3.17107
    -2.97825
    -2.72306
    -2.62098
    -2.44518
    -2.50757
    -2.38848
    -2.27506
    -2.25804
    -2.01419
    -1.96883
    -2.01419
    -1.92913
    -1.75900
    -1.60021
    -1.65692
    -1.78168
    -1.83272
    -1.84974
    -1.70796
    -1.71363
    -1.71363
    -1.71363
    -1.65125
    -1.72498
    -1.64558
    -1.52082
    -1.64558
    -1.73065
    -1.74766
    -1.60589
    -1.56052
    -1.54918
    -1.56052
    -1.57753
    -1.41307
    -1.44710
    -1.43009
    -1.41307
    -1.35069
    -1.50948
    -1.56052
    -1.48112
    -1.41874
    -1.56052
    -1.50948
    -1.58887
    -1.59454
    -1.67394
    -1.72498
    -1.66827
    -1.80437
    -1.92346
    -2.10493
    -2.09926
    -2.17865
    -2.20701
    -2.33744
    -2.28073
    -2.34311
    -2.38280
    -2.31475
    -2.25804
    -2.38848
    -2.48488
    -2.60397
    -2.51891
    -2.50189
    -2.36012
    -2.37146
    -2.46220
    -2.42817
    -2.49622
    -2.36579
    -2.38848
    -2.41116
    -2.54159
    -2.52458
    -2.49622
    -2.46787
    -2.46787
    -2.51324
    -2.60964
    -2.48488
    -2.48488
    -2.59830
    -2.54159
    -2.87618
    -2.77410
    -2.74574
    -2.79678
    -2.91587
    -3.53968
    -3.88560
    -2.88752
    -1.14087
     0.91768
    -1.08416
    -1.66827
    -0.97074
    -2.17865
    -1.16355
    -0.21083
    -0.19382
    -1.25429
    -1.43009
    -1.08983
    -0.76091
    -0.80061
    -1.24862
    -1.83839
    -2.51324
    -2.83648
    -3.08033
    -3.21076
    -3.28448
    -3.19942
    -3.02929
    -2.93856
    -2.84215
    -2.80245
    -2.55860
    -2.53025
    -2.32610
    -2.11627
    -2.25804
    -2.09359
    -2.00285
    -1.99718
    -1.94614
    -1.96315
    -1.88943
    -1.85541
    -1.70796
    -1.90077
    -1.91212
    -1.90077
    -1.79870
    -1.84974
    -1.79303
    -1.71930
    -1.73632
    -1.66259
    -1.61156
    -1.52082
    -1.63991
    -1.70229
    -1.63424
    -1.61156
    -1.44710
    -1.43009
    -1.44710
    -1.44143
    -1.40740
    -1.39039
    -1.28831
    -1.23160
    -1.37338
    -1.35069
    -1.31667
    -1.45277
    -1.20325
    -1.27697
    -1.39039
    -1.33935
    -1.39606
    -1.31667
    -1.22026
    -1.35636
    -1.43009
    -1.46411
    -1.44710
    -1.26563
    -1.31667
    -1.32801
    -1.40740
    -1.31667
    -1.19191
    -1.13520
    -1.03879
    -1.11251
    -1.20325
    -1.08416
    -1.05580
    -1.01044
    -0.99342
    -1.03312
    -1.02745
    -0.85732
    -0.78360
    -0.80061
    -0.94806
    -1.02745
    -0.83464
    -0.93671
    -0.98208
    -0.91403
    -0.94238
    -0.96507
    -0.95940
    -0.94806
    -1.03312
    -1.14654
    -1.17489
    -0.84031
    -0.81762
    -0.40365
     0.15778
     0.53206
    -0.22785
    -0.29023
    -0.04070
    -0.06339
     0.41864
     0.69652
     0.62280
     0.25418
     0.35059
     0.28821
    -0.14278
    -1.05013
    -0.19949
    -0.34126
    -0.78927
    -1.15788
    -1.37338
    -1.37338
    -1.38472
    -1.60021
    -1.60021
    -1.43576
    -1.36771
    -1.24294
    -1.22593
    -1.06715
    -0.93104
    -0.80628
    -0.50005
    -0.42066
    -0.36395
    -0.36962
    -0.24486
    -0.07473
    -0.06906
    -0.09174
    -0.08040
    -0.05772
     0.09540
     0.21449
     0.06704
     0.02168
    -0.17681
    -0.15412
     0.02168
     0.10674
     0.10674
     0.03869
     0.03869
     0.06704
     0.11241
     0.14644
     0.08973
     0.03869
     0.16345
     0.08406
     0.13509
     0.19747
     0.20882
     0.15778
     0.19180
     0.37327
     0.25418
     0.35059
     0.25986
     0.18613
     0.18613
     0.24284
     0.31089
     0.30522
     0.38462
     0.27687
     0.24851
     0.35059
     0.45834
     0.32224
     0.28254
     0.39029
     0.36760
     0.41864
     0.39596
     0.33358
     0.32791
     0.28821
     0.41297
     0.38462
     0.42431
     0.45267
     0.37327
     0.23717
     0.31656
     0.29955
     0.28821
     0.33925
     0.33925
     0.40163
     0.31089
     0.39029
     0.49236
     0.41297
     0.49236
     0.44133
     0.53773
     0.62847
     0.78158
     0.75323
     0.84963
     0.65682
     0.55474
     0.58310
     0.71353
     0.63981
     0.65115
     0.58310
     0.50938
     0.44133
     0.35059
     0.27687
     0.28254
     0.23150
     0.11808
     0.12942
    -0.15412
    -0.05205
    -0.18815
    -0.23352
    -0.12577
    -0.23352
    -0.09174
     0.08973
     0.56042
     1.57551
     2.06889
     2.42616
     2.32408
     0.41297
    -0.52841
     0.22583
     1.19556
     1.21257
     1.61521
     1.89876
     1.59253
     0.94037
     0.34492
    -0.00668
    -0.19949
    -0.32992
    -0.39230
    -0.51139
    -0.19382
    -0.09174
     0.02735
     0.11808
     0.25986
     0.28821
     0.50371
     0.45834
     0.62847
     0.63981
     0.60578
     0.65115
     0.79292
     0.78158
     0.66816
     0.79859
     0.75323
     0.83262
     0.94037
     0.92336
     0.80994
     0.84963
     0.95738
     0.85530
     0.76457
     0.90634
     0.78158
     0.79859
     0.85530
     0.90067
     0.88366
     0.75890
     0.61712
     0.63414
     0.80427
     0.71353
     0.72487
     0.54340
     0.54340
     0.49803
     0.45267
     0.68518
     0.59444
     0.50938
     0.50371
     0.43565
     0.52072
     0.54340
     0.43565
     0.64548
     0.62847
     0.60578
     0.62280
     0.63981
     0.61145
     0.61712
     0.62847
     0.65115
     0.79859
     0.66249
     0.68518
     0.75323
     0.77024
     0.66249
     0.80427
     0.78725
     0.87799
     0.88366
     0.75890
     0.74756
     0.89500
     0.90634
     0.75890
     0.75323
     0.84963
     0.98006
     1.04245
     1.01409
     0.95171
     0.86098
     0.79859
     0.83829
     0.83262
     0.96305
     0.96872
     0.74189
     0.86665
     0.90067
     0.73054
     0.73621
     0.71920
     0.67383
     0.62280
     0.75323
     0.54907
     0.63414
     0.49803
     0.46968
     0.59444
     0.69652
     0.62847
     0.74756
     0.50938
     0.42998
     0.54907
     0.59444
     0.67383
     0.70219
     0.40730
     0.49803
     0.35059
     0.39596
     0.28821
     0.22583
     0.22583
     0.19180
     0.35626
     0.54340
     0.79859
     1.22392
     1.60954
     1.62088
     2.58494
     3.03862
     2.08023
     1.08214
     0.89500
     1.15019
     0.94037
     0.61145
     0.40730
     1.12184
     1.46210
     0.79292
    -0.07473
    -0.74390
    -1.16355
    -1.44143
    -1.27130
    -1.02178
    -0.75524
    -0.61347
    -0.32992
     0.11808
     0.33925
     0.45834
     0.70219
     0.84396
     0.95738
     0.84963
     0.83262
     0.80994
     0.92903
     0.88366
     0.88366
     1.01976
     0.96872
     0.67383
     0.89500
     0.82128
     0.79859
     0.73621
     0.62847
     0.75890
     0.75890
     0.76457
     0.65115
     0.64548
     0.58877
     0.88933
     0.69085
     0.84963
     0.78725
     0.62847
     0.71353
     0.79859
     0.86098
     0.77591
     0.73621
     0.83262
     0.89500
     0.92336
     0.94037
     0.85530
     0.86098
     0.94604
     0.82128
     0.93470
     0.93470
     0.82695
     0.86665
     0.88366
     0.98574
     1.01409
     0.95171
     0.79292
     0.85530
     0.87799
     0.92903
     0.77591
     0.80994
     0.80427
     0.82128
     0.77591
     0.97439
     0.84963
     0.73621
     0.80994
     0.81561
     0.82695
     0.74189
     0.68518
     0.75890
     0.79859
     0.80427
     0.77591
     0.73054
     0.84963
     0.78725
     0.80994
     0.77591
     0.77024
     0.74189
     0.66816
     0.77591
     0.83829
     0.77024
     0.69085
     0.83829
     0.79292
     0.82695
     0.77024
     0.74756
     0.70219
     0.75890
     0.60578
     0.79292
     0.77591
     0.75323
     0.69652
     0.79859
     0.84396
     0.82695
     0.70219
     0.82128
     0.89500
     0.79859
     0.83262
     0.64548
     0.55474
     0.61712
     0.56042
     0.74189
     0.59444
     0.70219
     1.01409
     1.11050
     2.01218
     2.70970
     3.32784
     3.11234
     1.99516
     1.83638
     1.53015
     1.29197
     0.81561
     0.65682
     0.86665
     1.21257
     1.20123
     0.91201
     0.15778
    -0.69853
    -1.22593
    -1.51515
    -1.58320
    -1.51515
    -1.18056
    -0.86299
    -0.47170
    -0.17114
     0.20315
     0.37894
     0.53773
     0.65682
     0.95171
     0.96305
     0.90067
     0.98574
     0.90067
     0.99708
     0.99141
     0.91768
     0.94604
     0.95171
     1.01976
     0.90634
     0.96305
     0.94604
     0.85530
     0.81561
     0.92903
     0.90634
     0.78725
     0.78725
     0.82128
     0.89500
     0.89500
     0.76457
     0.81561
     0.82695
     0.92336
     0.90634
     0.78158
     0.94037
     0.74756
     0.67383
     0.81561
     0.96872
     0.84396
     0.74189
     0.81561
     0.84963
     0.79859
     0.74189
     0.73054
     0.71353
     0.78158
     0.78158
     0.76457
     0.79859
     0.64548
     0.71920
     0.65115
     0.74189
     0.73054
     0.64548
     0.63414
     0.60011
     0.58877
     0.62280
     0.53773
     0.54907
     0.51505
     0.67950
     0.67950
     0.57176
     0.49803
     0.48669
     0.45267
     0.58877
     0.63981
     0.47535
     0.49803
     0.65682
     0.55474
     0.58310
     0.61145
     0.53773
     0.56042
     0.54340
     0.56042
     0.54340
     0.64548
     0.52639
     0.48102
     0.48102
     0.65115
     0.46401
     0.56042
     0.58877
     0.64548
     0.44133
     0.40163
     0.41864
     0.52639
     0.49803
     0.50938
     0.49803
     0.46968
     0.44700
     0.25986
     0.27687
     0.45267
     0.32224
     0.32791
     0.16345
     0.24284
     0.32224
     0.95738
     1.59253
     1.36002
     1.93845
     2.35810
     1.85339
     2.46018
     2.93654
     2.43183
     1.63789
     1.05379
     0.62280
     0.37894
     1.13318
     1.32032
     1.01976
     0.32224
    -0.21650
    -0.89135
    -1.23727
    -1.38472
    -1.37905
    -1.46411
    -1.14087
    -0.95940
    -0.60213
    -0.31858
    -0.04638
     0.10674
     0.28254
     0.49236
     0.56609
     0.73621
     0.75890
     0.70786
     0.68518
     0.67950
     0.71920
     0.84396
     0.80994
     0.82128
     0.74189
     0.68518
     0.85530
     0.76457
     0.78158
     0.82695
     0.66816
     0.75890
     0.82128
     0.85530
     0.76457
     0.83262
     0.71920
     0.77591
     0.79292
     0.70786
     0.66816
     0.67950
     0.74189
     0.64548
     0.66816
     0.71353
     0.77024
     0.61145
     0.58310
     0.67383
     0.78725
     0.58310
     0.62847
     0.68518
     0.73054
     0.65115
     0.71353
     0.65682
     0.67950
     0.65682
     0.67950
     0.66249
     0.71920
     0.67383
     0.61712
     0.65115
     0.64548
     0.84963
     0.69085
     0.74189
     0.69085
     0.67950
     0.75323
     0.61712
     0.69085
     0.77024
     0.66816
     0.70786
     0.73621
     0.64548
     0.58877
     0.57743
     0.46401
     0.54907
     0.46401
     0.53773
     0.38462
     0.42431
     0.45267
     0.36193
     0.35626
     0.48102
     0.39596
     0.39029
     0.34492
     0.35626
     0.32791
     0.38462
     0.37327
     0.23150
     0.21449
     0.24851
     0.41297
     0.99141
     1.61521
     1.43941
     1.70595
     1.73997
     1.16154
     1.73997
     2.35243
     2.13694
     1.95547
     2.26737
     1.67192
     0.91768
     1.02543
     1.10483
     0.80427
     0.61145
     0.35626
     0.05570
    -0.35261
    -0.64750
    -0.82330
    -1.02745
    -0.68152
    -0.58512
    -0.57944
    -0.56243
    -0.22218
    -0.04070
     0.01600
     0.19180
     0.34492
     0.32224
     0.56042
     0.52639
     0.54340
     0.71353
     0.60011
     0.46401
     0.45267
     0.40730
     0.37327
     0.36760
     0.32791
     0.35059
     0.34492
     0.41864
     0.36760
     0.27687
     0.19180
     0.12942
     0.16345
     0.27687
     0.42431
     0.33358
     0.29388
     0.48102
     0.43565
     0.45834
     0.44700
     0.60578
     0.60578
     0.63981
     0.48669
     0.54340
     0.55474
     0.62280
     0.65115
     0.61712
     0.73054
     0.75323
     0.65115
     0.78158
     0.66249
     0.71353
     0.65115
     0.67950
     0.70219
     0.82128
     0.84963
     0.77591
     0.81561
     0.81561
     0.71920
     0.73621
     0.77591
     0.74189
     0.72487
     0.71353
     0.73054
     0.67950
     0.74189
     0.67950
     0.61712
     0.79292
     0.69652
     0.75323
     0.67950
     0.51505
     0.71353
     0.65115
     0.72487
     0.56609
     0.60578
     0.57743
     0.68518
     0.70786
     0.58310
     0.53206
     0.52072
     0.60011
     0.64548
     0.61712
     0.61145
     0.50371
     0.62280
     0.54340
     0.60011
     0.64548
     0.55474
     0.49236
     0.56042
     0.59444
     0.57743
     0.32224
     0.34492
     0.39029
     0.67383
     1.08214
     1.28062
     1.73997
     2.36945
     1.87040
     3.08399
     3.27680
     2.15395
     0.45267
     0.95738
     1.44508
     1.49045
     1.07080
     1.05946
     0.87232
     0.43565
    -0.40365
    -1.03879
    -1.53216
    -1.63991
    -1.73065
    -1.82138
    -1.75333
    -1.67394
    -1.40173
    -1.37338
    -1.03312
    -0.85165
    -0.63615
    -0.58512
    -0.35828
    -0.36395
    -0.15979
    -0.13144
    -0.12577
    -0.06339
    -0.11443
    -0.19949
    -0.06906
    -0.13711
    -0.22218
    -0.11443
    -0.05772
    -0.10309
    -0.10876
    -0.10309
    -0.10309
     0.06137
     0.11241
     0.07838
     0.05003
    -0.01235
     0.04436
     0.16345
     0.23150
     0.32791
     0.21449
     0.28821
     0.49803
     0.43565
     0.55474
     0.52072
     0.57176
     0.50938
     0.63414
     0.49803
     0.62280
     0.52072
     0.57743
     0.59444
     0.56609
     0.56042
     0.55474
     0.46401
     0.33358
     0.48102
     0.49803
     0.30522
     0.31656
     0.30522
     0.39029
     0.39029
     0.40163
     0.44133
     0.39029
     0.33358
     0.27687
     0.29388
     0.66816
     0.40163
     0.37327
     0.42998
     0.56609
     0.54340
     0.46401
     0.41864
     0.44700
     0.49236
     0.49803
     0.38462
     0.39596
     0.35059
     0.33358
     0.37327
     0.49803
     0.35059
     0.42998
     0.27120
     0.37894
     0.35059
     0.10107
     0.18613
     0.09540
     0.15778
     0.01600
    -0.12010
    -0.12010
    -0.30724
    -0.71555
    -1.28264
    -1.07282
    -0.34694
     2.61897
     3.49796
     0.80994
     1.01976
     0.77591
     0.46401
     1.64357
     2.23901
     1.83638
     1.76266
     1.89876
     2.05187
     1.43374
     0.64548
     0.71353
     0.33925
    -0.19382
    -0.46603
    -0.87433
    -0.99909
    -1.25429
    -1.35069
    -1.23160
    -1.23727
    -1.02745
    -0.90836
    -0.88000
    -0.61347
    -0.46035
    -0.33559
    -0.12577
    -0.22785
    -0.09741
     0.02735
    -0.02369
     0.11808
     0.10674
     0.10107
    -0.02936
     0.12375
     0.08973
     0.24284
     0.16912
     0.19180
     0.27120
     0.07271
     0.24284
     0.18046
     0.11808
     0.20315
     0.24284
     0.28821
     0.22583
     0.33358
     0.23717
     0.31089
     0.27120
     0.29955
     0.24851
     0.16345
     0.21449
     0.18046
     0.18046
     0.32224
     0.33925
     0.23717
     0.25418
     0.26553
     0.18046
     0.26553
     0.10674
     0.23717
     0.23717
     0.29388
     0.31656
     0.25418
     0.21449
     0.23717
     0.14077
     0.19180
     0.19747
     0.31089
     0.23150
     0.41864
     0.19747
     0.31089
     0.28821
     0.34492
     0.36193
     0.51505
     0.54907
     0.42998
     0.42431
     0.25986
     0.31089
     0.42431
     0.44133
     0.37894
     0.33358
     0.24851
     0.23150
     0.34492
     0.11808
     0.02168
     0.08973
     0.16912
     0.10107
     0.05003
     0.18613
     0.37894
     0.01033
     0.06137
     0.12942
     0.08406
    -0.01235
    -0.23919
    -0.39230
    -0.43200
    -0.68152
    -0.58512
    -0.16547
     0.10674
     0.57176
     2.56226
     2.04053
     0.31089
     1.46777
     3.57169
     2.19932
     1.24093
     1.62655
     1.56984
     2.27871
     2.26737
     2.55092
     1.83638
     1.08214
     0.54340
    -0.02936
    -0.47170
    -0.82330
    -1.06715
    -1.29398
    -1.66827
    -1.52649
    -1.37338
    -1.39039
    -1.28264
    -1.14654
    -0.95373
    -0.95373
    -0.83464
    -0.71555
    -0.32992
    -0.38663
    -0.22785
    -0.17114
    -0.15412
    -0.04638
    -0.06339
    -0.02369
     0.29955
     0.14077
     0.17479
     0.18613
     0.21449
     0.29955
     0.31089
     0.37327
     0.42998
     0.46968
     0.46401
     0.44700
     0.43565
     0.38462
     0.39596
     0.42998
     0.44700
     0.50371
     0.31089
     0.44133
     0.29955
     0.43565
     0.23150
     0.27120
     0.21449
     0.23717
     0.14077
     0.12375
     0.23717
     0.02735
     0.07838
     0.07271
     0.10674
     0.11808
     0.13509
     0.12942
     0.13509
     0.03302
     0.03302
     0.03302
     0.03302
     0.15778
     0.15778
     0.08406
     0.04436
     0.12942
    -0.00668
    -0.14845
     0.11808
     0.08406
    -0.02936
    -0.03503
     0.00466
     0.05570
    -0.09741
    -0.07473
    -0.00668
     0.00466
    -0.12010
     0.10674
    -0.06339
    -0.00101
     0.01600
    -0.11443
     0.02735
     0.02168
    -0.01802
     0.11241
     0.09540
     0.11241
     0.01033
    -0.26754
    -0.42066
    -0.37529
    -0.37529
    -0.69286
    -0.85165
    -1.07282
    -0.80061
    -0.29590
     2.69269
     3.06130
     0.59444
     0.87232
     0.73054
     0.92336
     2.15962
     2.05754
     1.32599
     1.30898
     1.96681
     2.45451
     1.76833
     1.08781
     0.39029
    -0.13711
    -0.55109
    -0.78927
    -1.01044
    -1.29398
    -1.30533
    -1.37905
    -1.48112
    -1.42442
    -1.40740
    -1.20892
    -1.12386
    -0.94806
    -0.93104
    -0.61347
    -0.73256
    -0.50572
    -0.38096
    -0.20516
     0.01600
    -0.02936
     0.02735
     0.17479
     0.15211
     0.19180
     0.26553
     0.30522
     0.44133
     0.40163
     0.49803
     0.58877
     0.58310
     0.46968
     0.44133
     0.46401
     0.43565
     0.36760
     0.43565
     0.52072
     0.48669
     0.47535
     0.35059
     0.33925
     0.37327
     0.45267
     0.43565
     0.42998
     0.37894
     0.36760
     0.42431
     0.33925
     0.42431
     0.37327
     0.33925
     0.40163
     0.40163
     0.36193
     0.23150
     0.24851
     0.32224
     0.35059
     0.27120
     0.22016
     0.11808
     0.26553
     0.13509
     0.21449
     0.30522
     0.11808
    -0.01235
     0.06137
     0.07271
     0.04436
     0.00466
    -0.05772
    -0.04070
     0.07838
     0.06137
    -0.01802
    -0.01235
    -0.14278
    -0.06906
    -0.04638
     0.05570
     0.14077
    -0.01802
    -0.02936
     0.02735
     0.08973
     0.12942
    -0.01802
    -0.01235
     0.02735
     0.06137
    -0.04638
    -0.06339
    -0.06906
    -0.06906
    -0.09741
    -0.14845
     0.04436
    -0.13144
    -0.22218
    -0.39797
    -0.52841
    -0.79494
    -0.95940
    -0.96507
    -1.15221
    -1.48680
    -1.50381
    -1.10684
    -0.69853
     2.82312
     2.72104
     0.18046
     1.88175
     2.35810
     0.32791
     1.20690
     1.37703
     2.25603
     2.21633
     2.35810
     2.43183
     1.75131
     0.87799
     0.26553
    -0.11443
    -0.49438
    -1.11818
    -1.53216
    -1.82705
    -1.90645
    -2.09359
    -2.05389
    -1.70796
    -1.54350
    -1.48112
    -1.33368
    -1.33368
    -1.11251
    -0.89135
    -0.57944
    -0.77226
    -0.62481
    -0.47170
    -0.53975
    -0.42633
    -0.25053
    -0.29023
    -0.28456
    -0.19382
    -0.17681
    -0.21650
    -0.24486
    -0.32992
    -0.26754
    -0.20516
    -0.13711
    -0.15979
    -0.21083
    -0.30157
    -0.30724
    -0.26754
    -0.14278
    -0.20516
    -0.27321
    -0.23352
    -0.21650
    -0.14278
    -0.23919
    -0.07473
    -0.17681
    -0.13144
    -0.09174
    -0.12577
    -0.13711
    -0.14845
    -0.08040
    -0.17114
    -0.01802
    -0.01802
    -0.16547
    -0.05772
    -0.01802
    -0.05772
    -0.17681
    -0.27321
    -0.04638
    -0.10876
    -0.13711
    -0.13711
    -0.12010
    -0.07473
    -0.18815
    -0.21083
    -0.05205
    -0.09174
    -0.21083
    -0.13144
    -0.14278
    -0.10876
    -0.16547
    -0.18248
    -0.08607
    -0.02369
     0.06137
     0.02168
    -0.02936
    -0.04638
    -0.01802
    -0.10309
     0.04436
     0.15211
     0.05570
     0.02735
     0.07271
     0.09540
    -0.01235
     0.06137
    -0.03503
    -0.05205
     0.04436
     0.03302
    -0.01802
    -0.08607
    -0.13144
    -0.18815
    -0.12010
    -0.06906
    -0.29023
    -0.53408
    -1.01044
    -1.04446
    -0.89135
    -1.57186
    -2.84215
    -2.98960
     1.76833
     4.66618
     5.84006
     1.12184
    -2.12761
     0.18613
     1.15019
     1.45642
     2.64732
     3.07831
     3.15771
     2.76074
     2.49421
     1.97248
     1.01409
     0.25418
    -0.13144
    -0.29023
    -0.55676
    -0.92537
    -1.15221
    -1.29398
    -1.47545
    -1.18056
    -1.06715
    -0.99342
    -0.80061
    -0.63615
    -0.39230
    -0.35261
    -0.16547
    -0.03503
     0.14077
     0.33925
     0.41864
     0.38462
     0.40163
     0.45834
     0.35059
     0.44700
     0.60011
     0.54907
     0.47535
     0.43565
     0.42431
     0.27120
     0.35626
     0.21449
     0.25418
     0.20315
     0.36193
     0.33925
     0.22583
     0.13509
     0.05003
     0.12375
     0.25986
     0.21449
     0.11241
     0.08406
     0.17479
     0.15778
     0.12375
     0.04436
     0.10674
     0.00466
     0.14077
     0.11241
     0.03302
     0.06704
     0.14644
     0.02735
     0.24284
     0.16912
     0.13509
     0.15211
     0.13509
     0.10674
     0.06137
     0.12375
     0.11241
     0.17479
    -0.00668
     0.14644
     0.10674
     0.11808
     0.09540
    -0.12577
     0.10107
     0.14077
    -0.00101
    -0.00668
     0.05570
     0.06137
     0.19180
     0.12942
     0.12375
     0.19180
     0.15211
     0.10674
     0.14644
     0.17479
     0.24851
    -0.02369
     0.00466
     0.24284
     0.22583
     0.03869
     0.11241
     0.19180
     0.06137
    -0.04070
    -0.04638
    -0.04070
    -0.13711
    -0.19382
    -0.29590
    -0.51706
    -0.85165
    -1.04446
    -1.15788
    -2.04255
    -2.92722
    -0.76091
     3.63407
     4.74557
     4.87600
    -1.09550
    -1.94047
     0.73621
     1.81369
     2.17663
     3.01026
     3.52632
     3.02160
     2.64732
     2.05187
     1.76833
     1.09348
     0.28254
    -0.15979
    -0.39230
    -0.65884
    -0.80628
    -1.00477
    -1.20892
    -1.25429
    -1.11818
    -1.08983
    -0.94238
    -0.92537
    -0.82330
    -0.75524
    -0.59646
    -0.23919
    -0.17681
    -0.12577
    -0.05772
     0.02735
     0.19180
     0.18613
     0.24284
     0.19180
     0.29955
     0.37327
     0.31656
     0.45834
     0.38462
     0.47535
     0.31656
     0.57743
     0.37327
     0.45267
     0.42431
     0.40730
     0.38462
     0.24851
     0.29955
     0.37894
     0.36193
     0.37327
     0.20315
     0.22016
     0.12942
     0.19747
     0.10107
     0.16912
     0.25418
     0.07271
     0.11241
     0.17479
     0.10107
     0.02735
     0.03869
     0.07838
     0.25418
     0.23150
     0.08406
     0.14644
     0.22583
     0.39029
     0.28821
     0.35626
     0.44133
     0.41297
     0.48669
     0.45267
     0.45267
     0.49803
     0.54907
     0.52072
     0.65115
     0.62847
     0.57743
     0.48102
     0.35059
     0.46401
     0.34492
     0.33358
     0.25986
     0.10674
    -0.00101
     0.09540
     0.11808
    -0.10876
    -0.11443
    -0.24486
    -0.17681
    -0.29023
    -0.32992
    -0.39230
    -0.27888
    -0.39797
    -0.52841
    -0.57944
    -0.53975
    -0.85732
    -0.88568
    -0.61347
    -1.20892
    -2.03121
    -2.48488
     0.75323
     3.93463
     3.67943
     0.66816
    -1.25996
     0.24284
     1.37136
     1.20690
     1.81936
     2.55659
     2.73239
     2.44317
     2.02352
     1.72296
     1.05946
     0.65682
     0.49236
     0.20882
     0.03302
    -0.19382
    -0.29590
    -0.54542
    -0.60780
    -0.63615
    -0.67018
    -0.49438
    -0.36395
    -0.47737
    -0.21650
    -0.13711
     0.04436
    -0.00668
    -0.01235
     0.05570
     0.08973
     0.28254
     0.28254
     0.28254
     0.36760
     0.32791
     0.44133
     0.44133
     0.50371
     0.46968
     0.44700
     0.50938
     0.47535
     0.50938
     0.47535
     0.53206
     0.45267
     0.60578
     0.67950
     0.52639
     0.49803
     0.46401
     0.37327
     0.33358
     0.46401
     0.39596
     0.36193
     0.29955
     0.41864
     0.25986
     0.24284
     0.26553
     0.19180
     0.32791
     0.23717
     0.23150
     0.10107
     0.22016
     0.13509
     0.15211
     0.22583
     0.26553
     0.23717
     0.22016
     0.22583
     0.30522
     0.14644
     0.08973
     0.12942
     0.25418
     0.34492
     0.19747
     0.24284
     0.21449
     0.25986
     0.19180
     0.21449
     0.22583
     0.20315
     0.24284
     0.27120
     0.28254
     0.23717
     0.18046
     0.07838
     0.25418
     0.36760
     0.20882
     0.16912
     0.14077
     0.07271
     0.09540
     0.11808
     0.16345
     0.14644
    -0.05205
    -0.01802
    -0.04070
    -0.09174
    -0.48304
    -0.74390
    -0.57944
    -0.32425
    -0.59646
    -0.88000
    -0.45468
     1.37136
     2.42616
     1.55850
     0.27120
    -0.41499
     0.57743
     1.30898
     1.33166
     1.62655
     2.00083
     1.95547
     1.69460
     1.32599
     1.15019
     0.74756
     0.40163
     0.16345
     0.06137
    -0.18248
    -0.15412
    -0.29023
    -0.40365
    -0.38663
    -0.57377
    -0.41499
    -0.39230
    -0.40365
    -0.35261
    -0.18248
    -0.10309
     0.17479
     0.18613
     0.09540
     0.29955
     0.32224
     0.41864
     0.32791
     0.48669
     0.44700
     0.42431
     0.41297
     0.45834
     0.28821
     0.31656
     0.29955
     0.34492
     0.14644
     0.25418
     0.10674
     0.07271
     0.12942
     0.14077
     0.20882
     0.14644
     0.06704
     0.12375
     0.14644
     0.14644
     0.19180
     0.18046
     0.19747
     0.29388
     0.35626
     0.25986
     0.23150
     0.18613
     0.18046
     0.07271
     0.36760
     0.23150
     0.14644
     0.12942
     0.24851
     0.22583
     0.15211
     0.10107
     0.11241
     0.08973
     0.10674
     0.13509
     0.05570
     0.10107
    -0.01235
    -0.04638
     0.20315
     0.14077
    -0.00101
     0.11808
    -0.01802
     0.03869
     0.10674
     0.02168
    -0.04070
    -0.08040
     0.06137
     0.10674
     0.12942
    -0.00668
    -0.06339
    -0.10876
    -0.07473
     0.09540
    -0.01802
    -0.14845
    -0.03503
    -0.01802
    -0.07473
    -0.02369
    -0.10876
    -0.13144
    -0.13144
    -0.24486
    -0.27321
    -0.59079
    -0.51706
    -0.31291
    -0.60213
    -0.63048
    -0.73823
     0.76457
     2.21066
     2.01218
     0.61712
    -0.38096
     0.32224
     1.31465
     1.13318
     1.38837
     1.71729
     1.91577
     1.63222
     1.33166
     0.93470
     0.87799
     0.54907
     0.22583
    -0.07473
    -0.25053
    -0.29023
    -0.41499
    -0.70988
    -0.56810
    -0.73823
    -0.58512
    -0.64182
    -0.64182
    -0.44334
    -0.58512
    -0.50005
    -0.34126
    -0.19949
    -0.17681
    -0.08040
     0.03869
     0.07838
     0.14644
     0.23150
     0.20882
     0.28254
     0.28254
     0.34492
     0.38462
     0.35059
     0.32791
     0.27687
     0.27120
     0.42998
     0.37894
     0.25986
     0.32791
     0.24284
     0.23717
     0.11808
     0.22016
     0.01600
     0.21449
     0.12942
     0.21449
     0.15211
     0.12375
     0.12375
    -0.09741
     0.11808
     0.12942
     0.04436
     0.05570
     0.03869
     0.02735
     0.01600
     0.07838
     0.10107
     0.06704
     0.02735
     0.10674
     0.12375
     0.05570
     0.09540
     0.11241
     0.36760
     0.47535
     0.32791
     0.35626
     0.34492
     0.37894
     0.40163
     0.34492
     0.31656
     0.29955
     0.25986
     0.20882
     0.33925
     0.07271
     0.12942
    -0.10309
    -0.01235
    -0.09174
    -0.30157
    -0.34694
    -0.29590
    -0.42633
    -0.31858
    -0.47170
    -0.47170
    -0.62481
    -0.70421
    -0.67585
    -0.51139
    -0.73823
    -1.20892
    -1.25429
     0.28821
     1.97248
     1.47344
     0.45834
    -0.39230
    -0.27888
     0.61145
     1.23526
     1.28630
     1.41673
     1.37703
     1.53015
     1.25227
     0.89500
     0.60011
     0.52639
     0.25986
     0.28821
     0.07838
    -0.12577
    -0.30157
    -0.29590
    -0.39797
    -0.46035
    -0.57944
    -0.47737
    -0.39230
    -0.31858
    -0.32992
    -0.16547
    -0.15412
    -0.10309
    -0.23352
     0.02735
     0.13509
     0.03869
     0.09540
     0.23717
     0.15778
     0.26553
     0.12375
     0.35059
     0.32791
     0.37327
     0.37327
     0.37894
     0.32224
     0.38462
     0.41297
     0.36193
     0.56042
     0.41297
     0.43565
     0.47535
     0.39029
     0.43565
     0.31089
     0.39596
     0.36193
     0.45834
     0.34492
     0.36193
     0.35059
     0.39596
     0.32791
     0.19747
     0.37327
     0.26553
     0.27120
     0.22583
     0.34492
     0.16912
     0.11808
     0.25418
     0.14077
     0.15211
     0.19747
     0.16912
     0.11241
     0.24284
     0.10107
     0.01033
     0.10674
     0.17479
     0.15778
     0.09540
     0.10674
     0.12375
     0.14077
     0.00466
     0.06704
     0.07838
     0.15778
     0.02168
     0.12942
    -0.00668
     0.05003
    -0.06906
    -0.09741
     0.01033
    -0.10309
    -0.04638
     0.01600
    -0.02369
    -0.17681
    -0.24486
    -0.17681
    -0.15412
    -0.14278
    -0.16547
    -0.33559
    -0.42066
    -0.60213
    -0.42633
    -0.29590
    -0.28456
    -0.45468
    -0.50572
     0.36760
     1.12751
     0.92336
     0.14077
    -0.04638
     0.39596
     0.91768
     0.86098
     0.92336
     1.00275
     1.18422
     1.17288
     0.84396
     0.63981
     0.37894
     0.25418
     0.09540
     0.25986
     0.08406
    -0.16547
    -0.25053
    -0.30157
    -0.30157
    -0.35828
    -0.29590
    -0.23352
    -0.12577
    -0.14845
    -0.09174
     0.04436
     0.15778
     0.05003
     0.11808
     0.29388
     0.19747
     0.28254
     0.22016
     0.28821
     0.37327
     0.25986
     0.33358
     0.24851
     0.24851
     0.35626
     0.29388
     0.35059
     0.58877
     0.50371
     0.44700
     0.49803
     0.55474
     0.57176
     0.60578
     0.63981
     0.73621
     0.79292
     0.69085
     0.69085
     0.68518
     0.78725
     0.82128
     0.75323
     0.77024
     0.84963
     0.73621
     0.83829
     0.91768
     0.82695
     0.62847
     0.61712
     0.71353
     0.77591
     0.65682
     0.64548
     0.58877
     0.62847
     0.45834
     0.50938
     0.44133
     0.43565
     0.42998
     0.34492
     0.39029
     0.31089
     0.20315
     0.30522
     0.19180
     0.31089
     0.29388
     0.29955
     0.19180
     0.17479
     0.18613
     0.14644
     0.18046
     0.30522
     0.11808
     0.16345
     0.29388
     0.24851
     0.14644
     0.06704
     0.11241
     0.12375
     0.11241
     0.18046
     0.10107
    -0.00101
     0.03869
     0.07838
     0.10107
     0.17479
     0.05003
     0.03869
     0.10674
     0.14077
    -0.04070
    -0.05205
    -0.18815
    -0.01802
    -0.20516
    -0.23919
    -0.17681
    -0.25620
    -0.40932
    -0.65884
    -0.27888
     0.77024
     1.05946
     0.50938
    -0.00668
     0.00466
     0.46401
     0.53206
     0.55474
     0.74189
     1.01409
     1.08214
     0.79292
     0.46401
     0.18613
     0.06137
    -0.17681
    -0.13144
    -0.09174
    -0.42633
    -0.36395
    -0.64750
    -0.61914
    -0.66451
    -0.60780
    -0.61914
    -0.46603
    -0.35828
    -0.17681
    -0.22785
     0.05570
     0.12942
     0.09540
     0.15778
     0.42431
     0.28821
     0.22583
     0.46401
     0.45834
     0.41297
     0.39596
     0.32224
     0.37894
     0.53206
     0.52639
     0.48669
     0.41297
     0.53206
     0.45834
     0.56042
     0.66816
     0.57743
     0.68518
     0.66249
     0.77591
     0.65115
     0.53773
     0.43565
     0.49236
     0.54340
     0.55474
     0.41864
     0.27687
     0.24851
     0.19747
    -0.01802
     0.22583
     0.03302
     0.11808
     0.03302
    -0.05205
    -0.01235
    -0.15412
    -0.16547
    -0.17681
    -0.07473
    -0.09174
    -0.08607
    -0.00668
    -0.12010
    -0.09174
    -0.19949
    -0.01235
     0.00466
    -0.15979
    -0.08607
    -0.06339
     0.04436
    -0.00101
    -0.04638
    -0.02369
     0.02735
     0.10674
    -0.01802
     0.06704
     0.09540
     0.02735
     0.05570
     0.01600
     0.23717
     0.03869
    -0.01235
     0.05003
     0.14077
     0.02735
     0.07838
    -0.06906
    -0.01802
     0.08973
    -0.03503
    -0.03503
    -0.06906
    -0.06339
    -0.19382
    -0.21650
    -0.08607
    -0.18248
    -0.42066
    -0.54542
    -0.51139
    -0.30157
    -0.39797
    -0.63615
    -0.85165
     0.19747
     1.29764
     1.33166
     0.39029
    -0.26187
     0.25418
     0.58877
     0.66816
     1.05379
     1.09348
     1.29764
     1.23526
     0.98006
     0.72487
     0.41864
     0.19180
     0.03869
     0.01600
    -0.07473
    -0.26187
    -0.36395
    -0.53408
    -0.52841
    -0.43767
    -0.39797
    -0.53975
    -0.32425
    -0.34126
    -0.20516
    -0.18815
    -0.04070
    -0.00668
     0.13509
     0.23717
     0.24851
     0.33925
     0.32224
     0.35059
     0.28254
     0.41297
     0.53773
     0.50371
     0.41864
     0.33358
     0.42431
     0.48102
     0.47535
     0.38462
     0.38462
     0.61145
     1.03110
     1.39971
     1.05946
     0.52072
     0.24284
     0.32224
     2.36378
    10.70006
     2.09157
    -2.80245
    -1.54918
     0.10107
     1.46210
     1.80802
     1.65491
     1.13318
     0.52072
    -0.32425
    -0.85732
    -1.20325
    -1.62857
    -1.93480
    -1.75900
    -1.67961
    -1.52082
    -1.44710
    -1.17489
    -1.06147
    -1.01044
    -0.84031
    -0.90269
    -0.76659
    -0.71555
    -0.70421
    -0.70988
    -0.57377
    -0.53408
    -0.64182
    -0.64750
    -0.43200
    -0.47737
    -0.48304
    -0.45468
    -0.43767
    -0.52841
    -0.38663
    -0.50005
    -0.42066
    -0.39230
    -0.40932
    -0.31291
    -0.45468
    -0.47737
    -0.53408
    -0.52841
    -0.31291
    -0.41499
    -0.52841
    -0.48304
    -0.48304
    -0.52841
    -0.59079
    -0.56243
    -0.53975
    -0.48304
    -0.65317
    -0.75524
    -0.81762
    -0.94806
    -0.89135
    -0.85165
    -1.06715
    -1.44143
    -1.49814
     0.41297
     1.41673
     0.64548
    -0.64182
    -1.05580
    -0.14845
     0.21449
     0.16912
     0.57176
     0.84396
     0.72487
     0.40730
     0.19747
     0.15778
     0.01033
    -0.35261
    -0.38096
    -0.50005
    -0.69853
    -0.89702
    -0.99909
    -1.00477
    -1.01611
    -1.06147
    -0.87433
    -0.96507
    -0.88568
    -0.78360
    -0.78360
    -0.52841
    -0.40932
    -0.39797
    -0.31291
    -0.23919
    -0.11443
    -0.09174
    -0.02936
     0.06704
     0.04436
     0.23717
     0.14077
     0.18046
     0.18613
     0.29388
     0.15778
     0.19180
     0.39029
     0.26553
     0.30522
     0.24284
     0.38462
     0.30522
     0.32791
     0.30522
     0.33925
     0.36193
     0.35626
     0.27687
     0.37327
     0.28254
     0.37894
     0.15778
     0.30522
     0.29955
     0.22016
     0.23717
     0.22016
     0.12375
     0.09540
     0.16912
    -0.00101
     0.13509
     0.05570
     0.02735
    -0.08607
     0.08406
     0.01600
    -0.15979
    -0.08607
    -0.00668
    -0.04638
    -0.07473
     0.08973
     0.05570
    -0.04638
     0.03302
     0.16912
     0.28254
     0.27687
     0.10674
     0.02168
     0.07271
     0.07838
     0.14077
     0.16345
     0.27120
     0.13509
     0.06704
     0.05570
    -0.13144
    -0.22218
    -0.17681
    -0.24486
    -0.11443
    -0.28456
    -0.25620
    -0.34694
    -0.32425
    -0.41499
    -0.35261
    -0.50572
    -0.45468
    -0.50005
    -0.44334
    -0.50005
    -0.59646
    -0.69853
    -1.05580
    -1.21459
    -1.16355
    -1.19191
    -1.78736
    -2.80245
    -3.11436
     1.21824
     3.66809
     5.16522
    -0.13144
    -2.41116
    -0.28456
     0.78725
     0.87799
     2.01218
     2.08023
     2.06889
     1.83638
     1.47344
     1.25227
     0.65115
    -0.10309
    -0.42066
    -0.87433
    -1.32234
    -1.34502
    -1.47545
    -1.63424
    -1.43009
    -1.52649
    -1.36771
    -1.45277
    -1.35069
    -1.29398
    -1.07849
    -0.87433
    -0.74957
    -0.70988
    -0.68719
    -0.55676
    -0.40365
    -0.35261
    -0.25620
    -0.25620
    -0.33559
    -0.13711
    -0.09741
    -0.17114
    -0.19949
    -0.14845
    -0.13711
     0.03302
    -0.09174
    -0.14278
    -0.18248
    -0.13144
    -0.24486
    -0.18815
    -0.14278
    -0.15979
    -0.18248
    -0.32425
    -0.27888
    -0.31291
    -0.41499
    -0.45468
    -0.48871
    -0.47737
    -0.50572
    -0.64182
    -0.74957
    -0.71555
    -0.87433
    -0.91970
    -0.94806
    -1.00477
    -1.10684
    -1.11818
    -1.05580
    -1.27697
    -1.32234
    -1.41307
    -1.41874
    -1.34502
    -1.40173
    -1.48112
    -1.56619
    -1.66827
    -1.50948
    -1.69662
    -1.81571
    -1.82705
    -1.99718
    -2.08792
    -2.02554
    -2.14462
    -2.29207
    -2.54726
    -2.53025
    -2.59830
    -2.58129
    -2.78544
    -2.89886
    -3.05198
    -3.06899
    -3.19942
    -3.38089
    -3.41492
    -3.32418
    -3.56803
    -3.64175
    -3.85725
    -3.98201
    -4.03872
    -4.22019
    -4.33361
    -4.29958
    -4.43569
    -4.51508
    -4.78728
    -4.82131
    -5.10486
    -5.10486
    -5.20126
    -5.39975
    -5.54719
    -5.37706
    -5.49615
    -5.84208
    -6.51692
    -6.27307
    -4.75326
    -3.97634
    -4.08976
    -5.21828
    -5.24096
    -4.70789
    -4.82698
    -4.60014
    -4.22019
    -3.89695
    -3.88560
    -4.03872
    -4.11244
    -4.56045
    -5.05382
    -5.41109
    -5.25230
    -5.39975
    -5.50749
    -5.72866
    -6.15398
    -6.28441
    -6.42052
    -6.49991
    -6.37515
    -6.31277
    -6.19368
    -6.13130
    -5.94983
    -5.76836
    -5.67762
    -5.83641
    -5.37139
    -5.05949
    -5.03681
    -4.91772
    -4.91772
    -4.91205
    -4.79296
    -4.69655
    -4.62283
    -4.41300
    -4.44136
    -4.45837
    -4.29958
    -4.25989
    -4.16915
    -4.18616
    -4.28257
    -4.28257
    -4.05573
    -3.94799
    -3.84024
    -4.11244
    -3.96500
    -3.81755
    -3.85158
    -3.67011
    -3.70413
    -3.69846
    -3.61340
    -3.43760
    -3.47163
    -3.38089
    -3.43760
    -3.40357
    -3.19942
    -3.19375
    -3.14838
    -3.21076
    -3.12570
    -3.18241
    -3.16539
    -3.00094
    -2.97258
    -3.01228
    -3.02929
    -2.98960
    -2.88185
    -2.91020
    -2.84782
    -2.89886
    -2.80245
    -2.68336
    -2.64367
    -2.58696
    -2.58129
    -2.58696
    -2.59830
    -2.41683
    -2.39982
    -2.28640
    -2.33177
    -2.29774
    -2.19566
    -2.20701
    -2.09926
    -2.18999
    -2.09359
    -1.94614
    -1.95181
    -1.90077
    -1.98584
    -1.89510
    -1.92913
    -1.98017
    -1.81571
    -1.87242
    -1.81571
    -1.83272
    -1.80437
    -1.77601
    -1.92346
    -1.84974
    -1.89510
    -1.81004
    -1.78168
    -1.84974
    -1.84974
    -1.82138
    -1.95748
    -2.02554
    -1.77034
    -1.77601
    -1.88376
    -2.05389
    -2.43384
    -2.24103
    -1.63991
    -0.65884
     0.31089
    -0.78927
    -0.57944
    -0.21083
    -0.66451
    -0.08607
     0.23150
     0.40163
     0.45267
     0.65115
     0.42431
    -0.46035
    -0.98775
    -0.59079
    -0.50005
    -0.76659
    -1.15788
    -1.50381
    -1.75900
    -2.09926
    -2.32610
    -2.19566
    -2.20701
    -2.14462
    -2.07657
    -1.67394
    -1.46411
    -1.40740
    -1.32234
    -1.27697
    -0.98775
    -0.99909
    -0.85732
    -0.74957
    -0.73823
    -0.57377
    -0.47737
    -0.51706
    -0.41499
    -0.52841
    -0.48871
    -0.28456
    -0.26187
    -0.27321
    -0.26187
    -0.31291
    -0.25053
    -0.22785
    -0.26754
    -0.29590
    -0.18248
    -0.18815
    -0.13144
    -0.15412
    -0.15412
    -0.25620
    -0.30724
    -0.15412
    -0.05205
    -0.18815
    -0.22785
    -0.21650
    -0.12577
    -0.13711
    -0.27321
    -0.24486
    -0.25053
    -0.15412
    -0.25053
    -0.35828
    -0.32425
    -0.29590
    -0.32992
    -0.27888
    -0.25053
    -0.38663
    -0.33559
    -0.28456
    -0.31858
    -0.38096
    -0.32992
    -0.32425
    -0.30157
    -0.28456
    -0.15979
    -0.19382
    -0.13711
    -0.14278
    -0.16547
    -0.13144
    -0.06339
     0.05003
     0.01033
    -0.01802
     0.05003
     0.03869
     0.08973
     0.08973
     0.18046
     0.20315
     0.14644
     0.13509
     0.15211
     0.16345
     0.15778
    -0.04070
     0.09540
     0.18046
     0.20882
     0.07271
     0.04436
    -0.05205
    -0.02369
    -0.04070
    -0.03503
    -0.12010
    -0.16547
    -0.22785
    -0.22785
    -0.36962
    -0.38663
    -0.53975
    -0.51706
    -0.48304
    -0.56243
    -0.88000
    -0.58512
    -0.12010
     0.90634
     1.49612
     0.36193
     0.96872
     1.70027
     1.00842
     1.30331
     1.22959
     1.26361
     0.86665
     1.14452
     1.73997
     1.25794
     0.32224
     0.14077
    -0.12010
    -0.32425
    -0.72122
    -1.22026
    -1.40173
    -1.48112
    -1.53783
    -1.48680
    -1.50381
    -1.41874
    -1.16922
    -1.12386
    -0.80628
    -0.60213
    -0.53408
    -0.34694
    -0.30157
    -0.06339
    -0.12010
     0.06137
     0.22583
     0.36193
     0.34492
     0.38462
     0.50371
     0.41864
     0.50371
     0.37327
     0.64548
     0.63981
     0.63981
     0.58877
     0.53773
     0.57743
     0.39029
     0.43565
     0.45267
     0.49803
     0.36193
     0.28821
     0.33358
     0.25418
     0.14644
     0.13509
     0.20882
     0.14077
     0.08406
     0.05003
     0.01033
     0.10674
     0.03869
     0.04436
     0.24851
     0.21449
     0.22583
     0.18613
     0.19747
     0.23150
     0.28821
     0.30522
     0.18613
     0.37327
     0.27120
     0.41297
     0.40730
     0.43565
     0.41297
     0.34492
     0.28254
     0.41864
     0.50938
     0.53773
     0.33358
     0.43565
     0.40163
     0.44700
     0.34492
     0.53206
     0.40163
     0.34492
     0.45834
     0.51505
     0.45267
     0.35059
     0.33358
     0.41864
     0.44700
     0.54907
     0.35626
     0.23150
     0.27120
     0.48669
     0.28821
     0.46401
     0.43565
     0.40730
     0.29388
     0.23717
     0.37327
     0.19180
     0.35059
     0.15778
     0.22583
     0.14644
    -0.00668
    -0.03503
     0.10107
    -0.10876
    -0.40365
    -1.27130
    -1.36203
     0.06704
     2.59061
     3.84956
     0.25986
     0.92336
     0.98574
     0.35059
     1.21257
     2.04053
     2.00651
     1.83638
     1.82504
     1.88175
     1.24093
     0.57176
     0.62847
     0.42998
     0.03869
    -0.26754
    -0.55109
    -0.67018
    -1.06715
    -1.07282
    -0.85165
    -0.76659
    -0.72689
    -0.45468
    -0.53408
    -0.37529
    -0.14278
    -0.06906
     0.12375
     0.22583
     0.26553
     0.14644
     0.35059
     0.40163
     0.45267
     0.38462
     0.40730
     0.53206
     0.53206
     0.47535
     0.55474
     0.49236
     0.41864
     0.45267
     0.52072
     0.57743
     0.42998
     0.34492
     0.49803
     0.49236
     0.43565
     0.43565
     0.32791
     0.32791
     0.44700
     0.38462
     0.42431
     0.23150
     0.32224
     0.27687
     0.27687
     0.45834
     0.20315
     0.28821
     0.40163
     0.28254
     0.23717
     0.28821
     0.29388
     0.32224
     0.30522
     0.35626
     0.23717
     0.39029
     0.29955
     0.36193
     0.35059
     0.81561
     0.47535
     0.37894
     0.44133
     0.52072
     0.44133
     0.49236
     0.49803
     0.61712
     0.57176
     0.66816
     0.57176
     0.48669
     0.54340
     0.41864
     0.48102
     0.45267
     0.49236
     0.44700
     0.44700
     0.48102
     0.48102
     0.40730
     0.32224
     0.35059
     0.45267
     0.46968
     0.45267
     0.38462
     0.34492
     0.28821
     0.29955
     0.38462
     0.48102
     0.29388
     0.18613
     0.23150
     0.24284
     0.08406
    -0.14278
    -0.07473
    -0.13144
    -0.10876
    -0.32992
    -0.22785
     0.47535
     1.39404
     2.18230
     1.16721
     0.44133
     1.22959
     1.42240
     1.32032
     1.78534
     1.87607
     1.57551
     1.20123
     1.60954
     1.66058
     1.16721
     0.55474
     0.49803
     0.10674
    -0.04070
    -0.29590
    -0.47170
    -0.54542
    -0.82330
    -0.62481
    -0.63615
    -0.58512
    -0.57944
    -0.43767
    -0.30157
    -0.20516
    -0.01802
     0.15778
     0.07271
     0.11808
     0.25418
     0.19747
     0.40163
     0.45834
     0.35626
     0.52639
     0.61145
     0.59444
     0.50938
     0.58877
     0.58310
     0.60578
     0.67383
     0.71353
     0.58877
     0.55474
     0.54907
     0.50371
     0.51505
     0.70219
     0.50371
     0.44700
     0.44700
     0.49236
     0.41864
     0.50371
     0.36193
     0.35626
     0.39596
     0.27687
     0.39596
     0.31656
     0.32224
     0.19180
     0.26553
     0.39029
     0.39029
     0.32224
     0.35059
     0.34492
     0.38462
     0.29388
     0.29955
     0.24851
     0.39596
     0.41864
     0.46968
     0.40163
     0.39596
     0.37327
     0.28254
     0.43565
     0.48102
     0.35626
     0.46401
     0.35059
     0.43565
     0.41864
     0.40730
     0.46401
     0.46401
     0.42431
     0.38462
     0.42431
     0.37327
     0.31656
     0.26553
     0.48102
     0.51505
     0.41864
     0.30522
     0.45267
     0.41864
     0.36760
     0.30522
     0.40163
     0.32791
     0.36760
     0.36760
     0.43565
     0.36193
     0.18613
    -0.22218
    -0.35261
    -0.01802
     0.19747
     1.81369
     1.97248
     1.13885
     1.50746
     1.12184
     0.60011
     1.22392
     1.77400
     2.04053
     1.99516
     2.02352
     1.59253
     0.56042
     0.42998
     0.71920
     0.65682
     0.15211
    -0.08607
    -0.51139
    -0.77793
    -0.95373
    -1.07849
    -1.20892
    -1.17489
    -1.08416
    -0.82897
    -0.81195
    -0.67018
    -0.51139
    -0.51139
    -0.29023
    -0.03503
    -0.07473
     0.04436
     0.14644
     0.23717
     0.28254
     0.22016
     0.22583
     0.14644
     0.36760
     0.27120
     0.29388
     0.20882
     0.17479
    -0.03503
     0.16345
     0.14644
     0.03302
    -0.08040
    -0.15412
    -0.21650
    -0.23919
    -0.32425
    -0.40932
    -0.41499
    -0.52274
    -0.50005
    -0.57944
    -0.55676
    -0.63615
    -0.90836
    -0.79494
    -0.77226
    -0.82897
    -0.84598
    -0.91970
    -0.82897
    -0.91403
    -0.87433
    -0.84598
    -0.90836
    -0.80628
    -0.82330
    -0.88000
    -0.89135
    -0.84031
    -0.81762
    -0.91403
    -0.73256
    -0.62481
    -0.71555
    -0.60213
    -0.61914
    -0.65884
    -0.65317
    -0.54542
    -0.52274
    -0.55676
    -0.40365
    -0.39797
    -0.43767
    -0.43200
    -0.42066
    -0.57944
    -0.57944
    -0.54542
    -0.56810
    -0.56810
    -0.52841
    -0.63615
    -0.61914
    -0.71555
    -0.69853
    -0.80628
    -0.81195
    -0.80628
    -0.83464
    -0.77793
    -0.65884
    -0.90269
    -0.89135
    -0.74390
    -0.81762
    -0.64182
    -0.81195
    -0.84598
    -0.83464
    -0.76659
    -0.61347
    -0.09174
     0.73621
     0.37327
     0.28254
     0.86098
     0.37894
     0.40163
     0.95171
     1.16721
     0.42998
     0.46968
     1.19556
     1.08214
     0.28254
    -0.12010
    -0.20516
    -0.34126
    -0.52274
    -0.73256
    -0.98775
    -1.07849
    -1.26563
    -1.27130
    -1.50381
    -1.29965
    -1.33368
    -1.16922
    -1.05013
    -0.86299
    -0.82330
    -0.74390
    -0.68152
    -0.48871
    -0.29590
    -0.20516
    -0.16547
    -0.13144
    -0.10876
    -0.00101
     0.06704
     0.12942
     0.23717
     0.03302
     0.08406
     0.17479
     0.11241
     0.19747
     0.15778
     0.18613
     0.15211
     0.23717
     0.14644
     0.07271
     0.18613
     0.21449
     0.06704
     0.07838
     0.15211
     0.26553
     0.24284
     0.12375
     0.12942
     0.08406
     0.08406
     0.08406
     0.16345
     0.13509
     0.01600
     0.04436
     0.04436
    -0.05772
    -0.09174
    -0.05205
    -0.01235
     0.07271
    -0.16547
    -0.04070
    -0.13144
    -0.08040
    -0.15412
    -0.19382
    -0.08607
    -0.13144
    -0.12010
    -0.17114
    -0.22218
    -0.14845
    -0.17681
    -0.23919
    -0.12010
    -0.14845
    -0.15979
    -0.17114
    -0.09174
    -0.13711
    -0.15412
    -0.19949
    -0.15412
     0.00466
    -0.00101
    -0.05772
    -0.19382
    -0.10309
    -0.04070
    -0.10876
     0.02168
    -0.05205
    -0.08607
    -0.05205
    -0.10309
    -0.02936
    -0.12577
    -0.19382
    -0.03503
    -0.03503
    -0.10309
    -0.22218
    -0.27321
    -0.30724
    -0.13711
    -0.35261
    -0.19949
    -0.20516
    -0.25620
    -0.03503
     0.61712
     1.48478
     0.99141
     0.79292
     1.52448
     1.17288
     1.18989
     1.59820
     1.00842
     0.84963
     0.87799
     1.49045
     1.33733
     0.27120
    -0.10876
    -0.35261
    -0.55109
    -0.77226
    -0.99909
    -1.43009
    -1.47545
    -1.65692
    -1.62290
    -1.57753
    -1.50948
    -1.44710
    -1.33368
    -1.14654
    -1.06147
    -0.86299
    -0.55109
    -0.60780
    -0.38663
    -0.25053
    -0.05772
    -0.21083
    -0.12010
    -0.12010
     0.02735
     0.14077
     0.03302
     0.04436
     0.10107
     0.31089
     0.07271
     0.21449
     0.32224
     0.25986
     0.25418
     0.30522
     0.26553
     0.27687
     0.29388
     0.27120
     0.32791
     0.45267
     0.57176
     0.37894
     0.43565
     0.38462
     0.51505
     0.48102
     0.48102
     0.48102
     0.36760
     0.50938
     0.50938
     0.42431
     0.45267
     0.35626
     0.45834
     0.45267
     0.52072
     0.44700
     0.37327
     0.40730
     0.36193
     0.37327
     0.58877
     0.49803
     0.33925
     0.49236
     0.45834
     0.50371
     0.42431
     0.42431
     0.37894
     0.38462
     0.40730
     0.56042
     0.38462
     0.44700
     0.42998
     0.45834
     0.57176
     0.55474
     0.39596
     0.47535
     0.49236
     0.54340
     0.45267
     0.50371
     0.42998
     0.44700
     0.50938
     0.42431
     0.43565
     0.40730
     0.32791
     0.34492
     0.39596
     0.43565
     0.41864
     0.27120
     0.28821
     0.41297
     0.16912
     0.16912
     0.10107
     0.16912
     0.27120
     0.10674
    -0.08040
    -0.01235
     0.31656
     0.99141
     1.63222
     1.18989
     1.15586
     1.62655
     1.32599
     1.64357
     2.01785
     1.45642
     0.92903
     1.15019
     1.84772
     1.55283
     0.58310
     0.63414
     0.36760
     0.30522
    -0.14278
    -0.43200
    -0.72122
    -0.89135
    -0.98208
    -0.72122
    -0.92537
    -0.98775
    -0.77226
    -0.54542
    -0.39230
    -0.18248
     0.01033
     0.06704
     0.11241
     0.18046
     0.17479
     0.38462
     0.46401
     0.39029
     0.38462
     0.53773
     0.44700
     0.67950
     0.45267
     0.57176
     0.60011
     0.64548
     0.57743
     0.53206
     0.56042
     0.56609
     0.51505
     0.49803
     0.67383
     0.56042
     0.56609
     0.57743
     0.60578
     0.63981
     0.51505
     0.45267
     0.57176
     0.54907
     0.57176
     0.59444
     0.56609
     0.43565
     0.50938
     0.44133
     0.56042
     0.46968
     0.46401
     0.48102
     0.51505
     0.55474
     0.48669
     0.49803
     0.41297
     0.52072
     0.54340
     0.53206
     0.57176
     0.49803
     0.47535
     0.36760
     0.67383
     0.64548
     0.44700
     0.49236
     0.52072
     0.61712
     0.60578
     0.40163
     0.45267
     0.56042
     0.68518
     0.48669
     0.47535
     0.42431
     0.51505
     0.41864
     0.51505
     0.57743
     0.36760
     0.44700
     0.39596
     0.41864
     0.40730
     0.42431
     0.08406
     0.28821
     0.44700
     0.41864
     0.42431
     0.34492
     0.32224
     0.25986
     0.25986
     0.47535
     0.29388
     0.33925
     0.32224
     0.35059
     0.24284
     0.10674
     0.07271
    -0.06906
     0.56609
     1.40539
     1.42240
     1.73430
     1.57551
     1.14452
     2.15395
     2.57360
     1.70595
     2.00651
     2.61897
     2.02919
     0.63981
     0.64548
     1.06513
     0.97439
     0.70219
     0.32224
     0.01033
    -0.55109
    -0.89702
    -1.37338
    -1.44710
    -1.32801
    -1.27697
    -0.98775
    -0.84031
    -0.57944
    -0.28456
     0.08973
     0.18046
     0.32791
     0.48669
     0.56042
     0.73054
     0.69652
     0.92903
     0.83829
     0.80427
     0.79859
     0.95738
     0.80994
     0.94037
     0.80427
     0.77591
     0.68518
     0.69652
     0.75323
     0.75323
     0.73621
     0.74189
     0.65682
     0.61712
     0.72487
     0.65682
     0.63414
     0.67383
     0.68518
     0.75323
     0.70786
     0.74756
     0.70786
     0.63981
     0.61712
     0.56042
     0.66816
     0.73054
     0.59444
     0.60578
     0.66816
     0.65682
     0.56609
     0.77591
     0.70219
     0.59444
     0.68518
     0.69652
     0.65115
     0.67950
     0.65682
     0.62847
     0.71920
     0.75890
     0.66249
     0.64548
     0.77024
     0.63981
     0.55474
     0.59444
     0.61712
     0.64548
     0.57176
     0.61712
     0.50938
     0.48669
     0.47535
     0.47535
     0.54907
     0.50371
     0.51505
     0.29955
     0.45267
     0.36760
     0.23150
     0.35059
     0.40730
     0.36760
     0.36760
     0.39029
     0.19180
     0.20315
     0.03869
     0.19747
     0.27687
     0.35059
     0.70219
     0.86665
     0.96305
     1.41673
     1.04812
     0.70219
     1.16154
     1.58686
     1.25227
     0.96305
     0.71920
     0.17479
     1.17855
     2.08590
     1.07080
    -0.01802
    -0.10876
    -0.27321
    -0.28456
    -0.47737
    -0.35261
    -0.54542
    -0.63615
    -0.64750
    -0.47170
    -0.38096
    -0.29023
    -0.43767
    -0.52274
    -0.30724
    -0.09741
     0.19747
     0.34492
     0.42998
     0.44700
     0.65682
     0.74756
     0.66249
     0.75890
     0.98574
     0.89500
     0.99141
     1.14452
     1.07080
     1.07080
     1.07647
     0.89500
     1.01409
     1.21257
     1.05379
     1.09915
     0.96872
     0.97439
     0.86098
     0.75323
     0.87232
     0.90634
     0.87232
     0.81561
     0.81561
     0.77024
     0.63981
     0.77024
     0.80994
     0.76457
     0.73054
     0.67383
     0.79292
     0.92903
     0.82695
     0.74189
     0.92903
     0.94604
     0.82128
     0.96872
     1.02543
     0.99708
     0.86098
     0.91201
     0.92903
     0.91768
     0.98006
     0.92903
     0.77024
     0.86098
     0.92903
     0.72487
     0.84396
     0.85530
     0.61712
     0.70786
     0.73054
     0.75890
     0.60578
     0.52639
     0.54907
     0.69085
     0.61145
     0.53773
     0.38462
     0.18046
     0.12942
     0.03302
     0.20882
     0.87232
     1.22959
     1.51880
     2.06889
     1.00275
     0.39596
     1.33166
     1.60954
     1.01976
     1.36002
     1.58686
     1.01976
     0.24851
     0.44133
     1.43941
     1.25227
     0.10107
    -0.40365
    -0.49438
    -0.55676
    -0.77793
    -0.66451
    -0.63615
    -0.67018
    -0.57944
    -0.48304
    -0.42066
    -0.28456
    -0.24486
    -0.16547
    -0.00668
    -0.05205
     0.11808
     0.04436
     0.18046
     0.28821
     0.32791
     0.31656
     0.33925
     0.27120
     0.41864
     0.48669
     0.56609
     0.62847
     0.52072
     0.45267
     0.50371
     0.46968
     0.47535
     0.56042
     0.52072
     0.61712
     0.54907
     0.63981
     0.46968
     0.42431
     0.46401
     0.62280
     0.67383
     0.69085
     0.71920
     0.60011
     0.77024
     0.64548
     0.82128
     0.95738
     0.79859
     0.79859
     0.88366
     0.91768
     0.86098
     0.77591
     0.79292
     0.91201
     1.02543
     0.83262
     0.72487
     0.80994
     0.62847
     0.67950
     0.74189
     0.84963
     0.72487
     0.59444
     0.83829
     0.87232
     0.80427
     0.84396
     0.70786
     0.78158
     0.73621
     0.82695
     0.76457
     0.83829
     0.67950
     0.78725
     0.71353
     0.78725
     0.79859
     0.68518
     0.71920
     0.67383
     0.66249
     0.69652
     0.66249
     0.57743
     0.66816
     0.71920
     0.83262
     0.78725
     0.62847
     0.67383
     0.60011
     0.63981
     0.67383
     0.60011
     0.59444
     0.60578
     0.60011
     0.54340
     0.63414
     0.56609
     0.52639
     0.53773
     0.63981
     0.43565
     0.41864
     0.39596
     0.39029
     0.50371
     0.48669
     0.34492
     0.36760
     0.36193
     0.33925
     0.37894
     0.19747
    -0.03503
    -0.00101
    -0.01235
    -0.10876
    -0.60213
    -1.19191
    -1.83272
    -1.78736
     0.53773
     5.22760
     6.03288
     3.37320
    -0.98208
    -1.84406
     0.14644
     2.27304
     3.01026
     2.78910
     2.84013
     3.07831
     2.95355
     1.59253
     0.90634
     0.35626
     0.04436
    -0.18248
    -0.46035
    -0.58512
    -0.69853
    -0.72122
    -0.60780
    -0.63048
    -0.59646
    -0.58512
    -0.37529
    -0.40365
    -0.07473
    -0.01235
     0.11241
     0.19180
     0.27687
     0.52072
     0.73621
     0.77024
     0.74756
     0.95171
     1.09915
     1.05379
     1.00275
     1.09348
     1.24093
     1.28062
     1.30331
     1.33733
     1.21824
     1.26928
     1.13318
     1.24660
     1.30331
     1.20123
     1.09915
     1.23526
     1.15586
     1.13885
     1.18989
     1.20690
     1.12184
     1.12751
     1.17855
     1.15586
     1.14452
     1.03677
     1.03677
     0.97439
     1.13885
     1.15586
     1.04245
     1.01409
     1.04812
     0.94037
     0.95171
     0.88366
     0.80994
     0.78725
     0.97439
     0.91768
     0.80994
     0.89500
     0.88933
     0.85530
     1.00275
     0.97439
     0.94604
     1.01976
     1.00275
     1.08214
     1.09348
     1.13318
     1.08214
     1.15586
     1.21257
     1.26361
     1.01976
     1.04245
     1.04812
     0.88366
     0.99141
     0.98574
     0.90634
     0.71920
     0.63981
     0.80427
     0.71920
     0.70219
     0.58877
     0.59444
     0.52639
     0.54340
     0.52639
     0.65115
     0.69652
     0.46401
     0.54340
     0.75323
     0.79859
     0.60578
     0.66249
     0.68518
     0.62280
     0.50371
     0.58310
     0.64548
     0.65115
     0.58877
     0.65682
     0.60011
     0.45267
     0.46968
     0.44133
     0.46401
     0.35059
     0.07271
     0.07271
    -0.11443
    -0.27321
    -0.29023
    -0.74390
    -0.70421
    -0.56810
    -0.63615
     0.41297
     2.53390
     3.14069
     3.94030
     3.22576
     0.63414
     0.39029
     0.58877
     2.04620
     2.85715
     3.08399
     3.20307
     2.92520
     1.62088
     0.77024
     0.40730
     0.08406
    -0.33559
    -0.73256
    -0.84598
    -0.94806
    -0.95373
    -0.68152
    -0.61914
    -0.55676
    -0.19382
    -0.21083
     0.15778
     0.24284
     0.47535
     0.52639
     0.57176
     0.73621
     0.82128
     0.69652
     0.74756
     0.67950
     0.80427
     0.80427
     0.82695
     0.82695
     0.84396
     0.68518
     0.73054
     0.78725
     0.67950
     0.88933
     0.70786
     0.83262
     0.81561
     0.74756
     0.75323
     0.73621
     0.54907
     0.67383
     0.70219
     0.76457
     0.73621
     0.73621
     0.53206
     0.58310
     0.54340
     0.61712
     0.71353
     0.73054
     0.46401
     0.58310
     0.74189
     0.93470
     0.69085
     0.71353
     0.63981
     0.73054
     0.85530
     0.84963
     0.86665
     0.75890
     0.71920
     0.73621
     0.96872
     0.99708
     0.79292
     0.81561
     0.68518
     0.75323
     0.70786
     0.74189
     0.84396
     0.65682
     0.60578
     0.75890
     0.83262
     0.79292
     0.68518
     0.53773
     0.62847
     0.67383
     0.63981
     0.84396
     0.68518
     0.52072
     0.49236
     0.59444
     0.77591
     0.74189
     0.50938
     0.48669
     0.46968
     0.49803
     0.39596
     0.41297
     0.42431
     0.43565
     0.40163
     0.50371
     0.31089
     0.14644
     0.07271
    -0.02936
     0.12942
     0.13509
    -0.21650
    -0.63048
    -0.68719
    -0.99342
     0.48102
     3.69645
     2.26170
     2.04053
     3.95164
     1.81936
     2.07456
     1.66058
     1.83071
     2.27871
     3.02160
     3.57736
     3.24844
     2.48854
     1.95547
     1.13318
     0.36193
    -0.18815
    -0.50572
    -0.60780
    -0.78360
    -0.97641
    -1.04446
    -1.10117
    -0.99342
    -0.86866
    -0.74390
    -0.51706
    -0.42633
    -0.16547
     0.05570
     0.21449
     0.44133
     0.38462
     0.33358
     0.57176
     0.68518
     0.87799
     0.74756
     0.71920
     0.78158
     0.77591
     0.66249
     0.92336
     0.83829
     0.73054
     0.75890
     0.86098
     0.94604
     0.87799
     0.69652
     0.73054
     0.82128
     0.58310
     0.68518
     0.63414
     0.57743
     0.54907
     0.41864
     0.71920
     0.67950
     0.50938
     0.40730
     0.34492
     0.49803
     0.40730
     0.44700
     0.47535
     0.48102
     0.55474
     0.46968
     0.60011
     0.60578
     0.55474
     0.45267
     0.50938
     0.57176
     0.52072
     0.62847
     0.73621
     0.58877
     0.56609
     0.57176
     0.71920
     0.82128
     0.67383
     0.70786
     0.59444
     0.66816
     0.61145
     0.69085
     0.73054
     0.73621
     0.70219
     0.68518
     0.63981
     0.64548
     0.49236
     0.41297
     0.39596
     0.39029
     0.48102
     0.58877
     0.37894
     0.18613
     0.20315
     0.26553
     0.28254
     0.19180
     0.00466
    -0.25620
    -0.31858
    -0.20516
    -0.43200
    -0.88000
    -1.50381
    -0.83464
     0.03302
     3.02160
     5.13120
     1.60954
    -0.35828
     1.15019
     1.10483
     1.43374
     2.70403
     2.90819
     2.39213
     2.19932
     2.26170
     2.30707
     1.65491
     0.99141
     0.19747
    -0.27321
    -0.53975
    -0.90836
    -1.11251
    -1.18056
    -1.23727
    -1.13520
    -0.96507
    -0.90836
    -0.86866
    -0.86866
    -0.80628
    -0.51706
    -0.36962
    -0.16547
     0.14077
     0.18046
     0.24851
     0.35626
     0.66816
     0.77024
     0.63981
     0.66816
     0.77591
     0.68518
     0.75323
     0.82695
     0.87799
     0.77591
     0.71353
     0.65115
     0.89500
     0.84963
     0.92903
     0.75890
     0.60011
     0.66816
     0.88366
     0.82695
     0.94604
     0.92336
     0.73621
     0.99708
     0.92336
     0.96872
     0.83829
     0.57176
     0.76457
     0.79859
     0.84396
     0.72487
     0.62280
     0.50371
     0.56042
     0.56042
     0.54340
     0.65115
     0.30522
     0.32791
     0.40730
     0.50938
     0.48669
     0.50371
     0.43565
     0.37327
     0.45834
     0.58310
     0.52072
     0.47535
     0.36193
     0.29955
     0.55474
     0.59444
     0.58877
     0.37894
     0.37894
     0.57743
     0.65115
     0.59444
     0.56609
     0.53206
     0.48669
     0.52639
     0.65115
     0.54340
     0.57743
     0.36760
     0.40163
     0.51505
     0.51505
     0.50371
     0.49236
     0.26553
     0.40163
     0.25418
     0.29955
     0.28254
     0.28821
     0.15778
     0.06137
    -0.02369
    -0.18248
    -0.48304
    -0.71555
    -0.53408
    -0.99909
    -2.24670
    -2.42817
     1.82504
     4.44501
     4.35995
     0.40730
    -1.57186
     0.90067
     1.26361
     1.47344
     2.13694
     2.65866
     3.19173
     2.77775
     2.40914
     1.87040
     1.00842
     0.57176
     0.34492
     0.27120
    -0.02369
    -0.40932
    -0.74957
    -0.76091
    -0.80061
    -0.78360
    -0.64750
    -0.82897
    -0.72122
    -0.52274
    -0.17114
     0.04436
     0.03302
    -0.09174
     0.01033
     0.22583
     0.45834
     0.44133
     0.56609
     0.45834
     0.57743
     0.75890
     0.73621
     0.64548
     0.70219
     0.59444
     0.62847
     0.74756
     0.77024
     0.69652
     0.59444
     0.51505
     0.66249
     0.76457
     0.72487
     0.60011
     0.61145
     0.71353
     0.56609
     0.63981
     0.61145
     0.62847
     0.52639
     0.62280
     0.79859
     0.71353
     0.82128
     0.62847
     0.61712
     0.70786
     0.62280
     0.68518
     0.84396
     0.92336
     0.75323
     0.75323
     0.84396
     0.93470
     0.78725
     0.92336
     0.84963
     0.80994
     0.75323
     0.88366
     0.75890
     0.74189
     0.57743
     0.56042
     0.65115
     0.56609
     0.55474
     0.37894
     0.40163
     0.36760
     0.42998
     0.32224
     0.44700
     0.31089
     0.16912
     0.07838
     0.28821
     0.42431
     0.20315
    -0.00101
    -0.29590
    -0.31291
    -0.09741
    -0.34126
    -1.34502
    -2.09926
     0.39596
     3.69078
     3.29381
     2.10858
    -0.14845
    -0.98208
     0.15778
     1.80235
     1.96114
     2.23901
     2.44317
     2.21066
     1.89876
     1.59253
     1.38837
     0.86665
     0.35626
     0.06704
     0.27687
     0.22583
    -0.25620
    -0.38096
    -0.35261
    -0.45468
    -0.50572
    -0.46035
    -0.33559
    -0.43767
    -0.44901
    -0.35261
    -0.30157
    -0.21083
    -0.12010
    -0.15979
    -0.05772
    -0.00101
     0.05003
     0.23717
     0.14644
     0.18613
     0.08973
     0.17479
     0.30522
     0.36760
     0.49236
     0.49803
     0.41864
     0.51505
     0.54907
     0.69085
     0.45834
     0.52639
     0.53206
     0.56609
     0.61712
     0.63414
     0.47535
     0.48669
     0.45834
     0.51505
     0.61145
     0.74189
     0.61145
     0.33925
     0.42998
     0.45267
     0.32791
     0.53773
     0.57743
     0.40730
     0.40730
     0.43565
     0.67950
     0.61145
     0.44133
     0.37894
     0.54340
     0.48102
     0.54907
     0.63414
     0.61712
     0.50938
     0.49803
     0.65682
     0.71920
     0.65115
     0.52072
     0.53773
     0.49803
     0.50938
     0.46401
     0.57176
     0.42431
     0.42998
     0.52639
     0.60011
     0.48669
     0.49236
     0.24284
     0.16912
     0.27120
     0.24851
     0.22583
     0.14077
    -0.17114
    -0.29023
    -0.14845
    -0.14845
    -0.82330
    -1.72498
    -0.56810
     2.99325
     3.94030
     2.72104
    -0.15979
    -1.02178
     0.76457
     1.71162
     1.81369
     2.31274
     2.49988
     2.17663
     1.77967
     1.55850
     1.25227
     0.75890
     0.47535
     0.13509
    -0.24486
    -0.36395
    -0.40932
    -0.42633
    -0.42633
    -0.61347
    -0.76091
    -0.53408
    -0.40365
    -0.34694
    -0.30724
    -0.25053
    -0.15979
     0.08406
     0.19180
     0.27687
     0.16912
     0.06137
     0.21449
     0.12375
     0.33358
     0.33925
     0.23150
     0.13509
     0.22583
     0.29955
     0.42431
     0.34492
     0.29955
     0.22016
     0.27687
     0.16912
     0.26553
     0.29388
     0.35626
     0.21449
     0.28821
     0.42998
     0.30522
     0.42998
     0.34492
     0.23150
     0.26553
     0.24851
     0.28254
     0.41864
     0.32224
     0.27687
     0.28254
     0.39029
     0.42431
     0.47535
     0.21449
     0.25986
     0.29388
     0.23150
     0.31089
     0.42431
     0.36193
     0.22583
     0.23717
     0.33925
     0.56042
     0.40163
     0.20315
     0.23717
     0.33925
     0.40163
     0.29388
     0.41297
     0.30522
     0.32791
     0.46968
     0.53773
     0.54907
     0.32791
     0.31089
     0.25418
     0.42431
     0.59444
     0.45834
     0.42431
     0.37327
     0.41864
     0.53773
     0.51505
     0.44700
     0.28821
     0.30522
     0.24284
     0.33925
     0.15778
    -0.00668
    -0.26187
     0.03302
     0.05003
    -0.09741
    -0.52274
     0.28254
     2.10858
     2.30707
     1.19556
     0.27687
     0.37327
     1.22959
     1.46777
     1.50746
     1.78534
     2.00651
     1.87607
     1.80235
     1.42240
     1.08214
     0.74756
     0.62847
     0.44133
     0.20882
    -0.13144
     0.01033
    -0.22785
    -0.23919
    -0.38096
    -0.39797
    -0.58512
    -0.56243
    -0.46603
    -0.44334
    -0.30157
    -0.21650
    -0.27888
    -0.26754
    -0.09174
     0.04436
    -0.10309
    -0.06339
     0.06704
     0.03302
     0.12942
     0.22016
     0.28254
     0.15211
     0.12375
     0.19180
     0.37894
     0.50371
     0.29955
     0.14077
     0.10107
     0.22583
     0.31656
     0.41864
     0.37327
     0.16345
     0.04436
     0.41297
     0.38462
     0.27687
     0.06137
     0.15778
     0.22583
     0.24284
     0.21449
     0.24851
     0.15211
     0.07271
     0.14077
     0.23717
     0.36760
     0.25986
    -0.00668
     0.12375
     0.22016
     0.29388
     0.21449
     0.23717
     0.12375
     0.16345
     0.26553
     0.38462
     0.22583
     0.23150
     0.16912
     0.06704
     0.22583
     0.28821
    -0.01802
     0.23150
     0.18613
     0.20882
     0.21449
     0.18046
     0.14644
     0.11241
     0.07271
     0.15778
     0.08973
     0.06137
    -0.02936
    -0.13711
    -0.05205
    -0.15979
    -0.28456
    -0.19382
    -0.11443
    -0.39230
    -0.69286
    -0.36962
     0.79859
     1.81369
     1.57551
     0.42998
    -0.09174
     0.25418
     1.21257
     1.46210
     1.39971
     1.56984
     1.45075
     1.34868
     1.29197
     1.13318
     0.73621
     0.41297
     0.22583
     0.32791
     0.19747
     0.06137
    -0.20516
    -0.33559
    -0.31858
    -0.31858
    -0.46603
    -0.19382
    -0.38663
    -0.35261
    -0.19382
    -0.01235
     0.17479
     0.21449
     0.06704
    -0.02936
     0.03302
     0.10107
     0.27687
     0.15778
     0.19747
     0.22016
     0.14644
     0.26553
     0.36760
     0.19180
    -0.04070
    -0.02369
     0.14077
     0.14077
     0.10674
     0.05570
     0.00466
     0.10107
     0.32791
     0.35626
     0.41297
     0.16912
    -0.01235
     0.02735
     0.24851
     0.21449
     0.22583
     0.27687
     0.20315
     0.22016
     0.28821
     0.36193
     0.19180
     0.15778
     0.18613
     0.17479
     0.05570
     0.23150
     0.16345
    -0.01235
     0.17479
     0.20882
     0.19747
     0.15778
     0.18613
     0.07838
    -0.02936
     0.01033
     0.05570
     0.14077
     0.11808
     0.06137
    -0.03503
     0.09540
     0.02168
     0.10107
     0.11808
     0.03869
    -0.15979
    -0.06906
    -0.05772
    -0.02936
     0.03869
    -0.17681
    -0.15979
    -0.00101
    -0.02369
    -0.10876
    -0.16547
    -0.27888
    -0.23352
    -0.35261
    -0.32992
    -0.43200
    -0.26754
    -0.22218
    -0.22785
    -0.16547
     0.08406
     0.57743
     0.75890
     0.58310
     0.19180
     0.13509
     0.61712
     0.97439
     0.88933
     0.82128
     0.88933
     1.25227
     1.01409
     0.87232
     0.49803
     0.39029
     0.26553
     0.19747
    -0.01235
    -0.04638
    -0.09174
    -0.16547
    -0.14845
    -0.25053
    -0.26187
    -0.40365
    -0.40932
    -0.32992
    -0.15412
    -0.23919
    -0.10876
    -0.06906
    -0.01802
     0.03869
     0.06704
     0.22583
     0.14077
     0.11808
     0.14077
     0.25418
     0.31089
     0.34492
     0.18613
     0.12375
     0.19747
     0.19180
     0.23150
     0.29388
     0.19180
     0.09540
     0.15778
     0.17479
     0.19747
     0.20882
     0.07838
     0.15778
     0.14077
     0.18046
     0.17479
     0.16345
     0.28821
     0.14077
     0.15778
     0.15211
     0.10107
     0.18046
     0.07271
    -0.03503
     0.04436
     0.12375
     0.05003
     0.20882
    -0.18815
    -0.14278
    -0.17114
    -0.06906
     0.02168
    -0.06906
    -0.06339
     0.00466
    -0.09741
    -0.03503
    -0.02936
    -0.12010
    -0.15979
    -0.18248
    -0.06339
    -0.20516
    -0.00668
    -0.15412
    -0.15412
    -0.22218
    -0.06906
     0.01033
     0.05570
     0.19747
    -0.06339
    -0.15979
    -0.13144
    -0.07473
     0.05003
     0.13509
    -0.00101
     0.07838
     0.11241
     0.20882
     0.05003
    -0.06906
    -0.04070
     0.03302
     0.10107
     0.10107
     0.04436
     0.04436
     0.05003
     0.11241
     0.21449
     0.40163
     0.28254
     0.07838
     0.15211
     0.22583
     0.24284
     0.13509
     0.23150
     0.32791
     0.10107
     0.35059
     0.33358
     0.29955
     0.23150
    -0.00101
     0.11241
     0.14644
     0.14077
    -0.11443
    -0.24486
    -0.26187
    -0.09741
     0.01600
    -0.07473
    -0.23352
    -0.16547
     0.86098
     1.56417
     1.56417
     0.69085
     0.52639
     1.14452
     1.41673
     1.38837
     1.71162
     1.75698
     1.88175
     1.29197
     1.10483
     0.81561
     0.80994
     0.86098
     0.57176
     0.28254
     0.09540
    -0.02369
    -0.24486
    -0.30157
    -0.27888
    -0.18815
    -0.13144
    -0.12577
     0.10674
     0.20882
     0.28821
     0.14077
     0.30522
     0.45834
     0.58877
     0.55474
     0.48669
     0.41864
     0.35059
     0.49803
     0.53206
     0.63981
     0.54340
     0.35626
     0.48669
     0.45267
     0.56042
     0.44133
     0.39596
     0.44700
     0.33358
     0.41864
     0.39596
     0.39596
     0.28821
     0.23150
     0.19747
     0.35059
     0.32791
     0.36760
     0.06704
     0.16912
     0.25418
     0.15778
     0.11241
     0.26553
     0.19180
     0.11808
     0.24851
     0.35059
     0.39029
     1.03110
     0.18613
    -0.16547
     0.03869
     0.25418
     0.32791
     0.25418
     0.20315
     0.32224
     0.15211
     0.33925
     0.16912
    -0.04070
    -0.05772
     0.02735
     0.20882
     0.02735
     0.02168
     0.00466
     0.07838
     0.23150
     0.28821
     0.27687
     0.16345
     0.15778
     0.16912
     0.25986
     0.36193
     0.22583
     0.31089
     0.29388
     0.24284
     0.27687
     0.29955
     0.24284
     0.19747
     0.27687
     0.24851
     0.15778
     0.18046
     0.13509
     0.15211
     0.07271
     0.19180
     0.06704
     0.11808
     0.17479
     0.02168
     0.00466
    -0.08040
     0.00466
    -0.05205
    -0.08040
    -0.14278
    -0.24486
    -0.12010
     0.21449
     0.10674
    -0.01802
     0.03869
     0.66249
     1.11050
     1.13318
     0.89500
     0.56609
     0.71353
     1.15019
     1.30898
     1.56984
     1.66625
     1.67192
     1.50179
     1.34868
     0.83829
     0.55474
     0.47535
     0.56042
     0.40730
     0.39029
     0.27687
     0.10674
    -0.02936
    -0.35828
    -0.43767
    -0.42066
    -0.18815
    -0.11443
    -0.19382
    -0.22218
     0.02168
     0.00466
     0.23150
     0.45834
     0.18046
     0.25986
     0.23717
     0.25418
     0.33925
     0.32791
     0.24284
     0.28254
     0.39596
     0.50371
     0.55474
     0.46401
     0.30522
     0.32224
     0.22583
     0.38462
     0.22583
     0.22016
     0.37327
     0.24851
     0.25418
     0.24851
     0.14644
     0.03869
     0.05570
     0.05003
    -0.03503
    -0.07473
    -0.19949
    -0.02936
    -0.30157
    -0.18815
    -0.08607
    -0.23919
    -0.17681
    -0.09174
    -0.15979
    -0.28456
    -0.23352
    -0.29023
    -0.06906
    -0.12010
    -0.21650
    -0.17114
    -0.21650
    -0.04070
    -0.10876
    -0.07473
    -0.05772
    -0.22218
    -0.14845
    -0.08040
    -0.02936
    -0.15979
    -0.09174
    -0.05205
     0.02168
     0.03869
     0.05003
    -0.00668
    -0.01235
     0.01033
    -0.10876
     0.02168
     0.12942
     0.07838
    -0.00101
     0.06137
     0.05570
     0.07271
    -0.06339
    -0.14845
    -0.12577
     0.00466
    -0.09741
    -0.04638
    -0.16547
    -0.26754
    -0.27321
    -0.21083
    -0.07473
    -0.04070
    -0.36962
    -0.32992
    -0.32992
    -0.38096
    -0.36962
    -0.26754
    -0.27321
    -0.35828
    -0.43200
     0.08973
     0.83262
     0.86098
     0.45834
    -0.10309
     0.32791
     0.66816
     0.67950
     0.64548
     0.92336
     1.13885
     1.07080
     0.83829
     0.53773
     0.29955
    -0.01802
    -0.13144
    -0.12577
    -0.15412
    -0.34126
    -0.56810
    -0.68719
    -0.88000
    -1.02745
    -1.03879
    -0.92537
    -1.07282
    -1.07849
    -0.93671
    -0.95373
    -0.94238
    -0.67585
    -0.75524
    -0.74957
    -0.67585
    -0.64182
    -0.49438
    -0.38663
    -0.32992
    -0.47737
    -0.51706
    -0.36962
    -0.21650
    -0.18815
    -0.28456
    -0.21650
    -0.18248
    -0.06339
     0.08973
     0.07271
     0.03302
    -0.06906
     0.08406
     0.01033
     0.18046
     0.27120
     0.08973
     0.15778
     0.22016
     0.22583
     0.29955
     0.25986
     0.25418
     0.27120
     0.27687
     0.26553
     0.23150
     0.19180
     0.18046
     0.06704
     0.31656
     0.29388
     0.20882
     0.23150
     0.14077
     0.04436
     0.11808
     0.05570
     0.08973
     0.08973
     0.02168
    -0.02369
     0.14644
     0.24284
     0.24284
    -0.02369
     0.05570
     0.17479
     0.07271
     0.24284
     0.16345
     0.20315
     0.11241
     0.20315
     0.27687
     0.22583
     0.20315
     0.27687
     0.23717
     0.13509
     0.21449
     0.23150
     0.19180
     0.23150
     0.27120
     0.27120
     0.25986
     0.27120
     0.13509
     0.09540
     0.05003
     0.12942
     0.14077
     0.05570
     0.12942
     0.11808
     0.04436
    -0.01802
     0.01033
     0.12942
     0.06137
    -0.10309
    -0.32425
    -0.18248
    -0.23352
    -0.31858
    -0.13144
    -0.18248
    -0.38663
    -0.50572
     0.48669
     1.14452
     0.91768
     0.25986
    -0.13144
     0.52639
     0.89500
     0.91768
     0.99708
     1.13318
     1.45075
     1.37136
     1.14452
     0.71353
     0.44133
     0.38462
     0.42431
     0.42431
     0.33925
     0.15211
    -0.13711
    -0.21083
    -0.14278
    -0.27321
    -0.29590
    -0.23352
    -0.29023
    -0.24486
    -0.09174
    -0.02936
     0.01033
     0.08973
     0.08973
     0.16912
     0.19747
     0.36193
     0.29955
     0.20315
     0.23717
     0.31089
     0.23150
     0.33358
     0.23717
     0.29388
     0.20882
     0.33925
     0.34492
     0.29955
     0.32791
     0.31656
     0.28254
     0.29955
     0.32224
     0.20882
     0.29955
     0.35059
     0.25986
     0.34492
     0.39029
     0.31089
     0.19747
     0.15778
     0.17479
     0.31656
     0.19180
     0.23150
     0.23150
     0.14077
     0.27687
     0.17479
     0.29955
     0.36760
     0.17479
     0.22016
     0.35059
     0.33358
     0.31656
     0.37327
     0.46968
     0.46401
     0.39029
     0.46968
     0.33358
     0.39029
     0.31656
     0.14644
     0.25418
     0.22016
     0.15778
     0.15778
     0.10107
     0.05003
     0.13509
     0.02735
     0.04436
    -0.07473
    -0.14845
    -0.01802
    -0.03503
     0.08973
     0.07838
     0.03302
    -0.02369
     0.15211
     0.17479
     0.21449
     0.09540
     0.08406
     0.04436
     0.00466
     0.12942
     0.18613
     0.08973
     0.12942
    -0.08040
    -0.01802
     0.02735
     0.07838
    -0.12577
    -0.04638
    -0.21650
    -0.23352
    -0.15979
    -0.18248
    -0.23352
    -0.25053
    -0.34126
    -0.30724
    -0.25620
    -0.26754
    -0.29023
    -0.43200
    -0.42066
    -0.45468
    -0.57377
    -0.64182
    -0.59079
    -0.47737
    -0.40932
    -0.48871
    -0.50572
    -0.18248
     0.46968
     0.58877
     0.41864
    -0.18248
     0.16912
     0.18613
     0.11808
     0.10674
     0.28254
     0.35059
     0.60011
     0.29955
    -0.02936
    -0.12010
    -0.34126
    -0.39230
    -0.54542
    -0.80628
    -0.61347
    -0.61914
    -0.63615
    -0.69853
    -0.55676
    -0.50005
    -0.60213
    -0.55676
    -0.36962
    -0.32425
    -0.39797
    -0.24486
    -0.11443
    -0.17114
    -0.09174
    -0.17114
    -0.02936
    -0.17681
    -0.08040
    -0.10876
    -0.17114
    -0.14845
     0.01033
    -0.12577
    -0.10309
    -0.09174
    -0.18815
    -0.08607
     0.00466
    -0.17681
    -0.21650
    -0.14845
    -0.19949
    -0.07473
    -0.18248
    -0.19949
    -0.22785
    -0.19382
    -0.17114
    -0.21083
    -0.26754
    -0.19949
    -0.43200
    -0.39797
    -0.28456
    -0.26754
    -0.38096
    -0.50005
    -0.52841
    -0.47737
    -0.42633
    -0.67018
    -0.70988
    -0.53975
    -0.64182
    -0.55109
    -0.52274
    -0.53975
    -0.56243
    -0.58512
    -0.40365
    -0.39797
    -0.42633
    -0.45468
    -0.37529
    -0.43767
    -0.19949
    -0.29023
    -0.32992
    -0.32992
    -0.43767
    -0.36962
    -0.42633
    -0.40365
    -0.46035
    -0.63615
    -0.78360
    -0.73823
    -0.69853
    -0.74957
    -0.84031
    -0.81195
    -0.85732
    -0.97074
    -0.93671
    -0.93671
    -0.93671
    -1.02178
    -1.08983
    -0.88000
    -0.88568
    -0.89702
    -0.93671
    -0.97641
    -0.99342
    -0.89135
    -0.96507
    -0.94806
    -1.01611
    -1.14654
    -1.12386
    -1.42442
    -1.34502
    -1.41307
    -2.21268
    -2.09926
     0.48669
     1.98382
     1.74564
    -1.24862
    -2.83648
    -2.12761
    -1.66827
    -0.88568
    -0.23919
    -0.03503
    -0.20516
    -0.76091
    -1.22593
    -1.58320
    -1.72498
    -1.84406
    -1.92913
    -1.96883
    -2.04255
    -1.87242
    -1.74199
    -1.61723
    -1.58320
    -1.64558
    -1.40173
    -1.14654
    -1.12386
    -1.03879
    -1.03879
    -1.08983
    -0.99342
    -1.05580
    -0.85165
    -0.77226
    -0.84598
    -0.87433
    -0.82330
    -0.62481
    -0.57944
    -0.78927
    -0.76091
    -0.68152
    -0.66451
    -0.56243
    -0.68719
    -0.62481
    -0.71555
    -0.67018
    -0.56810
    -0.44901
    -0.48871
    -0.60213
    -0.60780
    -0.56243
    -0.46603
    -0.57944
    -0.56243
    -0.60780
    -0.43200
    -0.44901
    -0.50005
    -0.40932
    -0.43200
    -0.56810
    -0.51139
    -0.43767
    -0.47170
    -0.44334
    -0.39230
    -0.38663
    -0.40365
    -0.41499
    -0.44334
    -0.36395
    -0.18248
    -0.36395
    -0.32992
    -0.29590
    -0.28456
    -0.33559
    -0.30724
    -0.04638
    -0.10309
    -0.08040
     0.10674
     0.03302
     0.14077
     0.14644
     0.10674
     0.12942
     0.23717
     0.32791
     0.56609
     0.45267
     0.39596
     0.48669
     0.47535
     0.59444
     0.69085
     0.46968
     0.35059
     0.49236
     0.45834
     0.50938
     0.35059
     0.31656
     0.32224
     0.29955
     0.32791
     0.19747
     0.19180
     0.10107
    -0.03503
     0.04436
     0.16345
     0.06704
    -0.04070
    -0.05772
     0.06137
     0.10674
     0.06704
     0.22016
     0.12942
     0.33358
     0.39596
     0.48669
     0.44700
     0.62847
     0.60011
     0.66249
     1.00275
     0.81561
     0.90067
     0.99141
     0.81561
     0.67383
     1.08781
     0.95738
     0.82128
     0.54907
     0.87232
     2.11992
     1.92144
     1.03110
     0.70786
     0.59444
     0.78158
     0.92336
     0.84396
     1.03110
     0.93470
     0.87232
     0.77024
     0.56042
     0.36760
     0.36193
     0.28821
     0.22016
     0.12942
     0.04436
     0.15211
     0.02168
     0.10674
     0.23717
     0.05003
     0.21449
     0.15211
     0.23717
     0.24284
     0.03302
     0.10674
     0.14644
     0.18046
     0.12942
     0.16912
     0.10674
     0.10107
     0.11241
     0.06137
     0.32224
     0.03869
     0.01600
     0.05003
     0.15211
     0.14644
     0.05570
     0.02735
    -0.02936
     0.03869
     0.11808
     0.08973
     0.13509
    -0.01235
    -0.00668
    -0.10309
     0.07838
     0.07838
    -0.00101
    -0.01802
     0.10107
     0.00466
     0.07838
     0.07838
     0.26553
     0.02168
     0.08406
     0.19180
     0.23150
     0.16912
     0.20882
     0.08973
     0.29955
     0.36193
     0.32791
     0.25986
     0.27120
     0.30522
     0.20315
     0.26553
     0.27687
     0.28821
     0.20315
     0.25986
     0.32791
     0.28821
     0.28821
     0.27687
     0.25418
     0.29955
     0.28254
     0.27120
     0.34492
     0.33358
     0.36760
     0.30522
     0.28821
     0.39596
     0.41864
     0.29955
     0.29955
     0.29955
     0.25418
     0.11241
     0.29388
     0.33358
     0.16345
     0.16345
     0.21449
     0.18046
     0.06704
     0.05003
    -0.11443
    -0.12010
     0.02168
    -0.07473
    -0.13711
    -0.30724
    -0.35261
    -0.35828
    -0.70421
    -0.42066
    -0.44901
    -0.73256
    -0.90269
    -1.16355
    -0.22785
     0.69652
     0.71353
    -0.02369
    -0.42066
    -0.19949
     0.50938
     0.44700
     0.58877
     0.90634
     0.84396
     1.08214
     0.84396
     0.69652
     0.32224
    -0.00101
     0.11808
     0.17479
     0.11808
    -0.14845
    -0.33559
    -0.38663
    -0.58512
    -0.60780
    -0.72122
    -0.55109
    -0.69286
    -0.56810
    -0.42066
    -0.18248
    -0.24486
    -0.08607
    -0.06906
    -0.09741
    -0.06339
     0.08973
     0.18046
     0.25986
     0.20882
     0.26553
     0.24851
     0.35059
     0.27120
     0.32791
     0.54340
     0.39029
     0.32224
     0.38462
     0.24851
     0.41297
     0.25418
     0.32224
     0.42998
     0.46968
     0.41864
     0.27687
     0.33358
     0.22016
     0.27120
     0.32791
     0.40163
     0.44700
     0.29388
     0.34492
     0.36193
     0.37327
     0.29955
     0.31089
     0.32791
     0.33925
     0.35626
     0.42998
     0.29955
     0.28254
     0.29388
     0.22583
     0.32791
     0.43565
     0.24851
     0.23717
     0.20882
     0.18613
     0.13509
     0.21449
     0.22583
     0.31656
     0.26553
     0.28821
     0.19747
     0.29388
     0.25418
     0.21449
     0.19747
     0.33358
     0.25986
     0.38462
     0.37894
     0.37894
     0.25986
     0.26553
     0.35626
     0.51505
     0.42998
     0.34492
     0.21449
     0.28254
     0.39029
     0.33358
     0.26553
     0.28821
     0.22583
     0.24851
     0.27687
     0.26553
     0.24851
     0.05570
     0.03869
     0.15778
     0.03869
    -0.04638
    -0.03503
    -0.06339
     0.00466
     0.05003
    -0.05772
     0.01033
     0.05570
    -0.06906
     0.00466
    -0.01802
     0.00466
     0.06137
     0.06704
    -0.05205
     0.05003
     0.09540
    -0.08040
     0.01033
    -0.07473
     0.39029
     1.88742
     1.97248
     0.82128
    -0.80061
    -1.02178
    -0.54542
    -0.18815
     0.05003
     0.19747
     0.16345
    -0.04638
    -0.45468
    -0.71555
    -1.11251
    -1.14654
    -1.22593
    -1.13520
    -1.06147
    -0.82897
    -0.73823
    -0.72122
    -0.46035
    -0.35828
    -0.38096
    -0.21650
    -0.18815
    -0.06906
     0.02168
     0.10107
     0.08973
     0.14077
     0.16912
     0.25418
     0.20315
     0.16345
     0.20882
     0.14077
     0.27687
     0.24851
     0.23717
     0.30522
     0.15778
     0.24284
     0.25986
     0.25418
     0.26553
     0.08406
     0.10107
     0.15778
     0.08406
     0.20315
     0.22016
     0.14077
     0.16345
     0.17479
     0.19747
     0.10674
     0.01600
     0.06137
     0.17479
     0.13509
     0.15778
     0.09540
     0.14077
     0.10107
     0.14644
     0.22016
     0.27120
     0.12375
     0.07271
     0.15211
     0.15778
     0.22583
     0.03869
     0.01600
     0.13509
     0.20315
     0.19180
     0.18046
     0.13509
     0.05570
     0.04436
     0.02168
     0.11808
     0.06137
     0.12375
     0.05570
     0.18613
     0.12375
     0.16345
     0.07271
     0.10107
     0.29955
     0.28821
     0.28254
     0.20315
     0.24284
     0.33925
     0.28254
     0.37894
     0.18046
     0.18613
     0.22016
     0.17479
     0.09540
     0.14644
     0.06704
    -0.09741
     0.11808
    -0.01235
     0.02735
    -0.19949
    -0.23352
    -0.14278
    -0.20516
    -0.14845
    -0.09174
    -0.26754
    -0.24486
    -0.15412
    -0.23919
    -0.13144
    -0.13144
    -0.29023
    -0.18248
    -0.12010
    -0.04070
    -0.00668
    -0.00668
     0.03302
    -0.06906
    -0.10876
     0.10674
     0.18046
     0.20882
     0.21449
     0.04436
    -0.16547
    -0.32425
    -0.64182
    -0.55676
     1.70595
     4.33159
     2.59061
    -0.70421
    -1.73065
    -0.84598
     0.05003
     0.70219
     0.76457
     0.50938
     0.23150
    -0.04638
    -0.34126
    -0.73256
    -1.04446
    -1.21459
    -1.22026
    -1.10684
    -1.16355
    -0.97074
    -1.00477
    -0.81762
    -0.67018
    -0.36395
    -0.19949
    -0.24486
    -0.11443
     0.02735
     0.04436
     0.24284
     0.19180
     0.28821
     0.25418
     0.36193
     0.25986
     0.33358
     0.27120
     0.25986
     0.22016
     0.36193
     0.35059
     0.30522
     0.29388
     0.28254
     0.30522
     0.33925
     0.27120
     0.24851
     0.28254
     0.27687
     0.36760
     0.26553
     0.40730
     0.25418
     0.18046
     0.22583
     0.22016
     0.27120
     0.10107
     0.20882
     0.11241
     0.16345
     0.22016
    -0.00668
     0.05570
     0.15778
     0.12942
     0.05003
     0.00466
    -0.00668
     0.01600
    -0.02369
     0.10674
     0.08973
     0.11241
     0.05570
     0.03869
     0.18046
     0.12375
     0.15778
     0.03302
     0.12375
     0.15211
     0.22583
     0.06137
     0.10107
     0.11241
     0.03869
     0.19747
     0.10674
     0.08973
     0.08973
     0.07838
     0.14077
     0.03869
     0.08973
     0.12942
     0.27687
     0.17479
     0.20882
     0.13509
     0.22583
     0.14077
    -0.02936
     0.12375
     0.27687
     0.19180
     0.14077
     0.05003
     0.11241
     0.00466
     0.00466
    -0.13711
    -0.12577
    -0.14845
    -0.12010
    -0.18815
    -0.10876
    -0.27321
    -0.27888
    -0.21083
    -0.09174
    -0.29023
    -0.37529
    -0.29023
    -0.39797
    -0.45468
    -0.41499
    -0.40365
    -0.37529
    -0.27321
    -0.39797
    -0.48304
    -0.39797
    -0.35261
    -0.38096
    -0.34694
    -0.25053
    -0.50572
    -0.85165
    -0.81762
    -0.12577
     2.10291
     3.71913
     0.54907
    -1.75900
    -2.12194
    -0.91403
     0.22583
     0.57743
     0.54907
     0.26553
    -0.22785
    -0.48871
    -0.74390
    -0.89702
    -1.06715
    -1.15788
    -0.97641
    -0.86866
    -0.76659
    -0.53975
    -0.42066
    -0.28456
    -0.08040
    -0.03503
     0.12942
     0.11241
     0.16345
     0.29388
     0.46401
     0.36760
     0.31656
     0.39029
     0.36760
     0.38462
     0.36193
     0.28254
     0.39596
     0.49236
     0.41864
     0.49236
     0.39029
     0.41864
     0.31656
     0.28821
     0.39596
     0.41864
     0.35626
     0.27687
     0.38462
     0.18613
     0.16912
     0.16345
     0.19180
     0.01600
    -0.04070
    -0.09174
    -0.13144
    -0.25620
    -0.29023
    -0.35828
    -0.29590
    -0.41499
    -0.44901
    -0.46035
    -0.48871
    -0.64750
    -0.64182
    -0.64182
    -0.64750
    -0.60780
    -0.63615
    -0.78360
    -0.69853
    -0.64750
    -0.70988
    -0.80628
    -0.68152
    -0.74390
    -0.94238
    -0.94238
    -0.83464
    -0.97641
    -1.01044
    -1.03879
    -1.06715
    -1.06715
    -1.13520
    -1.23727
    -1.41874
    -1.44143
    -1.46411
    -1.61156
    -1.62290
    -1.62290
    -1.66827
    -1.78168
    -1.62857
    -1.70796
    -1.77034
    -1.85541
    -1.88943
    -1.89510
    -1.84406
    -1.83839
    -1.92346
    -1.81571
    -1.75900
    -1.87242
    -1.73632
    -1.71363
    -1.85541
    -1.91779
    -2.04255
    -1.99718
    -1.96883
    -2.08224
    -2.00285
    -2.06523
    -2.01419
    -2.11060
    -2.10493
    -2.16731
    -1.87809
    -2.00852
    -2.18432
    -2.00285
    -2.15030
    -2.15597
    -1.53216
    -1.10117
    -1.61156
    -1.96315
    -2.01986
    -2.25804
    -2.01986
    -1.90645
    -1.88943
    -1.90645
    -2.06523
    -2.15597
    -2.30908
    -2.29774
    -2.33177
    -2.32042
    -2.21835
    -2.09926
    -2.08224
    -2.05956
    -2.09359
    -1.89510
    -1.72498
    -1.61723
    -1.61723
    -1.38472
    -1.38472
    -1.23160
    -1.15788
    -1.19758
    -1.17489
    -1.14087
    -1.16355
    -0.98775
    -1.04446
    -0.99342
    -1.08983
    -0.98775
    -0.92537
    -0.88000
    -0.80061
    -0.85165
    -0.92537
    -0.80061
    -0.88568
    -0.87433
    -0.76091
    -0.68719
    -0.81762
    -0.76091
    -0.70988
    -0.65317
    -0.67018
    -0.74957
    -0.71555
    -0.70988
    -0.63615
    -0.69286
    -0.65317
    -0.64182
    -0.71555
    -0.77226
    -0.47737
    -0.47170
    -0.62481
    -0.55676
    -0.50005
    -0.52841
    -0.46603
    -0.52274
    -0.46035
    -0.31858
    -0.31291
    -0.37529
    -0.37529
    -0.23352
    -0.19949
    -0.36395
    -0.25053
    -0.14845
    -0.30724
    -0.26187
    -0.11443
    -0.14845
    -0.12577
    -0.24486
    -0.17681
    -0.13711
    -0.01235
    -0.11443
    -0.13711
    -0.17114
    -0.12010
    -0.13144
    -0.05772
    -0.06339
    -0.10876
    -0.14845
    -0.12010
    -0.12577
    -0.10309
    -0.10876
    -0.28456
    -0.10309
    -0.03503
     0.02735
    -0.10309
    -0.14278
    -0.06906
     0.01600
     0.01600
     0.02735
     0.06704
    -0.00101
    -0.02369
     0.03869
    -0.00101
    -0.16547
     0.03869
     0.01033
     0.06137
     0.29955
     0.25418
     0.05003
     0.01033
     0.15778
     0.23150
     0.55474
     0.41864
     0.33925
     0.24851
     0.68518
     1.21257
     1.63222
     1.17855
     0.00466
    -0.63615
     0.02735
     0.56042
     0.53773
     0.46968
     0.20315
    -0.14845
    -0.22218
    -0.39797
    -0.49438
    -0.57377
    -0.60780
    -0.60780
    -0.50572
    -0.55676
    -0.48304
    -0.36395
    -0.22785
    -0.21650
    -0.23352
    -0.02369
    -0.18248
    -0.05772
    -0.07473
    -0.04070
    -0.11443
    -0.01235
    -0.19382
    -0.03503
    -0.06906
    -0.04070
    -0.07473
    -0.05772
     0.02168
     0.06137
    -0.02369
     0.10674
     0.01600
     0.05570
     0.03869
     0.25986
     0.09540
     0.14644
     0.17479
     0.15778
     0.37327
     0.21449
     0.18613
     0.12375
     0.25986
     0.23717
     0.22583
     0.19747
     0.23150
     0.24284
     0.07271
     0.36760
     0.27687
     0.18046
     0.23717
     0.19747
     0.22583
     0.35626
     0.20315
     0.12375
     0.19747
     0.31089
     0.41864
     0.21449
     0.17479
     0.20315
     0.18046
     0.20315
     0.33358
     0.20882
     0.18613
     0.16912
     0.20882
     0.27687
     0.19180
     0.20315
     0.07271
     0.16345
     0.14077
     0.07271
     0.10674
     0.11241
     0.05003
     0.03869
     0.18046
     0.15211
     0.18613
     0.14644
     0.05003
     0.15778
     0.12375
     0.04436
     0.16345
     0.19747
     0.15778
     0.19180
     0.20882
     0.31656
     0.20315
     0.25986
     0.41297
     0.28254
     0.27120
     0.29955
     0.28254
     0.25418
     0.28254
     0.22583
     0.23150
     0.39029
     0.36193
     0.53206
     0.43565
     0.27120
     0.03302
    -0.08607
     0.46968
     0.71353
     0.49803
     0.15211
     0.07838
     0.14077
     0.57743
     1.44508
     2.02352
     1.00275
    -0.69286
    -0.74957
     0.08973
     0.42431
     0.48102
     0.39596
     0.21449
     0.15778
    -0.24486
    -0.31858
    -0.57944
    -0.54542
    -0.51139
    -0.44334
    -0.42066
    -0.32992
    -0.29590
    -0.14278
    -0.02369
     0.02168
    -0.08040
     0.06704
     0.05570
     0.25418
     0.25986
     0.20882
     0.14077
     0.17479
     0.15778
     0.14077
     0.23150
     0.11808
     0.13509
     0.10674
     0.14077
     0.10674
     0.15778
     0.19747
     0.06704
     0.20882
     0.32791
     0.17479
     0.28254
     0.22016
     0.29955
     0.30522
     0.26553
     0.29388
     0.37894
     0.33925
     0.33358
     0.35059
     0.29955
     0.34492
     0.26553
     0.37327
     0.46401
     0.32791
     0.34492
     0.35059
     0.28821
     0.32224
     0.39596
     0.24284
     0.27120
     0.35626
     0.36193
     0.24851
     0.32791
     0.31089
     0.16912
     0.16345
     0.29388
     0.24851
     0.23150
     0.31089
     0.24851
     0.34492
     0.23717
     0.18613
     0.23717
     0.22583
     0.13509
     0.18613
     0.22016
     0.23150
     0.24851
     0.15778
     0.22016
     0.29388
     0.22016
     0.15778
     0.18613
     0.11808
     0.20882
     0.20882
     0.28821
     0.17479
     0.25418
     0.27120
     0.23150
     0.26553
     0.23150
     0.05570
     0.23150
     0.24851
     0.36193
     0.24284
     0.29388
     0.09540
    -0.08607
     0.16912
     0.50371
     0.32791
     0.20882
    -0.18248
    -0.30724
    -0.25620
     0.50371
     2.18798
     2.57360
     0.84396
    -0.73256
    -1.03312
    -0.16547
     0.57176
     0.75323
     0.69652
     0.46968
     0.23717
     0.02735
    -0.20516
    -0.46603
    -0.58512
    -0.62481
    -0.46603
    -0.54542
    -0.43200
    -0.51706
    -0.52274
    -0.29023
    -0.19382
    -0.01802
    -0.08607
    -0.14845
     0.07271
     0.05570
     0.16912
     0.12942
     0.10107
     0.12942
     0.15778
     0.07838
     0.27120
     0.42431
     0.30522
     0.32224
     0.40730
     0.43565
     0.46401
     0.49803
     0.41297
     0.49803
     0.49236
     0.41864
     0.54907
     0.53773
     0.39596
     0.28254
     0.42431
     0.32791
     0.18046
     0.17479
     0.26553
     0.17479
    -0.06906
     0.03302
     0.06137
     0.03869
     0.11808
     0.02168
     0.07838
     0.11241
     0.11241
     0.07271
     0.00466
     0.14644
     0.18046
     0.18046
     0.20882
     0.23150
     0.22583
     0.08406
     0.18613
     0.28254
     0.26553
     0.30522
     0.18046
     0.11241
     0.22016
     0.18046
     0.05003
     0.20882
     0.14077
     0.06704
     0.25418
     0.17479
     0.10107
     0.08973
    -0.05772
     0.12942
     0.22583
     0.08973
     0.04436
     0.08406
     0.09540
     0.19180
     0.17479
     0.25418
     0.22583
     0.20315
     0.31089
     0.33925
     0.39596
     0.28821
     0.26553
     0.41297
     0.46401
     0.46401
     0.63414
     0.37327
     0.28254
    -0.01235
    -0.16547
    -0.12010
     0.29388
     0.40730
     0.32791
     0.45834
    -0.00668
    -0.46603
    -0.87433
    -0.02936
     1.35435
     1.87040
     1.71729
     0.73054
    -0.29023
    -0.68719
     0.07271
     0.67383
     0.93470
     0.77024
     0.58310
     0.37894
     0.18613
    -0.05772
    -0.42633
    -0.47737
    -0.45468
    -0.44901
    -0.42633
    -0.57944
    -0.36962
    -0.32425
    -0.28456
    -0.12577
    -0.10309
    -0.18248
    -0.13144
    -0.00101
     0.07838
     0.13509
     0.18613
     0.15211
     0.15211
     0.27687
     0.25986
     0.21449
     0.14077
     0.20315
     0.15778
     0.21449
     0.30522
     0.36193
     0.21449
     0.35059
     0.36193
     0.29388
     0.25418
     0.20882
     0.22583
     0.22583
     0.37894
     0.48102
     0.34492
     0.24284
     0.25418
     0.33925
     0.35626
     0.33358
     0.37327
     0.31089
     0.35626
     0.45267
     0.28821
     0.37894
     0.32224
     0.32791
     0.53206
     0.41297
     0.36760
     0.33925
     0.33358
     0.28821
     0.37894
     0.51505
     0.50371
     0.38462
     0.53206
     0.55474
     0.57743
     0.48102
     0.45267
     0.57743
     0.65682
     0.61145
     0.50938
     0.60578
     0.46401
     0.51505
     0.42431
     0.53206
     0.52072
     0.39596
     0.35059
     0.26553
     0.32791
     0.22016
     0.25418
     0.15211
     0.21449
     0.25986
     0.18046
     0.19180
     0.10107
     0.32791
     0.22583
     0.31089
     0.36193
     0.25418
     0.36193
     0.44700
     0.39596
     0.35626
     0.29955
     0.31089
     0.36760
     0.49803
     0.35059
     0.41864
     0.37894
     0.33358
     0.21449
     0.34492
     0.65115
     0.54340
     0.33358
     0.31089
    -0.05205
     0.23150
     1.07647
     3.11801
     4.00268
     2.38079
    -0.84598
    -1.17489
    -0.60213
     0.82695
     1.33166
     1.34868
     1.21824
     0.55474
    -0.13144
    -0.46035
    -0.76659
    -0.93671
    -1.07282
    -0.99342
    -0.91970
    -0.82897
    -0.49438
    -0.51706
    -0.42066
    -0.32992
    -0.23352
    -0.26187
    -0.00101
     0.15778
    -0.13144
     0.00466
     0.02735
     0.09540
     0.17479
     0.25418
    -0.02369
     0.03869
    -0.08607
     0.13509
     0.01600
     0.01033
     0.06704
    -0.01802
     0.10674
     0.31656
     0.22583
     0.02168
     0.08406
     0.20882
     0.13509
     0.24284
     0.08406
     0.27120
     0.33925
     0.25418
     0.29955
     0.24284
     0.37327
     0.30522
     0.28821
     0.47535
     0.26553
     0.37894
     0.37894
     0.41297
     0.33925
     0.41297
     0.28254
     0.41864
     0.45267
     0.52072
     0.40730
     0.44133
     0.43565
     0.46401
     0.43565
     0.49236
     0.43565
     0.45267
     0.34492
     0.49803
     0.50938
     0.48102
     0.33925
     0.29955
     0.32224
     0.42998
     0.41297
     0.33925
     0.27120
     0.32224
     0.19180
     0.39029
     0.42998
     0.29388
     0.24284
     0.25986
     0.24851
     0.38462
     0.20882
     0.18613
     0.29388
     0.24851
     0.37327
     0.33358
     0.35059
     0.35059
     0.18613
     0.15211
     0.38462
     0.35626
     0.27687
     0.27120
     0.26553
     0.24284
     0.42431
     0.37327
     0.22583
     0.40163
     0.44700
     0.37327
     0.16912
    -0.02936
    -0.12010
     0.23150
     0.54340
     0.38462
     0.51505
     0.21449
    -0.47170
    -0.90836
     0.05570
     1.69460
     2.02919
     2.80044
     1.11050
    -0.79494
    -1.01611
    -0.08040
     0.77591
     0.90634
     0.99141
     0.81561
     0.32224
     0.00466
    -0.22785
    -0.57377
    -0.62481
    -0.56810
    -0.70988
    -0.70421
    -0.47170
    -0.52841
    -0.27321
    -0.38096
    -0.25620
    -0.22785
    -0.09741
     0.03302
     0.08973
     0.19747
     0.16912
     0.20882
     0.18046
     0.19747
     0.27687
     0.20315
     0.40730
     0.27687
     0.29388
     0.27687
     0.27120
     0.29955
     0.48102
     0.37327
     0.38462
     0.37327
     0.28254
     0.22583
     0.30522
     0.19180
     0.25986
     0.28254
     0.22583
     0.17479
     0.19180
     0.14077
     0.06137
    -0.04070
     0.02735
     0.03302
     0.05570
     0.01600
     0.17479
     0.04436
     0.14077
     0.06704
     0.08973
     0.32224
     0.21449
     0.27687
     0.20882
     0.28254
     0.24284
     0.26553
     0.23150
     0.35059
     0.36760
     0.43565
     0.40163
     0.38462
     0.33358
     0.41864
     0.35626
     0.28821
     0.43565
     0.42431
     0.35626
     0.32224
     0.50371
     0.40730
     0.28821
     0.32791
     0.41864
     0.41864
     0.35626
     0.31089
     0.40163
     0.33925
     0.29955
     0.39596
     0.39596
     0.41297
     0.41297
     0.39029
     0.41297
     0.36193
     0.31089
     0.39029
     0.56042
     0.54907
     0.41864
     0.50371
     0.46968
     0.44700
     0.25418
     0.30522
     0.47535
     0.34492
     0.31089
     0.13509
    -0.25620
    -0.42066
    -1.41874
    -2.04255
     1.41673
     5.91379
     6.33911
     2.11425
    -2.55860
    -2.44518
    -0.33559
     0.90067
     1.44508
     1.77400
     1.79101
     1.11050
     0.55474
    -0.12010
    -0.81762
    -1.32801
    -1.57753
    -1.57186
    -1.62857
    -1.39606
    -1.36771
    -1.05013
    -0.98208
    -0.73256
    -0.61914
    -0.40365
    -0.34694
    -0.18815
    -0.19382
    -0.00101
     0.03869
    -0.08607
     0.19747
     0.27120
     0.19747
     0.29388
     0.24851
     0.22583
     0.20882
     0.19180
     0.26553
     0.32791
     0.29955
     0.32791
     0.35626
     0.22016
     0.25418
     0.27687
     0.26553
     0.32224
     0.25418
     0.20315
     0.23150
     0.22583
     0.27120
     0.16912
     0.14077
     0.14077
     0.20882
     0.32224
     0.21449
     0.14077
     0.13509
     0.18046
     0.10107
     0.25418
     0.15211
     0.17479
     0.27120
     0.20315
     0.28254
     0.11808
     0.14077
     0.16345
     0.28821
     0.24851
     0.29388
     0.21449
     0.16912
     0.15778
     0.10107
     0.25986
     0.31656
     0.28254
     0.20882
     0.29955
     0.26553
     0.21449
     0.19747
     0.42998
     0.42431
     0.33925
     0.42431
     0.43565
     0.64548
     0.59444
     0.45267
     0.34492
     0.46401
     0.22583
     0.45267
     0.37327
     0.38462
     0.33925
     0.28254
     0.23717
     0.25986
     0.28254
     0.12942
    -0.12577
     0.05570
     0.00466
     0.04436
     0.12942
     0.19747
     0.12942
     0.01033
     0.10107
     0.18046
     0.17479
     0.06137
     0.06137
     0.20315
     0.37327
     0.28821
     0.19180
     0.19747
     0.14644
     0.24851
     0.23150
     0.36760
     0.25986
     0.21449
    -0.04638
    -0.09741
    -0.08607
     0.12942
     0.10674
     0.28254
    -0.15979
    -0.56243
    -1.25429
    -2.18432
    -0.88568
     2.61897
     5.70396
     5.32968
    -0.64182
    -3.96500
    -2.17298
     0.20882
     1.69460
     2.02352
     1.79668
     1.19556
     0.54907
     0.06704
    -0.31291
    -0.64750
    -0.98208
    -1.05580
    -1.10684
    -0.99342
    -0.93671
    -0.81195
    -0.70421
    -0.65317
    -0.56810
    -0.35828
    -0.45468
    -0.32425
    -0.26187
    -0.15412
    -0.11443
    -0.13711
    -0.05772
    -0.06339
    -0.10876
    -0.04070
    -0.00101
     0.11808
    -0.03503
    -0.05772
     0.06704
    -0.01235
     0.02168
     0.01033
     0.07838
     0.13509
     0.15778
     0.07271
     0.05003
     0.08406
     0.02735
     0.10107
     0.13509
     0.25986
     0.07271
     0.10107
     0.14077
     0.20882
     0.18613
     0.14644
     0.10107
     0.17479
     0.31089
     0.11808
     0.16345
     0.13509
     0.27687
     0.22583
     0.33358
     0.47535
     0.23717
     0.23150
     0.28821
     0.29388
     0.28254
     0.20315
     0.13509
     0.23150
     0.28254
     0.30522
     0.27120
     0.10674
     0.14644
     0.02735
     0.04436
     0.23717
    -0.01802
     0.02168
    -0.01802
    -0.01802
    -0.02369
     0.02168
     0.01600
    -0.03503
     0.15778
     0.08973
    -0.05205
     0.10674
     0.07271
     0.06704
     0.19180
     0.33358
     0.29955
     0.32224
     0.32224
     0.28254
     0.27687
     0.24851
     0.27687
     0.34492
     0.31656
     0.20315
     0.25986
     0.15778
     0.14077
    -0.02369
    -0.09174
     0.01033
    -0.05772
    -0.14845
    -0.18815
    -0.20516
    -0.15979
    -0.27888
    -0.30157
    -0.25620
    -0.25620
    -0.19949
    -0.26754
    -0.32992
    -0.57944
    -0.98775
    -1.06715
    -0.35261
     1.74564
     2.44884
     1.69460
    -1.40173
    -1.91779
    -0.73823
     0.08406
     0.45267
     0.49236
     0.46401
     0.29388
     0.00466
    -0.36395
    -0.56243
    -0.67018
    -0.74957
    -0.59646
    -0.67018
    -0.59646
    -0.63048
    -0.47737
    -0.44901
    -0.33559
    -0.29023
    -0.19949
    -0.09741
    -0.05205
    -0.02936
     0.08973
    -0.04638
    -0.08607
     0.07838
     0.12375
     0.20315
     0.04436
     0.11808
     0.11241
     0.13509
     0.12375
     0.15211
     0.11808
     0.11808
     0.20315
     0.23150
     0.10107
     0.14644
     0.06704
     0.03302
     0.15211
     0.16345
     0.12375
     0.15211
     0.19180
     0.14644
     0.08973
     0.01600
     0.10107
     0.08973
     0.12375
     0.14077
     0.15211
     0.08973
    -0.03503
     0.08973
     0.14077
     0.21449
     0.11241
     0.07838
     0.08406
     0.10107
     0.07838
     0.16912
     0.01600
     0.16345
     0.27120
     0.15211
     0.14077
     0.11241
     0.07838
     0.03302
     0.02735
     0.27687
     0.10107
     0.08973
     0.15211
     0.12375
     0.15211
     0.10674
     0.09540
     0.11808
     0.18613
     0.19747
     0.17479
     0.14077
     0.15778
     0.12942
     0.06704
     0.15778
     0.18613
     0.10674
     0.11241
     0.15211
     0.07271
     0.14077
     0.22016
     0.11241
     0.09540
     0.22016
     0.05003
     0.11808
     0.33925
     0.23717
     0.01600
     0.16912
     0.28821
     0.21449
     0.11808
     0.16345
     0.11808
     0.23717
     0.14644
     0.08406
     0.08973
    -0.09741
    -0.32992
    -0.22785
    -0.18248
     1.09915
     2.10291
     2.01218
    -0.14845
    -1.53783
    -0.85732
     0.02735
     0.32224
     0.50938
     0.33358
     0.23150
    -0.01235
    -0.22218
    -0.43200
    -0.54542
    -0.57377
    -0.65884
    -0.77226
    -0.63048
    -0.36962
    -0.22218
    -0.37529
    -0.31858
    -0.24486
    -0.20516
    -0.14278
    -0.09741
    -0.12577
    -0.04638
    -0.19382
    -0.21650
    -0.11443
    -0.20516
    -0.21650
    -0.28456
    -0.28456
    -0.29023
    -0.32992
    -0.28456
    -0.19949
    -0.12010
    -0.26187
    -0.05205
    -0.09174
    -0.17681
    -0.08040
     0.02168
    -0.01235
     0.08973
    -0.02369
    -0.00668
     0.15778
     0.19747
     0.23717
     0.10674
     0.22583
     0.12375
     0.03869
     0.07271
     0.15778
     0.18613
     0.06704
     0.18613
     0.09540
    -0.02936
     0.11241
    -0.00668
    -0.00668
    -0.03503
     0.01033
     0.01033
     0.14077
    -0.01235
     0.01033
    -0.05772
     1.27495
     8.93640
     6.70205
    -3.27314
    -2.47354
    -0.89702
     1.30898
     2.08023
     2.19365
     2.05754
     1.27495
     0.47535
    -0.16547
    -0.88000
    -1.19758
    -1.51515
    -1.53216
    -1.44710
    -1.37338
    -1.12953
    -1.03312
    -0.87433
    -0.68152
    -0.45468
    -0.44901
    -0.36395
    -0.14278
    -0.17681
     0.02735
     0.03302
     0.02168
     0.01600
     0.02735
     0.01600
     0.16912
     0.22016
     0.19747
     0.20315
     0.20315
     0.24851
     0.29955
     0.23150
     0.28254
     0.41864
     0.48102
     0.31656
     0.33358
     0.15211
    -0.03503
    -0.08607
    -0.03503
     0.07838
     1.02543
     1.82504
     2.06889
     0.63981
    -0.69853
    -0.67018
    -0.18248
    -0.12010
    -0.05205
     0.07271
     0.30522
    -0.05205
    -0.32425
    -0.66451
    -0.93104
    -1.01611
    -1.23160
    -1.15221
    -1.16355
    -1.05013
    -0.99909
    -0.77793
    -0.63615
    -0.45468
    -0.42633
    -0.26754
    -0.13711
     0.02168
     0.03869
    -0.15979
     0.09540
     0.16912
     0.18046
     0.10107
     0.12375
     0.18046
     0.07838
     0.13509
     0.18613
     0.21449
     0.10107
     0.23717
     0.22016
     0.29388
     0.08973
     0.19180
     0.19747
     0.19747
     0.40730
     0.32791
     0.25418
     0.39029
     0.38462
     0.38462
     0.35626
     0.44133
     0.22583
     0.32791
     0.40730
     0.33358
     0.21449
     0.15211
     0.06704
    -0.01802
     0.08406
    -0.08040
    -0.10309
    -0.10876
    -0.08607
    -0.24486
    -0.26187
    -0.21650
    -0.25053
    -0.29590
    -0.30157
    -0.19382
    -0.30724
    -0.35828
    -0.29590
    -0.22785
    -0.18815
    -0.18248
    -0.14845
    -0.16547
    -0.21650
    -0.01802
    -0.22785
    -0.06906
     0.00466
    -0.09741
     0.01033
    -0.09174
     0.04436
    -0.07473
    -0.01802
    -0.03503
     0.08406
     0.09540
     0.12375
     0.06137
     0.01600
     0.03302
    -0.00668
     0.12375
     0.12375
     0.09540
    -0.00101
     0.13509
     0.14077
    -0.00668
     0.03302
     0.05570
     0.10107
     0.16345
     0.11241
     0.06704
     0.08973
     0.14077
     0.06137
     0.07271
     0.11808
     0.19747
    -0.01235
     0.12942
     0.08406
     0.12942
     0.07838
     0.00466
    -0.04638
     0.12375
    -0.01235
    -0.01235
    -0.20516
    -0.13144
    -0.08040
    -0.01235
     0.02735
    -0.15979
    -0.36395
    -0.40365
    -0.31858
    -0.22785
    -0.27321
    -0.11443
     0.40163
     0.52072
    -0.15412
    -0.42066
    -0.31858
    -0.26187
    -0.01802
    -0.05205
     0.06704
     0.25986
     0.01600
    -0.07473
    -0.15412
    -0.09174
    -0.22218
    -0.23352
    -0.29023
    -0.23352
    -0.16547
    -0.17114
    -0.21650
    -0.18248
    -0.21083
    -0.19949
    -0.26187
    -0.05772
    -0.06906
    -0.17114
    -0.14278
    -0.07473
    -0.14845
    -0.03503
    -0.18815
    -0.15979
    -0.08607
     0.05003
    -0.06339
    -0.12577
    -0.21083
    -0.12577
    -0.13144
    -0.01802
    -0.05205
    -0.14278
    -0.08607
    -0.14845
    -0.05205
    -0.10309
    -0.26187
    -0.15979
    -0.02369
     0.03302
     0.04436
    -0.00668
    -0.03503
    -0.04638
    -0.00668
     0.13509
     0.23717
     0.16912
     0.22583
     0.22583
     0.14644
     0.19747
     0.18046
     0.19747
     0.16912
     0.12375
     0.10674
    -0.06906
    -0.08607
    -0.13711
    -0.15412
    -0.26754
    -0.14278
    -0.36395
    -0.36962
    -0.38663
    -0.27888
    -0.38096
    -0.34694
    -0.42633
    -0.38663
    -0.15412
    -0.20516
    -0.22785
    -0.23352
    -0.10309
    -0.27321
    -0.06906
     0.01600
    -0.03503
    -0.14845
     0.07271
     0.11241
    -0.00668
     0.02168
     0.02168
     0.03302
     0.11808
     0.20315
     0.07838
     0.18046
     0.14077
     0.13509
     0.07271
     0.39596
     0.27120
     0.13509
     0.12942
     0.23150
     0.29955
     0.16912
     0.23150
     0.22016
     0.17479
     0.28821
     0.25418
     0.16345
     0.19180
     0.21449
     0.02168
     0.21449
     0.19180
    -0.03503
    -0.23919
    -0.14845
    -0.21650
    -0.00668
     0.39029
     1.34301
     0.85530
    -0.25053
    -0.44901
    -0.12577
     0.11241
     0.17479
     0.25418
     0.34492
     0.34492
     0.16345
     0.03869
     0.04436
    -0.08040
    -0.10309
    -0.30724
    -0.13711
    -0.35261
     0.00466
    -0.10876
    -0.22218
    -0.14845
    -0.14278
    -0.08607
     0.01033
     0.09540
     0.06704
     0.11808
     0.11808
     0.15211
     0.19180
     0.02168
     0.20882
     0.11241
     0.25986
     0.20882
     0.19180
     0.28821
     0.10107
     0.18046
     0.10674
     0.18613
     0.22016
     0.22016
     0.19180
     0.23150
     0.10674
     0.02168
     0.17479
     0.10107
     0.18613
     0.16345
     0.12942
     0.09540
     0.18046
     0.08973
     0.14644
     0.20315
     0.20882
     0.27687
     0.18613
     0.18613
     0.32791
     0.32791
     0.25418
     0.22583
     0.38462
     0.36193
     0.39596
     0.41864
     0.35059
     0.39596
     0.20882
     0.32224
     0.44133
     0.41297
     0.39029
     0.37894
     0.42998
     0.25418
     0.26553
     0.22583
     0.22016
     0.08406
     0.15211
     0.14644
     0.19747
     0.09540
     0.01600
     0.03869
     0.08406
     0.01033
     0.01033
    -0.04638
    -0.09174
    -0.12010
    -0.09174
     0.02168
    -0.00101
    -0.04070
    -0.03503
     0.04436
    -0.02936
     0.03302
    -0.06906
    -0.14845
    -0.06339
    -0.04638
    -0.07473
    -0.09174
     0.05570
    -0.06339
    -0.16547
    -0.14845
    -0.14845
    -0.14845
    -0.14278
    -0.12577
    -0.25053
    -0.30724
    -0.26187
    -0.40932
    -0.49438
    -0.29590
    -0.13144
    -0.24486
    -0.31291
    -0.03503
     0.47535
     0.75890
     0.63981
     0.18613
     0.32224
     0.63414
     0.82695
     0.48102
     0.80994
     0.77591
     0.63414
     0.75323
     0.58310
     0.49236
     0.18046
     0.12375
    -0.04070
    -0.13144
    -0.19949
    -0.17681
    -0.17681
    -0.36395
    -0.21650
    -0.22218
    -0.23352
    -0.24486
    -0.07473
     0.03302
     0.08973
    -0.00101
     0.09540
    -0.00101
     0.09540
     0.07271
    -0.01235
     0.13509
     0.01600
    -0.02369
    -0.05205
    -0.09741
    -0.06906
    -0.06339
    -0.27321
    -0.15979
    -0.11443
    -0.17681
    -0.20516
    -0.21083
    -0.21083
    -0.29023
    -0.30157
    -0.20516
    -0.13711
    -0.22785
    -0.32425
    -0.31858
    -0.23352
    -0.23919
    -0.26754
    -0.35828
    -0.23919
    -0.28456
    -0.27888
    -0.13711
    -0.17681
    -0.26187
    -0.30724
    -0.23919
    -0.20516
    -0.15979
    -0.13711
    -0.19382
    -0.12010
     0.02168
    -0.15979
    -0.05205
     0.05570
     0.03869
     0.12942
     0.17479
     0.15778
     0.18613
     0.02735
     0.08973
     0.24284
     0.22583
     0.22583
     0.08973
     0.11808
     0.07271
     0.06704
     0.03302
     0.06704
     0.09540
    -0.12577
    -0.12010
    -0.19949
    -0.23919
    -0.28456
    -0.37529
    -0.29590
    -0.14278
    -0.32992
    -0.36395
    -0.50572
    -0.47170
    -0.47170
    -0.56810
    -0.35261
    -0.39230
    -0.52274
    -0.50572
    -0.46603
    -0.48871
    -0.74957
    -0.46603
    -0.42633
    -0.47170
    -0.43767
    -0.36962
     0.32224
     0.58877
     0.35626
    -0.12577
     0.05003
     0.35626
     0.55474
     0.38462
     0.62847
     0.79859
     0.84963
     0.69652
     0.35059
     0.41864
     0.22583
    -0.01802
    -0.09174
    -0.13144
    -0.18248
    -0.23919
    -0.43200
    -0.44901
    -0.51139
    -0.70421
    -0.54542
    -0.45468
    -0.56243
    -0.62481
    -0.47737
    -0.39797
    -0.29023
    -0.27321
    -0.26754
    -0.13711
    -0.27888
    -0.10309
    -0.22785
    -0.00668
    -0.12010
    -0.01802
    -0.02936
    -0.04070
     0.06704
    -0.06906
     0.02735
     0.02168
     0.07838
     0.12375
     0.07271
     0.14644
     0.03302
     0.09540
    -0.00668
     0.11241
     0.23150
     0.08973
     0.06137
     0.14644
     0.25418
     0.15211
    -0.02369
     0.07838
     0.13509
     0.18046
     0.14644
     0.10107
    -0.00101
     0.07838
     0.06704
     0.03302
     0.11808
    -0.02369
     0.10674
     0.06137
     0.22583
     0.07838
     0.02735
     0.03302
     0.14644
     0.22583
     0.14644
     0.08973
     0.19180
     0.15211
     0.16345
     0.09540
     0.32224
     0.22583
     0.10107
     0.21449
     0.23717
     0.23150
     0.11241
     0.08973
     0.19180
     0.16345
     0.31089
     0.06704
     0.15778
     0.12942
     0.01033
     0.03869
     0.10674
     0.05570
    -0.06339
     0.06137
     0.19180
     0.21449
    -0.00668
     0.03869
    -0.02936
     0.05003
     0.14077
     0.16912
     0.09540
     0.01033
    -0.06339
    -0.06906
     0.01033
    -0.04070
     0.01033
     0.08973
    -0.15412
    -0.20516
     0.17479
     0.80994
     0.82128
     0.57176
     0.01033
     0.32791
     0.60578
     0.66249
     0.81561
     0.81561
     0.99141
     1.21257
     0.77024
     0.43565
     0.28254
     0.11808
     0.19747
     0.11241
     0.02735
     0.05570
    -0.04638
    -0.32992
    -0.40365
    -0.39230
    -0.48304
    -0.47170
    -0.44901
    -0.21650
    -0.31858
    -0.24486
    -0.04070
     0.07271
     0.08973
    -0.01802
     0.08973
     0.08406
     0.19180
     0.15778
     0.25986
     0.19180
     0.11241
     0.25986
     0.15778
     0.33925
     0.28254
     0.16345
     0.21449
     0.13509
     0.23717
     0.20882
     0.19747
     0.19747
     0.18046
     0.29955
     0.28821
     0.17479
     0.23717
     0.14644
     0.15211
     0.19747
     0.34492
     0.30522
     0.19747
     0.28254
     0.32224
     0.18046
     0.24851
     0.28821
     0.22016
     0.37327
     0.29955
     0.31656
     0.30522
     0.25986
     0.26553
     0.27120
     0.39029
     0.31656
     0.27687
     0.35059
     0.25418
     0.31089
     0.30522
     0.25418
     0.24851
     0.32224
     0.28254
     0.38462
     0.27120
     0.31089
     0.15778
     0.15211
     0.29955
     0.40730
     0.31089
     0.18046
     0.13509
     0.42431
     0.24851
     0.24851
     0.25986
     0.23150
     0.33925
     0.37894
     0.27120
     0.24284
     0.30522
     0.09540
     0.31089
     0.17479
     0.23150
     0.22583
     0.15211
     0.17479
     0.16912
     0.03302
     0.00466
     0.05570
     0.03869
    -0.04638
     0.01600
    -0.21083
    -0.22785
    -0.39230
    -0.39230
    -0.39797
    -0.35828
    -0.53408
    -0.43200
    -0.76659
    -0.28456
     0.52639
     0.63981
     0.27687
    -0.23919
     0.09540
     0.57743
     0.65682
     0.77024
     0.91201
     1.19556
     1.45075
     1.16721
     0.67950
     0.27687
     0.28254
     0.50371
     0.45834
     0.29955
     0.10674
    -0.10309
    -0.31858
    -0.41499
    -0.50005
    -0.51706
    -0.57944
    -0.63048
    -0.46603
    -0.39797
    -0.39230
    -0.28456
    -0.25053
    -0.17681
    -0.22218
    -0.11443
     0.01033
    -0.00668
    -0.02369
    -0.01802
    -0.08040
     0.18046
    -0.01802
    -0.08607
     0.05570
     0.18613
     0.06704
     0.02168
     0.08973
     0.13509
     0.07838
     0.06137
     0.03869
     0.05570
     0.19180
     0.12375
     0.16912
     0.15778
     0.20315
     0.17479
     0.05570
     0.19180
     0.16912
     0.16912
     0.16345
     0.20882
     0.17479
     0.18613
     0.10107
     0.18046
     0.19747
     0.11241
     0.10107
     0.16912
     0.07838
     0.15211
     0.07271
     0.18613
     0.13509
     0.18613
     0.08973
     0.19180
     0.19747
     0.14077
     0.07838
     0.13509
     0.20315
     0.12942
     0.26553
     0.11808
     0.20315
     0.11808
     0.03302
     0.17479
     0.21449
     0.07838
     0.19180
     0.20315
     0.16345
     0.07271
     0.11241
     0.18046
     0.15211
     0.26553
     0.20315
     0.18613
     0.19180
     0.14077
     0.07838
     0.12942
     0.23150
     0.05003
     0.13509
    -0.04070
     0.14077
     0.02735
    -0.04638
     0.05003
    -0.12577
    -0.08607
    -0.14278
    -0.17114
    -0.01235
    -0.19949
    -0.35828
    -0.36962
    -0.43200
    -0.51139
    -0.29590
    -0.26187
    -0.36962
    -0.59079
     0.01033
     0.72487
     0.78725
     0.40163
    -0.16547
     0.33925
     0.77024
     0.80427
     0.99708
     1.04245
     1.13318
     1.02543
     0.70786
     0.46968
     0.27687
     0.17479
     0.20315
     0.15778
     0.02168
    -0.15412
    -0.28456
    -0.40932
    -0.58512
    -0.55109
    -0.43767
    -0.50005
    -0.25053
    -0.05772
    -0.08607
     0.08973
     0.06704
     0.04436
     0.02735
    -0.01235
     0.02735
     0.20315
     0.26553
     0.06137
     0.02168
    -0.02369
    -0.05772
    -0.15979
    -0.08607
    -0.19949
    -0.23352
    -0.19949
    -0.21083
    -0.26754
    -0.32425
    -0.30157
    -0.22218
    -0.23919
    -0.17114
    -0.25053
    -0.23352
    -0.27321
    -0.34126
    -0.29023
    -0.30724
    -0.25620
    -0.26754
    -0.33559
    -0.21650
    -0.38096
    -0.30157
    -0.51706
    -0.40932
    -0.28456
    -0.31858
    -0.31291
    -0.44901
    -0.44901
    -0.47170
    -0.33559
    -0.51706
    -0.43200
    -0.47170
    -0.59646
    -0.50572
    -0.48304
    -0.75524
    -0.74390
    -0.86866
    -0.80061
    -0.77226
    -0.90269
    -1.11818
    -1.11251
    -1.12386
    -1.29965
    -1.41307
    -1.42442
    -1.44143
    -1.68528
    -1.66827
    -1.82705
    -1.78168
    -1.98017
    -2.11060
    -2.07657
    -2.17865
    -2.28640
    -2.31475
    -2.43384
    -2.58129
    -2.67202
    -2.81380
    -2.81947
    -2.89886
    -2.98392
    -3.13137
    -3.13137
    -3.23912
    -3.36955
    -3.48297
    -3.56236
    -3.65310
    -3.60773
    -3.72115
    -3.81188
    -3.89128
    -3.93097
    -3.97634
    -3.90262
    -3.83457
    -4.10110
    -4.08409
    -3.99335
    -3.94231
    -4.00469
    -4.18616
    -4.23153
    -4.31660
    -4.43569
    -4.30525
    -4.29391
    -3.86859
    -3.50565
    -3.60773
    -3.93097
    -4.05006
    -4.45837
    -4.39032
    -4.12378
    -3.91396
    -3.82890
    -3.87426
    -3.90829
    -3.99335
    -4.09543
    -4.06140
    -4.11244
    -4.28824
    -4.29391
    -4.40166
    -4.40733
    -4.29391
    -4.25422
    -4.29958
    -4.33361
    -4.25422
    -4.15781
    -4.20318
    -4.29958
    -4.26556
    -4.19751
    -4.14080
    -4.07275
    -4.15781
    -4.09543
    -4.09543
    -4.11811
    -4.13513
    -4.06140
    -4.08409
    -4.12946
    -4.12946
    -4.09543
    -4.05573
    -4.06140
    -4.19184
    -4.08409
    -4.01037
    -3.99902
    -4.03305
    -4.06707
    -3.94799
    -4.04439
    -4.01037
    -3.75517
    -3.87426
    -3.95366
    -3.83457
    -3.70981
    -3.70981
    -3.68145
    -3.72115
    -3.67011
    -3.51132
    -3.65877
    -3.60206
    -3.55669
    -3.47730
    -3.64175
    -3.42059
    -3.28448
    -3.18808
    -3.32418
    -3.25613
    -3.13137
    -3.01228
    -2.95557
    -2.92154
    -2.92722
    -2.82514
    -2.66635
    -2.64367
    -2.66068
    -2.73440
    -2.72306
    -2.83648
    -2.68904
    -2.54726
    -2.77977
    -2.79678
    -2.85916
    -2.82514
    -2.88752
    -2.82514
    -2.95557
    -2.93856
    -2.91020
    -2.83648
    -2.87618
    -2.91587
    -2.88185
    -2.81947
    -2.78544
    -2.64367
    -2.74007
    -2.77977
    -2.71172
    -2.58129
    -2.50189
    -2.63800
    -2.63233
    -2.59263
    -2.53592
    -2.42250
    -2.42250
    -2.39982
    -2.43384
    -2.39415
    -2.49622
    -2.33177
    -2.32042
    -2.41116
    -2.41116
    -2.34311
    -2.27506
    -2.30341
    -2.32042
    -2.23536
    -2.25804
    -2.30908
    -2.17298
    -2.15030
    -2.17865
    -2.28640
    -2.52458
    -2.71172
    -2.67769
    -3.08033
    -2.54726
    -0.50005
     0.25418
    -1.47545
    -3.61340
    -3.01795
    -2.71172
    -2.02554
    -1.66259
    -1.60021
    -1.73632
    -1.77601
    -1.98584
    -2.19566
    -2.09926
    -2.20133
    -2.38280
    -2.30341
    -2.25804
    -2.29207
    -2.24103
    -2.22402
    -2.14462
    -1.98584
    -1.87242
    -1.82705
    -1.89510
    -1.82138
    -1.82138
    -1.78168
    -1.57186
    -1.74766
    -1.67961
    -1.60589
    -1.60589
    -1.52649
    -1.58320
    -1.66827
    -1.57753
    -1.49814
    -1.37905
    -1.58887
    -1.53216
    -1.42442
    -1.43009
    -1.49247
    -1.28264
    -1.37338
    -1.40740
    -1.37338
    -1.33935
    -1.26563
    -1.36771
    -1.34502
    -1.30533
    -1.34502
    -1.17489
    -1.29965
    -1.33368
    -1.25429
    -1.23160
    -1.41307
    -1.22593
    -1.22593
    -1.35069
    -1.29398
    -1.28264
    -1.27697
    -1.33368
    -1.36203
    -1.34502
    -1.33368
    -1.38472
    -1.33935
    -1.32234
    -1.40740
    -1.47545
    -1.44710
    -1.40173
    -1.43009
    -1.41307
    -1.48112
    -1.40740
    -1.35636
    -1.46978
    -1.41874
    -1.58887
    -1.36771
    -1.41874
    -1.35069
    -1.43576
    -1.44710
    -1.43576
    -1.44710
    -1.47545
    -1.31667
    -1.33368
    -1.43576
    -1.32801
    -1.40173
    -1.40740
    -1.31667
    -1.24862
    -1.36203
    -1.23727
    -1.29398
    -1.31667
    -1.23160
    -1.28264
    -1.27130
    -1.41307
    -1.23727
    -1.26563
    -1.27697
    -1.37338
    -1.35069
    -1.36771
    -1.49247
    -1.41874
    -1.47545
    -1.39606
    -1.37905
    -1.58320
    -1.52082
    -1.44143
    -1.63424
    -1.56052
    -1.55485
    -1.63991
    -1.67394
    -1.82705
    -1.76467
    -1.56052
    -1.52082
    -1.91212
    -2.16731
    -0.82330
     0.50371
     0.57176
    -0.55109
    -0.93104
    -0.40365
    -0.01235
    -0.37529
    -0.06906
     0.03302
     0.23150
     0.10107
     0.01033
    -0.18248
    -0.43200
    -0.89135
    -1.16355
    -1.10684
    -1.24294
    -1.54350
    -1.59454
    -1.61723
    -1.53216
    -1.62857
    -1.53783
    -1.36771
    -1.23727
    -1.22593
    -1.12953
    -0.95373
    -0.94238
    -0.80628
    -0.76091
    -0.72122
    -0.76091
    -0.67018
    -0.57944
    -0.48871
    -0.50005
    -0.68719
    -0.55109
    -0.44901
    -0.42066
    -0.38663
    -0.59079
    -0.59079
    -0.59079
    -0.40365
    -0.59646
    -0.42633
    -0.47737
    -0.54542
    -0.57377
    -0.51139
    -0.51139
    -0.57377
    -0.51706
    -0.47170
    -0.44901
    -0.51706
    -0.41499
    -0.38096
    -0.34694
    -0.57377
    -0.38096
    -0.47737
    -0.32425
    -0.39230
    -0.31858
    -0.37529
    -0.21083
    -0.45468
    -0.38663
    -0.31291
    -0.32425
    -0.27321
    -0.34126
    -0.25620
    -0.27321
    -0.35261
    -0.42066
    -0.26187
    -0.29590
    -0.21083
    -0.29590
    -0.28456
    -0.38663
    -0.37529
    -0.42066
    -0.18815
    -0.18815
    -0.21083
    -0.32992
    -0.19382
    -0.26187
    -0.23919
    -0.25620
    -0.12577
    -0.13711
    -0.20516
    -0.05205
    -0.19382
    -0.02936
    -0.15979
    -0.27321
    -0.06906
    -0.05205
    -0.09174
    -0.23919
    -0.08040
    -0.17114
    -0.21083
    -0.24486
    -0.23352
    -0.19382
     0.08973
    -0.26187
    -0.31291
    -0.27888
    -0.34694
    -0.47170
    -0.52274
    -0.55676
    -0.68152
    -0.53408
    -0.53975
    -0.82897
    -1.37338
    -0.95373
     0.73054
     1.29197
     0.57176
    -0.47170
    -0.29590
     0.25986
     0.29955
     0.64548
     1.03677
     1.26361
     1.24660
     1.00275
     0.78158
     0.61145
     0.18046
     0.16912
     0.09540
     0.03869
     0.09540
    -0.13144
    -0.29023
    -0.58512
    -0.57944
    -0.60780
    -0.65317
    -0.46603
    -0.51706
    -0.45468
    -0.40932
    -0.19382
    -0.21650
    -0.29590
    -0.33559
    -0.26754
    -0.10309
    -0.07473
    -0.14845
    -0.26187
    -0.06339
    -0.06906
    -0.18248
    -0.21650
    -0.05205
    -0.13711
    -0.09174
    -0.09174
     0.05570
    -0.03503
    -0.00101
     0.05003
     0.06704
     0.19180
     0.03302
     0.00466
     0.07838
     0.11241
    -0.00101
     0.17479
     0.23717
     0.12942
     0.22016
     0.07271
     0.14644
     0.21449
     0.06137
     0.02735
     0.17479
     0.16912
     0.06704
     0.13509
     0.14644
    -0.01802
     0.08406
     0.15778
     0.09540
     0.12942
    -0.06906
     0.20315
     0.09540
     0.17479
    -0.07473
     0.16345
     0.24284
     0.20315
     0.31089
     0.19180
     0.12375
     0.14077
     0.19180
     0.19180
     0.37894
     0.31089
     0.17479
     0.31656
     0.42431
     0.45834
     0.32224
     0.35059
     0.27120
     0.31656
     0.43565
     0.54907
     0.37327
     0.27120
     0.35626
     0.38462
     0.41864
     0.42431
     0.36760
     0.31089
     0.27120
     0.31656
     0.22583
     0.23150
     0.18613
     0.05003
     0.18046
     0.19180
     0.05003
    -0.06339
    -0.26754
    -0.43767
    -0.39230
    -0.22218
    -0.53975
    -1.27697
    -2.55860
    -0.34126
     3.90627
     4.20116
     1.05946
    -1.28831
     0.43565
     1.08781
     1.01976
     1.84205
     2.27304
     2.29572
     1.91577
     1.85906
     1.73997
     0.90067
     0.40163
     0.34492
     0.14077
    -0.14278
    -0.36962
    -0.68152
    -0.54542
    -0.74957
    -0.77226
    -0.70421
    -0.64750
    -0.57944
    -0.41499
    -0.21083
    -0.17681
    -0.15979
    -0.01235
     0.15211
     0.31089
     0.22016
     0.13509
     0.24284
     0.32224
     0.43565
     0.34492
     0.40730
     0.30522
     0.31656
     0.24851
     0.35626
     0.55474
     0.42998
     0.31089
     0.52072
     0.49236
     0.56609
     0.63981
     0.56609
     0.63981
     0.69085
     0.84963
     0.80994
     0.83262
     0.82128
     0.83829
     0.84396
     0.96305
     0.80427
     0.77024
     0.75890
     0.69085
     0.57743
     0.61712
     0.57176
     0.44133
     0.37894
     0.38462
     0.34492
     0.20882
     0.25986
     0.25986
     0.08973
     0.27687
     0.22583
     0.22583
     0.22016
     0.17479
     0.27120
     0.33358
     0.31089
     0.37894
     0.37327
     0.46968
     0.45267
     0.44700
     0.48102
     0.52639
     0.42998
     0.46968
     0.60578
     0.58310
     0.48102
     0.53206
     0.55474
     0.57176
     0.46401
     0.44133
     0.49236
     0.49236
     0.47535
     0.35059
     0.44700
     0.39596
     0.37327
     0.39596
     0.47535
     0.36193
     0.21449
     0.28254
     0.27120
     0.29388
     0.10674
     0.06704
     0.00466
     0.06137
    -0.12577
    -0.24486
    -0.20516
    -0.46035
    -1.24862
    -1.99718
    -0.22785
     2.60763
     2.87416
     0.91768
    -0.52841
     0.32791
     0.57176
     0.84963
     1.38270
     1.80235
     2.05187
     1.89309
     1.81936
     1.30898
     0.79859
     0.28821
     0.55474
     0.45267
     0.19747
    -0.09741
    -0.27888
    -0.42066
    -0.56810
    -0.63048
    -0.63615
    -0.64750
    -0.41499
    -0.16547
    -0.13711
    -0.06339
     0.17479
     0.09540
     0.19180
     0.45834
     0.31656
     0.50371
     0.66816
     0.58877
     0.57176
     0.74189
     0.74756
     0.78725
     0.73621
     0.85530
     0.73054
     0.82695
     0.88933
     0.67383
     0.72487
     0.89500
     0.84396
     0.87799
     0.79292
     0.80427
     0.87799
     0.76457
     0.70786
     0.85530
     0.89500
     0.84963
     0.73054
     0.65115
     0.77591
     0.91201
     0.75323
     0.77591
     0.84963
     0.59444
     0.77024
     0.84963
     0.87799
     0.83262
     0.87232
     0.67383
     0.81561
     0.99141
     0.87232
     0.86665
     0.86098
     0.86098
     0.82128
     0.87232
     0.84963
     0.57743
     0.65115
     0.68518
     0.69652
     0.53773
     0.46401
     0.42431
     0.39596
     0.30522
     0.29388
     0.34492
     0.27687
     0.32791
     0.09540
     0.19180
     0.40730
     0.40730
     0.44133
     0.43565
     0.36760
     0.28821
     0.43565
     0.53773
     0.62280
     0.52072
     0.50938
     0.65115
     0.73054
     0.62280
     0.51505
     0.54907
     0.71920
     0.50938
     0.66816
     0.62847
     0.49803
     0.39596
     0.29388
     0.41864
     0.43565
     0.31089
    -0.14845
    -0.68719
    -0.21083
     1.27495
     2.51122
     1.78534
     0.45267
     1.03110
     0.86665
     0.92336
     1.47344
     1.91577
     2.04620
     1.88742
     1.85339
     1.47344
     0.85530
     0.62280
     0.78725
     0.50938
     0.60011
     0.08406
    -0.15412
    -0.40932
    -0.51139
    -0.57377
    -0.63048
    -0.61347
    -0.43767
    -0.41499
    -0.36962
    -0.19949
    -0.02936
     0.12942
     0.11808
     0.11241
     0.25986
     0.22583
     0.29388
     0.41864
     0.50371
     0.42431
     0.33925
     0.40163
     0.53206
     0.57743
     0.53773
     0.40163
     0.48102
     0.52639
     0.46968
     0.46968
     0.52072
     0.47535
     0.44133
     0.52639
     0.69085
     0.50371
     0.53773
     0.45834
     0.53206
     0.47535
     0.35059
     0.42431
     0.56609
     0.40163
     0.36760
     0.41864
     0.58877
     0.41297
     0.32224
     0.39596
     0.48102
     0.31089
     0.39596
     0.41864
     0.41297
     0.32224
     0.33358
     0.43565
     0.65115
     0.48102
     0.27120
     0.39596
     0.43565
     0.35626
     0.27120
     0.63981
     0.50938
     0.24284
     0.35059
     0.49803
     0.63414
     0.46968
     0.37327
     0.38462
     0.59444
     0.57176
     0.56609
     0.56609
     0.61712
     0.43565
     0.49803
     0.69652
     0.70219
     0.58877
     0.37327
     0.49236
     0.41864
     0.47535
     0.29955
     0.42431
     0.23150
     0.14644
     0.24851
     0.27687
     0.23717
    -0.05205
    -0.18815
    -0.18815
     0.00466
    -0.29590
    -0.51706
    -0.98775
    -0.34694
     1.20690
     1.92144
     1.24660
     0.19747
     0.54907
     0.69085
     0.68518
     1.11050
     1.50746
     1.94980
     1.59253
     1.55850
     1.40539
     0.99708
     0.71920
     0.70219
     0.50938
     0.29388
     0.22016
    -0.02369
    -0.08040
    -0.19949
    -0.39230
    -0.44334
    -0.40932
    -0.23352
    -0.13711
    -0.09174
    -0.00101
    -0.08040
     0.08973
     0.33358
     0.45834
     0.36760
     0.21449
     0.27120
     0.52072
     0.71920
     0.60578
     0.48102
     0.48102
     0.48669
     0.50371
     0.50938
     0.66816
     0.50371
     0.36193
     0.35626
     0.69085
     0.61712
     0.32791
     0.27687
     0.48102
     0.57176
     0.53206
     0.36760
     0.39029
     0.31089
     0.36760
     0.41864
     0.60578
     0.53206
     0.41297
     0.31656
     0.40730
     0.41297
     0.37327
     0.36760
     0.34492
     0.37327
     0.42431
     0.43565
     0.46968
     0.41864
     0.42998
     0.20315
     0.39596
     0.56609
     0.39029
     0.52072
     0.45267
     0.40163
     0.44700
     0.57743
     0.49803
     0.55474
     0.49803
     0.53773
     0.49236
     0.49236
     0.59444
     0.56042
     0.58877
     0.52639
     0.53206
     0.67383
     0.73054
     0.62280
     0.47535
     0.48102
     0.50938
     0.58310
     0.65682
     0.58310
     0.35626
     0.29955
     0.37327
     0.62847
     0.51505
     0.44133
     0.19180
     0.20882
     0.29955
     0.32224
     0.37894
     0.19180
     0.16912
     0.20882
     0.39596
     0.11241
     0.10674
    -0.11443
    -0.23919
    -0.49438
    -1.33368
    -1.24862
     1.08781
     3.01593
     2.09724
    -0.32425
     0.25418
     0.73054
     0.19747
     0.70219
     1.07647
     1.52448
     1.44508
     1.13885
     0.96872
     0.42431
    -0.29023
    -0.09741
    -0.05205
    -0.45468
    -0.80628
    -1.15221
    -1.26563
    -1.33935
    -1.52649
    -1.43009
    -1.52649
    -1.46411
    -1.29965
    -1.14654
    -0.91403
    -0.99909
    -1.02745
    -0.91403
    -0.57944
    -0.72122
    -0.60213
    -0.49438
    -0.53408
    -0.53408
    -0.53408
    -0.40932
    -0.34694
    -0.31291
    -0.44901
    -0.38096
    -0.36395
    -0.30157
    -0.36962
    -0.36395
    -0.22785
    -0.31291
    -0.25620
    -0.13144
    -0.15412
    -0.17114
    -0.35261
    -0.19949
    -0.20516
    -0.05772
    -0.02936
    -0.05205
    -0.29590
    -0.27321
    -0.01802
    -0.12010
     0.00466
    -0.12010
    -0.25620
    -0.18248
    -0.14845
    -0.10876
    -0.09174
    -0.21083
    -0.36395
    -0.26187
    -0.11443
     0.02735
    -0.08040
    -0.21650
    -0.32992
    -0.32992
    -0.06906
    -0.07473
    -0.07473
    -0.28456
    -0.17114
    -0.13711
    -0.10876
    -0.12010
    -0.11443
    -0.11443
    -0.20516
    -0.18248
    -0.05205
    -0.18815
    -0.13711
    -0.31858
    -0.18248
     0.02735
    -0.07473
    -0.23919
    -0.12010
    -0.29023
    -0.11443
    -0.19382
    -0.17114
    -0.21650
    -0.25053
    -0.16547
    -0.35261
    -0.15412
    -0.19382
    -0.33559
    -0.41499
    -0.38096
    -0.19949
    -0.43767
    -0.36962
    -0.31291
    -0.55676
    -0.69286
    -0.48304
    -0.51139
    -0.45468
    -0.72122
    -0.88000
    -0.72689
    -0.77793
    -1.06715
    -1.88376
    -1.73632
    -0.72122
     1.25794
     2.18230
    -0.18815
     0.37894
     0.35626
    -0.38663
     0.58310
     1.09348
     1.42240
     1.42240
     1.40539
     1.28630
     0.27120
    -0.24486
     0.28821
     0.16345
    -0.21650
    -0.68719
    -0.97074
    -1.20892
    -1.21459
    -1.43576
    -1.48112
    -1.47545
    -1.27130
    -0.95373
    -0.74957
    -0.77226
    -0.72689
    -0.67585
    -0.40365
    -0.08607
    -0.11443
    -0.14278
    -0.10309
    -0.02936
     0.10674
     0.06704
     0.13509
     0.01033
     0.00466
     0.09540
     0.05570
     0.08973
     0.08406
    -0.01235
    -0.17114
    -0.06906
     0.06704
     0.16912
     0.16345
    -0.07473
    -0.13144
    -0.07473
     0.07838
     0.01033
     0.04436
     0.01600
    -0.01235
     0.08406
     0.16912
     0.29955
    -0.02369
    -0.00101
    -0.00668
     0.02168
     0.08973
     0.06704
     0.04436
    -0.12010
    -0.09741
    -0.06906
     0.05003
     0.01600
    -0.08040
    -0.25053
    -0.20516
    -0.14278
    -0.14845
    -0.09174
    -0.03503
    -0.15412
    -0.21650
    -0.05772
    -0.02936
     0.12942
    -0.11443
    -0.19382
    -0.09741
    -0.01235
     0.02735
     0.06704
     0.03302
    -0.10876
     0.01033
     0.02735
     0.22016
     0.04436
    -0.07473
    -0.10876
    -0.02369
     0.04436
    -0.09174
    -0.09174
    -0.03503
    -0.13144
    -0.07473
     0.16345
     0.07271
    -0.06906
    -0.18248
    -0.18248
    -0.01802
    -0.01802
    -0.11443
    -0.06906
    -0.15412
    -0.21650
    -0.15412
     0.03302
    -0.13711
    -0.10876
    -0.70421
    -0.61914
    -0.27321
     0.43565
     1.49612
     0.75890
     0.71353
     0.95171
     0.77591
     1.07080
     1.45642
     1.85339
     1.94413
     2.08590
     1.47344
     0.20315
     0.25418
     0.79292
     0.73621
     0.76457
     0.36193
    -0.11443
    -0.63615
    -0.91403
    -1.23160
    -1.23160
    -1.27130
    -1.14087
    -1.09550
    -1.15221
    -1.01044
    -0.71555
    -0.40932
    -0.37529
    -0.45468
    -0.30724
    -0.35828
    -0.18248
    -0.06906
    -0.02369
     0.00466
    -0.05205
     0.07271
     0.22016
     0.28254
     0.14644
     0.11241
     0.08973
     0.22583
     0.28821
     0.22583
     0.24284
     0.19747
     0.21449
     0.15778
     0.32791
     0.40163
     0.12375
     0.12375
     0.12375
     0.25418
     0.20882
     0.14644
     0.25418
     0.12375
     0.18046
     0.24284
     0.35059
     0.23717
     0.26553
     0.16912
     0.20882
     0.38462
     0.27687
     0.20882
     0.31089
     0.16912
     0.34492
     0.27687
     0.40730
     0.39029
     0.31656
     0.14077
     0.30522
     0.25986
     0.38462
     0.23150
     0.32791
     0.32224
     0.33358
     0.42998
     0.47535
     0.44700
     0.23150
     0.15778
