# Supplementary material for: Software algorithm and hardware design for real-time implementation of new spectral estimator
Source: Biomed Eng Online. 2014 May 9;13:61. doi: 10.1186/1475-925X-13-61 (PMC4057578; doi:10.1186/1475-925X-13-61)
Supplement: Additional file 2 — txtfiles.zip. [file 1475-925X-13-61-S2.zip › FILE136.TXT]

     0.57860
     0.51367
     0.56778
     0.80042
     0.81665
     0.75714
     0.81665
     0.60565
     0.62188
     0.74091
     0.73009
     0.77878
     0.58942
     0.41629
     0.59483
     0.50285
     0.57319
     0.39464
     0.29185
     0.35677
     0.41087
     0.62729
     0.35136
     0.32431
     0.19987
     0.22151
     0.21069
     0.38382
     0.34054
     0.24856
     0.19446
     0.30267
     0.31349
     0.34595
     0.17823
     0.22151
     0.19987
     0.27562
     0.35136
     0.28644
     0.19446
     0.16741
     0.19446
     0.22151
     0.36759
     0.26479
     0.22151
     0.28103
     0.19446
     0.23233
     0.12954
     0.10789
     0.11330
     0.10789
     0.23774
     0.16200
     0.18905
     0.14577
     0.06461
     0.04297
     0.11871
    -0.01113
     0.02133
     0.14577
     0.12413
    -0.07065
     0.06461
     0.07543
     0.05379
     0.21069
     0.10789
     0.15118
    -0.00572
     0.13495
     0.13495
     0.14036
     0.23774
     0.23233
     0.08625
     0.28644
     0.47580
     0.45416
     0.37300
     0.32431
     0.41087
     0.50285
     0.61106
     0.64352
     0.51908
     0.48662
     0.52449
     0.60024
     0.85453
     0.71386
     0.50285
     0.48662
     0.54613
     0.81665
     0.73550
     0.59483
     0.49744
     0.37300
     0.51908
     0.72468
     0.81124
     0.78419
     0.94109
     0.98978
     0.65975
     0.23233
    -0.06524
    -0.22755
    -0.49266
     0.49744
     1.21161
     1.69313
     1.07635
     0.89240
     0.75714
     0.53531
     0.11330
    -1.46111
    -2.52155
    -1.84525
    -0.52512
     0.65434
     0.94650
     0.48662
    -0.00572
    -0.12475
    -0.57922
    -0.94713
    -1.63966
    -1.65048
    -0.92549
    -0.46019
    -0.61710
    -0.20050
     0.42170
     0.18905
    -0.43855
    -0.49266
    -0.53053
    -0.75235
    -0.83351
    -0.77941
    -0.61169
    -0.60627
    -0.43314
    -0.14098
     0.03756
     0.08625
     0.24856
     0.23233
     0.34595
     0.38382
     0.32972
     0.44875
     0.49744
     0.32431
     0.25397
     0.34054
     0.32431
     0.30808
     0.17282
     0.12954
     0.05920
     0.15118
     0.18364
     0.21069
    -0.01654
    -0.00031
    -0.10311
     0.17282
     0.26479
     0.15659
    -0.09229
    -0.14098
    -0.12475
     0.01051
     0.03756
    -0.01654
    -0.09229
    -0.07065
     0.14577
    -0.02737
     0.05920
    -0.08147
    -0.19509
    -0.16262
     0.09166
     0.09707
     0.01592
     0.04297
    -0.11934
    -0.02195
     0.18905
     0.18364
     0.04297
     0.07543
     0.07002
     0.09707
     0.24856
     0.18905
     0.19446
     0.05379
     0.21610
     0.43793
     0.39464
     0.43252
     0.40546
     0.42170
     0.41629
     0.50285
     0.48662
     0.50285
     0.45957
     0.57860
     0.54613
     0.60024
     0.63270
     0.53531
     0.40005
     0.47580
     0.36759
     0.41087
     0.48662
     0.37300
     0.34595
     0.26479
     0.31349
     0.45957
     0.40546
     0.35136
     0.25938
     0.10248
     0.09166
    -0.00572
     0.13495
     0.25397
     0.04838
    -0.07065
     0.18364
     0.42170
     0.37300
     0.43793
     0.31349
     0.25397
     0.44334
     0.38923
     0.18364
     0.25397
     0.66516
     0.77878
     0.93027
     1.26571
     1.57952
     1.18456
     0.45416
    -0.09229
     0.07543
     0.48662
     1.03307
     1.41720
     1.81216
     1.38474
     1.73101
     2.18007
     2.35320
     2.40189
     1.99611
     1.54705
     1.00061
     0.24856
    -0.07606
    -1.48817
    -2.45662
    -0.82810
     0.26479
     0.15118
    -1.15813
    -2.59188
    -3.47377
    -3.58739
    -3.47377
    -3.24654
    -2.81912
    -2.28349
    -1.70458
    -1.12567
    -0.67661
    -0.74694
    -0.70907
    -0.80646
    -0.62792
    -0.35740
     0.22692
     0.55695
     0.81124
     0.76796
     0.78960
     0.56778
     0.23233
     0.33513
     0.69221
     0.89240
     1.04389
     1.11422
     1.10340
     0.94109
     0.87617
     0.72468
     0.69762
     0.61647
     0.50285
     0.28103
     0.20528
     0.08625
     0.04838
     0.18905
     0.14577
     0.10248
     0.03215
    -0.00572
     0.03756
     0.07543
     0.04838
    -0.00031
    -0.03819
     0.00510
     0.11871
     0.04838
    -0.00031
     0.11330
     0.04838
    -0.06524
     0.22151
     0.25397
     0.16741
     0.15118
     0.04838
     0.08084
     0.11871
     0.08625
     0.18364
     0.23774
     0.30267
     0.17823
     0.17282
     0.24856
     0.24856
     0.15659
     0.07002
     0.16200
     0.12954
     0.18905
     0.18905
     0.06461
     0.05920
    -0.15180
    -0.04360
     0.02674
     0.09166
    -0.16262
    -0.13016
    -0.18427
    -0.07606
    -0.14098
    -0.21673
    -0.05442
    -0.04360
     0.10789
     0.31349
     0.25397
     0.19446
     0.33513
     0.24315
     0.48662
     0.75173
     0.79501
     0.47039
     0.46498
     0.75714
     0.98437
     0.93027
     0.78419
     0.63811
     0.67057
     0.91404
     0.55695
     0.57319
     0.78419
     1.24407
     1.64444
     1.77429
     1.95283
     1.82298
     1.79593
     1.57410
     1.88250
     3.00785
     3.74366
     3.86810
     3.27837
     2.88882
     2.36402
     1.61739
     0.88699
     0.49203
     0.98437
     0.62729
     0.26479
     0.04297
    -0.66579
    -1.34209
    -1.61801
    -2.14282
    -2.46203
    -2.71632
    -3.21407
    -3.53870
    -3.79839
    -3.04094
    -2.41875
    -2.01297
    -1.91559
    -1.91017
    -2.01838
    -1.82902
    -1.87771
    -1.47734
    -1.23388
    -0.90926
    -0.70907
    -0.29788
    -0.09770
     0.22151
     0.49203
     0.67057
     0.78960
     0.57860
     0.38382
     0.10789
     0.23233
     0.33513
     0.10789
     0.11871
    -0.03278
    -0.08147
     0.00510
     0.00510
     0.08084
    -0.10311
     0.10248
     0.29185
     0.23774
     0.12954
     0.16200
     0.29185
     0.61647
     0.89240
     0.99520
     0.85994
     0.84911
     0.96273
     0.95732
     1.04389
     0.87076
     0.80583
     0.90322
     0.90322
     0.73550
     0.69762
     0.57319
     0.49744
     0.64893
     0.67598
     0.62188
     0.54613
     0.35136
     0.27021
     0.16200
     0.18364
     0.24315
     0.17282
     0.03756
     0.11871
     0.03756
     0.01051
    -0.12475
     0.02133
    -0.10852
    -0.23837
    -0.24919
    -0.15180
    -0.31411
    -0.22755
    -0.15721
    -0.09229
    -0.08147
     0.01592
     0.16741
     0.15659
     0.05920
     0.15659
     0.26479
     0.37300
     0.25938
     0.30267
     0.49203
     0.54613
     0.43252
     0.43252
     0.55154
     0.44875
     0.22151
    -0.20591
    -0.03819
     0.22692
     0.75173
     0.71386
     0.52990
     0.29726
     0.53531
     0.64893
     0.90322
     0.94650
     0.67057
     0.87076
     1.00602
     0.97896
     1.34146
     1.70936
     1.61198
     1.46049
     1.53082
     1.17915
     1.04930
     1.01684
     0.77878
     0.68139
     1.33605
     1.35769
     0.86535
     0.10789
    -0.30329
    -0.37904
    -0.31953
    -0.67120
    -0.95254
    -1.02287
    -1.24470
    -1.45029
    -1.59096
    -2.16446
    -2.79207
    -2.78124
    -2.57565
    -2.16987
    -2.07790
    -1.92641
    -1.98051
    -1.87771
    -1.71540
    -1.49358
    -1.39619
    -1.22847
    -1.06075
    -0.69284
    -0.48725
    -0.19509
     0.01592
     0.22151
     0.35136
     0.23774
     0.40546
     0.31890
     0.18905
     0.12954
     0.21069
     0.43793
     0.52990
     0.58401
     0.43793
     0.29726
     0.41087
     0.12954
    -0.08688
     0.01592
     0.12413
     0.42170
     0.30808
     0.32972
     0.17282
     0.11871
    -0.03278
     0.14577
     0.17282
     0.21610
     0.10789
     0.24856
     0.31349
     0.34054
     0.29185
     0.18905
     0.37841
     0.48121
     0.49203
     0.25938
     0.27021
     0.29185
     0.18905
     0.36759
     0.42711
     0.24856
     0.09166
     0.36218
     0.64352
     0.73550
     0.62188
     0.33513
     0.56778
     0.52449
     0.61106
     0.87617
     0.94109
     0.85453
     0.83829
     0.73550
     0.95191
     1.14128
     0.87076
     0.85994
     0.82206
     0.78960
     0.92486
     0.96273
     0.77878
     0.82747
     0.90322
     0.92486
     0.84370
     0.71927
     0.61106
     0.45957
     0.89240
     0.87617
     0.89781
     0.66516
     0.27021
     0.18364
     0.28103
     0.28103
     0.01592
    -0.20050
    -0.11393
    -0.01654
     0.08084
     0.10789
     0.11871
    -0.11393
     0.12413
     0.01051
     0.25938
     0.00510
    -0.29247
    -0.36822
    -0.37904
    -0.43314
    -0.80105
    -0.77400
    -0.70366
    -0.79564
    -0.43314
    -0.61710
    -1.03910
    -1.13649
    -1.46111
    -1.51522
    -1.48276
    -1.16895
    -0.71989
    -0.67661
    -0.76318
    -0.66579
    -0.48725
    -0.43314
    -0.22214
     0.00510
    -0.01654
     0.04297
    -0.11934
    -0.15180
    -0.24919
    -0.22755
    -0.14098
     0.11871
     0.22151
     0.41087
     0.41629
     0.40546
     0.47039
     0.44875
     0.29726
     0.42711
     0.48121
     0.71927
     1.18997
     1.10881
     1.25489
     1.37392
     1.49295
     1.27653
     1.16292
     1.26571
     1.04930
     0.98978
     0.84370
     0.69762
     0.71927
     0.56237
     0.39464
     0.24315
     0.08625
     0.05920
    -0.17886
    -0.35740
    -0.18968
    -0.18427
    -0.16803
    -0.13016
    -0.37904
    -0.37363
    -0.26542
    -0.13557
    -0.13557
    -0.16262
     0.05920
    -0.08688
    -0.20050
    -0.09229
     0.04297
    -0.12475
    -0.15721
     0.12954
     0.04297
     0.05379
     0.05920
    -0.07065
    -0.13557
    -0.05983
    -0.00031
     0.03215
     0.09707
    -0.01654
     0.02674
     0.11330
     0.11871
     0.01592
     0.48662
     0.61106
     0.29726
     0.35136
     0.30808
     0.24315
     0.23233
     0.12954
     0.22151
     0.48662
     0.55695
     0.17823
     0.22692
     0.29185
     0.21069
     0.26479
     0.29726
     0.32972
     0.32972
     0.54072
     0.54072
     0.78419
     1.09799
     1.35769
     1.27112
     1.02766
     0.74632
     0.55695
     0.12954
     0.48662
     0.71927
     0.22151
    -0.16262
     0.07002
    -0.17886
    -0.36281
    -0.57922
    -0.55217
    -0.86056
    -1.09862
    -0.95254
    -0.93631
    -1.18518
    -1.11485
    -0.62251
    -0.32494
    -0.07065
    -0.18968
    -0.43855
    -0.15721
     0.03756
     0.02674
     0.18364
     0.16200
     0.00510
     0.06461
     0.14577
     0.28644
     0.64893
     0.65434
     0.37300
     0.52449
     0.76796
     0.83288
     0.52990
     0.65975
     0.82747
     0.65434
     0.64352
     0.80583
     0.65975
     0.45957
     0.26479
     0.08625
     0.17823
     0.45957
     0.24315
     0.11330
    -0.21132
    -0.22214
    -0.25460
    -0.41691
    -0.41150
    -0.48725
    -0.39527
    -0.24919
    -0.11934
    -0.26001
    -0.17886
    -0.18968
     0.05379
     0.35677
     0.29726
     0.18364
    -0.04360
    -0.08147
    -0.11934
     0.14036
     0.30267
     0.36218
     0.52449
     0.37841
     0.08625
    -0.13557
     0.04838
     0.16200
     0.12954
     0.15659
    -0.11934
    -0.23296
    -0.36822
    -0.42232
    -0.31953
    -0.43855
    -0.54135
    -0.43314
    -0.37363
    -0.40068
    -0.13016
    -0.34117
    -0.39527
    -0.14098
    -0.09229
    -0.24919
    -0.16262
    -0.10311
    -0.31411
    -0.35199
    -0.39527
    -0.76318
    -0.88761
    -0.81187
    -0.63874
    -0.33035
    -0.26001
    -0.28165
    -0.75777
    -0.90385
    -0.62251
    -0.71989
    -0.34117
    -0.10311
    -0.16803
    -0.51430
    -0.68743
    -0.94713
    -0.66038
    -0.59545
    -0.55758
    -0.48725
    -0.62792
    -0.80105
    -0.79564
    -1.30421
    -1.53145
    -1.44488
    -1.40160
    -1.30962
    -0.90926
    -1.17977
    -1.08239
    -0.76859
    -0.79023
    -0.63874
    -0.84433
    -1.08239
    -0.90385
    -0.54676
    -0.30329
    -0.00572
     0.03756
     0.10789
     0.27562
     0.64893
     0.77878
     0.97355
     1.04389
     1.21161
     1.11422
     1.43344
     1.61198
     1.72560
     1.83921
     2.05022
     2.10973
     1.92037
     2.03940
     1.76888
     1.96365
     1.89873
     1.86085
     1.85544
     2.22876
     2.49928
     2.36943
     1.96906
     1.35769
     1.62280
     1.74183
     1.86626
     1.44426
     0.88699
     0.41087
     0.07543
    -0.26001
    -0.19509
    -0.17345
    -0.40068
    -0.63333
    -0.87138
    -0.98500
    -0.95254
    -1.07157
    -1.05534
    -1.51522
    -1.47734
    -1.28257
    -0.83351
    -0.61710
    -0.43314
    -0.51971
    -0.37904
     0.04297
     0.07002
    -0.42232
    -0.47643
    -0.50889
    -0.31953
    -0.07065
    -0.05442
    -0.21132
    -0.11934
    -0.14098
     0.07002
    -0.03278
    -0.21673
    -0.28706
    -0.15721
    -0.04360
    -0.01654
    -0.05983
    -0.22755
    -0.37904
    -0.27083
    -0.02195
    -0.10311
    -0.20591
     0.02674
    -0.15180
    -0.67120
    -0.91467
    -0.95254
    -0.89302
    -0.72530
    -0.59004
    -0.38986
    -0.39527
    -0.43314
    -0.53053
    -0.87679
    -0.86056
    -0.60627
    -0.58463
    -0.45478
    -0.34658
    -0.44937
    -0.18968
    -0.70366
    -1.46111
    -1.47193
    -0.85515
    -0.62792
    -0.76859
    -0.96877
    -1.56932
    -1.78574
    -1.84525
    -1.67212
    -1.81279
    -1.91017
    -2.04543
    -1.92100
    -1.63425
    -1.47734
    -1.27716
    -1.11485
    -0.92008
    -0.84974
    -1.14731
    -1.08239
    -0.68202
    -0.28165
     0.17282
     0.35136
     0.56237
     0.60565
     0.88699
     0.88699
     0.81124
     1.00061
     1.03848
     0.93027
     1.15210
     1.15210
     0.97355
     0.85453
     0.89781
     0.78960
     0.76796
     0.87076
     0.82206
     0.57860
     0.40546
     0.28644
     0.41087
     0.52449
     0.24315
     0.06461
     0.14036
     0.46498
     0.42170
     0.49203
     0.16741
     0.00510
     0.22692
     0.14036
     0.38382
     0.35677
     0.20528
     0.22151
    -0.04360
     0.17282
     0.16200
    -0.04901
    -0.23296
    -0.11393
     0.01592
    -0.07606
     0.02133
    -0.03278
    -0.15180
    -0.38986
    -0.20050
    -0.11934
     0.07543
     0.07002
     0.05920
     0.08084
     0.44875
     0.56237
     0.67598
     0.62188
     0.88699
     0.90322
     0.96814
     0.84911
     0.74632
     0.58942
     0.72468
     0.74091
     0.76255
     0.91945
     0.69762
     0.43793
    -0.63333
    -1.61801
    -1.81820
    -1.14731
    -0.63333
    -0.61710
    -0.71989
    -1.12026
    -1.38537
    -1.22847
    -1.29339
    -1.25011
    -1.20142
    -0.95795
    -0.62251
    -0.47102
    -0.27083
    -0.09770
     0.11330
    -0.05983
    -0.13016
    -0.15180
    -0.31411
    -0.55758
    -0.69825
    -0.88220
    -0.74153
    -0.63874
    -1.00123
    -1.05534
    -1.13108
    -1.37996
    -1.26634
    -1.27716
    -1.29880
    -1.28798
    -1.22306
    -1.12026
    -1.22847
    -1.37455
    -1.26093
    -1.05534
    -1.13649
    -0.74694
    -0.66579
    -0.89302
    -0.84974
    -0.79564
    -0.85515
    -0.81187
    -1.04452
    -0.53594
    -0.35199
    -0.32494
    -0.51430
    -0.33035
    -0.18968
    -0.00031
     0.04297
     0.15118
     0.77337
     0.86535
     0.98437
     0.81665
     1.14128
     1.39556
     1.53623
     1.68231
     1.87709
     1.89873
     1.88250
     1.63903
     1.70395
     1.57410
     1.31982
     1.21161
     1.29818
     1.33605
     1.12504
     0.97896
     1.14669
     0.98437
     0.90322
     0.80583
     0.82206
     0.63270
     0.55154
     0.57319
     0.54613
     0.50285
     0.57860
     0.47580
     0.42711
     0.30808
     0.27021
     0.21069
    -0.02737
    -0.04901
    -0.30870
    -0.30870
    -0.48725
    -0.60086
    -0.57381
    -0.50348
    -0.42773
    -0.21673
    -0.42232
    -0.67120
    -0.44937
     0.04838
    -0.17345
    -0.26542
    -0.11934
    -0.04360
     0.36759
     0.37841
     0.15118
     0.30267
     0.22692
     0.47580
     0.56778
     0.60024
     0.51908
     0.35136
     0.14036
     0.54613
     0.64893
     0.81124
     0.77337
     0.38382
     0.29185
     0.25938
     0.01051
    -0.02737
     0.16741
     0.11330
    -0.47102
    -0.18968
     0.32972
     0.37300
     0.61647
     0.84370
     0.23233
    -0.47643
    -1.67753
    -1.73163
    -1.01746
     0.03756
     0.68139
     0.62188
    -0.01654
    -0.72530
    -1.39078
    -1.57473
    -1.99674
    -1.61260
    -1.51522
    -1.49358
    -1.61801
    -1.73163
    -1.69917
    -1.83984
    -1.77492
    -1.76409
    -1.69376
    -1.54768
    -1.02828
    -1.09321
    -0.95795
    -1.00123
    -0.89844
    -0.82810
    -0.62792
    -0.34117
    -0.12475
    -0.27624
    -0.22214
    -0.15180
    -0.28706
    -0.35199
    -0.43314
    -0.13557
    -0.10852
    -0.05983
     0.07543
     0.09166
     0.20528
     0.19987
     0.04297
     0.01592
     0.45957
     0.56237
     0.51908
     0.64893
     0.67598
     0.64893
     0.66516
     0.71927
     0.61647
     0.57319
     0.36759
     0.09166
     0.17282
     0.24856
     0.30808
     0.05379
     0.07543
    -0.08147
     0.05920
    -0.16262
    -0.19509
    -0.27083
    -0.40609
    -0.37904
    -0.23296
    -0.02737
    -0.13016
    -0.29247
    -0.36281
    -0.23837
     0.20528
     0.09707
    -0.03278
     0.04297
    -0.23837
    -0.13557
    -0.04360
     0.29726
     0.41087
    -0.01654
     0.21069
     0.49744
     0.43252
     0.14577
    -0.18427
    -0.03819
     0.18364
     0.21069
     0.24856
     0.08625
     0.02674
    -0.18427
    -0.24378
    -0.13016
    -0.15180
    -0.24378
    -0.33576
    -0.22755
    -0.28165
    -0.23837
    -0.42232
    -0.54676
    -0.49807
    -0.53053
    -0.39527
    -0.21673
    -0.10311
    -0.17345
    -0.03278
     0.26479
     0.37841
     0.40546
     0.34595
     0.24856
     0.21610
    -0.03278
     0.36218
     0.56237
     0.38923
     0.58942
     0.35136
     0.68139
     0.25938
     0.25938
     0.09707
     0.40005
     0.68139
     0.81124
     0.93568
     0.38382
    -0.34658
    -0.65497
    -0.57922
    -0.46561
     0.11330
     0.05920
    -0.21132
    -0.33576
    -0.95254
    -1.53145
    -1.91017
    -1.89935
    -1.87230
    -2.00756
    -1.67753
    -1.16354
    -1.10403
    -0.90926
    -0.98500
    -0.90926
    -0.68743
    -0.35740
    -0.27083
    -0.28706
    -0.29788
    -0.49807
    -0.78482
    -0.50889
    -0.20591
    -0.16262
     0.05920
    -0.31953
    -0.21673
    -0.28706
    -0.29247
    -0.44937
    -0.13557
    -0.06524
    -0.09229
     0.02674
     0.36759
     0.28103
     0.45416
     0.60565
     0.63270
     0.41087
     0.39464
     0.43793
     0.20528
     0.03756
     0.01051
    -0.14098
    -0.33035
    -0.43855
    -0.36822
    -0.36822
    -0.03819
    -0.15721
    -0.20591
    -0.19509
    -0.16262
    -0.13016
    -0.14098
    -0.16803
    -0.16262
    -0.14098
    -0.15721
    -0.00572
     0.07002
     0.15659
    -0.35740
    -0.66038
    -0.26001
     0.36218
     0.08625
    -0.10311
    -0.11393
    -0.22214
    -0.27624
    -0.15721
     0.25938
     0.36759
     0.03215
    -0.07065
    -0.03278
     0.19987
     0.15659
     0.10248
     0.06461
     0.11871
     0.13495
     0.02133
     0.23774
     0.12954
    -0.00572
    -0.02737
    -0.17345
    -0.28706
    -0.21673
     0.30808
     0.69221
     0.38382
     0.04838
     0.23233
     0.49744
     0.79501
     0.61647
     0.21610
     0.30808
     0.47580
     0.57860
     0.57319
     0.55695
     0.72468
     0.64352
     0.54072
     0.37300
     0.45416
     0.73009
     0.68139
     1.03307
     1.43885
     1.15751
     0.82206
     0.40546
     0.09166
     0.45957
     0.29185
     0.16741
    -0.25460
    -0.79023
    -0.93631
    -0.72530
    -0.82269
    -1.33126
    -1.70999
    -1.95346
    -1.91559
    -2.08331
    -2.18069
    -2.12118
    -2.01838
    -1.68835
    -1.58555
    -1.55850
    -1.62884
    -1.40701
    -1.08780
    -1.17977
    -1.15272
    -0.90385
    -0.54135
    -0.31411
    -0.04360
    -0.02737
    -0.00572
     0.11871
     0.48662
     0.62188
     0.83288
     1.16292
     1.43344
     1.52541
     1.66608
     1.62821
     1.52541
     1.28194
     1.22243
     0.97355
     0.90322
     0.98437
     0.74091
     0.24315
     0.01592
    -0.61710
    -1.14190
    -1.80738
    -1.75327
    -1.45570
    -1.36914
    -1.48817
    -1.66671
    -1.75327
    -1.91559
    -2.02379
    -1.89394
    -1.52063
    -1.33668
    -1.12567
    -0.97959
    -0.61710
    -0.32494
    -0.10852
     0.07002
     0.22151
     0.24856
     0.20528
     0.35136
     0.74091
     0.82747
     0.73550
     0.88699
     0.86535
     0.58401
     0.23233
     0.25938
     0.41629
     0.46498
     0.61106
     0.40546
     0.26479
     0.22692
     0.01051
    -0.02737
    -0.03278
    -0.10852
     0.04838
     0.14036
     0.18364
     0.54072
     0.66516
     0.24315
     0.05379
     0.48662
     0.52990
     0.26479
     0.36759
     0.82747
     0.92486
     0.97896
     0.91404
     0.96814
     1.02225
     1.09799
     1.03307
     0.87617
     1.01143
     0.69221
     0.51367
     0.62729
     0.51367
     0.73550
     0.55154
     0.43793
     0.56778
     0.07543
    -0.34658
    -0.60627
    -0.75777
    -1.29339
    -1.38537
    -1.46111
    -1.59096
    -1.39619
    -1.66671
    -1.55850
    -1.42324
    -1.40160
    -1.34750
    -1.14190
    -1.00664
    -0.89302
    -0.79023
    -0.84433
    -0.79023
    -0.41150
    -0.17886
    -0.14639
    -0.22755
    -0.08147
    -0.04901
    -0.18968
    -0.06524
     0.14577
     0.16200
    -0.31953
    -0.28165
    -0.14098
    -0.14639
    -0.07065
    -0.01654
     0.30267
     0.39464
     0.41629
     0.62188
     0.71927
     0.84370
     0.83829
     0.74091
     0.73009
     0.73550
     0.75173
     0.75173
     0.59483
     0.38382
     0.41629
     0.47039
     0.40005
     0.36218
     0.26479
     0.27021
     0.52449
     0.33513
     0.29185
     0.32972
     0.18364
     0.29726
     0.40546
     0.58401
     0.47039
     0.38923
     0.36218
     0.40546
     0.45416
     0.21610
     0.12954
     0.02674
    -0.03819
     0.09166
     0.03756
     0.09166
    -0.19509
    -0.43855
    -0.54676
    -0.56840
    -0.50348
    -0.37904
    -0.37904
    -0.34658
    -0.37904
    -0.14098
    -0.12475
    -0.21132
     0.03756
     0.25938
     0.26479
    -0.18968
    -1.19060
    -1.70999
    -1.10403
    -0.16262
     0.07002
    -0.08688
    -0.36281
    -0.76859
    -1.07157
    -1.15813
    -0.99041
    -0.85515
    -0.43314
    -0.22755
    -0.17345
    -0.00031
     0.07543
     0.39464
     0.28644
     0.29185
     0.44334
     0.54072
     0.50826
     0.56778
     0.77878
     1.08717
     1.48213
     1.69854
     1.70936
     1.49295
     0.63270
     0.54613
     1.06012
     1.56328
     1.32523
     1.30359
     1.40638
     1.20620
     0.51908
    -0.04901
     0.04297
     0.05379
    -0.13016
    -0.34658
    -0.49266
    -0.49266
    -0.87679
    -1.21765
    -1.01746
    -1.08239
    -0.96336
    -0.77400
    -1.04452
    -0.86056
    -0.31953
    -0.05442
    -0.14639
    -0.36281
    -0.31411
    -0.30870
    -0.46561
    -0.37904
    -0.83351
    -0.56299
    -0.44396
    -0.34658
    -0.36822
    -0.15180
    -0.06524
    -0.18968
    -0.26542
    -0.28706
    -0.50348
    -0.53594
    -0.37904
    -0.01113
    -0.00572
     0.11871
     0.09707
     0.26479
     0.37841
     0.44875
     0.60024
     0.36218
     0.40546
     0.47039
     0.51367
     0.50285
     0.60565
     0.49744
     0.71386
     0.87076
     0.81665
     0.94650
     0.93568
     0.70303
     0.72468
     0.73550
     0.83829
     0.64352
     0.76255
     0.76796
     0.71386
     0.58401
     0.33513
     0.14036
     0.23233
     0.30808
     0.06461
    -0.01113
     0.12954
    -0.05442
    -0.01654
    -0.02195
    -0.19509
    -0.24919
    -0.15721
    -0.31953
    -0.26542
    -0.17886
    -0.22214
    -0.32494
    -0.37904
    -0.22214
    -0.23837
    -0.25460
    -0.15721
    -0.16262
    -0.21673
    -0.08147
    -0.12475
    -0.30870
    -0.28706
    -0.27083
    -0.25460
    -0.10311
    -0.11393
    -0.07065
    -0.21673
    -0.10852
    -0.02195
    -0.15180
     0.04838
     0.04838
    -0.26542
     0.11330
     0.06461
     0.11330
     0.00510
     0.12954
     0.19446
     0.34054
     0.49744
     0.39464
     0.33513
     0.46498
     0.40005
     0.68139
     0.82747
     0.89240
     0.95191
     0.89240
     0.83829
     0.87076
     0.80583
     0.76796
     0.77337
     0.57860
     0.50826
     0.46498
     0.30267
     0.18905
     0.12954
     0.15118
     0.09707
    -0.26542
    -0.52512
    -0.35740
     0.79501
     1.85003
     2.12596
     2.17466
     1.41720
     0.34595
    -0.13557
    -1.35832
    -2.07249
    -1.17436
     0.29726
     1.03307
     0.76255
     0.30267
    -0.40609
    -1.23929
    -1.87230
    -2.12118
    -2.01838
    -1.66671
    -1.32044
    -0.57381
    -0.07606
    -0.26001
    -0.62792
    -1.18518
    -1.21224
    -0.14639
    -0.08147
    -0.52512
    -0.68202
    -0.95254
    -0.82810
    -0.77400
    -0.75235
    -0.74694
    -0.64415
    -0.46561
    -0.24919
     0.07543
     0.14036
     0.21610
     0.18364
     0.26479
     0.24315
     0.47580
     0.47580
     0.43793
     0.37841
     0.36218
     0.30267
     0.37300
     0.48662
     0.50826
     0.78419
     0.88158
     0.84370
     0.68680
     0.68680
     0.71927
     0.81124
     0.82206
     0.58942
     0.39464
     0.38382
     0.52990
     0.52449
     0.40005
     0.34054
     0.04838
    -0.06524
    -0.00031
    -0.06524
    -0.25460
    -0.29247
    -0.29247
    -0.36281
    -0.30870
    -0.20050
    -0.09229
    -0.26542
    -0.30870
    -0.21673
    -0.15180
    -0.13016
    -0.15721
    -0.16803
    -0.07065
     0.14577
     0.22151
     0.09707
     0.19987
     0.31349
     0.15659
     0.36759
     0.44334
     0.46498
     0.55695
     0.62729
     0.64352
     0.84370
     0.83288
     0.90322
     0.97896
     0.93027
     0.80583
     0.82747
     0.93568
     1.01684
     1.02225
     1.03307
     1.03307
     0.74632
     0.64893
     0.67598
     0.42711
     0.28644
     0.13495
    -0.04901
    -0.17345
    -0.14098
    -0.29788
    -0.34658
    -0.33576
    -0.07065
    -0.24378
    -0.08688
     0.36218
     0.43252
     0.71386
     1.05471
     1.24407
     0.89781
    -0.32494
    -0.80646
    -1.50981
    -1.50440
    -0.82269
     0.93027
     0.78419
     0.33513
    -0.28165
    -1.17436
    -1.52063
    -1.39619
    -1.43947
    -1.26634
    -0.56840
    -0.11393
    -0.13557
    -0.49266
    -0.49266
    -0.27083
     0.06461
    -0.17886
    -0.96336
    -1.58555
    -2.11577
    -1.85066
    -1.34750
    -0.97418
    -0.83892
    -1.26634
    -1.37996
    -1.43406
    -0.68743
    -0.21673
    -0.13557
     0.04838
     0.41629
     0.81124
     1.07094
     1.28194
     1.28736
     1.23325
     1.20620
     1.33064
     1.32523
     1.18456
     1.18456
     1.15751
     1.00602
     0.78960
     0.64893
     0.64893
     0.50826
     0.49203
     0.50826
     0.39464
     0.15659
     0.16741
     0.07002
     0.04838
    -0.01113
    -0.08688
    -0.11934
    -0.27624
    -0.44396
    -0.44396
    -0.53053
    -0.69284
    -0.64956
    -0.72530
    -0.64415
    -0.79564
    -0.70366
    -0.68202
    -0.63874
    -0.48184
    -0.39527
    -0.30329
    -0.46561
    -0.47102
    -0.29788
    -0.28165
    -0.12475
    -0.02737
    -0.00572
    -0.06524
    -0.04360
    -0.05442
     0.03756
     0.08625
     0.01592
     0.04297
     0.36759
     0.34054
     0.48121
     0.58942
     0.47580
     0.35677
     0.50285
     0.51367
     0.49203
     0.83829
     0.80042
     0.76255
     0.74091
     0.50285
     0.19446
     0.06461
    -0.10852
    -0.20050
    -0.46561
    -0.42232
    -0.43855
    -0.83892
    -0.89844
    -0.75777
    -0.70907
    -0.76318
    -0.57381
    -0.13557
     0.30808
     0.30267
     0.23233
    -0.02737
    -0.12475
    -0.41150
    -0.87138
    -1.09862
    -1.08239
    -0.60086
    -0.40068
    -0.21673
    -0.25460
    -0.36281
    -0.68202
    -1.27175
    -1.33668
    -1.10403
    -0.90926
    -0.62792
    -0.41691
    -0.55758
    -0.35740
    -0.17345
     0.16200
     0.07543
    -0.13016
    -0.38986
    -0.51430
    -0.53053
    -0.66579
    -0.55217
    -0.58463
    -0.41150
    -0.40068
    -0.56299
    -0.49266
    -0.30870
    -0.41150
    -0.07065
     0.19446
     0.17282
     0.27021
     0.28644
     0.17823
     0.22151
     0.15659
     0.05920
     0.24856
     0.52449
     0.78419
     0.77337
     0.60024
     0.48662
     0.48121
     0.34054
     0.49203
     0.42711
     0.52990
     0.34595
     0.43793
     0.36218
     0.16200
     0.23233
     0.16200
    -0.00572
     0.06461
    -0.10852
    -0.26542
    -0.29788
    -0.06524
    -0.02195
    -0.01113
     0.21069
     0.11330
    -0.01113
     0.02674
     0.19987
     0.23233
     0.31349
     0.25938
     0.23774
     0.37841
     0.41087
     0.20528
     0.23233
     0.37841
     0.33513
     0.41629
     0.25397
     0.30267
     0.25397
     0.10248
     0.12954
     0.22692
     0.07543
     0.21610
     0.31890
     0.42711
     0.12954
    -0.14098
    -0.12475
    -0.25460
    -0.16803
    -0.02737
     0.05920
     0.06461
    -0.11934
    -0.09770
     0.09707
     0.13495
     0.14577
     0.11330
     0.12413
     0.12413
    -0.08147
    -0.48725
    -1.23929
    -1.62342
    -1.78033
    -1.86689
    -1.91559
    -1.82902
    -1.32044
    -1.30962
    -1.49899
    -1.77492
    -2.11036
    -2.33218
    -1.81820
    -1.27716
    -0.53594
     0.03215
     0.30808
     0.43252
     0.86535
     1.03307
     1.41720
     1.49295
     1.34687
     1.07094
     0.79501
     0.70845
    -0.01113
    -0.77400
    -1.14190
    -1.17436
    -0.86597
    -0.87138
    -1.25011
    -1.60178
    -1.75327
    -2.21857
    -2.09413
    -1.85066
    -1.73163
    -1.51522
    -1.42324
    -1.25011
    -0.54135
    -0.08147
     0.34595
     0.31349
     0.60565
     0.71927
     0.72468
     0.75173
     0.93568
     0.90322
     0.83829
     0.90863
     0.87617
     0.84911
     0.69762
     0.64352
     0.70845
     0.79501
     0.58401
     0.38923
     0.23233
    -0.04901
    -0.12475
    -0.11934
     0.04838
    -0.02737
     0.65434
     0.74632
     0.33513
     0.15118
    -0.10311
     0.13495
     0.31349
     0.63811
     0.78419
     0.80583
     0.80583
     0.91404
     1.04930
     0.96814
     0.92486
     0.97896
     1.02766
     1.03307
     1.12504
     1.00602
     0.87617
     0.90863
     0.76255
     0.68680
     0.83288
     0.61106
     0.39464
     0.17282
     0.15118
     0.06461
     0.13495
     0.08625
    -0.20591
    -0.10311
     0.02674
     0.14577
     0.12413
     0.13495
     0.25938
     0.37300
     0.44334
     0.25397
    -0.03278
    -0.28706
    -0.71989
    -0.90385
    -0.81728
    -0.80646
    -1.07157
    -1.15272
    -1.17977
    -1.60178
    -1.99133
    -2.02920
    -1.82902
    -1.86689
    -1.82361
    -1.70458
    -1.42324
    -1.06616
    -0.97418
    -0.53594
    -0.36822
    -0.13016
     0.04297
    -0.09770
     0.04297
     0.32431
     0.50826
     0.42170
     0.51367
     0.56237
     0.47039
     0.57860
     0.57860
     0.42170
     0.34054
     0.57319
     0.41087
     0.64893
     0.43793
    -0.00031
    -0.09770
    -0.16803
    -0.20591
     0.04297
     0.19446
     0.17823
     0.25397
     0.29185
     0.19446
     0.39464
     0.14036
    -0.00031
     0.12413
     0.49203
     0.83829
     0.90322
     0.88699
     1.06012
     1.03307
     1.00602
     0.73550
     0.67598
     0.45416
    -0.30870
    -1.62884
    -2.50532
    -1.43947
    -0.53053
    -0.00031
    -0.41150
    -0.61169
    -1.33668
    -2.14823
    -2.16446
    -1.62884
    -1.04993
    -0.63874
    -0.49807
    -0.05983
     0.38382
     0.80042
     1.01684
     0.94109
     0.85994
     0.89240
     0.93568
     0.89240
     0.82747
     1.09258
     1.70395
     1.55787
     1.01684
     0.39464
     0.29185
     0.62729
     0.74091
     0.71927
     0.47039
     0.15659
    -0.00572
    -0.21132
    -0.17886
     0.01051
     0.02674
    -0.03278
    -0.10852
    -0.08147
    -0.11934
    -0.14098
    -0.29788
    -0.65497
    -0.66038
    -0.86597
    -1.20142
    -1.46652
    -1.45029
    -1.34209
    -1.53686
    -1.42865
    -1.43947
    -1.58555
    -1.75327
    -1.30962
    -1.53145
    -1.92641
    -1.76950
    -1.20683
    -0.66579
    -0.41150
     0.21069
     0.42711
     0.58942
     0.63811
     0.80042
     0.93568
     1.01143
     0.82747
     0.38923
     0.39464
     0.76796
     0.73009
     0.37300
     0.05920
    -0.09229
    -0.33576
    -0.21132
    -0.35199
    -0.50889
    -0.64956
    -0.56840
    -0.60086
    -0.48725
    -0.21673
    -0.26001
    -0.28706
    -0.07606
     0.08084
     0.16741
     0.34595
     0.54072
     0.65434
     0.56237
     0.62188
     0.55154
     0.32972
     0.19446
     0.10789
    -0.05442
     0.08084
     0.04297
     0.04297
    -0.21132
    -0.75235
    -0.82810
    -0.88761
    -0.80646
    -0.93090
    -0.77400
    -0.17345
     0.87617
     0.57319
    -0.54135
    -0.66579
    -0.43855
     0.18364
     0.25938
     0.47580
     0.68680
     0.77337
     0.83829
     0.95191
     0.74091
     0.60565
     0.42711
     0.70303
     0.61106
     0.52990
     0.57319
     0.66516
     0.41087
     0.30808
     0.25938
     0.30267
     0.16200
     0.14577
     0.36759
     0.50826
     0.16200
    -0.08688
    -0.36281
    -0.53053
    -1.09321
    -1.96969
    -2.75960
    -3.80380
    -3.20325
    -3.15456
    -2.88404
    -2.09413
    -1.99133
    -2.72714
    -3.23031
    -3.00307
    -2.52696
    -2.30513
    -2.12659
    -1.61801
    -1.20683
    -0.53594
    -0.23296
    -0.17886
    -0.05983
     0.43252
     0.58401
    -0.10311
    -0.51430
    -0.55217
    -0.57381
    -0.61710
    -0.81728
    -0.95254
    -1.02287
    -1.00664
    -0.84433
    -0.60086
    -0.45478
    -0.33035
    -0.36822
    -0.51430
    -0.28165
    -0.29788
    -0.12475
     0.13495
     0.18905
     0.38923
     0.24315
     0.25397
     0.19987
     0.20528
     0.08084
     0.24856
     0.11871
     0.03756
    -0.07606
    -0.20050
    -0.07606
    -0.36281
    -0.43855
    -0.61710
    -0.70366
    -0.67120
    -0.62251
    -0.46019
    -0.31411
    -0.23837
    -0.29247
    -0.37904
    -0.23837
    -0.04901
     0.11871
     0.16741
     0.56237
     0.68139
     0.74091
     0.73550
     0.71386
     0.69221
     0.50826
     0.65975
     0.66516
     0.54072
     0.55695
     0.65975
     0.47039
     0.35677
     0.21069
    -0.82810
    -0.57922
    -0.32494
    -0.43314
    -0.60627
    -0.37904
     0.46498
     0.34595
    -0.46019
    -0.56840
    -0.30329
     0.00510
    -0.04901
     0.04838
     0.22151
     0.41087
     0.42711
     0.40546
     0.24856
     0.13495
    -0.04360
    -0.02737
    -0.19509
    -0.40068
    -0.14098
    -0.10311
    -0.47643
    -0.42773
    -0.41691
    -0.49266
    -0.60627
    -0.49807
    -0.44937
    -0.68743
    -0.47102
    -0.28165
    -0.30329
    -0.13016
    -0.17345
    -0.22214
    -0.33576
    -0.23296
    -0.09770
    -0.15721
    -0.06524
    -0.04360
    -0.15721
    -0.01113
    -0.05442
     0.02674
    -0.02195
    -0.01113
    -0.37904
    -0.62251
    -0.67120
    -0.78482
    -1.10944
    -0.86056
    -0.57922
    -0.88761
    -1.09321
    -1.87771
    -2.27267
    -2.13741
    -2.61352
    -2.59188
    -2.80289
    -2.57024
    -2.20233
    -1.80738
    -1.23929
    -1.25011
    -1.62884
    -1.46652
    -1.43947
    -1.16354
    -1.04452
    -0.35740
    -0.14098
    -0.11393
     0.16741
     0.34595
     0.27562
     0.43252
     0.38923
     0.28644
     0.15118
     0.18364
     0.15659
     0.16741
     0.18905
     0.30267
     0.47039
     0.63270
     0.58942
     0.50285
     0.69221
     0.77878
     0.73009
     0.78960
     1.05471
     0.86535
     0.81124
     0.74091
     0.57860
     0.43252
     0.35136
     0.29185
     0.40546
     0.32972
     0.34595
     0.22692
    -0.10852
    -0.05442
    -0.15180
    -0.11393
    -0.00031
    -0.06524
     0.05920
     0.18905
     0.32431
    -0.21673
    -0.28165
    -0.01654
    -0.00572
     0.07543
     0.14577
     0.19987
     0.10789
     0.04838
     0.10248
     0.13495
     0.32972
     0.44875
     0.42711
     0.43793
     0.54613
     0.47039
     0.62188
     0.74632
     0.68680
     0.74632
     0.70303
     0.47580
     0.46498
     0.38382
     0.34595
    -0.17345
    -0.41691
    -0.59545
    -1.03369
    -0.88761
     0.35136
     1.23866
     0.32431
    -0.33576
    -0.48725
    -0.07065
     0.24315
     0.48121
     0.67598
     0.14036
     0.42711
     0.89240
     1.10340
     1.04389
     0.54613
     0.38923
     0.32972
     0.23233
     0.23233
     0.11330
     0.23233
     0.51908
     1.00602
     1.50918
     1.67690
     1.73642
     1.42261
    -0.10852
    -1.31503
    -2.88945
    -3.31687
    -1.91559
    -0.62251
     0.04838
    -0.68202
    -2.28349
    -3.91201
    -4.58290
    -3.72265
    -3.26818
    -2.70009
    -1.99674
    -1.44488
    -0.90385
    -0.61169
    -0.09229
     0.31890
     0.65975
     1.08717
     1.49836
     1.77970
     1.87168
     1.76347
     1.69854
     1.68772
     1.53623
     1.36851
     1.21161
     1.17374
     1.03307
     0.98978
     0.99520
     1.00602
     0.77878
     0.70845
     0.70845
     0.73550
     0.58942
     0.50285
     0.51908
     0.48662
     0.40546
     0.50285
     0.31349
     0.34054
     0.35136
     0.30808
     0.47580
     0.49744
     0.24856
     0.26479
     0.32972
     0.30808
     0.31890
     0.33513
     0.30267
     0.29185
     0.48121
     0.43252
     0.42170
     0.40005
     0.29185
     0.36218
     0.33513
     0.35677
     0.45957
     0.23233
     0.31349
     0.30808
     0.29726
     0.22692
     0.12413
     0.17823
     0.11330
     0.19446
     0.19446
     0.07002
     0.03215
     0.01051
     0.09166
     0.14036
     0.08625
    -0.01113
    -0.02737
     0.01051
     0.02674
     0.10248
    -0.06524
    -0.04901
     0.03215
     0.11871
     0.05920
     0.13495
     0.10789
     0.02133
     0.08625
     0.14036
     0.24856
     0.19987
     0.24315
     0.23233
     0.27562
     0.30267
     0.28103
     0.21069
     0.27562
     0.27562
     0.31890
     0.27562
     0.20528
     0.23774
     0.10789
     0.04838
     0.21610
     0.34054
     0.32431
     0.34054
     0.41629
     0.61647
     0.68680
     0.97355
     1.28194
     1.29818
     1.30900
     1.38474
     1.36310
     0.56237
    -0.56840
    -1.47734
    -1.73163
    -1.98051
    -2.18069
    -1.52604
    -0.03278
    -0.48725
    -1.65048
    -2.28890
    -3.56575
    -4.01481
    -2.69468
    -1.75327
    -1.26634
    -0.66038
    -0.83892
    -0.91467
    -0.87679
    -0.48725
     0.00510
     0.14036
     0.24315
     0.24856
    -0.07606
    -0.07065
    -0.11934
    -0.05983
     0.13495
     0.23774
     0.35677
     0.37841
     0.55154
     0.61106
     0.87076
     0.90863
     0.84911
     0.94650
     0.90863
     0.75714
     0.81665
     0.77337
     0.78419
     0.83288
     0.81665
     0.96814
     0.85994
     0.81124
     0.80042
     0.62729
     0.71386
     0.91945
     0.78419
     0.83288
     0.68139
     0.51367
     0.48662
     0.55154
     0.58401
     0.47039
     0.35677
     0.32972
     0.35677
     0.21610
    -0.00031
    -0.05983
    -0.10311
     0.12954
     0.05379
    -0.11934
    -0.16803
    -0.13557
    -0.18427
    -0.10311
    -0.14639
    -0.20050
    -0.26001
    -0.01654
    -0.12475
    -0.18427
    -0.09770
    -0.09770
    -0.09229
     0.10248
     0.02133
     0.03215
     0.04838
     0.13495
     0.29185
     0.20528
     0.18364
     0.21069
     0.28644
     0.42711
     0.38382
     0.39464
     0.37841
     0.50826
     0.32972
     0.48121
     0.45416
     0.49203
     0.42711
     0.34595
     0.36218
     0.36759
     0.44334
     0.36759
     0.31349
     0.22692
     0.10789
     0.27562
     0.27021
     0.03215
     0.06461
     0.22151
     0.44875
     0.57319
     0.79501
     0.87076
     1.06012
     1.45508
     1.53082
     0.87076
    -0.11393
    -1.72622
    -2.77042
    -2.75960
    -2.02920
    -0.74153
    -0.26001
    -0.81187
    -1.23388
    -2.04543
    -2.92732
    -3.83086
    -3.49000
    -2.36465
    -1.96969
    -1.23388
    -0.70366
     0.15659
     0.63270
     0.07543
     0.08625
     0.22151
     0.18364
     0.44334
     0.65434
     0.60565
     0.76255
     0.65434
     0.55695
     0.46498
     0.58401
     0.93027
     0.77337
     0.69221
     0.61647
     0.64893
     0.72468
     0.85453
     0.85453
     0.78419
     0.74632
     0.89240
     0.91404
     0.90322
     0.70845
     0.62729
     0.60024
     0.51908
     0.68139
     0.76255
     0.81124
     0.69762
     0.74632
     0.77878
     0.66516
     0.61647
     0.49744
     0.70303
     0.65434
     0.66516
     0.63811
     0.60565
     0.45957
     0.31349
     0.34595
     0.41629
     0.35136
     0.18905
     0.05379
     0.12413
     0.02674
    -0.07606
    -0.07065
    -0.11393
    -0.08688
    -0.18968
    -0.22214
    -0.00031
    -0.11393
    -0.15721
    -0.18427
    -0.05983
    -0.02195
    -0.02195
    -0.13016
    -0.00031
     0.10248
     0.04838
    -0.01654
     0.08084
    -0.01113
     0.01592
    -0.04901
     0.02674
    -0.05442
    -0.20591
    -0.14098
    -0.12475
    -0.13557
    -0.13016
    -0.10852
    -0.23296
    -0.26542
    -0.25460
    -0.36822
    -0.51971
    -0.48725
    -0.25460
    -0.24378
    -0.11934
    -0.18427
    -0.29788
    -0.24919
    -0.26542
     0.04297
     0.32972
     0.37841
     0.30267
     0.54072
     0.77878
     0.31349
    -0.37363
    -0.55758
    -1.39619
    -1.83984
    -1.40701
    -0.83892
    -0.54135
    -0.37363
    -0.72530
    -1.35832
    -1.53686
    -1.99133
    -2.08872
    -1.77492
    -0.99582
    -0.56840
    -0.10852
     0.06461
    -0.18968
    -0.28165
     0.14577
     0.40005
     0.65434
     0.23774
     0.20528
     0.22151
     0.34054
     0.40005
     0.42170
     0.35677
     0.35677
     0.38382
     0.35677
     0.43252
     0.75173
     0.72468
     0.66516
     0.78419
     0.73009
     0.65434
     0.80042
     0.82206
     0.84370
     0.88699
     0.66516
     0.75173
     0.78960
     0.80583
     0.74091
     0.83288
     0.80583
     0.61106
     0.42170
     0.47580
     0.44875
     0.28644
     0.30267
     0.35677
     0.51367
     0.52990
     0.85453
     1.16292
     1.00061
     0.40546
    -0.00572
    -0.20050
     0.09166
     0.55695
     0.54072
     0.54072
     0.38923
     0.32431
    -0.04901
    -0.17886
    -0.22214
    -0.29788
    -0.28706
    -0.27624
    -0.31411
    -0.27624
    -0.02195
    -0.09229
     0.02674
     0.21610
     0.19446
     0.12954
     0.10248
     0.24315
     0.29185
     0.22151
     0.34054
     0.98978
     6.04848
     8.87811
    -2.52155
    -2.61893
    -1.09862
     0.98437
     1.88250
     2.07727
     1.55246
     0.87617
     0.35677
    -0.35199
    -1.00123
    -1.29880
    -1.53145
    -1.58555
    -1.48817
    -1.25552
    -1.03910
    -1.01205
    -0.67120
    -0.23837
     0.17823
     0.31349
     0.34595
     0.01051
    -0.43314
    -1.06075
    -2.58106
    -3.36015
    -2.32677
    -1.25011
    -1.09862
    -1.23929
    -1.13108
    -1.98051
    -3.14915
    -3.24654
    -3.38721
    -2.59188
    -1.83984
    -1.28257
    -0.28706
     0.23233
     0.48121
     0.41087
     0.49744
     0.52449
     0.64352
     0.82206
     1.02766
     1.14128
     1.17374
     1.26030
     1.16833
     1.22784
     1.32523
     0.96814
     0.77878
     0.82206
     0.87076
     0.88699
     0.83288
     0.95191
     0.80583
     0.99520
     0.87617
     0.69762
     0.62188
     0.69762
     0.49203
     0.60565
     0.56237
     0.60565
     0.46498
     0.62188
     0.73009
     0.62729
     0.53531
     0.42170
     0.37841
     0.30808
     0.49744
     0.40546
     0.22151
     0.23233
     0.25397
     0.18905
     0.19446
     0.00510
    -0.11934
    -0.07065
    -0.12475
    -0.04360
    -0.17886
    -0.06524
    -0.16262
    -0.05442
    -0.00031
    -0.07065
     0.02133
    -0.01113
    -0.08147
    -0.15721
     0.04838
     0.08084
    -0.02195
    -0.08688
     0.03215
     0.10248
    -0.02737
    -0.02737
    -0.07065
    -0.10311
    -0.04360
    -0.13016
    -0.10311
    -0.06524
    -0.13557
    -0.21673
    -0.01654
    -0.01113
    -0.10852
    -0.09229
    -0.11393
     0.09707
     0.02133
     0.12954
     0.05920
     0.12954
     0.22692
     0.30808
     0.08625
     0.02133
     0.07002
     0.07002
     0.25397
     0.30267
     0.08625
    -0.04360
     0.13495
     0.40546
     0.45957
     0.51367
     0.57319
     0.38923
     0.34595
     0.45957
     0.37300
     0.51367
     0.80583
     0.91404
     0.89240
     1.10881
     0.21610
    -0.08147
     0.01051
     0.44875
     0.77878
     0.68680
    -0.28165
    -1.76950
    -2.78665
    -2.25103
    -0.90385
    -0.53594
    -1.20683
    -1.26093
    -1.62884
    -2.42416
    -2.99225
    -3.65231
    -3.17620
    -2.38629
    -1.99674
    -1.71540
    -1.85607
    -2.14282
    -1.64507
    -1.24470
    -1.32044
    -1.50981
    -1.34209
    -1.20142
    -1.09321
    -0.60627
    -0.17886
    -0.10852
     0.30808
     0.69221
     0.82206
     0.90863
     0.98978
     1.01684
     1.13045
     1.29818
     1.31441
     1.35769
     1.27653
     1.28194
     1.24407
     1.13045
     1.47672
     1.41720
     0.93568
     0.78419
     0.65434
     0.48662
     0.11871
    -0.01113
    -0.15180
     0.05379
    -0.02737
    -0.15180
    -0.10852
    -0.09770
    -0.12475
    -0.30329
    -0.18968
    -0.09229
    -0.14098
    -0.18427
    -0.01654
     0.01592
     0.15118
    -0.01113
     0.02133
     0.08625
     0.12954
     0.19987
     0.14577
     0.05379
     0.15659
    -0.08688
     0.07002
     0.16200
     0.08084
     0.05920
     0.07002
    -0.03819
     0.03215
     0.05920
     0.13495
     0.08625
     0.11330
     0.22692
     0.30808
     0.29726
     0.25397
     0.27562
     0.18364
     0.34595
     0.30808
     0.27562
     0.32431
     0.27021
     0.23233
     0.30808
     0.26479
     0.12413
     0.23233
     0.18905
     0.16741
     0.09166
     0.12413
     0.05920
     0.09707
     0.15659
     0.20528
     0.04297
     0.10248
     0.18905
     0.17823
     0.22692
     0.20528
     0.15659
     0.19987
     0.24315
     0.18364
     0.21610
     0.35136
     0.27021
     0.25397
     0.34595
     0.41087
     0.37841
     0.37300
     0.31349
     0.28644
     0.41629
     0.38382
     0.36218
     0.52990
     0.61106
     0.43252
     0.26479
     0.03756
     0.15118
    -0.04901
    -0.10852
     0.10248
     0.09166
     0.19446
     0.25397
     0.16200
     0.26479
     0.31890
     0.47039
     0.83288
     1.34146
     1.31982
     1.51459
     2.28286
     2.72110
     2.13678
     0.71927
     0.03756
     0.11330
    -0.04901
    -0.14098
    -0.70366
    -0.03278
    -0.82810
    -2.60270
    -3.84709
    -4.43141
    -3.86873
    -3.71183
    -3.77134
    -3.73888
    -3.71183
    -3.54952
    -3.36015
    -2.84076
    -2.26726
    -1.88853
    -1.43947
    -1.04993
    -0.59545
    -0.21673
     0.06461
     0.43793
     0.58942
     0.63811
     0.84370
     0.92486
     0.97896
     0.93568
     0.97355
     0.96814
     0.85994
     1.10340
     0.94109
     0.91404
     0.85994
     0.78960
     0.91404
     0.97896
     0.98978
     1.00061
     0.90322
     1.09799
     1.05471
     0.82206
     0.80583
     0.92486
     1.00061
     0.85453
     0.94109
     0.95732
     0.76796
     0.76796
     0.67057
     0.70845
     0.55154
     0.47580
     0.51908
     0.46498
     0.41629
     0.37841
     0.30267
     0.31349
     0.37841
     0.14577
     0.22151
     0.21610
     0.23774
     0.09166
     0.05920
     0.15659
     0.07543
     0.19446
    -0.00572
     0.07543
     0.10789
     0.07002
     0.02133
    -0.03278
     0.01051
    -0.00572
     0.02133
     0.20528
     0.01592
     0.00510
     0.00510
     0.02133
    -0.04360
    -0.00031
    -0.09770
    -0.15721
    -0.05983
    -0.11393
    -0.22214
    -0.20591
    -0.12475
    -0.27624
    -0.18427
    -0.23296
    -0.30329
    -0.49266
    -0.47102
    -0.20591
    -0.11393
    -0.07606
    -0.15721
    -0.05983
    -0.10852
     0.02133
    -0.00572
     0.19987
     0.63270
     0.78960
     0.88158
     1.14669
     1.54705
     1.60657
     1.04389
     0.87617
     1.41720
     1.62280
     1.68231
     1.53623
     1.21702
     1.11963
     0.34054
    -0.41691
    -0.59545
    -0.83892
    -0.73071
    -0.55217
    -0.46561
    -1.28798
    -2.15364
    -3.03012
    -3.53329
    -3.46836
    -2.71632
    -2.21316
    -2.09413
    -1.95346
    -1.85066
    -2.02379
    -1.94805
    -1.72081
    -1.52604
    -1.06616
    -0.70907
    -0.33035
    -0.17886
     0.11871
     0.31349
     0.58401
     0.65975
     0.68139
     0.62188
     0.74091
     0.85453
     0.70845
     0.61647
     0.63811
     0.62188
     0.66516
     0.83829
     0.96273
     0.82206
     0.74632
     0.71927
     0.80583
     0.84370
     0.80042
     0.81124
     0.64352
     0.57860
     0.55154
     0.63811
     0.71927
     0.50826
     0.45957
     0.24856
     0.33513
     0.12413
     0.14036
    -0.01654
     0.02674
     0.09707
     0.08625
     0.09166
    -0.03819
    -0.07065
    -0.12475
    -0.06524
     0.05920
     0.07002
    -0.18427
    -0.06524
     0.04297
     0.14577
    -0.09770
    -0.07606
    -0.09770
     0.07002
     0.07543
     0.05379
    -0.06524
    -0.09770
     0.01592
    -0.17345
    -0.01654
    -0.02737
    -0.04360
    -0.13016
     0.01592
    -0.05983
    -0.08147
    -0.15721
    -0.20591
    -0.16262
    -0.14098
    -0.14639
    -0.24378
    -0.28706
    -0.23837
    -0.35740
    -0.37904
    -0.31411
    -0.44937
    -0.34658
    -0.16262
    -0.02195
    -0.11934
    -0.14639
    -0.21673
    -0.05983
     0.27021
     0.57860
     0.54072
     0.64352
     0.65975
     1.16833
     1.52000
     1.56869
     1.51459
     1.55246
     1.61198
     2.01776
     1.96906
     1.40638
     1.14128
     1.06012
     1.43885
     1.60657
     1.37392
     1.51459
     0.75714
     0.11871
    -0.73071
    -0.92008
    -1.39078
    -1.79115
    -1.19601
     0.54613
     1.17915
    -0.59545
    -1.24470
    -1.42865
    -1.25552
    -0.84974
    -0.57381
    -0.48725
    -0.74694
    -0.95254
    -0.94172
    -0.25460
    -0.15721
    -0.54135
    -0.51971
    -0.53053
    -0.68202
    -0.75235
    -0.88220
    -0.69284
    -0.60627
    -0.28706
     0.04297
     0.20528
     0.07543
    -0.02195
     0.05379
     0.18905
     0.47039
     0.34054
     0.24856
     0.22692
     0.23233
     0.27562
    -0.11393
    -0.19509
    -0.08688
    -0.21132
    -0.18427
    -0.27624
    -0.28165
    -0.28165
    -0.35199
    -0.18427
    -0.03278
    -0.10852
    -0.11934
    -0.06524
    -0.12475
    -0.00572
     0.03756
    -0.05983
    -0.03819
     0.13495
     0.09166
     0.05920
     0.01051
     0.07002
     0.14036
     0.08084
     0.14577
     0.21069
     0.06461
     0.09166
     0.07543
     0.12954
     0.09707
     0.09166
    -0.01654
     0.04838
     0.00510
     0.07543
     0.05920
    -0.00572
    -0.17345
    -0.22755
    -0.04901
    -0.09229
    -0.21132
    -0.35740
    -0.25460
    -0.25460
    -0.29247
    -0.34658
    -0.36822
    -0.44396
    -0.53594
    -0.51430
    -0.33035
    -0.29247
    -0.22755
    -0.25460
    -0.35199
    -0.17345
    -0.11393
    -0.07065
     0.18905
     0.24856
     0.31890
     0.38382
     0.49744
     0.52449
     0.62188
     0.58401
     0.51367
     0.64352
     0.60565
     0.54072
     0.69221
     0.76255
     0.70303
     0.60565
     0.86535
     1.03848
     1.18997
     1.36310
     1.01684
     0.56237
    -0.57381
    -1.74786
    -1.53145
    -0.92008
    -0.37904
    -0.81728
    -0.71989
    -0.88220
    -1.78033
    -2.75960
    -1.38537
    -0.50348
    -1.20142
    -1.76950
    -1.54768
    -0.76859
    -0.36822
     0.16741
     0.31349
     0.33513
     1.03307
     1.16292
     0.89781
     0.84911
     0.83829
     0.64893
     0.69221
     0.72468
     0.64893
     0.78960
     0.73009
     0.68680
     0.45416
     0.16200
     0.12954
     0.11871
     0.08084
     0.06461
    -0.13016
    -0.32494
    -0.03278
    -0.13557
    -0.23837
    -0.13016
    -0.17886
    -0.15721
    -0.10311
    -0.01113
    -0.02195
     0.07002
     0.23774
     0.30808
     0.36218
     0.37300
     0.24315
     0.12954
     0.23774
     0.32972
     0.22151
     0.21610
     0.09166
     0.09707
     0.20528
     0.21069
     0.19987
     0.32972
     0.18905
     0.30267
     0.34595
     0.50826
     0.70303
     0.42170
     0.47580
     0.68680
     0.52449
     0.58401
     0.51367
     0.55695
     0.49203
     0.50285
     0.38382
     0.34054
     0.17282
     0.24856
     0.27021
     0.16741
     0.17823
     0.09707
     0.18364
     0.43793
     0.38382
     0.21069
     0.50826
     0.32431
     0.18364
     0.19446
     0.41087
     0.58401
     0.68139
     0.70303
     0.55154
     0.65434
     0.92486
     0.97355
     0.82206
     0.92486
     0.94109
     0.99520
     0.82206
     0.94650
     0.77337
     0.75173
     0.94650
     1.14669
     1.08176
     0.41629
    -0.44937
    -1.07698
    -2.07249
    -2.50532
    -1.93723
    -0.96877
    -1.21765
    -1.20142
    -1.07157
    -1.82902
    -2.39711
    -2.43498
    -1.43406
    -0.70907
    -0.64415
    -0.10852
    -0.06524
     0.03756
     0.52449
     0.70303
     0.69762
     1.02766
     1.33605
     1.08717
     0.80042
     0.57319
     0.47039
     0.50826
     0.25938
    -0.04901
    -0.44937
    -1.10944
    -1.13108
    -0.96336
    -0.65497
    -0.33035
    -0.36281
    -0.74694
    -0.86056
    -1.06616
    -0.85515
    -0.78482
    -0.50889
    -0.36822
    -0.14639
    -0.07065
     0.20528
     0.37300
     0.32972
     0.48662
     0.48662
     0.40005
     0.52449
     0.36218
     0.41087
     0.43252
     0.26479
     0.41087
     0.42170
     0.34054
     0.32431
     0.37300
     0.34595
     0.41087
     0.43252
     0.37300
     0.30267
     0.40546
     0.31349
     0.30808
     0.26479
     0.17282
     0.18905
     0.26479
     0.24856
     0.15659
     0.16741
     0.15118
     0.11330
     0.15659
     0.09166
     0.17823
    -0.04901
    -0.02195
     0.10248
     0.02674
    -0.13016
    -0.00031
    -0.07065
    -0.00031
    -0.03819
    -0.01113
    -0.11393
    -0.00031
     0.14036
     0.15659
     0.16741
     0.15118
     0.09707
     0.09707
     0.15659
     0.32431
     0.23233
     0.24315
     0.35677
     0.42170
     0.35136
     0.09707
    -0.05442
     0.02133
     0.22151
     0.54072
     0.58942
     0.35136
     0.74632
     0.95732
     0.85453
     1.27112
     1.31441
     1.20620
     1.14128
     1.23325
     1.83380
     1.19538
     0.25938
    -1.07157
    -1.68835
    -1.28798
    -0.16803
    -0.31953
    -0.48184
    -1.13108
    -1.59637
    -1.29880
    -2.00756
    -2.14282
    -1.74786
    -1.33668
    -0.12475
     0.54072
     0.80583
     0.67057
     0.41087
     0.59483
     1.07635
     1.31982
     1.27653
     1.16833
     1.01143
     0.88158
     0.67598
     0.65975
     0.61647
     0.52449
     0.10248
    -0.04360
     0.54613
     0.49203
    -0.10311
    -0.02195
    -0.11934
    -0.05442
    -0.01654
    -0.22755
    -0.44396
    -0.48725
    -0.20050
    -0.30329
    -0.24919
    -0.39527
    -0.49266
    -0.40609
    -0.51430
    -0.64415
    -0.66038
    -0.53594
    -0.42232
    -0.24378
    -0.26001
    -0.23296
    -0.33576
    -0.09229
    -0.12475
    -0.11934
     0.02133
    -0.03278
    -0.08688
    -0.24378
    -0.12475
     0.06461
    -0.10852
    -0.08688
    -0.08147
     0.09707
     0.31890
     0.32972
     0.13495
     0.30267
     0.35136
     0.27562
     0.47039
     0.44334
     0.41087
     0.39464
     0.49203
     0.52990
     0.41629
     0.30808
     0.25397
     0.31890
     0.32431
     0.37300
     0.17282
    -0.00572
    -0.00572
     0.00510
     0.04838
     0.03756
    -0.08688
    -0.14098
    -0.06524
    -0.16262
    -0.19509
    -0.31953
    -0.40609
    -0.37904
    -0.26542
    -0.42232
    -0.49266
    -0.60627
    -0.64415
    -0.44937
    -0.54676
    -0.22214
    -0.01654
     0.42711
     0.76796
     0.35677
    -0.07606
    -0.14098
     0.03215
     0.35136
     1.08717
     1.54164
     1.72018
     1.74724
     1.51459
     2.02858
     2.24499
     2.01234
     2.02858
     1.04930
    -0.27083
    -0.00572
     0.74632
     0.92486
     0.75173
     0.26479
    -1.23388
    -2.41875
    -2.41334
    -2.59729
    -2.32136
    -2.91650
    -2.55401
    -2.08331
    -2.11577
    -2.45662
    -2.49991
    -1.99674
    -2.49449
    -2.65140
    -1.93182
    -1.10944
    -0.81728
    -0.57381
    -0.79023
    -0.77941
    -1.07157
    -1.21224
    -1.18518
    -0.95254
    -0.60086
    -0.49266
    -0.62251
    -0.66579
    -0.67661
    -0.51971
    -0.29788
    -0.23837
    -0.10311
    -0.04360
     0.07002
     0.07543
     0.09707
     0.07002
     0.04838
    -0.02737
     0.11330
    -0.01654
    -0.11934
    -0.02737
     0.01051
     0.01051
    -0.07065
    -0.11934
    -0.13016
    -0.15721
    -0.03819
    -0.17345
    -0.14098
    -0.10852
    -0.10311
    -0.35199
    -0.02195
     0.16741
    -0.13557
    -0.11393
    -0.11393
    -0.03278
     0.09707
    -0.08147
    -0.00572
    -0.00031
     0.19987
     0.35677
     0.17823
     0.31349
     0.25938
     0.26479
     0.25938
     0.41629
     0.31349
     0.40005
     0.60024
     0.64352
     0.74091
     0.71386
     0.62729
     0.51367
     0.57860
     0.69221
     0.69762
     0.71386
     0.65975
     0.68139
     0.63270
     0.68139
     0.65975
     0.56237
     0.58942
     0.42711
     0.41087
     0.40546
     0.35677
     0.30808
     0.04297
     0.11871
     0.09166
     0.28103
    -0.07065
    -0.21673
     0.26479
     0.49744
     0.15659
     0.12413
     0.23233
    -0.06524
    -0.22214
    -0.16262
    -0.05442
    -0.02737
     0.35136
     0.16200
     0.06461
    -0.01113
    -0.06524
    -0.48184
    -0.65497
    -0.44937
    -0.45478
    -0.55758
    -0.76859
    -0.74694
    -0.57922
    -0.59004
    -0.61169
    -0.81728
    -0.79023
    -0.95254
    -0.74694
    -0.60627
    -0.23837
     0.17282
    -0.22755
    -0.68743
    -1.46652
    -2.22398
    -1.85066
    -0.93090
    -1.32585
    -1.96969
    -2.42416
    -3.08964
    -3.34392
    -3.15456
    -3.08964
    -3.13833
    -2.79748
    -2.61352
    -2.50532
    -2.25644
    -1.99133
    -1.81279
    -1.25011
    -0.84974
    -0.34658
    -0.22755
     0.11330
     0.21069
     0.67057
     0.91404
     0.97355
     0.91404
     0.90322
     1.00061
     0.90863
     0.72468
     0.54613
     0.75173
     0.73550
     0.76255
     0.71927
     0.66516
     0.62188
     0.57319
     0.74632
     0.64352
     0.70845
     0.70845
     0.57319
     0.51367
     0.52449
     0.36759
     0.35677
     0.57319
     0.44875
     0.54613
     0.59483
     0.40546
     0.41629
     0.42170
     0.42711
     0.61647
     0.64893
     0.49744
     0.54613
     0.71386
     0.68139
     0.53531
     0.49203
     0.62729
     0.86535
     0.87617
     0.96814
     0.93027
     0.73009
     0.64352
     0.51908
     0.43793
     0.52449
     0.49744
     0.52990
     0.54613
     0.68680
     0.76796
     0.57319
     0.66516
     0.62729
     0.74632
     0.88158
     1.04389
     1.31441
     1.17374
     1.16292
     1.37392
     1.09799
     0.82206
     0.94109
     0.74091
     0.58401
     0.60565
     0.50826
     0.32431
     0.01051
    -0.30329
    -0.50348
    -0.64415
    -0.41691
    -0.80105
    -0.67661
    -0.61169
    -0.73612
    -0.66579
    -0.77400
    -0.90385
    -0.68743
    -0.53053
    -0.79564
    -0.83351
    -0.73071
    -0.67661
    -0.45478
    -0.49266
    -0.49807
    -0.28706
    -0.52512
    -0.57922
    -0.77400
    -0.91467
    -0.88220
    -0.71448
    -0.62792
    -0.33576
    -0.42773
    -0.86597
    -0.97959
    -1.25552
    -2.34841
    -3.09505
    -3.00848
    -2.35924
    -2.00215
    -1.85607
    -1.91017
    -2.17528
    -2.08872
    -2.39170
    -2.62975
    -2.42957
    -1.83443
    -1.50981
    -1.20142
    -0.82269
    -0.26542
     0.05379
    -0.09770
    -0.21132
    -0.27083
    -0.38445
    -0.18427
    -0.07606
     0.28103
     0.52990
     0.13495
    -0.02737
    -0.16803
    -0.15721
    -0.18968
    -0.27083
    -0.31953
    -0.06524
     0.02133
    -0.02737
     0.02674
    -0.13016
    -0.09770
    -0.05442
    -0.19509
    -0.15721
    -0.13557
    -0.02195
    -0.10852
     0.04297
    -0.14639
     0.01051
    -0.00031
     0.02674
     0.18364
     0.16741
     0.23233
     0.05920
     0.10789
     0.17282
     0.37841
     0.36218
     0.25397
     0.19987
     0.30808
     0.34595
     0.10248
     0.31890
     0.33513
     0.21610
     0.31349
     0.32431
     0.29726
     0.28644
     0.43793
     0.38382
     0.43793
     0.45416
     0.48662
     0.42711
     0.41629
     0.44875
     0.43252
     0.62729
     0.47039
     0.51908
     0.34595
     0.49203
     0.10248
    -0.14639
     0.19987
     0.80042
     1.96906
     1.59575
     0.57860
    -0.28165
    -0.08688
     0.27562
     0.90322
     1.03307
     0.92486
     0.52990
     0.62188
     0.60565
     0.55154
     0.08084
     0.12954
     0.57860
     0.59483
     0.33513
     0.36218
     0.48121
     0.69221
     0.75714
     0.79501
     0.38923
     0.52990
     0.68680
     1.17915
     1.45508
     1.67690
     1.75806
     1.54164
     1.60657
     1.68231
     1.07635
     0.24856
    -0.16262
    -0.28706
    -0.41150
     0.08084
    -0.68202
    -0.73071
    -1.10944
    -1.80197
    -2.20775
    -1.94805
    -1.69917
    -2.06708
    -2.23480
    -1.86689
    -1.51522
    -1.42865
    -1.31503
    -1.10403
    -0.81187
    -0.05983
    -0.02195
    -0.00572
     0.14036
     0.02133
    -0.48725
    -0.51430
    -0.35740
     0.03756
     0.05379
    -0.07606
    -0.20591
    -0.40068
    -0.54676
    -0.34658
    -0.24919
    -0.17886
    -0.07065
     0.22151
     0.09707
     0.21610
     0.06461
     0.28644
     0.32972
     0.51367
     0.50285
     0.53531
     0.46498
     0.51908
     0.56237
     0.69762
     0.63270
     0.44875
     0.49203
     0.58942
     0.67057
     0.69221
     0.55695
     0.38382
     0.47580
     0.46498
     0.44875
     0.34054
     0.22692
     0.30808
     0.15659
     0.22151
     0.18905
     0.00510
    -0.02737
     0.02133
     0.07002
     0.09166
    -0.04901
    -0.00031
    -0.05442
    -0.09229
    -0.11393
    -0.00031
    -0.06524
     0.18905
     0.09166
     0.13495
    -0.17345
    -0.18427
    -0.04360
    -0.18968
    -0.07065
    -0.16803
    -0.31953
    -0.18427
    -0.22755
    -0.18427
    -0.26542
    -0.28706
    -0.11934
    -0.05442
     0.07002
     0.02133
    -0.09229
     0.00510
    -0.09770
    -0.18968
    -0.00031
     0.30267
     0.64352
     0.61647
     0.54072
     0.47039
     0.25938
     0.47580
     0.54613
     0.62188
     0.58942
     0.74091
     0.67598
     0.80583
     0.93027
     0.81124
     1.02225
     0.87076
     0.37841
    -0.80646
    -1.22847
    -1.20142
    -0.58463
    -0.26001
    -0.57381
    -1.13108
    -1.25011
    -1.82361
    -2.23480
    -2.01297
    -1.74786
    -1.57473
    -1.74786
    -1.20683
    -0.64415
    -0.30329
    -0.17886
     0.12413
    -0.15180
    -0.27624
    -0.89844
    -0.82269
    -0.74694
     0.05379
     1.49295
     0.96273
     0.16741
     0.05379
     0.19987
     0.08625
     0.10789
     0.01592
     0.28103
     0.47580
     0.68680
     0.87617
     0.93027
     1.09258
     1.14669
     1.09258
     1.03848
     1.05471
     0.82206
     1.04389
     0.90863
     0.88158
     0.90322
     0.73009
     0.79501
     0.70303
     0.72468
     0.55154
     0.62188
     0.51367
     0.39464
     0.39464
     0.39464
     0.27562
     0.12954
     0.06461
     0.00510
    -0.08688
     0.12954
     0.16741
    -0.13557
    -0.22214
    -0.13557
    -0.08688
     0.02133
     0.04297
    -0.17345
    -0.23837
    -0.06524
     0.06461
     0.08625
     0.04838
    -0.05983
    -0.21673
     0.02674
     0.05379
     0.01592
     0.00510
    -0.09229
    -0.07065
    -0.14098
    -0.15721
    -0.13557
    -0.20050
    -0.12475
    -0.18427
    -0.16803
    -0.18427
    -0.16803
    -0.30870
    -0.34117
    -0.18968
    -0.13016
    -0.17345
    -0.22755
    -0.11934
    -0.19509
    -0.03278
    -0.14098
    -0.13557
    -0.13557
    -0.20591
    -0.07065
    -0.06524
    -0.14098
    -0.00572
     0.05920
     0.03756
     0.05379
     0.03756
     0.26479
     0.09166
     0.23233
     0.33513
     0.51908
     0.38923
     0.57860
     0.84370
     1.27653
     1.09258
     1.24407
     0.71927
    -0.34658
    -0.74694
    -0.84433
    -0.61169
    -0.71448
    -1.24470
    -1.30421
    -1.44488
    -1.77492
    -1.96428
    -1.83443
    -1.83984
    -1.83443
    -1.98592
    -2.04543
    -1.63425
    -1.29880
    -0.81187
    -0.18968
    -0.13557
     0.58942
     1.10340
     1.11422
     0.57860
    -0.05442
     0.11330
     0.44334
     0.76255
     0.91404
     0.71927
     0.29185
     0.18364
     0.23774
     0.34054
     0.64352
     0.37841
     0.32972
     0.14036
     0.29185
     0.75173
     1.00061
     0.89240
     0.91945
     0.77878
     0.88699
     0.95191
     1.03307
     1.15210
     0.95732
     0.81124
     0.80583
     0.70303
     0.51367
     0.52449
     0.52449
     0.31890
     0.26479
     0.20528
     0.24315
     0.26479
     0.20528
     0.18905
     0.12954
     0.29185
     0.27021
     0.16741
     0.24315
     0.25938
     0.28103
     0.17823
     0.16741
     0.19987
     0.12413
     0.03756
     0.12954
     0.18364
     0.19446
     0.15659
    -0.03278
    -0.06524
    -0.11934
    -0.13016
    -0.14639
    -0.05983
    -0.14639
    -0.29788
    -0.13016
    -0.20591
    -0.19509
    -0.21673
    -0.28165
    -0.23296
    -0.28165
    -0.46561
    -0.34658
    -0.16262
    -0.29788
    -0.18427
    -0.22214
    -0.13557
    -0.17345
    -0.30870
    -0.29247
    -0.23837
    -0.42232
    -0.48184
    -0.27083
    -0.23837
    -0.27624
    -0.31953
    -0.27624
    -0.10311
    -0.00031
    -0.11393
    -0.23296
    -0.21673
    -0.09229
     0.10789
     0.34054
     0.30808
     0.33513
     0.26479
     0.32972
     0.56778
     1.03307
     1.03848
     0.41629
    -0.46561
    -1.03910
    -1.43406
    -1.17436
    -1.10944
    -0.96336
    -0.89302
    -1.21765
    -1.45029
    -1.38537
    -1.49358
    -1.50440
    -1.21765
    -1.21224
    -0.87679
    -0.88761
    -0.66579
    -0.67661
    -0.50889
    -0.16262
     0.24315
     0.14577
    -0.53053
    -0.86056
    -0.30870
    -0.22755
     0.17282
     0.25938
     0.28103
    -0.14098
    -0.23296
     0.32431
     0.49744
     0.89781
     1.21702
     1.15210
     1.04389
     1.36310
     1.44967
     1.45508
     1.64985
     1.41179
     1.14128
     0.98437
     0.90322
     0.83829
     0.80042
     0.64352
     0.43793
     0.76255
     0.84370
     0.72468
     0.58401
     0.90863
     1.02225
     0.83288
     0.73009
     0.67598
     0.62729
     0.58401
     0.48121
     0.52990
     0.68680
     0.45957
     0.29185
     0.08084
     0.13495
    -0.05983
    -0.12475
    -0.23837
    -0.17345
    -0.36281
    -0.30870
    -0.15721
    -0.20050
    -0.29247
    -0.28706
    -0.28706
    -0.19509
    -0.15180
    -0.34117
    -0.48725
    -0.48184
    -0.47102
    -0.45478
    -0.48725
    -0.49807
    -0.63874
    -0.64415
    -0.44396
    -0.56840
    -0.57381
    -0.72530
    -0.64415
    -0.57381
    -0.46019
    -0.31411
    -0.35199
    -0.42773
    -0.60086
    -0.33035
    -0.08688
    -0.01654
    -0.04901
    -0.29788
    -0.04360
    -0.16262
     0.11330
     0.21069
     0.34054
     0.09166
     0.23233
     0.56237
     0.69221
     1.01684
     1.22243
     1.07094
     0.43793
    -1.22306
    -2.73796
    -3.50623
    -2.41875
    -0.32494
     0.01592
    -0.73071
    -1.49358
    -2.21316
    -2.39170
    -2.73255
    -2.40793
    -2.15905
    -1.75327
    -1.36914
    -1.22306
    -0.92008
    -0.46561
    -0.01654
     0.45416
     0.32972
    -0.02737
    -0.05983
     0.10248
    -0.00031
    -0.16262
    -0.24919
     0.41629
     0.80042
     0.86535
     1.16833
     1.18456
     1.07635
     0.92486
     1.06553
     1.20079
     1.18997
     1.13045
     1.30900
     1.04389
     0.96273
     1.35769
     1.34687
     1.15751
     0.60024
     0.44334
     0.44875
     0.52990
     0.57319
     0.60565
     0.35136
     0.29726
     0.34054
     0.47580
     0.49203
     0.19987
     0.03756
     0.15118
     0.17282
     0.14577
     0.17282
     0.07002
    -0.08688
    -0.15721
    -0.07606
     0.12954
     0.30808
     0.16200
     0.20528
     0.28103
     0.40005
     0.25397
     0.28103
     0.23774
     0.19446
     0.23233
     0.37841
     0.17823
     0.08625
     0.10789
    -0.01654
    -0.04360
    -0.07065
    -0.21132
    -0.44396
    -0.50889
    -0.52512
    -0.47643
    -0.31953
    -0.39527
    -0.49266
    -0.55758
    -0.59004
    -0.59004
    -0.57922
    -0.47643
    -0.35740
    -0.46019
    -0.37363
    -0.31411
    -0.36822
    -0.23837
    -0.27083
    -0.22755
    -0.30870
    -0.12475
     0.00510
     0.06461
    -0.01654
    -0.06524
    -0.08147
    -0.03819
     0.16741
     0.12954
     0.17282
     0.18364
     0.14577
     0.38382
     0.59483
     0.42711
     0.55154
     0.43252
     0.55695
     0.78419
     1.11422
     1.41720
     1.39556
     1.52000
     1.04930
    -0.29247
    -2.08872
    -2.34300
    -1.32044
    -0.86597
    -0.30329
    -0.55217
    -1.13108
    -1.66671
    -2.85158
    -3.46836
    -3.72265
    -2.21316
    -1.02828
    -0.82269
    -1.28257
    -1.07157
    -0.82269
    -0.33576
    -0.16262
    -0.33576
     0.31349
     0.14036
    -0.00031
     0.21069
     0.59483
     0.74091
     1.16833
     0.77878
     0.77337
     0.95732
     0.43793
     0.38923
     0.28103
     0.90322
     1.11963
     1.31982
     1.57952
     1.31441
     1.12504
     1.23866
     1.16292
     0.96814
     0.74632
     0.82206
     0.82206
     0.75714
     0.68680
     0.61106
     0.45416
     0.50285
     0.42711
     0.38382
     0.26479
     0.04297
     0.10248
    -0.00031
    -0.05983
    -0.09770
    -0.07606
    -0.17886
    -0.11393
    -0.24919
    -0.16262
    -0.22755
    -0.17886
    -0.21673
    -0.12475
    -0.20050
    -0.31953
    -0.31953
    -0.25460
    -0.06524
    -0.27624
    -0.28706
    -0.17345
    -0.09229
     0.06461
    -0.01654
    -0.09770
    -0.19509
    -0.18968
    -0.10311
     0.05920
     0.03215
    -0.17345
    -0.21673
    -0.28706
    -0.23296
    -0.27624
    -0.24919
    -0.41691
    -0.32494
    -0.29788
    -0.24378
    -0.25460
    -0.29247
    -0.31411
    -0.41150
    -0.07065
     0.19446
     0.19987
    -0.00031
    -0.35199
    -0.43855
    -0.12475
    -0.12475
    -0.07065
    -0.21673
    -0.38445
    -0.21673
    -0.08688
    -0.03819
     0.46498
     0.22692
     0.01051
     0.29185
     0.32972
     0.61647
     0.97355
     0.88699
     0.95191
     0.82206
     0.67598
     0.09707
    -0.57381
    -1.29339
    -1.81279
    -2.04002
    -2.26185
    -1.80738
    -0.70907
    -0.16803
    -0.66579
    -2.04543
    -2.72173
    -2.33759
    -1.39619
    -1.02287
    -0.35740
     0.43252
     0.89240
     0.96814
     0.93568
     0.77337
     0.58401
     0.67598
     1.03307
     1.33605
     1.00602
     0.54613
     0.45416
     0.39464
     0.63811
     0.70845
     0.76796
     0.57319
     0.47580
     0.70303
     0.82206
     0.95732
     0.83288
     0.71927
     0.65434
     0.69221
     0.69221
     0.68139
     0.47580
     0.38382
     0.22151
     0.13495
     0.12413
    -0.02195
    -0.15721
    -0.10311
    -0.29788
    -0.23296
    -0.26542
    -0.27624
    -0.50889
    -0.60086
    -0.30329
    -0.16262
    -0.22755
    -0.39527
    -0.37363
    -0.23837
    -0.22214
    -0.16262
    -0.03278
    -0.00031
     0.04838
     0.03756
     0.39464
     0.47039
     0.23774
     0.27562
     0.37841
     0.30267
     0.29726
     0.35136
     0.41629
     0.19446
     0.13495
     0.22151
     0.30808
     0.15118
     0.06461
    -0.04901
    -0.11934
    -0.05983
    -0.11934
    -0.27624
     0.02133
    -0.00572
    -0.13016
     0.13495
     0.18905
     0.11871
     0.08625
     0.12954
     0.13495
     0.02133
     0.01592
    -0.18427
    -0.24378
     0.06461
     0.15659
     0.24856
     0.25397
     0.12413
    -0.18427
    -0.10311
    -0.07065
    -0.08147
    -0.04360
     0.30267
     0.49203
     0.64352
     0.72468
     0.73009
     0.70845
     0.50826
     0.49203
     0.43252
     0.34054
     0.21069
     0.36218
     0.19987
    -0.69284
    -1.45029
    -0.88761
    -0.18427
    -0.37904
    -0.84433
    -1.48817
    -1.35291
    -0.28706
    -0.30329
    -0.36281
    -0.41150
    -0.30329
    -0.11393
     0.21069
     0.50826
     0.61106
     0.47580
     0.60024
     0.83288
     0.67598
     0.77337
     0.60024
     0.36218
     0.03756
     0.10248
     0.05379
    -0.07065
    -0.15180
    -0.28165
    -0.07606
    -0.17345
    -0.03278
     0.08625
    -0.01113
     0.01051
     0.03215
     0.17823
     0.44334
     0.48121
     0.34595
     0.44875
     0.49744
     0.61647
     0.58942
     0.63270
     0.72468
     0.48662
     0.74091
     0.82747
     0.83829
     0.47039
     0.18364
     0.27021
     0.45416
     0.45416
     0.31890
     0.18905
     0.13495
     0.22692
     0.05920
     0.08084
     0.01592
    -0.22214
    -0.23837
    -0.26542
    -0.23296
    -0.34117
    -0.49266
    -0.49807
    -0.46561
    -0.60627
    -0.50889
    -0.36281
    -0.44937
    -0.49807
    -0.61710
    -0.50889
    -0.40068
    -0.34658
    -0.28165
    -0.21132
    -0.07065
    -0.03278
    -0.05983
    -0.06524
    -0.03278
     0.06461
    -0.21132
    -0.21132
    -0.01113
    -0.12475
     0.18905
     0.25397
     0.54072
     0.50826
     0.14036
     0.22692
     0.49203
     0.50285
     0.45957
     0.60565
     0.58942
     0.77878
     0.97896
     0.76255
     0.73009
     0.75173
     0.74091
     0.71386
     0.66516
     0.32431
    -0.11393
    -0.56840
    -0.94172
    -1.26093
    -1.20142
    -0.20591
     1.85003
     2.68323
     1.36310
    -0.16262
    -0.85515
    -0.45478
     0.68139
     1.55787
     2.50469
     2.99162
     2.80226
     2.05022
     1.82298
     2.13678
     2.10432
     1.93119
     1.78511
     1.67149
     1.42802
     1.17915
     1.18456
     0.94109
     0.90322
     0.83829
     0.52990
     0.33513
    -0.90385
    -1.44488
    -1.01746
    -0.62792
    -0.57381
    -0.91467
    -0.71448
    -0.54676
    -0.70366
    -0.82269
    -1.08780
    -1.22306
    -1.02287
    -0.78482
    -0.54676
    -0.08147
     0.08625
     0.21610
     0.25397
     0.34054
     0.28103
     0.26479
     0.28103
     0.35677
     0.22151
     0.31349
     0.25938
     0.13495
     0.16741
     0.11330
     0.17823
     0.10789
     0.21069
     0.16200
     0.16200
     0.27562
     0.19446
     0.11330
     0.06461
     0.12413
     0.21610
     0.27021
     0.34054
     0.14036
     0.02674
     0.20528
     0.41629
     0.07002
     0.27562
     0.02133
    -0.04901
    -0.10311
     0.10789
     0.22151
     0.16741
     0.20528
     0.15659
     0.35677
     0.50826
     0.76255
     0.85453
     1.14669
     1.74724
     2.43976
     2.64536
     1.75806
     0.23233
    -0.79023
    -0.10852
     0.93027
     1.64985
     0.65434
    -0.20591
    -0.48725
    -0.04360
    -0.50889
    -1.75327
    -2.71632
    -3.77675
    -4.11220
    -2.64599
    -1.83984
    -2.15905
    -2.65140
    -2.99766
    -2.94356
    -2.82994
    -2.46203
    -2.08331
    -1.89935
    -1.57473
    -1.56391
    -1.30421
    -0.92008
    -0.54135
    -0.38445
     0.05920
     0.34054
     0.43793
     0.57319
     0.82206
     0.77337
     0.84370
     0.88158
     0.96273
     1.02225
     0.90863
     0.92486
     0.85994
     0.91404
     0.85994
     0.91945
     1.03307
     1.05471
     1.02766
     1.06012
     1.15210
     1.34687
     1.33605
     1.32523
     1.21161
     1.14669
     1.07094
     1.31441
     1.22243
     1.11963
     1.04930
     1.00061
     0.95732
     0.93027
     0.82747
     0.50285
     0.48662
     0.40546
     0.38382
     0.32972
     0.19987
     0.18905
     0.18905
     0.33513
     0.21069
     0.15659
     0.24315
     0.15659
     0.04838
     0.03756
     0.21610
     0.18364
     0.07002
     0.03215
     0.09166
     0.04838
     0.09707
    -0.02737
    -0.07606
    -0.02195
    -0.01113
    -0.04901
     0.04838
    -0.13016
    -0.23837
    -0.24378
    -0.13016
     0.01592
     0.04297
    -0.15180
    -0.34117
    -0.27083
    -0.15180
    -0.27083
    -0.21673
    -0.20591
    -0.20591
    -0.18968
    -0.11393
     0.01051
    -0.04360
    -0.03819
     0.17282
     0.49744
     0.54613
     1.03307
     1.33605
     1.25489
     0.67057
     0.30267
    -0.24919
    -0.37904
     0.47039
     0.73009
     0.42711
    -0.65497
    -1.20683
    -1.44488
    -1.13649
    -0.48184
    -1.21765
    -1.95887
    -2.26185
    -1.62342
    -1.63425
    -1.78033
    -1.73704
    -1.73163
    -1.41783
    -1.38537
    -0.99582
    -1.35832
    -1.58014
    -1.82902
    -2.28890
    -1.96428
    -1.24470
    -1.25011
    -1.23388
    -0.94713
    -0.48725
    -0.44937
    -0.73071
    -0.24378
     0.05379
     0.22692
     0.82206
     1.10881
     1.61739
     1.69854
     1.81757
     1.91496
     1.77429
     1.91496
     1.81757
     1.89873
     1.93660
     1.94742
     1.80675
     1.55246
     1.17374
     1.07635
     1.03307
     0.90322
     0.84911
     0.65434
     0.58401
     0.56778
     0.41087
     0.28103
     0.12413
     0.09707
    -0.17345
    -0.18427
    -0.18968
    -0.18968
    -0.16262
    -0.17886
    -0.24919
    -0.18427
    -0.05442
    -0.09770
    -0.18427
    -0.11393
    -0.02195
    -0.10311
     0.01051
    -0.00572
     0.12954
     0.01592
     0.00510
    -0.02737
     0.09707
     0.03215
     0.11330
     0.03215
     0.09166
     0.08625
     0.02674
     0.05920
     0.16741
    -0.07606
    -0.06524
    -0.04360
    -0.15721
    -0.18968
    -0.08688
    -0.21673
    -0.08688
    -0.08147
    -0.20591
    -0.11934
    -0.11393
    -0.06524
    -0.09770
    -0.08688
     0.29726
     0.36218
     0.35677
     0.51367
     0.74632
     0.81124
     0.92486
     1.34146
     1.50918
     0.82747
     0.34595
     0.24856
     0.09166
     0.83288
     0.93027
     0.88158
     0.04297
    -0.34658
    -1.02287
    -1.34750
    -0.73612
    -0.80105
    -0.89844
    -1.16354
    -1.35832
    -1.35832
    -1.33668
    -1.49358
    -1.61801
    -1.45029
    -1.15272
    -1.11485
    -0.91467
    -0.87138
    -0.27624
     0.38923
     0.76796
     0.44334
     0.11330
     0.18905
     0.28103
     0.61106
     1.11963
     1.16292
     1.10881
     1.18456
     1.04389
     1.16833
     1.16833
     1.03307
     0.69762
     0.58401
     0.59483
     0.39464
     0.43793
     0.50826
     0.60024
     0.77878
     0.80583
     0.74091
     0.81665
     0.85994
     1.07635
     1.08176
     0.91404
     0.86535
     0.78419
     0.41087
     0.17823
    -0.20591
    -0.51971
    -0.55217
    -0.29788
     0.11330
    -0.01654
     0.10789
    -0.10852
    -0.51430
    -0.75777
    -0.59545
    -0.53594
    -0.25460
     0.05920
     0.02674
     0.15118
     0.31349
     0.22151
     0.23774
     0.31890
     0.45957
     0.34595
     0.21610
     0.05379
     0.01592
     0.02674
     0.02133
    -0.04901
     0.03756
     0.05920
     0.08084
    -0.02195
     0.19987
     0.07543
     0.00510
    -0.18427
    -0.07606
    -0.11393
    -0.16262
    -0.23837
    -0.31411
    -0.31953
    -0.36822
    -0.28706
    -0.37904
    -0.40068
    -0.28165
     0.06461
     0.54072
     0.78960
     0.77337
     0.70303
     0.95732
     0.96814
     0.73009
     0.35136
     0.12413
    -0.11934
    -0.66579
    -0.18427
     0.01592
    -0.29788
    -0.69825
    -0.67120
    -0.11934
    -0.44937
    -0.94713
    -1.35291
    -1.45570
    -1.35291
    -1.07157
    -0.80105
    -0.82269
    -0.90385
    -1.03910
    -0.50889
     0.20528
     0.56778
     0.43793
    -0.15721
    -0.49266
    -0.42232
    -0.01113
     0.21069
     0.42170
     0.63811
     0.89781
     1.16292
     1.55787
     1.59034
     1.74724
     1.56869
     1.34687
     1.42802
     1.52000
     1.47672
     1.33064
     1.15751
     1.14669
     1.06553
     0.91404
     0.64352
     0.67057
     0.68139
     0.59483
     0.37841
     0.24315
     0.12954
     0.08625
    -0.00031
     0.04297
     0.02674
     0.12413
     0.19987
     0.12413
     0.00510
    -0.01113
    -0.04901
     0.05920
     0.17282
     0.05920
    -0.02737
     0.07543
     0.19446
     0.05920
    -0.13016
     0.05379
    -0.04901
     0.01592
    -0.02195
     0.03756
     0.05920
    -0.11934
    -0.11934
    -0.09229
    -0.07065
     0.10248
     0.08625
     0.03215
     0.02133
     0.05379
     0.09707
     0.41087
     0.22692
    -0.80646
    -2.20775
    -2.82994
    -2.18610
    -0.93090
    -0.94172
    -1.35291
    -1.72081
    -1.92100
    -2.20775
    -2.21857
    -2.22939
    -2.06166
    -1.71540
    -1.07157
    -0.64956
    -0.54676
    -0.57922
    -0.58463
    -0.47643
    -0.24919
     0.02674
     0.38382
     0.30267
     0.27562
    -0.04360
    -0.48725
    -0.65497
    -0.84433
    -1.02828
    -1.07698
    -0.90385
    -0.88220
    -1.06616
    -1.50440
    -2.03461
    -1.48276
    -0.29788
    -0.54135
    -1.24470
    -1.06616
    -0.62251
     0.11871
     0.14036
     0.22151
     0.17823
     0.44875
     1.01684
     1.20620
     1.36310
     1.17374
     1.01143
     1.21702
     2.51010
     1.94742
     1.10340
     1.02225
     1.03307
     1.03848
     1.03307
     1.13045
     1.39015
     1.40638
     1.42261
     1.32523
     1.11963
     0.88699
     1.14669
     1.05471
     1.05471
     1.10340
     1.06553
     1.03307
     1.25489
     1.30900
     1.22243
     1.02225
     0.92486
     0.79501
     0.87076
     1.14669
     0.84911
     0.63270
     0.42170
     0.45957
     0.47039
     0.34054
     0.07002
     0.18905
     0.11871
    -0.01654
    -0.14098
    -0.30870
    -0.40068
    -0.35199
    -0.40068
    -0.18968
    -0.15180
    -0.50348
    -0.43855
    -0.30329
    -0.34117
    -0.22214
    -0.15721
    -0.30870
    -0.46019
    -0.27624
    -0.28165
    -0.31411
    -0.25460
    -0.43855
    -0.49266
    -0.29247
    -0.17345
    -0.33576
    -0.18968
    -0.28165
    -0.29788
    -0.31411
    -0.25460
    -0.23837
    -0.23296
    -0.09770
    -0.24378
    -0.04360
    -0.03819
    -0.05442
    -0.15721
    -0.17345
     0.01051
    -0.08147
     0.04297
     0.01051
     0.06461
     0.09707
     0.05920
     0.03215
     0.11871
     0.24856
     0.21610
     0.08625
     0.11330
     0.28103
     0.13495
     0.03215
     0.16200
     0.08625
     0.02133
     0.10248
     0.22692
     0.13495
     0.24856
     0.16200
     0.11871
     0.27021
     0.53531
     0.77337
     0.97896
     1.15210
     1.95824
     2.48846
     3.04573
     2.16384
     0.70303
    -0.50889
    -0.23837
     1.75265
     2.15842
     1.02766
     0.57860
     0.31349
     0.07002
    -1.43406
    -3.67937
    -4.71816
    -4.07432
    -3.04094
    -2.73255
    -2.49991
    -3.13292
    -3.49000
    -3.66855
    -3.67396
    -3.32769
    -2.73255
    -2.32677
    -1.89935
    -1.36373
    -0.92549
    -0.45478
    -0.04901
     0.22692
     0.36218
     0.50285
     0.80042
     0.94650
     1.01684
     1.18456
     1.08717
     1.01684
     1.10881
     1.15210
     1.21161
     1.26571
     1.17915
     1.18997
     1.21702
     1.16292
     1.22243
     0.99520
     1.19538
     1.10340
     1.00061
     1.13045
     1.08176
     1.02225
     0.93027
     0.88158
     0.92486
     0.91404
     0.87617
     0.75714
     0.85994
     0.65975
     0.66516
     0.51908
     0.52990
     0.54613
     0.45416
     0.36759
     0.38923
     0.51367
     0.27562
     0.24315
     0.24315
     0.22151
     0.31349
     0.21610
     0.25397
     0.17282
     0.25938
     0.15659
     0.15118
     0.32431
     0.23233
     0.15659
     0.21610
     0.18905
     0.14577
     0.14036
     0.19446
     0.19446
     0.21069
     0.19987
     0.17823
     0.33513
     0.22151
     0.17282
     0.03215
     0.17823
     0.23774
     0.12954
     0.23233
     0.24315
     0.15118
     0.03756
     0.02133
     0.04838
    -0.14098
    -0.07065
     0.00510
    -0.13016
    -0.01113
    -0.04360
    -0.17345
     0.01051
     0.03756
     0.18905
     0.64893
     0.88699
     1.34146
     1.85544
     2.34779
     2.59667
     1.29277
    -0.24919
    -1.21224
    -0.16803
     1.63903
     1.34687
     0.16200
    -0.70907
    -0.61169
    -1.51522
    -1.96969
    -2.32136
    -2.66763
    -3.18702
    -3.23572
    -3.12751
    -2.32136
    -2.04002
    -2.07249
    -2.09954
    -2.01838
    -1.68294
    -1.21224
    -0.77400
    -0.49266
    -0.24919
     0.03215
     0.22151
     0.41629
     0.61647
     0.56237
     0.73009
     0.98978
     1.08176
     0.96273
     1.07094
     1.14128
     1.09258
     0.97355
     0.88158
     0.87076
     0.62188
     0.42170
     0.28103
    -0.01113
     0.24856
     0.68139
     0.85453
     0.88158
     1.00061
     0.79501
     0.69221
     0.64352
     0.77878
     1.00602
     1.08176
     1.27653
     1.07635
     1.03307
     1.18997
     1.18997
     1.06012
     0.78960
     0.74632
     0.59483
     0.51908
     0.29726
     0.17282
     0.08084
     0.04297
     0.04838
    -0.00572
    -0.03819
    -0.03278
    -0.16803
    -0.01654
     0.01592
    -0.03819
    -0.18968
    -0.13016
    -0.15180
    -0.05983
     0.01592
    -0.20591
    -0.23296
    -0.21132
    -0.21132
    -0.21132
    -0.11393
    -0.09229
    -0.27083
    -0.48184
    -0.21132
    -0.25460
    -0.33576
    -0.39527
    -0.47102
    -0.33035
    -0.20591
    -0.15721
    -0.32494
    -0.33576
    -0.27624
    -0.21132
    -0.05442
     0.09707
     0.29726
     0.35677
     0.49203
     0.98978
     1.23866
     1.03848
    -0.11934
    -0.74694
    -0.72530
     0.04297
     0.73550
     0.53531
     0.15659
    -0.38445
    -0.43855
    -0.63874
    -0.70366
    -1.06075
    -1.68835
    -1.29880
    -0.95254
    -0.89844
    -0.96336
    -1.01205
    -0.99041
    -0.97959
    -1.03910
    -1.09862
    -0.95254
    -0.88220
    -0.90926
    -0.82269
    -0.66038
    -0.66579
    -0.64956
    -0.43855
    -0.27083
    -0.31953
    -0.35199
    -0.21132
    -0.06524
     0.19446
     0.23774
     0.18905
     0.33513
     0.37841
     0.38923
     0.56237
     0.63270
     0.66516
     0.73009
     0.93027
     1.04389
     1.02225
     0.84370
     0.72468
     0.94109
     1.16292
     1.26571
     1.24948
     1.08717
     1.12504
     1.12504
     1.09799
     1.17915
     0.93568
     0.63270
     0.82747
     0.85453
     0.76796
     0.64893
     0.43793
     0.18905
     0.21610
     0.18905
    -0.05442
     0.04838
     0.11871
    -0.08147
    -0.27083
    -0.27624
    -0.20050
    -0.18427
    -0.18968
    -0.04360
    -0.04360
    -0.03819
    -0.12475
    -0.11393
    -0.05983
     0.16741
     0.24315
     0.15118
     0.08625
     0.21069
     0.04297
    -0.05442
    -0.03819
    -0.26001
    -0.07065
    -0.05442
    -0.05442
     0.02133
    -0.13557
    -0.21132
     0.04838
     0.21610
     0.55695
     0.36218
     0.82206
     1.31982
     1.35769
     0.48662
    -0.86597
    -1.21224
    -1.07698
    -0.39527
     0.56237
     0.50826
    -0.22755
    -0.51430
    -0.68743
    -0.41691
    -1.00123
    -1.63966
    -2.00215
    -1.54227
    -0.83351
    -0.71989
    -0.47102
    -0.30870
    -0.64415
    -0.83892
    -0.71448
    -0.71989
    -0.82810
    -1.03369
    -0.97418
    -0.93090
    -0.80105
    -0.64956
    -0.61169
    -0.47102
    -0.36822
    -0.05442
     0.15659
     0.16741
     0.00510
     0.15659
     0.36218
     0.50826
     0.61647
     0.72468
     0.84370
     0.82206
     0.85994
     0.75173
     0.62188
     0.57860
     0.44875
     0.47580
     0.54072
     0.49203
     0.43252
     0.22692
     0.24315
     0.25397
     0.43793
     0.34595
     0.36759
     0.37300
     0.29185
     0.30808
     0.24856
     0.29185
     0.00510
     0.09707
     0.14577
     0.20528
     0.12954
     0.07002
     0.03215
     0.02674
    -0.10311
    -0.06524
    -0.12475
    -0.17886
    -0.14098
    -0.16803
    -0.10311
    -0.20591
    -0.07606
    -0.08688
    -0.05442
     0.02674
     0.17823
    -0.00031
     0.08084
     0.25938
     0.07543
    -0.02195
    -0.02195
     0.19446
     0.19987
     0.25938
     0.11330
     0.03756
     0.14036
     0.08625
     0.04838
     0.23233
     0.39464
     0.52990
     0.41629
     0.12413
    -0.37904
    -0.61169
    -0.67661
    -0.54135
    -0.27083
    -0.23837
    -0.33576
    -0.68202
    -0.99041
    -1.08780
    -1.21765
    -1.35832
    -1.08780
    -0.85515
    -0.75235
    -0.88761
    -0.80105
    -0.08688
     0.08084
     0.32972
     0.02133
    -0.38986
    -0.47643
    -0.17886
     0.08084
     0.20528
    -0.40068
    -0.65497
    -0.48184
    -0.29247
    -0.58463
    -1.33126
    -1.42324
    -1.14190
    -1.13649
    -1.16354
    -1.37455
    -1.75327
    -1.97510
    -1.93182
    -1.78574
    -1.21224
    -0.61710
    -1.01746
    -0.87679
    -0.35740
    -0.04901
     0.07543
    -0.09770
     0.08625
     0.60024
     0.95191
     1.34687
     1.61198
     1.60657
     1.79593
     1.74183
     1.77970
     1.95283
     1.72560
     1.63903
     1.62821
     1.51459
     1.22243
     1.24407
     1.15210
     1.00602
     0.90863
     0.81665
     0.88158
     0.68139
     0.51908
     0.32972
     0.36218
     0.20528
     0.23233
     0.13495
     0.24315
     0.19446
    -0.00031
    -0.02737
    -0.01654
    -0.13557
    -0.28165
    -0.29247
    -0.26542
    -0.27624
    -0.22214
    -0.23837
    -0.15721
    -0.13016
    -0.17886
    -0.28706
    -0.11393
    -0.09770
    -0.30329
    -0.28165
    -0.31953
    -0.24378
    -0.31953
    -0.08688
     0.08625
     0.15659
    -0.16262
    -0.37363
    -0.13557
    -0.05983
    -0.03278
    -0.14639
    -0.08147
    -0.02195
     0.01592
    -0.03819
    -0.02737
    -0.02195
    -0.05983
     0.05379
     0.12413
     0.02133
    -0.09770
    -0.14639
    -0.14098
    -0.10311
    -0.05442
    -0.11393
    -0.25460
    -0.23296
    -0.29247
    -0.29247
    -0.33576
    -0.41150
    -0.46019
    -0.57922
    -0.51430
    -0.56840
    -0.59545
    -0.60627
    -0.65497
    -0.64956
    -0.51430
    -0.45478
    -0.47643
    -0.34117
    -0.33576
    -0.33035
     0.04838
     0.11330
     0.36218
     0.51367
     0.77337
     0.31890
    -0.47102
    -0.89302
    -1.00123
    -0.15721
     0.32972
     0.01051
     0.02674
     0.15659
     0.77337
     0.44875
    -0.03278
    -0.96336
    -1.59096
    -1.46652
    -1.16354
    -1.16895
    -1.20683
    -1.48817
    -1.47734
    -1.25552
    -1.13108
    -1.69917
    -1.83984
    -1.79115
    -1.81279
    -1.71540
    -1.32585
    -1.01746
    -0.68743
    -0.51971
    -0.02195
     0.35136
     0.78419
     1.01143
     1.08176
     1.01684
     1.23325
     1.29818
     1.24407
     1.09799
     1.02225
     1.01684
     0.96814
     1.02766
     0.82747
     0.79501
     0.64352
     0.67057
     0.70845
     0.68139
     0.48121
     0.44875
     0.31349
     0.37300
     0.24856
    -0.02195
     0.11871
     0.26479
     0.20528
     0.25397
     0.24315
     0.11871
     0.05379
    -0.08147
     0.04297
     0.11330
     0.18905
     0.08084
     0.10248
     0.08084
     0.15118
     0.09166
     0.17823
     0.15659
     0.06461
    -0.02737
     0.08084
     0.06461
     0.13495
    -0.08688
    -0.03278
     0.09707
     0.25397
     0.24315
     0.05920
    -0.03819
     0.11871
     0.08625
     0.21069
     0.42170
     0.23233
     0.19446
     0.34595
     0.31890
     0.13495
     0.24856
     0.35677
     0.17823
     0.12413
    -0.04901
    -0.15721
    -0.33035
    -0.15721
    -0.23837
    -0.26001
    -0.30870
    -0.39527
    -0.43855
    -0.41150
    -0.27083
    -0.22214
    -0.16803
     0.04838
     0.38382
     0.67598
     0.48662
    -0.24919
    -0.46019
    -0.41150
    -0.34117
     0.17823
     0.44875
     0.31890
    -0.41691
    -0.53053
    -0.64956
    -1.14731
    -1.17977
    -0.54135
    -0.68743
    -0.74694
    -0.80646
    -0.85515
    -0.87138
    -0.83351
    -0.74153
    -0.44937
    -0.34658
    -0.23837
    -0.26001
    -0.21132
    -0.28165
    -0.27624
    -0.20050
    -0.09229
    -0.14098
     0.05379
     0.29726
     0.54613
     0.61106
     0.19987
     0.07543
     0.19446
     0.37841
     0.57319
     0.66516
     0.68139
     0.48121
     0.39464
     0.31890
     0.28644
     0.38382
     0.33513
     0.34054
     0.44875
     0.43793
     0.46498
     0.58942
     0.51908
     0.54613
     0.67057
     0.54613
     0.49744
     0.54072
     0.28644
    -0.36281
    -0.96336
    -1.32585
    -1.03910
    -0.70907
    -0.21132
    -0.24919
    -0.62792
    -0.92549
    -1.06075
    -1.19601
    -1.00664
    -0.72530
    -0.53053
    -0.25460
     0.22151
     0.34595
     0.51367
     0.58401
     0.49744
     0.60024
     0.61106
     0.60565
     0.40546
     0.25397
     0.24315
     0.09707
     0.15118
     0.07543
    -0.03278
    -0.04901
    -0.20591
    -0.03819
    -0.16803
    -0.09770
    -0.18427
    -0.17886
    -0.13016
    -0.20591
    -0.18968
    -0.28165
    -0.37363
    -0.42232
    -0.28165
    -0.21132
    -0.25460
    -0.43855
    -0.30870
    -0.34658
    -0.34117
    -0.43855
    -0.44396
    -0.49807
    -0.37904
    -0.29788
    -0.36822
    -0.34117
    -0.15180
     0.01592
     0.32972
     0.51367
     0.28103
     0.23774
     0.05920
     0.33513
     0.30267
     0.56778
     0.91404
     1.07094
     1.49836
     1.49295
     0.94650
     0.47039
     0.02133
     0.43793
     0.86535
     0.89240
     0.50285
     0.11330
     0.23774
     0.11330
     0.17823
     0.15118
     0.47039
     0.31890
     0.11330
    -0.00031
     0.09707
     0.09166
     0.15118
     0.27021
     0.24856
     0.40005
     0.51908
     0.36759
     0.22692
     0.40005
     0.29726
     0.13495
     0.06461
     0.12954
     0.04838
     0.18905
     0.16741
     0.10789
     0.02674
     0.02674
     0.11871
     0.23233
     0.43793
     0.32972
     0.28103
     0.47039
     0.44334
     0.23233
     0.26479
     0.15118
     0.08625
     0.29185
     0.21610
     0.11330
    -0.09770
    -0.03819
    -0.18968
    -0.16803
    -0.24378
    -0.40609
    -0.58463
    -0.50348
    -0.61710
    -0.37904
    -0.40068
    -0.42232
    -0.43855
    -0.44396
    -0.44396
    -0.31411
    -0.28706
    -0.30870
    -0.37904
    -0.40068
    -0.09229
    -0.07606
    -0.13557
    -0.08147
    -0.26001
    -0.21132
    -0.10852
    -0.18968
    -0.04901
    -0.05442
    -0.01654
     0.04297
     0.18905
     0.20528
     0.23233
     0.26479
     0.63270
     0.66516
    -0.27624
    -1.67212
    -2.43498
    -1.70458
    -1.21224
    -0.86056
    -1.01746
    -1.65589
    -1.86689
    -2.11036
    -2.22939
    -2.14282
    -2.08331
    -2.06166
    -1.73163
    -1.11485
    -0.68743
    -0.34658
    -0.16262
    -0.00031
     0.18364
     0.54072
     0.80042
     0.76796
     0.76796
     0.37841
     0.25397
     0.46498
     0.30267
     0.34054
     0.13495
    -0.02195
    -0.11934
    -0.34658
    -0.47102
    -0.30870
    -0.21132
     0.06461
     0.09707
    -0.24919
    -0.13557
     0.09707
    -0.00572
    -0.17886
    -0.61169
     0.09707
     0.41087
     0.34595
     0.48662
     0.30808
     0.44875
     1.12504
     1.02225
     0.51908
     0.98437
     1.06553
     1.17915
     1.52541
     1.75806
     1.73642
     1.60116
     1.82298
     2.05022
     1.89332
     1.72560
     1.96365
     1.74183
     1.52541
     1.35769
     1.36851
     1.14128
     0.71927
     0.43793
     0.29726
     0.18364
     0.17282
     0.05379
    -0.15180
    -0.19509
    -0.51971
    -0.61169
    -0.61169
    -0.47643
    -0.64415
    -0.65497
    -0.79023
    -0.67120
    -0.50348
    -0.57922
    -0.40068
    -0.42232
    -0.42232
    -0.37904
    -0.23837
    -0.31411
    -0.32494
    -0.24378
    -0.22755
    -0.31953
    -0.23296
    -0.23837
    -0.37363
    -0.34658
    -0.41150
    -0.20050
    -0.15721
    -0.24378
    -0.22755
    -0.35199
    -0.15721
    -0.00572
    -0.11393
     0.07002
     0.17282
     0.17282
     0.38382
     0.43793
     0.51908
     0.40005
     0.41087
     0.72468
     0.77337
     0.88158
     0.96273
     0.95191
     0.88699
     0.85453
     0.94109
     0.81124
     0.92486
     0.79501
     0.70845
     0.66516
     0.70845
     0.61106
     0.28644
     0.22151
     0.13495
     0.17823
    -0.06524
    -0.05442
    -0.09770
    -0.28165
    -0.17345
    -0.25460
    -0.16262
     0.02133
    -0.14098
     0.03756
    -0.27083
    -0.26001
    -0.07065
    -0.04360
    -0.08147
    -0.02195
     0.04297
     0.05920
     0.12954
    -0.19509
    -0.18968
    -0.25460
    -0.14639
     0.03756
    -0.01113
     0.01051
     0.22692
     0.28644
     0.69762
     1.03307
     1.40097
     1.34687
     0.52449
    -0.36822
    -1.82902
    -3.58739
    -4.92916
    -4.44223
    -2.98684
    -2.92732
    -3.34933
    -3.40344
    -3.36015
    -3.11128
    -4.09596
    -3.89037
    -3.14915
    -2.42416
    -1.73704
    -0.63874
     0.56778
     1.61198
     2.22876
     2.82931
     2.94293
     2.85636
     2.61290
     2.69405
     2.51010
     2.98080
     3.27837
     2.66700
     1.75265
     1.53082
     1.33605
     1.52541
     1.55246
     1.53623
     1.44426
     1.42802
     1.39015
     1.31982
     1.16833
     0.75714
     0.63270
     0.40005
     0.38923
     0.15659
     0.08625
     0.09707
     0.09707
    -0.04901
    -0.16803
    -0.07065
    -0.09229
    -0.07065
    -0.20050
    -0.25460
    -0.26001
    -0.26001
    -0.18968
    -0.24378
    -0.10311
    -0.21132
    -0.33035
    -0.30329
    -0.26542
    -0.22755
    -0.24378
    -0.23837
    -0.24378
    -0.22214
    -0.21673
    -0.23296
    -0.20591
    -0.31411
    -0.25460
    -0.06524
    -0.04901
     0.01592
    -0.10311
    -0.05983
    -0.05983
     0.17823
     0.19987
     0.24315
     0.16741
     0.35136
     0.43252
     0.57319
     0.66516
     0.63270
     0.51367
     0.70845
     0.86535
     0.92486
     0.76796
     0.55154
     0.49744
     0.62188
     0.51367
     0.56237
     0.36218
     0.24856
     0.22692
    -0.03278
     0.04838
    -0.10852
    -0.36822
    -0.36822
    -0.47102
    -0.52512
    -0.33035
    -0.29247
    -0.42773
    -0.41691
    -0.42773
    -0.38445
    -0.39527
    -0.36281
    -0.20050
    -0.20591
    -0.10852
     0.10789
    -0.04901
    -0.08147
     0.09166
     0.34595
     0.43793
     0.40005
     0.36759
     0.45957
     0.44334
     0.42711
     0.49203
     0.60565
     0.69221
     0.44875
     0.47580
     0.52449
     0.41087
     0.49744
     0.74632
     0.87076
     0.93568
     0.73550
     0.01051
    -1.30962
    -2.98684
    -3.38721
    -2.56483
    -2.19692
    -2.19692
    -3.06799
    -3.15456
    -3.53329
    -3.83627
    -4.00399
    -3.99858
    -3.01389
    -2.60270
    -1.63425
    -0.64956
    -0.64956
    -0.40609
     0.52449
     1.50918
     1.83380
     2.10432
     2.30992
     2.56961
     2.76439
     2.71028
     2.29909
     1.86085
     1.60657
     1.39015
     1.38474
     1.18456
     0.85994
     0.50285
     0.36759
     0.32431
     0.38923
     0.18905
     0.21610
     0.10789
     0.18364
     0.22692
     0.08084
     0.10789
     0.19446
     0.32431
     0.20528
     0.16741
     0.08625
     0.07543
     0.08084
     0.00510
     0.12954
     0.05379
    -0.15721
    -0.26542
    -0.16803
    -0.02737
    -0.02195
    -0.11934
    -0.04360
    -0.17886
    -0.08688
     0.04297
    -0.03278
     0.03756
     0.36218
     0.19987
     0.25938
     0.70845
     0.47039
     0.21069
     0.16741
     0.42170
     0.48662
     0.34054
     0.36218
     0.34595
     0.41629
     0.43252
     0.03215
    -0.14098
    -0.10311
    -0.01654
    -0.04901
    -0.17886
    -0.18427
    -0.04901
    -0.35199
    -0.50348
    -0.37363
    -0.47643
    -0.46019
    -0.29247
    -0.43855
    -0.81187
    -0.90926
    -0.59545
     0.49744
     0.88158
     0.49203
    -0.43855
    -0.13557
     0.00510
    -0.00572
     0.40005
     0.56237
     0.38923
     0.41629
     0.55695
     0.49744
     0.51367
     0.34595
     0.16200
     0.18905
     0.18364
     0.37841
     0.51908
     0.43793
     0.04838
    -0.11393
    -0.18968
    -0.02195
    -0.13557
    -0.26001
    -0.36822
     0.02674
     0.57860
     0.60565
     0.52990
    -0.17886
    -1.63425
    -2.62434
    -2.13741
    -1.23388
    -1.23929
    -1.39619
    -2.05625
    -2.52155
    -2.76501
    -2.75419
    -3.00307
    -2.91650
    -2.28890
    -1.88853
    -2.01838
    -2.02379
    -1.71540
    -1.59637
    -1.20142
    -0.70907
    -0.67120
    -0.57922
    -0.33035
     0.30267
     0.76796
     0.91404
     0.67057
     0.55695
     0.41087
     0.36218
     0.23233
     0.19987
     0.40005
     0.55154
     0.60024
     0.58401
     0.48662
     0.47580
     0.44875
     0.36218
     0.42711
     0.09166
     0.11330
     0.12954
     0.08084
     0.21610
     0.03215
     0.06461
     0.09707
     0.14036
     0.23233
     0.32972
     0.09707
     0.10248
    -0.00572
    -0.06524
     0.16200
     0.18364
     0.15659
     0.10248
     0.14577
     0.20528
     0.67598
     1.37392
     1.02766
     0.50285
     0.71927
     0.74091
     0.97896
     0.91404
     0.83829
     1.07094
     1.39015
     1.30900
     0.97896
     0.75173
     0.56237
     0.63270
     0.47039
     0.48662
     0.44875
     0.21610
     0.20528
     0.17282
     0.05920
     0.09707
     0.12413
     0.10789
    -0.00572
     0.02133
    -0.04901
    -0.06524
    -0.10852
    -0.08688
     0.04297
    -0.06524
     0.05379
     0.03215
    -0.23837
    -0.30870
    -0.11393
     0.10248
    -0.02737
    -0.25460
    -0.47102
    -0.06524
    -0.13016
    -0.34658
    -0.05983
     0.07543
    -0.02737
    -0.14639
    -0.31953
    -0.15180
    -0.08688
     0.16200
     0.09166
     0.31349
     0.20528
     0.17282
     0.30808
     0.43793
     0.72468
     0.72468
     0.31349
     0.45416
     0.77878
     0.69762
     0.36218
     0.38923
     0.65975
     0.35677
     0.29185
     0.50285
     0.54072
     0.89781
     0.92486
     0.32431
    -0.28165
    -0.77941
    -1.70458
    -2.14823
    -2.29431
    -1.87771
    -1.53686
    -1.76950
    -2.31595
    -2.86781
    -2.96520
    -3.15997
    -3.24654
    -3.24113
    -3.38180
    -3.21948
    -2.82453
    -2.29972
    -1.92100
    -1.70999
    -1.42865
    -1.06075
    -0.79023
    -0.48184
    -0.15180
    -0.11934
    -0.10852
     0.08625
     0.23774
     0.41087
     0.52449
     0.61106
     0.75714
     0.80583
     0.66516
     0.54072
     0.49744
     0.44875
     0.47039
     0.44334
     0.43793
     0.48121
     0.41087
     0.24856
     0.16741
     0.23774
     0.30267
     0.43252
     0.52990
     0.41629
     0.51367
     0.68139
     0.64352
     0.72468
     0.61647
     0.62729
     0.51908
     0.45416
     0.50285
     0.45957
     0.37300
     0.47039
     0.49744
     0.67598
     1.08176
     0.97896
     0.91945
     0.83288
     0.54072
     0.73009
     0.62188
     0.90322
     1.07094
     1.04389
     1.15751
     1.00061
     0.78960
     0.75714
     0.59483
     0.42170
     0.27021
     0.34595
     0.21610
     0.18364
     0.15659
     0.12413
     0.02674
     0.14036
    -0.04360
    -0.13557
    -0.08147
    -0.14098
    -0.14639
     0.06461
     0.04838
    -0.04901
    -0.22755
     0.13495
     0.10789
     0.04297
     0.00510
    -0.03819
    -0.05983
    -0.13557
    -0.22755
    -0.10852
    -0.06524
    -0.11393
    -0.02737
     0.07002
    -0.03819
    -0.12475
    -0.37904
    -0.16803
     0.15118
    -0.00031
     0.16741
     0.12954
    -0.39527
    -0.93631
    -0.83892
    -0.24378
    -0.00572
    -0.07065
    -0.28706
    -0.81728
    -1.06075
    -0.83892
    -0.86056
    -0.61169
    -0.55217
    -0.88761
    -1.69917
    -2.01838
    -1.80197
    -1.21224
    -0.56299
    -0.87679
    -0.89844
    -0.95254
    -1.14731
    -1.34750
    -1.68835
    -1.60178
    -1.00123
    -1.19601
    -1.48276
    -2.02379
    -1.96428
    -1.56391
    -1.91017
    -1.91017
    -1.70458
    -1.37996
    -1.67212
    -1.72622
    -1.80738
    -1.90476
    -1.75327
    -1.64507
    -1.32585
    -1.05534
    -0.86056
    -0.76859
    -0.61169
    -0.62251
    -0.47643
    -0.51430
    -0.56840
    -0.59004
    -0.37363
    -0.46561
    -0.37904
    -0.47643
    -0.51971
    -0.38445
    -0.41691
    -0.39527
    -0.17345
    -0.05442
    -0.15180
    -0.00572
     0.02133
     0.16200
     0.26479
     0.27562
     0.35677
     0.44334
     0.71927
     0.75714
     0.78419
     0.68680
     0.75714
     0.88699
     1.01143
     0.91404
     0.54613
     0.32972
     0.74632
     1.20620
     1.73101
     1.77429
     1.07635
     1.25489
     0.82206
     0.91404
     1.03848
     0.93568
     1.16833
     1.21702
     1.34687
     1.18997
     0.67598
     0.44875
     0.23233
     0.40546
     0.56237
     0.68680
     0.67057
     0.38923
     0.03215
    -0.24378
    -0.49807
    -0.15180
    -0.25460
    -0.39527
     0.10248
     0.35136
     0.49744
     0.01051
    -0.18427
    -0.14639
    -0.06524
    -0.15721
    -0.21132
     0.19987
     0.23233
     0.23233
     0.43793
     0.44875
    -0.02737
    -0.14639
    -0.27624
    -0.23296
    -0.50889
    -0.99041
    -1.08239
    -1.18518
    -0.76318
    -0.80105
    -0.90926
    -1.10403
    -1.36373
    -1.49899
    -1.52063
    -1.25552
    -0.89844
    -0.91467
    -0.95795
    -1.23388
    -1.25552
    -0.95254
    -0.57381
    -0.31411
    -0.58463
    -0.67661
    -1.03910
    -1.03910
    -0.68202
    -0.42773
    -0.40609
    -0.30870
    -0.59004
    -0.58463
    -0.35199
    -0.15721
    -0.01113
    -0.03819
    -0.20050
    -0.23837
    -0.09229
    -0.14639
    -0.35199
    -0.42773
    -0.48184
    -0.47102
    -0.43855
    -0.55758
    -0.56299
    -0.61710
    -0.69825
    -0.90926
    -0.73612
    -0.61710
    -0.74153
    -0.72530
    -0.63874
    -0.62792
    -0.48184
    -0.36822
    -0.48184
    -0.33576
    -0.27083
    -0.23296
    -0.34117
    -0.34117
    -0.37904
    -0.49266
    -0.46019
    -0.16803
    -0.23296
    -0.40609
    -0.44396
    -0.35199
    -0.37904
    -0.33035
    -0.42232
    -0.11934
     0.07002
    -0.19509
    -0.16262
    -0.09770
     0.16741
     0.38382
     0.65975
     0.89240
     0.95732
     1.08176
     1.12504
     1.10881
     1.29277
     1.17374
     1.30900
     1.36310
     1.14669
     0.75714
     0.60565
     0.40546
     0.74632
     0.51908
     0.27021
     0.49744
     0.17282
    -0.01654
     0.12413
    -0.10852
     0.04297
     0.19446
    -0.41691
    -0.26542
    -0.02195
    -0.00031
     0.05920
     0.70845
     0.48662
     0.52449
     0.73550
     0.89240
     0.61647
     0.43252
     0.15659
     0.56778
     0.87617
     0.83288
     0.79501
     1.00602
     0.84370
     0.59483
     0.51367
     0.56778
     0.15659
     0.28103
     0.80583
     0.58401
     0.00510
    -0.25460
    -0.10852
    -0.33035
    -0.26001
     0.05920
     0.17282
    -0.21132
    -0.22214
    -0.21673
    -0.62251
    -0.74694
    -0.58463
    -0.24919
    -0.42773
    -0.94172
    -0.76318
    -0.53594
    -0.42232
    -0.25460
    -0.42232
    -0.30870
    -0.56299
    -0.74153
    -0.67661
    -0.81728
    -0.73071
    -0.80646
    -0.90926
    -0.97418
    -1.09862
    -1.27175
    -1.17977
    -0.90385
    -1.19601
    -1.32044
    -1.55309
    -1.52063
    -1.52604
    -1.34750
    -1.40701
    -1.16354
    -0.94172
    -0.94713
    -0.88761
    -0.86056
    -0.84433
    -0.77941
    -0.57922
    -0.49266
    -0.47102
    -0.40609
    -0.35740
    -0.37363
    -0.33576
    -0.25460
    -0.12475
    -0.16262
    -0.15721
    -0.08688
     0.01051
     0.15659
     0.16741
     0.07002
     0.04838
     0.12954
     0.14036
     0.03756
     0.21069
     0.11871
     0.11871
    -0.07606
    -0.04360
     0.01592
     0.04838
     0.05379
    -0.15721
    -0.00031
    -0.11393
    -0.26001
    -0.22214
     0.07002
     0.17282
     0.05379
     0.14577
    -0.02195
     0.15118
     0.38382
     0.74091
     1.23866
     1.58493
     0.89240
     1.46590
     1.77429
     2.42353
     1.73642
     1.31441
     1.49836
     1.92578
     2.55338
     2.85636
     2.84013
     2.30992
     2.08809
     2.16384
     1.99070
     1.71477
     1.07635
     0.38923
    -0.11393
     0.46498
     0.88158
     0.34595
     0.39464
     0.36218
     0.44875
     0.55695
     1.09799
     0.40005
     0.12413
     0.09166
     0.45416
     0.78960
     1.50377
     2.02858
     2.09350
     1.42261
     1.30900
     1.28736
     0.93027
     0.77878
     0.21610
    -0.02195
    -0.20050
    -0.11393
     0.03215
    -0.09770
    -0.28165
    -0.52512
    -0.59004
    -0.88761
    -0.95254
    -0.99041
    -0.67120
    -0.60627
    -0.68743
    -0.72530
    -0.84974
    -0.92549
    -0.64956
    -0.37904
    -0.61169
    -0.78482
    -0.87679
    -0.97418
    -0.99041
    -1.00664
    -0.85515
    -0.74694
    -0.73071
    -0.84433
    -0.82269
    -0.80646
    -0.74694
    -0.82810
    -0.90385
    -0.72530
    -0.93090
    -0.99582
    -1.15272
    -1.10403
    -1.13108
    -1.13108
    -1.07698
    -0.98500
    -0.95254
    -0.90926
    -0.78482
    -0.87679
    -0.73612
    -0.75235
    -0.63333
    -0.49807
    -0.40609
    -0.39527
    -0.26542
    -0.21673
    -0.12475
    -0.03819
    -0.11934
    -0.11393
    -0.10311
    -0.10311
    -0.35740
    -0.34658
    -0.31953
    -0.48184
    -0.41150
    -0.54135
    -0.44937
    -0.63333
    -0.56299
    -0.57922
    -0.55217
    -0.38445
    -0.33035
    -0.39527
    -0.44396
    -0.19509
    -0.11934
    -0.02195
     0.11330
     0.29185
     0.25938
     0.43252
     0.56237
     0.68680
     0.51908
     0.65975
     0.74091
     0.72468
     0.78960
     0.62188
     0.65975
     0.78419
     0.56778
     0.50826
     0.48121
     0.71386
     0.73009
     0.71927
     0.83288
     0.82206
     0.60565
     1.15210
     1.01684
     0.91404
     1.07094
     1.24407
     1.33605
     1.24407
     1.23866
     1.28194
     1.14128
     1.33605
     1.50377
     1.75265
     1.84462
     1.77970
     1.41179
     1.07635
     0.64352
     0.13495
    -0.60627
    -0.83351
    -0.08688
    -0.56840
    -1.49899
    -0.83892
    -0.85515
    -0.79564
    -0.36281
    -0.26542
    -0.92549
    -1.07157
    -0.96336
    -0.54135
     0.06461
     0.82206
     1.44967
     1.66608
     2.03940
     1.72018
     1.47131
     0.65434
     0.50285
     0.96273
     0.89240
     0.54613
     0.64352
     0.37841
     0.02133
    -0.45478
    -0.97959
    -1.61801
    -1.48817
    -1.91559
    -1.95887
    -1.43947
    -1.19601
    -1.37455
    -1.60719
    -1.59637
    -1.63425
    -1.73163
    -1.46652
    -1.27716
    -0.96877
    -0.76859
    -0.62792
    -0.48184
    -0.25460
    -0.01113
     0.31349
     0.26479
     0.15118
     0.29185
     0.35136
     0.54072
     0.54072
     0.40546
     0.42711
     0.37841
     0.44875
     0.35136
     0.21610
     0.12413
    -0.01113
    -0.00572
     0.20528
     0.04297
    -0.01654
    -0.05442
    -0.11393
    -0.22214
     0.00510
    -0.02195
    -0.14098
    -0.14098
    -0.04901
     0.10789
     0.09707
     0.10789
     0.04297
     0.15659
     0.23233
     0.17282
     0.15118
     0.16200
     0.19987
     0.24315
     0.34595
     0.07002
     0.15659
     0.16200
     0.18905
     0.27021
     0.31349
     0.27021
     0.19987
     0.38382
     0.49203
     0.48662
     0.49744
     0.62729
     0.76255
     0.76255
     0.89781
     1.00061
     0.91404
     0.96814
     0.97355
     1.17374
     1.14128
     1.23866
     1.24948
     1.40638
     1.33605
     1.43344
     1.44426
     1.37392
     0.99520
     0.84370
     0.97355
     1.31441
     1.30359
     1.15751
     1.20620
     1.16833
     0.97896
     0.77337
     0.73009
     0.70845
     0.66516
     0.73009
     0.94109
     0.92486
     0.65434
     0.41087
     0.36218
     0.25397
     0.39464
     0.29185
     0.49203
     0.25938
    -0.35199
    -1.23929
    -2.34841
    -3.52247
    -2.84617
    -1.78033
    -0.64956
    -0.80646
    -0.62251
    -0.55217
    -1.26634
    -1.32585
    -0.66579
    -0.45478
    -0.55217
    -0.29247
    -0.01113
     0.34595
     0.69221
     1.20620
     1.55246
     1.33064
     0.71386
     0.17823
    -0.17886
    -0.44396
    -0.37904
    -0.53594
    -0.87679
    -0.78482
    -0.47643
    -0.53053
    -0.61710
    -0.53053
    -0.28165
    -0.39527
    -0.54135
    -0.45478
    -0.51971
    -0.61169
    -0.93631
    -0.94713
    -0.74694
    -0.80105
    -0.57922
    -0.56299
    -0.57922
    -0.71989
    -0.73071
    -0.78482
    -0.64956
    -0.62251
    -0.53594
    -0.54676
    -0.38445
    -0.20591
    -0.13557
    -0.14639
    -0.07606
    -0.20050
    -0.09229
     0.10248
    -0.02195
     0.03756
     0.04297
     0.10248
     0.06461
    -0.01113
    -0.14098
    -0.07065
    -0.08688
    -0.08688
    -0.14639
    -0.18968
    -0.29788
    -0.27624
    -0.23296
    -0.20591
    -0.26001
    -0.32494
    -0.33576
    -0.37363
    -0.36281
    -0.27083
    -0.33576
    -0.27083
    -0.25460
    -0.18968
    -0.28706
    -0.19509
    -0.21673
    -0.24378
    -0.21673
    -0.24378
    -0.09229
    -0.19509
    -0.14639
    -0.09229
    -0.01113
    -0.08147
     0.01051
     0.17823
     0.27021
     0.50826
     0.50285
     0.49744
     0.43793
     0.64352
     0.58401
     0.73550
     0.83288
     0.78419
     0.96814
     0.78960
     0.75714
     0.57860
     0.47039
     0.35677
     0.58942
     0.37300
     0.54072
     0.77878
     0.77337
     0.81665
     0.81665
     0.89781
     1.06012
     1.15210
     1.10340
     1.09258
     0.96273
     0.44334
    -0.42773
    -1.17977
    -2.24021
    -1.89394
     0.19446
    -0.03278
    -0.09770
     0.12954
    -0.38986
    -0.60627
    -1.09321
    -0.99041
    -0.49266
     0.30267
     0.88699
     1.23325
     1.89332
     2.12596
     2.18007
     2.05563
     1.83380
     1.59575
     1.44967
     1.10881
     0.86535
     0.67057
     0.51367
     0.58401
     0.38382
     0.32972
     0.27562
     0.34595
     0.20528
     0.17282
     0.17282
     0.22151
     0.24315
     0.16741
     0.28103
     0.01051
    -0.05442
    -0.23296
    -0.26001
    -0.33035
    -0.40609
    -0.30329
    -0.36822
    -0.39527
    -0.41150
    -0.65497
    -0.77400
    -0.88761
    -0.78482
    -0.67120
    -0.67120
    -0.55217
    -0.51430
    -0.68743
    -0.42773
    -0.37363
    -0.42773
    -0.43855
    -0.35740
    -0.42773
    -0.46561
    -0.55217
    -0.34117
    -0.42773
    -0.40609
    -0.34658
    -0.36822
    -0.41150
    -0.39527
    -0.46561
    -0.43314
    -0.40609
    -0.36822
    -0.39527
    -0.45478
    -0.38986
    -0.50889
    -0.60086
    -0.57922
    -0.55217
    -0.44396
    -0.35199
    -0.41150
    -0.47643
    -0.26001
    -0.31953
    -0.24919
     0.01592
     0.65434
     1.27653
     2.14219
     2.58584
     1.60657
     0.60024
    -0.49807
    -0.89844
    -0.14639
     0.36218
     1.11963
     1.17915
     0.51908
    -0.38445
    -0.96336
    -1.43406
    -1.68835
    -1.79115
    -1.35291
    -1.36373
    -1.41783
    -1.26093
    -0.99582
    -0.82269
    -1.03369
    -1.26634
    -1.32585
    -1.47193
    -2.04543
    -2.28349
    -1.86689
    -1.54227
    -1.09862
    -1.28257
    -0.98500
    -1.06075
    -1.12567
    -1.14190
    -1.15272
    -1.07698
    -0.50889
     0.32972
     0.47580
     0.88699
     0.87617
     0.84370
     0.89240
     1.02225
     1.21702
     1.36851
     1.22784
     2.06645
     2.29909
     2.03399
     1.66067
     1.64444
     1.73642
     2.22876
     2.69946
     3.00785
     2.69405
     2.72110
     2.58584
     2.23417
     1.86085
     1.67149
     1.13045
     1.26030
     1.18997
     0.98978
     0.67598
     0.47580
     0.10248
    -0.01654
    -0.18968
    -0.36281
    -0.51971
    -0.48725
    -0.46019
    -0.56840
    -0.46561
    -0.45478
    -0.52512
    -0.44937
    -0.46019
    -0.38445
    -0.46019
    -0.56299
    -0.59004
    -0.48184
    -0.38445
    -0.55217
    -0.64415
    -0.57381
    -0.59004
    -0.56840
    -0.66579
    -0.60627
    -0.70366
    -0.66579
    -0.63333
    -0.63333
    -0.71448
    -0.73612
    -0.75777
    -0.70366
    -0.63874
    -0.66579
    -0.72530
    -0.70907
    -0.66038
    -0.60627
    -0.62251
    -0.59545
    -0.55217
    -0.63874
    -0.55758
    -0.51971
    -0.52512
    -0.60086
    -0.61169
    -0.82810
    -0.53053
    -0.51971
    -0.58463
    -0.57381
    -0.56840
    -0.48725
    -0.52512
    -0.35199
    -0.35199
    -0.29788
    -0.06524
     0.17282
     0.27562
     0.47580
     0.60024
     0.79501
     1.10881
     1.60657
     1.82298
     1.80675
     1.79052
     1.41720
     1.61198
     2.09350
     1.66067
     1.37392
     1.66067
     1.82839
     1.24948
     0.63270
     0.15118
    -0.57922
    -1.73704
    -2.88404
    -4.13384
    -4.82636
    -4.26910
    -3.83086
    -3.36556
    -2.41334
    -2.99225
    -4.35566
    -4.74521
    -3.95529
    -2.84617
    -1.95346
    -1.16354
     5.71845
     9.71671
    -1.98051
    -2.20775
    -0.73612
     1.86626
     2.92670
     3.41363
     3.40822
     3.07278
     2.23958
     1.32523
     0.67598
     0.07543
    -0.55217
    -0.85515
    -0.90385
    -0.36822
    -0.14098
     0.14036
     0.42711
     0.23774
     0.38923
     0.43252
     0.27562
     0.40005
     0.25938
     0.02674
    -0.12475
    -0.02737
    -0.05442
    -0.16803
    -0.24919
    -0.23837
    -0.27624
    -0.27624
    -0.13557
    -0.19509
    -0.32494
    -0.28706
    -0.32494
    -0.31953
    -0.27083
    -0.35740
    -0.52512
    -0.50348
    -0.42773
    -0.47102
    -0.66038
    -0.76318
    -0.62792
    -0.67120
    -0.64956
    -0.70907
    -0.80105
    -0.90385
    -0.80105
    -0.88220
    -0.71448
    -0.81187
    -0.95254
    -0.87679
    -0.84433
    -0.87679
    -0.82269
    -0.94713
    -0.93631
    -0.86056
    -0.90385
    -0.82269
    -0.94172
    -0.97418
    -0.88220
    -0.93631
    -0.76859
    -0.84974
    -0.92549
    -0.92549
    -0.81187
    -0.91467
    -0.94713
    -1.00123
    -1.03910
    -0.89844
    -0.75235
    -0.73612
    -0.94172
    -0.88220
    -0.90926
    -0.93090
    -0.85515
    -0.57922
    -0.77400
    -0.97959
    -0.84433
    -0.70907
    -0.81187
    -0.75235
    -0.81728
    -0.59004
    -0.53053
    -0.43855
    -0.46561
    -0.26542
    -0.11393
    -0.00572
     0.40546
     0.99520
     1.29277
     1.39015
     1.29818
     1.34146
     0.70303
    -0.61169
    -1.27175
    -1.47193
    -1.53145
    -0.23837
    -0.13016
    -0.93090
    -1.81279
    -2.48908
    -2.27808
    -0.50889
    -0.18968
    -1.32044
    -2.00215
    -2.06708
    -1.96969
    -1.00123
     0.60565
     0.98437
     0.43252
     0.13495
     0.00510
     0.09166
    -0.07065
    -0.22755
    -0.43855
    -0.24919
     0.04297
    -0.24378
    -0.35740
    -0.15721
     0.00510
     0.14036
     0.34054
     0.41629
     0.54072
     0.68680
     0.78960
     0.73550
     0.70303
     0.45416
     0.39464
     0.41629
     0.41087
     0.07002
    -0.12475
     0.01051
     0.02133
    -0.02737
    -0.18968
    -0.20591
    -0.25460
    -0.27083
    -0.16803
    -0.20591
    -0.27083
    -0.30329
    -0.35740
    -0.22214
    -0.18968
    -0.20050
    -0.32494
    -0.20591
    -0.31411
    -0.23837
    -0.21132
    -0.29247
    -0.24378
    -0.28165
    -0.19509
    -0.21132
    -0.15180
    -0.18427
    -0.26001
    -0.30870
    -0.13016
    -0.15721
    -0.15180
    -0.11934
    -0.03819
    -0.15180
    -0.02737
    -0.18427
    -0.14098
    -0.07606
    -0.09770
    -0.11934
    -0.08147
    -0.14098
    -0.09770
    -0.21132
    -0.12475
    -0.10311
    -0.14639
    -0.18427
    -0.20591
    -0.23296
    -0.27083
    -0.32494
    -0.08688
    -0.26542
    -0.21132
    -0.30329
    -0.19509
    -0.24378
    -0.37363
    -0.42773
    -0.47102
    -0.27083
    -0.20591
    -0.14639
    -0.10311
    -0.44396
    -0.30870
    -0.20591
    -0.16803
    -0.14639
    -0.16262
    -0.15721
    -0.05983
    -0.02737
     0.05379
    -0.01654
    -0.04901
     0.05920
    -0.15721
    -0.17345
    -0.10311
     0.02133
    -0.10311
    -0.02737
     0.02674
     0.12954
     0.25938
     0.31349
     0.37300
     0.60565
     0.72468
     0.76796
     0.98437
     1.44967
     1.35769
     1.81216
     2.09891
     2.39107
     2.52633
     2.40730
     1.87168
     1.59034
     1.21161
     0.46498
    -0.27083
    -2.09954
    -3.87955
    -4.74521
    -4.67487
    -4.02563
    -1.88853
    -0.76318
    -1.42324
    -2.37547
    -4.48551
    -5.24837
    -4.20417
    -2.80830
    -0.99041
     0.71927
     2.24499
     2.85636
     3.26755
     2.87800
     2.69405
     2.55879
     2.81308
     3.21886
     3.19722
     3.08360
     2.96998
     2.48846
     2.22335
     2.15842
     1.94201
     1.68231
     1.50377
     1.17374
     1.07094
     0.87617
     0.76796
     0.55154
     0.31890
     0.29726
     0.11871
    -0.09229
    -0.02195
    -0.13557
    -0.21132
    -0.24919
    -0.18427
    -0.11393
    -0.14639
    -0.28706
    -0.16803
    -0.11934
    -0.07065
    -0.23837
    -0.10852
    -0.12475
    -0.11393
    -0.13016
    -0.09770
    -0.24378
    -0.27624
    -0.23837
    -0.24919
    -0.18427
    -0.08688
    -0.21132
    -0.19509
    -0.17886
    -0.19509
    -0.14639
    -0.25460
    -0.15180
    -0.13016
    -0.16262
    -0.08147
    -0.12475
    -0.17345
    -0.15721
    -0.18427
    -0.09770
    -0.01654
    -0.16803
    -0.18427
    -0.12475
    -0.05983
    -0.21132
    -0.14639
     0.00510
    -0.15180
    -0.26542
    -0.08147
    -0.06524
    -0.09229
    -0.18427
    -0.15180
    -0.05983
    -0.08688
    -0.03278
    -0.13557
    -0.13016
    -0.17886
    -0.08147
    -0.11393
    -0.08688
    -0.11393
    -0.04360
    -0.04360
    -0.11393
     0.05920
     0.00510
    -0.00031
     0.11871
     0.20528
     0.09707
     0.12413
     0.03215
     0.27562
     0.40546
     0.41087
     0.38923
     0.40005
     0.54613
     0.84911
     1.07094
     1.22784
     1.26030
     1.53082
     1.94742
     2.41812
     3.17016
     4.23601
     4.96100
     5.02592
     3.18640
     0.67598
    -2.26185
    -3.03553
    -1.36373
     1.37933
     2.08809
     0.94650
    -2.14282
    -4.42059
    -4.85342
    -4.43141
    -4.65864
    -5.38363
    -5.56218
    -4.20958
    -3.28441
    -2.65681
    -2.39170
    -1.94264
    -1.54768
    -1.33668
    -0.88220
    -0.53594
    -0.23837
     0.05920
     0.36759
     0.62188
     0.85994
     1.13045
     1.15210
     1.08717
     1.26571
     1.38474
     1.37392
     1.54164
     1.43885
     1.31982
     1.40097
     1.41179
     1.53623
     1.31441
     1.31441
     1.28194
     1.36851
     1.31982
     1.22784
     1.21702
     1.20079
     1.27653
     1.06012
     1.06012
     0.96814
     0.90322
     0.86535
     0.89781
     0.81665
     0.77878
     0.59483
     0.50826
     0.57860
     0.57319
     0.44334
     0.31349
     0.24315
     0.26479
     0.23233
     0.25397
     0.33513
     0.21610
     0.18905
     0.25938
     0.29726
     0.26479
     0.17282
     0.19987
     0.27562
     0.21069
     0.33513
     0.17823
     0.15118
     0.10789
     0.14036
     0.15118
     0.28644
     0.10248
     0.10248
     0.12954
     0.18364
     0.02674
     0.07002
     0.03756
    -0.11393
     0.01592
     0.05379
    -0.02737
    -0.11393
    -0.11393
    -0.10852
    -0.18427
    -0.07606
    -0.09229
    -0.26542
    -0.17345
    -0.19509
    -0.10852
    -0.16803
    -0.19509
    -0.22214
    -0.04360
     0.02133
    -0.03278
    -0.19509
    -0.14098
    -0.11934
    -0.05983
    -0.10311
     0.05379
    -0.17345
    -0.22755
    -0.27624
    -0.18427
    -0.07065
    -0.04901
     0.03756
     0.08625
     0.18905
     0.24315
     0.40546
     0.74632
     0.89781
     1.35769
     1.94201
     2.36402
     3.26214
     4.21437
     4.59309
     2.58043
    -0.27624
    -2.19692
    -2.00215
    -0.14639
     1.47131
     1.88791
     0.27562
    -1.62342
    -2.86781
    -3.89578
    -4.05268
    -3.81463
    -4.42059
    -4.36648
    -3.66314
    -3.12210
    -2.74337
    -2.50532
    -2.15364
    -1.66671
    -1.20142
    -0.56299
    -0.35199
    -0.38986
    -0.27083
    -0.06524
     0.32972
     0.90322
     1.15751
     1.34146
     1.39556
     1.64444
     1.82839
     2.00693
     1.88250
     1.67690
     1.75265
     1.92578
     1.89873
     1.81757
     1.72560
     1.60116
     1.41179
     1.37392
     1.34146
     1.20620
     1.04389
     0.87617
     0.85994
     0.70845
     0.52990
     0.38382
     0.25938
     0.27021
     0.15118
     0.01592
    -0.04360
    -0.09770
    -0.12475
    -0.23837
    -0.08147
    -0.18968
    -0.27083
    -0.27083
    -0.26001
    -0.20050
    -0.16803
    -0.30870
    -0.29247
    -0.20591
    -0.16262
    -0.15721
    -0.22755
    -0.19509
    -0.25460
    -0.22755
    -0.17886
     0.01051
    -0.30329
    -0.18968
    -0.14098
    -0.02737
    -0.09229
    -0.21673
    -0.18427
    -0.15721
    -0.04901
    -0.01654
    -0.13016
    -0.07606
    -0.15180
    -0.21673
    -0.09770
     0.07543
    -0.13557
    -0.13016
    -0.15180
    -0.16262
    -0.13016
    -0.08147
    -0.28706
    -0.22214
    -0.33576
    -0.25460
    -0.38986
    -0.27083
    -0.16803
    -0.32494
    -0.19509
    -0.02737
     0.00510
    -0.04901
    -0.05442
     0.10789
     0.28103
     0.54072
     0.79501
     0.98978
     1.01143
     1.49836
     1.94742
     1.66067
     0.53531
    -0.01654
    -0.02737
     0.57860
     1.39556
     1.77429
     1.07635
    -0.38986
    -1.42865
    -1.80738
    -1.60719
    -1.38537
    -1.46111
    -1.60719
    -2.05625
    -2.54319
    -2.52696
    -2.38088
    -2.30513
    -2.23480
    -2.09954
    -2.52696
    -2.73255
    -2.18069
    -1.50440
    -0.74153
    -0.31411
    -0.38445
    -0.44396
    -0.28165
    -0.09770
    -0.01654
     0.37300
     0.77878
     0.98978
     1.06553
     1.18456
     1.27653
     1.20620
     1.28194
     1.17915
     0.95191
     1.07635
     1.12504
     1.10340
     0.99520
     1.00602
     0.76255
     0.89240
     0.87076
     0.76255
     0.56237
     0.82747
     0.74091
     0.63811
     0.54072
     0.42711
     0.34595
     0.28644
     0.24856
     0.22151
     0.23774
     0.06461
     0.03756
    -0.00031
    -0.14098
    -0.03819
    -0.25460
    -0.09770
    -0.03819
    -0.15721
    -0.18427
    -0.20050
    -0.20591
    -0.05983
    -0.21132
    -0.19509
    -0.16262
    -0.21673
    -0.08688
    -0.20591
    -0.16803
    -0.10852
    -0.27624
    -0.10852
    -0.18968
    -0.10311
    -0.13016
    -0.18427
    -0.14639
    -0.19509
    -0.13557
    -0.07606
    -0.21132
    -0.11393
    -0.14639
    -0.27624
    -0.27083
    -0.19509
    -0.33035
    -0.42773
    -0.33035
    -0.28706
    -0.66038
    -0.46561
    -0.41150
    -0.38986
    -0.28706
    -0.19509
    -0.07065
    -0.07065
    -0.27624
     0.04838
     0.38382
     0.66516
     0.87617
     1.07635
     1.37392
     1.74724
     2.21794
     1.68231
     0.62729
     0.74632
     1.06553
     1.36310
     2.31533
     1.68772
     0.97355
     0.80583
     0.04838
     0.06461
    -0.29788
    -0.82810
    -0.58463
    -0.69825
    -1.12026
    -1.30962
    -1.76409
    -1.96969
    -1.85066
    -0.64956
    -0.15180
    -0.75235
    -0.83892
    -1.08239
    -0.92549
    -0.32494
     0.17823
     0.45416
     0.74091
     1.11963
     1.05471
     1.14128
     1.26030
     1.17915
     1.10340
     0.97896
     1.16833
     1.23866
     1.01143
     0.82206
     0.77878
     0.74632
     0.65434
     0.60565
     0.17282
    -0.28165
    -0.82269
    -0.98500
    -1.23388
    -1.17436
    -1.00123
    -1.04452
    -0.99582
    -0.92549
    -1.02828
    -1.42865
    -1.58555
    -1.43406
    -1.15272
    -0.72530
    -0.64956
    -0.33576
    -0.21132
    -0.02195
     0.10789
     0.27562
     0.25397
     0.19446
     0.17823
     0.18364
     0.19446
     0.19446
     0.10789
    -0.00031
     0.04838
    -0.00031
    -0.13016
    -0.01654
     0.00510
    -0.09770
    -0.02737
    -0.04901
    -0.02195
    -0.02195
    -0.14639
    -0.07606
    -0.04360
     0.03756
    -0.01113
    -0.01113
    -0.03278
     0.04838
    -0.08688
    -0.01113
     0.13495
    -0.09229
     0.00510
     0.09707
     0.10248
     0.01051
    -0.06524
    -0.01113
    -0.00031
     0.10789
    -0.13016
    -0.16803
    -0.16262
    -0.23837
    -0.29788
    -0.48184
    -0.56840
    -0.48184
    -0.24919
    -0.08688
    -0.22755
    -0.37363
    -0.27624
    -0.46019
    -0.14639
    -0.04901
     0.21069
     0.37841
     0.57319
     0.76796
     0.80042
     1.27112
     1.52541
     0.92486
    -0.11393
     0.25938
     0.50826
     0.77337
     1.67690
     1.47131
     1.03307
     0.10248
    -0.22755
    -0.70907
    -1.32585
    -1.05534
    -1.04452
    -1.66671
    -2.07249
    -2.23480
    -2.32677
    -2.15364
    -2.24021
    -2.15364
    -1.94264
    -1.88853
    -2.07790
    -1.97510
    -1.55850
    -1.17436
    -0.86056
    -0.47643
    -0.15721
     0.05920
     0.37300
     0.61647
     0.70303
     0.83288
     0.91945
     0.94650
     1.01143
     0.91945
     0.66516
     0.77878
     0.90863
     0.86535
     0.82747
     0.87076
     0.89781
     0.84911
     0.78960
     0.90322
     0.75173
     0.73009
     0.67057
     0.71386
     0.51367
     0.31890
     0.21610
     0.18364
     0.34054
     0.31349
     0.12413
     0.08625
     0.05920
     0.06461
    -0.04901
     0.02133
    -0.10311
    -0.03819
     0.01051
    -0.01113
     0.06461
     0.08084
     0.03215
     0.02133
     0.18364
     0.27562
     0.22692
     0.18905
     0.11871
     0.17823
     0.19446
     0.27021
     0.35677
     0.28103
     0.22692
     0.35136
     0.24856
     0.30808
     0.19446
     0.23774
     0.21069
     0.36759
     0.36218
     0.26479
     0.26479
     0.15659
     0.17282
     0.20528
     0.29726
     0.08625
     0.05379
     0.02674
     0.07002
     0.07543
    -0.02737
    -0.20591
    -0.30329
    -0.19509
    -0.18968
    -0.19509
    -0.10852
    -0.27083
    -0.21132
    -0.00031
    -0.01654
    -0.03278
    -0.09770
     0.16200
     0.44875
     0.68139
     0.91404
     1.20079
     1.40097
     2.14760
     3.00244
     2.89965
     1.61739
     0.95191
     1.03848
     1.03307
     2.72651
     2.67782
     0.90322
    -1.27175
    -1.73704
    -1.61801
    -1.74786
    -1.87771
    -2.29972
    -2.88404
    -3.44672
    -3.67396
    -3.97153
    -3.79839
    -3.91201
    -3.89578
    -3.10587
    -1.74245
    -1.00664
    -1.01746
    -0.86056
    -0.69825
    -0.36281
     0.09707
     0.40005
     0.72468
     1.09799
     1.27653
     1.44967
     1.30359
     1.15751
     1.23325
     1.29277
     1.35228
     1.24948
     1.10340
     1.14669
     0.93027
     1.20079
     1.19538
     1.11422
     1.30900
     1.17374
     1.16833
     1.01684
     1.06553
     0.99520
     0.87617
     0.85994
     0.93568
     0.87617
     0.63270
     0.56778
     0.41629
     0.35136
     0.29726
     0.23774
     0.11871
     0.12413
     0.04838
     0.07002
    -0.04901
    -0.16262
    -0.11934
    -0.24378
    -0.10311
    -0.13016
    -0.18427
    -0.20050
    -0.23296
    -0.18968
    -0.05442
    -0.14639
    -0.24919
    -0.12475
    -0.10311
    -0.09770
    -0.07065
    -0.12475
    -0.14098
    -0.16262
    -0.07065
     0.09707
     0.03215
     0.02674
    -0.04901
     0.02133
    -0.03819
    -0.00572
    -0.10311
    -0.09229
     0.07002
    -0.11934
    -0.01113
    -0.18427
    -0.17886
    -0.26001
    -0.28165
    -0.10311
    -0.17345
    -0.14098
    -0.03278
    -0.08688
    -0.09229
     0.00510
     0.05920
     0.12413
     0.31890
     0.57319
     0.90863
     0.87617
     0.94650
     1.41720
     1.47131
     0.44334
    -0.45478
    -0.35199
    -0.09229
     0.47039
     0.89240
     0.97896
     0.84911
    -0.06524
    -0.80646
    -2.03461
    -1.99674
    -1.28798
    -1.37996
    -1.21224
    -1.47734
    -1.59637
    -1.63966
    -1.83984
    -2.05625
    -1.93723
    -1.79115
    -1.34750
    -0.63874
    -0.34658
    -0.51430
    -0.36822
    -0.15721
     0.12954
     0.55695
     0.82206
     1.13586
     1.29818
     1.58493
     1.46049
     1.50918
     1.55787
     1.55787
     1.53082
     1.37933
     1.24948
     1.13045
     0.92486
     0.92486
     0.93568
     1.01143
     1.02766
     0.96814
     0.76255
     0.77878
     0.76255
     0.52990
     0.67598
     0.52449
     0.50826
     0.35136
     0.40546
     0.31349
     0.31349
     0.24315
     0.18905
     0.16200
     0.07002
     0.00510
    -0.14639
    -0.08688
    -0.04360
    -0.24919
    -0.12475
    -0.21132
    -0.08688
    -0.20050
    -0.24378
    -0.17345
    -0.02195
     0.19987
     0.14036
     0.46498
     0.64352
     0.61106
    -0.35740
    -0.82810
    -0.82269
    -0.60086
    -0.08688
    -0.13557
    -0.29247
    -0.56299
    -0.87138
    -0.95254
    -1.07157
    -1.09321
    -1.22847
    -1.17977
    -1.03910
    -0.88220
    -0.94713
    -0.74694
    -0.70907
    -0.49807
    -0.47643
    -0.34658
    -0.35199
    -0.31411
    -0.33576
    -0.07065
    -0.01654
     0.01051
     0.00510
    -0.02195
     0.16200
     0.29726
     0.09166
     0.12413
     0.62188
     0.95191
     0.02674
    -1.14731
    -1.59096
    -1.01746
    -0.14639
     0.51908
     0.28644
    -0.00572
    -0.60627
    -0.74694
    -0.49807
    -0.38445
    -0.23837
    -0.12475
     0.15659
     0.42711
     0.40005
     0.49744
     0.38382
     0.27021
     0.01592
    -0.03819
    -0.24378
    -0.62792
    -0.96336
    -1.06075
    -0.12475
     1.01143
     0.65434
    -0.26542
    -0.78482
    -0.76859
    -0.38445
     0.52449
     0.85994
     0.99520
     1.11963
     1.15210
     1.17915
     1.43344
     1.57952
     1.45508
     1.28194
     1.35228
     1.21161
     1.11422
     1.09258
     1.13586
     1.43885
     1.52541
     1.60116
     1.25489
     1.08717
     0.98437
     0.99520
     1.15751
     1.06553
     0.94109
     0.85453
     0.80583
     0.62188
     0.54072
     0.23233
     0.14577
     0.13495
     0.05379
    -0.06524
    -0.07065
    -0.25460
    -0.43314
    -0.33576
    -0.34117
    -0.31411
    -0.28706
    -0.41691
    -0.46019
    -0.42773
    -0.43855
    -0.41691
    -0.47643
    -0.40068
    -0.51971
    -0.31411
    -0.34658
    -0.40068
    -0.52512
    -0.56299
    -0.43855
    -0.36822
    -0.38445
    -0.55217
    -0.50889
    -0.40068
    -0.40068
    -0.29788
    -0.36281
    -0.33035
    -0.40609
    -0.33576
    -0.18427
    -0.19509
    -0.27624
    -0.23837
    -0.17345
    -0.06524
     0.16741
     0.30267
     0.18364
    -0.31411
    -0.27083
    -0.27624
    -0.39527
    -0.22755
    -0.36822
    -0.50348
    -0.43855
    -0.31411
     0.00510
    -0.07606
    -0.09229
     0.12413
     0.08625
     0.24315
     0.17823
    -0.21673
    -0.44937
     0.15118
     0.08084
    -0.38986
     0.37841
     0.81665
     0.48662
    -0.56299
    -0.63874
    -0.55758
    -0.79564
    -1.08239
    -1.44488
    -1.52604
    -1.99674
    -1.93723
    -1.38537
    -1.08239
    -0.95254
    -1.16895
    -1.34209
    -1.38537
    -1.25011
    -0.87138
    -0.46561
    -0.36281
    -0.11393
     0.02674
     0.31890
     0.70845
     0.72468
     0.85453
     0.93027
     0.97896
     1.13045
     1.17374
     1.30359
     1.26030
     1.15751
     1.10881
     1.17915
     1.16833
     1.14669
     1.16833
     1.30359
     1.54164
     1.50377
     1.54164
     1.36310
     1.26030
     1.01684
     1.01684
     1.06553
     0.98437
     0.97896
     0.89240
     0.83829
     0.82206
     0.52449
     0.33513
     0.36218
     0.40546
     0.17282
     0.19446
     0.01592
     0.00510
    -0.00572
    -0.04360
     0.03215
     0.12954
    -0.10852
    -0.09770
    -0.00572
     0.14577
     0.14036
    -0.01654
     0.00510
    -0.00572
     0.12413
     0.14577
     0.08084
     0.02133
    -0.02195
    -0.06524
    -0.00031
     0.11871
    -0.15180
    -0.09229
    -0.08147
    -0.04360
    -0.03278
    -0.20050
    -0.31411
    -0.24919
    -0.15721
    -0.12475
    -0.09770
    -0.28165
    -0.24378
    -0.29247
    -0.21132
    -0.11934
    -0.21132
    -0.26001
    -0.24378
    -0.20591
    -0.28165
    -0.34658
    -0.51430
    -0.40068
    -0.35740
    -0.28165
    -0.34117
    -0.29788
    -0.29247
    -0.32494
    -0.29247
    -0.17345
    -0.00572
     0.03215
     0.10248
     0.37300
     0.55695
     0.87076
     0.84370
     0.78960
     0.87076
     0.99520
     0.79501
     0.88699
     1.20079
     1.16292
     0.92486
     0.68139
     0.38382
     0.76255
     0.70303
     0.37300
     0.09707
    -0.45478
    -0.90926
    -2.04543
    -3.05717
    -3.31146
    -3.58198
    -3.28441
    -2.37006
    -2.26185
    -2.59188
    -2.43498
    -2.62975
    -2.58106
    -2.69468
    -2.49449
    -1.52604
    -1.03910
    -0.24378
    -0.06524
     0.30267
     0.76796
     1.02225
     1.21702
     1.33605
     1.40638
     1.22243
     1.11422
     1.10340
     1.10881
     1.08717
     1.25489
     1.44426
     1.60116
     1.54164
     1.50918
     1.42802
     1.73101
     1.84462
     1.88250
     1.61198
     1.57410
     1.50918
     1.36851
     1.48754
     1.29818
     1.06012
     0.95191
     0.84911
     0.62188
     0.47580
     0.45957
     0.21610
     0.27562
     0.18364
     0.19446
     0.10248
    -0.04360
    -0.09770
    -0.04360
    -0.11934
    -0.16262
    -0.20050
    -0.21673
    -0.18968
    -0.07065
    -0.10852
    -0.30329
    -0.22755
    -0.36281
    -0.17886
    -0.16262
    -0.27624
    -0.19509
    -0.18968
    -0.24919
    -0.18968
    -0.15721
    -0.23837
    -0.33035
    -0.23296
    -0.24378
    -0.07606
    -0.30870
    -0.46561
    -0.43855
    -0.21673
    -0.29788
    -0.27624
    -0.35199
    -0.49266
    -0.58463
    -0.60627
    -0.35740
    -0.37363
    -0.46561
    -0.37363
    -0.40609
    -0.23837
    -0.33576
    -0.22214
    -0.17345
    -0.13016
     0.07002
     0.24315
     0.18364
    -0.03819
    -0.18427
    -0.08147
    -0.01654
     0.34595
     0.17282
    -0.08147
    -0.10852
    -0.00031
    -0.02737
    -0.17345
    -0.00572
     0.09166
    -0.01113
    -0.34658
    -0.41150
    -0.11393
    -0.01654
     0.00510
     0.17823
     0.22151
    -0.02195
     0.00510
    -0.15721
    -0.60627
    -0.94172
    -1.31503
    -1.06616
    -1.30962
    -1.50440
    -1.07157
    -0.37904
     0.26479
     0.09707
    -0.40068
    -0.51971
    -0.14639
     0.12954
     0.56237
     1.07094
     1.64985
     1.94201
     2.25040
     2.35861
     2.52633
     2.91588
     2.39648
     1.66067
     0.43252
    -0.21673
    -0.16262
     0.59483
     1.13045
     1.30359
     1.15751
     0.41087
     0.02674
    -0.13016
    -0.25460
    -0.27624
     0.02133
     0.36218
     0.57319
     1.01684
     1.21161
     1.22784
     1.39015
     0.87617
     0.95732
     0.84911
     0.67057
     0.60024
     0.49203
     0.54613
     0.44334
     0.31349
     0.32972
     0.19987
     0.30808
     0.15118
     0.11871
     0.03756
     0.05379
    -0.03278
    -0.00031
     0.00510
    -0.09770
    -0.04901
    -0.13557
    -0.21673
    -0.21132
    -0.36822
    -0.29788
    -0.32494
    -0.38986
    -0.51430
    -0.72530
    -0.53594
    -0.60086
    -0.66579
    -0.78482
    -0.56299
    -0.67661
    -0.75777
    -0.90385
    -0.91467
    -0.87679
    -0.92008
    -0.68202
    -0.43855
    -0.43314
    -0.41691
    -0.50889
    -0.51971
    -0.26542
    -0.20050
    -0.28165
    -0.04360
    -0.03278
     0.08084
     0.23233
     0.17282
     0.00510
    -0.06524
    -0.11393
    -0.15180
     0.10789
    -0.05983
     0.02674
     0.17823
    -0.07606
     0.00510
     0.23774
     0.24315
     0.44334
     0.32972
     0.25397
     0.56778
     0.70303
     0.85994
     0.99520
     1.17374
     0.69221
    -0.73612
    -2.40793
    -2.42957
    -1.17977
    -1.01746
    -1.42324
    -0.97418
    -1.01746
    -1.61801
    -2.18069
    -2.45662
    -1.95887
    -1.31503
    -0.69284
    -0.27624
     0.38923
     0.67598
     0.66516
     0.94650
     1.34687
     1.69854
     1.88250
     1.80675
     1.86626
     1.57952
     1.27112
     1.18456
     1.00602
     0.51367
    -0.10852
    -0.38445
     0.03215
     0.96273
     1.28194
     0.12413
     0.09166
    -0.11934
     0.08625
     0.11330
     0.45416
     0.69221
     0.70845
     1.01143
     1.05471
     1.15751
     1.20079
     0.97355
     0.83829
     0.89240
     0.66516
     0.52990
     0.26479
     0.18905
     0.14577
     0.02674
     0.12413
     0.05920
    -0.15180
    -0.37363
    -0.33576
    -0.00572
    -0.16803
    -0.08688
     0.08625
     0.25397
     0.25397
     0.29726
     0.36218
     0.52990
     0.42170
     0.48121
     0.42170
     0.47580
     0.38382
     0.37841
     0.23233
     0.14577
     0.11871
    -0.05983
    -0.17345
    -0.29247
    -0.21132
    -0.20050
    -0.25460
    -0.43855
    -0.31953
    -0.11393
     0.04297
     0.02133
    -0.96336
    -1.63425
    -1.79115
    -1.69917
    -1.22306
    -0.98500
    -1.05534
    -1.25552
    -1.42865
    -1.41242
    -1.60719
    -1.81279
    -1.73704
    -1.46111
    -1.26634
    -1.08780
    -0.75235
    -0.41150
    -0.01654
    -0.01113
     0.12954
     0.10248
    -0.34117
    -0.35199
    -0.71989
    -1.02828
    -1.27716
    -1.09862
    -0.62251
    -0.58463
    -1.30962
    -1.28798
    -1.26093
    -1.64507
    -1.70999
    -1.48276
    -1.06075
    -0.94713
    -1.25011
    -1.25011
    -0.63333
    -0.38986
    -0.18427
     0.07543
     0.01592
     0.31349
     0.60565
     0.42170
     0.55695
     0.80042
     0.70845
     1.04389
     1.25489
     1.27112
     1.02766
     1.24948
     1.48213
     2.22335
     2.59125
     2.48846
     2.52633
     2.16384
     2.07727
     1.82298
     1.84462
     2.12055
     1.74724
     1.79593
     1.61198
     1.64985
     1.47131
     1.47131
     1.14128
     0.73550
     0.43252
     0.47039
     0.42711
     0.25938
     0.18905
     0.15118
     0.47580
     0.63811
     0.54613
     0.36759
     0.40546
     0.38382
     0.23774
     0.33513
     0.33513
     0.40005
     0.43793
     0.32972
     0.32972
     0.19987
     0.05920
     0.07002
     0.03756
     0.02674
    -0.09229
    -0.00572
    -0.01113
     0.04297
    -0.13016
    -0.37904
    -0.34658
    -0.42232
    -0.31953
    -0.36822
    -0.34117
    -0.62792
    -0.53053
    -0.43855
    -0.44937
    -0.47643
    -0.71989
    -0.75235
    -0.77941
    -0.76318
    -0.75777
    -0.69284
    -0.79023
    -0.96336
    -0.83351
    -0.49807
    -0.66579
    -0.77400
    -0.73071
    -0.50348
    -0.41150
    -0.23296
    -0.10311
    -0.12475
    -0.33576
    -0.32494
    -0.03278
    -0.07606
     0.12954
     0.10789
    -0.04901
    -0.04901
    -0.04901
    -0.05442
     0.30267
     0.35136
     0.34595
     0.70845
     0.80583
     0.34595
     0.47580
     0.43252
     0.66516
     1.33605
     1.64444
     1.95283
     1.94742
     1.49295
     0.38923
    -1.44488
    -2.54319
    -1.43406
    -0.80105
    -1.07157
    -2.29431
    -3.45213
    -4.30156
    -4.32861
    -3.92824
    -2.25103
    -1.43406
    -1.41242
    -1.34750
    -1.46111
    -1.16354
    -0.87679
     0.14577
     1.23866
     2.24499
     2.37484
     2.59667
     2.47764
     2.26663
     2.58043
     2.71028
     2.05022
     1.51459
     1.15751
     0.72468
     0.60565
     0.63270
     0.65975
     0.19446
     0.13495
     0.17823
     0.56778
     1.03307
     1.04930
     0.57860
     0.36759
     0.49744
     0.41629
     0.50285
     0.74632
     0.75714
     0.91404
     1.14128
     1.20079
     0.95191
     0.86535
     0.83829
     0.80583
     0.85994
     0.96273
     0.88158
     0.86535
     0.62188
     0.64352
     0.56237
     0.60565
     0.61647
     0.41629
     0.36218
     0.51908
     0.38923
     0.22692
     0.27021
     0.02674
     0.02133
     0.08625
     0.09166
    -0.01113
    -0.04901
    -0.16803
    -0.23296
    -0.26542
    -0.24919
    -0.40068
    -0.44937
    -0.51971
    -0.54676
    -0.51430
    -0.40609
    -0.47102
    -0.79564
    -0.82269
    -0.65497
    -0.56299
    -0.57381
    -0.51971
    -0.57381
    -0.62792
    -0.74694
    -0.70907
    -0.57922
    -0.57922
    -0.64956
    -0.71448
    -0.66579
    -0.50889
    -0.49807
    -0.43855
    -0.49807
    -0.63333
    -0.42773
    -0.26542
    -0.18427
    -0.13016
    -0.12475
     0.03215
     0.13495
     0.17282
     0.30267
     0.49203
     0.41087
     0.41629
     0.50826
     0.99520
     1.26030
     1.03307
     1.08176
     0.80042
     0.16200
    -0.05983
    -0.37363
    -0.63333
    -0.44396
    -0.30870
    -0.67120
    -0.66579
    -0.97418
    -1.45029
    -1.69917
    -2.38088
    -2.01838
    -1.14731
    -1.30962
    -1.34209
    -1.06075
    -1.13108
    -1.09321
    -0.34117
    -0.14098
    -0.05442
    -0.29247
    -0.64956
    -0.59004
    -0.05983
     0.39464
     0.15659
     0.60565
     0.48662
     0.08625
    -0.20050
    -0.00031
     0.32972
     0.90322
     1.03848
     0.94109
     0.76796
     0.80583
     0.85453
     0.75714
     0.47039
     0.55695
     0.92486
     1.43344
     1.41179
     1.28736
     1.00061
     0.80583
     0.84911
     0.85453
     0.85453
     1.00061
     1.20079
     1.34146
     1.31982
     0.94109
     1.01143
     0.98978
     1.26030
     0.99520
     0.80583
     0.72468
     0.60565
     0.48662
     0.49203
     0.43252
     0.18364
     0.18364
     0.01051
    -0.09229
    -0.10852
    -0.04901
    -0.04360
    -0.13016
    -0.25460
    -0.34117
    -0.18968
    -0.08688
    -0.11393
    -0.26542
    -0.28165
    -0.23837
    -0.24378
    -0.25460
    -0.21132
    -0.18968
    -0.19509
    -0.16262
    -0.04901
    -0.00572
    -0.02195
    -0.21673
    -0.02737
    -0.01113
    -0.04901
    -0.05442
     0.04297
    -0.05442
     0.19446
     0.19446
     0.19987
     0.40546
     0.32972
     0.39464
     0.25397
    -0.21132
    -0.60627
    -0.87138
    -0.73071
    -0.69825
    -0.83892
    -0.90385
    -1.10403
    -0.89302
    -1.21224
    -1.28798
    -1.32044
    -1.43406
    -1.41783
    -1.37996
    -1.20142
    -0.95795
    -0.68743
    -0.40068
    -0.17345
    -0.12475
    -0.42773
    -0.42773
    -0.00572
     0.10789
     0.04838
    -0.31953
    -0.24378
    -0.15721
    -0.24919
     0.05920
     0.33513
     0.12954
    -0.16262
    -0.03278
     0.20528
     0.01592
    -0.21132
    -0.37904
    -0.47102
    -0.21132
    -0.06524
     0.11330
    -0.10311
    -0.24919
    -0.54135
    -0.59545
    -0.62251
    -0.38445
    -0.25460
    -0.22755
    -0.21132
    -0.01654
    -0.02195
    -0.30870
    -0.02737
     0.23774
     0.53531
     0.61106
     0.45416
     0.04297
    -0.14098
    -0.28706
    -0.05442
     0.51908
     0.97355
     0.78419
     0.29726
     0.08084
     0.04838
     0.02133
     0.24856
     0.41087
     0.60024
     0.67057
     0.75714
     0.80042
     1.02766
     0.94109
     0.75173
     0.81665
     0.88158
     0.92486
     0.89240
     0.85453
     0.81124
     0.97355
     1.15751
     1.15210
     1.00602
     0.60024
     0.80042
     0.75714
     0.52449
     0.50285
     0.29726
    -0.09770
    -0.07065
     0.07002
     0.10248
    -0.01654
    -0.23837
    -0.56299
    -0.65497
    -0.61169
    -0.29247
    -0.30329
    -0.27624
    -0.20591
    -0.28165
    -0.35740
    -0.23837
    -0.44937
    -0.47643
    -0.21132
     0.17282
    -0.08688
    -0.12475
    -0.25460
    -0.53594
    -0.79564
    -0.55758
    -0.48725
    -0.71448
    -0.88220
    -0.85515
    -0.93090
    -0.89302
    -0.76859
    -0.92549
    -1.06616
    -0.95254
    -0.93631
    -1.01205
    -0.88220
    -0.89302
    -1.17436
    -1.09321
    -0.79564
    -0.86597
    -0.76859
    -0.93090
    -0.71448
    -0.64415
    -0.80105
    -0.80646
    -0.59545
    -0.75235
    -0.68202
    -1.19601
    -1.55850
    -1.47193
    -1.00664
    -0.44396
     0.01051
    -0.06524
    -0.34658
    -0.91467
    -0.82269
    -0.51430
     0.00510
     0.08625
     0.22692
     0.49744
     0.45416
     0.38923
     0.74632
     0.76255
     0.71927
     0.97355
     1.06012
     1.01143
     0.82747
     0.67057
     0.59483
     0.58942
     0.85453
     1.08717
     1.07635
     1.02766
     0.75714
     0.61647
     0.93027
     1.05471
     0.71927
     0.66516
     0.32431
     0.35677
     0.56778
     0.75714
     0.71927
     0.65975
     0.59483
     0.77878
     0.86535
     0.77337
     0.73550
     0.65975
     0.45957
     0.81665
     0.97355
     0.94109
     1.04930
     1.01684
     0.77337
     0.62729
     0.47580
     0.55154
     0.59483
     0.35136
     0.32972
     0.18364
     0.08084
    -0.13016
    -0.17345
    -0.05983
    -0.07606
    -0.25460
    -0.31411
    -0.46019
    -0.52512
    -0.45478
    -0.58463
    -0.73071
    -0.53053
    -0.48725
    -0.71448
    -0.75777
    -0.75235
    -0.83351
    -0.95795
    -0.76318
    -0.80646
    -1.07698
    -1.21224
    -1.15272
    -1.13649
    -1.19601
    -1.09321
    -1.17436
    -1.20142
    -1.00664
    -1.15272
    -1.04452
    -0.89302
    -0.77400
    -0.55758
    -0.29247
    -0.23296
    -0.49266
    -1.07698
    -1.86148
    -1.81279
    -0.91467
    -0.38445
    -0.54676
    -1.12026
    -1.52604
    -1.73704
    -1.88853
    -2.59729
    -2.75419
    -2.39170
    -1.73163
    -1.30962
    -1.32585
    -1.89394
    -1.78033
    -1.67212
    -0.61710
    -0.14639
    -0.23296
    -0.10311
     0.04838
     0.60024
     0.76796
     0.74632
     0.50285
     0.43793
     0.01051
     0.25938
     1.01143
     1.36310
     1.41720
     1.07635
     0.88699
     0.98978
     1.04930
     0.69221
     0.63811
     0.82206
     1.07635
     1.70395
     1.74183
     1.63903
     1.37392
     1.30359
     1.64444
     1.50918
     1.62280
     1.43885
     1.09258
     1.05471
     0.98437
     0.91404
     1.11963
     1.33064
     1.08717
     0.73550
     0.71927
     0.65434
     0.79501
     0.74091
     0.78960
     0.60565
     0.64352
     0.57319
     0.43252
     0.40546
     0.21069
     0.16200
     0.37841
     0.36218
     0.40546
     0.23774
     0.06461
    -0.09770
    -0.30329
    -0.17886
    -0.00572
    -0.04901
    -0.14639
    -0.22755
    -0.27083
    -0.13016
    -0.21673
    -0.30329
    -0.27624
    -0.15721
    -0.10311
    -0.01113
     0.01051
    -0.09229
    -0.11393
    -0.16262
     0.03756
     0.05379
    -0.15721
    -0.17886
    -0.15180
    -0.10852
    -0.02195
     0.00510
     0.02133
     0.01051
    -0.02195
     0.12954
     0.19446
     0.28103
     0.16200
     0.11871
     0.48662
     0.63811
     0.64352
     0.64352
     0.82747
     0.51367
     0.56237
    -0.21132
    -0.77400
    -1.00123
    -0.91467
    -0.96336
    -0.73612
    -0.68743
    -1.15813
    -1.55850
    -1.87771
    -1.98592
    -1.91017
    -1.82361
    -1.72622
    -1.53145
    -1.39619
    -1.07157
    -0.83892
    -0.62251
    -0.55217
    -0.72530
    -1.05534
    -0.89302
    -1.07157
    -0.91467
    -0.99582
    -0.50348
    -0.06524
    -0.49807
    -0.98500
    -1.42865
    -1.23929
    -0.97418
    -0.82269
    -0.46019
    -0.34117
    -0.22214
    -0.52512
    -0.69284
    -0.81728
    -0.57922
    -0.41150
    -0.57381
    -0.67120
    -0.00031
     0.71927
     0.96273
     0.82747
     0.56778
     0.40546
     0.35677
     0.50826
     0.94650
     1.69313
     1.87709
     1.99070
     1.88791
     1.88250
     2.05563
     2.23417
     2.12596
     1.71477
     1.45508
     1.43344
     1.43344
     1.39015
     1.30359
     1.29277
     1.19538
     1.11422
     1.01143
     1.04930
     1.04930
     0.62729
     0.44875
     0.45957
     0.43793
     0.42711
     0.47039
     0.37300
     0.19446
     0.25938
     0.37300
     0.34595
     0.23774
     0.18905
    -0.10311
    -0.01654
    -0.01654
     0.14036
     0.03756
     0.09166
     0.03756
     0.02674
     0.07543
     0.05379
    -0.13557
    -0.16262
    -0.00031
     0.03215
     0.02674
    -0.01654
    -0.07065
     0.01592
     0.10248
     0.21069
     0.16200
     0.11330
     0.23233
     0.11871
     0.43252
     0.48121
     0.48121
     0.61106
     0.69762
     0.98437
     0.78419
    -0.01113
    -0.93090
    -1.23929
    -0.79023
    -0.55217
    -0.66038
    -0.85515
    -0.98500
    -1.08780
    -1.48276
    -1.48817
    -1.62342
    -1.53686
    -1.32044
    -1.23929
    -1.15272
    -0.83351
    -0.39527
    -0.24378
    -0.22214
    -0.21673
    -0.17345
    -0.26542
     0.06461
     0.30808
    -0.03278
    -0.44937
    -0.81187
    -0.95254
    -1.27175
    -1.44488
    -1.47734
    -1.83984
    -1.60178
    -1.35291
    -1.26093
    -1.19601
    -1.50981
    -1.85607
    -1.46111
    -1.10944
    -0.77941
    -0.71448
    -0.61710
    -0.14639
     0.36218
     0.56237
     0.81124
     0.94650
     0.80042
     0.61647
     0.47039
     0.60565
     0.82206
     0.77337
     0.70303
     0.31349
     0.02133
     0.11330
     0.15118
     0.30808
     0.48662
     0.60565
     0.40546
     0.45416
     0.87076
     0.93027
     0.81665
     1.22243
     1.79052
     2.27204
     1.97988
     2.15301
     1.92037
     1.20079
     1.14128
     1.49836
     1.60657
     1.74724
     1.30359
     1.16833
     0.95732
     0.74632
     0.45416
     0.24315
     0.10248
     0.28103
     0.21069
     0.31890
     0.49744
     0.54072
     0.67598
     0.46498
     0.28644
     0.15118
     0.23233
     0.29185
     0.48121
     0.39464
     0.30267
     0.19446
     0.31349
     0.24315
    -0.07065
     0.12413
     0.24856
     0.35677
     0.41087
     0.15659
     0.18905
     0.25938
     0.22692
     0.28644
     0.45957
     0.58942
     0.71927
     0.78960
     0.69762
     0.57319
     0.01051
    -0.41150
    -0.46561
    -0.61169
    -0.43314
    -0.55217
    -0.92008
    -0.97959
    -1.05534
    -1.45029
    -1.72081
    -2.16987
    -2.08331
    -1.58014
    -1.46652
    -1.31503
    -1.38537
    -1.26634
    -1.09321
    -0.87679
    -0.76859
    -0.37904
     0.25397
     0.43793
     0.31349
    -0.23296
    -0.34117
    -0.42773
    -0.20050
    -0.07606
     0.08084
     0.28644
     0.81665
     0.74091
     0.44334
     0.00510
    -0.31953
    -0.37904
    -0.17345
     0.04838
     0.29726
     0.61106
     0.43252
     0.47580
     0.23774
     0.45957
     0.08625
     0.02674
    -0.11934
    -0.17886
    -0.00031
     0.09166
    -0.39527
    -0.31953
    -0.18427
     0.37841
     0.50285
     0.64352
     0.56237
     0.64352
     0.55695
     0.68680
     0.75714
     0.86535
     0.89781
     1.08717
     1.13586
     1.38474
     1.32523
     1.19538
     1.06012
     1.12504
     0.91404
     0.77337
     0.81665
     0.76796
     0.93568
     0.77878
     0.51367
     0.32972
     0.51908
     0.63270
     0.57319
     0.44875
     0.22151
     0.01592
     0.09707
     0.16200
     0.22692
     0.06461
    -0.04901
    -0.13016
     0.01051
     0.11330
     0.13495
    -0.24919
    -0.27624
    -0.21673
    -0.21132
    -0.05983
     0.07543
     0.09707
     0.40546
     0.73550
     0.97896
     0.84370
     0.60565
     0.43252
     0.75714
     0.91945
     0.84911
     0.60024
     0.66516
     0.82206
     0.85453
     0.89240
     0.97355
     0.68139
     0.09166
    -0.87138
    -2.11036
    -3.19243
    -3.45213
    -2.23480
    -1.03369
    -1.25552
    -1.74786
    -2.39170
    -3.20325
    -3.86873
    -3.46295
    -2.69468
    -2.19151
    -1.88312
    -1.81279
    -1.52063
    -0.92549
    -0.38445
    -0.18427
    -0.28706
    -0.15721
    -0.13557
    -0.09229
     0.10789
     0.06461
     0.21069
     0.18364
    -0.08147
     0.36218
     0.70303
     0.54613
     0.55154
     0.37841
     0.50826
     0.43252
     0.43252
     0.61647
     0.85453
     1.02225
     0.93568
     0.73009
     0.74632
     0.72468
     0.56237
     0.53531
     0.32431
     0.08625
     0.17282
     0.18905
     0.34054
     0.06461
    -0.15180
    -0.33576
    -0.03278
    -0.01113
     0.20528
     0.12954
    -0.01113
     0.06461
     0.29185
     0.32972
     0.37841
     0.38923
     0.52449
     0.52990
     0.45957
     0.47039
     0.50285
     0.52449
     0.60024
     0.70303
     0.58942
     0.69221
     0.61106
     0.34595
     0.47039
     0.53531
     0.77878
     0.73009
     0.63811
     0.39464
     0.44875
     0.49744
     0.58942
     0.56778
     0.41087
     0.44875
     0.55695
     0.45957
     0.57319
     0.56237
     0.47580
     0.25397
     0.40546
     0.47580
     0.64352
     0.56237
     0.48662
     0.47039
     0.67057
     0.75173
     0.68680
     0.70845
     0.80042
     1.00602
     0.88699
     0.92486
     0.87617
     0.83829
     0.72468
     0.88158
     1.02225
     0.93027
     0.93568
     0.54072
     0.12954
    -0.15180
    -0.87138
    -1.35291
    -1.20142
    -0.47643
    -0.30870
     0.23233
     1.20620
     0.83829
     0.05379
    -0.49266
    -1.10944
    -1.17977
    -0.96336
    -0.16262
     0.74091
     1.21161
     1.16833
     0.91945
    -0.08688
    -0.96877
    -1.32585
    -1.40701
    -0.93090
    -0.65497
    -0.97418
    -0.96336
    -0.94713
    -1.26093
    -1.21224
    -0.84433
    -0.84974
    -0.80105
    -0.41691
    -0.42232
    -0.58463
    -0.44396
    -0.17345
    -0.07065
     0.05379
     0.11330
     0.17282
     0.30267
     0.47039
     0.34054
     0.02674
    -0.01113
    -0.04360
     0.08084
     0.10789
     0.09707
     0.04297
     0.03215
    -0.03278
    -0.00572
    -0.00031
    -0.17345
    -0.21132
    -0.25460
    -0.00031
    -0.13557
    -0.07606
    -0.18427
    -0.03278
    -0.16803
     0.05379
     0.16200
     0.10248
     0.13495
     0.01051
     0.07543
     0.02674
     0.16741
     0.01592
    -0.05442
     0.11330
     0.15118
     0.11330
     0.15659
     0.17282
     0.10789
     0.11330
    -0.00572
     0.02674
     0.03756
     0.11330
     0.20528
     0.00510
     0.06461
     0.03215
    -0.02737
     0.09707
     0.14036
    -0.01654
    -0.03278
    -0.08688
    -0.03819
     0.10789
     0.13495
     0.30808
     0.50826
     0.78419
     0.73550
     1.01684
     0.97896
     0.43252
    -0.17886
    -0.02737
    -0.36281
    -0.83892
    -0.77400
    -0.30329
     0.07543
     0.20528
    -0.00031
    -0.69284
    -0.66579
    -0.66579
    -0.42232
    -0.53053
    -0.49807
     0.00510
     0.68139
     0.61647
     0.92486
     1.16833
     0.88699
     0.53531
     0.42711
     0.41087
     0.38382
     0.72468
     0.76255
     0.51367
     0.19987
     0.14036
     0.25938
     0.41087
     0.27562
     0.25397
     0.40546
     0.45957
     0.80583
     1.23866
     1.34687
     1.55787
     1.55246
     1.11963
     0.47039
    -0.07606
    -0.21673
     0.49203
     0.83829
     1.10340
     0.76796
     0.24856
    -0.01113
    -0.04901
    -0.26542
    -0.05983
    -0.10311
    -0.04360
     0.01592
     0.22151
     0.45416
     0.35136
     0.13495
     0.05920
    -0.16803
    -0.08688
    -0.20050
    -0.18427
    -0.18968
    -0.30870
    -0.52512
    -0.67120
    -0.67661
    -0.75777
    -0.75235
    -0.94713
    -0.80105
    -0.84433
    -0.69284
    -0.71989
    -0.59004
    -0.59545
    -0.43855
    -0.46561
    -0.38445
    -0.18427
    -0.27083
    -0.37904
    -0.28706
    -0.23837
    -0.19509
    -0.13016
    -0.02195
    -0.02737
     0.02133
    -0.15721
    -0.08147
    -0.13557
    -0.01654
    -0.02195
     0.00510
     0.00510
     0.04838
     0.01592
    -0.03819
    -0.15721
    -0.31953
    -0.22214
    -0.29247
    -0.26542
    -0.17886
    -0.20050
    -0.32494
    -0.33035
    -0.11393
    -0.05442
    -0.08688
    -0.11393
     0.05379
     0.15118
     0.40546
     0.51908
     0.67598
     0.84370
     0.88699
     0.91404
     0.90322
     0.34054
     0.23233
     0.17823
    -0.05442
     0.48121
     0.85994
     0.61106
     0.49203
     0.52990
     0.34595
     0.54613
     0.43793
     0.10248
     0.12413
     0.43793
     0.54613
     0.30808
     0.19446
    -0.13016
    -0.57381
    -0.68202
    -1.27175
    -1.74786
    -2.06166
    -1.54227
    -0.68202
     0.45416
     0.05920
    -0.66579
    -0.04360
     0.54613
    -0.02737
     0.08084
     0.74091
     1.38474
     1.86085
     2.23417
     2.20712
     1.85003
     1.64985
     1.41720
     1.19538
     1.06553
     0.74632
     0.24856
    -0.24919
    -0.18968
    -0.17345
    -0.02195
    -0.05442
     0.01592
     0.00510
     0.12413
     0.09166
    -0.04901
     0.02133
     0.07002
     0.14577
     0.30808
     0.40546
     0.24856
     0.10789
    -0.00572
     0.03756
     0.21069
     0.17282
    -0.00031
    -0.05983
     0.10789
     0.18364
     0.17823
     0.13495
     0.27562
     0.00510
     0.10789
     0.23233
     0.25397
     0.22692
     0.02674
     0.01051
     0.16200
     0.23233
     0.16200
    -0.00572
    -0.14639
    -0.13016
    -0.12475
    -0.16803
    -0.07606
    -0.07065
    -0.21673
    -0.18968
    -0.11393
    -0.07065
    -0.21132
    -0.26542
    -0.31953
    -0.16803
    -0.09770
    -0.17886
    -0.24378
    -0.38445
    -0.41691
    -0.22755
    -0.14098
    -0.22755
    -0.43314
    -0.39527
    -0.43314
    -0.31953
    -0.27624
    -0.47643
    -0.49266
    -0.38986
    -0.27083
    -0.01113
     0.09166
     0.05920
    -0.09229
    -0.20050
     0.03756
     0.11330
    -0.09770
    -0.33576
    -0.26542
    -0.34658
    -0.34658
     0.06461
     0.12954
     0.28644
     0.26479
     0.11871
    -0.16803
    -0.05983
    -0.16262
     0.08625
     0.31890
     0.78419
     1.24948
     1.50377
     1.52000
     1.26030
     0.56778
    -0.28706
    -1.68835
    -3.00307
    -3.37639
    -3.16538
    -1.67212
     1.39556
     1.61198
    -0.99041
    -2.85699
    -3.56575
    -3.00848
    -1.58014
    -0.41691
     0.09166
     0.73009
     1.04389
     1.27653
     1.60116
     1.76888
     1.86085
     1.88250
     1.52000
     1.40097
     1.36310
     1.36310
     1.64444
     1.57952
     1.07094
     0.72468
     0.66516
     0.65434
     0.67057
     0.64893
     0.60565
     0.65975
     0.72468
     0.91404
     0.54613
     0.43252
     0.24315
     0.20528
     0.28644
     0.28644
     0.11330
    -0.07065
    -0.10311
    -0.09770
    -0.11393
    -0.09229
    -0.23296
    -0.29247
    -0.20050
    -0.14639
    -0.09770
    -0.14639
    -0.21673
    -0.28706
    -0.25460
    -0.11393
    -0.14639
    -0.20050
    -0.20591
    -0.26542
    -0.20591
    -0.06524
    -0.07606
    -0.03819
    -0.15721
     0.01051
    -0.03278
    -0.11393
     0.03215
     0.05379
    -0.07065
    -0.00031
     0.04297
     0.14036
     0.23233
     0.11871
    -0.01113
    -0.11934
    -0.07065
    -0.13016
     0.01051
     0.17823
     0.14036
     0.06461
     0.07543
     0.11871
     0.23774
     0.40005
     0.73550
     0.82206
     1.13045
     1.72018
     2.20171
     2.85636
     2.56420
     1.60657
     0.40546
    -0.08688
     1.47672
     2.01776
     2.03940
     0.63270
    -0.17886
    -0.99582
    -1.80738
    -1.81820
    -2.55942
    -3.46836
    -4.15548
    -3.58198
    -3.42508
    -3.82004
    -4.25828
    -4.26910
    -4.17712
    -3.73888
    -3.25195
    -2.90568
    -2.69468
    -2.26726
    -1.59096
    -1.16895
    -0.84974
    -0.40609
    -0.14098
     0.28644
     0.40005
     0.66516
     0.94650
     1.02766
     1.11422
     1.25489
     1.28736
     1.26030
     1.30900
     1.07635
     1.14669
     1.28194
     1.18997
     1.15751
     1.13586
     1.15210
     1.03848
     0.97355
     1.02766
     0.94109
     0.88158
     0.87076
     0.97896
     1.06012
     0.77337
     0.73550
     0.59483
     0.82206
     0.95191
     1.23325
     1.28736
     1.17374
     1.23866
     1.20620
     1.13045
     0.98978
     1.06553
     1.10881
     1.21161
     1.14128
     1.06012
     0.96273
     0.96814
     0.80583
     0.71927
     0.38923
     0.28103
     0.12954
     0.14577
     0.03215
    -0.01113
    -0.11934
    -0.00031
     0.01592
    -0.24378
    -0.15721
    -0.19509
    -0.31953
    -0.35199
    -0.31411
    -0.20050
    -0.30329
    -0.24919
    -0.34658
    -0.22755
    -0.35199
    -0.24378
    -0.27083
    -0.22755
    -0.26001
    -0.25460
    -0.24919
    -0.08147
    -0.20591
    -0.25460
    -0.16803
     0.01051
    -0.13016
    -0.23296
    -0.16803
    -0.24378
    -0.27624
    -0.28706
    -0.21132
    -0.18968
    -0.26001
    -0.30329
    -0.09229
    -0.04360
     0.00510
    -0.07606
     0.03215
     0.15659
     0.29726
     0.46498
     0.96273
     1.26030
     1.44426
     1.90955
     2.34238
     1.59575
     0.90322
     0.60565
     0.84911
     3.08901
     3.27296
     0.82747
    -1.16895
    -1.36914
    -1.01746
    -0.99582
    -1.42865
    -2.26726
    -3.20866
    -3.35474
    -3.79298
    -3.79839
    -3.85791
    -3.76593
    -3.65772
    -3.43049
    -3.01389
    -2.68386
    -2.22398
    -1.50440
    -1.11485
    -0.70366
     0.05920
     0.56237
     1.22784
     1.59575
     1.77970
     1.74724
     1.79052
     2.00152
     1.96906
     2.07727
     2.06104
     1.99611
     1.80134
     1.68772
     1.67149
     1.65526
     1.37933
     1.22243
     0.90863
     0.85994
     0.77878
     0.75173
     0.62729
     0.54613
     0.29726
     0.30267
     0.30267
     0.31349
     0.12413
    -0.03278
     0.05379
     0.07002
     0.00510
     0.05920
    -0.07606
    -0.16803
    -0.21673
    -0.20050
    -0.08688
    -0.06524
    -0.21673
    -0.28165
    -0.08147
    -0.08688
    -0.07065
    -0.18427
    -0.24378
    -0.22755
    -0.15721
    -0.10852
    -0.15180
    -0.21673
    -0.24919
    -0.31411
    -0.26001
    -0.17886
    -0.08147
    -0.21673
    -0.40068
    -0.30329
    -0.22755
    -0.30329
    -0.17886
    -0.27083
    -0.33576
    -0.28165
    -0.16803
    -0.10852
    -0.24378
    -0.28706
    -0.22214
    -0.20050
    -0.03819
    -0.18968
    -0.13557
    -0.26542
    -0.11393
    -0.10311
    -0.10311
    -0.02737
    -0.26542
    -0.23296
    -0.23837
    -0.26001
    -0.16262
    -0.29788
    -0.27083
    -0.07606
    -0.10852
    -0.00572
     0.13495
     0.26479
     0.27562
     0.33513
     0.67598
     0.64893
    -0.64956
    -1.97510
    -1.63966
    -1.25011
    -0.69825
    -0.27083
    -0.27624
    -0.46561
    -1.18518
    -1.22847
    -1.56932
    -1.03369
    -0.80105
    -0.81187
    -0.71989
    -0.12475
     0.36759
     0.90322
     0.95732
     1.15751
     1.12504
     1.19538
     0.78960
    -0.13016
    -0.76859
     0.29726
     0.58401
     0.47039
     0.19446
     0.15118
     0.67598
     0.87076
     0.36759
     0.15118
     0.35136
     0.82206
     1.33605
     1.32523
     1.32523
     1.75265
     2.14219
     2.21794
     2.18548
     1.94742
     1.75806
     1.46049
     1.42261
     1.27653
     1.07094
     0.90322
     0.60024
     0.62188
     0.51367
     0.24315
     0.00510
    -0.10852
    -0.21673
    -0.20591
    -0.26001
    -0.37363
    -0.45478
    -0.49807
    -0.39527
    -0.50889
    -0.18968
    -0.25460
    -0.55758
    -0.56840
    -0.55758
    -0.43855
    -0.51971
    -0.61710
    -0.47102
    -0.40068
    -0.36822
    -0.50348
    -0.52512
    -0.55758
    -0.42232
    -0.63333
    -0.44396
    -0.49807
    -0.47102
    -0.57922
    -0.47102
    -0.48725
    -0.51971
    -0.54676
    -0.61169
    -0.47643
    -0.44396
    -0.53053
    -0.57381
    -0.62792
    -0.62251
    -0.63333
    -0.55217
    -0.51971
    -0.52512
    -0.55758
    -0.55758
    -0.34117
    -0.29247
    -0.44937
    -0.31411
    -0.13016
    -0.03819
    -0.01654
     0.06461
     0.16741
     0.07002
     0.05379
     0.36218
     0.22151
    -0.79564
    -1.30962
    -0.99582
    -0.89844
    -0.80105
    -0.73612
    -0.61710
    -0.11934
     0.02674
    -0.14098
    -1.05534
    -1.36914
    -0.86056
    -0.54135
     0.21069
     0.52449
     0.63270
     0.52449
     0.41629
     0.41629
     0.40546
     0.48662
     0.50285
    -0.00031
    -0.06524
     0.00510
     0.17282
     0.12413
    -0.05983
    -0.09229
    -0.42232
    -0.34117
    -0.05983
     0.61106
     0.99520
     0.67598
     0.45416
     0.38382
     0.36218
     0.58401
     0.89240
     1.06012
     1.17374
     1.18997
     1.13045
     1.14128
     0.93568
     0.76796
     0.68139
     0.60565
     0.58942
     0.57860
     0.71386
     0.58942
     0.53531
     0.30808
     0.32972
     0.34054
     0.43793
     0.28644
     0.20528
     0.07002
    -0.23837
    -0.53053
    -0.86597
    -1.43406
    -1.37455
    -0.94172
    -0.25460
    -0.16803
    -0.59545
    -0.80646
    -1.06075
    -1.02828
    -0.90926
    -0.58463
    -0.35199
    -0.09770
     0.08084
     0.21069
     0.56778
     0.55695
     0.50826
     0.49203
     0.49203
     0.59483
     0.44875
     0.37300
     0.39464
     0.33513
     0.40005
     0.40005
     0.29726
     0.13495
     0.04297
     0.03215
     0.16741
     0.27021
     0.12954
     0.25938
     0.19987
     0.30808
     0.37841
     0.57319
     0.90863
     1.07635
     1.74183
     2.27204
     2.86177
     3.15393
     2.33697
     0.99520
     0.38923
     1.02766
     3.00785
     2.82390
     1.17915
    -1.19060
    -2.44039
    -2.80830
    -2.07249
    -1.84525
    -2.47826
    -3.65231
    -4.53420
    -4.67487
    -4.57749
    -4.57208
    -4.49633
    -3.97694
    -3.57657
    -3.10046
    -2.51073
    -1.94805
    -1.54768
    -0.99041
    -0.45478
    -0.04901
     0.18364
     0.54072
     0.71386
     0.93568
     1.00602
     1.17374
     1.28194
     1.28194
     1.26030
     1.21702
     1.24407
     1.28736
     1.29277
     1.16292
     1.02225
     1.08717
     0.98978
     0.89240
     0.94109
     0.94650
     0.97896
     0.75714
     0.78960
     0.82206
     0.89781
     0.77878
     0.75714
     0.65434
     0.67598
     0.56237
     0.57860
     0.52990
     0.39464
     0.40005
     0.44334
     0.41629
     0.38923
     0.38923
     0.20528
     0.13495
     0.31890
     0.25397
     0.28103
     0.24856
     0.28103
     0.20528
     0.25938
     0.27021
     0.32431
     0.17282
     0.17823
     0.21069
     0.17282
     0.24315
     0.19446
     0.08084
     0.14577
     0.24856
     0.14577
     0.14036
     0.01051
     0.03756
    -0.02195
     0.02133
    -0.04360
     0.03215
    -0.00031
    -0.02737
    -0.04360
    -0.05983
    -0.07606
    -0.14098
    -0.10852
    -0.10311
    -0.05442
    -0.16803
    -0.17886
    -0.15180
    -0.05442
    -0.07606
    -0.12475
    -0.05442
    -0.09229
    -0.50348
    -0.44396
    -0.27624
    -0.14098
    -0.13016
    -0.00572
     0.08625
    -0.15180
    -0.12475
     0.17282
     0.30267
     0.56237
     0.88699
     1.28194
     1.54705
     2.34238
     3.18640
     3.33789
     1.44967
     0.07002
    -1.12567
    -1.06616
    -0.51971
    -1.72622
    -1.34750
    -0.66579
    -1.26093
    -2.53237
    -3.74429
    -4.31238
    -4.43141
    -4.37730
    -4.17712
    -3.86873
    -3.38721
    -2.71091
    -2.24562
    -1.80738
    -1.29339
    -0.89844
    -0.60627
    -0.22214
    -0.09229
     0.02674
     0.11330
     0.17823
     0.35677
     0.41629
     0.28644
     0.31890
     0.36218
     0.50285
     0.40005
     0.31890
     0.35677
     0.40546
     0.43793
     0.44875
     0.48121
     0.40005
     0.29185
     0.36759
     0.35136
     0.38382
     0.38382
     0.38923
     0.31349
     0.44334
     0.49744
     0.43252
     0.26479
     0.41629
     0.35677
     0.27562
     0.30267
     0.36218
     0.24315
     0.26479
     0.20528
     0.34595
     0.44334
     0.25938
     0.14577
     0.14036
     0.32431
     0.18905
     0.15659
     0.21069
     0.22692
     0.18364
     0.27562
     0.26479
     0.27562
     0.09707
     0.18905
     0.29185
     0.29185
     0.11871
     0.24856
     0.07543
     0.17823
     0.24315
     0.17823
     0.25397
     0.20528
     0.11871
     0.18364
     0.16200
     0.16741
    -0.09229
    -0.02737
     0.14577
     0.09707
     0.16741
    -0.08688
    -0.15180
    -0.13557
    -0.02195
    -0.14639
    -0.05983
    -0.11934
    -0.09229
     0.04838
     0.05379
     0.09707
     0.05379
     0.18364
     0.34054
     0.63270
     0.92486
     1.11963
     1.30900
     1.72560
     2.42894
     3.20804
     2.76980
     1.57952
     0.07543
    -0.70907
     0.16741
     0.67598
     0.65975
    -0.34658
    -1.32585
    -1.90476
    -3.01389
    -3.59280
    -3.86873
    -4.48010
    -4.05809
    -3.95529
    -4.03104
    -4.17712
    -3.87955
    -3.54411
    -3.00848
    -2.34300
    -1.92641
    -1.45029
    -1.09862
    -0.70366
    -0.22755
    -0.04901
     0.04297
     0.32972
     0.53531
     0.87617
     1.00602
     1.21702
     1.00061
     0.74091
     0.87076
     0.91404
     1.03848
     0.92486
     0.87076
     0.98437
     0.91404
     1.00602
     0.87617
     0.72468
     0.70845
     0.63270
     0.68680
     0.75173
     0.79501
     0.54072
     0.58401
     0.62188
     0.62729
     0.64352
     0.60024
     0.49744
     0.60024
     0.82747
     0.69221
     0.61647
     0.51367
     0.42170
     0.50826
     0.58401
     0.52990
     0.47580
     0.32972
     0.30267
     0.38923
     0.23774
     0.31349
     0.12413
     0.21069
     0.26479
     0.23233
     0.08625
     0.14036
     0.13495
     0.12413
     0.15118
     0.21610
     0.22692
     0.15659
     0.17282
     0.27562
     0.23233
     0.12954
     0.04297
     0.17823
     0.31349
     0.26479
     0.18905
     0.19446
     0.10248
     0.17282
     0.29185
     0.28103
     0.10789
    -0.10852
    -0.14639
     0.04297
     0.09166
     0.05920
     0.03215
     0.02674
     0.23233
     0.52449
     0.71927
     0.96814
     1.48754
     2.31533
     2.33697
     0.98978
    -0.33576
    -1.51522
    -0.69825
     1.07635
     0.87617
     0.13495
    -0.99041
    -1.08239
    -1.09321
    -1.19601
    -1.96969
    -2.91109
    -3.59821
    -3.53870
    -3.34933
    -3.47377
    -2.71091
    -2.18610
    -2.32677
    -2.27808
    -2.33218
    -2.21857
    -2.05084
    -1.98051
    -1.70458
    -1.24470
    -0.89844
    -0.73071
    -0.36822
    -0.14639
     0.15659
     0.27562
     0.60565
     0.70845
     0.73550
     0.74632
     0.94650
     0.98978
     1.11963
     1.11422
     1.04389
     1.06553
     1.09799
     0.97896
     0.80042
     0.69221
     0.63811
     0.60565
     0.88158
     0.87617
     0.99520
     1.00061
     0.94109
     1.03307
     1.01684
     0.93027
     0.93027
     0.98978
     1.10340
     1.08176
     1.09258
     1.08176
     1.05471
     0.93027
     0.91945
     0.93568
     0.57319
     0.48662
     0.40005
     0.35136
     0.36759
     0.19987
     0.07543
     0.14036
     0.17823
     0.15659
     0.15659
     0.10789
     0.02133
    -0.03278
     0.08084
     0.14036
     0.11330
     0.02674
     0.03215
     0.02133
     0.11330
     0.13495
     0.17282
     0.07002
     0.09166
     0.10248
     0.18364
     0.14577
     0.10789
     0.10248
    -0.10311
     0.15659
     0.23774
     0.11871
     0.10248
    -0.00572
    -0.02737
    -0.02195
    -0.03278
    -0.18968
    -0.05983
    -0.03819
    -0.03278
    -0.02195
     0.03756
     0.05920
    -0.00572
     0.06461
     0.41629
     0.44334
     0.87617
     1.40097
     1.90955
     2.55338
     2.48305
     1.00061
    -0.64415
    -1.29339
    -0.11393
     1.26030
     1.06553
    -0.82269
    -1.47193
    -1.45570
    -1.37455
    -1.61801
    -2.42957
    -2.86240
    -3.66855
    -3.92283
    -3.98235
    -3.14374
    -2.70009
    -2.66763
    -2.82453
    -2.54319
    -2.42957
    -2.30513
    -2.00756
    -1.72081
    -1.30962
    -1.05534
    -1.08239
    -1.10403
    -0.74694
    -0.31411
    -0.04360
     0.14036
     0.24856
     0.39464
     0.60024
     0.88158
     1.01684
     1.02766
     1.02225
     0.78419
     1.02225
     1.15210
     1.26030
     1.09799
     1.19538
     1.41179
     1.39556
     1.54164
     1.44967
     1.34146
     1.29277
     1.31982
     1.37392
     1.41720
     1.39015
     1.18456
     1.28736
     1.26030
     1.09258
     1.06012
     0.85453
     0.80583
     0.66516
     0.52990
     0.36218
     0.35677
     0.30808
     0.23233
     0.21069
     0.12413
    -0.01654
    -0.10852
    -0.17886
    -0.10311
    -0.10852
    -0.23296
    -0.23296
    -0.18427
    -0.24378
    -0.26001
    -0.24919
    -0.18968
    -0.17886
    -0.04360
    -0.26001
    -0.17345
    -0.26001
    -0.30870
    -0.36822
    -0.24919
    -0.24919
    -0.16262
    -0.15721
    -0.21132
    -0.27624
    -0.17886
    -0.14639
    -0.14098
    -0.00572
     0.05920
     0.27562
     0.12954
     0.07543
     0.13495
     0.17823
     0.48121
     0.89781
     0.99520
     1.40097
     1.34146
     1.87168
     2.37484
     2.26122
     0.54613
    -0.69825
    -0.79023
    -0.43314
     0.95191
     1.01143
     0.92486
    -0.30329
    -1.47734
    -2.79207
    -3.24113
    -3.04635
    -2.86781
    -2.66222
    -2.69468
    -2.84076
    -2.84617
    -2.76501
    -2.72714
    -2.64057
    -2.24562
    -1.87771
    -1.57473
    -1.08780
    -0.82810
    -0.42773
    -0.08147
     0.24315
     0.45416
     0.70845
     0.83829
     0.79501
     0.96273
     1.00061
     1.03307
     0.99520
     1.14128
     1.07094
     0.90863
     0.90863
     0.73550
     0.61106
     0.50285
     0.38923
     0.49203
     0.34595
     0.36218
     0.34595
     0.34054
     0.40546
     0.46498
     0.42711
     0.38923
     0.45957
     0.50285
     0.58401
     0.45416
     0.49203
     0.47580
     0.47580
     0.48662
     0.65434
     0.56237
     0.46498
     0.31890
     0.36218
     0.34054
     0.25938
     0.28644
     0.25397
     0.20528
     0.18905
     0.15118
     0.11330
     0.22692
     0.06461
     0.02133
     0.05920
     0.12413
    -0.05442
    -0.06524
    -0.04901
     0.00510
     0.10789
     0.02674
    -0.00572
     0.03756
     0.00510
    -0.03819
    -0.08147
     0.03756
    -0.00572
    -0.07606
     0.12954
     0.08625
     0.03215
    -0.18427
    -0.15180
     0.01592
    -0.05983
    -0.10852
    -0.31953
    -0.22755
    -0.11934
    -0.10852
    -0.17886
    -0.11934
    -0.18968
    -0.11934
    -0.00572
     0.11330
     0.11330
     0.18364
     0.44334
     0.51908
     0.73009
     1.11422
     1.63362
     1.74183
     1.70395
     1.82298
     1.03307
    -0.36822
    -1.04993
    -0.34658
    -0.30870
    -0.13016
    -0.27083
    -1.16895
    -2.04543
    -3.11669
    -2.77042
    -2.85699
    -2.96520
    -2.83535
    -2.78665
    -2.54860
    -2.07249
    -1.91559
    -1.61801
    -1.26634
    -0.53594
     0.10248
     0.60024
     0.85994
     1.08717
     1.34687
     1.52541
     1.64444
     1.87709
     1.86626
     1.93660
     1.96365
     2.03940
     1.82839
     1.59575
     1.37933
     1.18456
     1.13586
     0.95732
     0.91404
     0.67057
     0.45957
     0.38923
     0.29185
     0.30267
     0.15659
     0.11871
    -0.11393
    -0.07065
    -0.07065
    -0.11393
     0.04297
     0.11330
     0.17282
     0.31890
     0.29185
     0.03756
    -0.30329
    -0.54135
    -0.45478
    -0.26542
    -0.13557
    -0.33035
    -0.34117
    -0.33576
    -0.60627
    -0.73071
    -0.62792
    -0.80105
    -0.69825
    -0.56840
    -0.57922
    -0.55758
    -0.65497
    -0.56840
    -0.37904
    -0.28165
    -0.21673
    -0.25460
    -0.26001
    -0.23837
    -0.22214
    -0.17886
    -0.17886
    -0.20050
    -0.29788
    -0.24378
    -0.18427
    -0.09229
    -0.35199
    -0.29788
    -0.35199
    -0.16803
    -0.09770
    -0.20050
    -0.26001
    -0.24378
    -0.30329
    -0.26542
    -0.17886
    -0.22755
    -0.26001
    -0.20591
    -0.15180
    -0.10852
    -0.13557
    -0.29247
    -0.23296
    -0.21132
    -0.20050
    -0.18427
    -0.23837
    -0.37904
    -0.47643
    -0.59545
    -0.62251
    -0.28706
    -0.49266
    -0.51430
    -0.44937
    -0.31953
    -0.16803
    -0.26542
    -0.08688
     0.10248
     0.19446
     0.60565
     1.00061
     1.20079
     1.50918
     1.75806
     1.51459
     1.59575
     1.02766
     0.27021
    -0.45478
    -0.29788
    -0.30870
    -0.64956
    -0.52512
    -0.64415
    -1.65048
    -2.52155
    -3.56034
    -3.11669
    -1.51522
    -0.44937
    -1.43947
    -2.25644
    -1.59096
    -1.33668
    -1.08239
    -0.33576
     0.14036
     0.73009
     1.20620
     1.37392
     1.56869
     1.50377
     1.34687
     1.50918
     1.39556
     1.43344
     1.32523
     1.66067
     1.75806
     1.70395
     1.64444
     1.63362
     1.56328
     1.64985
     1.61198
     1.61739
     1.36851
     1.35769
     1.16292
     0.87076
     0.87076
     0.77337
     0.49203
     0.69221
     0.49203
     0.33513
     0.03756
    -0.08147
     0.03215
    -0.10852
    -0.17345
    -0.28706
    -0.25460
    -0.37904
    -0.26001
    -0.32494
    -0.32494
    -0.35740
    -0.50889
    -0.53053
    -0.33035
    -0.39527
    -0.53594
    -0.58463
    -0.60627
    -0.60086
    -0.50348
    -0.71989
    -0.69284
    -0.66038
    -0.56840
    -0.61710
    -0.55217
    -0.53053
    -0.53594
    -0.59004
    -0.40609
    -0.35199
    -0.26001
    -0.38445
    -0.31953
    -0.19509
    -0.06524
    -0.13016
    -0.09770
    -0.02195
     0.08625
     0.03756
     0.07002
     0.03215
     0.13495
     0.14577
     0.21610
     0.19987
     0.22692
     0.23233
     0.16200
     0.10789
     0.02674
     0.11330
    -0.00572
    -0.12475
    -0.08688
    -0.10852
    -0.16803
    -0.16262
    -0.10852
    -0.07606
     0.02674
     0.17282
     0.19987
     0.21610
     0.44334
     0.96273
     1.15210
     1.36851
     1.18456
     0.25397
    -0.70366
    -1.70458
    -2.81371
    -3.21407
    -3.04635
    -2.89486
    -2.56483
    -2.01297
    -2.09954
    -2.75419
    -3.19243
    -3.92283
    -4.03645
    -3.43049
    -2.97602
    -2.50532
    -0.99041
     0.23774
     0.38923
    -0.03278
    -0.13557
     0.18364
     1.32523
     1.77970
     0.80583
     0.04838
     0.20528
     0.28644
     0.38382
     0.56778
     0.74632
     0.89240
     0.76796
     0.76796
     0.87617
     0.90863
     1.22784
     1.59575
     1.79593
     1.88250
     1.90955
     1.76347
     1.73101
     1.63903
     1.77429
     2.01776
     2.07186
     1.94201
     1.64444
     1.39556
     1.11422
     1.05471
     0.81665
     0.75173
     0.53531
     0.45416
     0.36759
     0.13495
    -0.04901
    -0.03819
     0.05379
     0.01051
    -0.04360
    -0.01113
    -0.01113
    -0.02195
    -0.04901
    -0.20591
     0.04838
    -0.09770
    -0.14098
    -0.26001
    -0.01113
    -0.07606
    -0.22214
    -0.28165
    -0.39527
    -0.44396
    -0.36281
    -0.53594
    -0.38986
    -0.40609
    -0.41150
    -0.29247
    -0.28706
    -0.40609
    -0.42773
    -0.49807
    -0.30870
    -0.32494
    -0.35199
    -0.37363
    -0.37363
    -0.40068
    -0.34117
    -0.40609
    -0.36281
    -0.47643
    -0.45478
    -0.50889
    -0.54676
    -0.51971
    -0.50889
    -0.50348
    -0.50889
    -0.48184
    -0.42773
    -0.43314
    -0.34658
    -0.27083
    -0.19509
    -0.21132
    -0.10311
    -0.18968
     0.06461
     0.05920
    -0.06524
    -0.02195
    -0.02737
     0.01592
     0.03756
     0.20528
     0.32431
     0.42170
     0.43252
     0.36759
     0.32431
     0.33513
     0.50285
     0.69221
     0.94109
     1.03307
     1.08717
     0.84370
     0.45416
    -0.09770
    -0.68743
    -0.81728
    -0.71448
    -1.14731
    -1.71540
    -1.48817
    -0.86056
    -0.83892
    -1.45029
    -2.11036
    -1.55309
    -1.00123
    -0.91467
    -1.04452
    -0.74694
    -0.30870
    -0.38445
     0.05920
     0.35677
     0.71386
     0.68680
     0.85453
     0.82747
     0.65975
     0.29726
     0.09166
    -0.01113
     0.27562
     0.65434
     0.60565
     0.78419
     0.82747
     0.61647
     0.57860
     0.40546
     0.47580
     0.65975
     0.85994
     0.80042
     0.74632
     0.63811
     0.75173
     0.78419
     0.49203
     0.26479
     0.25397
     0.35677
     0.40546
     0.45416
     0.56237
     0.42170
     0.42711
     0.48121
     0.60565
     0.63270
     0.63811
     0.48662
     0.43252
     0.51367
     0.45957
     0.34595
     0.31890
     0.25938
     0.20528
     0.08084
     0.09166
     0.04297
    -0.12475
    -0.15721
    -0.10852
    -0.09770
    -0.16803
    -0.35199
    -0.32494
    -0.36822
    -0.39527
    -0.43855
    -0.53053
    -0.68202
    -0.58463
    -0.56299
    -0.82269
    -0.73612
    -0.82269
    -0.76859
    -0.87679
    -0.81728
    -0.71989
    -0.70907
    -0.78482
    -0.73071
    -0.67661
    -0.69825
    -0.60086
    -0.67120
    -0.56840
    -0.47643
    -0.51971
    -0.47102
    -0.37363
    -0.41150
    -0.49266
    -0.51430
    -0.49266
    -0.62251
    -0.51971
    -0.48725
    -0.36822
    -0.11934
    -0.08147
    -0.16262
    -0.29788
    -0.18427
    -0.21132
     0.05920
     0.32431
     0.15659
     0.33513
     0.40546
     0.55695
     0.58401
     0.64893
     0.14577
    -0.68743
    -1.99674
    -2.13741
    -1.93182
    -1.93723
    -1.92100
    -1.82902
    -1.61801
    -2.04543
    -2.44039
    -2.64599
    -2.32136
    -1.72622
    -1.45570
    -1.61801
    -0.68743
    -0.01654
     0.47039
     0.62729
     0.54072
     0.89240
     1.47131
     1.22784
     1.27112
     1.25489
     0.90863
     0.54613
     1.08176
     1.99070
     1.99070
     1.21161
     0.97355
     0.89781
     1.61198
     2.02858
     2.08809
     1.84462
     1.84462
     1.76888
     1.94201
     2.08268
     2.00693
     1.81216
     1.57952
     1.38474
     1.37933
     1.17915
     0.80583
     0.68680
     0.43252
     0.49744
     0.28103
     0.32431
     0.16200
    -0.00031
    -0.02737
    -0.11934
     0.01051
    -0.07065
    -0.23837
    -0.21673
    -0.14098
    -0.20050
    -0.29247
    -0.38986
    -0.31411
    -0.29788
    -0.20591
    -0.38445
    -0.44396
    -0.44396
    -0.51971
    -0.45478
    -0.36822
    -0.46019
    -0.57381
    -0.51971
    -0.46561
    -0.47643
    -0.50889
    -0.55217
    -0.45478
    -0.41150
    -0.44396
    -0.43855
    -0.42773
    -0.56840
    -0.53594
    -0.56840
    -0.49807
    -0.41150
    -0.66038
    -0.59004
    -0.48725
    -0.60086
    -0.64415
    -0.53594
    -0.57922
    -0.52512
    -0.36822
    -0.31411
    -0.43314
    -0.42232
    -0.43855
    -0.16262
     0.00510
     0.30267
     0.19987
     0.17282
     0.41629
     0.65975
     0.93568
     0.93027
     1.02225
     1.03307
     1.00602
     1.28194
     0.97896
     1.06012
     1.07635
     1.24407
     0.61647
    -0.29788
    -1.32044
    -2.21316
    -2.16446
    -1.33668
    -0.74694
    -1.15813
    -1.53145
    -2.19692
    -2.68386
    -3.17620
    -3.13833
    -2.53237
    -1.74245
    -1.14190
    -0.63333
    -0.27083
    -0.21132
    -0.27624
    -0.07606
     0.33513
     0.50826
     0.79501
     0.94650
     0.96273
     1.06012
     1.65526
     1.94201
     1.67149
     1.67690
     1.66067
     1.75265
     1.71477
     1.74183
     1.60657
     1.50918
     1.62821
     1.76347
     1.84462
     1.62280
     1.27653
     0.95732
     0.98437
     0.99520
     1.01143
     0.67598
     0.50285
     0.45957
     0.48121
     0.63811
     0.66516
     0.68680
     0.80583
     0.64893
     0.48662
     0.48121
     0.35677
     0.51367
     0.60565
     0.60565
     0.66516
     0.49203
     0.40005
     0.08084
     0.03215
     0.14577
     0.11330
    -0.00031
    -0.14639
    -0.15721
    -0.15180
    -0.28706
    -0.35199
    -0.47102
    -0.44396
    -0.34658
    -0.43855
    -0.40609
    -0.56840
    -0.61169
    -0.67120
    -0.54135
    -0.51971
    -0.59545
    -0.63333
    -0.59545
    -0.60086
    -0.61169
    -0.52512
    -0.55758
    -0.55217
    -0.67120
    -0.67661
    -0.67120
    -0.63333
    -0.78482
    -0.73612
    -0.63874
    -0.43314
    -0.51430
    -0.65497
    -0.68743
    -0.64956
    -0.49807
    -0.57381
    -0.46019
    -0.36822
    -0.26542
    -0.36281
    -0.36822
    -0.33576
    -0.30870
    -0.18968
    -0.25460
    -0.00572
     0.11871
     0.07002
    -0.20050
    -0.16262
    -0.02195
     0.04838
     0.11330
     0.26479
     0.45416
     0.56778
     0.76255
     0.34595
    -0.37363
    -1.57473
    -2.53237
    -1.80197
    -1.12567
    -1.04993
    -1.16895
    -1.62342
    -1.87230
    -2.16446
    -2.85158
    -3.08422
    -2.80830
    -2.29972
    -1.90476
    -1.82902
    -1.81279
    -1.63425
    -1.48817
    -1.51522
    -0.74153
    -0.21673
     0.54072
     0.68139
     0.27562
    -0.26001
    -0.03819
     0.50826
     1.17915
     1.65526
     2.07727
     2.43435
     2.54256
     2.18007
     1.85544
     1.76888
     1.79052
     1.75265
     1.77429
     1.68231
     1.67149
     1.48754
     1.17915
     1.01684
     0.90863
     0.81665
     0.52449
     0.44875
     0.13495
    -0.03278
     0.01051
     0.15659
     0.62729
     0.88699
     0.64893
     0.37841
    -0.01113
     0.18905
     0.62729
     0.91945
     0.87076
     0.51908
     0.51367
     0.54613
     0.93568
     1.06553
     1.10340
     0.60024
     0.80583
     0.96273
     0.90322
     0.90863
     0.74091
     0.69762
     0.66516
     0.54072
     0.34595
     0.29726
     0.11330
    -0.05442
    -0.17886
    -0.43855
    -0.52512
    -0.64956
    -0.76318
    -0.63874
    -0.66579
    -0.71989
    -0.54676
    -0.66038
    -1.00123
    -1.01746
    -1.09321
    -0.88220
    -0.80105
    -0.63333
    -0.72530
    -0.62251
    -0.72530
    -0.70366
    -0.67120
    -0.55758
    -0.46019
    -0.39527
    -0.42773
    -0.43314
    -0.26001
    -0.17886
    -0.10311
     0.11330
     0.22692
     0.36759
     0.48121
     0.64352
     0.70303
     0.71927
     0.70845
     0.24856
    -1.23929
    -1.58555
    -1.00664
    -0.67661
    -0.75777
    -1.16354
    -1.26634
    -1.34750
    -1.72622
    -2.20233
    -2.53237
    -2.47826
    -2.45662
    -2.13741
    -2.05625
    -1.82902
    -1.92641
    -2.00215
    -1.68294
    -1.22847
    -0.71448
    -0.55217
    -0.80105
    -0.84974
    -0.65497
    -0.66038
    -0.63333
    -0.68743
    -0.44396
    -0.47643
    -0.54676
    -0.45478
    -0.31411
     0.09166
     0.47580
     0.56237
     0.85453
     0.96814
     0.55154
    -0.11934
    -0.28165
     0.38382
     0.75714
     1.15210
     1.40638
     1.56869
     1.56328
     1.52541
     1.29277
     1.22784
     1.25489
     1.37933
     1.30359
     1.09799
     1.36310
     1.52541
     1.56328
     1.40638
     1.04930
     1.06553
     1.37933
     1.24407
     1.05471
     0.81665
     0.75173
     0.74091
     0.69762
     0.65975
     0.77337
     0.46498
     0.18364
     0.28644
     0.29185
     0.37841
     0.34054
     0.21610
     0.05920
    -0.04360
    -0.09229
    -0.14639
    -0.01113
    -0.02195
    -0.15721
    -0.15721
    -0.10852
    -0.16803
    -0.16262
    -0.05983
     0.05379
     0.15118
     0.15659
     0.04838
     0.09707
    -0.01654
    -0.20591
    -0.23837
    -0.34117
    -0.29788
    -0.30329
    -0.36822
    -0.27083
    -0.03819
    -0.31953
    -0.48725
    -0.57922
    -0.55217
    -0.31953
    -0.24378
    -0.00572
     0.03215
     0.02133
     0.10248
     0.40546
     0.42711
    -0.17345
    -1.00123
    -0.93631
    -0.83351
    -0.93090
    -1.42865
    -1.18518
    -0.86056
    -1.17977
    -1.49899
    -1.50981
    -1.75327
    -1.62342
    -1.73704
    -1.49358
    -1.32044
    -1.11485
    -1.01205
    -0.97418
    -0.75235
    -0.41691
    -0.28165
    -0.35199
    -0.44937
    -0.48725
    -0.28165
    -0.45478
    -0.62792
    -0.90385
    -1.03910
    -1.12026
    -1.10403
    -0.99041
    -1.39078
    -1.40701
    -1.50440
    -1.70458
    -1.30962
    -1.42865
    -1.99674
    -1.77492
    -1.40701
    -1.27175
    -1.09862
    -0.67120
    -0.40609
    -0.31953
    -0.22755
     0.03756
    -0.08147
     0.09166
     0.57860
     0.74632
     1.08176
     1.09258
     0.89781
     0.83288
     0.78960
     0.84911
     0.82747
     1.00602
     0.70303
     0.49203
     0.81665
     1.09799
     0.84370
     0.69762
     0.71386
     1.06553
     1.22784
     1.07094
     1.23866
     1.05471
     0.90863
     1.04930
     0.89240
     0.75714
     0.84370
     0.78960
     0.55695
     0.68680
     0.57319
     0.39464
     0.25397
     0.17282
     0.19446
     0.20528
     0.09166
     0.04297
     0.08625
     0.09707
     0.20528
     0.20528
     0.12413
     0.16741
     0.05379
     0.18364
     0.22151
     0.24315
     0.15659
     0.04838
     0.09707
     2.45600
    11.26408
     1.11422
    -3.93906
    -2.21316
     0.00510
     1.60116
     2.21794
     2.01776
     1.66608
     1.03307
     0.60024
    -0.03819
    -0.42773
    -0.98500
    -0.92549
    -0.95254
    -1.15272
    -1.38537
    -1.15272
    -1.03369
    -0.99582
    -1.29339
    -1.39619
    -1.02828
    -1.16895
    -1.86689
    -1.98592
    -2.17528
    -2.47285
    -2.52155
    -2.45121
    -1.87771
    -1.76409
    -1.84525
    -1.95887
    -1.58555
    -1.59096
    -1.29339
    -0.93631
    -0.78482
    -0.47102
    -0.59004
    -1.00664
    -1.27175
    -1.11485
    -0.97418
    -0.46561
    -0.07606
    -0.01654
     0.08084
    -0.06524
    -0.28706
    -0.35199
    -0.44396
    -0.38445
    -0.09770
     0.02674
     0.07002
     0.42170
     0.89240
     0.98978
     0.83288
     0.88158
     0.79501
     0.64352
     0.75173
     0.73550
     0.64893
     0.90322
     0.94109
     0.89240
     0.95191
     0.86535
     0.82206
     0.70303
     0.63811
     0.57319
     0.61106
     0.69762
     0.65975
     0.60024
     0.54613
     0.30808
     0.19446
     0.48121
     0.75173
     0.79501
     0.74091
     0.60024
     0.60024
     0.73550
     1.02766
     1.17374
     1.26030
     1.15751
     1.15210
     1.04389
     1.04930
     1.05471
     0.95191
     0.94109
     1.06553
     1.06012
     0.88699
     0.92486
     0.80583
     0.68139
     0.74091
     0.82206
     0.63811
     0.67057
     0.72468
     1.00061
     0.92486
     0.84911
     0.88158
     0.77878
     0.66516
     0.75714
     0.44334
     0.31349
     0.30267
     0.36218
     0.14577
     0.08625
    -0.17886
    -0.33576
    -0.42232
    -0.69825
    -0.64415
    -0.71989
    -0.66579
    -0.53594
    -0.49807
    -0.44937
    -0.47102
    -0.28165
    -0.09770
    -0.00031
     0.01051
     0.15118
    -0.00572
    -0.29247
    -0.52512
    -0.07065
     0.25397
    -0.11934
    -0.49266
    -0.68743
    -0.73071
    -0.83892
    -0.80646
    -0.70907
    -0.89844
    -0.96877
    -0.94172
    -1.19060
    -1.15272
    -1.02287
    -1.02287
    -1.11485
    -1.13108
    -1.10944
    -1.06075
    -0.86056
    -0.93090
    -1.26634
    -1.61801
    -1.52604
    -1.67753
    -1.68835
    -1.45029
    -1.35291
    -1.39619
    -1.65048
    -1.45570
    -1.64507
    -1.39619
    -1.42865
    -1.46652
    -1.38537
    -1.16354
    -1.03910
    -0.81187
    -0.55758
    -0.69825
    -0.54135
    -0.37904
    -0.46561
    -0.30870
    -0.53053
    -0.19509
     0.56237
     0.63270
     0.59483
     0.25938
     0.08084
     0.32972
     0.30808
     0.74091
     0.89781
     1.03307
     1.11422
     1.09799
     1.08717
     1.22784
     1.25489
     1.19538
     1.08717
     1.47672
     1.51459
     1.19538
     1.24407
     1.26571
     1.37392
     1.31982
     1.15751
     1.03307
     1.02225
     0.90863
     0.72468
     0.87617
     0.95732
     0.66516
     0.78960
     0.74632
     0.79501
     0.75173
     0.57319
     0.57319
     0.69762
     0.68680
     0.74632
     0.64352
     0.60565
     0.63811
     0.48662
     0.54072
     0.42711
     0.41087
     0.20528
     0.20528
     0.05920
    -0.04901
    -0.07065
    -0.07606
    -0.06524
     0.01051
    -0.07606
     0.07002
    -0.02195
    -0.03278
    -0.11934
    -0.08688
    -0.08147
     0.20528
     0.28644
     0.32431
     0.49203
     0.56778
     0.55695
     0.80042
     1.01684
     0.89781
     0.61106
     0.35677
     0.22151
     0.05379
    -0.22755
    -0.11934
     0.07002
    -0.15721
    -0.70366
    -0.96336
    -1.12026
    -1.40160
    -1.73704
    -2.20775
    -2.27267
    -2.16987
    -2.09413
    -2.04002
    -2.16987
    -1.98051
    -1.96969
    -2.12659
    -1.73163
    -1.58555
    -1.75327
    -1.50981
    -1.15272
    -1.24470
    -1.33126
    -1.65048
    -1.62884
    -1.20683
    -0.90926
    -0.92008
    -0.81187
    -0.97959
    -1.03369
    -1.20142
    -1.18518
    -0.92008
    -0.78482
    -0.56299
    -0.44937
    -0.35740
    -0.16803
    -0.06524
     0.33513
     0.73550
     1.15210
     1.27112
     1.23866
     0.89240
     1.43344
     1.63903
     1.87709
     2.12596
     1.91496
     1.87168
     1.96365
     1.93119
     1.94201
     1.63362
     1.68231
     1.67690
     1.77429
     1.90414
     1.58493
     1.11422
     1.13045
     0.94650
     0.90863
     0.91945
     0.72468
     0.64352
     0.55695
     0.52449
     0.54072
     0.40546
     0.25938
     0.20528
     0.20528
     0.31349
     0.05920
     0.07002
    -0.08688
     0.03756
     0.01051
    -0.05983
     0.03215
    -0.02195
     0.01051
     0.22151
     0.14036
    -0.06524
    -0.10852
    -0.38445
    -0.15180
    -0.27083
    -0.21673
    -0.43314
    -0.38445
    -0.34117
    -0.35199
    -0.41150
    -0.36822
    -0.50889
    -0.54135
    -0.34117
    -0.41150
    -0.44396
    -0.53053
    -0.29788
    -0.07606
     0.11330
     0.03215
    -0.56840
    -1.21765
    -2.15364
    -2.25103
    -1.28798
    -0.66038
    -0.74694
    -1.21765
    -1.67212
    -1.70458
    -1.55850
    -1.73704
    -1.52063
    -1.41783
    -1.33126
    -1.16895
    -1.11485
    -0.76859
    -0.46561
    -0.48184
    -0.45478
    -0.38986
    -0.40609
    -0.75777
    -0.85515
    -0.90385
    -1.30421
    -1.47734
    -1.45029
    -1.55850
    -1.76409
    -1.29339
    -1.32585
    -1.67212
    -2.04543
    -1.65589
    -1.26093
    -0.93631
    -0.38986
    -0.49807
    -0.55217
    -0.07606
     0.28103
     0.33513
     0.17823
     0.56237
     1.16833
     1.38474
     1.49836
     1.30900
     1.10881
     0.91945
     0.77878
     0.76255
     0.74632
     0.49744
     0.43252
     0.65975
     1.20620
     0.94109
     0.95191
     0.83288
     0.44875
     0.56778
     0.64893
     0.58401
     0.75173
     1.37392
     1.41720
     1.23325
     1.20079
     1.24407
     1.06553
     1.03307
     1.16292
     0.90863
     0.90322
     0.73009
     0.83829
     1.00602
     1.08176
     0.59483
     0.33513
     0.27021
     0.13495
     0.18905
     0.25938
     0.18905
    -0.15180
    -0.28706
    -0.30870
    -0.16262
    -0.16262
    -0.55758
    -0.62792
    -0.50889
    -0.34117
    -0.40609
    -0.44937
    -0.36281
    -0.28706
    -0.25460
    -0.22214
    -0.09770
    -0.22214
    -0.28706
    -0.31953
    -0.17886
    -0.06524
    -0.17345
    -0.28706
    -0.33035
    -0.14098
    -0.05983
    -0.15721
    -0.10852
    -0.14639
    -0.23837
    -0.31953
    -0.04360
    -0.09229
    -0.08147
     0.01051
     0.29726
     0.33513
     0.11871
    -0.14098
    -0.97959
    -1.70999
    -2.01838
    -1.21765
    -0.81728
    -0.75235
    -0.77400
    -1.42865
    -1.56932
    -2.08872
    -2.29431
    -2.30513
    -1.79115
    -1.28257
    -0.97959
    -0.64956
    -0.53053
    -0.41150
    -0.24378
    -0.26001
    -0.43855
    -0.36822
    -0.27083
    -0.21132
     0.18364
     0.55154
     0.11330
    -0.12475
    -0.12475
    -0.21673
    -0.31953
    -0.65497
    -0.48725
    -0.26542
    -0.23837
    -0.40068
    -0.38445
    -0.50348
    -0.57922
    -0.57922
    -0.06524
     0.37300
     0.76255
     0.23774
    -0.09770
     0.05920
     0.60565
     0.82747
     1.08717
     1.17374
     1.68231
     1.63903
     1.82839
     2.01234
     2.03399
     2.09891
     2.07727
     2.38566
     2.49928
     2.22335
     2.15301
     2.54797
     2.45058
     2.33156
     2.16925
     2.10432
     1.60657
     1.44967
     1.35769
     1.04930
     1.19538
     1.22243
     0.58942
     0.48121
     0.33513
     0.03756
    -0.04360
    -0.11934
    -0.23837
    -0.10311
    -0.01654
     0.05920
     0.01051
    -0.01654
    -0.04360
     0.09166
     0.47039
     0.32431
    -0.00031
    -0.43855
    -0.56840
    -0.60086
    -0.51430
    -0.48184
    -0.34658
    -0.65497
    -0.88761
    -1.10944
    -1.14731
    -1.20142
    -1.08780
    -1.07157
    -1.10944
    -1.22306
    -1.19060
    -0.85515
    -0.55217
    -0.37363
    -0.34658
    -0.36281
    -0.28165
    -0.26001
    -0.22755
    -0.19509
    -0.11393
    -0.17886
    -0.08688
    -0.12475
     0.09707
     0.04297
    -0.14639
    -0.17345
     0.10789
     0.05920
     0.10248
    -0.10852
    -0.44937
    -1.10403
    -1.27716
    -1.51522
    -1.95346
    -2.43498
    -2.42957
    -1.93723
    -1.63966
    -2.07790
    -2.20775
    -2.62434
    -2.71091
    -2.47826
    -2.52155
    -2.61352
    -2.18610
    -1.67753
    -1.27175
    -0.67661
    -0.52512
    -0.33035
    -0.29247
    -0.37363
    -0.28165
    -0.35740
    -0.80646
    -0.98500
    -0.89302
    -0.49266
    -0.20591
     0.57860
     0.98437
     0.78419
     0.33513
     0.15118
    -0.03819
     0.31890
     0.43793
     0.81124
     0.87617
     1.04389
     1.35228
     1.69854
     1.46049
     1.05471
     0.96273
     0.90322
     0.77337
     0.74091
     0.68139
     0.71386
     0.69762
     0.25397
     0.63811
     1.10881
     1.09258
     0.70303
     0.71386
     0.83288
     0.76796
     0.82206
     1.08176
     1.11963
     1.17374
     1.01143
     1.03307
     1.01684
     0.93027
     0.94650
     0.98978
     1.02766
     1.08176
     0.90322
     0.78419
     0.67057
     0.57860
     0.44334
     0.47039
     0.38382
     0.35136
     0.35136
     0.31890
     0.09707
    -0.08688
    -0.16803
    -0.17345
    -0.22214
    -0.33035
    -0.41150
    -0.47102
    -0.38445
    -0.50889
    -0.51971
    -0.40609
    -0.48184
    -0.63333
    -0.53594
    -0.54135
    -0.38445
    -0.61710
    -0.51971
    -0.50889
    -0.34117
    -0.38986
    -0.54676
    -0.48184
    -0.56840
    -0.49807
    -0.65497
    -0.85515
    -0.81728
    -0.74694
    -0.86597
    -0.79023
    -0.72530
    -0.74153
    -0.66579
    -0.36822
    -0.28165
    -0.38986
    -0.34117
    -0.18427
     0.11871
     0.32972
     0.34595
     0.65434
     0.57319
     0.74632
     0.80583
     0.62729
     0.76255
     0.75173
     1.09258
     1.36310
     1.57952
     1.47131
     0.84370
    -0.11393
    -1.73163
    -2.60811
    -2.26185
    -0.98500
     0.17823
    -0.14639
    -0.32494
    -1.42324
    -1.95887
    -2.22398
    -1.98051
    -1.58555
    -1.35832
    -1.00123
    -0.57922
     0.02133
     0.24856
     0.65975
     0.73550
     1.06012
     2.61831
     3.59217
     3.06196
     1.66067
     1.08717
     1.69854
     2.28286
     2.42894
     2.34238
     2.27204
     2.09350
     1.86626
     1.44426
     1.02766
     0.61647
     0.30267
     0.11330
     0.01592
    -0.23296
    -0.15721
    -0.08688
    -0.20050
    -0.37363
    -0.27624
    -0.16262
    -0.00572
     0.08084
    -0.03278
     0.10248
     0.11330
     0.17823
     0.12954
     0.10248
     0.07543
     0.09166
     0.17823
     0.18364
     0.16741
     0.19446
     0.02133
     0.03215
     0.10789
     0.25397
     0.11871
     0.10248
     0.07002
     0.03756
     0.17823
     0.07543
     0.14577
     0.07002
     0.03215
    -0.03819
    -0.06524
    -0.16803
    -0.27083
    -0.21673
    -0.27083
    -0.26001
    -0.29247
    -0.77400
    -0.68202
    -0.46561
    -0.36822
    -0.53594
    -0.38986
    -0.62792
    -0.76859
    -0.80105
    -0.77400
    -0.74153
    -0.94713
    -0.96877
    -0.82269
    -0.76318
    -0.87679
    -0.89302
    -0.94713
    -0.95254
    -1.03369
    -1.03369
    -0.78482
    -0.67661
    -0.82810
    -0.63874
    -0.56299
    -0.53594
    -0.39527
    -0.43855
    -0.38445
    -0.10311
    -0.01113
     0.08625
     0.08625
     0.01051
     0.26479
     0.20528
     0.28644
     0.26479
     0.20528
     0.15659
     0.25397
     0.54072
     0.30267
     0.21610
     0.33513
     0.68680
     0.83288
     0.68680
     0.71927
     1.02766
     1.02766
     0.38923
    -0.47102
    -1.64507
    -2.66763
    -3.11128
    -2.98143
    -1.72081
    -1.42324
    -1.82902
    -3.26277
    -4.11761
    -3.27900
    -2.22939
    -1.84525
    -1.43947
    -1.14190
    -0.44937
     0.04297
     0.73009
     1.26030
     1.73101
     2.05022
     2.51010
     2.43435
     2.00152
     2.29368
     3.18099
     3.18099
     2.70487
     1.72018
     0.99520
     0.93568
     0.71927
     0.83288
     1.18456
     1.24407
     1.11422
     1.13045
     1.25489
     1.15751
     0.85453
     0.73550
     0.68680
     0.64893
     0.69221
     0.85453
     0.95732
     0.93027
     0.75173
     0.56778
     0.61106
     0.63270
     0.64352
     0.43252
     0.46498
     0.41087
     0.29185
     0.14036
     0.08084
     0.11871
     0.02133
     0.07543
    -0.10852
    -0.16803
    -0.19509
    -0.24378
    -0.18968
    -0.06524
    -0.14639
    -0.25460
    -0.20050
    -0.04360
    -0.11934
    -0.15721
    -0.33576
    -0.39527
    -0.15721
    -0.28706
    -0.24378
    -0.33035
    -0.38445
    -0.43314
    -0.42232
    -0.34658
    -0.37363
    -0.55758
    -0.51430
    -0.51971
    -0.55217
    -0.65497
    -0.71448
    -0.87138
    -0.84974
    -0.82269
    -0.64415
    -0.75777
    -0.61710
    -0.75777
    -0.83351
    -0.80105
    -0.60086
    -0.78482
    -0.57922
    -0.43314
    -0.37904
    -0.24919
    -0.29788
    -0.07065
     0.18905
     0.20528
     0.11330
     0.05920
    -0.07065
    -0.05442
     0.23774
     0.31349
     0.41629
     0.45957
     0.35136
     0.15659
    -0.01654
     0.14036
     0.07543
    -0.54135
    -0.88220
    -1.33668
    -1.47193
    -1.82902
    -1.66671
    -0.99582
     0.55154
     0.78419
    -0.32494
    -1.15272
    -0.98500
    -0.63874
     0.09707
     0.80042
     1.25489
     1.48754
     1.33605
     1.35228
     0.76796
     0.44875
     0.43793
     0.64893
     0.90863
     0.93568
     0.93027
     0.61647
     0.12954
    -0.06524
     0.01051
     0.26479
     0.50826
     0.68139
     0.91404
     1.24948
     1.29277
     1.35228
     1.43885
     1.54164
     1.47672
     1.28194
     1.23866
     1.17915
     1.04389
     0.93027
     0.74632
     0.54613
     0.38923
     0.27562
     0.11330
     0.02133
     0.06461
    -0.09770
    -0.03278
    -0.10311
    -0.17886
    -0.28165
    -0.23837
    -0.13557
    -0.11934
    -0.24919
    -0.28165
    -0.20050
    -0.19509
    -0.17886
    -0.24919
    -0.13016
    -0.18968
    -0.15721
    -0.16803
    -0.08147
    -0.10852
    -0.10852
    -0.36822
    -0.13016
    -0.03819
     0.01592
    -0.02737
    -0.09229
     0.02133
    -0.07606
    -0.10852
    -0.08688
    -0.15180
    -0.12475
    -0.07065
    -0.10852
    -0.18968
    -0.32494
    -0.35740
    -0.21132
    -0.00031
    -0.03278
    -0.05983
    -0.05442
    -0.08688
     0.04297
    -0.01113
     0.31890
     0.48121
     0.76796
     1.00061
     1.14128
     1.57952
     2.28827
     2.82931
     3.79236
     4.91230
     4.64720
     3.48397
     2.37484
     1.24407
     0.23774
    -1.12026
    -2.85158
    -2.29431
    -1.22306
    -2.39170
    -3.50623
    -5.12935
    -6.50358
    -7.63435
    -7.85076
    -7.52614
    -7.32055
    -6.73082
    -6.00042
    -5.10229
    -4.12843
    -3.13833
    -2.16446
    -1.30421
    -0.70366
    -0.07065
     0.47039
     0.87076
     1.27653
     1.47131
     1.44967
     1.54705
     1.61739
     1.66608
     1.74724
     1.67149
     1.72560
     1.76347
     1.75265
     1.81216
     1.67690
     1.86626
     1.73101
     1.71477
     1.66608
     1.72560
     1.78511
     1.70395
     1.78511
     1.76888
     1.81216
     1.73101
     1.65526
     1.53082
     1.45508
     1.40097
     1.39015
     1.26030
     1.31982
     1.10881
     1.12504
     0.89781
     0.78960
     0.73009
     0.73009
     0.66516
     0.53531
     0.38382
     0.38923
     0.16200
     0.23774
     0.09166
     0.11871
     0.10248
     0.12954
    -0.06524
    -0.07065
    -0.09229
    -0.07065
    -0.21132
    -0.08147
    -0.03278
    -0.13016
    -0.08688
    -0.06524
    -0.18427
    -0.26001
    -0.18968
    -0.10311
    -0.05983
    -0.08147
    -0.23837
    -0.34117
    -0.32494
    -0.23296
    -0.40609
    -0.35199
    -0.40068
    -0.57381
    -0.64956
    -0.48184
    -0.38445
    -0.37363
    -0.41150
    -0.50889
    -0.33035
    -0.36281
    -0.25460
    -0.07065
    -0.04901
     0.17823
     0.45416
     0.48121
     0.70845
     1.11963
     1.74183
     2.04481
     2.75357
     3.33789
     3.43527
     2.37484
     1.51459
     1.54705
     0.42170
     0.43793
     0.16200
    -0.44396
    -1.66130
    -2.33218
    -3.60903
    -5.16722
    -5.50807
    -5.14017
    -4.47469
    -3.94447
    -5.11311
    -5.20509
    -4.71816
    -3.86332
    -3.12751
    -2.41334
    -1.41783
    -0.42232
     0.43252
     1.15210
     1.56869
     1.90955
     2.15301
     2.25581
     2.20171
     2.09891
     1.92578
     1.76888
     1.79593
     1.63362
     1.55246
     1.49295
     1.31441
     1.14128
     1.13045
     1.06553
     1.21161
     1.25489
     1.17915
     1.21702
     1.13045
     1.04389
     0.83829
     0.80583
     0.90322
     0.89240
     0.84911
     0.85453
     0.67598
     0.49203
     0.57319
     0.36218
     0.23233
     0.30808
     0.17823
     0.12954
     0.08084
     0.04297
    -0.14098
    -0.06524
    -0.30329
    -0.11934
    -0.13016
    -0.16803
    -0.24378
    -0.26001
    -0.35740
    -0.29247
    -0.27624
    -0.27624
    -0.18968
    -0.40068
    -0.29247
    -0.27083
    -0.20591
    -0.18968
    -0.26001
    -0.28706
    -0.13016
    -0.09229
    -0.09229
    -0.16803
    -0.18968
    -0.12475
    -0.10852
    -0.09770
    -0.13557
    -0.37904
    -0.38986
    -0.33576
    -0.27624
    -0.31953
    -0.41691
    -0.34117
    -0.31411
    -0.13557
    -0.23296
    -0.19509
    -0.31411
    -0.13557
     0.12954
     0.18905
     0.43793
     0.47580
     0.72468
