# Supplementary material for: Software algorithm and hardware design for real-time implementation of new spectral estimator
Source: Biomed Eng Online. 2014 May 9;13:61. doi: 10.1186/1475-925X-13-61 (PMC4057578; doi:10.1186/1475-925X-13-61)
Supplement: Additional file 2 — txtfiles.zip. [file 1475-925X-13-61-S2.zip › FILE137.TXT]

    -1.46388
    -1.10930
    -0.67386
    -0.82938
    -0.62409
    -0.09534
    -0.12022
    -0.26952
    -0.22597
    -0.28818
     0.27790
     0.51428
    -0.03313
     0.07262
     0.22813
     0.24679
    -0.06424
     0.03529
     0.37743
     0.30900
     0.06640
     0.40231
     0.71956
     0.73200
     0.64491
     0.30278
     0.07262
     0.00419
     0.37121
     0.34632
     0.18459
     0.30278
     0.49562
     0.27168
     0.43963
     0.24057
     0.15970
     0.01041
    -0.30684
     0.14104
     0.24679
     0.36499
     0.12238
     0.32144
     0.40853
     0.10994
    -0.00825
     0.29034
     0.48940
     0.48318
     0.58893
     0.46452
     0.14726
     0.34010
     0.18459
     0.07884
     0.17215
     0.81287
     0.84397
     0.49562
     0.37121
     0.20947
     0.38987
     0.44585
     0.71956
     0.39609
     0.51428
     0.93728
     0.66980
     0.81909
     0.69468
     0.37121
     0.48318
     0.61381
     0.57027
     0.75066
     0.43963
    -0.01447
    -0.02691
    -0.03936
     0.10994
     0.43341
     0.02285
    -0.55567
    -0.34417
     0.34632
     0.85019
     1.10524
     0.99327
     0.22813
     0.69468
     1.08036
     0.65113
     1.01193
     2.39291
     2.72260
     2.23117
     1.77707
     1.39139
     1.00571
     1.26076
     1.24831
     0.56405
     1.02437
     1.34162
     1.03681
    -0.01447
    -0.03313
     0.03529
    -0.14511
     0.12238
     0.25301
    -0.12022
    -0.33795
    -0.82938
    -0.71118
    -0.07046
     0.02907
    -0.02069
    -0.18243
     0.15970
     0.10994
     0.24679
    -0.00203
    -0.35661
    -0.00825
     1.01193
     0.68224
    -0.05802
    -0.20731
    -0.30684
    -0.12644
     0.02285
    -0.58055
    -0.74229
    -1.10308
    -0.99111
    -0.87292
    -1.05954
    -1.54475
    -1.49498
    -1.77491
    -2.04862
    -1.99885
    -1.74381
    -1.52609
    -1.45766
    -1.35813
    -1.06576
    -1.10930
    -1.06576
    -0.86670
    -0.64898
    -0.54945
    -0.43125
     0.16593
     0.31522
     0.21569
    -0.00825
    -0.23842
    -0.12644
     0.27168
     0.43963
     0.31522
     0.36499
     0.17215
     0.15970
     0.20325
     0.22813
     0.26546
     0.14726
    -0.20731
    -0.29440
    -0.08912
     0.04773
    -0.06424
    -0.10778
    -0.16999
    -0.15133
    -0.33172
    -0.36283
    -0.11400
    -0.21975
    -0.12022
     0.14726
     0.38365
     0.26546
     0.60759
     1.15500
     1.21721
     1.03681
     1.05547
     0.92484
     1.10524
     1.07414
     1.41005
     1.91392
     1.71486
     1.30430
     1.09902
     1.24831
     1.72108
     0.77555
     0.21569
     0.48940
     0.42097
     0.75066
     0.91862
     1.37895
     0.73200
     0.61381
     0.75066
     0.61381
     0.69468
     1.47848
     0.98083
     0.81287
     1.31674
     0.85019
     0.78799
     1.29808
     2.37425
     1.31052
     0.65735
     1.06170
     0.98705
     0.55782
     0.62003
     0.51428
     0.14726
     0.01663
     0.16593
     0.26546
     0.25923
    -0.37527
    -0.86670
    -1.00977
    -1.40167
    -1.27726
    -0.68630
    -0.59299
    -0.84804
    -0.86048
    -0.79205
    -0.79205
    -0.77339
    -0.51834
    -0.68630
    -0.78583
    -0.26330
     0.07262
    -0.23842
    -0.42503
    -0.51212
    -0.21353
     0.07884
     0.10372
     0.26546
     0.43341
     0.10994
    -0.07046
    -0.05180
     0.38365
     0.33388
     0.02907
     0.12238
    -0.11400
    -0.17621
    -0.20731
    -0.33795
    -0.08912
    -0.56811
    -0.91024
    -0.99111
    -0.63654
    -0.59299
    -0.67386
    -1.14663
    -0.89780
    -0.71118
    -0.62409
    -0.53078
    -0.52456
    -0.52456
    -0.54323
    -0.68630
    -0.30062
    -0.35039
    -0.36283
    -0.32550
    -0.24464
    -0.19487
    -0.35039
    -0.67386
    -0.36283
    -0.63654
    -0.96623
    -0.89158
    -0.48724
    -0.40637
    -0.54323
    -0.17621
    -0.05180
    -0.10778
    -0.05802
    -0.24464
    -0.36283
     0.13482
     0.25923
     0.09128
    -0.10156
    -0.57433
    -0.17621
     0.42097
     0.24057
    -0.05802
     0.22191
     0.19703
     0.17215
     0.03529
     0.14104
     0.83775
     0.77555
     0.48940
     0.62625
     0.78799
     1.06792
     1.98857
     1.83927
     1.56557
     1.65888
     1.50336
     1.16745
     1.39761
     1.37273
     1.50336
     1.90770
     2.21873
     1.24831
     0.60759
     0.77555
     1.53446
     1.82683
     1.54068
     1.17367
     1.39139
     1.11146
     1.19233
     1.03681
     0.55782
     0.29034
     0.49562
     0.26546
     0.04773
     0.21569
     0.16593
     0.13482
    -0.42503
    -0.92891
    -0.72985
    -0.59299
    -0.67386
    -0.68630
    -0.77339
    -0.94135
    -0.92891
    -0.92891
    -0.79827
    -0.78583
    -0.71740
    -0.96001
    -0.94135
    -0.79827
    -0.77961
    -0.66764
    -0.85426
    -0.51212
    -0.53078
    -0.59299
    -0.89780
    -0.59921
    -0.50590
    -0.31928
    -0.43125
    -0.31928
    -0.37527
    -0.35661
    -0.24464
    -0.30062
     0.06017
     0.10994
     0.22813
     0.07884
    -0.44370
    -0.16999
     0.17837
     0.29034
     0.35876
     0.17215
    -0.21975
    -0.35661
     0.73822
     1.09280
     0.93728
     0.62003
    -0.02069
    -0.35039
    -0.26952
    -0.08912
    -0.05180
     0.41475
     0.57649
     0.07884
    -0.36283
    -1.14041
    -0.84804
    -0.58677
    -1.00977
    -0.70496
    -0.40637
    -0.72985
    -1.05954
    -1.33325
    -1.34569
    -1.21505
    -0.94135
    -1.22127
    -1.04088
    -1.16529
    -0.91646
    -0.59921
    -0.29440
    -0.45614
    -0.55567
    -0.43125
    -0.31306
    -0.09534
    -0.20731
    -0.15133
    -0.01447
    -0.06424
     0.06640
     0.13482
     0.25923
     0.39609
     0.57027
     0.42719
     0.60137
     0.99949
     1.19855
     1.21721
     1.13012
     1.41005
     1.93880
     2.65418
     2.91544
     3.11450
     2.97765
     2.77237
     2.33692
     2.23117
     2.57331
     2.87812
     2.80347
     2.44890
     2.10676
     2.41157
     2.89056
     3.10828
     2.09432
     0.22813
     0.25923
     0.01663
     0.21569
     0.34632
     0.89996
     0.84397
     0.17837
    -0.65520
    -0.76095
    -0.76717
    -1.22127
    -1.94909
    -1.43278
    -0.30684
    -1.17773
    -2.60225
    -2.18547
    -2.38453
    -1.89310
    -1.43900
    -1.37057
    -1.52609
    -1.88688
    -2.00507
    -2.05484
    -1.98641
    -1.47010
    -1.27726
    -1.25238
    -1.16529
    -0.96001
    -0.99111
    -0.85426
    -0.75473
    -0.46858
    -0.23842
    -0.31928
    -0.26952
    -0.02069
     0.02285
    -0.13266
    -0.02691
    -0.03313
    -0.08290
    -0.15133
    -0.42503
    -0.30684
    -0.35661
    -0.34417
    -0.16999
    -0.17621
    -0.46858
    -0.52456
    -0.49968
    -0.36905
    -0.07668
    -0.22597
    -0.39393
    -0.38771
    -0.38149
    -0.32550
    -0.46236
    -0.35661
    -0.18865
    -0.13889
    -0.36905
    -0.49346
    -0.49968
    -0.61787
    -0.58055
    -0.63654
    -0.57433
    -0.61787
    -0.93513
    -0.71118
    -0.56811
    -0.20731
     0.06017
    -0.14511
    -0.45614
    -0.28196
    -0.08290
    -0.23842
    -0.08290
     0.38987
     0.13482
     0.12860
     0.30278
     0.45829
     0.81287
     0.70090
     0.38987
     0.56405
     0.85019
     1.65888
     1.35407
     1.24831
     1.80195
     2.44267
     2.84702
     3.10828
     3.02741
     3.14561
     3.68680
     4.00405
     2.21251
     0.50806
     2.15031
     2.46756
     2.64173
     2.86568
     2.60441
     3.08340
     2.52354
     1.52202
     0.65735
     1.49092
     1.70864
     2.53598
     2.72882
     2.42401
     1.63399
     1.68998
     0.86886
     0.97461
     2.01345
     2.26850
     1.42249
     0.44585
    -0.35661
    -0.59299
    -0.69874
    -1.33325
    -1.23994
    -1.20883
    -1.16529
    -1.07820
    -1.60695
    -1.92421
    -1.53853
    -1.57585
    -1.15907
    -1.56341
    -1.50742
    -1.28348
    -1.04710
    -1.05954
    -0.99111
    -0.96623
    -1.12797
    -0.99733
    -0.81693
    -0.78583
    -0.26330
    -0.91024
    -1.33325
    -0.94135
    -0.46236
    -0.83560
    -1.41411
    -0.97245
    -0.56811
    -0.17621
    -1.25860
    -2.24146
    -1.96775
    -1.30214
    -1.34569
    -1.60695
    -1.26482
    -1.40789
    -1.90554
    -1.78735
    -1.82468
    -1.57585
    -1.47010
    -1.45766
    -1.30214
    -1.04088
    -1.22750
    -1.17773
    -0.93513
    -0.89780
    -0.76095
    -0.65520
    -0.53701
    -0.38149
    -0.41881
    -0.33172
    -0.29440
    -0.36905
    -0.47480
    -0.13266
    -0.14511
    -0.23842
    -0.21975
    -0.59921
    -0.57433
    -0.54323
    -0.21975
    -0.36905
    -0.43125
    -0.28196
    -0.36905
    -0.32550
    -0.29440
    -0.35039
    -0.38771
    -0.06424
     0.06017
     0.15348
     0.02907
     0.04773
     0.04773
     0.36499
     0.67602
     0.49562
     0.76311
     0.62003
     0.34632
     0.10994
     0.31522
     0.31522
     0.62625
     0.70712
     0.53916
     0.45207
     0.30278
     0.47696
     0.27168
     0.58893
     0.40231
     0.62625
     1.26698
     0.68846
     1.01193
     1.32918
     1.20477
     1.12390
     1.19855
     2.29338
     3.68680
     3.47530
     2.55465
     2.08810
     2.81591
     3.26380
     2.75993
     2.05700
     1.59667
     1.87038
     2.27472
     2.24984
     2.94655
     1.93258
     0.42097
     0.56405
     0.43341
    -0.16999
    -0.29440
     0.46452
    -0.55567
    -1.65050
    -0.96001
    -0.05802
    -0.00203
    -0.52456
     0.19703
    -0.68008
    -1.55097
    -2.01751
    -1.65672
    -1.27726
    -1.42033
    -1.17773
    -1.53853
    -1.56341
    -1.61939
    -1.88066
    -2.05484
    -2.00507
    -2.30988
    -2.25390
    -2.29122
    -2.38453
    -2.62092
    -2.86352
    -2.49650
    -2.20413
    -2.35343
    -2.37831
    -2.16059
    -1.86200
    -1.71270
    -2.07972
    -2.28500
    -1.94287
    -1.41411
    -1.16529
    -0.92891
    -0.47480
    -0.25708
     0.14726
     0.30900
     0.75066
     0.73200
     0.84397
     0.48318
     0.20325
     0.02285
     0.06640
     0.85019
     1.47848
     1.27942
     0.63869
     0.61381
     0.50806
    -0.43748
    -0.56811
    -0.54945
    -0.49968
     0.04773
     0.31522
     0.25923
     0.08506
     0.01663
     0.01663
     0.74444
     0.81909
     0.88130
     0.22191
     0.73822
     1.52202
     1.78329
     1.85172
     1.92636
     1.50336
     0.62003
     1.09280
     1.32918
     1.52824
     1.06170
     0.88752
     0.55782
     0.50806
     0.34632
     0.43963
     0.07884
    -0.20109
    -0.08912
    -0.35661
    -0.58055
    -0.28196
    -0.11400
    -0.03936
    -0.14511
    -0.06424
     0.14104
     0.25301
     0.15348
     0.27790
     0.31522
     1.06170
     1.62777
     1.84549
     2.44267
     1.62777
     0.30278
     0.50806
     1.14256
     1.04925
     0.51428
     0.74444
     0.62625
     0.39609
     0.00419
    -0.06424
    -0.08912
    -0.56811
    -1.02844
    -1.32703
    -1.86822
    -1.91176
    -1.76247
    -1.28970
    -0.81693
    -1.10308
    -1.40167
    -1.49498
    -1.20261
    -0.89158
    -0.82315
    -0.65520
    -0.43125
    -0.60543
    -0.41259
    -0.10156
     0.09750
     0.45207
     0.29656
     0.43963
     0.38987
     0.41475
     0.53916
     0.91862
     0.71334
     0.30900
     0.23435
     0.28412
     0.06640
     0.01041
    -0.36283
    -0.35661
    -0.30684
    -0.23842
    -0.21353
    -0.16999
     0.65113
     0.69468
    -0.28818
    -0.89780
    -0.13266
     0.45207
     0.40853
     0.15348
    -0.06424
     0.01041
     0.19703
     0.15970
    -0.14511
    -0.66764
    -0.64898
    -0.74229
    -0.60543
    -0.79205
    -0.88536
    -1.00977
    -1.08442
    -0.95379
    -0.75473
    -0.26330
    -0.30684
    -0.25708
    -0.17621
     0.23435
     0.34632
    -0.49346
     0.17215
     0.50806
     0.57027
     0.52672
     1.11146
     1.50958
     1.52824
     1.07414
     1.04303
     1.34162
     1.25453
     1.85172
     1.43493
     0.99949
     1.27942
     1.34784
     1.14256
     1.39761
     1.39761
     0.99949
     0.30900
     0.58271
     0.43341
     0.40853
     0.22191
     0.20947
     0.18459
     0.38987
     0.41475
     0.56405
     0.48940
     0.70090
     1.17989
     1.29186
     1.23587
     0.26546
    -0.64898
    -0.91646
    -0.07668
     0.42719
     0.39609
     0.22191
    -0.46236
    -0.71118
    -1.05332
    -1.44522
    -1.60073
    -1.76247
    -1.46388
    -1.33947
    -1.23372
    -1.32703
    -1.55719
    -1.80601
    -1.45144
    -1.14041
    -1.14041
    -1.30836
    -1.82468
    -1.61317
    -1.15907
    -1.39545
    -1.39545
    -1.40167
    -1.43900
    -1.23994
    -1.12797
    -0.87292
    -0.67386
    -0.54945
    -0.54945
    -0.44992
    -0.38771
    -0.36905
    -0.14511
     0.19703
     0.24679
     0.27790
     0.32766
     0.85019
     0.91862
     0.94350
     0.44585
     0.36499
     0.51428
     0.65735
     1.31674
     1.78329
     1.40383
     1.22343
     1.36651
     1.19855
     0.65113
     0.36499
    -1.06576
    -1.26482
    -0.75473
     0.48940
     0.82531
     0.27168
    -0.85426
    -1.33325
    -1.25860
    -1.09686
    -1.00977
    -1.28970
    -1.35813
    -1.88688
    -1.53231
    -1.22750
    -1.11552
    -0.88536
    -1.02844
    -1.06576
    -0.94757
    -1.26482
    -1.65672
    -1.48876
    -1.16529
    -0.44370
     0.52672
     0.39609
    -0.16377
    -0.17621
     0.39609
     1.21099
     1.31052
     1.01193
     1.95125
     1.96991
     1.14878
     1.09902
     1.33540
     1.34162
     1.62155
     1.31674
     1.12390
     0.73200
     0.25923
     0.35254
     0.04773
     0.00419
     0.01041
     0.09128
     0.14104
    -0.20731
    -0.40637
    -0.20109
    -0.03936
     0.16593
     0.22813
     0.36499
     0.24057
    -0.38771
    -0.35661
     0.40231
     0.88130
     0.76311
     0.62625
     0.28412
    -0.04558
    -0.02069
    -0.08912
    -0.15755
    -0.20109
    -0.49346
    -0.51212
    -0.44370
    -0.56811
    -0.79205
    -0.92268
    -1.20261
    -1.30836
    -1.20261
    -1.20883
    -1.17151
    -1.15285
    -1.10308
    -0.89158
    -0.76717
    -0.65520
    -0.54945
    -0.59299
    -0.43748
    -0.43125
    -0.14511
    -0.28196
    -0.34417
    -0.33795
    -0.25086
    -0.21353
    -0.36905
    -0.32550
    -0.24464
    -0.38771
    -0.44370
    -0.33172
    -0.65520
    -0.58677
    -0.69252
    -0.75473
    -0.76717
    -0.49968
    -0.44370
    -0.43125
    -0.46236
    -0.27574
    -0.42503
    -0.53078
    -0.38149
    -0.47480
    -0.34417
    -0.48724
    -0.58677
    -0.56189
     0.15348
     0.70090
     0.42097
     0.47696
     0.35254
    -0.31928
    -0.36905
    -0.02691
    -0.03936
    -0.03313
     0.42097
     0.70090
     0.74444
     0.37743
     0.37121
     0.73200
     0.01663
    -0.07668
     0.04773
     0.45207
     1.51580
     1.57179
     1.44115
     1.87038
     1.42249
     0.62003
     0.53294
     0.83775
     1.47226
     1.72730
     2.18141
     2.18141
     1.48470
     0.55160
     0.13482
     0.40231
     0.14104
     0.47696
    -0.01447
    -0.25708
     0.12860
    -0.17621
    -0.35039
    -0.68008
    -1.10308
    -0.84182
    -0.50590
    -0.56811
    -0.39393
    -0.47480
    -0.99733
    -0.74851
    -0.29440
    -0.12644
     0.31522
     0.63247
     0.89996
     1.29186
     1.48470
     1.42871
     0.91862
     1.29186
     1.29186
     1.13012
     1.13634
     1.15500
     1.13634
     1.69620
     0.96217
     0.35876
    -0.33172
    -0.95379
    -0.75473
    -0.33795
    -0.75473
    -0.97245
    -1.46388
    -1.81845
    -2.02996
    -1.63806
    -1.35191
    -1.19017
    -1.21505
    -1.40167
    -1.56341
    -1.44522
    -1.26482
    -1.04088
    -0.96001
    -0.90402
    -1.05332
    -0.99111
    -0.76095
    -0.71740
    -0.61787
    -0.81693
    -0.83560
    -0.93513
    -0.82938
    -0.68630
    -0.51834
    -0.62409
    -0.69252
    -0.46858
    -0.39393
    -0.41881
    -0.66142
    -0.59921
    -0.83560
    -0.84182
    -0.92891
    -0.60543
    -0.64276
    -1.09064
    -1.36435
    -1.48254
    -1.60695
    -1.67538
    -1.65050
    -1.90554
    -2.26634
    -2.47784
    -2.30988
    -1.99885
    -2.08594
    -1.99885
    -1.98641
    -2.14815
    -1.99263
    -2.17925
    -2.32855
    -2.65202
    -2.27256
    -1.99263
    -1.55097
    -1.33325
    -1.22750
    -1.43278
    -1.04088
    -0.53078
    -0.77961
    -0.67386
    -0.23219
     0.34010
     0.71956
     1.04925
     1.90770
     1.70242
     1.22965
     1.86416
     2.13786
     2.31826
     2.59819
     2.78481
     2.92166
     2.60441
     2.27472
     2.36181
     2.00101
     1.80195
     1.76463
     1.99479
     2.48622
     2.51110
     2.31204
     2.21873
     1.76463
     2.09432
     1.85172
     1.11768
     1.46604
     1.56557
     1.85172
     0.38365
     0.41475
     1.77707
     2.35559
     2.23117
     2.23117
     0.15348
     0.01663
     1.09280
     1.30430
     1.44737
     1.38517
     1.39761
     1.74596
     2.09432
     2.07566
     1.04303
     0.85641
     0.96839
     0.19081
    -0.00825
     0.23435
     0.14726
    -0.07046
    -0.03313
    -0.53078
    -0.95379
    -1.42656
    -1.53231
    -1.48876
    -1.93665
    -2.17303
    -1.68782
    -1.19639
    -1.32080
    -1.22750
    -1.04088
    -0.68008
    -1.52609
    -1.86822
    -1.53231
    -1.30214
    -0.93513
    -0.59921
    -0.84182
    -0.84804
    -0.91024
    -1.18395
    -0.89158
    -0.56811
    -0.64898
    -0.73607
    -0.83560
    -1.00977
    -0.86048
    -0.72362
    -0.77339
    -0.66764
    -0.42503
    -0.36283
    -0.15133
    -0.23219
    -0.30062
    -0.34417
    -0.53078
    -0.40637
    -0.28196
    -0.05180
    -0.30684
    -0.48724
    -0.45614
    -0.22597
    -0.32550
    -0.00203
     0.19081
    -0.16377
    -0.48102
    -0.39393
     0.37121
     0.27790
     0.01041
    -0.36905
    -0.24464
    -0.14511
     0.04151
     0.20325
     0.27790
    -0.28818
    -0.12022
     0.22813
     0.24057
    -0.75473
    -0.66142
    -0.53701
     0.00419
     0.53294
     0.63869
     0.43963
     0.33388
     0.39609
     0.38365
     0.92484
     0.62003
     0.58271
     0.59515
     0.10372
     0.36499
     0.54538
     0.78799
     0.58271
     0.29034
     0.08506
    -0.16377
    -0.28196
    -0.27574
    -0.37527
    -0.40637
    -0.58677
    -0.05180
     0.06017
     0.12238
    -0.02069
     0.13482
     0.14104
     0.06640
    -0.15755
    -0.51212
    -0.02691
     0.72578
     0.15970
     0.45207
     0.78177
     0.80665
     0.91862
     0.69468
     0.65113
     0.78177
     1.24209
     1.79573
     1.47848
     2.24361
     2.87190
     2.20007
     2.40535
     2.73504
     2.41157
     2.16275
     1.87038
     1.11146
     1.24209
     2.08810
     3.02741
     2.92788
     1.43493
     0.32144
     0.60137
     1.08658
     0.90618
     0.07262
     0.21569
     0.53916
     0.23435
    -0.02069
    -0.06424
    -0.05180
    -0.36905
    -0.32550
    -0.74851
    -0.99111
    -1.02221
    -0.92268
    -0.65520
    -0.92268
    -1.41411
    -1.40167
    -1.33325
    -0.78583
    -1.08442
    -1.23994
    -1.31458
    -1.32703
    -1.23372
    -1.22750
    -1.19017
    -1.28970
    -1.54475
    -1.61317
    -2.19791
    -1.51986
    -1.04710
    -1.43900
    -1.73137
    -1.75625
    -1.23372
    -0.79827
    -0.45614
    -0.62409
    -0.85426
    -0.65520
    -0.49346
    -0.13889
     0.32766
     0.29034
     0.22813
     0.24679
     0.50184
     0.57649
     0.12238
    -0.03936
     0.10994
     0.07884
     0.62625
     0.43341
    -0.08290
    -0.30684
    -0.67386
    -0.22597
     0.25301
     0.85019
     0.98705
     0.70090
    -0.10778
    -0.03936
     0.55160
     0.45829
     0.63247
     0.80665
     0.96217
     0.99327
     0.78177
     0.80043
     0.47074
     0.14104
     0.08506
    -0.02069
    -0.07046
     0.12238
     0.14726
     0.02285
    -0.44992
    -0.84182
    -0.62409
    -0.62409
    -0.55567
    -0.64898
    -0.91646
    -0.86048
    -0.68630
    -0.53078
    -0.45614
    -0.60543
    -0.72985
    -0.56189
    -0.41259
    -0.20109
    -0.16999
    -0.28196
    -0.31306
     0.09750
     0.12238
    -0.01447
     0.01663
     0.24679
     0.25301
     0.34010
     0.47696
     0.24057
     0.46452
     0.65113
     0.59515
     0.15970
     0.17837
     0.76933
     1.03681
     0.74444
     0.37121
     0.38365
     0.58893
     0.44585
    -0.02691
     0.19081
     0.68846
     0.66358
     0.99327
     0.47696
     0.12860
    -0.00825
     0.37743
     0.27790
     0.70090
     0.82531
     0.75688
     1.04925
     1.26076
     0.94350
     0.60137
     0.20947
     0.37121
     1.14878
     0.99949
     1.08658
     0.96217
     0.87508
     1.03681
     0.59515
     0.20325
    -0.84804
    -0.90402
    -1.59451
    -1.20883
    -0.79205
    -0.92268
    -0.19487
    -0.51212
    -0.97245
    -1.33325
    -1.61939
    -1.79979
    -1.97397
    -1.52609
    -1.09064
    -1.08442
    -0.53078
    -0.40015
    -0.92891
    -0.89158
    -0.54323
    -0.53701
    -0.92268
    -0.71118
    -0.79205
    -1.07820
    -0.58677
     0.20325
     0.11616
    -0.68630
    -0.68008
    -0.49346
    -0.20731
     0.31522
     0.78799
     0.70090
     0.04151
     0.31522
     0.28412
     0.32144
     0.72578
     0.86264
     0.66980
     0.09128
     0.17215
     0.34632
     0.32144
     0.29034
     0.20947
     0.17215
    -0.09534
    -0.27574
    -0.29440
    -0.04558
    -0.18865
    -0.47480
    -0.74229
    -0.57433
    -0.43125
    -0.30062
    -0.32550
    -0.54945
    -0.55567
    -0.41881
    -0.43125
    -0.50590
    -0.37527
    -0.36905
    -0.21353
     0.00419
    -0.21975
    -0.09534
    -0.12644
    -0.21975
    -0.14511
    -0.32550
    -0.18865
     0.02907
     0.06017
    -0.05802
    -0.41259
    -0.44992
    -0.36283
    -0.23219
    -0.25086
    -0.37527
    -0.30062
    -0.53701
    -0.54323
    -0.59921
    -0.54323
    -0.47480
    -0.41259
    -0.30684
    -0.25708
    -0.03936
    -0.03313
     0.31522
     0.05395
    -0.05180
    -0.13266
    -0.25086
     0.67602
     1.07414
     0.86886
     0.89374
     1.22965
     0.91240
     0.66980
     1.22965
     0.63247
     0.85641
     0.88752
     1.13012
     1.27942
     1.03681
     0.94972
     0.42097
     0.33388
     0.79421
     0.71956
     0.50184
     0.42097
     0.55782
     0.83153
     0.40853
     0.06640
     0.01041
     0.07884
     0.45829
     0.41475
     0.14104
    -0.00203
     0.05395
     0.17837
     0.16593
    -0.30684
    -0.21353
    -0.18243
     0.52672
     0.71334
     0.45207
     0.51428
     0.25923
     0.78799
     0.58893
     0.20947
     0.51428
     0.91240
     1.54690
     1.21721
     1.45360
     2.04455
     2.13164
     1.82683
     2.01345
     2.44267
     3.44420
     3.13938
     2.54220
     1.62155
     1.26076
     0.99949
     0.70090
     0.86264
     0.85641
     0.38365
     0.25301
    -0.89158
    -1.94909
    -2.58981
    -2.49650
    -2.73911
    -2.94439
    -2.69556
    -2.67690
    -2.59603
    -2.49650
    -2.74533
    -2.44674
    -1.75625
    -1.66916
    -1.61317
    -1.30214
    -1.10308
    -1.16529
    -1.07820
    -0.51834
    -0.79827
    -1.02844
    -1.46388
    -0.81071
    -0.55567
    -0.31306
    -0.63032
    -0.76717
    -0.69252
    -0.92891
    -0.72985
    -0.52456
    -0.51834
    -0.63654
    -0.77339
    -0.71118
    -0.69874
    -0.49968
    -0.59299
    -0.52456
    -0.71740
    -0.67386
    -0.79205
    -0.52456
    -0.30684
    -0.49968
    -0.78583
    -0.79827
    -0.72362
    -0.48724
    -0.25086
    -0.48724
    -0.48724
    -0.37527
    -0.13889
    -0.13266
    -0.19487
    -0.16377
    -0.24464
    -0.38149
    -0.17621
    -0.08912
     0.26546
     0.32766
     0.17215
     0.26546
     0.20325
     0.55782
     0.54538
     0.75688
     0.99327
     1.01815
     1.44115
     1.37895
     1.47848
     0.99327
     1.22965
     1.73974
     1.80195
     1.24831
     1.49714
     1.85794
     2.06322
     1.92636
     0.91862
     0.78177
     0.40231
     0.65735
     0.78799
     0.17215
    -0.08912
     0.19703
     0.35254
     0.43341
     0.50806
     0.25301
    -0.27574
    -0.47480
    -0.35661
     0.12860
     0.17837
    -0.51834
    -0.22597
     1.13634
     1.72730
     0.28412
     0.21569
     0.77555
     0.80043
     0.96839
     0.90618
     0.69468
     0.75066
     0.42097
     0.71334
     0.75688
     0.31522
     0.20947
     0.38365
     0.16593
     0.02285
     0.24679
    -0.01447
    -0.05802
     0.16593
     0.03529
     0.30278
     0.16593
     0.24057
     0.27790
     0.45829
     0.64491
     1.08658
     1.41627
     1.31674
     1.50958
     1.95747
     1.83927
     1.78951
     1.40383
     0.88752
     0.56405
     0.61381
     0.01663
    -0.21975
     0.09750
    -0.56811
    -1.17151
    -1.27726
    -1.41411
    -1.80601
    -1.95531
    -2.32855
    -2.78265
    -2.75155
    -2.70800
    -2.74533
    -2.52139
    -1.90554
    -1.91176
    -1.99885
    -1.94287
    -2.09838
    -2.19169
    -2.14193
    -2.26634
    -2.14193
    -2.30988
    -2.26012
    -2.08594
    -2.30366
    -2.34099
    -2.34721
    -2.23524
    -2.05484
    -2.20413
    -2.31610
    -1.87444
    -1.76247
    -1.61317
    -1.63806
    -1.70648
    -1.39545
    -1.14663
    -0.84804
    -0.63032
    -0.24464
     0.10994
     0.27168
     0.32144
     0.46452
     0.75066
     0.70712
     1.08658
     1.45982
     1.55935
     1.54068
     1.47226
     1.76463
     1.77707
     1.75841
     1.63399
     1.27942
     1.16745
     0.98083
     0.86264
     0.78799
     1.07414
     0.95594
     1.05547
     1.02437
     0.71334
     0.46452
     0.48940
     1.16745
     0.98705
     0.89374
     0.73822
     0.75688
     1.42249
     1.03059
     0.19703
     0.69468
     1.94502
     2.70394
     2.06322
     1.26076
     1.34784
     2.20629
     2.21873
     1.90770
     1.65888
     1.45360
     1.80817
     1.85794
     1.51580
     1.16123
     1.09902
     0.95594
     0.65113
     0.18459
    -0.44370
    -0.48102
    -0.69252
    -0.70496
    -0.96001
    -0.56189
    -1.02221
    -1.18395
    -1.13419
    -1.40789
    -1.27104
    -1.19639
    -0.89158
    -0.63654
    -0.49346
    -1.02221
    -1.33325
    -0.93513
    -0.49968
    -0.54945
    -0.86048
    -0.85426
    -0.61787
    -0.22597
    -0.14511
    -0.33172
    -0.16999
    -0.38771
    -0.26952
    -0.07046
    -0.34417
    -0.22597
     0.20325
     0.38365
     0.30900
     0.46452
     0.50806
     0.23435
     0.74444
     0.94972
     0.78799
     0.94972
     0.76311
     0.99949
     0.63247
     0.34632
     0.50184
     0.21569
     0.10372
    -0.21975
    -0.47480
    -0.38149
    -0.61787
    -0.72985
    -1.05954
    -1.60073
    -1.37679
    -1.30214
    -1.28348
    -1.17773
    -1.20883
    -1.15285
    -1.33947
    -1.35191
    -1.01599
    -0.38771
    -0.13889
     0.02907
    -0.40637
    -0.33172
    -0.36905
    -0.06424
    -0.26330
    -0.28818
    -0.05802
    -0.52456
    -0.82315
    -0.43125
    -0.85426
    -0.52456
     0.83775
     1.39139
     0.96217
     0.47696
    -0.06424
    -0.22597
     0.11616
     0.57649
     0.82531
     0.79421
     0.90618
     0.91240
     0.91240
     1.22965
     1.50336
     1.41627
     0.60137
    -0.30062
     0.32766
     0.91862
     0.64491
     0.91862
     1.68998
     1.39761
     0.82531
     0.47696
     0.85641
     1.16123
     1.07414
     1.01193
     0.83153
     1.06170
     1.06792
     0.76933
     0.52672
     0.35876
     0.65113
     0.57027
     0.50806
     0.06640
    -0.00203
     0.17837
     0.27168
     0.34010
     0.52672
     0.37121
     0.10372
     0.11616
     0.31522
     0.09128
    -0.14511
    -0.36283
    -0.31928
    -0.32550
    -0.28196
    -0.48102
    -0.65520
    -0.64898
    -0.71740
    -0.82315
    -1.05954
    -1.02844
    -0.77961
    -0.87914
    -0.95379
    -1.05332
    -0.97245
    -0.96623
    -0.53701
    -0.41881
    -0.43125
    -0.59921
    -0.37527
    -0.42503
    -0.36905
    -0.15755
    -0.41881
    -0.16999
    -0.21975
    -0.33795
    -0.02691
    -0.02691
    -0.59299
    -0.54945
    -0.36283
    -0.02691
    -0.25086
    -0.42503
    -0.51212
     0.09750
     0.34010
     0.30278
    -0.23842
    -0.46858
    -0.35661
    -0.30062
     0.18459
     0.44585
     0.24057
     0.12238
     0.24679
    -0.05802
     0.14726
     0.17837
     0.10994
     0.12238
     0.51428
     0.90618
     1.11146
     1.07414
     1.36029
     0.95594
     0.46452
     0.41475
     0.56405
     0.57027
     0.40853
     0.07262
     0.29034
     0.07262
    -0.18243
    -0.30684
    -1.06576
    -1.90554
    -1.59451
    -1.65672
    -2.16681
    -1.79357
    -0.55567
     0.28412
    -0.29440
    -0.76717
    -1.10930
    -0.79827
    -0.16999
     0.67602
     0.92484
     0.09750
     0.45207
     1.08658
     1.60911
     2.06944
     1.40383
     0.93728
     0.55160
     1.13012
     0.83775
     0.50184
     0.53916
     0.99327
     0.75688
     0.10372
    -0.20731
    -0.20731
    -0.33172
    -0.40015
    -0.69874
    -0.92268
    -0.95379
    -0.84804
    -0.81071
    -1.19017
    -0.92891
    -0.94757
    -0.87914
    -0.51212
    -0.54945
    -0.36283
    -0.43125
    -0.18865
    -0.25708
     0.06017
    -0.19487
     0.01041
     0.02907
     0.09128
     0.01663
     0.23435
     0.30278
     0.42719
     0.15348
    -0.19487
    -0.15133
    -0.19487
    -0.10778
     0.19081
     0.02285
    -0.02069
     0.05395
    -0.26952
    -0.27574
    -0.18865
    -0.05802
    -0.16377
    -0.28818
    -0.35661
    -0.28196
    -0.33172
    -0.13266
     0.27168
     0.09128
    -0.08912
    -0.18865
    -0.04558
    -0.02069
     0.10994
     0.21569
     0.37121
     0.12238
    -0.02069
     0.15348
     0.28412
     0.35254
     0.45829
     0.30278
     0.29656
     0.22191
     0.12860
     0.15348
     0.22191
     0.16593
     0.04151
    -0.16999
    -0.05180
    -0.12022
    -0.05180
    -0.24464
    -0.11400
    -0.40015
    -0.58677
    -0.40015
    -0.41881
    -0.40015
    -0.55567
    -0.90402
    -0.64276
    -0.11400
     0.07262
    -0.20109
    -0.60543
    -0.35039
    -0.20109
    -0.07668
    -0.12644
    -0.09534
     0.01663
     0.03529
     0.00419
     0.38987
    -0.08290
    -0.15133
    -0.39393
    -0.63032
    -0.49968
    -0.34417
    -0.28196
    -0.28196
    -0.37527
    -0.41259
    -0.26952
    -0.95379
     0.33388
     0.85019
     0.70712
     0.57027
     0.71956
     1.36029
     1.77707
     1.95747
     2.81591
     2.02589
     1.49714
     2.24984
     3.04608
     3.27002
     3.05230
     1.75841
     0.88752
     0.67602
    -0.11400
    -0.97245
    -0.57433
    -0.49346
    -0.22597
    -0.87914
    -1.96775
    -2.09838
    -2.22902
    -2.34099
    -2.49028
    -2.67068
    -2.63958
    -2.09216
    -1.53853
    -1.35191
    -1.39545
    -0.97867
    -1.26482
    -0.76717
    -0.48724
    -0.74229
    -0.89158
    -0.65520
    -0.65520
    -0.53701
    -0.78583
    -0.59299
    -0.72362
    -1.07820
    -0.96623
    -0.64898
    -0.92268
    -1.00355
    -0.87292
    -1.21505
    -1.07820
    -1.53231
    -1.53853
    -1.33947
    -1.20261
    -1.22750
    -1.03466
    -1.06576
    -0.99733
    -1.04710
    -1.09686
    -0.89158
    -0.51834
    -0.36283
    -0.38771
    -0.26952
     0.00419
     0.34632
     0.50806
     0.35254
     0.73200
     0.89374
     1.36029
     1.49714
     1.34162
     1.52824
     1.88904
     1.88904
     1.82061
     1.87660
     1.75841
     1.73352
     1.58423
     1.58423
     1.82683
     1.82061
     1.41627
     1.08658
     0.50806
     0.53916
     0.29034
     0.12238
     0.19081
     0.21569
    -0.35039
    -0.23842
    -0.30062
    -0.16377
    -0.25086
    -0.48102
    -0.33795
    -0.25086
    -0.20731
    -0.21975
     0.07262
    -0.04558
     0.06640
    -0.28818
    -0.38149
    -0.30062
    -0.08290
     0.02907
     0.10994
     0.15970
    -0.10156
    -0.08290
    -0.10778
    -0.38149
    -0.53078
    -0.28818
    -0.44370
    -0.44370
     0.10994
     0.53916
    -0.32550
    -0.24464
     0.96839
     1.22965
     0.57027
     0.20325
     0.82531
     1.54690
     1.50958
     1.64021
     1.75219
     1.41005
     1.62777
     1.64643
     1.32918
     1.67132
     1.77707
     1.26698
     0.68224
     0.78799
     0.75688
     0.55782
     0.19081
    -0.32550
    -0.27574
     0.04151
     0.12238
    -0.15755
    -0.35039
    -0.55567
    -0.41259
    -0.04558
    -0.16999
    -0.08290
    -0.03313
     0.25923
     0.23435
     0.20947
     0.07262
     0.17837
     0.01663
    -0.21975
    -0.32550
    -0.35661
    -0.26330
    -0.61787
    -0.58055
    -0.47480
    -0.61787
    -0.67386
    -0.83560
    -0.56189
    -0.41259
    -0.51212
    -0.94757
    -0.97245
    -0.86048
    -0.55567
    -0.35661
    -0.20731
    -0.22597
    -0.14511
     0.04151
     0.06640
     0.00419
    -0.12022
    -0.12644
    -0.15755
     0.18459
     0.00419
     0.14726
     0.11616
    -0.02069
     0.16593
     0.25301
     0.29034
     0.37121
     0.26546
     0.04773
    -0.02691
     0.32144
     0.09128
    -0.07668
    -0.13266
    -0.01447
     0.17215
     0.02285
    -0.24464
    -0.13266
    -0.42503
    -0.53078
    -0.28818
    -0.01447
     0.12860
     0.32144
    -0.05802
    -0.33795
    -0.05802
     0.07884
     0.40853
     0.20325
    -0.18243
    -0.21975
    -0.41881
    -0.74851
    -0.54945
    -0.35661
     0.20325
    -0.02069
    -0.57433
    -0.74229
    -0.36283
     0.70712
    -0.21975
    -0.54945
    -0.43125
    -1.03466
    -0.94135
     0.29034
     1.17989
     1.04925
     1.01193
     0.50806
     0.29034
     0.12238
     0.79421
     0.93728
     1.79573
     0.66358
     0.53294
     0.37743
     0.97461
     0.37743
    -0.05180
    -0.48724
    -0.14511
     0.27790
     0.24057
     0.20947
    -0.29440
    -0.51834
    -0.52456
    -0.65520
    -1.08442
    -1.36435
    -0.99111
    -0.64898
     0.09750
     0.24057
    -0.12644
    -0.26952
    -0.28196
    -0.27574
    -0.35039
    -0.31928
    -0.43125
    -0.30684
    -0.31306
    -0.34417
    -0.18865
    -0.38771
    -0.68008
    -0.62409
    -0.07668
    -0.14511
    -0.15755
    -0.35039
    -0.27574
    -0.23842
    -0.35661
    -0.15755
    -0.08290
    -0.04558
     0.24679
     0.37743
     0.46452
     0.46452
     0.48318
     0.55160
     0.77555
     0.88130
     1.03681
     1.06170
     0.88130
     0.81909
     1.08036
     1.01815
     0.90618
     0.65735
     0.70712
     0.57027
     0.76933
     0.89996
     0.57649
     0.35876
     0.43341
     0.47074
     0.47696
     0.01663
    -0.10778
    -0.06424
     0.02907
     0.10994
     0.01663
     0.27790
     0.24057
     0.15348
     0.02285
    -0.00825
    -0.24464
    -0.60543
    -0.79205
    -0.21353
     0.13482
     0.15970
    -0.23842
     0.01663
     0.42097
    -0.11400
    -0.18865
    -0.07046
     0.19081
    -0.03313
    -0.08912
    -0.23842
     0.01663
     0.15970
    -0.20731
    -0.36905
    -0.60543
    -1.06576
    -1.38301
    -1.23994
    -0.79827
    -0.33795
     0.29034
    -0.33172
    -0.80449
     0.60137
     0.34632
     0.04773
    -0.10156
    -0.33795
     0.40853
     1.92636
     2.01345
     1.17367
     1.39139
     1.69620
     1.61533
     1.22965
    -0.02069
    -0.02691
    -0.29440
     0.26546
     0.39609
     0.18459
    -0.51834
    -0.82315
    -1.00977
    -1.14041
    -0.91024
    -0.89780
    -0.91646
    -0.79205
    -0.59299
    -0.50590
    -0.35661
    -0.48102
    -0.61787
    -0.43125
    -0.34417
    -0.38149
    -0.13889
     0.20325
     0.14726
    -0.18865
    -0.29440
    -0.28196
    -0.43748
    -0.76717
    -0.76095
    -0.43748
    -0.40637
    -0.64276
    -0.56811
    -0.44370
    -0.29440
    -0.10778
    -0.10778
    -0.10156
    -0.16377
    -0.24464
    -0.48724
    -0.15755
     0.02907
    -0.05802
    -0.02691
     0.02285
    -0.24464
    -0.54323
    -0.43748
    -0.17621
    -0.07046
     0.04773
    -0.11400
    -0.51834
    -0.68008
    -0.68008
    -0.41259
    -0.32550
    -0.23219
     0.20325
     0.60137
     0.76933
     0.55782
     0.51428
     0.43963
     0.70712
     0.71334
     0.82531
     0.81287
     0.88130
     1.34162
     0.97461
     1.00571
     1.38517
     1.40383
     1.39761
     0.96839
     0.80665
     1.41005
     1.38517
     0.73822
     0.28412
     0.56405
     0.57649
     0.33388
     0.53294
     0.73200
     0.32144
    -0.33172
    -0.50590
    -0.35661
    -0.28196
    -0.66764
    -0.74229
    -0.75473
    -0.89780
    -0.92891
    -1.25860
    -1.42656
    -1.54475
    -1.27104
    -1.60695
    -1.33325
    -0.43125
    -0.34417
    -0.46236
    -1.22127
    -1.84956
    -1.22750
     0.73822
     1.15500
    -0.02691
    -0.54323
     0.75688
     2.21251
     2.61063
     1.54068
     1.08658
     1.70242
     1.58423
     1.52824
     0.88130
     1.26698
     0.55782
     0.83775
     0.60759
     0.06640
     0.12860
     0.02285
    -0.13266
    -0.44992
    -0.74229
    -0.79205
    -0.62409
    -0.84804
    -0.67386
    -0.41881
    -0.40015
    -0.15133
    -0.40637
    -0.25086
     0.11616
    -0.06424
    -0.23842
    -0.31306
    -0.43125
    -1.20261
    -1.23372
    -0.86048
    -1.28348
    -1.59451
    -1.55097
    -1.45144
    -1.87444
    -1.88066
    -1.83090
    -1.93665
    -2.21035
    -2.26634
    -2.19791
    -2.16059
    -1.73137
    -0.95379
    -1.02221
    -1.52609
    -2.11704
    -2.10460
    -1.55097
    -0.89158
    -0.61787
    -0.58677
    -0.77961
    -0.87914
    -0.77961
    -0.61787
    -0.54323
    -0.59921
    -0.45614
    -0.02691
     0.57027
     0.63247
     0.88130
     0.95594
     1.19233
     1.60289
     1.77085
     1.72730
     2.28716
     2.10676
     2.24361
     2.33692
     2.15031
     1.92014
     2.28094
     2.11920
     1.63399
     1.36651
     1.18611
     1.32918
     0.70712
     0.41475
     0.47696
     0.48940
     0.33388
     0.19081
    -0.20109
    -0.35661
    -0.32550
     0.10994
     0.02285
    -0.03313
     0.15348
     0.41475
     0.77555
     0.96217
     0.89374
     0.89374
     1.17367
     1.39139
     1.82061
     1.17367
     0.81287
     1.23587
     0.81287
     0.06017
    -0.08290
     0.35876
     0.85019
     0.68224
     0.25923
    -0.94135
    -0.80449
     0.28412
    -0.30062
    -0.04558
    -0.49346
    -0.94757
    -0.10778
     0.96217
     1.09280
     0.53294
     0.47074
     0.89996
     1.08658
     1.17367
     0.97461
    -0.01447
    -0.18243
     0.20325
     0.39609
     0.17837
    -0.49346
    -0.65520
    -0.71740
    -0.61787
    -0.57433
    -0.92268
    -1.11552
    -1.33325
    -1.38923
    -1.12797
    -0.71740
    -0.44992
    -0.64898
    -0.92891
    -0.91646
    -0.51834
    -0.22597
    -0.34417
    -0.33172
    -0.10778
    -0.07046
     0.15348
     0.04151
     0.09750
    -0.08290
    -0.23219
    -0.20731
     0.07262
    -0.23842
    -0.43125
    -0.16999
     0.00419
     0.20947
    -0.13266
    -0.25086
     0.07262
     0.02285
    -0.18865
    -0.21353
    -0.41259
    -0.26952
    -0.44370
     0.02907
     0.30278
     0.12860
    -0.14511
    -0.02691
     0.11616
     0.12238
    -0.18865
    -0.30684
    -0.40637
    -0.35039
    -0.20731
    -0.16377
    -0.15755
    -0.12644
    -0.08290
    -0.04558
    -0.10156
    -0.22597
    -0.48102
    -0.22597
    -0.11400
    -0.17621
    -0.30062
    -0.14511
    -0.03936
    -0.15133
    -0.28818
    -0.23219
    -0.70496
    -0.63654
    -0.43748
    -0.51212
    -0.42503
    -0.49968
    -0.41881
    -0.37527
    -0.44370
    -0.73607
    -1.07198
    -1.30836
    -1.12797
    -0.56811
    -0.03936
     0.05395
    -0.43125
    -0.68008
    -0.25708
    -0.20731
     0.17837
     0.12238
     0.15348
     0.06017
     0.21569
     0.08506
    -0.21353
     0.02285
    -0.05180
    -0.03313
    -0.36283
    -0.44992
     1.11146
     3.34467
     2.94655
     1.01193
     0.61381
     0.57027
     0.31522
     1.42249
     2.07566
     3.99783
     4.33997
     3.00875
     1.98857
     1.83927
     0.55160
     1.36029
     1.33540
     0.64491
     0.55782
     0.29656
     0.07262
    -0.23842
    -0.37527
    -0.64898
    -1.16529
    -0.91646
    -0.66764
    -0.02691
    -0.31306
    -0.53078
    -0.69252
    -0.58055
    -0.60543
    -0.05180
     0.00419
     0.07262
    -0.31928
    -0.49346
    -0.10156
    -0.59921
    -0.58055
    -0.76717
    -0.78583
    -0.96001
    -1.00355
    -1.02844
    -0.87292
    -0.92891
    -1.27104
    -0.97867
    -0.68008
    -0.87292
    -0.91024
    -0.98489
    -0.67386
    -0.03936
     0.04151
    -0.11400
    -0.07668
    -0.03936
     0.07884
     0.12238
    -0.30684
    -0.06424
     0.48318
     0.52672
     0.36499
     0.48940
     0.57027
     0.22191
     0.24057
    -0.00203
     0.22191
     0.12860
    -0.02691
     0.10372
     0.10994
     0.15348
     0.12238
     0.15348
     0.17215
     0.31522
     0.05395
    -0.17621
    -0.13889
    -0.08290
     0.04151
     0.07884
    -0.17621
    -0.09534
    -0.03313
    -0.22597
    -0.25708
    -0.22597
    -0.34417
    -0.31306
    -0.49968
    -0.66142
    -0.52456
    -0.69874
    -0.48102
    -0.26330
    -0.05802
    -0.13889
    -0.06424
    -0.08290
    -0.21353
    -0.27574
    -0.27574
     0.20325
     0.32766
     0.09128
     0.10994
    -0.02069
     0.02907
    -0.02069
    -0.44370
    -0.44992
    -0.55567
    -0.66764
    -0.77961
    -0.90402
    -1.16529
    -1.22127
    -1.08442
    -0.18865
     0.13482
    -0.21353
     0.18459
     0.64491
     0.46452
    -0.25708
     0.22813
     2.61685
     2.37425
     1.32918
     1.73974
     1.71486
     2.37425
     3.23269
     2.32448
     1.62777
     1.65888
     1.02437
     1.14256
     1.08658
     1.36651
     1.27320
     0.74444
     0.51428
     0.65735
     0.89996
     0.88752
     0.69468
     0.24057
    -0.20109
    -0.54945
    -0.44370
     0.08506
     0.29034
    -0.21353
    -0.61165
    -0.21975
     0.13482
    -0.75473
    -0.96001
    -0.95379
    -0.41881
    -0.76095
    -0.68630
    -1.11552
    -0.97867
    -0.89780
    -0.33172
     0.22191
     0.47074
    -0.00825
     0.00419
    -0.38771
    -0.57433
    -0.50590
    -0.21353
    -0.18865
    -0.49968
    -0.41259
    -0.15133
    -0.31928
    -0.18865
    -0.07668
    -0.12644
    -0.27574
    -0.27574
    -0.19487
    -0.09534
    -0.14511
    -0.09534
    -0.25708
    -0.16377
    -0.12644
     0.14104
    -0.18243
    -0.21975
    -0.12644
    -0.25708
    -0.90402
    -0.99733
    -1.14041
    -0.51212
    -0.65520
    -0.82938
    -0.96623
    -1.04710
    -0.99733
    -1.04088
    -0.99111
    -1.06576
    -1.00977
    -0.77961
    -0.79827
    -0.84182
    -0.49346
    -0.21975
    -0.48724
    -0.32550
    -0.26330
    -0.34417
    -0.25708
    -0.28196
     0.03529
    -0.13266
    -0.20109
    -0.13889
    -0.14511
    -0.07046
    -0.20109
    -0.33172
    -0.51212
    -0.76095
    -0.83560
    -1.07198
    -0.99733
    -1.02844
    -1.07198
    -0.77339
    -0.33795
    -0.27574
    -1.02221
    -0.97245
    -0.00825
    -0.12022
    -0.57433
    -0.37527
    -0.23842
    -0.31306
    -0.68008
     1.07414
     2.09432
     0.66980
     0.62003
     0.78177
     1.17367
     2.28094
     1.34162
     0.58271
     0.76311
     1.20477
     1.28564
     1.32296
     1.37273
     1.52824
     1.25453
     1.27320
     0.73822
     1.08036
     1.16745
     1.41627
     1.97613
     2.76615
     2.34937
     1.00571
     1.05547
     2.22495
     2.06322
     1.79573
     2.54843
     2.60441
     2.83457
     2.34314
     1.74596
     1.41005
     0.81287
     0.48940
     0.19081
     0.24057
    -0.38149
     0.10372
    -0.18865
     0.39609
    -0.49968
    -1.37679
    -1.83712
    -1.52609
    -1.38301
    -1.60073
    -1.81223
    -1.52609
    -1.63806
    -1.53853
    -1.49498
    -1.19017
    -1.33325
    -1.51986
    -1.38301
    -1.15285
    -1.23372
    -0.53078
    -0.39393
    -0.66764
    -0.72362
    -0.54945
    -0.45614
    -0.43748
    -0.45614
    -0.49968
    -0.21975
    -0.25086
    -0.26952
    -0.38771
    -0.44992
    -0.43125
    -0.35661
    -0.06424
     0.14726
    -0.43748
    -0.94135
    -0.75473
    -0.28196
    -0.15133
    -0.26952
    -0.44992
    -0.29440
    -0.33795
    -0.51834
    -0.61165
    -0.40637
    -0.45614
    -0.20731
    -0.26330
    -0.31306
    -0.53078
    -0.23219
    -0.15755
    -0.48724
    -0.21975
    -0.23219
    -0.33795
    -0.41259
    -0.63654
    -0.58055
    -0.61787
    -0.86048
    -0.94135
    -0.99733
    -1.02221
    -0.64898
    -0.95379
    -1.26482
    -1.08442
    -0.93513
    -0.66764
     0.00419
    -0.40015
    -1.25238
    -0.72362
    -0.29440
     0.70090
     1.01193
     0.73200
     0.04151
    -0.37527
    -0.56811
    -0.35039
     0.65735
     0.92484
     0.71956
     0.29034
     0.34632
     0.02285
    -0.17621
    -0.26952
    -0.50590
    -0.93513
    -0.75473
    -0.42503
    -0.35039
    -0.13889
    -0.46236
    -0.64898
    -0.57433
    -0.07668
     0.25923
     0.74444
     0.85019
     1.40383
     0.78799
     0.32144
     1.16745
     1.43493
     1.50958
     1.82061
     2.29960
     2.01967
     1.45982
     1.49092
     1.04303
     1.67754
     2.62307
     2.36803
     3.12072
     2.78481
     1.60289
     1.10524
     2.06322
     2.52354
     2.08188
     2.79725
     2.53598
     2.67906
     2.64796
     1.96369
     1.82061
     1.88904
     1.32918
     0.30900
    -0.64898
    -0.82315
    -0.39393
     0.10372
    -0.20109
    -0.63032
    -1.26482
    -1.53231
    -1.76869
    -1.77491
    -1.34569
    -1.34569
    -1.44522
    -1.42033
    -1.34569
    -1.22750
    -1.25860
    -1.19639
    -1.04088
    -1.10308
    -1.19639
    -1.33325
    -1.20883
    -1.08442
    -1.00355
    -1.27726
    -1.35191
    -1.25860
    -1.28970
    -1.09686
    -0.94757
    -1.13419
    -0.87914
    -0.57433
    -0.40637
    -0.51212
    -0.41259
    -0.56811
    -0.41259
    -0.52456
    -0.48724
    -0.39393
    -0.63032
    -0.51834
     0.02285
    -0.20731
    -0.43125
    -0.88536
    -0.96001
    -1.03466
    -0.86670
    -0.85426
    -1.19639
    -1.27104
    -1.07820
    -0.99733
    -1.01599
    -0.81693
    -0.77961
    -0.83560
    -0.86670
    -0.35661
    -0.00825
    -0.68008
    -0.74229
     0.63869
     1.52824
     1.17989
     0.63869
     1.24831
     1.65888
     0.73822
     0.41475
     0.47696
     0.83153
     0.99327
     0.77555
     0.70090
     0.43341
    -0.02069
    -0.74851
    -0.90402
    -1.04710
    -0.81071
    -0.64898
    -0.73607
    -0.26330
    -0.13889
     0.01663
    -0.16377
     0.43963
     1.01815
     0.99949
     0.76311
     0.74444
     0.71956
     0.80043
     1.32296
     1.93880
     1.84549
     1.71486
     1.22343
     0.63247
     0.27790
     0.55782
     0.59515
     0.73200
     0.88752
     1.87038
     1.82683
     1.93258
     0.86886
     0.34632
    -0.48102
    -0.03936
     1.15500
     1.44115
     1.24209
     1.18611
    -0.28818
    -0.60543
    -0.32550
    -0.53701
    -0.43125
    -0.44992
    -0.27574
    -0.70496
    -1.19639
    -1.07198
    -0.99733
    -0.80449
    -0.66764
    -0.48102
    -0.54323
    -0.38771
     0.17215
     0.50806
     0.39609
     0.43341
     0.36499
     0.40853
     0.32766
    -0.03936
    -0.12022
    -0.02069
    -0.23842
    -0.19487
    -0.00203
    -0.46236
    -1.24616
    -1.22750
    -1.05332
    -1.43278
    -1.65050
    -2.18547
    -2.64580
    -2.20413
    -1.93043
    -1.79357
    -2.01129
    -2.07972
    -1.38923
    -1.18395
    -1.51364
    -1.38923
    -1.42656
    -1.30214
    -0.55567
    -0.44370
    -0.45614
    -0.60543
    -0.51834
    -0.38771
    -0.51212
    -0.18243
     0.18459
     0.25301
     0.02907
     0.17215
    -0.10778
     0.04773
     1.06792
     1.03681
     0.50184
     0.45207
     0.99327
     1.67132
     1.67132
     1.44737
     1.75219
     2.26228
     1.66510
     1.13012
     1.02437
     0.55160
     0.66358
     1.03059
     1.07414
     0.47074
     0.30900
     0.12238
    -0.33795
    -0.19487
     0.48940
     0.83153
     0.91240
     0.68224
     0.21569
     0.15970
     0.32144
     0.56405
     0.65113
     1.31052
     1.57179
     1.65266
     1.26698
     0.79421
     0.52672
     0.54538
     0.18459
     0.14726
     0.34632
     0.36499
     0.14726
     0.05395
     0.12860
     0.29034
     0.41475
     0.91240
     1.16123
    -0.12022
    -0.97245
    -0.42503
     0.12238
     0.45207
     0.53916
     0.58893
    -0.03936
    -0.52456
    -0.63032
    -0.58677
    -0.58055
    -1.09686
    -1.07820
    -0.71118
    -0.69874
    -1.07820
    -1.40167
    -1.24616
    -0.93513
    -1.08442
    -0.87914
    -0.60543
    -0.66764
    -0.71740
    -0.69252
    -0.51834
    -0.43125
    -0.04558
    -0.25708
    -0.26330
    -0.08290
     0.13482
     0.19703
     0.37743
     0.49562
     0.43963
     0.29034
     0.28412
     0.38365
     0.48318
     0.71334
     0.62625
     0.82531
     0.99949
     1.04925
     0.65113
     0.15348
     0.52050
     1.03059
     0.86264
     0.64491
     0.78799
     0.39609
     0.21569
     0.19081
     0.11616
     0.16593
    -0.33172
    -0.11400
    -0.03313
    -0.34417
    -0.45614
    -0.71740
    -0.48724
    -0.56811
    -0.33795
     0.02285
    -0.33795
    -1.11552
    -0.56811
     0.49562
     0.69468
     0.22813
    -0.30684
     0.32144
     0.88752
     0.70090
    -0.03313
    -0.00825
     0.24679
     0.34010
     0.44585
     0.37121
     0.34010
     0.35254
    -0.05802
    -0.18243
    -0.23219
    -0.22597
    -0.38149
    -0.58055
    -0.51212
    -0.49346
    -0.30062
    -0.35039
    -0.54323
    -0.05180
     0.43963
     0.46452
     0.55160
     0.53916
     0.82531
     0.68224
     0.66980
     0.54538
     0.44585
     0.46452
     1.49714
     1.27942
     0.81287
     1.21099
     1.52824
     1.13634
    -0.02069
    -0.48724
     0.22191
     7.39429
    12.93687
    -0.91024
    -1.68782
    -1.50742
     0.87508
     3.02741
     3.49396
     3.17671
     2.47378
     1.19233
     0.43963
    -0.39393
    -1.83090
    -2.26634
    -2.26012
    -2.47162
    -2.65202
    -2.80753
    -2.62714
    -2.52139
    -2.32233
    -2.07350
    -2.03618
    -1.84956
    -1.58207
    -1.45766
    -1.42033
    -1.04710
    -0.92891
    -0.92891
    -0.67386
    -0.52456
    -0.64276
    -0.71740
    -0.55567
    -0.38149
    -0.35661
    -0.44370
    -0.62409
    -0.46858
    -0.28818
    -0.05180
    -0.06424
    -0.26952
    -0.23842
    -0.57433
    -0.43125
    -0.38771
    -0.25086
    -0.28196
    -0.63032
    -0.67386
    -0.86048
    -0.75473
    -0.61787
    -0.54945
    -0.94135
    -0.86048
    -0.95379
    -0.68630
    -0.50590
    -1.04710
    -1.15285
    -0.73607
    -0.30684
    -0.24464
    -0.79827
    -0.97245
    -0.38149
    -0.02691
     0.58893
     0.35876
    -0.54945
     0.80043
     1.21721
    -0.02069
     0.17837
     0.30278
     0.53916
     0.96217
     0.78799
     1.13634
     1.21721
     0.93106
     1.63399
     2.26228
     1.95125
     1.52824
     1.73974
     1.52202
     1.21099
    -0.10778
    -0.92891
    -0.29440
     0.75066
     0.27790
    -0.14511
    -0.58055
    -1.35813
    -1.40789
    -1.02844
    -1.38923
    -2.06106
    -2.14193
    -1.93043
    -1.05332
    -0.48724
    -0.58677
    -0.32550
    -0.53078
    -0.05180
     0.14104
     0.30900
     0.19081
    -0.06424
     0.14104
     0.27168
     0.52672
     1.09902
     0.96839
     0.68846
     0.63869
     0.47074
     0.54538
     1.20477
     1.33540
     0.98705
     0.26546
     0.78177
     1.17367
     1.14878
     0.54538
     0.28412
     0.28412
     0.31522
     0.40231
    -0.10156
    -0.28818
    -0.05180
    -0.20731
    -0.37527
    -0.03936
    -0.36905
    -0.56189
    -0.47480
    -0.40637
    -0.62409
    -0.41259
     0.15970
     0.23435
    -0.26952
    -0.15133
     0.15970
     0.26546
    -0.11400
    -0.16377
     0.05395
     0.30278
     0.14104
     0.09128
    -0.06424
    -0.15133
    -0.31928
    -0.54323
    -0.63654
    -0.45614
    -0.51212
    -0.77339
    -0.61787
    -0.95379
    -1.10308
    -1.43900
    -1.50120
    -0.87292
    -0.70496
    -0.92891
    -1.14663
    -1.14663
    -1.32080
    -1.04088
    -0.53701
    -0.26330
    -0.86048
    -1.09064
    -1.22750
    -0.49968
     0.10372
    -0.71118
    -0.96623
     0.01663
     0.75688
     0.54538
     0.15970
    -0.12022
    -0.44992
    -0.51834
    -0.53701
    -0.37527
    -0.21975
    -0.00825
    -0.16999
    -0.43748
    -0.76717
    -0.99733
    -1.09064
    -0.83560
    -0.89158
    -0.95379
    -0.99111
    -0.92268
    -0.72985
    -0.40637
    -0.34417
    -0.28196
    -0.10156
     0.11616
     0.30900
     0.13482
     0.33388
     0.47074
     0.53294
     0.45207
     0.82531
     1.11768
     1.11768
     0.88752
     0.80043
     0.94972
     1.17989
     1.21099
     1.70864
     1.59045
     1.34162
     1.85794
     2.11298
     2.58575
     1.66510
     1.67754
     2.62929
     3.24514
     3.30734
     3.51262
     3.61215
     3.18293
     2.44890
     2.43023
     0.88752
     0.35876
     0.81909
     1.42871
     1.42871
     0.93106
    -0.26330
    -1.02221
    -2.00507
    -2.36587
    -2.07350
    -2.30366
    -1.65050
    -1.25238
    -1.66916
    -2.21657
    -1.53231
    -1.00355
    -1.03466
    -0.86670
    -0.84182
    -0.64898
    -0.84804
    -0.74851
    -0.24464
    -0.01447
     0.02285
    -0.19487
    -0.49346
    -0.66142
    -0.60543
    -0.94757
    -0.91646
    -0.64276
    -0.53078
    -0.01447
    -0.36283
    -0.60543
    -0.44370
    -0.32550
    -0.49968
    -0.20731
     0.00419
     0.08506
    -0.03936
    -0.04558
    -0.07668
    -0.15755
    -0.16999
    -0.28818
    -0.30684
    -0.41881
    -0.47480
    -0.21353
    -0.15133
    -0.41881
    -1.09686
    -1.45766
    -1.35813
    -1.14663
    -0.88536
    -0.51212
    -0.65520
    -0.86048
    -1.10308
    -1.11552
    -0.72985
    -0.76095
    -0.66142
    -0.57433
    -0.69252
    -0.66142
    -0.73607
    -0.61165
    -0.11400
    -0.80449
    -1.22750
    -1.43900
    -0.45614
    -0.13266
    -0.72985
    -1.32703
    -1.26482
    -0.88536
    -0.76717
    -0.46236
    -0.66142
    -1.00355
    -0.75473
    -0.65520
    -0.41881
    -0.31928
    -0.32550
    -0.18243
    -0.25708
    -0.05180
     0.03529
    -0.08290
    -0.23842
    -0.04558
     0.02907
     0.09750
    -0.19487
    -0.00825
     0.09750
     0.01041
     0.07884
     0.30900
     0.09750
     0.06640
     0.07262
     0.13482
     0.23435
     0.15970
     0.17837
     0.20325
     0.03529
     0.27790
     0.17837
     0.23435
     0.40231
     0.19703
     0.36499
     0.45207
     0.55160
     0.22191
     0.80043
     1.62155
     2.16897
     2.88434
     1.92636
     1.54690
     1.83927
     1.82683
     3.45664
     4.73809
     3.15183
     2.25606
     2.60441
     2.87190
     3.19537
     2.38047
     2.80969
     2.61063
     2.95277
     2.61063
     2.05700
     1.48470
     1.20477
     0.20325
    -1.33947
    -0.42503
     1.19855
     1.30430
     1.01815
    -0.16377
    -0.62409
    -0.76717
    -1.00355
    -1.14041
    -0.32550
     0.27790
    -0.30062
    -1.04710
    -0.32550
     0.01663
     0.19703
     0.17837
     0.45207
     0.54538
     0.52672
     0.99949
     0.58271
     0.63247
     0.80665
     0.51428
    -0.00203
    -0.24464
     0.04151
     0.07262
     0.58271
     0.25301
    -0.31306
    -0.69874
    -1.24616
    -1.54475
    -1.55097
    -1.34569
    -1.33947
    -1.15907
    -1.22127
    -1.56341
    -1.45144
    -1.32703
    -1.31458
    -1.25238
    -1.16529
    -1.02221
    -0.96001
    -0.89158
    -0.63654
    -0.72362
    -0.63654
    -0.59921
    -0.43748
    -0.71118
    -0.98489
    -1.05332
    -0.87914
    -1.10308
    -1.02844
    -1.07198
    -0.97867
    -0.69874
    -0.79827
    -0.92891
    -1.01599
    -0.53701
    -0.63654
    -0.77961
    -0.20731
    -0.18243
    -0.05180
     0.10372
     0.20947
     0.05395
     0.15970
     0.15348
     0.19703
     0.04151
     0.09750
     0.27790
     0.04151
    -0.10156
     0.06640
    -0.07668
    -0.18865
    -0.11400
    -0.16377
    -0.10156
    -0.11400
    -0.25086
    -0.21353
    -0.21353
    -0.16377
    -0.08912
     0.09128
     0.10372
     0.06640
     0.17837
     0.17837
     0.32766
     0.52672
     0.58893
     0.87508
     0.87508
     0.62625
     0.53294
     0.98083
     1.16745
     1.42871
     1.73352
     1.96369
     1.42871
     1.22343
     1.35407
     1.66510
     1.62155
     1.14878
     1.54068
     0.99327
     0.94972
     1.13634
     1.12390
     1.03059
     0.50806
     0.02907
     0.89996
     0.77555
     0.03529
     0.03529
    -0.02691
    -0.10156
     0.86886
     0.98083
     0.37121
     0.15348
     0.48940
    -0.10156
    -0.54323
     0.01663
     0.35254
    -0.13889
    -0.15133
    -0.77339
    -0.91646
    -1.30836
    -0.89780
    -0.48102
    -0.99733
    -1.58829
    -1.64428
    -1.07198
     0.15970
     0.27790
    -0.96001
    -1.66294
    -1.91176
    -1.22750
    -0.78583
    -0.16377
    -0.02691
    -0.19487
    -0.82938
    -1.23994
    -1.43900
    -1.37679
    -0.87914
    -0.53701
    -0.79827
    -0.72362
    -0.89158
    -0.86048
    -0.95379
    -0.32550
    -0.23219
    -0.41259
    -0.25086
    -0.28818
    -0.21975
    -0.15755
    -0.08290
    -0.05802
     0.07262
     0.13482
    -0.27574
    -0.28196
    -0.32550
    -0.22597
    -0.21353
    -0.08290
    -0.01447
    -0.07046
     0.01663
     0.11616
    -0.17621
    -0.15755
    -0.03936
     0.22813
    -0.13889
    -0.04558
     0.06640
     0.01663
     0.14104
     0.01663
     0.15970
    -0.02069
    -0.16999
    -0.15133
     0.07262
     0.14726
    -0.09534
    -0.17621
    -0.23219
    -0.25086
    -0.05180
     0.06640
    -0.30062
    -0.48724
    -0.23219
     0.02285
     0.03529
     0.09750
     0.02907
     0.07884
    -0.16377
    -0.53701
    -0.53701
    -0.54323
    -0.29440
     0.06640
     0.52672
     0.68846
     0.71956
     0.49562
     0.37121
     0.88130
     0.58893
     0.35876
     0.32144
     0.98083
     1.34162
     0.88130
     0.50184
     0.03529
     0.73822
     1.72108
     0.76311
    -0.45614
    -0.11400
     0.22191
     0.59515
     1.09280
     1.40383
     1.03681
     0.31522
     0.33388
     0.50806
     0.85641
     1.23587
     1.55935
     1.20477
     1.24209
     1.03681
     1.11768
     1.30430
     1.44115
     1.19855
     1.13634
     1.04303
     1.11768
     1.62777
     1.24831
     0.96217
     1.18611
     1.37895
     0.96217
     0.65735
     0.85019
     0.96839
     0.55160
     0.23435
    -0.00203
    -0.25086
     0.07262
     0.34632
     0.19703
     0.17215
    -0.77339
    -1.45766
    -1.29592
    -0.68008
    -0.51212
    -0.66764
    -0.62409
    -0.72362
    -0.39393
    -0.91024
    -1.06576
    -1.05332
    -0.91024
    -0.91646
    -0.81693
    -0.67386
    -0.62409
    -0.49346
    -0.14511
    -0.14511
    -0.30062
    -0.40637
    -0.41881
    -0.35039
    -0.40015
    -0.44992
    -0.16377
    -0.31928
    -0.59921
    -0.59921
    -0.68008
    -0.72362
    -0.50590
    -0.51212
    -0.66142
    -0.76717
    -0.57433
    -0.32550
    -0.47480
    -0.41881
    -0.68008
    -0.48724
    -0.18243
    -0.45614
    -0.36283
    -0.48102
    -0.34417
    -0.10156
    -0.24464
     0.07262
    -0.30684
    -0.23219
    -0.32550
    -0.28818
     0.15970
    -0.06424
    -0.30062
    -0.28818
     0.05395
     0.12238
     0.04773
    -0.10778
    -0.28196
    -0.35039
    -0.36283
    -0.57433
    -0.33172
     0.05395
     0.27168
    -0.15133
    -0.13266
     0.57649
     1.04925
     0.66358
     0.12860
     0.53294
     0.68224
     0.62625
     1.12390
     1.47848
     1.66510
     1.32918
     0.36499
    -0.02069
     1.03681
     0.99949
     0.51428
     0.48318
    -0.08290
    -0.23219
    -0.46236
    -0.56189
    -0.41259
    -0.29440
    -0.34417
    -0.66142
    -0.43125
    -0.36283
    -0.83560
    -0.66142
    -0.50590
    -0.15755
     0.01663
     0.35876
     0.66980
     0.44585
    -0.02691
     0.22191
     0.84397
     0.78177
     0.63869
     0.75066
     1.04303
     1.14256
     1.48470
     1.72108
     1.96991
     1.52824
     1.45982
     1.45360
     1.49714
     1.24209
     0.74444
     0.86886
     0.81909
     0.93728
     0.61381
     0.28412
    -0.23842
    -0.48724
    -0.17621
     0.10372
    -0.48724
    -0.81693
    -1.13419
    -1.11552
    -1.14663
    -1.54475
    -1.10930
    -0.79205
    -0.46236
    -0.01447
     0.04773
    -0.44992
    -1.16529
    -1.28970
    -1.25860
    -1.31458
    -1.06576
    -0.95379
    -0.50590
    -0.82315
    -0.98489
    -1.14041
    -1.33947
    -1.29592
    -1.10308
    -1.14041
    -1.06576
    -0.89158
    -0.76095
    -0.56189
    -0.50590
    -0.54945
    -0.58055
    -0.40637
    -0.36283
    -0.85426
    -0.66142
    -0.78583
    -0.74851
    -0.91646
    -0.52456
    -0.56189
    -0.43125
    -0.08912
    -0.03313
    -0.16377
    -0.18865
    -0.35039
    -0.13266
     0.17215
     0.58893
     0.66980
     0.61381
     0.67602
     0.47696
     0.25923
     0.31522
     0.64491
     0.52050
     0.33388
     0.17215
    -0.03313
    -0.39393
    -0.53701
    -0.40015
    -0.74229
    -0.86670
    -0.71740
     0.20947
    -0.02069
    -0.87292
    -0.68008
    -0.73607
    -0.31306
    -0.71118
    -0.72362
     0.54538
     2.24984
     2.66662
     1.42871
     0.24679
     0.49562
     0.90618
     1.23587
     1.39139
     1.38517
     1.59667
     1.59667
     1.19233
     1.08036
     0.69468
     1.07414
     0.92484
     0.55160
     0.48318
     1.14256
     0.55160
     0.25923
     0.76933
     0.77555
     0.88130
     1.08036
     1.11768
     1.15500
     0.78799
     0.56405
     0.67602
     0.96839
     0.88130
     0.81909
     0.48318
     0.24679
     0.38987
     0.52672
     0.64491
     0.59515
     0.53916
     0.62625
     0.44585
     0.19081
     0.29656
     0.29656
     0.62625
     0.47696
     0.40853
     0.42719
     0.16593
     0.14104
    -0.27574
    -0.08290
    -0.04558
     0.19081
     0.26546
     0.08506
     0.14104
     0.20325
     0.05395
     0.06640
     0.22813
     0.68224
     0.99327
     0.84397
     0.32144
     0.07884
     0.06017
    -0.10778
    -0.13889
    -0.31928
    -0.90402
    -0.82938
    -0.94135
    -0.98489
    -1.24616
    -1.42656
    -1.69404
    -1.98641
    -2.11082
    -2.11704
    -1.99885
    -1.73759
    -1.62562
    -1.10308
    -0.87914
    -1.05954
    -1.02844
    -0.82938
    -0.68630
    -0.42503
    -0.63654
    -0.76717
    -0.86048
    -0.79205
    -0.67386
    -0.72362
    -0.34417
    -0.36905
    -0.48724
    -0.87914
    -1.10930
    -1.24616
    -1.13419
    -1.25860
    -1.31458
    -0.96001
    -1.11552
    -0.88536
    -0.59299
    -0.76717
    -1.10930
    -1.06576
    -0.98489
    -0.33172
    -0.17621
    -0.63654
    -0.76717
    -0.31928
     0.17837
     0.12238
     0.60759
     2.11920
     1.84549
     0.58893
     0.08506
     0.12238
     0.29034
     0.91862
     0.95594
     0.66358
     0.43963
     0.14104
     0.06017
     0.00419
    -0.41881
    -0.65520
    -0.76095
    -0.94757
    -1.04088
    -1.05332
    -0.94757
    -0.35039
    -0.00203
    -0.27574
     0.74444
     1.02437
     0.73822
     0.90618
     1.44115
     1.29186
     1.52824
     2.10054
     2.44267
     2.48000
     2.90300
     2.87812
     2.64173
     2.26228
     2.68528
     2.47378
     1.95747
     2.87190
     2.61685
     1.12390
     1.11146
     0.72578
     0.51428
     0.56405
     0.68846
     0.23435
    -0.21975
    -0.37527
    -0.58677
    -1.14041
    -1.61317
    -1.70026
    -1.43278
    -1.14041
    -1.07820
    -1.27726
    -1.55719
    -1.49498
    -1.13419
    -0.89780
    -0.82938
    -0.77961
    -0.80449
    -0.76717
    -0.47480
    -0.58055
    -0.59921
    -0.53078
    -0.61787
    -0.49346
    -0.34417
    -0.03313
    -0.23219
    -0.60543
    -0.79205
    -0.59299
    -0.54945
    -0.44370
    -0.59299
    -0.48724
    -0.58055
    -0.78583
    -0.66764
    -0.35039
    -0.53078
    -0.43748
    -0.38149
    -0.24464
    -0.09534
    -0.15133
    -0.23219
     0.51428
     0.53916
     0.35876
     0.02907
    -0.47480
    -0.58055
    -0.33795
    -0.16999
    -0.49968
    -0.45614
    -0.72985
    -0.80449
    -0.80449
    -0.65520
    -0.29440
    -0.63032
    -1.51364
    -1.07198
    -0.47480
    -0.10778
    -0.66764
    -0.33795
     0.85019
     1.35407
     0.60759
     0.47696
     0.66358
     0.66980
     0.94350
     1.27320
     0.90618
     0.45207
    -0.27574
    -0.35039
    -0.24464
    -0.38149
    -0.38149
    -0.51212
    -0.59299
    -1.28970
    -1.41411
    -1.43900
    -1.40167
    -1.40789
    -1.62562
    -1.75625
    -1.53231
    -1.40789
    -1.09686
    -0.89158
    -1.11552
    -1.21505
    -1.39545
    -1.51986
    -1.48876
    -1.30836
    -1.20261
    -1.15285
    -1.35813
    -1.42656
    -1.23372
    -1.17773
    -0.98489
    -0.70496
    -0.48724
    -0.94135
    -0.66764
    -0.47480
    -0.36905
    -0.08290
     0.12860
     0.66980
     0.52672
     0.96839
     0.46452
     0.77555
     1.59667
     1.22965
     1.21099
     1.08658
     1.28564
     1.55313
     1.40383
     1.57801
     1.09902
     0.59515
     0.23435
    -0.04558
     0.12238
     0.74444
     0.24057
     0.01663
    -0.44992
    -0.46236
    -0.72985
    -0.41259
    -0.62409
    -0.76095
    -0.43748
    -0.09534
     0.06017
    -0.30062
    -0.41259
    -0.27574
     0.06017
     0.24679
     0.28412
     0.34632
     0.14726
    -0.06424
     0.05395
     0.02907
    -0.00825
     0.29656
     0.47074
     0.38987
     0.50806
     0.30900
     0.00419
    -0.05180
     0.31522
     0.15348
     0.07884
    -0.25708
    -0.46858
    -0.56189
    -0.76717
    -0.87292
    -1.19017
    -0.48724
    -0.12644
    -0.68630
    -1.12797
    -1.28970
    -1.44522
    -0.44370
     0.55160
    -0.00825
    -0.28196
     0.09750
     0.25301
     0.50184
     1.03059
     1.64643
     1.71486
     1.54690
     1.98235
     1.75841
     1.90148
     2.85324
     2.06322
     1.42249
     0.91240
     0.19081
     0.12238
     0.66980
     0.58893
     0.16593
    -0.20109
    -0.08290
    -0.23219
    -0.56811
    -0.93513
    -1.66294
    -1.84956
    -1.20261
    -1.04710
    -0.53701
    -0.52456
    -0.41259
     0.10372
     0.14726
    -0.07046
     0.13482
     0.16593
     0.19081
     0.25923
     0.27790
    -0.10156
    -0.45614
     0.27790
     0.73822
     0.77555
     0.55160
     0.09128
    -0.10778
     0.20325
     0.26546
    -0.01447
    -0.03313
     0.29656
     0.17837
    -0.07668
     0.00419
    -0.12022
    -0.09534
     0.10994
     0.07262
     0.01041
     0.02285
     0.38365
     0.34010
     0.16593
     0.42719
     0.35254
     0.10372
     0.33388
     0.53294
     0.41475
     0.12860
    -0.17621
     0.05395
    -0.23219
    -0.50590
    -0.44370
    -0.52456
    -0.58677
    -0.40637
    -0.26330
    -0.47480
    -0.40015
    -0.41881
    -0.14511
    -0.18243
    -0.01447
    -0.41881
    -0.45614
     0.19081
     0.90618
     1.11146
     1.01193
     0.21569
     0.56405
     0.57027
    -0.07046
     0.12860
     0.32766
     0.26546
     0.57027
     0.48940
     0.03529
    -0.26330
    -0.68630
    -0.78583
    -0.23842
     0.19703
     0.51428
     0.55160
     0.01041
    -0.44370
    -1.05332
    -0.97867
     0.24057
     1.11768
     0.27790
    -0.21353
     0.14726
     0.34010
     0.61381
     0.20947
     0.40231
     0.53916
     0.78799
     0.37121
    -0.13889
     0.30900
     0.88752
     0.58893
     0.81287
     0.61381
     0.15970
    -0.11400
    -0.49346
    -0.53701
    -0.20109
    -0.13266
    -0.16999
    -0.33172
    -0.38771
    -0.44992
    -0.43125
    -0.16999
    -0.40637
    -0.32550
    -0.25086
    -0.34417
    -0.49346
    -0.07668
     0.28412
     0.45207
     0.37121
     0.19703
     0.10372
     0.31522
    -0.05802
     0.17837
     0.40853
     0.45829
     0.21569
    -0.03313
     0.19703
     0.80043
     0.43963
     0.20325
     0.37743
     0.55782
     0.48940
     0.62625
     0.56405
     0.24679
    -0.03936
     0.01663
    -0.05180
    -0.08912
    -0.13889
     0.13482
     0.20947
    -0.33172
    -0.59921
    -0.26330
     0.09750
    -0.39393
    -0.49346
    -0.30062
    -0.30684
     0.07884
     0.09128
    -0.04558
     0.01663
     0.06017
     0.14104
    -0.08290
    -0.20731
    -0.15133
     0.12238
    -0.10778
     0.18459
    -0.05802
    -0.33172
    -0.61165
    -0.40015
    -0.07046
    -0.14511
    -0.07668
     0.02907
     0.07884
    -0.07046
    -0.36283
     0.03529
    -0.21353
    -0.11400
     0.21569
     0.20325
     0.73822
     0.52672
     0.19081
     0.17837
     0.00419
     0.24057
     0.06017
     0.04151
     0.12860
    -0.11400
     0.19703
    -0.04558
    -0.21353
    -0.41881
    -0.19487
     0.80043
     0.85641
     0.00419
    -0.07046
    -0.10156
     0.12238
     0.70090
     0.64491
     1.38517
     1.56557
     1.57179
     0.76933
     0.91240
     0.63869
     0.76311
     1.16123
     0.98705
     0.99949
     0.96839
     0.22813
    -0.16999
    -0.48724
    -0.53078
    -0.44370
    -0.77961
    -1.42033
    -1.20261
    -1.60695
    -1.56341
    -1.40789
    -1.43900
    -1.63806
    -1.68782
    -1.35191
    -1.23372
    -1.40789
    -1.25860
    -0.84182
    -0.69252
    -0.42503
    -0.28818
    -0.40637
    -0.17621
    -0.01447
     0.03529
    -0.00203
     0.12860
     0.38365
     0.50184
     0.71334
     0.71334
     0.55160
     0.54538
     0.66980
     0.82531
     0.75688
     0.80043
     0.57649
     0.47696
     0.55160
     0.68224
     0.66980
     0.46452
     0.53916
     0.25923
     0.31522
     0.30278
     0.50806
     0.03529
     0.02907
     0.11616
     0.13482
     0.39609
     0.37743
     0.14726
     0.10372
    -0.03936
    -0.05802
    -0.28196
    -0.28196
    -0.38149
    -0.44992
    -0.27574
    -0.64898
    -0.63654
    -0.64276
    -0.54323
    -0.65520
    -0.72362
    -0.79205
    -0.76095
    -0.84804
    -0.51834
     0.06640
     0.40853
     0.03529
     0.50806
     0.47074
     0.29034
     0.17215
     0.91862
     1.01193
     0.60759
     0.19081
     0.35876
     0.40231
     0.89374
     0.99949
     0.08506
    -0.38149
    -0.22597
    -0.56189
    -1.23994
    -1.56963
    -0.86048
     0.09128
     0.32144
    -0.72362
    -1.60695
    -0.99111
     0.25301
     0.27790
    -0.43125
    -1.02844
    -0.20731
     0.42097
     0.16593
    -0.51834
    -0.65520
    -0.10156
     0.87508
     0.52672
     0.24057
    -0.18243
    -1.11552
    -1.28348
    -0.58055
    -0.70496
    -0.71740
    -0.72362
    -0.15755
    -0.33172
    -0.57433
    -0.97867
    -0.94757
    -0.67386
    -0.49346
    -0.59299
    -0.44992
    -0.23219
    -0.12022
    -0.08912
     0.05395
     0.54538
     1.08658
     1.32296
     1.32296
     0.95594
     0.75066
     1.27942
     1.53446
     1.56557
     1.37895
     1.49092
     1.58423
     1.50336
     1.22965
     1.11768
     1.13012
     0.98083
     1.25453
     1.41627
     1.01815
     0.98083
     0.80665
     0.68846
     0.40853
     0.10994
     0.28412
     0.55782
     0.34010
     0.60137
     0.83775
     0.62003
     0.24057
    -0.08912
    -0.18243
    -0.18865
    -0.09534
    -0.20109
    -0.23842
    -0.26952
    -0.22597
     0.15970
     0.00419
    -0.18243
    -0.48102
    -0.41881
    -0.37527
    -0.48102
    -0.54323
    -0.32550
    -0.35039
    -0.37527
    -0.43748
    -0.61165
    -0.61787
    -0.55567
    -0.61165
    -0.43125
    -0.07668
     0.10372
     0.22813
    -0.15755
     0.27790
     0.35876
     0.00419
     0.10994
     0.41475
     0.53916
     0.64491
     0.71956
     0.29656
     0.11616
     0.04151
     0.43963
     0.63869
     0.13482
    -0.35039
    -0.26952
    -0.05802
     0.00419
    -0.18243
    -0.46236
    -0.50590
    -1.07820
    -1.30836
    -0.64276
    -0.02691
     0.20325
     0.52672
     0.00419
    -0.79827
    -0.87914
     0.30900
     0.85019
     0.44585
     0.93728
     0.50806
     0.91240
     1.36651
     1.44737
     1.03681
     1.88904
     1.97613
     2.17519
     1.59667
     1.75219
     1.10524
     1.03059
     0.40853
     0.31522
     0.37743
     0.10372
    -0.43125
    -0.61165
    -0.87914
    -1.28970
    -1.24616
    -1.29592
    -2.21657
    -2.09838
    -1.42656
    -1.29592
    -1.27104
    -1.03466
    -0.76095
    -0.63654
    -0.43125
     0.17215
     0.30900
     0.23435
     0.53916
     1.28564
     1.36029
     1.06170
     0.98705
     1.01815
     1.22965
     0.37743
     0.25923
     0.28412
     0.45829
     0.10372
     0.32766
     0.15348
     0.14726
    -0.02069
    -0.23842
    -0.02691
    -0.15133
    -0.34417
    -0.51212
    -0.33795
    -0.09534
     0.04773
     0.40231
     0.58271
     0.52672
     0.52672
     0.63247
     0.10994
     0.09128
    -0.12022
     0.22191
     0.19081
     0.03529
    -0.10156
    -0.14511
    -0.12644
    -0.45614
    -0.46236
    -0.63654
    -0.54945
    -0.69874
    -0.69874
    -0.75473
    -0.76717
    -0.75473
    -0.96623
    -1.11552
    -0.90402
    -0.07046
     0.34632
    -0.00203
    -0.18865
     0.17215
    -0.14511
     0.24679
     0.12860
     0.32766
     0.38987
    -0.00203
     0.17215
     0.20947
     0.54538
     0.45207
    -0.03936
    -0.15755
    -0.54323
    -1.20883
    -1.48876
    -1.12797
    -1.12174
    -0.84804
    -0.26952
     0.20325
    -0.35039
    -0.91646
    -0.68008
    -0.51834
     0.34632
     0.69468
     0.17215
     0.33388
     0.89996
     1.06170
     1.36651
     1.39761
     1.32296
     1.23587
     1.17989
     1.31052
     1.34162
     1.43493
     1.14878
     1.34784
     1.47848
     0.87508
     0.52672
     0.47074
     0.57649
     1.11768
     1.49714
     0.82531
     0.23435
    -0.34417
    -0.30684
     0.18459
     0.68846
    -0.10156
    -0.69874
    -0.32550
     0.00419
    -0.52456
    -0.42503
    -0.51834
    -0.55567
    -0.58055
    -0.36905
    -0.53701
    -0.64898
    -1.05332
    -1.32703
    -1.09064
    -0.79827
    -0.76095
    -0.46858
     0.32766
     0.58893
     0.21569
     0.01041
     0.07262
     0.19081
     0.38987
     0.36499
     0.78177
     1.19855
     1.31052
     0.86264
     1.36651
     1.45982
     1.15500
     0.74444
     0.56405
     0.70712
     0.81287
     0.89374
     0.80043
     0.52672
     0.81287
     0.73822
     0.54538
     0.42097
     0.00419
    -0.16999
    -0.00203
     0.07884
    -0.16999
    -0.59921
    -0.30684
    -0.46858
    -1.14041
    -1.17151
    -0.94135
    -1.01599
    -0.82938
    -0.81693
    -0.80449
    -0.78583
    -0.59921
    -0.20109
    -0.09534
    -0.27574
    -0.17621
    -0.30062
    -0.04558
     0.22191
     0.23435
     0.30900
     0.64491
     0.25923
     0.02285
     0.00419
    -0.16999
    -0.29440
    -0.32550
    -0.33172
    -0.48102
    -0.82938
    -1.08442
    -1.17773
    -1.56963
    -1.83712
    -1.66916
    -1.05954
    -0.28818
     0.14726
    -0.69874
    -0.03936
    -0.43125
    -0.52456
     0.09128
    -0.35039
     0.37743
     1.24209
     2.05078
     1.54068
     0.90618
     1.32296
     1.39139
     1.05547
     1.32918
     1.26698
     1.17989
     0.74444
     0.20947
     0.13482
     0.27168
     0.13482
     0.38365
     0.12860
    -0.32550
    -0.56189
    -0.58677
    -0.35661
    -0.41259
    -0.66142
    -0.69252
    -0.66764
    -0.11400
    -0.11400
    -0.17621
     0.32766
     0.52672
     0.23435
     0.16593
     0.24057
     0.67602
     0.58271
     0.07262
    -0.18243
     0.36499
     0.44585
    -0.12644
    -0.34417
    -0.33172
    -0.41881
    -0.25708
    -0.25708
    -0.18243
    -0.38771
    -0.46236
    -0.36283
     0.15348
     0.63869
     0.22191
    -0.01447
     0.45829
     1.09280
     0.95594
     0.74444
     0.40231
     0.72578
     0.73200
     0.91240
     0.77555
     0.66358
     0.55782
     0.27790
     0.10994
     0.37121
     0.34632
     0.10994
    -0.26952
    -0.44370
    -0.40637
    -0.38149
    -0.43125
    -0.28818
    -0.44370
    -0.60543
    -0.66764
    -0.48724
    -0.37527
    -0.07668
    -0.30684
     0.04151
     0.17215
     0.62625
     0.58893
     0.68846
     0.92484
     0.19703
     0.89374
     1.24209
     0.76311
     0.48318
     0.04773
    -0.41881
    -0.68630
    -0.54945
    -0.20731
    -0.25708
    -1.09064
    -1.45766
    -1.61317
    -1.92421
    -1.85578
    -2.19169
    -2.14193
    -1.55097
    -0.89158
    -0.22597
    -0.73607
    -1.39545
    -1.55719
    -0.51212
     0.76311
     0.59515
     0.84397
     0.46452
    -0.41881
     0.88752
     1.55313
     1.65888
     1.92014
     1.30430
     1.22965
     1.27942
     0.65735
     0.62003
    -0.06424
    -0.42503
    -0.10778
    -0.35039
    -0.58677
    -0.68630
    -1.10930
    -1.50742
    -1.67538
    -1.71270
    -1.67538
    -1.68160
    -1.32080
    -0.83560
    -0.35661
     0.04773
     0.55782
     0.55782
     0.93106
     1.19855
     1.02437
     1.24209
     1.43493
     1.40383
     1.64021
     2.29338
     2.20629
     2.16275
     1.98235
     1.67754
     1.83305
     1.92014
     1.85172
     1.66510
     1.33540
     1.25453
     1.03059
     1.22965
     1.18611
     1.49714
     1.07414
     0.53916
     0.18459
    -0.23219
    -0.35039
    -0.33172
    -1.04088
    -0.83560
    -0.43748
    -0.48724
    -0.60543
    -0.86670
    -0.41881
    -0.54945
    -0.77339
    -0.82315
    -0.58677
    -0.28818
    -0.19487
     0.06017
     0.07884
    -0.21975
    -0.16999
    -0.15755
     0.01663
    -0.18865
    -0.56189
    -0.45614
    -0.38771
    -0.16377
    -0.23842
    -0.39393
    -0.48102
    -0.44370
    -0.13266
    -0.38771
    -0.56811
    -0.66764
    -0.51834
    -0.28196
    -0.78583
    -0.79205
    -0.66764
    -0.07668
     0.49562
     0.85641
     0.15348
     0.17215
     0.02907
    -0.08912
     0.47074
     0.42719
     0.35876
    -0.09534
    -0.15133
     0.40231
     0.52672
     0.20947
    -0.48102
    -0.74229
    -1.47010
    -2.01129
    -1.54475
    -1.14663
    -0.31306
     0.18459
     0.71334
     0.35876
     1.00571
     1.13012
     0.95594
     1.01193
     1.52824
     2.34937
     3.25758
     3.22025
     2.67284
     2.36181
     2.79103
     3.01497
     2.61063
     1.52824
     0.78799
     0.72578
    -0.43748
    -0.56811
    -0.64898
    -0.86670
    -1.39545
    -1.43278
    -1.71892
    -1.76869
    -2.16681
    -2.07972
    -1.92421
    -1.65672
    -1.62562
    -1.20883
    -0.98489
    -0.90402
    -0.76095
    -0.57433
    -0.36283
     0.01041
     0.42097
     0.75066
     0.68846
     0.11616
     0.30900
     0.38987
     0.71334
     1.04303
     0.96217
     0.71956
     0.66358
     0.87508
     1.21721
     1.34162
     1.09902
     0.68224
     0.72578
     0.81287
     0.70712
     0.40231
     0.53294
     0.69468
     0.44585
     0.46452
     0.02907
    -0.06424
     0.09750
    -0.40015
    -0.51212
    -0.54945
    -0.56811
    -0.44992
    -0.54323
    -0.61787
    -0.62409
    -0.38149
    -0.57433
    -0.47480
    -0.54945
    -0.71740
    -1.04088
    -0.93513
    -1.15285
    -1.08442
    -0.74229
    -0.74851
    -0.98489
    -0.89158
    -0.80449
    -0.86670
    -0.88536
    -1.02221
    -1.32080
    -0.87914
    -0.41259
     0.10372
     0.11616
    -0.28818
    -0.02691
     0.24057
     0.06017
     0.07884
     0.03529
     0.06017
     0.29656
     0.32766
     0.14726
     0.29656
     0.11616
     0.25923
    -0.20109
    -0.23842
    -0.42503
    -0.82315
    -1.11552
    -1.22750
    -1.09686
    -0.83560
     0.04151
     0.08506
    -0.21975
    -0.84804
    -0.68630
     0.86886
     1.14878
     0.73822
     0.37121
    -0.26330
     0.99949
     2.50488
     2.84702
     2.16275
     1.27942
     0.93728
     2.10676
     2.07566
     2.01967
     1.15500
     0.81287
     0.38987
     0.91862
     0.99327
     0.78177
     0.43341
     0.47696
     0.06017
    -0.38149
    -0.61787
    -0.46858
    -0.24464
    -0.44992
     0.04773
     0.27168
     0.07262
     0.06017
    -0.18865
     0.06017
     0.76311
     0.87508
     0.88752
     1.32918
     1.55313
     1.19855
     1.22965
     1.18611
     1.16123
     0.86886
     0.62003
     0.74444
     0.90618
     1.04925
     0.52672
     0.25301
     0.02285
    -0.00203
    -0.00825
    -0.13889
     0.07262
     0.22191
     0.35876
     0.37121
    -0.11400
    -0.23842
     0.12860
     0.57649
     0.19703
    -0.20109
    -0.04558
    -0.07046
    -0.20109
    -0.48102
    -0.87914
    -0.78583
    -0.19487
    -0.41881
    -0.91646
    -1.15907
    -1.35191
    -1.00977
    -0.88536
    -0.75473
    -0.77339
    -0.48102
    -0.20731
    -0.30684
    -0.35661
    -0.40015
    -0.24464
    -0.40015
    -0.36905
    -0.47480
    -0.56189
    -0.36283
    -0.06424
     0.21569
     0.24679
    -0.30684
    -0.13266
    -0.27574
    -0.44370
    -0.28196
    -0.36283
    -0.06424
    -0.06424
    -0.31928
    -0.65520
    -0.51834
    -0.16999
    -0.30684
    -0.69874
    -1.07198
    -1.32703
    -1.42656
    -1.33325
    -1.20261
    -1.40167
    -0.96001
    -0.48724
    -0.16377
    -0.57433
    -0.65520
     0.27168
     0.16593
     0.41475
    -0.10156
    -0.43125
     0.37743
     1.75841
     2.27472
     0.94350
     0.90618
     1.78329
     1.67754
     1.75219
     1.24209
     0.88752
     0.37743
    -0.08912
     0.37121
     0.69468
     0.60759
     0.37743
     0.16593
    -0.40637
    -0.38149
    -0.63032
    -0.82938
    -0.99733
    -0.84804
    -0.86048
    -0.71118
    -0.53701
    -0.22597
    -0.31928
     0.01041
     0.27790
     0.09750
     0.20325
     0.12238
     0.09750
     0.57027
     1.08036
     1.38517
     1.44737
     0.86264
     0.43341
     0.54538
     0.81909
     0.49562
     0.62625
     1.06792
     1.09280
     1.31052
     1.24831
     0.75688
     0.20947
     0.19703
     0.40853
     0.38365
     0.55160
     0.61381
     0.67602
     0.58893
     0.41475
     0.08506
     0.06017
     0.14726
     0.04151
     0.22813
     0.42719
     0.85641
     1.06170
     0.74444
     0.81909
     0.65113
     1.02437
     0.84397
     0.60137
     0.35876
     0.17837
     0.29656
     0.50806
     0.17215
    -0.54323
    -0.92268
    -0.30684
    -0.22597
    -0.85426
    -0.84804
    -0.96001
    -0.86670
    -1.15907
    -0.66142
    -0.49968
    -0.25708
    -0.40637
    -0.91646
    -0.99111
    -0.71740
    -0.19487
    -0.13266
    -0.73607
    -1.25860
    -1.57585
    -0.91024
    -0.34417
    -1.10930
    -1.86200
    -2.39697
    -2.33477
    -1.83712
    -1.63806
    -1.58829
    -1.14041
    -0.88536
    -0.46858
    -0.84182
    -1.02844
    -1.73759
    -1.30836
    -0.05180
     1.21721
     0.58271
    -0.52456
     0.44585
     1.64021
     2.05078
     0.95594
     0.78177
     1.37273
     1.39761
     1.37895
     1.09280
     1.50958
     1.26698
     1.27942
     0.83775
     0.48940
     0.53916
     0.50184
     0.42097
     0.15348
    -0.18865
     0.01041
    -0.20731
    -0.19487
    -0.40015
    -0.55567
    -0.43748
    -0.31928
    -0.31306
    -0.00203
    -0.18865
    -0.23219
     0.10372
     0.27168
     0.26546
     0.42719
     0.47696
     0.36499
     0.55160
     0.65113
     0.43963
     0.20947
     0.75066
     0.87508
     0.50184
     0.66980
     0.93728
     0.48318
     0.13482
     0.15348
    -0.12644
     0.18459
     0.20947
     0.09128
     0.04151
    -0.09534
    -0.20109
    -0.54945
    -0.26952
    -0.18243
    -0.57433
    -0.72985
    -0.67386
    -0.46236
    -0.25086
    -0.28196
    -0.36283
    -0.48724
    -0.46236
    -0.40015
    -0.23842
    -0.02069
    -0.21353
    -0.33172
    -0.12644
     0.09128
     0.01663
    -0.08290
    -0.13889
     0.01663
    -0.10778
    -0.07668
     0.01041
    -0.05802
     0.05395
     0.16593
     0.03529
     0.28412
     0.68846
     1.32296
     1.09280
     1.13012
     1.64643
     1.02437
     1.70242
     2.66040
     2.75371
     1.41005
     0.62003
     0.29656
    -0.08290
    -0.30062
    -0.76095
    -0.82315
    -0.95379
    -1.11552
    -1.11552
    -2.12327
    -2.91329
    -2.72045
    -2.44052
    -2.04862
    -1.82468
    -2.08594
    -1.80601
    -0.96001
     0.02907
     0.78799
     0.81287
     0.00419
     0.22191
     0.99327
     1.75219
     2.05700
     2.39913
     2.05700
     1.69620
     0.73822
     1.04303
     0.73200
     1.11768
     0.93728
     0.52050
     0.35254
     0.35876
     0.68846
     0.25923
     0.18459
    -1.13419
    -1.58207
    -1.58207
    -1.39545
    -1.40167
    -1.51364
    -1.47632
    -1.32080
    -1.28970
    -1.43900
    -1.96775
    -2.23524
    -2.19791
    -1.97397
    -1.74381
    -1.84956
    -1.88066
    -2.06728
    -1.87444
    -1.65050
    -1.27104
    -1.19639
    -1.24616
    -1.27726
    -1.18395
    -1.07198
    -0.92268
    -0.74229
    -0.43748
    -0.78583
    -0.43748
    -0.31928
     0.12860
     0.10372
     0.53916
     0.40231
     0.10372
     0.15970
     0.79421
     1.18611
     1.57179
     1.41005
     0.75688
     0.97461
     1.37273
     1.26076
     1.20477
     1.09902
     0.99949
     0.81909
     0.81909
     0.87508
     0.34632
     0.19703
     0.25301
     0.35254
     0.19081
     0.13482
    -0.10156
     0.00419
     0.02285
     0.10372
     0.05395
     0.19081
     0.25301
     0.36499
     0.34010
     0.45829
     0.21569
     0.20947
    -0.04558
     0.02285
     0.01663
     0.15348
     0.04773
    -0.07046
    -0.13889
    -0.18865
     0.05395
    -0.02691
    -0.28818
    -0.41881
    -0.40015
    -0.48724
    -0.43125
    -0.25708
     0.02285
    -0.15755
    -0.13266
     0.57027
     1.06792
     0.71334
     0.75066
     1.21721
     1.90770
     3.07096
     2.48622
     1.52202
     1.19233
     2.94655
     3.23269
     2.01345
     2.79725
     3.44420
     1.43493
     1.16123
     1.17367
     1.68998
     1.21099
     0.76933
     0.99949
     0.43963
    -0.59921
    -0.28196
    -0.16377
    -0.53701
    -0.25708
    -0.48724
    -0.61165
    -0.62409
    -0.74229
    -0.22597
    -0.38149
    -0.41881
    -0.45614
    -0.30684
    -0.45614
    -0.29440
    -0.08290
    -0.23219
    -0.49968
    -0.21975
     0.02285
    -0.23842
    -0.46858
    -0.33172
    -0.02691
     0.13482
     0.01663
     0.10994
     0.22813
     0.32766
     0.11616
     0.11616
    -0.07046
    -0.49968
     0.20325
     0.41475
     0.66980
     0.66358
     0.47696
     0.29656
     0.36499
     0.43963
     0.40231
     0.08506
     0.00419
    -0.02691
     0.30278
    -0.01447
    -0.18243
    -0.00203
    -0.03936
    -0.30062
    -0.42503
    -0.59299
    -0.79205
    -0.50590
    -0.44370
    -0.41881
    -0.81071
    -0.15755
    -0.49968
    -0.13266
     0.02907
     0.40853
    -0.33172
    -0.75473
    -0.15755
    -0.44370
    -0.28196
     0.08506
     0.04151
     0.22813
     0.09750
    -0.20731
    -0.36905
    -0.48724
    -0.64898
    -0.67386
    -0.53701
    -0.47480
    -0.56189
    -0.51212
    -0.39393
    -0.30684
    -0.60543
    -0.68008
    -0.65520
    -0.82938
    -0.92891
    -0.82315
    -0.88536
    -1.15907
    -1.23372
    -1.14041
    -0.91024
    -0.78583
    -1.10308
    -0.88536
    -0.85426
    -1.33947
    -1.32080
    -0.26952
     0.52672
     0.04773
    -1.12797
    -0.24464
     0.68224
     1.32918
     1.10524
     0.98705
     1.11768
     1.70864
     1.21721
     1.19855
     1.57179
     1.39761
     1.11768
     1.10524
     0.87508
     0.91240
     1.49092
     1.87038
     1.85794
     1.78329
     0.96217
     1.12390
     1.87660
     2.56709
     1.91392
     1.14878
     1.06792
     1.52824
     1.49714
     1.33540
     1.39139
     1.62777
     1.07414
     0.47074
     0.62003
    -0.08912
    -0.83560
    -1.20261
    -1.12797
    -0.53701
    -0.46236
    -0.70496
    -0.50590
    -0.20731
    -0.08290
    -0.59921
    -0.32550
    -0.76095
    -0.25708
     0.28412
     0.33388
     0.80665
     0.30900
     0.06017
     0.04773
     0.17215
     0.13482
     0.27168
     0.27790
    -0.11400
     0.01041
    -0.21353
    -0.35039
    -0.26952
    -0.43125
    -0.35039
    -0.14511
    -0.28818
    -0.61787
    -1.00977
    -1.09686
    -1.03466
    -0.61787
    -0.48102
    -0.58677
    -0.86670
    -1.04710
    -0.79827
    -0.56189
    -0.18865
    -0.96623
    -0.95379
    -0.89158
    -0.94135
    -0.25708
    -0.19487
    -0.48102
    -0.89158
    -0.82315
    -0.50590
    -0.17621
    -0.33795
    -0.53078
    -0.71118
    -1.07198
    -0.68008
    -0.31928
    -0.41259
    -0.25708
     0.50184
    -0.18243
    -0.54323
    -0.43125
    -1.14663
    -0.69252
    -0.46858
    -0.39393
    -0.38149
    -0.29440
    -0.24464
    -0.65520
    -0.68008
    -1.15907
    -1.14663
    -0.06424
    -0.73607
    -1.39545
    -1.27104
     0.24679
     1.08658
     0.28412
    -0.71740
    -0.46236
    -0.18243
    -0.06424
     0.25923
     0.57649
     0.90618
     0.20325
    -0.37527
    -0.21353
    -0.02691
    -0.19487
    -0.26330
    -0.36283
    -0.50590
    -0.54323
    -0.21975
     0.00419
    -0.39393
    -0.32550
    -0.41259
    -0.40015
    -0.15755
     0.18459
     0.38987
     0.21569
     0.51428
     0.50806
     0.60137
     0.73200
     0.62625
     0.77555
     0.80665
     1.17989
     1.32918
     1.21721
     0.70090
     0.34632
     0.83153
     1.67132
     1.58423
     1.03059
     0.86264
     0.73822
     0.58271
     0.61381
     0.20325
     0.80043
     1.21099
     1.26698
     0.89374
     0.57649
     0.02907
     0.07262
    -0.16999
     0.27168
     0.99327
     1.06792
     0.72578
     0.57027
     0.80043
     0.10994
    -0.28818
    -0.00825
    -0.10156
    -0.38771
    -0.37527
    -0.44370
     0.09128
    -0.15755
    -0.25086
    -0.69874
    -0.79205
    -0.87914
    -0.84804
    -0.37527
    -0.30684
    -0.49346
    -0.58677
    -0.23219
    -0.02069
     0.07262
     0.02907
    -0.05180
    -0.21353
    -0.22597
     0.09128
    -0.15133
    -0.26330
    -0.44992
    -0.56189
    -0.46236
    -0.45614
    -0.38149
    -0.41259
    -0.71740
    -1.08442
    -1.17773
    -1.00355
    -1.31458
    -1.30836
    -1.29592
    -1.05332
    -0.56189
    -0.43125
    -0.30062
    -0.31306
    -0.69874
    -0.92891
     0.13482
     0.35254
    -0.39393
     0.48940
     1.32296
     1.65888
     1.07414
    -0.33172
     0.68846
     1.55313
     1.02437
     0.94350
     0.98705
     0.27790
    -0.00825
    -0.28196
    -0.28196
    -0.12022
    -0.59921
    -0.72985
    -0.67386
    -0.90402
    -1.12174
    -1.10308
    -0.85426
    -0.91646
    -1.21505
    -1.15285
    -1.18395
    -0.94135
    -0.72362
    -0.46236
    -0.48102
    -0.35661
    -0.40637
    -0.43748
    -0.41881
    -0.31928
    -0.41259
    -0.40015
    -0.22597
    -0.11400
     0.06017
    -0.21353
    -0.23219
    -0.05180
    -0.15755
    -0.18243
     0.12860
     0.31522
     0.44585
     1.41627
     2.39913
     1.87038
     0.70712
     0.62003
     0.53916
    -0.64898
    -0.13889
     1.37895
     1.78951
     1.88904
     0.94972
     0.05395
    -0.49346
    -0.55567
    -0.81693
    -0.66764
    -0.56189
     0.27168
     0.45207
     1.06170
     0.66980
     0.24679
    -0.33172
    -0.02069
     0.45207
     1.21099
     1.72108
     0.64491
     0.57027
     1.30430
     0.58893
     0.53294
     0.77555
     0.68224
     0.24679
    -0.43125
    -0.07046
     0.12860
     0.16593
     0.75066
     0.88752
     0.53294
     0.10994
     0.49562
     0.93728
     1.44115
     1.56557
     1.31674
     1.39761
     0.98083
     0.03529
    -0.61787
     0.70090
     0.68224
     0.62625
     0.08506
    -0.77339
    -0.93513
    -1.14041
    -1.05332
    -1.26482
    -1.20883
    -1.21505
    -1.21505
    -0.86670
    -0.69252
    -0.63032
    -0.82315
    -0.66764
    -0.23219
     0.06017
     0.22813
     0.18459
     0.01041
    -0.04558
    -0.26330
    -0.07046
     0.13482
    -0.08912
    -0.38149
    -0.49968
    -0.40015
    -0.40015
    -0.25086
    -0.10778
    -0.63654
    -0.49968
    -0.82315
    -1.10930
    -1.21505
    -1.02844
    -1.06576
    -1.02844
    -1.05954
    -1.09064
    -1.22750
    -1.23372
    -1.50120
    -1.56963
    -1.73759
    -1.81845
    -1.89932
    -1.92421
    -1.67538
    -2.09216
    -2.47784
    -2.33477
    -1.93043
    -1.74381
    -1.94287
    -1.94909
    -1.67538
    -1.57585
    -1.60695
    -1.68782
    -1.70648
    -1.61317
    -1.33947
    -1.17773
    -0.49968
    -0.62409
    -0.45614
     0.01663
    -0.16999
    -0.04558
     0.21569
     0.08506
     0.22813
     0.48318
     0.73200
     0.98083
     1.16745
     1.21721
     1.11146
     1.05547
     0.97461
     1.11768
     1.09902
     0.91862
     0.97461
     0.83153
     1.01193
     0.86264
     0.61381
     0.45207
     0.49562
     0.53294
     0.48318
     0.53916
     0.53294
     0.43341
     0.22191
     0.29656
     0.20947
     0.17837
     0.62625
     2.01345
     2.91544
     2.24984
     2.13786
     0.92484
     1.56557
     3.31978
     3.85476
     3.74901
     3.35089
     1.34162
     1.24209
     0.88752
     1.42249
     1.08658
     0.92484
    -0.02691
    -0.00825
    -0.24464
    -2.12327
    -1.70026
    -1.65672
    -1.60695
    -2.18547
    -1.96153
    -1.84956
    -1.60073
    -0.93513
    -0.33795
     0.28412
     0.52672
     0.11616
     0.32144
     1.31674
     1.59667
     2.27472
     1.83927
     1.77707
     2.43023
     1.59045
     1.27320
     1.48470
     1.85794
     2.05700
     1.50958
     1.08658
     0.63869
     0.17837
     0.17837
    -0.04558
    -0.36283
    -0.51212
    -0.86670
    -1.04088
    -0.89158
    -0.58055
    -0.81693
    -0.94757
    -1.03466
    -0.97867
    -0.77961
    -0.62409
    -0.74851
    -0.63032
    -0.49968
    -0.67386
    -0.70496
    -0.30062
     0.27790
    -0.46236
    -0.51834
    -0.10778
     0.38365
     0.52672
    -0.20109
     0.13482
    -0.19487
     0.17837
     0.23435
     0.51428
     0.41475
     0.13482
    -0.38149
    -0.05180
    -0.08912
    -0.09534
    -0.40015
    -0.49346
    -0.53701
    -0.46858
    -0.49968
    -0.65520
    -0.76717
    -0.86670
    -0.56811
    -0.76095
    -0.75473
    -0.86048
    -1.02844
    -0.86048
    -0.80449
    -0.90402
    -0.97867
    -1.13419
    -1.30836
    -0.68008
    -0.62409
    -1.08442
    -0.95379
    -0.84804
    -0.72985
    -0.84182
    -0.62409
    -0.40015
    -0.52456
    -0.31306
    -0.22597
    -0.25086
    -0.48102
    -0.35039
    -0.21353
    -0.25708
    -0.30062
    -0.08290
    -0.05180
    -0.21975
    -0.30684
    -0.51212
    -0.49968
    -0.53701
    -0.73607
    -0.76717
    -0.74229
    -0.37527
     0.23435
     0.38365
    -0.03313
     0.40853
     0.68846
     0.24679
     1.68376
     3.12694
     3.23269
     2.59819
     3.30734
     3.28868
     2.89678
     3.40065
     3.63703
     3.28246
     2.85946
     3.19537
     3.02119
     3.02741
     2.84702
     2.06944
     0.94972
    -0.10156
    -0.63654
    -0.45614
    -0.66764
    -0.37527
    -0.73607
    -1.33325
    -1.70648
    -2.45918
    -2.55871
    -2.33477
    -1.59451
    -1.65672
    -1.65672
    -1.75003
    -1.84956
    -1.80601
    -1.42033
    -0.82938
    -0.97245
    -0.76095
    -0.07046
    -0.10778
    -0.29440
     0.20325
     0.58893
     0.63869
     0.57649
     0.63247
     0.68846
     0.39609
     0.50184
     0.71956
     0.96217
     0.43963
     0.12860
     0.14726
     0.32766
     0.44585
     0.60137
     0.29034
     0.11616
    -0.03936
    -0.15755
    -0.33795
    -0.35039
    -0.42503
    -0.27574
    -0.29440
    -0.51834
    -0.39393
    -0.64898
    -0.81071
    -0.70496
    -0.78583
    -0.75473
    -0.87292
    -1.10930
    -0.87914
    -1.08442
    -1.05332
    -0.61787
    -0.50590
    -0.51212
    -0.94757
    -0.94135
    -0.40637
    -0.28196
    -0.47480
    -0.03313
     0.86886
     0.00419
    -1.00355
    -0.21353
     0.04773
     0.34632
     0.31522
     0.00419
     0.04151
     0.06017
    -0.21353
    -0.21975
    -0.16999
    -0.48724
    -0.65520
    -0.42503
    -0.34417
    -0.51834
    -0.76095
    -0.40637
    -0.13889
    -0.68008
    -0.97867
    -0.93513
    -0.71740
    -0.63032
    -0.50590
    -0.57433
    -0.63654
    -0.78583
    -0.64276
    -0.31306
    -0.07668
    -0.10156
    -0.04558
     0.06640
    -0.16377
     0.17215
     0.65113
     0.74444
     0.55160
     1.04925
     1.19855
     1.95747
     2.33692
     1.59667
     1.93880
     2.44267
     2.02589
     2.34314
     2.57331
     3.08340
     3.17671
     2.50488
     1.57801
     2.00723
     2.42401
     2.10676
     1.93258
     1.50958
     0.93728
     0.85641
     0.35876
     0.19081
     0.16593
     0.22813
    -0.16999
    -0.73607
    -1.03466
    -1.00977
    -0.92891
    -0.25086
    -0.46858
    -0.85426
    -0.16377
    -0.41881
    -1.13419
    -1.20883
    -0.63032
    -0.24464
    -0.51834
    -0.47480
    -0.64276
    -0.80449
    -0.44370
    -0.23842
    -0.33172
    -0.38771
    -0.99733
    -0.97245
    -0.89780
    -0.75473
    -0.40015
    -0.61787
    -0.82938
    -0.64276
    -0.31306
    -0.41881
    -0.43125
    -1.00977
    -0.64276
    -0.35661
    -0.07046
    -0.20109
    -0.24464
    -0.18243
    -0.21975
    -0.01447
     0.16593
     0.15970
     0.37743
     0.12238
    -0.29440
    -0.23842
    -0.29440
    -0.11400
    -0.16377
    -0.41259
    -0.51212
    -0.96001
    -1.10930
    -1.19017
    -1.19017
    -1.04088
    -1.19017
    -1.06576
    -1.00355
    -1.20261
    -1.37057
    -1.58207
    -1.60695
    -1.42656
    -1.22750
    -1.27726
    -1.42656
    -1.22127
    -1.35813
    -1.20261
    -0.99733
    -1.04710
    -1.75625
    -1.98641
    -1.39545
    -1.00355
    -0.44370
    -0.25086
    -0.38149
    -0.86048
    -0.65520
     0.16593
    -0.13889
     0.01663
     1.19233
     1.92014
     0.85019
     0.44585
     0.71956
     1.05547
     1.60289
     1.35407
     1.28564
     1.60911
     1.83927
     2.16275
     0.93106
     0.43963
     1.48470
     1.87660
     1.80817
     1.93880
     1.59045
     0.95594
     0.81287
     1.06170
     1.46604
     1.27320
     1.01193
     0.48318
     0.26546
     0.85641
     0.60137
     0.19703
     0.16593
     0.29034
     0.78799
     0.44585
    -0.30684
     0.28412
     1.36029
     1.62155
     1.26698
    -0.07046
     0.12238
     0.35254
     0.71956
     1.22965
     1.03681
     0.70712
     0.69468
     0.11616
    -0.37527
    -0.39393
    -0.28196
    -0.38149
    -0.39393
    -0.53078
    -0.75473
    -0.68630
    -0.36283
    -0.33795
    -0.25708
    -0.10156
    -0.84182
    -0.64898
    -0.63654
    -0.36283
    -0.09534
    -0.44992
    -0.51834
    -0.48724
    -0.35039
    -0.54945
    -0.58055
    -0.86048
    -0.74851
    -0.86048
    -0.66764
    -0.83560
    -1.13419
    -1.83712
    -1.74381
    -1.33947
    -1.14041
    -1.27104
    -1.23372
    -1.15285
    -0.81071
    -0.68008
    -0.60543
    -0.42503
    -0.05802
    -0.41881
    -0.15133
     0.53916
     0.66358
    -0.02691
     0.55160
     0.83775
     0.80043
     0.80665
     0.88752
     0.48318
     0.25301
    -0.01447
    -0.12022
    -0.30062
    -0.38149
    -0.38771
    -0.60543
    -1.01599
    -0.87292
    -0.82315
    -0.96623
    -0.74851
    -0.97245
    -0.92891
    -0.57433
    -0.23842
    -0.17621
    -0.55567
    -0.33172
    -0.71740
    -0.97245
    -0.17621
    -0.20731
    -0.29440
    -0.26952
     0.22191
     0.70712
     0.73822
     0.82531
     0.44585
     0.33388
     0.83775
     0.78799
     1.22965
     1.15500
     1.32918
     1.02437
     1.17989
     1.50958
     1.24831
     0.97461
     0.99949
     0.87508
     0.90618
     1.42871
     0.76311
     0.34010
     0.38987
     0.12238
     0.04151
     0.66980
     1.48470
     1.52202
     1.50336
     1.19855
    -0.09534
     0.20325
     0.53294
     0.93728
     1.49714
     1.61533
     0.92484
     1.19855
     1.62155
     1.09280
     0.42097
     0.02907
     0.02907
     0.54538
     0.69468
     0.49562
     0.14104
     0.00419
    -0.08912
    -0.35661
    -0.71740
    -0.65520
    -0.69252
    -0.49968
    -0.75473
    -0.71118
    -1.10308
    -1.27104
    -1.16529
    -1.04088
    -0.76717
    -0.74851
    -0.72985
    -0.96001
    -0.93513
    -1.04710
    -0.78583
    -0.46236
    -0.43125
    -0.90402
    -1.03466
    -0.70496
    -0.85426
    -0.78583
    -0.37527
    -0.56189
    -0.55567
    -0.58055
    -0.56811
    -0.65520
    -0.76095
    -0.76095
    -0.74229
    -0.55567
    -0.49346
    -0.32550
    -0.57433
    -0.78583
    -0.79827
    -0.62409
    -0.49346
    -0.36283
    -0.51834
    -0.79205
    -0.82938
    -0.74229
    -0.52456
    -1.02844
    -1.28970
    -0.99733
    -0.71118
    -0.77339
    -0.89780
    -0.69252
    -0.56811
    -0.05802
    -0.01447
     0.03529
     0.29034
     0.19703
     0.10372
    -0.04558
     0.06017
     1.26076
     1.91392
     0.35254
    -0.07046
     0.75688
     1.44737
     1.67132
     1.15500
     1.09902
     1.21099
     1.32296
     0.89996
     0.96217
     1.16123
     1.13634
     1.41627
     1.46604
     1.03059
     1.40383
     1.16745
     0.52672
     0.00419
     0.72578
     1.06792
     1.14256
     0.57649
    -0.75473
    -0.76095
    -0.40637
     0.01041
     0.30900
     0.25923
    -0.27574
    -0.35039
    -0.03936
    -0.28196
    -0.62409
    -0.21975
    -0.18243
    -0.68630
    -0.62409
     0.00419
     0.04151
    -0.08290
     0.31522
     0.82531
     0.84397
     0.81909
     0.81909
     0.14104
     0.19081
     0.78799
     1.19233
     1.47848
     1.19233
     0.80043
     0.53916
     0.65735
     0.59515
     0.67602
     0.06640
    -0.26952
    -0.12022
     0.08506
    -0.28818
    -0.34417
    -0.33172
    -0.46858
    -0.57433
    -0.73607
    -0.96001
    -0.92891
    -0.70496
    -0.58055
    -0.78583
    -0.73607
    -0.78583
    -0.97867
    -0.86670
    -0.69252
    -0.82315
    -0.96001
    -0.86048
    -0.99111
    -0.89780
    -0.57433
    -0.71740
    -0.77339
    -0.77339
    -0.75473
    -0.48724
    -0.09534
    -0.40015
    -0.63032
    -0.45614
    -0.25708
    -0.18865
    -0.12022
    -0.27574
    -0.58677
    -0.48102
    -0.36283
    -0.28196
    -0.42503
    -0.42503
    -0.56811
    -0.43125
    -0.74851
    -1.00977
    -0.96001
    -1.26482
    -1.16529
    -1.12797
    -1.12797
    -0.77961
    -0.68630
    -0.63032
    -0.72362
    -0.94135
    -1.09064
    -0.46858
     0.70090
     0.69468
    -0.58677
    -0.91024
     0.45829
     1.65266
     0.58271
     0.16593
     0.83153
     1.65266
     1.38517
     0.70712
     0.47074
     0.16593
     0.30900
     0.07262
    -0.00825
     0.25923
     0.58271
     0.62625
    -0.02069
    -0.24464
    -0.03313
    -0.02069
    -0.37527
    -0.81071
    -0.31306
     0.28412
     0.75066
     0.63247
     0.25923
    -0.44370
    -0.31928
    -0.31306
     0.38365
     0.69468
     0.74444
    -0.33795
    -0.72362
    -0.76095
    -0.77339
    -0.56811
    -0.18243
    -0.05802
     0.10994
    -0.15133
    -0.54323
    -0.86670
    -0.31928
    -0.23219
    -0.20109
     0.32144
     0.93106
     1.29186
     1.20477
     1.11146
     0.55160
     0.43341
     0.83775
     1.21099
     1.59667
     1.67132
     1.32296
     1.17367
     0.76933
     0.78177
     0.84397
     0.71334
     1.16745
     0.58271
     0.09128
     0.06640
     0.02907
    -0.21975
    -0.39393
    -0.43748
    -0.59299
    -0.46236
    -0.64898
    -0.72362
    -0.82938
    -1.10930
    -1.35813
    -0.97867
    -0.50590
    -0.33172
    -0.49346
    -0.83560
    -0.96623
    -0.77961
    -0.38771
     0.10372
     0.17837
     0.22813
    -0.05180
     0.04773
    -0.15133
    -0.32550
    -0.54323
    -0.48724
    -0.11400
     0.13482
    -0.41259
    -0.44370
    -0.79205
    -1.21505
    -1.29592
    -1.50120
    -1.58207
    -1.35191
    -0.13889
    -0.05802
    -0.24464
    -0.59299
    -0.84182
    -0.26330
     0.43963
     0.60759
     1.07414
     1.11768
     0.86264
     0.78177
     1.34162
     1.72108
     1.64021
     2.33070
     2.44890
     1.44115
     1.25453
     1.62777
     1.29186
     1.03681
     0.42097
     0.29034
     0.53294
     0.60137
     0.81287
     0.22191
    -0.00203
    -0.19487
    -0.68630
    -0.77339
    -0.68008
    -0.64898
    -0.72362
    -0.37527
    -0.04558
    -0.24464
    -0.15133
    -0.46236
    -0.33172
    -0.14511
     0.10372
     0.41475
     0.24679
     0.47696
     0.40231
     0.20947
     0.08506
     0.15348
     0.35876
     0.73200
     0.73822
     0.42719
     0.06640
    -0.03313
     0.17837
     0.09750
     0.45829
     0.50806
     0.29034
     0.13482
     0.46452
     0.32144
     0.23435
     0.19081
     0.24679
     0.20325
     0.42097
     0.57027
     0.34010
    -0.30684
    -0.15133
     0.19703
     0.28412
     0.28412
     0.01663
    -0.06424
    -0.29440
    -0.27574
    -0.12022
     0.25923
     0.18459
    -0.07668
    -0.25708
    -0.27574
    -0.29440
    -0.74851
    -0.51834
    -0.59299
    -0.22597
     0.17837
     0.24057
    -0.12022
     0.10994
    -0.16377
    -0.63654
    -0.51834
    -0.26330
    -0.25086
    -0.43125
    -0.08912
    -0.45614
    -0.40015
    -0.31928
    -0.31306
    -0.61787
    -0.59299
    -0.69252
    -0.83560
    -1.35191
    -1.51986
    -1.68782
    -1.46388
    -0.74229
     0.07884
    -0.02069
    -0.07046
    -0.22597
     0.25923
     0.66358
     0.64491
     0.66980
     1.27942
     0.80665
     1.04925
     2.51732
     2.64173
     2.31826
     1.73352
     1.80817
     2.31204
     1.34162
     1.10524
     1.25453
     1.24209
     0.37121
     0.46452
     0.11616
    -0.36905
    -0.81071
    -0.66764
    -0.80449
    -0.64276
    -0.55567
    -1.12797
    -1.49498
    -1.56341
    -1.76247
    -1.04088
    -0.99733
    -1.33947
    -1.25860
    -0.63654
    -0.41881
    -0.40637
    -0.17621
    -0.36283
    -0.46858
     0.08506
     0.20325
     0.40231
     0.26546
     0.27168
     0.05395
     0.48318
     0.56405
     0.69468
     1.22343
     1.04925
     0.35876
    -0.17621
     0.04773
     0.26546
     0.37743
     0.57027
     0.51428
     0.15970
     0.35254
     0.36499
     0.01663
    -0.03936
     0.09750
     0.10372
    -0.07668
     0.01041
     0.46452
     0.56405
     0.60137
     0.16593
     0.19081
     0.43963
     0.41475
    -0.19487
    -0.32550
    -0.16999
    -0.03936
     0.05395
    -0.23219
    -0.49968
    -0.28196
    -0.28196
    -0.53701
    -0.76095
    -1.03466
    -0.87292
    -0.69874
    -0.97867
    -0.90402
    -0.71118
    -0.36905
     0.05395
    -0.50590
    -0.49968
    -0.48102
    -0.21975
    -0.05802
    -0.20109
    -0.06424
    -0.03936
    -0.38771
    -0.43125
    -0.18865
    -0.19487
    -0.20109
    -0.33795
    -0.49968
    -0.69874
    -0.83560
    -1.15907
    -1.38923
    -1.51364
    -0.82315
    -0.03936
     0.38987
     0.10994
    -1.06576
    -0.59299
     0.66980
     0.57649
     0.54538
     0.70090
    -0.03936
     0.53916
     1.78951
     2.25606
     1.13634
     0.44585
     1.06792
     1.62777
     1.50336
     1.44737
     1.01193
     0.48318
     0.22191
     0.44585
     0.29034
    -0.16377
    -0.53078
    -0.02691
    -0.16999
     0.05395
    -0.19487
    -0.82938
    -1.25238
    -0.97245
    -0.85426
    -0.28196
    -0.58055
    -0.66142
    -0.45614
    -0.69874
    -0.95379
    -0.28196
    -0.25086
    -0.18243
     0.19081
     0.15348
    -0.08290
    -0.31928
    -0.42503
    -0.48724
    -0.08912
     0.09750
    -0.01447
    -0.01447
    -0.12644
    -0.26952
    -0.02069
     0.58893
     0.89996
     0.29656
    -0.02691
     0.41475
     0.77555
     0.73200
     0.91240
     0.71334
     0.83153
     0.57649
     1.09280
     0.96217
     0.87508
     0.48318
     0.32144
     0.52672
     0.36499
     0.26546
     0.62003
     0.70712
     0.49562
    -0.10778
    -0.23219
    -0.20109
    -0.05180
     0.48940
     0.47696
    -0.02691
    -0.02691
     0.03529
    -0.08912
    -0.40015
    -0.15133
    -0.36283
    -0.53701
    -0.72985
    -0.71118
    -0.87914
    -1.03466
    -0.51834
    -0.33795
    -0.30062
    -0.82938
    -0.58055
    -0.42503
    -0.31306
    -0.36283
    -0.63032
    -0.08290
    -0.16999
    -0.30684
    -0.20731
    -0.27574
    -0.53078
    -0.33172
    -0.44370
    -0.67386
    -1.04710
    -0.99733
    -1.03466
    -1.18395
    -1.34569
    -1.17773
    -0.75473
    -0.43748
    -0.44992
    -1.08442
    -0.91024
     0.53294
     1.07414
     0.66980
    -0.56811
    -0.23219
     1.13012
     2.06322
     1.13012
     0.34632
     1.11768
     1.70242
     1.71486
     1.37895
     0.83775
     0.47074
     0.24057
     0.01041
    -0.44370
    -0.12644
    -0.10156
    -0.43748
    -0.26330
    -0.82315
    -1.04710
    -0.94135
    -0.84182
    -0.79205
    -1.00355
    -1.14663
    -0.71118
    -0.49968
    -0.48724
     0.11616
     0.17215
     0.22813
     0.38987
     0.30278
     0.28412
     0.45829
     0.25301
     0.30278
     0.00419
     0.01663
     0.14104
     0.08506
     0.14726
    -0.15133
    -0.43748
    -0.53078
    -0.82938
    -0.77961
    -0.58055
     0.04773
     0.31522
    -0.10778
    -0.00203
     0.08506
     0.23435
     0.54538
     0.50184
     0.72578
     0.62003
     0.50806
     0.76311
     0.88752
     1.03681
     1.31674
     1.36651
     1.20477
     1.47226
     1.18611
     1.01193
     1.11768
     1.24209
     1.17989
     1.06170
     1.42249
     1.02437
     1.08036
     1.06170
     1.03681
     0.73200
     0.53294
     0.48940
    -0.17621
    -0.46236
    -0.47480
    -0.44370
    -0.15133
    -0.31306
    -0.63032
    -1.10308
    -1.18395
    -1.23372
    -0.63654
    -0.77961
    -0.91024
    -1.22127
    -1.68782
    -1.91798
    -1.84956
    -1.62562
    -1.96775
    -2.29122
    -2.29744
    -2.53383
    -3.07502
    -3.44826
    -3.48558
    -2.97549
    -2.83864
    -2.52139
    -2.51516
    -2.40319
    -2.61469
    -2.24768
    -2.22902
    -1.89310
    -1.12174
    -0.30684
    -0.00203
    -0.43125
    -0.01447
     0.75066
     1.47848
     1.03681
     1.54068
     2.67906
     3.08962
     1.96369
     1.64643
     1.95125
     2.30582
     2.72882
     2.66662
     2.15031
     2.26850
     2.24984
     1.54690
     1.56557
     1.34162
     0.62003
    -0.13889
     0.35876
     0.49562
     0.09750
     0.17215
    -0.05802
    -0.04558
    -0.36905
    -0.31928
    -0.45614
    -0.21353
    -0.05180
    -0.29440
     0.04773
     0.08506
     0.22813
     0.36499
     0.19703
     0.13482
     0.09750
     0.22813
     0.38365
     0.16593
     0.35876
     0.01663
     0.06017
     0.17837
     0.13482
     0.09750
     0.29656
     0.37121
     0.51428
     0.36499
     0.50184
     0.40853
     0.43963
     0.42719
     0.43963
     0.71956
     0.75688
     0.77555
     0.43963
     0.27790
    -0.01447
     0.32766
     0.04151
     0.15970
    -0.12022
    -0.54945
    -0.31306
    -0.17621
    -0.42503
    -0.24464
    -0.13266
    -0.54323
    -0.66764
    -0.48724
    -0.45614
    -0.32550
     0.13482
    -0.02069
    -0.12644
    -0.13889
     0.01663
     0.21569
     0.58271
     0.71956
     0.38987
     0.43963
     0.60759
     0.32144
     0.33388
     0.46452
     0.38365
     0.30900
     0.27168
    -0.13266
     0.22813
    -0.43125
    -0.75473
    -0.84804
    -1.38301
    -1.70026
    -2.06106
    -1.51986
    -0.73607
    -0.65520
    -0.69874
     0.15348
    -0.16377
    -0.56811
     0.25301
    -0.00203
     0.47074
     0.53916
     0.73200
     1.54068
     2.01967
     1.80817
     1.83305
     1.71486
     1.92636
     1.11768
     0.41475
     0.88130
     1.29808
     1.16745
     0.76933
     0.81287
     0.19081
    -0.06424
    -0.07668
     0.00419
    -0.12022
    -0.49346
    -1.21505
    -0.94757
    -1.10308
    -0.91024
    -1.01599
    -1.60073
    -1.87444
    -1.32080
    -1.37679
    -1.02844
    -1.09686
    -1.30836
    -1.04710
    -1.07820
    -0.80449
    -1.13419
    -1.34569
    -0.94757
    -0.48102
    -0.35661
    -0.36283
    -0.40015
    -0.58055
    -0.90402
    -0.68630
    -0.50590
    -0.56811
    -0.36283
    -0.23842
    -0.20109
    -0.18865
    -0.04558
     0.01663
    -0.18865
    -0.02691
     0.57649
     0.64491
     0.57027
    -0.08290
     0.23435
     0.54538
     0.45207
     0.57027
     0.52050
     0.56405
     0.27790
     0.20947
     0.16593
     0.22191
     0.15348
     0.00419
    -0.16377
    -0.15755
    -0.23842
    -0.07046
     0.01663
    -0.17621
    -0.36905
    -0.41259
    -0.39393
    -0.33795
    -0.43748
    -0.37527
    -0.53078
    -0.63032
    -0.15133
     0.15348
     0.42719
     0.29656
    -0.12022
     0.07884
     0.53294
     0.36499
     0.82531
     0.90618
     0.58893
     0.70712
     0.45207
     0.38365
     0.29034
     0.17837
     0.30900
     0.26546
    -0.02069
    -0.56811
    -1.02221
    -1.35191
    -1.05332
    -0.40015
     0.11616
    -0.07046
    -0.13266
    -0.39393
    -0.18243
     0.78177
     1.39761
     1.03681
     1.37273
     0.91240
     1.82061
     2.96521
     3.69924
     3.77389
     3.22025
     3.12694
     2.57953
     3.15183
     2.72260
     1.90148
     2.01345
     1.59045
     1.08036
     0.37743
    -0.53078
    -0.81693
    -1.09064
    -0.98489
    -1.40167
    -1.99885
    -2.40941
    -2.85730
    -2.80753
    -2.53383
    -2.59603
    -2.39075
    -2.27256
    -2.03618
    -1.81845
    -1.33947
    -1.15907
    -0.91024
    -0.76717
    -0.33172
    -0.33172
    -0.43125
    -0.11400
     0.01663
    -0.03313
     0.18459
     0.34010
     0.35876
     0.42097
     0.34010
     0.36499
     0.36499
     0.35254
     0.43341
     0.43963
     0.47074
     0.18459
     0.15970
     0.10372
    -0.15755
    -0.26330
    -0.30684
    -0.36905
    -0.08912
    -0.00203
    -0.30062
    -0.26330
    -0.26330
    -0.29440
    -0.36283
    -0.36905
    -1.01599
    -0.84182
    -0.44370
    -0.39393
    -0.68008
    -0.75473
    -0.89780
    -0.90402
    -0.64276
    -0.32550
    -0.40637
    -0.52456
    -0.44992
    -0.54323
    -0.94135
    -1.04088
    -1.15285
    -0.23842
     0.29656
     0.44585
     0.16593
    -0.10156
     0.15348
    -0.10156
    -0.00825
     0.22191
     0.53294
     0.34632
     0.20325
     0.24057
     0.01663
     0.14104
     0.06017
    -0.21353
    -0.12644
     0.03529
    -0.14511
    -0.30684
    -0.68630
    -1.05954
    -0.95379
    -0.98489
    -1.22127
    -0.89158
    -0.00825
     0.25301
     0.09750
    -0.73607
    -0.41881
     0.88752
     1.00571
     0.35254
     0.41475
     0.57027
     0.57649
     0.91240
     2.21873
     2.64173
     2.08188
     1.47226
     1.47848
     1.41627
     1.24831
     1.47848
     1.29808
     1.19855
     0.53294
     0.86264
     0.75688
     0.51428
     0.59515
     0.09128
    -0.35039
    -0.20731
    -0.28196
    -0.25086
    -0.43125
    -0.44370
    -0.38771
    -0.10778
    -0.11400
    -0.10778
     0.58893
     0.45829
     0.51428
     0.58893
     0.63869
     0.52050
     0.19703
     0.24057
     0.17837
     0.29656
     0.00419
     0.09750
    -0.03313
    -0.43125
    -0.66764
    -0.59299
    -0.60543
    -0.53078
    -0.66764
    -0.69252
    -0.61787
    -0.46236
    -0.36283
    -0.41881
    -0.16377
    -0.08290
    -0.10156
    -0.06424
     0.07262
    -0.32550
    -0.22597
     0.10372
    -0.28196
    -0.30062
    -0.49346
    -0.47480
    -0.53701
    -0.61787
    -1.12797
    -0.86670
    -1.22127
    -1.49498
    -1.56341
    -1.51364
    -1.41411
    -1.71892
    -1.56341
    -1.70648
    -2.19791
    -2.23524
    -1.73759
    -1.19017
    -0.96001
    -1.33947
    -1.71892
    -1.07198
    -0.80449
    -0.73607
    -0.64898
    -0.64898
    -0.54323
    -0.16377
    -0.36905
    -0.08290
    -0.04558
    -0.00825
     0.07884
    -0.07046
     0.03529
    -0.20109
    -0.07046
    -0.13266
    -0.51212
    -0.48724
     0.10372
     0.66358
     1.12390
     0.92484
     0.68846
     0.67602
     0.86264
     0.96839
     1.21099
     1.57801
     1.27942
     1.50336
     2.06322
     1.70242
     1.29186
     1.93258
     1.98857
     1.56557
     1.72108
     1.96991
     2.37425
     1.77707
     0.93728
     0.80665
     1.22343
     1.21099
     1.87038
     1.50958
     1.14256
     0.47696
     0.34010
    -0.76095
    -0.12022
     0.06017
    -0.01447
    -0.26330
    -0.67386
    -0.79827
    -0.71118
    -0.65520
    -0.77961
    -1.13419
    -1.11552
    -0.64276
    -0.74851
    -0.57433
    -0.44370
    -0.08912
     0.30278
     0.11616
     0.07262
     0.09128
     0.35254
     0.30900
     0.43963
     0.32766
     0.47696
     0.45829
     0.54538
     0.76311
     0.58271
     0.75066
     0.84397
     0.62003
     0.75688
     0.64491
     0.40853
     0.80043
     1.12390
     0.91240
     1.04925
     0.55782
     0.58271
     0.07262
     0.03529
     0.10994
     0.24057
     0.09128
    -0.01447
    -0.16377
    -0.46236
    -0.66764
    -0.87292
    -0.92268
    -1.08442
    -1.18395
    -1.11552
    -0.79827
    -0.64276
    -0.38149
    -0.16999
    -0.29440
    -0.23219
    -0.56189
    -0.44370
    -0.38771
     0.30278
     1.28564
     1.32296
     0.65113
     0.86886
     0.34010
     0.43963
     0.53916
     0.58893
     0.59515
     0.71334
     0.31522
     0.12860
     0.66358
     0.24057
    -0.28196
    -0.63654
    -1.09064
    -1.39545
    -1.79979
    -1.92421
    -1.55719
    -0.66142
    -0.07046
     0.09128
     0.52672
    -0.49346
    -1.07198
    -1.32080
    -0.61787
    -0.04558
     0.39609
     0.14726
     0.29656
     0.97461
     1.38517
     1.16123
     0.27168
    -0.12022
     0.32144
     0.53294
     0.42097
     0.85019
     0.57027
     0.19703
     0.24679
     0.50806
     0.12238
     0.37743
     0.58893
     0.27790
     0.28412
     0.16593
     0.06640
    -0.54323
    -0.81693
    -0.35661
    -0.58055
    -0.64898
    -0.84182
    -1.03466
    -0.80449
    -0.86670
    -1.07820
    -1.32080
    -1.05954
    -1.10308
    -1.07198
    -1.19017
    -0.99111
    -0.94757
    -0.87914
    -0.44370
    -0.75473
    -0.73607
    -0.71740
    -0.35661
    -0.26952
    -0.15133
     0.13482
     0.49562
     0.97461
     1.04303
     0.75066
     0.85019
     0.65735
     0.63247
     0.51428
     0.82531
     1.19233
     1.36029
     1.45360
     1.09902
     0.93728
     0.76311
     0.46452
     0.52672
     0.57027
     0.66358
     0.75066
     0.53294
     0.46452
     0.68846
     0.95594
     0.73822
     0.43341
     0.31522
     0.29656
     0.13482
     0.48318
     0.83153
     0.25923
     0.26546
     0.11616
    -0.00825
     0.04151
     0.08506
    -0.63032
    -0.92891
    -0.98489
    -0.71740
     0.33388
     0.42719
    -0.04558
    -0.24464
     0.20325
    -0.40637
    -0.37527
    -0.18243
     0.22191
     0.52050
     0.66358
     0.47696
     0.36499
     0.42097
    -0.00825
     0.01041
     0.04773
    -0.38149
    -0.76717
    -0.99733
    -1.18395
    -1.45766
    -1.07820
    -0.21353
     0.40231
    -0.20731
    -0.75473
    -0.26952
    -0.10778
    -0.35661
    -0.11400
    -0.31928
     0.50184
     1.40383
     1.63399
     0.92484
     0.84397
     1.47848
     1.14256
     0.63869
    -0.25708
    -0.28818
    -0.07668
     0.11616
    -0.03936
    -0.36283
    -0.39393
    -0.37527
    -0.23219
    -0.96623
    -1.19017
    -1.12797
    -1.04088
    -0.92891
    -1.03466
    -0.94757
    -0.77961
    -0.71740
    -0.81693
    -0.94135
    -0.54945
    -0.72362
    -0.81693
    -1.03466
    -0.97245
    -0.56811
    -0.63654
    -0.61787
    -0.60543
    -0.53078
    -0.66142
    -0.69874
    -0.78583
    -0.63654
    -0.72985
    -0.56811
    -0.23219
    -0.42503
    -0.48724
    -0.69874
    -0.58055
    -0.39393
    -0.23219
     0.02285
    -0.08912
    -0.13266
     0.19081
    -0.01447
    -0.01447
    -0.28196
     0.07884
     0.55160
     0.72578
     0.86886
     0.71956
     0.62003
     0.17837
     0.42719
     0.42719
     0.45207
     0.79421
     0.75066
     0.88752
     0.46452
    -0.13889
     0.01041
     0.14104
     0.17837
     0.12860
    -0.00825
    -0.24464
    -0.10778
    -0.11400
    -0.23842
    -0.27574
    -0.32550
    -0.49968
    -0.88536
    -0.97245
    -0.23842
     0.38365
     0.67602
     0.73200
     0.96839
     0.80665
     0.55782
     0.66358
     1.10524
     1.22343
     1.26698
     1.49714
     1.50336
     1.39139
     1.45982
     1.96991
     2.59819
     2.27472
     2.02589
     1.54068
     0.70712
     0.01663
    -0.99733
    -1.01599
    -0.43125
     0.63247
     1.04925
     1.34784
    -0.11400
    -1.22750
    -0.91646
    -0.05180
     0.09128
    -0.35661
    -0.38771
     0.75688
     1.14878
     0.73200
     0.38365
     0.40231
     0.88752
     0.89996
     0.45207
     0.20947
    -0.05802
    -0.26330
    -0.60543
    -0.87914
    -0.85426
    -0.96001
    -1.27104
    -1.73137
    -1.60073
    -1.53853
    -1.58829
    -1.65050
    -1.47632
    -1.46388
    -1.51364
    -1.33325
    -1.06576
    -1.20883
    -1.12174
    -1.20883
    -0.92268
    -1.00355
    -0.72362
    -0.67386
    -0.86670
    -0.90402
    -0.74851
    -0.59921
    -0.64276
    -0.54323
    -0.68630
    -0.51834
    -0.58055
    -0.28818
    -0.48724
    -0.40637
    -0.24464
    -0.09534
    -0.20109
    -0.19487
    -0.18865
    -0.21975
    -0.00825
     0.32766
     0.12238
     0.13482
    -0.18865
    -0.35661
    -0.04558
     0.09750
    -0.10778
    -0.26330
    -0.01447
    -0.07046
    -0.34417
    -0.09534
     0.10994
    -0.44992
    -0.40015
    -0.18865
     0.04773
    -0.21353
    -0.41259
     0.15348
     0.59515
     0.57027
    -0.04558
    -0.22597
    -0.10778
     0.59515
     1.02437
     0.40853
    -0.18243
     0.38987
     0.81909
     0.86264
     0.85019
     0.58271
     0.71956
     1.04925
     0.92484
     0.81287
     0.52050
     0.91240
     0.75688
     0.66358
     0.41475
     0.35876
     0.29656
    -0.01447
     0.06017
     0.05395
    -0.10156
    -0.25086
    -0.62409
    -0.90402
    -0.43125
     0.10372
     0.47696
     0.49562
     0.50184
     0.57027
     0.45829
     0.48940
     0.61381
     0.91240
     0.99949
     2.56087
     3.03985
     2.30582
     3.27624
     3.68058
     2.94655
     2.45512
     3.24514
     4.80651
     5.07400
     3.49396
     3.20159
     2.21873
     2.90300
     3.23891
     2.98387
     1.71486
     0.75688
     0.68846
     0.79421
     0.35254
    -0.59921
    -1.92421
    -2.77643
    -2.98171
    -2.60847
    -2.34099
    -2.57115
    -2.68934
    -2.40319
    -2.21657
    -2.48406
    -2.42186
    -2.65202
    -2.38453
    -2.34721
    -2.02374
    -1.73759
    -1.26482
    -1.09686
    -1.19017
    -1.11552
    -0.97245
    -1.34569
    -1.27104
    -1.23372
    -1.17773
    -0.70496
    -0.42503
    -0.49346
    -0.71118
    -0.76717
    -0.72985
    -0.44992
    -0.69874
    -0.42503
    -0.66142
    -0.71118
    -0.40015
    -0.66764
    -0.31928
    -0.59921
    -0.67386
    -0.77961
    -0.78583
    -0.75473
    -0.74229
    -0.76095
    -0.91646
    -0.91024
    -0.99733
    -0.93513
    -0.81071
    -0.89158
    -0.91646
    -1.08442
    -1.14663
    -1.34569
    -1.43278
    -1.22750
    -1.27104
    -1.33325
    -1.53853
    -1.61939
    -1.73759
    -1.63184
    -1.56341
    -1.60073
    -1.69404
    -1.93665
    -1.65672
    -0.97867
    -0.76717
    -0.92891
    -0.87914
    -0.92891
    -0.84182
    -0.54945
    -0.33172
    -0.79205
    -0.60543
    -0.51834
    -0.11400
     0.35876
    -0.09534
    -0.08290
    -0.10156
    -0.15755
    -0.54323
    -0.77339
    -0.89780
    -0.43125
     0.34632
     0.66980
     0.81287
     0.43963
     0.39609
     1.39761
     2.57953
     1.96369
     1.82683
     2.72260
     2.75371
     2.67284
     3.48152
     3.58727
     3.68058
     4.30886
     4.15957
     4.75053
     4.76297
     3.85476
     3.22647
     3.38199
     3.79255
     3.25136
     2.89056
     1.92014
     2.30582
     1.90770
     1.39761
     1.04303
     0.71334
    -0.14511
    -0.75473
    -0.45614
    -0.13889
    -0.63032
    -1.04710
    -1.45766
    -1.17151
    -1.20883
    -1.33325
    -1.58207
    -1.36435
    -1.19017
    -1.24616
    -1.06576
    -0.55567
    -0.38149
    -1.02221
    -1.19017
    -1.07198
    -1.27104
    -1.23994
    -1.17773
    -0.77961
    -0.82938
    -0.78583
    -0.94135
    -0.98489
    -0.64276
    -0.49346
    -0.41881
    -0.80449
    -0.68630
    -0.59299
    -0.49968
    -0.40637
    -0.45614
    -0.56189
    -0.50590
    -0.50590
    -0.66764
    -0.71740
    -0.62409
    -0.69252
    -1.08442
    -0.85426
    -0.73607
    -0.67386
    -0.84182
    -0.79827
    -0.68008
    -0.53701
    -0.42503
    -0.44370
    -0.61165
    -0.66764
    -0.71118
    -0.61165
    -0.18243
    -0.21975
    -0.45614
    -0.66142
    -0.62409
    -0.37527
    -0.58677
    -0.71740
    -0.96001
    -0.59921
    -0.33172
     0.02285
    -0.04558
    -0.21975
    -0.13266
     0.15348
     0.17837
     0.43963
     0.24679
     0.50806
     0.18459
     0.36499
     0.06640
     0.20325
     0.29656
     0.27168
     0.14726
    -0.16999
    -0.71118
    -1.09686
    -1.12174
    -0.71740
    -0.07668
     0.32766
     0.32144
    -0.25086
    -0.49968
     0.65113
     1.73974
     1.87660
     0.94350
     0.96217
     1.73352
     3.24514
     3.42553
     3.82365
     3.60593
     3.57483
     3.17671
    12.11575
    10.32421
    -1.05954
     0.01041
     0.86264
     3.02741
     3.32600
     3.20159
     2.86568
     2.52976
     0.62003
    -1.42656
    -2.84486
    -2.73911
    -2.55871
    -2.45296
    -2.53383
    -2.73289
    -2.87596
    -2.63336
    -2.24768
    -1.67538
    -1.38301
    -1.48876
    -1.51986
    -0.98489
    -0.51212
     0.02907
     0.37121
     0.45207
     0.27790
     0.04773
     0.49562
     0.42097
    -0.03313
     0.23435
     0.23435
     0.23435
     0.38365
     0.64491
     0.55160
     0.34010
     0.01663
    -0.40637
    -0.41881
    -0.63032
    -0.36283
     0.09128
     0.09750
    -0.10778
    -0.76717
    -0.91024
    -0.71740
    -0.73607
    -0.87914
    -0.79827
    -0.67386
    -0.66764
    -1.14663
    -1.13419
    -1.12174
    -1.27726
    -1.04710
    -1.10930
    -1.20883
    -1.01599
    -1.02844
    -1.30836
    -1.22750
    -1.10930
    -1.15907
    -1.23994
    -1.07820
    -1.15907
    -1.27104
    -1.04088
    -1.12797
    -1.12174
    -1.00977
    -0.73607
    -0.85426
    -0.61787
    -0.33795
    -0.71740
    -0.79205
    -0.47480
     0.11616
    -0.00203
    -0.08290
    -0.42503
    -0.37527
    -0.24464
    -0.33172
    -0.40015
    -0.10778
    -0.41259
    -0.58055
    -0.86048
    -0.95379
    -1.15285
    -1.19017
    -1.01599
    -0.56189
    -0.31928
    -0.27574
    -0.84804
    -0.94135
     0.06017
     0.30900
     0.66358
     1.06170
     0.10994
     0.32144
     2.25606
     3.49396
     2.63551
     1.72730
     2.52976
     3.56861
     3.31356
     3.48774
     3.02741
     2.52976
     2.35559
     1.75841
     1.27320
     1.39139
     1.61533
     1.13634
     0.65735
     0.20325
    -0.71118
    -1.02221
    -1.35813
    -1.35191
    -1.44522
    -1.86200
    -1.55097
    -1.33325
    -1.01599
    -1.02221
    -1.09064
    -0.74229
    -0.48724
    -0.56189
    -0.73607
    -0.36283
    -0.26952
    -0.18865
     0.09750
     0.16593
     0.00419
    -0.05802
     0.29656
     0.32766
     0.01041
    -0.10778
    -0.07046
    -0.11400
     0.24679
     0.35876
     0.04151
     0.28412
     0.63247
     0.50806
     0.43341
     0.14726
    -0.01447
     0.29656
     0.17837
     0.14104
     0.35254
     0.03529
     0.25301
    -0.03936
    -0.58055
    -0.41881
    -0.66764
    -0.95379
    -0.94757
    -0.83560
    -0.79827
    -0.91646
    -1.01599
    -0.81071
    -0.66764
    -0.35661
    -0.61787
    -0.64898
    -0.39393
    -0.36905
    -0.46858
    -0.35661
    -0.16999
    -0.27574
    -0.05802
     0.02907
    -0.23219
    -0.29440
    -0.25708
    -0.41259
    -0.59921
    -0.63654
    -0.62409
    -0.81071
    -0.85426
    -0.71740
    -0.70496
    -0.99111
    -0.99733
    -1.16529
    -1.10308
    -0.95379
    -1.07820
    -1.10930
    -0.72985
    -0.26952
     0.04151
    -0.06424
    -0.71740
    -0.72362
    -1.09686
    -0.69874
     0.50184
     1.44115
     0.40231
    -0.28818
     0.37743
     1.56557
     2.02589
     1.89526
     1.60911
     2.15653
     3.23269
     2.70394
     2.70394
     2.38669
     1.70242
     1.42871
     1.49092
     1.47848
     1.62155
     1.45360
     1.13634
     0.88130
     0.50806
    -0.64898
    -0.82938
    -1.37679
    -1.22127
    -1.38301
    -0.89158
    -0.81071
    -1.19017
    -0.91646
    -0.44370
    -0.49346
    -0.34417
    -0.56811
    -0.66764
    -0.42503
    -0.23219
    -0.32550
    -0.25086
    -0.20731
     0.07262
     0.06640
    -0.08290
    -0.41259
    -0.15755
    -0.02691
     0.29034
     0.32144
     0.12860
    -0.20731
    -0.48724
    -0.54945
    -0.20109
     0.03529
     0.05395
     0.20947
    -0.00203
    -0.02691
     0.07262
    -0.00825
    -0.21975
    -0.15755
     0.14104
     0.12860
     0.26546
     0.24057
     0.31522
     0.30900
     0.13482
     0.16593
    -0.16999
    -0.48724
    -0.58055
    -0.69252
    -0.26330
    -0.24464
    -0.18243
    -0.31306
    -0.83560
    -0.89780
    -1.01599
    -0.64898
    -0.42503
    -0.26952
    -0.37527
    -0.08912
    -0.38149
    -0.18865
    -0.34417
    -0.35661
    -0.01447
     0.15348
     0.07884
     0.30900
     0.60137
     0.40231
    -0.39393
    -0.20731
     0.17837
     0.33388
     0.16593
     0.10994
     0.07884
     0.52672
     0.18459
     0.29656
     0.36499
    -0.09534
    -0.35039
    -0.81693
    -0.89158
    -0.64276
    -0.41259
    -0.44992
    -0.61165
    -0.43125
    -0.64898
    -1.12797
    -1.30836
    -1.48254
    -0.87914
    -0.58055
    -0.09534
    -0.00825
    -0.07668
    -0.17621
    -0.35661
    -0.11400
     0.17837
     0.83775
     1.17367
     1.29186
     0.09128
    -0.46236
    -1.58829
    -1.20261
    -0.59299
    -0.23219
    -0.47480
    -1.47632
    -1.83090
    -2.11082
    -2.63336
    -2.92573
    -2.59603
    -2.96927
    -2.70800
    -2.49028
    -2.67068
    -2.74533
    -2.58359
    -2.22280
    -2.06106
    -1.40167
    -1.22127
    -1.58207
    -1.33325
    -0.54323
    -0.86048
    -1.11552
    -0.35661
     0.04773
     0.76311
     0.80665
     1.76463
     1.75219
     1.64021
     1.95747
     2.06322
     1.75841
     1.83927
     2.34314
     2.51110
     2.43023
     2.92166
     2.86568
     2.01345
     1.56557
     1.93880
     2.90922
     2.72882
     1.68376
     0.80665
     0.37743
     0.40853
     0.67602
     0.78799
     1.19233
     1.20477
     0.36499
    -0.23219
    -0.07046
    -0.00825
    -0.26330
    -0.41259
    -0.31928
    -0.25086
    -0.49346
    -0.42503
    -0.68008
    -1.09064
    -0.96001
    -0.68630
    -0.36905
    -0.26330
    -0.47480
    -0.67386
    -0.62409
    -0.53078
    -0.53701
    -0.33172
    -0.33172
    -0.41259
    -0.26952
    -0.10156
     0.01663
     0.02285
     0.04773
    -0.07668
    -0.16377
    -0.02691
    -0.20731
    -0.09534
    -0.18243
    -0.02691
     0.01041
     0.19081
    -0.08290
    -0.27574
    -0.49346
    -0.40015
     0.37743
     0.52672
     0.30278
     0.24057
     0.97461
     1.47226
     1.16123
     0.93728
     1.87660
     2.73504
     1.85172
     1.54690
     1.83305
     2.13164
     1.98857
     1.58423
     1.60911
     1.33540
     1.31052
     1.67132
     2.29338
     2.06944
     1.10524
     0.77555
     0.57649
     0.11616
     0.01663
     0.07262
     0.22813
     0.81287
     0.83775
     0.89996
     0.58271
     0.16593
    -0.50590
    -1.29592
    -0.99111
    -0.41259
     0.24057
    -0.07046
    -1.34569
    -0.86670
    -0.67386
    -0.61787
    -0.65520
    -0.88536
    -0.72362
    -0.33172
    -0.05180
    -0.30684
    -0.59921
    -0.20731
     0.29034
     0.16593
     0.64491
     0.93728
     0.94972
     0.07884
    -0.30684
     0.19703
     0.36499
     0.37743
     0.14726
     0.15348
     0.22191
     0.26546
    -0.06424
     0.04773
    -0.12022
    -0.30062
    -0.47480
    -0.73607
    -0.69252
    -0.41259
    -0.56811
    -0.51834
    -0.25708
    -0.51212
    -0.66142
    -0.83560
    -0.97867
    -0.93513
    -0.97245
    -1.19639
    -0.91024
    -0.92891
    -1.04088
    -0.92268
    -1.10930
    -1.09686
    -1.15285
    -0.82938
    -0.68630
    -0.51212
    -0.70496
    -0.62409
    -0.23219
     0.06017
     0.11616
    -0.07046
    -0.42503
    -0.42503
    -0.41881
    -0.34417
    -0.15755
    -0.07668
    -0.13266
    -0.31306
    -0.34417
    -0.32550
    -0.47480
    -0.50590
    -0.56811
    -0.45614
    -0.29440
    -0.38149
    -0.15133
    -0.16377
    -0.37527
    -0.03313
     0.49562
     0.73822
     0.42719
    -0.02069
     0.34010
     0.88752
     0.81287
     1.11768
     0.73822
     0.90618
     1.24209
     0.99327
     0.52672
     0.43963
     0.52050
    -0.08912
    -0.13889
    -0.29440
    -0.30062
    -0.51834
    -0.68008
    -0.72985
    -0.88536
    -0.92268
    -1.17151
    -1.47010
    -1.42656
    -1.22750
    -0.41881
     0.09128
     0.44585
     0.99327
     0.96217
     0.31522
     0.29656
     0.82531
     1.22965
     1.46604
     1.72108
     1.79573
     1.90770
     1.27942
     0.71956
     1.34162
     1.44115
     1.98235
     2.00723
     1.38517
     1.60289
     1.36029
     1.26698
     1.68376
     1.64021
     1.73352
     1.13634
     0.65113
     0.09750
     0.99327
     1.31674
     1.39139
     0.97461
     0.43341
    -0.75473
    -1.42033
    -1.22127
    -0.84182
    -1.12797
    -0.64898
    -0.77961
    -0.67386
    -1.31458
    -1.91798
    -1.53853
    -1.47632
    -1.56341
    -1.30836
    -1.22750
    -1.12174
    -1.30836
    -1.44522
    -1.27104
    -1.30214
    -1.58207
    -1.02221
    -0.91024
    -0.70496
    -0.94757
    -0.93513
    -0.85426
    -0.71118
    -1.07198
    -0.73607
    -0.63654
    -0.71740
    -0.50590
    -0.61165
    -0.64898
    -0.58677
    -0.26330
    -0.31306
    -0.58055
    -0.44370
    -0.31306
    -0.41259
    -0.43748
    -0.33172
    -0.58055
    -0.50590
    -0.10156
    -0.36283
    -0.35661
    -0.31928
    -0.21975
    -0.53078
    -0.53701
    -0.49968
     0.04773
     0.78177
     0.55160
    -0.39393
    -0.61165
     0.12860
     0.62625
     0.80665
     0.66358
     0.60137
     1.18611
     0.81909
     0.30900
     0.71334
     1.10524
     0.83775
     0.99949
     0.47696
     0.57027
     0.20947
    -0.09534
     0.22191
     0.22813
     0.05395
     0.04773
    -0.07668
    -0.33795
    -0.61165
    -0.55567
    -0.63654
    -0.41259
    -0.09534
    -0.36283
    -0.73607
    -0.57433
    -0.49968
    -0.13266
     0.14726
     0.60759
     0.81909
     0.78799
     0.73200
     0.73200
     0.52050
     0.98083
     1.84549
     1.45360
     1.06170
     0.96839
     1.13012
     1.31674
     1.09902
     0.82531
     0.93106
     0.65113
     0.13482
     0.02285
     0.62003
     0.85019
     1.03681
     0.78799
     0.06017
    -0.15755
     0.43341
     0.14726
     0.38987
     0.82531
     1.04925
     1.22343
     0.89374
     0.98705
     0.45829
    -0.34417
     0.05395
     0.38987
     0.12238
     0.38365
     0.37743
     0.24679
    -0.27574
     0.16593
     0.07262
     0.04151
    -0.49968
    -0.49346
    -0.45614
    -0.46236
    -1.08442
    -0.77961
    -0.94135
    -0.93513
    -0.89158
    -0.81071
    -0.94757
    -0.94757
    -1.22127
    -1.40789
    -1.31458
    -1.17773
    -1.10930
    -0.77339
    -0.58055
    -0.58055
    -0.31928
    -0.12022
     0.31522
     0.36499
     0.22813
     0.41475
    -0.00825
     0.00419
    -0.44370
     0.03529
     0.66358
     0.31522
    -0.09534
    -0.23842
    -0.16377
     0.06017
    -0.13889
    -0.64276
    -0.52456
     0.04773
     0.24057
    -0.81693
    -1.11552
    -0.84804
    -0.50590
     0.14726
     0.56405
     0.63869
    -0.16377
    -0.74229
    -1.07820
    -0.86670
    -0.96623
    -1.10308
    -1.07820
    -0.34417
    -0.31928
    -0.81693
    -1.20261
    -1.13419
    -0.99111
    -0.95379
    -0.82938
    -0.68008
    -0.74229
    -0.66764
    -0.80449
    -0.82315
    -0.71118
    -0.46236
    -0.28818
     0.19081
     0.62625
     0.41475
     0.48318
     0.60137
     1.28564
     0.76933
    -0.10156
     0.27790
     0.97461
     1.09280
     1.53446
     1.87038
     2.16275
     1.37273
     0.36499
     0.56405
     1.27320
     1.76463
     1.39761
     0.09750
     0.04151
     0.60137
     1.54068
     1.13634
     0.88752
     0.70712
     1.19855
     0.93728
     0.44585
     0.47074
     0.45207
     0.35254
     0.39609
     0.55782
     0.90618
     0.81287
     0.53916
     0.65113
     0.54538
     0.24679
     0.36499
     1.34162
     1.01815
     0.47074
    -0.24464
    -0.41881
     1.08658
     1.96369
     2.41157
     1.14256
    -0.81071
    -0.00825
     0.39609
     0.12860
     0.63869
     1.06170
     0.78799
     0.19081
    -0.45614
    -1.28970
    -1.37679
    -0.56811
    -0.13266
    -0.58055
    -1.15907
    -1.92421
    -2.78887
    -1.89310
    -1.60695
    -1.51986
    -1.68782
    -1.99885
    -2.16681
    -1.67538
    -1.49498
    -1.55719
    -1.29592
    -1.25860
    -0.91024
    -0.83560
    -0.91646
    -0.76717
    -0.50590
    -0.40015
    -0.30062
    -0.13266
    -0.16377
    -0.24464
    -0.41259
    -0.36283
    -0.01447
     0.21569
    -0.08290
    -0.28818
    -0.38149
    -0.41259
     0.09128
    -0.10778
    -0.30062
    -0.16377
     0.28412
     0.40231
     0.53294
     0.40853
     0.91240
     0.95594
    -0.18243
    -0.03936
    -0.25708
    -0.30062
     0.08506
     0.75688
     0.43341
    -0.07046
    -0.25708
    -0.41259
    -0.42503
    -0.23842
    -0.04558
    -0.28818
    -0.34417
    -0.57433
    -0.53078
    -0.36283
    -0.58055
    -0.32550
    -0.40015
    -0.54945
    -0.46858
    -0.28196
    -0.59299
    -1.28348
    -1.25238
    -0.93513
    -0.91024
    -0.54945
    -1.17773
    -1.28970
    -1.20883
    -1.12797
    -0.99733
    -0.96623
    -0.69874
    -0.35661
    -0.41259
    -0.31928
    -0.03313
     0.10372
    -0.11400
    -0.36905
     0.10372
     0.63247
     1.00571
     0.80665
     0.66980
     0.75066
     1.02437
     1.20477
     1.24209
     1.12390
     0.83153
     1.08036
     1.32296
     1.55935
     1.67754
     1.22343
     1.03059
     1.11768
     1.03059
     1.29808
     1.37273
     1.20477
     1.03681
     1.03059
     0.87508
     1.19855
     1.44115
     1.27320
     0.86264
     2.01345
     2.57953
     2.16897
     0.58271
     0.68846
     0.83153
     0.53916
     0.08506
     0.73822
     1.01815
     0.75688
     0.35254
    -0.35039
    -0.33795
    -0.69874
    -0.99733
    -1.10930
    -1.07198
    -1.00355
    -0.96001
    -0.88536
    -1.08442
    -0.99111
    -0.84804
    -0.96623
    -0.81693
    -1.04088
    -1.11552
    -1.20883
    -1.24616
    -1.35191
    -1.24616
    -1.18395
    -1.19017
    -1.00355
    -1.00355
    -1.51986
    -1.66916
    -1.60695
    -1.23994
    -1.38923
    -1.43278
    -1.39545
    -1.37057
    -0.49346
    -0.90402
    -1.68782
    -0.48724
     0.60137
     0.79421
    -0.13266
    -0.45614
    -0.07046
     1.17367
     1.23587
     1.06792
     1.57179
     1.84549
     1.32918
     1.55313
     1.66510
     2.28094
     2.51110
     1.80195
     1.85794
     1.54068
     1.52202
     1.26076
     1.23587
     1.28564
     1.52202
     1.70864
     1.52202
     1.01193
     0.64491
     0.45207
     0.34010
     0.48940
     0.40853
     0.40853
     0.68846
     0.86264
     0.26546
     0.00419
    -0.23219
    -0.24464
     0.09128
     0.02285
    -0.51212
    -0.44370
    -0.37527
    -0.27574
    -0.03936
    -0.36905
    -0.73607
    -1.33325
    -1.27726
    -0.71118
    -0.68630
    -0.92891
    -0.70496
    -0.79827
    -0.84804
    -0.94757
    -1.26482
    -1.03466
    -0.53078
    -0.38149
    -0.59299
    -0.27574
    -0.72985
    -0.84182
    -0.24464
    -0.03936
     0.00419
     0.12860
    -0.13889
    -0.08290
    -0.01447
     0.20325
     0.33388
     0.10994
    -0.00203
     0.12238
     0.22813
    -0.05180
    -0.08912
     0.25923
     0.34010
     0.91240
     0.91240
     1.03681
     1.14256
     0.97461
     0.72578
     0.50806
     0.78799
     1.33540
     1.30430
     0.10994
     0.29034
     0.59515
     0.36499
    -0.13266
    -0.91024
    -0.89780
    -1.17151
    -1.41411
    -1.34569
    -1.43278
    -1.42656
    -1.53231
    -1.62562
    -1.45766
    -1.68782
    -1.55097
    -0.78583
    -0.49968
    -1.45766
    -1.63184
    -1.07820
    -0.00825
     0.08506
    -0.46236
    -0.26330
     0.99327
     0.30900
    -0.40637
    -0.17621
    -0.02691
    -0.02691
     0.09750
     0.06640
     0.81909
     0.46452
     0.29656
     0.35876
     0.12860
    -0.28196
    -0.31306
    -0.43748
    -0.02691
     0.52050
     0.35254
     0.13482
     0.21569
     0.27790
     0.37121
     0.40231
     0.36499
     0.42097
     0.94350
     1.08036
     0.90618
     0.60759
     1.08658
     0.66358
     0.76311
     1.29808
     1.64643
     1.52202
     0.86264
     1.03681
     1.47226
     1.57179
     1.57179
     1.11146
     1.26076
     1.17989
     1.08036
     1.01193
     1.01193
     0.89374
     0.58893
     0.68846
     0.30900
     0.37743
     0.30900
     0.01041
    -0.03936
    -0.29440
    -0.63032
    -0.71740
    -0.63654
    -1.10930
    -1.19639
    -0.91646
    -0.72985
    -0.89780
    -1.15285
    -1.38923
    -1.14041
    -1.14663
    -1.26482
    -1.33947
    -0.91646
    -0.66142
    -0.66764
    -0.84804
    -0.99111
    -0.83560
    -0.40015
    -0.43125
    -0.55567
    -0.59299
    -0.34417
    -0.20109
    -0.39393
    -0.49968
    -0.02691
    -0.16999
    -0.18865
     0.15970
     0.20325
    -0.17621
    -0.11400
    -0.25708
    -0.11400
     0.58271
     0.76933
     0.27168
    -0.14511
     0.12238
     0.04151
    -0.20109
    -0.35661
    -0.20731
    -0.05802
     0.34632
     0.49562
     0.06640
    -0.25086
     0.06017
    -0.10778
    -0.40015
    -0.33795
    -0.52456
    -0.60543
    -0.26330
     0.98083
    -0.00203
    -0.75473
    -0.13266
     0.24057
     0.55782
     0.41475
    -0.20109
    -0.46236
    -0.16999
     0.16593
    -0.16999
    -0.27574
     0.55782
     0.43341
    -0.06424
     0.06640
    -0.23219
    -0.33172
    -0.14511
    -0.28196
    -0.08912
    -0.01447
     0.22813
    -0.13266
    -0.58677
    -0.31306
     0.07262
     0.19081
     0.11616
    -0.28196
    -0.81693
    -0.43125
    -0.10778
    -0.49346
    -0.80449
    -0.26952
     0.19703
    -0.18865
    -0.51212
    -0.91646
    -0.58677
     0.03529
     0.25301
     0.22813
     0.37121
     0.38365
     0.30278
     0.35254
     0.68846
     0.52672
     0.33388
     0.52672
     0.65113
     0.56405
     0.73200
     0.90618
     0.55160
     0.57027
     0.42719
     0.30900
     0.91862
     0.88752
     0.56405
     0.68224
     0.47696
    -0.16377
    -0.56189
    -0.69252
    -0.89158
    -0.36283
    -0.42503
    -0.48724
    -0.86048
    -1.12174
    -1.47010
    -1.27726
    -1.15285
    -1.20883
    -1.45766
    -1.15285
    -0.62409
    -0.58677
    -0.16999
    -0.11400
    -0.01447
    -0.03936
     0.36499
    -0.11400
    -0.44992
    -0.34417
    -0.33172
    -0.08290
    -0.12022
    -0.36283
    -0.59921
    -0.82315
    -0.71118
    -1.19639
    -1.04710
    -1.51986
    -1.14041
    -0.77961
    -0.41881
     0.09750
     0.01663
    -0.20109
    -0.17621
    -0.12644
    -0.07668
     0.24057
     0.53294
     0.88130
     0.17215
     0.06640
     0.59515
     1.45982
     1.63399
     0.02907
     0.24679
     1.97613
     1.79573
     1.33540
     0.27790
     0.00419
     0.00419
     0.52672
     1.61533
     1.67132
     1.60911
     1.24209
     1.19855
     0.75066
     0.01663
    -0.19487
    -0.28196
    -0.03936
     0.11616
     0.13482
    -0.15755
    -0.22597
    -0.04558
    -0.25708
    -0.56811
    -0.36283
    -0.49968
    -0.42503
    -0.30062
    -0.30684
    -0.40015
     0.19081
     0.42719
    -0.19487
    -0.61165
    -0.68008
    -0.36905
    -0.18243
     0.30278
     0.02285
    -0.09534
    -0.13266
    -0.13266
     0.13482
     0.14104
    -0.44370
    -0.33795
    -0.25086
    -0.36283
     0.09128
     0.05395
     0.37743
     0.24057
    -0.23842
    -0.19487
    -0.19487
    -0.12022
    -0.19487
    -0.38771
    -0.29440
    -0.25708
    -0.36905
    -0.34417
    -0.68008
    -0.70496
    -0.73607
    -0.59921
    -0.54945
    -0.50590
    -0.44370
    -0.70496
    -0.54945
    -0.64898
    -0.54945
    -0.54945
    -0.38771
    -0.27574
     0.12860
     0.10994
     0.10372
     0.38987
     0.55160
     0.65113
     0.88130
     0.87508
     0.94350
     1.30430
     1.28564
     1.12390
     1.20477
     0.91862
     0.58893
     0.63247
     0.88130
     0.86264
     0.60137
     0.70712
     0.68846
     0.15970
    -0.07046
    -0.22597
    -0.41881
    -1.02221
    -1.30836
    -0.96623
     0.24679
     0.26546
    -0.49968
    -1.09064
    -1.88688
    -1.42033
    -0.26952
    -0.94135
    -0.94757
    -0.71118
    -0.43125
    -0.83560
    -1.14663
    -0.45614
    -0.16999
    -0.25086
    -0.51212
    -0.77961
    -0.86670
    -0.16377
    -0.16377
    -0.69874
    -0.48724
    -0.12022
    -0.07046
    -0.83560
    -0.59921
    -0.76717
    -0.79827
    -0.48724
    -0.28196
    -0.11400
    -0.25708
     0.06640
     0.57649
     0.34010
     0.48940
     0.19703
     0.47074
     0.93728
     0.74444
     0.93728
     1.19855
     1.16745
     1.07414
     1.11768
     0.76311
     0.66980
     0.53294
     0.83775
     0.84397
     0.67602
     0.49562
     0.35254
     0.66980
     0.43963
     0.02285
     0.04773
     0.18459
     0.20325
    -0.02069
    -0.08290
    -0.02069
     0.03529
    -0.27574
    -0.35661
    -0.17621
    -0.13266
    -0.25086
    -0.68630
    -0.45614
    -0.37527
    -0.56189
    -0.58055
    -0.29440
    -0.43748
    -0.47480
    -0.28818
    -0.05802
     0.04773
    -0.01447
    -0.49968
    -0.12022
    -0.32550
    -0.03313
     0.22813
    -0.00203
     0.09128
    -0.15133
    -0.30684
    -0.24464
    -0.18865
    -0.03313
     0.01041
     0.03529
    -0.49346
    -0.83560
    -0.72985
    -0.59299
    -0.73607
    -0.93513
    -0.97867
    -0.68630
    -0.06424
     0.31522
     0.04773
    -0.03313
    -0.23842
    -0.01447
     0.04773
     0.37121
     0.67602
     0.61381
     1.01193
     1.55313
     2.07566
     1.49714
     1.32296
     2.28094
     2.61685
     2.44890
     2.40535
     2.56087
     2.78481
     3.33222
     2.41779
     2.84080
     2.95277
     2.82213
     2.16897
     1.01193
     0.38365
     0.81287
     0.58893
     0.23435
    -0.52456
    -0.92268
    -1.28348
    -1.32080
    -2.02996
    -2.16681
    -1.91176
    -2.24146
    -2.32233
    -1.98019
    -1.55719
    -1.14041
    -0.94135
    -1.15285
    -0.74229
    -0.48724
    -0.50590
    -0.26330
    -0.07046
    -0.37527
    -0.16377
     0.27790
     0.03529
    -0.56189
    -0.95379
    -0.64898
    -0.82315
    -0.82315
    -0.47480
    -0.54323
    -0.89158
    -0.75473
    -0.81693
    -1.14041
    -0.96623
    -0.84804
    -0.63032
    -0.61787
    -0.59921
    -0.26330
    -0.07046
    -0.20109
    -0.03313
    -0.07668
     0.13482
     0.34632
     0.15970
     0.18459
     0.14104
    -0.10778
    -0.12022
    -0.09534
    -0.07046
    -0.00825
    -0.10778
    -0.13889
    -0.18865
    -0.21975
    -0.54323
    -0.74229
    -0.69252
    -0.58055
    -0.35039
    -0.23842
     0.04151
     0.02907
    -0.41259
    -0.24464
    -0.18243
     0.01663
     0.08506
     0.02907
    -0.00203
    -0.02691
    -0.26330
    -0.40015
    -0.40015
    -0.15755
    -0.12022
    -0.36905
    -0.50590
    -0.81071
    -1.02844
    -1.45766
    -1.38301
    -0.93513
    -0.10156
     0.12860
    -0.22597
    -0.12022
    -0.08912
    -0.01447
     0.10994
     0.26546
     0.37121
     0.84397
     0.85641
     0.57027
     1.66510
     1.81439
     0.90618
     0.83775
     0.79421
     0.70712
     1.62155
     1.82061
     1.50958
     1.44737
     0.64491
     0.31522
     0.33388
    -0.15755
     0.05395
     0.25301
     0.19081
    -0.17621
    -0.23219
    -0.41881
    -0.59299
    -0.91024
    -0.77339
    -0.37527
    -0.00203
     0.32144
     0.58271
     0.74444
     0.30900
     0.14104
     0.31522
     0.99949
     1.92636
     1.95125
     1.51580
     1.32296
     1.68998
     1.91392
     1.50336
     1.17989
     1.24209
     1.42249
     0.68846
     0.27168
     0.52050
     0.75066
     0.46452
     0.39609
     0.24679
     0.36499
     0.20325
    -0.18243
    -0.12644
    -0.01447
     0.02285
    -0.40015
    -0.56811
    -0.31928
    -0.28818
    -0.16999
    -0.23219
    -0.52456
    -0.59299
    -0.39393
    -0.00203
    -0.21353
    -0.68008
    -0.82938
    -0.51212
    -0.51212
    -0.56811
    -0.76717
    -0.66142
    -0.49968
    -0.38149
    -0.29440
    -0.09534
     0.08506
    -0.01447
    -0.33172
    -0.26330
    -0.21353
    -0.21975
    -0.19487
    -0.37527
    -0.91646
    -0.58055
    -0.50590
    -0.63032
    -0.91646
    -1.22750
    -1.16529
    -1.00355
    -0.88536
    -0.92891
    -1.05332
    -0.97867
    -0.75473
    -0.59299
    -0.61165
    -0.82938
    -0.43748
    -0.38149
    -0.28818
    -0.04558
    -0.51212
    -0.75473
    -0.90402
    -0.99733
    -1.12797
    -0.97867
    -0.94757
    -0.25708
     0.32144
     1.36029
     0.91862
    -1.04088
    -1.09064
    -0.49968
    -0.10156
     0.83153
     0.37743
     0.39609
     1.65888
     2.07566
     1.09280
     1.00571
     0.91240
     1.06170
     1.12390
     1.08036
     0.14104
     0.07262
     0.30900
     0.48318
     0.68224
     0.34632
    -0.09534
    -0.36283
    -0.28818
    -0.33172
    -0.72985
    -0.71118
    -1.07820
    -1.25238
    -1.04088
    -0.77339
    -0.69874
    -0.51212
    -0.53701
    -0.13266
     0.17215
     0.35254
     0.43341
     0.07884
     0.00419
     0.47696
     0.70712
     0.74444
     0.70090
     0.45207
     0.40231
     0.73822
     0.75688
     0.62625
     0.62003
     0.66358
     0.42097
     0.29656
     0.37743
     0.51428
     0.49562
     0.75066
     0.95594
     0.98705
     0.93106
     1.25453
     1.47848
     0.91240
     0.57027
     1.24831
     1.69620
     1.89526
     1.49092
     1.03059
     1.29186
     1.40383
     0.75066
     0.73200
     0.53916
     0.48940
     0.42097
     0.35254
     0.32766
     0.11616
    -0.28818
    -0.82938
    -1.09064
    -0.98489
    -0.91646
    -1.05954
    -1.00977
    -1.10930
    -1.55097
    -1.45766
    -1.17151
    -1.02844
    -1.15285
    -1.19639
    -1.13419
    -1.22750
    -0.97867
    -0.86048
    -0.98489
    -0.92268
    -0.72985
    -0.60543
    -0.32550
    -0.28818
    -0.18865
    -0.02691
    -0.23219
     0.09128
     0.08506
    -0.33795
    -0.57433
    -0.36283
     0.10372
    -0.21975
    -0.13266
    -0.36283
    -0.37527
    -1.00977
    -1.25238
    -1.43900
    -1.83712
    -1.72515
    -1.87444
    -1.75625
    -0.74229
    -0.31306
    -0.88536
    -1.27104
     0.04151
     0.51428
     0.10994
    -0.92891
    -0.71118
     0.98705
     2.01345
     2.10676
     1.57801
     1.59045
     1.67754
     1.10524
     1.80195
     1.47226
     0.89374
     0.08506
    -0.27574
    -0.41259
    -0.15133
    -0.47480
    -0.12644
    -0.16377
    -0.59299
    -0.71740
    -0.43748
    -0.31306
    -0.25708
    -0.44370
    -0.44370
    -0.18243
     0.08506
     0.17837
     0.26546
     0.55160
     0.86264
     0.69468
     0.72578
     0.66358
     0.64491
     0.65113
     0.52672
     0.25301
     0.10372
     0.18459
     0.47074
     0.38365
     0.24057
     0.31522
     0.32766
     0.25923
    -0.04558
    -0.28818
    -0.03313
     0.14726
     0.06640
     0.07262
    -0.08290
     0.00419
    -0.01447
     0.40853
     0.22813
     0.18459
     0.29034
     0.25923
     0.43963
     0.43963
     0.35876
     0.78799
     0.96839
     0.75688
     0.39609
     0.25301
     0.18459
     0.43963
     0.93728
     0.96839
     0.78799
     0.72578
     0.46452
     0.57649
     0.53294
     0.88130
     1.19855
     0.81909
     0.25923
     0.29034
     0.22813
     0.19703
    -0.41881
    -0.58677
    -0.58677
    -0.57433
    -0.98489
    -0.96623
    -0.71118
    -0.63654
    -0.65520
    -0.89780
    -1.04088
    -0.81071
    -0.41259
    -0.02691
     0.37121
     0.20325
     0.47074
     0.37743
    -0.03313
    -0.07668
    -0.16999
     0.04773
     0.15970
    -0.09534
    -0.38771
    -0.51212
    -0.99733
    -1.43278
    -1.53231
    -1.04088
    -0.46236
    -0.28196
    -0.49968
    -0.49346
    -0.28818
     0.78799
     0.81287
     0.44585
     0.58893
     1.37273
     2.06322
     2.18141
     2.45512
     1.92636
     1.98235
     2.95899
     2.31826
     1.16123
     1.06170
     1.31674
     0.81909
     0.25301
     0.22191
    -0.11400
     0.17837
     0.32144
    -0.65520
    -1.08442
    -0.82315
    -1.08442
    -0.97867
    -0.81071
    -0.73607
    -0.99733
    -0.68630
    -1.00355
    -0.92891
    -1.24616
    -0.86048
    -0.48724
    -0.62409
    -0.60543
    -0.40637
    -0.72985
    -0.97867
    -1.26482
    -1.10930
    -0.66764
    -0.61165
    -0.44370
    -0.00825
    -0.27574
    -0.20109
    -0.13889
    -0.07046
     0.09128
     0.04773
     0.09128
     0.23435
     0.47696
     0.32144
     0.25301
     0.06640
     0.00419
     0.07262
     0.24679
     0.65735
     0.77555
     0.38987
     0.22191
     0.19703
     0.22191
     0.35254
     0.34010
     0.25923
     0.13482
     0.38987
     0.65113
     0.34010
     0.17215
     0.11616
     0.57027
     0.38987
     0.40231
     0.14104
    -0.08912
    -0.08290
     0.07262
     0.23435
     0.01041
     0.19703
     0.17837
    -0.16999
     0.07262
    -0.26330
     0.00419
     0.62625
     0.28412
    -0.16999
    -0.13889
     0.31522
     0.35254
     0.48940
     0.35254
     0.29656
     0.56405
     0.40231
     0.30278
     0.10372
     0.41475
     0.81287
     0.29656
    -0.06424
    -0.28196
    -0.46858
    -0.96001
    -0.72985
     0.01663
     0.39609
     0.26546
     0.13482
    -0.22597
    -0.31928
     0.43341
     1.16745
     1.01193
     0.73822
     0.38987
    -0.04558
     1.20477
     2.15031
     1.77085
     1.49092
     0.62625
     0.90618
     0.78799
     0.40231
     1.02437
     0.82531
     0.93106
     0.47696
    -0.02069
     0.04151
    -0.16999
    -0.43125
     0.02285
    -0.28196
    -0.27574
    -0.42503
    -0.47480
    -0.36283
    -0.66142
    -1.01599
    -1.22750
    -1.25860
    -1.10930
    -1.71892
    -1.89932
    -1.66294
    -1.84956
    -1.81223
    -2.07350
    -2.16681
    -2.38453
    -2.19791
    -2.06728
    -2.16059
    -2.16681
    -2.35343
    -2.02374
    -1.63806
    -1.20883
    -1.19639
    -0.97245
    -0.75473
    -0.32550
    -0.06424
    -0.36905
     0.15970
     0.44585
     0.63247
     0.57027
     0.71334
     0.93106
     0.90618
     1.01815
     1.01193
     0.99327
     0.78177
     0.88130
     1.03059
     1.09902
     1.14878
     0.71334
     0.46452
     0.53294
     0.43963
     0.40853
     0.47074
     0.49562
     0.47074
     0.37743
     0.25923
     0.22191
     0.01041
    -0.36283
     0.22191
     0.49562
     0.62003
     0.26546
    -0.02691
    -0.12022
     0.22191
    -0.13266
    -0.27574
    -0.18865
     0.34632
     0.96839
     0.45829
    -0.21975
    -0.14511
     0.09750
     0.51428
     0.88752
     0.57649
     0.48318
     0.21569
    -0.18865
     0.10372
     0.53916
     0.78799
     0.57649
     0.13482
    -0.47480
    -0.57433
    -1.09064
    -1.02221
    -0.56189
    -0.21353
     0.55160
     0.63247
     0.53294
    -0.19487
     1.03059
     1.26076
     1.03681
     1.19855
     0.78177
     1.47848
     2.36181
     2.66040
     2.33692
     2.21873
     2.46134
     2.01967
     1.39139
     1.14256
     1.06792
     1.04303
     0.68846
     0.25923
     0.05395
     0.25301
     0.22191
    -0.28818
     0.02907
    -0.55567
    -1.08442
    -1.11552
    -1.04710
    -0.76717
    -0.68630
    -0.54323
    -0.96623
    -1.01599
    -0.99111
    -0.67386
    -0.49968
    -0.54945
    -0.81693
    -0.87292
    -0.77961
    -0.45614
    -0.38149
    -0.51212
    -0.59299
    -0.69874
    -0.60543
    -0.51212
    -0.35661
    -0.44992
    -0.36905
    -0.34417
    -0.35661
    -0.33172
    -0.16999
    -0.10156
    -0.38771
    -0.26952
     0.02907
    -0.08912
     0.04773
    -0.10156
    -0.30684
    -0.36905
    -0.11400
     0.06640
    -0.16999
    -0.30684
    -0.48724
    -0.07046
     0.25923
     0.38365
     0.32766
     0.06017
    -0.07046
    -0.02069
     0.07884
     0.35876
     0.49562
     0.33388
     0.23435
     0.27168
     0.21569
     0.19703
     0.17837
    -0.16377
    -0.10778
     0.29034
     0.38365
     0.31522
     0.16593
     0.06017
    -0.19487
    -0.04558
    -0.05802
    -0.69874
    -0.61165
     0.15348
     0.89996
     1.01815
     0.32144
     0.30900
    -0.11400
    -0.12022
     0.33388
     0.48940
     0.51428
     0.22813
     0.18459
     0.72578
     1.37895
     0.07262
    -0.07046
     0.05395
    -0.49968
    -0.55567
    -0.69252
    -0.67386
    -0.35039
     0.83775
     0.82531
     0.08506
    -0.36905
     0.38365
     1.54690
     0.97461
     0.08506
    -0.20109
     0.22813
     1.88282
     2.26850
     2.38669
     1.28564
     0.76311
     1.79573
     2.19385
     1.81439
     0.95594
     0.83153
     0.92484
     0.38987
     0.66358
     0.54538
     0.91240
     0.55160
     0.33388
     0.68846
     0.56405
    -0.04558
    -0.84804
    -1.32703
    -0.76095
    -0.59299
    -0.66764
    -0.44370
    -0.30684
    -0.51212
    -1.02221
    -0.68630
    -0.51212
    -0.93513
    -1.27104
    -1.09064
    -0.53701
    -0.25708
    -0.38149
    -0.49346
    -0.69874
    -0.48724
    -0.25708
    -0.33172
    -0.45614
    -0.56811
    -0.40015
    -0.07668
    -0.02691
    -0.08290
    -0.30684
    -0.35661
    -0.23219
    -0.04558
    -0.23219
    -0.06424
    -0.10778
    -0.36283
    -0.46858
    -0.35661
    -0.00825
     0.15970
    -0.08290
    -0.05802
    -0.26952
    -0.05180
    -0.15755
    -0.20109
    -0.22597
     0.02285
     0.01663
    -0.02069
     0.01041
    -0.29440
    -0.47480
    -0.56189
    -0.59299
    -0.45614
    -0.07668
    -0.20731
    -0.24464
    -0.64276
    -0.61787
    -0.28196
    -0.28818
    -0.59921
    -0.71118
    -0.60543
    -0.12644
     0.35876
     0.40853
    -0.03936
    -0.12644
     0.30278
     0.27790
     0.07262
     0.16593
     0.18459
     0.40853
     0.38365
    -0.02069
    -0.12022
     0.03529
    -0.11400
    -0.35661
    -0.24464
    -0.56189
    -0.35039
    -0.49968
    -1.15285
    -1.40789
    -1.19639
    -0.48102
     0.58893
     1.03059
     0.42097
    -0.81071
    -0.07046
     1.19233
     0.89374
     1.46604
     0.94972
     0.77555
     1.72108
     2.44890
     2.57331
     1.85172
     1.88282
     2.55465
     2.24361
     1.49092
     1.59045
     1.76463
     1.56557
     1.42871
     1.17989
     0.96839
     1.31674
     1.08036
     0.60137
     0.50184
     0.21569
    -0.16999
    -0.32550
    -0.48724
    -0.53701
    -0.60543
    -0.82315
    -0.48102
    -0.54323
    -0.63032
    -0.74851
    -0.64276
    -0.44370
    -0.51212
    -0.55567
    -0.31928
    -0.40637
     0.09128
     0.36499
     0.00419
     0.27168
     0.02285
    -0.06424
     0.24679
     0.34632
     0.33388
    -0.00825
    -0.46858
    -0.48724
    -0.40637
    -0.68630
    -0.99733
    -0.81071
    -0.75473
    -0.70496
    -1.17773
    -0.94757
    -0.94757
    -0.86048
    -0.77339
    -0.59921
    -0.86048
    -0.73607
    -0.58055
    -0.26952
    -0.10778
    -0.08290
    -0.03936
     0.00419
     0.07262
    -0.37527
    -0.63032
    -0.42503
    -0.23842
    -0.05180
     0.10994
    -0.46858
    -0.90402
    -0.81693
    -0.26952
    -0.21353
    -0.44370
    -0.47480
    -0.68008
    -0.77339
    -1.02221
    -0.69252
    -0.28196
    -0.39393
    -0.38771
     0.24057
     0.28412
     0.19703
     0.19703
    -0.08912
    -0.60543
    -0.28196
     0.14104
    -0.30062
    -0.10778
    -0.31928
    -0.78583
    -0.79205
    -0.36905
     0.07884
     0.14726
    -0.30062
    -0.40637
    -0.50590
    -0.66764
    -1.10308
    -0.07046
     1.08036
     0.35254
     0.12860
     0.85019
     0.88130
     0.38987
     1.12390
     1.25453
     0.93106
     0.25923
     0.11616
     1.13634
     1.67132
     1.11146
     1.26076
     1.06170
     0.87508
     0.98705
     1.41627
     0.91862
     1.35407
     1.29186
     0.91240
     1.25453
     1.27942
     1.17367
     1.51580
     1.34162
     1.50958
     0.88752
     0.50806
     0.23435
     0.71956
     0.73200
     0.68846
     0.86886
     0.56405
     0.27790
     0.38987
     0.06017
    -0.08912
    -0.15133
    -0.29440
    -0.38771
    -0.20731
    -0.28196
    -0.38149
    -0.62409
    -0.64276
    -0.57433
    -0.33795
    -0.43748
    -0.35661
    -0.69874
    -0.66142
    -0.66764
    -0.37527
    -0.30684
    -0.48102
    -0.42503
    -0.30062
    -0.08290
    -0.03313
     0.02285
    -0.11400
     0.05395
     0.24679
     0.43963
     0.70712
     0.65735
     0.29656
     0.55160
     0.65735
     0.34632
     0.49562
     0.62625
     0.28412
    -0.01447
     0.02285
    -0.05180
    -0.22597
    -0.68630
    -0.68630
    -0.56811
    -0.43748
    -0.43748
    -0.78583
    -1.17773
    -1.24616
    -0.97245
    -0.48724
    -0.09534
    -0.37527
    -0.75473
    -0.31928
     0.09750
    -0.12022
    -0.15133
    -0.33795
    -0.40637
    -0.31306
    -0.12644
    -0.58055
    -0.76095
    -0.77339
    -0.89780
    -1.05332
    -0.87292
    -1.23994
    -1.65672
    -1.60073
    -1.70026
    -1.81845
    -1.42656
    -0.92268
    -0.84804
    -1.28348
    -1.16529
    -0.09534
     0.02285
    -0.07046
     0.94972
     0.68224
    -0.08290
    -0.36905
     0.78799
     2.04455
     1.89526
     1.37895
     1.90148
     1.72730
     1.50336
     1.26698
     1.93880
     1.15500
     0.63247
     0.86886
     1.16745
     0.57027
     0.53294
     0.37743
     0.33388
    -0.05180
    -0.33172
    -0.48102
    -0.92268
    -1.28970
    -1.33325
    -1.24616
    -0.97867
    -0.53701
    -0.65520
    -1.17773
    -1.00977
    -1.08442
    -0.55567
    -0.40637
    -0.34417
    -0.23842
     0.01663
    -0.29440
    -0.12022
    -0.00825
    -0.22597
    -0.16999
     0.14726
     0.36499
     0.23435
    -0.11400
     0.00419
    -0.08290
     0.02285
     0.24679
     0.24679
     0.32144
     0.70090
     0.38987
     0.65113
     0.52050
     0.76933
     0.58893
     0.39609
     0.39609
     0.71334
     0.75066
     0.61381
     0.62003
     0.62625
     0.53916
     0.41475
     0.40853
     0.44585
     0.31522
     0.29656
     0.48940
     0.55160
     0.40853
     0.48940
     0.47074
    -0.03936
     0.04151
     0.14104
     0.20325
     0.41475
     0.27790
     0.06640
     0.00419
     0.03529
     0.03529
     0.10994
    -0.08290
     0.04773
     0.37743
     0.46452
     0.58271
     0.95594
     0.79421
     0.88130
     1.01193
     1.16745
     0.81909
     0.71334
     0.53294
     0.28412
     0.08506
     0.02907
    -0.17621
    -0.42503
    -0.71118
    -0.85426
    -1.06576
    -1.55719
    -1.98641
    -2.51516
    -2.41563
    -1.90554
    -1.48876
    -1.07820
    -0.78583
    -1.07820
    -0.96623
     0.13482
     0.94972
    -0.72985
    -0.22597
     0.99949
     1.34162
     1.19855
     1.46604
     2.29960
     2.69772
     2.10676
     1.43493
     1.92014
     1.87038
     1.95125
     1.24209
     1.04303
     1.06170
     0.69468
     0.37743
     0.71334
     0.32766
    -0.48724
    -0.37527
    -0.18865
    -0.53701
    -0.94757
    -1.03466
    -0.64898
    -0.73607
    -0.48102
    -0.68630
    -0.59299
    -0.79205
    -0.61787
    -0.26952
    -0.26330
     0.25923
     0.29656
     0.06640
     0.01663
     0.02285
    -0.27574
    -0.16377
     0.31522
     0.50184
     0.10372
    -0.19487
    -0.08912
     0.01663
    -0.04558
    -0.16999
    -0.66764
    -0.32550
    -0.06424
    -0.05180
    -0.28196
    -0.70496
    -0.83560
    -0.58677
    -0.44370
    -0.10778
    -0.05802
    -0.18243
    -0.44370
    -0.35039
    -0.21975
     0.13482
     0.27168
     0.08506
     0.15970
     0.02285
     0.47696
     0.57027
     0.31522
     0.05395
    -0.36283
    -0.35039
    -0.16999
     0.14104
    -0.18865
    -0.53078
    -0.42503
    -0.11400
    -0.26952
    -0.72985
    -0.68008
    -0.44370
     0.02285
     0.30278
     0.07262
    -0.10156
    -0.32550
     0.01663
     0.37743
     0.27168
     0.53294
     0.48318
     0.23435
    -0.06424
    -0.14511
    -0.25708
    -0.11400
    -0.51834
    -0.63032
    -0.60543
    -0.74851
    -1.05954
    -1.38301
    -1.71892
    -1.83090
    -1.70026
    -1.19017
    -0.46858
    -0.82938
    -1.00977
    -1.67538
    -1.17773
    -0.27574
    -0.27574
    -0.03936
    -0.08912
    -0.18865
     0.42097
     1.38517
     1.58423
     1.24831
     1.55313
     2.29960
     2.62929
     1.70864
     2.11920
     1.87038
     1.67754
     1.61533
     1.55313
     1.49714
     1.55313
     1.36029
     1.06792
     0.71956
     0.66980
     0.71956
     0.31522
    -0.21975
     0.00419
    -0.41259
    -0.46236
     0.26546
     0.38365
     0.33388
     0.43963
     0.34632
    -0.10778
    -0.30684
    -0.10778
    -0.03936
    -0.04558
    -0.18243
    -0.26330
    -0.57433
    -0.49968
    -0.56811
    -1.14041
    -0.97867
    -1.12797
    -0.80449
    -0.69252
    -0.85426
    -0.81693
    -0.91646
    -0.85426
    -0.86670
    -0.74851
    -0.52456
    -0.36283
    -0.23842
    -0.05802
    -0.04558
    -0.22597
    -0.18865
    -0.15133
    -0.21353
    -0.34417
    -0.55567
    -0.29440
    -0.20109
    -0.40015
    -0.33172
    -0.48724
    -0.58055
    -0.54323
    -0.53078
    -0.65520
    -0.72362
    -0.53701
    -0.81693
    -0.65520
    -0.06424
    -0.03936
    -0.77961
    -0.71740
    -0.38771
    -0.39393
    -0.23219
     0.14104
     0.50184
     0.26546
    -0.51834
    -0.23842
    -0.00203
    -0.13889
     0.08506
     0.25923
     0.42719
     0.97461
     0.28412
    -0.14511
    -0.16999
     0.43963
     0.22813
    -0.19487
    -0.04558
     0.04151
    -0.15133
    -0.35661
    -0.55567
    -1.05954
    -1.00355
    -0.94757
    -0.63654
    -0.33172
    -0.32550
    -0.82938
    -1.05954
    -1.13419
    -0.43748
     1.07414
     0.92484
    -0.33172
     0.06017
     0.91240
     2.16275
     2.64796
     1.37273
     0.65113
     1.92636
     2.75993
     1.77707
     1.18611
     1.22965
     1.59045
     1.30430
     1.20477
     0.98083
     0.16593
     0.14104
     0.06640
    -0.04558
    -0.10778
    -0.10778
    -0.20109
    -0.43125
    -0.50590
    -0.15755
    -0.08912
    -0.16999
    -0.29440
    -0.20109
     0.17215
     0.29656
     0.37743
     0.22191
     0.24057
     0.12238
    -0.02069
    -0.00203
    -0.26952
    -0.30062
     0.24679
     0.35254
     0.01041
    -0.05180
    -0.03313
    -0.06424
    -0.27574
    -0.15755
     0.12860
     0.27168
     0.49562
    -0.01447
     0.07884
    -0.04558
     0.04773
    -0.08290
    -0.11400
    -0.07046
    -0.42503
    -0.42503
    -0.39393
    -0.74229
    -0.69252
    -0.79205
    -0.98489
    -1.04088
    -0.91646
    -1.06576
    -1.25860
    -1.23994
    -1.10308
    -1.09064
    -1.17773
    -1.04088
    -0.92891
    -0.76095
    -0.99111
    -0.94757
    -0.87914
    -0.80449
    -0.77339
    -1.10308
    -1.07198
    -0.74229
    -0.44992
     0.08506
     0.32766
     0.36499
     0.30278
     0.30900
     0.04151
     0.42719
     0.83775
     1.16123
     1.06792
     1.26076
     1.29808
     0.89996
     0.56405
     0.61381
    -0.27574
    -0.26330
    -0.34417
    -0.64898
    -0.71118
    -1.23994
    -1.42033
    -1.23372
    -0.91646
    -1.06576
    -1.04088
    -1.57585
    -2.07350
    -1.91176
    -0.99733
     0.01663
    -0.23219
    -0.59299
    -0.15755
     0.89996
     1.46604
     1.13634
     1.21099
     1.99479
     2.52976
     2.05700
     1.73974
     1.99479
     1.96369
     1.68376
     1.47848
     1.60911
     1.79573
     2.23739
     2.10054
     0.65735
     0.05395
     0.52050
     0.12238
     0.06017
    -0.24464
    -0.35039
    -0.33795
    -0.92268
    -0.82938
    -0.45614
    -0.29440
    -0.31306
    -0.66764
    -0.69874
    -0.69874
    -0.91646
    -0.38149
    -0.62409
    -0.74229
    -0.61165
    -0.25086
     0.04151
     0.12860
     0.60137
     0.61381
     0.63247
     0.56405
     0.59515
     0.14726
    -0.30062
     0.15348
     0.71334
     0.88130
     0.53916
     0.15348
    -0.16377
    -0.20109
    -0.64276
    -0.89158
    -0.51834
    -0.09534
    -0.50590
    -0.96623
    -1.44522
    -1.36435
    -1.30836
    -0.94757
    -0.81071
    -0.71118
    -1.02221
    -1.55719
    -1.42033
    -1.26482
    -1.31458
    -1.25238
    -1.34569
    -1.66916
    -1.61317
    -1.86822
    -1.70026
    -1.42656
    -1.41411
    -1.60073
    -2.34099
    -2.68934
    -2.10460
    -1.86200
    -2.03618
    -2.44052
    -2.39697
    -2.12949
    -2.11082
    -2.26012
    -2.10460
    -1.96775
    -1.78735
    -1.55097
    -1.61939
    -1.57585
    -1.42656
    -1.26482
    -1.07820
    -0.60543
    -0.26330
    -0.62409
    -0.52456
    -0.16999
     0.02285
     0.25923
     0.50184
     0.55782
     0.37743
     0.80665
     1.13012
     1.12390
     1.56557
     2.10054
     2.09432
     2.36803
     2.01967
     2.12542
     2.34314
     2.42401
     2.47378
     2.38669
     2.67284
     3.11450
     2.66040
     2.57953
     2.59197
     2.48622
     2.35559
     2.18763
     2.06944
     1.79573
     1.42871
     1.74596
     2.20629
     2.04455
     1.75219
     1.34784
     1.06170
     0.34632
     0.86886
     1.15500
     0.66980
     0.68224
     0.40231
    -0.03313
     0.09128
    -0.14511
    -0.28196
     0.03529
    -0.20731
    -0.40637
    -0.05180
    -0.05180
     0.02907
    -0.33795
    -0.59299
    -0.43748
    -0.37527
     0.12238
     0.17215
     0.11616
     0.32766
     0.41475
     0.85019
     1.06170
     0.70090
     0.29034
    -0.45614
    -0.53701
    -0.33795
     0.37121
     0.43341
     0.01041
     0.12238
     0.19703
    -0.16377
    -1.05954
    -0.90402
    -0.86048
    -1.04710
    -0.67386
    -0.83560
    -0.77961
    -0.77339
    -1.18395
    -1.08442
    -0.74851
    -0.77339
    -1.60695
    -1.86200
    -0.88536
    -0.02069
    -0.71740
    -1.12174
    -1.07820
    -1.35191
    -1.34569
    -1.19017
    -0.82315
    -0.68008
    -0.90402
    -0.93513
    -0.89158
    -1.13419
    -1.05954
    -1.15285
    -1.10930
    -0.99111
    -1.10930
    -1.02221
    -1.14663
    -0.96001
    -0.90402
    -0.94757
    -1.02844
    -0.92268
    -0.82315
    -0.81693
    -0.89158
    -0.79827
    -0.74851
    -0.72985
    -0.60543
    -0.40015
    -0.41259
    -0.56189
    -0.48102
    -0.45614
    -0.29440
    -0.27574
    -0.87914
    -0.83560
    -0.17621
     0.55782
     0.47074
     0.40231
    -0.36283
    -0.52456
     0.52050
     1.11146
     0.72578
     0.86264
     0.74444
     0.70712
     1.32918
     1.95747
     2.71016
     3.43175
     2.49866
     1.42249
     1.80195
     2.23117
     3.07718
     3.39443
     3.54995
     3.00875
     3.42553
     3.79877
     3.59971
     2.87190
     2.07566
     1.16123
     1.26076
     2.03833
     1.93258
     1.54068
     0.96217
     0.73200
     0.54538
     0.11616
    -0.30062
    -0.33795
    -0.40015
    -0.68630
    -1.14041
    -0.79205
    -0.63654
    -0.76095
    -0.68008
    -0.38149
    -0.30062
    -0.40637
    -0.60543
    -0.69874
    -0.72362
    -0.87914
    -0.91024
    -0.40637
     0.19703
     0.24679
     0.10994
     0.63869
     0.87508
     0.68224
     1.16123
     1.21721
     0.73200
     0.14726
     0.16593
    -0.61165
    -0.58055
     0.24057
     0.78799
     0.73200
     0.06017
    -0.32550
    -0.81071
    -1.46388
    -1.96775
    -2.11082
    -2.09216
    -1.50742
    -1.08442
    -1.25238
    -1.48876
    -1.68782
    -1.91798
    -1.47010
    -1.41411
    -1.76869
    -2.14193
    -2.07350
    -1.84956
    -1.90554
    -1.58207
    -1.38923
    -1.40789
    -1.60695
    -1.77491
    -1.52609
    -1.02221
    -0.79205
    -0.84182
    -0.88536
    -0.94757
    -0.99111
    -1.10930
    -0.99733
    -1.10930
    -0.52456
    -0.45614
    -0.92891
    -0.58055
    -0.73607
    -0.75473
    -0.76095
    -0.61787
    -0.71118
    -0.81693
    -0.43125
    -0.46858
    -0.64276
    -0.60543
    -0.52456
    -0.71740
    -0.72362
    -0.91024
    -0.87914
    -0.92268
    -0.69874
    -0.51212
    -0.23219
    -0.26952
    -0.24464
    -0.12022
    -0.19487
    -0.58677
     0.09750
     0.98705
     0.75066
     1.03059
     2.66040
     3.69302
     3.74901
     3.02741
     2.61063
     1.98235
     2.57331
     2.61685
     2.80969
     3.25758
     2.95277
     2.74126
     3.22647
     2.85324
     1.98235
     0.80665
     0.74444
     1.11768
     1.45360
     1.54690
     1.55313
     1.16745
     0.93106
     0.99949
     1.09902
     0.82531
     0.75066
     0.62625
     0.57027
     0.32766
     0.25301
     0.31522
     0.04151
    -0.20109
    -0.36905
    -0.74851
    -1.05332
    -0.78583
    -0.77961
    -1.08442
    -1.00355
    -0.74851
    -0.78583
    -0.84182
    -0.75473
    -0.63654
    -0.72985
     0.10372
     0.24057
     0.23435
     0.08506
    -0.12022
     0.20325
     0.48940
     0.26546
     0.22191
     0.24057
     0.29034
     0.19081
     0.08506
    -0.31928
    -0.31928
    -0.52456
    -0.67386
    -0.80449
    -0.92891
    -0.96623
    -1.25238
    -1.37679
    -1.40789
    -1.27104
    -1.23372
    -1.17773
    -1.29592
    -1.10930
    -0.83560
    -1.18395
    -1.11552
    -0.97245
    -0.85426
    -0.86048
    -1.15907
    -0.90402
    -0.72985
    -0.77339
    -0.90402
    -1.02844
    -0.98489
    -0.96001
    -0.84804
    -0.65520
    -0.89158
    -0.94757
    -0.92891
    -1.17773
    -1.10930
    -0.38149
    -0.53701
    -0.77961
    -0.64898
    -0.87914
    -0.77961
    -0.96623
    -0.97245
    -0.86048
    -0.99733
    -0.86048
    -0.77339
    -1.10308
    -1.00355
    -0.81071
    -0.76095
    -0.29440
    -0.26330
    -0.38771
    -0.33172
    -0.50590
    -0.59921
    -0.17621
    -0.05180
     0.28412
     0.84397
     1.24209
     0.37121
     0.42097
     1.63399
     2.50488
     2.10054
     1.78329
     1.98857
     2.93410
     2.30582
     2.62929
     2.97765
     2.24361
     2.15653
     1.88904
     2.13164
     2.14408
     2.19385
     1.87038
     1.02437
     0.60137
     0.58271
    -0.00203
    -0.01447
    -0.15133
    -0.41881
    -0.18865
     0.02907
    -0.02069
    -0.06424
    -0.13889
     0.02907
     0.54538
     0.94972
     1.13012
     1.43493
     1.51580
     1.76463
     1.22965
     1.15500
     1.18611
     0.98083
     1.44115
     1.44115
     1.21721
     1.13634
     1.05547
     0.74444
    -0.03313
    -0.38149
    -0.18865
    -0.89780
    -0.94757
    -0.86048
    -0.72362
    -0.89158
    -0.59921
    -0.61787
    -0.88536
    -0.99111
    -0.62409
    -0.91024
    -1.28970
    -1.25860
    -0.91024
    -0.80449
    -0.74229
    -0.44370
    -0.33172
    -0.84804
    -1.43900
    -1.45144
    -1.19639
    -1.17151
    -1.11552
    -0.86048
    -1.23372
    -1.43278
    -1.59451
    -1.64428
    -1.31458
    -0.94135
    -1.19639
    -1.77491
    -1.97397
    -1.53231
    -1.43278
    -1.52609
    -1.87444
    -1.92421
    -2.06106
    -1.94909
    -2.12949
    -2.25390
    -2.35343
    -2.49650
    -2.81998
    -2.77643
    -2.70800
    -2.68934
    -3.18699
    -3.79661
    -3.37361
    -2.80753
    -2.27878
    -2.06728
    -1.76869
    -1.60073
    -1.98019
    -2.04240
    -1.15285
    -0.89158
    -0.53078
     1.01193
     1.21721
     0.95594
     0.77555
     0.10994
     0.61381
     1.19855
     2.09432
     2.21873
     2.43645
     2.48000
     2.09432
     1.52824
     1.65266
     2.04455
     1.98235
     2.28716
     2.19385
     2.15031
     2.00723
     2.54220
     2.61685
     1.95125
     1.55935
     1.31674
     1.06170
     1.00571
     1.13634
     0.75066
     0.83153
     0.73200
     0.56405
     0.59515
     0.27168
     0.17215
     0.05395
     0.16593
     0.11616
     0.03529
    -0.16999
    -0.13266
    -0.07668
     0.20947
     0.38987
     0.35254
    -0.31928
    -0.06424
     0.16593
     0.27790
     0.45207
     0.58893
     0.88130
     0.49562
     0.95594
     1.53446
     1.99479
     1.85794
     2.03211
     2.29960
     2.61063
     3.49396
     3.86098
     3.58727
     3.09584
     2.61063
     2.55465
     2.06322
     1.49092
     1.83927
     1.52202
     1.14256
     0.47696
     0.26546
    -0.26330
    -0.78583
    -1.22750
    -1.38301
    -1.65050
    -1.97397
    -2.09838
    -2.10460
    -1.45766
    -1.10930
    -1.18395
    -1.49498
    -1.41411
    -1.56963
    -1.26482
    -1.23372
    -1.19017
    -1.12174
    -1.14041
    -0.72985
    -0.92891
    -0.89158
    -0.93513
    -0.84182
    -0.89158
    -0.91024
    -0.77339
    -0.82315
    -0.60543
    -0.48102
    -0.76717
    -0.87292
    -0.86670
    -0.92268
    -1.11552
    -1.25860
    -0.97867
    -0.72985
    -0.64898
    -0.39393
    -0.31928
    -0.42503
    -0.42503
    -0.43748
    -0.24464
    -0.32550
    -0.43125
     0.33388
     1.01193
     0.06017
    -0.15755
     0.81287
     1.60911
     1.22343
     0.93106
     1.04303
     1.55313
     0.90618
     0.70712
     1.07414
     1.21099
     0.96217
     1.46604
     1.55313
     0.72578
     0.74444
     0.92484
     1.50336
     1.59045
     1.00571
     0.32766
     0.23435
     0.45207
     0.47074
     0.35876
     0.57649
     0.33388
     0.17837
     0.13482
     0.06640
     0.21569
     0.16593
     0.06017
    -0.31928
    -0.38149
    -0.61787
    -0.61165
    -0.81071
    -0.99111
    -0.82938
    -0.72985
    -0.84182
    -0.92891
    -0.61165
    -0.64276
    -0.82315
    -0.98489
    -0.87292
    -1.02844
    -0.91646
    -0.72362
    -0.60543
    -0.65520
    -0.67386
    -0.63032
    -0.56189
    -0.43748
    -0.33795
    -0.32550
    -0.36283
    -0.45614
    -0.80449
    -0.73607
    -0.38771
    -0.43748
    -0.53078
    -0.70496
    -0.13889
    -0.20109
    -0.58677
    -0.64276
    -0.42503
    -0.21975
    -0.04558
     0.00419
     0.16593
     0.55160
     0.85641
     0.72578
     0.93106
     1.06792
     1.80817
     2.12542
     1.76463
     1.17367
     0.38365
    -0.10778
    -0.10778
     0.22191
     1.32918
     1.49714
     0.55160
    -0.01447
     0.04151
     0.43341
     1.27942
     1.67132
     0.35876
    -0.59921
    -0.90402
    -0.98489
    -0.29440
     0.29656
     0.24057
     0.04151
    -0.20109
    -0.45614
    -0.89158
    -1.67538
    -2.01129
    -1.83712
    -1.59451
    -1.15907
    -1.93665
    -1.96153
    -1.39545
    -0.86670
    -0.09534
    -0.67386
    -1.33325
    -0.83560
     1.18611
     1.04925
    -0.91024
    -0.97245
     0.48318
     1.29186
     1.14878
     0.98705
     0.44585
     0.15970
     0.15348
     0.43963
     0.59515
     0.75688
     0.94972
     1.22343
     0.96839
     0.96217
     0.48318
     0.43341
     0.20325
     0.30278
     0.43963
     0.65735
     0.42097
     0.60137
     0.34010
    -0.20109
    -0.45614
     0.01041
     0.23435
     0.41475
     0.47696
    -0.16377
    -0.12644
    -0.35661
    -0.25708
     0.25301
     0.35876
     0.35876
     0.23435
    -0.03936
     0.01663
     0.24057
     0.12238
     0.01041
    -0.08290
    -0.10778
    -0.08290
    -0.07046
    -0.26330
    -0.73607
    -0.55567
    -0.32550
    -0.38771
    -0.59921
    -0.66142
    -0.46236
    -0.56189
    -0.40015
    -0.26330
    -0.17621
    -0.28818
    -0.36283
    -0.36905
    -0.34417
    -0.29440
    -0.18865
    -0.47480
    -0.33795
    -0.22597
    -0.24464
    -0.44992
    -0.63032
    -0.65520
    -0.56811
    -0.53078
    -0.41259
    -0.64276
    -0.62409
    -0.56811
    -0.30062
    -0.05180
    -0.00825
    -0.28818
    -0.20731
     0.33388
     0.53294
     0.57649
     0.32766
     0.08506
     0.30900
     0.63247
     0.73822
     0.66358
     0.53916
     0.24057
     0.39609
     0.55782
     0.57027
     0.27790
     0.18459
    -0.00825
     0.10372
     0.01663
     0.16593
     0.31522
     0.42097
     0.67602
     0.81287
     0.47074
    -0.10778
     0.15970
     0.62625
     0.65735
     0.37743
     0.21569
     0.62625
     0.81287
     0.82531
     1.04925
     1.65888
     0.96839
    -0.27574
     0.10372
     1.22343
     2.29960
     2.26850
     0.27168
    -0.36283
    -0.26330
     0.60137
     1.04925
     0.53294
     0.43963
     0.36499
    -0.28818
    -0.38771
    -0.28196
    -0.54323
    -0.58677
    -0.68008
    -0.30684
    -0.30062
    -0.66764
    -0.86048
    -0.53701
    -0.25708
    -0.02691
     0.21569
    -0.16377
    -0.47480
    -0.58055
    -0.30684
    -0.03936
    -0.35661
    -0.18865
    -0.00825
    -0.10156
    -0.25708
    -0.26330
    -0.31306
    -0.12022
     0.04773
    -0.16377
    -0.15755
    -0.39393
    -0.52456
    -0.59921
    -0.44370
    -0.05180
     0.14104
     0.30900
    -0.09534
    -0.54323
    -0.32550
    -0.33172
    -0.48724
    -0.39393
    -0.34417
    -0.23842
    -0.25708
    -0.36905
    -0.54945
    -0.54945
    -0.90402
    -0.86048
    -0.79205
    -0.74851
    -0.61165
    -0.78583
    -0.77961
    -0.70496
    -0.94757
    -0.90402
    -0.58677
    -0.82938
    -1.42656
    -1.17773
    -0.82315
    -0.96001
    -1.09686
    -0.75473
    -0.72362
    -1.12797
    -1.50120
    -1.41411
    -1.11552
    -0.86670
    -1.12797
    -1.05954
    -0.95379
    -0.96623
    -0.91646
    -0.95379
    -1.14663
    -1.18395
    -1.35813
    -1.20883
    -1.09064
    -1.26482
    -1.40789
    -1.12797
    -1.21505
    -0.26330
     0.04773
    -0.28818
    -0.66142
    -0.49346
    -0.31306
    -0.06424
     1.37895
     1.11146
     0.22191
     1.44737
     2.15653
     1.82683
     1.14878
     1.16745
     1.90148
     2.29338
     2.42401
     1.98235
     2.67284
     2.33070
     1.98235
     2.24984
     2.46134
     2.34314
     2.68528
     3.20781
     3.96673
     4.25910
     3.23891
     3.22647
     3.02741
     2.84702
     3.05230
     2.66040
     2.30582
     1.70242
     1.61533
     1.65266
     0.76311
     0.24679
    -0.29440
    -0.13889
    -0.63032
    -0.96001
    -1.63184
    -1.93043
    -2.09838
    -1.81223
    -1.73759
    -1.69404
    -1.77491
    -1.55719
    -1.12797
    -1.07820
    -1.70648
    -1.67538
    -1.21505
    -1.04710
    -1.31458
    -1.28970
    -1.23372
    -1.44522
    -1.25238
    -1.19017
    -1.26482
    -1.10930
    -1.10308
    -0.96001
    -1.04710
    -1.09686
    -1.12797
    -1.34569
    -1.17151
    -0.90402
    -0.87914
    -0.64898
    -0.65520
    -0.96623
    -0.84804
    -0.71740
    -0.58677
    -0.94135
    -1.04710
    -0.83560
    -0.62409
    -0.54945
    -0.70496
    -0.55567
    -0.74851
    -0.97245
    -0.64276
    -0.45614
    -0.23219
    -0.39393
    -0.43125
    -0.28818
    -0.10156
    -0.17621
    -0.19487
    -0.47480
    -0.41881
    -0.51834
    -0.24464
    -0.24464
    -0.37527
    -0.46858
    -0.35039
    -0.20109
    -0.83560
    -1.04710
    -1.03466
    -1.28970
    -1.27104
    -1.39545
    -1.10308
    -0.90402
    -0.64276
    -0.63032
    -0.73607
    -0.94757
    -0.68630
    -0.36283
    -0.08290
     0.38987
     0.29656
     0.89374
     1.51580
     1.35407
     0.48318
     1.52824
     2.57953
     2.31826
     1.29808
     2.25606
     2.71638
     2.42401
     1.41627
     1.52824
     1.96369
     1.64643
     1.45360
     1.52824
     1.14878
     0.96217
     0.99327
     0.68846
     0.27168
     0.40231
     0.79421
     0.52050
     0.25301
     0.19081
     0.12238
     0.45207
     0.79421
     0.57027
     0.92484
     1.27942
     1.01193
     0.77555
     0.85641
     0.98083
     1.55935
     1.99479
     1.97613
     2.51110
     2.11298
     1.37273
     0.52672
     0.45829
     0.80665
     1.10524
     1.06792
     0.75066
     0.50184
     0.10994
    -0.30684
    -0.99733
    -1.35191
    -1.19639
    -1.06576
    -1.32703
    -1.42656
    -1.51986
    -1.63806
    -1.52609
    -1.58207
    -1.76869
    -2.06728
    -1.48254
    -1.46388
    -1.59451
    -1.76247
    -2.13571
    -2.16059
    -2.01751
    -1.96153
    -1.72515
    -1.87444
    -1.90554
    -1.96775
    -2.07350
    -1.98641
    -1.92421
    -2.04862
    -1.92421
    -1.66294
    -1.70026
    -1.46388
    -1.22127
    -1.23372
    -1.35813
    -1.25238
    -1.15285
    -0.65520
    -0.51212
    -0.30062
    -0.41259
    -0.57433
    -0.30684
    -0.22597
     0.02285
     0.14104
     0.20325
     0.19081
    -0.02691
     0.18459
     0.16593
    -0.06424
    -0.16377
    -0.15133
    -0.27574
    -0.44370
    -0.58055
    -0.01447
     0.10372
     0.15348
     0.28412
     0.32144
     0.17215
    -0.01447
    -0.02691
     0.94350
     2.05700
     2.16897
     1.06792
     1.08036
     2.21873
     2.64173
     2.20007
     1.98235
     1.55935
     1.81439
     2.26850
     2.37425
     1.87660
     1.74596
     2.19385
     1.17989
     0.76933
     0.72578
     0.94350
     0.68846
     0.65735
     0.93728
     0.82531
     0.63869
     0.33388
    -0.12644
     0.19081
     0.61381
     0.24679
     0.08506
     0.14726
     0.37121
    -0.05802
     0.18459
     0.50184
     0.27168
     0.34632
     0.29656
    -0.03936
    -0.03936
     0.17837
     0.32144
     0.01041
     0.00419
    -0.14511
    -0.11400
    -0.00825
     0.14104
     0.58893
     0.43341
    -0.10778
    -0.13266
    -0.33172
    -0.58055
    -0.00203
     0.57649
     0.42097
     0.44585
     0.27168
    -0.29440
    -0.12022
    -0.33795
    -0.24464
    -0.40015
    -0.02691
    -0.47480
    -0.71118
    -0.71740
    -0.76095
    -0.83560
    -1.06576
    -0.96623
    -1.03466
    -0.96623
    -1.05954
    -1.06576
    -0.94135
    -1.10930
    -1.17151
    -0.91646
    -0.82938
    -0.48102
    -0.18243
    -0.26952
    -0.49968
    -0.21975
    -0.13889
    -0.05180
     0.05395
    -0.07046
    -0.10778
    -0.21975
    -0.23842
    -0.38771
    -0.41881
     0.16593
     0.42097
    -0.56189
    -0.94135
    -0.98489
    -1.18395
    -1.07820
    -1.16529
    -1.19639
    -1.29592
    -0.81693
    -0.28818
    -0.34417
    -0.68008
    -0.59921
    -0.66142
    -0.26952
    -0.19487
    -0.23842
     0.33388
     0.90618
     0.92484
     0.86886
     1.03059
     1.43493
     0.83775
     0.94350
     1.49714
     1.69620
     1.96369
     1.85794
     1.88282
     1.89526
     2.39291
     1.95125
     1.64021
     1.08658
     0.85019
     1.16745
     1.38517
     1.34162
     1.04303
     0.77555
     0.34010
    -0.21353
    -0.31306
     0.09128
    -0.27574
    -0.92268
    -0.95379
    -0.96623
    -0.51834
    -0.46858
    -0.69252
    -0.70496
    -0.74229
    -0.49346
    -0.38771
    -0.44992
    -0.48724
    -0.18243
    -0.02691
     0.16593
     0.13482
     0.06017
     0.14104
     0.37121
     0.24057
     0.23435
     0.52050
     0.58271
     0.48940
     0.08506
     0.15348
     0.28412
     0.16593
     0.02285
    -0.14511
    -0.03936
     0.13482
     0.30278
     0.48940
     0.35876
     0.46452
     0.35876
     0.13482
    -0.07668
     0.13482
     0.99949
     0.85019
     0.22191
     0.10372
     0.04773
     0.33388
     0.15348
     0.19081
    -0.08912
    -0.76717
    -1.24616
    -1.07820
    -1.14663
    -0.91646
    -0.86048
    -0.86048
    -0.60543
    -0.53078
    -0.63654
    -0.45614
    -0.25086
    -0.15755
     0.03529
     0.37743
     0.30900
    -0.00203
    -0.08912
     0.25301
     0.33388
     0.25923
     0.28412
    -0.13889
    -0.36905
    -0.75473
    -0.85426
    -1.04088
    -1.05332
    -1.38301
    -1.94287
    -1.88066
    -1.27726
    -0.51212
     0.01041
     0.25301
    -0.05180
    -0.38149
    -0.76095
     0.13482
     1.19233
     1.52824
     1.60289
     1.65888
     0.95594
     1.32296
     2.11298
     2.20007
     1.81439
     0.60759
    -0.01447
     1.23587
     1.52824
     0.80665
     0.79421
     0.91862
     0.65113
    -0.23842
    -0.16377
    -0.06424
    -0.14511
    -0.07046
     0.08506
    -0.15133
    -0.13889
    -0.40637
    -0.43748
    -0.46236
    -0.38771
    -0.41259
    -0.38149
    -0.36905
    -0.63654
    -0.58677
    -0.49346
    -0.46236
    -0.80449
    -0.77961
    -0.75473
    -0.45614
    -0.20731
    -0.29440
    -0.55567
    -0.54323
    -0.59921
    -0.53701
    -0.50590
    -0.40637
    -0.68630
    -0.51834
    -0.30062
    -0.30684
    -0.06424
    -0.36283
    -0.25086
    -0.58677
    -0.31306
     0.03529
    -0.08912
    -0.13266
    -0.44370
    -0.65520
    -0.81693
    -0.56811
    -0.33172
    -0.14511
    -0.23219
    -0.31928
    -0.34417
    -0.21975
    -0.22597
    -0.24464
     0.07884
     0.54538
     0.75066
     0.95594
     0.99949
     1.00571
     0.74444
     0.93728
     1.13012
     1.32296
     0.88752
     0.72578
     0.15970
     0.29656
     0.35254
     0.37121
     0.25923
     0.34632
    -0.00203
     0.08506
    -0.15755
    -0.35661
    -0.40637
    -0.04558
     0.24057
    -0.30684
    -0.53078
    -0.65520
    -0.43125
    -0.00203
    -0.34417
    -0.48724
    -1.04710
    -1.34569
    -1.45144
    -1.61317
    -1.70648
    -1.93665
    -1.51364
    -1.02221
    -0.55567
    -1.17773
    -1.86200
    -1.88066
    -0.92268
    -0.15755
    -0.13266
    -0.04558
    -0.43125
    -0.38771
     0.23435
     1.44115
     2.05078
     1.95125
     1.92636
     1.93880
     1.35407
     1.09902
     1.26076
     2.16275
     1.77707
     1.37273
     1.64021
     1.22343
     0.97461
     0.59515
     0.68846
     0.35254
     0.08506
    -0.25086
    -0.29440
    -0.36283
    -0.60543
    -0.64276
    -0.54323
    -0.50590
    -0.30062
    -0.23842
    -0.24464
    -0.06424
    -0.21975
    -0.34417
    -0.10778
    -0.30684
    -0.41259
    -0.16377
    -0.16999
    -0.31306
    -0.38771
    -0.42503
    -0.32550
    -0.36905
    -0.48102
    -0.47480
    -0.33172
    -0.47480
    -0.40015
    -0.60543
    -0.51212
    -0.44370
    -0.28196
    -0.34417
    -0.39393
    -0.33172
    -0.46236
    -0.55567
    -0.41259
    -0.33795
    -0.18865
    -0.09534
    -0.20731
    -0.24464
    -0.33172
    -0.36283
    -0.47480
    -0.54323
    -0.66764
    -0.36283
    -0.26330
    -0.21975
    -0.10156
    -0.25086
    -0.38149
    -0.45614
    -0.54945
    -0.43748
    -0.26952
    -0.16377
     0.01041
    -0.15755
    -0.41259
    -0.56811
     0.09128
     0.03529
     0.12860
     0.43341
     0.16593
     0.14104
    -0.05802
    -0.02069
     0.06640
     0.25923
     0.32144
     0.23435
     0.11616
     0.02285
     0.06017
     0.01663
    -0.22597
    -0.38771
    -0.59921
    -0.76095
    -0.51212
    -0.06424
     0.22813
     0.83775
     0.98705
     0.58271
     0.43341
     0.20947
     0.91862
     1.36651
     1.38517
     1.75219
     1.24209
     0.48940
     1.27320
     2.68528
     1.73352
     0.89996
    -0.20109
     0.28412
     0.06017
    -0.48724
     0.03529
     0.85641
     1.09902
     0.73822
    -0.69252
    -1.04088
    -0.53078
    -1.08442
    -1.45766
    -1.20261
    -0.65520
    -0.87914
    -1.21505
    -1.58207
    -1.66294
    -1.42033
    -1.27104
    -1.24616
    -1.47010
    -1.20261
    -1.11552
    -0.71118
    -0.11400
    -0.07046
     0.29034
     1.09280
     1.22965
     1.05547
     0.74444
     0.63869
     1.49092
     1.93258
     1.48470
     0.83153
     0.74444
     0.87508
     0.48940
     0.39609
     0.21569
     0.20325
     0.07884
    -0.02691
    -0.27574
    -0.22597
    -0.33795
    -0.53701
    -0.70496
    -0.63654
    -0.58677
    -0.38771
    -0.46858
    -0.46236
    -0.64898
    -0.40015
    -0.28818
    -0.46236
    -0.42503
    -0.48102
    -0.28196
    -0.08290
    -0.13266
    -0.24464
    -0.24464
    -0.38149
    -0.29440
    -0.40015
    -0.33795
    -0.28196
    -0.43125
    -0.27574
    -0.35039
    -0.36283
    -0.29440
    -0.55567
    -0.68630
    -0.51212
    -0.51834
    -0.62409
    -0.70496
    -0.84182
    -0.40637
    -0.12022
     0.53916
     0.48940
    -0.08912
    -0.22597
     0.42097
     0.54538
     0.40853
     0.42719
     0.42097
     0.48318
     0.04151
     0.09128
     0.20325
     0.61381
     0.07262
    -0.49346
    -0.43125
    -0.74851
    -1.35191
    -1.53231
    -1.27726
    -0.36283
     0.76311
     0.33388
    -0.02069
    -0.56811
     0.84397
     1.16123
     0.50806
     0.66980
     0.75688
     1.21099
     1.62155
     1.77707
     2.12542
     2.01967
     2.19385
     2.00723
     1.39139
     0.99327
     0.80043
     0.69468
     0.66980
     1.15500
     1.93258
     1.83305
     1.42871
     1.37895
     0.57027
    -0.16377
     0.10994
     0.34632
     0.69468
     0.94972
     1.42249
     1.13012
     0.60137
     0.76933
     0.47696
     0.38365
    -0.03936
     0.45829
     0.57649
    -0.02069
    -0.20731
    -0.07668
     0.28412
     0.06640
    -0.24464
    -0.16999
    -0.40637
    -0.68008
    -0.83560
    -0.97245
    -0.58677
    -0.80449
    -0.67386
    -0.59921
    -0.69874
    -0.89780
    -0.52456
    -0.55567
    -0.82938
    -0.74851
    -0.63654
    -0.68630
    -0.56189
    -0.69874
    -0.84182
    -0.94757
    -1.00355
    -0.76095
    -0.56189
    -0.65520
    -0.97245
    -1.19017
    -1.00977
    -0.63032
    -0.77961
    -0.64898
    -0.71118
    -0.58055
    -0.48724
    -0.43125
    -0.80449
    -0.84804
    -0.71740
    -0.63032
    -0.63654
    -0.63032
    -0.72362
    -0.56811
    -0.73607
    -0.56189
    -0.48102
    -0.57433
    -0.56189
    -0.91646
    -0.96001
    -0.65520
    -0.06424
     0.50806
     0.43341
    -0.26952
    -0.31306
    -0.00203
     0.38365
     0.73822
     0.96839
     0.63247
     0.45207
     0.31522
     0.17837
     0.10994
     0.10372
     0.50806
     0.10372
    -0.30062
    -0.59299
    -0.84182
    -1.09686
    -1.34569
    -1.60695
    -1.42656
    -0.84804
     0.17837
    -0.02691
    -0.58677
    -1.30214
     0.85019
     1.46604
     1.04303
     0.75066
     1.03681
     2.48622
     2.62929
     2.47378
     2.29338
     2.04455
     3.04608
     3.30112
     2.26228
     1.55935
     1.26076
     1.39139
     0.97461
     0.20325
     0.37121
     0.45829
     0.10994
     0.19081
    -0.13266
    -0.56189
    -0.46236
     0.00419
    -0.07668
    -0.13889
     0.03529
     0.26546
     0.43341
     0.29656
     0.38365
     0.52050
     0.57649
     0.85019
     0.68224
     0.02285
     0.00419
     0.35254
     0.56405
     0.29034
     0.01663
    -0.28818
    -0.11400
    -0.27574
    -0.05802
     0.10994
     0.20325
     0.33388
     0.13482
     0.07262
    -0.00203
     0.09750
     0.15970
     0.19703
    -0.00203
    -0.10778
    -0.33172
    -0.25708
    -0.51834
    -0.87914
    -0.72985
    -0.48102
    -0.27574
    -0.26330
    -0.65520
    -0.61787
    -0.53078
    -0.74851
    -0.91646
    -0.74229
    -0.48724
    -0.18243
    -0.23842
    -0.11400
    -0.28196
    -0.60543
    -0.72985
    -0.80449
    -0.85426
    -0.84182
    -0.75473
    -0.85426
    -0.92268
    -1.17773
    -1.01599
    -1.08442
    -1.02221
    -1.06576
    -1.32080
    -1.54475
    -1.56963
    -1.47010
    -0.93513
    -0.07668
     0.25301
     0.14726
    -0.01447
    -0.75473
    -0.45614
    -0.07046
    -0.44370
     0.01041
     0.81909
     1.22965
     0.32144
    -0.05180
     0.01663
    -0.37527
    -0.62409
    -0.84182
    -0.54945
    -0.03936
     0.45207
    -0.04558
    -0.30062
    -0.89780
    -0.46236
    -0.95379
    -0.15755
     0.98083
     0.60759
     0.78177
     0.28412
     0.16593
     0.95594
     1.82061
     1.94502
     1.44737
     1.35407
     1.43493
     2.30582
     1.95125
     1.39761
     0.97461
     1.14878
     1.72108
     1.50958
     1.22965
     1.09902
     1.16123
     1.09280
     0.88130
     0.72578
     0.48318
    -0.14511
     0.06640
     0.17837
     0.58893
     0.75688
     0.30900
     0.27168
     0.00419
    -0.03313
    -0.16999
     0.00419
     0.20947
     0.12238
    -0.24464
    -0.46236
    -0.35661
    -0.58677
    -0.56811
    -0.52456
    -0.54323
    -0.69874
    -0.69252
    -0.14511
    -0.17621
    -0.53078
    -0.42503
    -0.36905
    -0.15133
    -0.00825
    -0.45614
    -0.71740
    -0.79205
    -0.82938
    -0.41881
    -0.18243
    -0.28818
    -0.45614
    -0.77961
    -0.87914
    -0.92268
    -0.63032
    -0.32550
    -0.28196
    -0.45614
    -0.33795
    -0.17621
     0.18459
     0.07884
    -0.14511
    -0.16999
    -0.27574
    -0.28196
    -0.13266
    -0.25708
    -0.37527
    -0.60543
    -0.63654
    -0.54323
    -0.59299
    -0.65520
    -0.66764
    -0.50590
    -0.75473
    -0.97867
    -0.98489
    -0.96623
    -0.74851
    -0.56811
    -0.56189
    -0.78583
    -0.64276
    -0.07668
     0.39609
     0.07884
    -0.55567
    -0.29440
     0.00419
    -0.02069
     0.18459
    -0.18243
    -0.40015
    -0.80449
    -1.22127
    -0.68008
     1.67754
     2.12542
     0.37121
    -1.07198
    -0.99733
    -0.67386
    -0.21353
    -0.02069
     0.09128
     0.37743
     0.68846
     0.36499
    -0.00825
     0.12238
    -0.12022
     0.48318
     0.62003
     0.87508
     1.26076
     1.08036
     1.11146
     1.20477
     1.24831
     1.16745
     1.51580
     2.00723
     2.49866
     2.45512
     1.52824
     0.53294
     0.57649
     1.19855
     1.34162
     0.88130
     0.27168
     0.89996
     1.21721
     1.01193
     0.34632
    -0.02069
     0.25923
    -0.00203
     0.58271
     1.10524
     0.35254
    -0.02691
     0.53294
     0.54538
     0.70090
     0.57649
    -0.08912
     0.03529
     0.24057
     0.15348
    -0.06424
    -0.52456
    -0.39393
    -0.16377
    -0.25708
    -0.44370
    -0.50590
    -0.71740
    -0.69252
    -0.37527
    -0.61165
    -0.61165
    -0.67386
    -0.77339
    -0.94757
    -0.94757
    -1.07820
    -0.99111
    -1.07198
    -0.94757
    -0.56811
    -0.58677
    -0.84804
    -0.76717
    -0.93513
    -0.72362
    -0.82315
    -0.61787
    -0.46858
    -0.49346
    -0.65520
    -0.43125
    -0.57433
    -0.49968
    -0.36905
    -0.50590
    -0.58055
    -0.28196
    -0.36283
    -0.07668
    -0.03936
    -0.38771
    -0.15133
    -0.15133
     0.00419
     0.14104
    -0.05180
     0.01663
    -0.01447
     0.07884
    -0.02069
    -0.25708
    -0.15755
     0.18459
     0.15970
     0.40853
    -0.07046
    -0.58055
    -0.61165
    -0.28196
    -0.34417
    -0.64898
    -1.15285
     0.00419
     1.83305
     1.82061
     0.34010
    -0.38149
    -0.63032
    -0.53701
    -0.06424
     0.09128
     0.45207
     0.53916
     1.17367
     2.06322
     1.80195
     0.62625
     0.07884
     0.20325
     0.71956
     0.51428
     0.35254
     0.35876
     0.43963
     0.49562
     0.58271
     0.40853
     0.30278
     0.19081
     0.50184
     0.19703
     0.29034
     1.13634
     0.91240
    -0.47480
    -0.66764
     0.06017
     0.30278
     0.83775
     0.40853
     0.45207
     0.53916
     0.36499
    -0.10156
     0.01041
    -0.08912
     0.17215
     0.10994
     0.27790
     0.18459
    -0.22597
    -0.05180
     0.08506
     0.17215
    -0.15133
     0.29656
     0.12860
    -0.00203
     0.10994
     0.12238
     0.08506
    -0.10778
    -0.44992
    -0.14511
    -0.13889
    -0.19487
    -0.22597
    -0.43125
    -0.47480
    -0.40015
    -0.33795
    -0.25708
    -0.44370
    -0.44992
    -0.28196
    -0.35661
    -0.54945
    -0.69252
    -0.48724
    -0.65520
    -0.53701
    -0.29440
    -0.33172
    -0.48102
    -0.35661
    -0.51834
    -0.63032
    -0.56189
    -0.57433
    -0.64898
    -0.60543
    -0.75473
    -0.74229
    -0.74851
    -0.82938
    -0.54323
    -0.63654
    -0.93513
    -1.26482
    -1.84334
    -1.56341
    -1.53231
    -1.40789
    -1.34569
    -1.65672
    -1.76869
    -1.65672
    -1.50742
    -1.61317
    -1.94287
    -1.94287
    -1.60073
    -1.34569
    -0.84804
    -1.19639
    -1.27104
    -0.89780
    -0.37527
    -0.23219
    -0.03313
    -0.45614
    -0.78583
    -0.90402
    -0.84804
    -0.89158
    -0.59921
    -0.07668
    -1.14041
    -1.15285
     3.08962
    10.21846
     8.81882
     0.50184
    -1.71892
     0.70090
     2.80969
     3.99783
     5.04290
     5.58409
     4.93715
     4.71320
     3.55617
     2.84702
     2.05700
     1.08658
     0.35254
    -0.36283
    -0.71740
    -0.33172
    -0.35039
    -0.40015
    -0.81693
    -0.74229
    -0.62409
    -0.72985
    -1.06576
    -0.70496
    -0.43125
    -0.73607
    -0.62409
    -0.55567
    -0.28196
     0.11616
    -0.18243
    -0.12644
    -0.43748
    -0.26952
     0.25923
    -0.00203
    -0.14511
     0.03529
    -0.27574
    -0.14511
    -0.38771
    -0.48724
    -0.43748
    -0.32550
    -0.28196
    -0.41259
    -0.44992
    -0.66142
    -0.32550
     0.11616
     0.26546
     0.20325
     0.50806
     0.40853
     0.35876
     0.61381
     0.65113
     0.43341
     0.29656
     0.18459
     0.11616
     0.55160
     0.28412
    -0.12644
    -0.29440
    -0.59921
    -0.43748
    -0.43748
    -0.70496
    -1.00355
    -0.87914
    -0.79205
    -0.81071
    -0.55567
    -0.67386
    -0.40637
    -1.05954
    -1.28970
    -1.02221
    -0.93513
    -0.80449
    -0.64276
    -1.09686
    -1.12174
    -1.00977
    -1.13419
    -1.19017
    -1.39545
    -1.39545
    -0.80449
    -0.83560
    -1.00977
    -1.35191
    -1.42656
    -0.61165
    -0.03936
     0.10994
    -0.51212
    -1.06576
    -0.61165
    -0.11400
    -0.14511
    -0.27574
     0.21569
     0.17837
     0.27168
     0.01663
    -0.21975
    -0.54323
    -0.39393
    -0.09534
    -0.05802
    -0.45614
    -0.15755
    -0.24464
    -0.36905
    -0.13889
    -0.16377
    -0.66142
    -1.12174
    -1.07198
    -0.64898
    -0.05802
     0.71334
     1.24831
     1.26076
     1.15500
     2.65418
     1.83305
     0.91240
     1.75219
     2.81591
     2.75371
     2.58575
     3.03363
     3.03363
     3.62459
     2.55465
     2.63551
     2.72260
     1.72730
     0.98083
     0.53916
     0.41475
     0.19703
     0.16593
     0.15348
     0.21569
    -0.29440
    -0.21353
    -0.29440
    -0.14511
    -0.12022
    -0.32550
    -0.20109
    -0.04558
    -0.29440
     0.11616
    -0.00825
     0.03529
     0.24057
     0.08506
     0.02285
    -0.21353
     0.03529
    -0.34417
    -0.35661
    -0.50590
    -0.34417
    -0.29440
    -0.56811
    -0.65520
    -0.69252
    -0.60543
    -0.71740
    -0.59921
    -0.40637
    -0.52456
    -0.48102
    -0.57433
    -0.36283
    -0.25708
    -0.23842
    -0.39393
    -0.31306
    -0.26952
    -0.10156
    -0.08290
     0.29034
     0.10372
    -0.18865
     0.07262
     0.19703
    -0.13889
     0.18459
     0.25923
     0.09128
    -0.07046
    -0.09534
    -0.31928
    -0.11400
    -0.21975
    -0.51834
    -0.69874
    -0.72985
    -0.63654
    -0.74229
    -0.72362
    -0.48102
    -0.79205
    -0.71118
    -0.77961
    -0.94757
    -0.69252
    -0.41259
    -0.15755
    -0.39393
    -0.80449
    -0.68008
    -0.49968
    -0.71118
    -0.68630
    -0.47480
    -0.40637
    -0.43125
    -1.09064
    -0.82938
    -0.86670
    -0.92268
    -1.05332
    -1.32703
    -1.20883
    -1.23994
    -1.48254
    -1.75625
    -1.47010
    -0.89780
    -0.67386
    -0.54945
    -0.66764
    -0.62409
    -0.88536
    -0.31306
     0.53916
     0.78799
    -0.16377
    -0.24464
     0.40853
     0.67602
     1.42249
     1.68998
     1.52824
     1.17989
     1.42871
     1.70242
     1.03681
     1.14256
     1.77707
     1.77085
     2.31204
     2.29338
     1.80817
     1.70864
     1.60289
     1.14256
     0.81909
     0.90618
     1.34784
     1.26076
     1.40383
     0.78177
     0.19703
    -0.16999
     0.06017
    -0.25708
    -0.56811
    -0.07668
    -0.04558
    -0.14511
    -0.03936
    -0.03936
     0.10994
     0.12238
    -0.26952
    -0.21975
    -0.08912
    -0.13266
    -0.06424
    -0.25708
    -0.08912
    -0.04558
    -0.16377
    -0.44992
    -0.50590
    -0.44992
    -0.59921
    -0.72362
    -1.03466
    -0.87914
    -0.91024
    -0.78583
    -0.94135
    -1.05954
    -0.94135
    -0.91024
    -0.77339
    -0.49968
    -0.58055
    -0.56811
    -0.63654
    -0.50590
    -0.38771
    -0.31306
    -0.24464
    -0.01447
     0.19081
     0.35254
     0.22813
     0.29034
     0.14104
     0.04151
     0.19703
     0.27790
     0.50184
     0.30278
     0.25301
     0.36499
     0.01041
     0.05395
    -0.27574
    -0.17621
    -0.04558
    -0.06424
    -0.32550
    -0.66142
    -0.90402
    -1.00355
    -0.90402
    -0.82315
    -0.94757
    -0.96623
    -1.00977
    -0.90402
    -1.08442
    -1.13419
    -1.01599
    -0.96623
    -0.51834
    -0.66764
    -0.69874
    -0.91024
    -0.87914
    -0.89780
    -0.81071
    -0.59299
     0.23435
     0.74444
     0.47696
     0.54538
     0.25301
     1.03681
     0.80665
     0.23435
     0.78177
     1.41005
     1.77707
     1.37273
     1.78951
     2.52976
     2.71016
     2.71638
     1.95747
     1.10524
     1.61533
     2.09432
     1.14878
     0.98705
     0.68846
     0.67602
     0.46452
     0.16593
    -0.11400
    -0.26330
    -0.10156
    -0.43125
    -0.46236
    -0.26330
    -0.55567
    -1.14663
    -1.49498
    -1.27104
    -0.85426
    -0.41259
    -0.46858
    -0.76717
    -0.93513
    -1.10308
    -1.23994
    -0.90402
    -0.82938
    -1.12797
    -1.21505
    -0.74229
    -0.49968
    -0.61165
    -1.09064
    -1.17151
    -0.78583
    -0.75473
    -1.05954
    -1.14041
    -1.15907
    -1.20261
    -1.13419
    -0.86048
    -1.11552
    -1.30836
    -1.47010
    -1.74381
    -1.91176
    -1.92421
    -1.77491
    -1.48876
    -1.35191
    -1.42656
    -1.43900
    -1.36435
    -1.29592
    -1.02221
    -0.78583
    -0.69874
    -0.66764
    -0.10156
     0.06640
     0.15348
     0.19081
     0.38987
     0.89996
     1.16745
     1.18611
     1.19233
     1.45982
     1.54690
     1.46604
     1.75219
     1.64643
     1.87038
     1.68376
     1.55935
     1.33540
     1.11768
     0.83775
     0.76311
     0.80665
     0.73200
     0.61381
     0.41475
     0.29034
     0.15348
     0.02285
    -0.23219
    -0.44370
    -0.40637
    -0.45614
    -0.42503
    -0.29440
    -0.27574
    -0.66142
    -0.31928
    -0.36283
    -0.42503
    -0.38149
    -0.58677
    -0.34417
    -0.08290
    -0.77961
    -0.94135
    -0.65520
     0.20947
     0.54538
     0.75688
    -0.00203
    -0.31928
    -0.35661
     0.91862
     0.49562
     0.49562
     1.23587
     1.11146
     1.48470
     2.72882
     2.43023
     1.85172
     2.01967
     2.37425
     2.61685
     2.61685
     2.50488
     1.70242
     1.59045
     2.01345
     2.45512
     1.70864
     1.21099
     1.19855
     0.78177
     0.68224
     0.14726
    -0.07046
    -0.53701
    -0.05180
     0.12860
     0.08506
     0.04151
    -0.02069
    -0.22597
    -0.48724
    -0.15133
    -0.11400
    -0.27574
    -0.13266
     0.27790
     0.14104
    -0.04558
     0.04151
     0.13482
    -0.15755
    -0.02069
     0.18459
    -0.13889
    -0.42503
    -0.08912
     0.03529
     0.06017
    -0.20731
    -0.33172
    -0.37527
    -0.28196
    -0.08912
     0.01663
    -0.09534
    -0.34417
    -0.50590
    -0.37527
    -0.52456
    -0.62409
    -0.50590
    -0.66764
    -0.60543
    -0.57433
    -0.56811
    -0.49968
    -0.47480
    -0.41881
    -0.45614
    -0.82938
    -0.77961
    -0.81693
    -0.30684
    -0.32550
    -0.16999
    -0.41881
    -0.62409
    -0.90402
    -0.52456
    -0.10778
    -0.08290
     0.07262
    -0.31928
    -0.54945
    -0.70496
    -0.48102
    -0.42503
    -0.40637
    -0.31928
    -0.21353
    -0.19487
    -0.31928
    -0.23219
    -0.40637
    -0.26330
     0.02285
     0.52050
    -0.15755
    -0.25708
     0.06017
     0.14104
     0.43341
     0.20947
     0.38987
     0.42097
     0.66358
     0.12238
    -0.21353
    -0.38771
    -0.42503
    -0.49346
    -0.56189
    -0.63032
    -1.02221
    -1.53853
    -1.95531
    -2.14815
    -1.94909
    -0.63032
     0.59515
    -0.16377
     0.05395
    -0.27574
     0.10372
    -0.48724
    -0.45614
     0.22191
     1.75841
     2.64173
     1.98235
     1.43493
     1.80817
     2.28094
     1.97613
     1.65266
     1.18611
     0.50806
     0.29034
     0.38365
     0.72578
     1.26698
     1.40383
     1.28564
     0.71956
     0.32144
     0.81909
     0.98083
     0.40853
     0.06640
     0.42719
     0.17837
     0.17215
     0.42719
     0.22813
     0.58893
     0.46452
     0.27790
    -0.26330
    -0.53701
    -0.44370
    -0.29440
    -0.49968
    -0.29440
    -0.28818
    -0.38771
    -0.07668
     0.11616
     0.05395
     0.04151
    -0.01447
     0.10372
    -0.11400
    -0.25086
    -0.23219
    -0.03313
     0.02285
    -0.24464
    -0.14511
    -0.38149
    -1.00977
    -1.18395
    -0.53078
    -0.73607
    -0.59921
    -0.68630
    -0.66142
    -0.72985
    -0.53701
    -0.56189
    -0.53701
    -0.18243
    -0.09534
    -0.30062
    -0.35039
    -0.07668
    -0.07046
    -0.18865
    -0.45614
    -0.56189
    -0.46236
    -0.46236
    -0.22597
    -0.33172
    -0.50590
    -0.86048
    -0.94135
    -0.76717
    -0.64898
    -0.21975
     0.06017
     0.02907
    -0.00203
     0.40231
     0.10372
    -0.05802
     0.01041
     0.04151
    -0.05802
     0.53294
     0.56405
     0.33388
    -0.08290
    -0.28818
    -0.43125
    -0.63654
    -0.72362
    -0.43748
    -0.58677
    -0.97245
    -0.74851
    -0.71740
    -0.70496
    -0.73607
    -0.68008
    -1.01599
    -1.09064
    -1.07198
    -0.76717
    -0.27574
     0.40231
     0.62003
    -0.08290
    -0.44370
     0.05395
     0.94350
     0.50806
     0.46452
     0.44585
     0.24057
     1.04925
     1.73352
     1.51580
     0.15970
     0.43341
     0.83775
     1.36651
     1.01815
     1.49714
     1.63399
     1.76463
     1.27942
     0.73200
     0.63869
     0.67602
     1.03681
     1.22965
     1.13012
     1.27320
     0.91862
     0.52672
     0.62003
    -0.02069
    -0.28196
     0.05395
     0.55160
     0.47074
     0.12860
    -0.02069
     0.13482
     0.12860
     0.44585
     0.29656
    -0.07668
    -0.19487
     0.22813
     0.12860
     0.01663
     0.00419
    -0.19487
    -0.11400
    -0.05802
    -0.08912
    -0.31306
    -0.72362
    -0.46236
    -0.32550
    -0.31928
    -0.40637
    -0.44992
    -0.66142
    -0.81693
    -0.51212
    -0.50590
    -0.42503
    -0.31928
    -0.18243
    -0.23219
    -0.21353
    -0.02069
    -0.45614
    -0.17621
    -0.03313
     0.17215
     0.03529
    -0.14511
    -0.30684
     0.07884
     0.45829
     0.20325
     0.04151
    -0.05180
    -0.23219
    -0.69874
    -0.93513
