# Supplementary material for: Software algorithm and hardware design for real-time implementation of new spectral estimator
Source: Biomed Eng Online. 2014 May 9;13:61. doi: 10.1186/1475-925X-13-61 (PMC4057578; doi:10.1186/1475-925X-13-61)
Supplement: Additional file 2 — txtfiles.zip. [file 1475-925X-13-61-S2.zip › FILE138.TXT]

     0.07613
    -0.62443
    -1.57328
    -1.18310
    -0.96140
    -1.59989
    -2.02554
    -2.53988
    -1.49347
    -1.50234
    -1.60876
    -1.66196
    -1.22744
    -1.21857
    -0.75744
    -0.03028
     0.51952
     0.53726
     0.72348
     1.14027
     1.22895
     1.24669
     1.44178
     1.70781
     1.45951
     0.94518
     0.67914
     0.75009
     0.61707
     0.59933
     0.08500
    -0.05689
    -0.24311
     0.22688
     0.36877
     0.59933
     0.70575
     0.75895
     0.15594
     0.28009
     0.81216
     0.44858
     0.29783
     0.61707
     0.32443
     0.31556
     0.43971
     0.48405
     0.66141
     0.64367
     0.59047
     0.48405
     0.10274
    -0.12783
    -0.25198
    -0.17217
     0.08500
     0.27122
    -0.04802
     0.00519
    -0.30519
     0.13821
    -0.03915
    -0.05689
    -0.21651
    -0.23424
    -0.17217
     0.13821
     0.27122
     0.04953
     0.18255
     0.08500
     0.21802
     0.20028
     0.23575
     0.08500
    -0.15443
     0.12934
    -0.03915
    -0.07462
     0.20915
     0.06726
    -0.18104
    -0.43820
    -0.88159
    -1.13876
    -1.44914
    -1.02348
    -0.67763
    -0.59782
    -0.05689
    -0.05689
    -0.41160
    -1.00574
    -0.64216
    -0.65990
    -0.58009
    -0.16330
    -0.06575
     0.21802
     0.71462
     0.48405
     0.29783
     0.10274
     0.44858
     0.94518
     0.85650
     0.36877
     0.40424
     0.33330
     0.79443
     0.76782
     1.23782
     1.29989
     1.23782
     1.28216
     1.17574
     1.19348
     1.02499
     0.94518
     1.07820
     2.08026
     1.24669
     0.13821
     0.42198
    -0.09236
    -1.55555
    -2.16743
    -1.41366
    -0.71311
    -0.75744
    -1.20084
    -1.00574
    -1.42253
    -1.78611
    -1.80385
    -1.29838
    -0.74858
    -0.36726
    -0.18104
     0.53726
     0.51066
     0.53726
     1.06933
     0.88310
     0.80329
     1.05159
     0.94518
     1.20235
     0.79443
     0.71462
     0.16481
     0.22688
     0.38651
     0.41311
     0.36877
     0.31556
     0.35990
     0.40424
     0.47518
     0.52839
     0.29783
     0.86537
     0.93631
     0.66141
     0.69688
     0.89197
     0.55499
     0.35990
     0.65254
     0.62594
     0.67028
     0.69688
     0.55499
     0.58160
     0.31556
     0.15594
     0.08500
     0.14707
     0.16481
     0.57273
     0.03179
    -0.22537
     0.02292
     0.30670
     0.16481
    -0.03915
     0.33330
     0.43971
     0.19141
    -0.02141
     0.02292
    -0.11009
     0.00519
     0.17368
     0.49292
     0.29783
     0.69688
     0.77669
     0.67914
     0.57273
     0.38651
     0.68801
     1.22895
     1.64574
     2.18668
     2.47931
     2.63893
     1.80536
    -1.28951
    -2.22950
    -0.36726
     0.05840
     1.22008
     1.05159
     0.20915
    -0.65103
    -1.53781
    -2.18517
    -1.67083
    -1.36046
    -1.65310
    -1.63536
    -1.12989
    -0.78405
    -0.55348
    -0.50915
    -0.38500
    -0.33179
     0.39537
     0.60820
     0.36877
     0.01406
     0.74122
     0.29783
     0.69688
     0.75895
     0.34217
     0.76782
     0.71462
     0.47518
     0.83877
     1.05159
     1.03386
     0.84763
     1.25555
     0.89197
     0.75009
     0.31556
    -0.31405
    -0.23424
    -0.33179
    -0.52688
    -0.89933
    -0.62443
    -0.40273
    -1.07669
    -1.67083
    -1.31612
    -0.95254
    -1.94573
    -1.68857
    -1.34272
    -1.40480
    -1.02348
    -0.97027
    -1.11216
    -0.44707
     0.03179
    -0.18990
    -0.26085
    -0.01255
     0.02292
     0.21802
    -0.11009
    -0.04802
     0.22688
     0.54613
     0.53726
     0.59047
     0.50179
     0.40424
     0.64367
     0.80329
     0.82103
     0.54613
     0.62594
     0.75009
     0.89197
     0.65254
     0.57273
     0.54613
     0.39537
     0.22688
     0.45745
     0.04066
    -0.17217
    -0.03028
    -0.02141
    -0.05689
    -0.17217
     0.08500
    -0.04802
    -0.13670
    -0.01255
     0.04066
     0.20028
     0.06726
     0.19141
     0.12934
     0.08500
     0.28896
     0.04066
     0.13821
     0.26236
    -0.03028
     0.04066
    -0.14556
    -0.32292
    -0.18990
     0.04066
    -0.03915
    -0.22537
    -0.24311
     0.05840
     0.28896
     0.55499
     0.45745
     0.13821
     0.47518
     1.04273
     0.83877
     0.48405
     0.53726
     0.28896
     0.38651
     0.57273
     0.58160
     0.33330
     0.43971
     0.34217
     0.25349
    -0.52688
     0.03179
    -0.03915
    -0.09236
     0.04953
    -0.50028
    -0.53575
    -0.60669
    -0.15443
    -0.34066
    -0.21651
     0.26236
    -0.26971
    -0.31405
    -0.35839
    -0.27858
    -0.12783
    -0.03915
     0.12934
     0.01406
    -0.01255
    -0.29632
    -0.10123
    -0.02141
     0.05840
     0.32443
     0.35990
     0.49292
     0.06726
     0.06726
    -0.53575
    -0.79292
    -0.47367
     0.02292
    -0.30519
    -0.66877
    -1.20970
    -1.20970
    -1.87479
    -1.46687
    -0.26085
    -1.12989
    -0.97914
    -0.44707
    -0.73084
    -1.19197
    -1.13876
    -0.14556
    -0.35839
    -0.73084
     0.26236
    -0.18104
     0.02292
    -0.13670
    -0.92593
    -0.13670
     0.73235
    -0.17217
    -0.14556
     0.03179
    -0.08349
    -0.35839
    -1.15650
    -0.89933
    -0.23424
     0.08500
    -0.06575
     0.12047
     0.27122
     0.56386
     0.27122
    -0.26971
     0.02292
     0.21802
     0.05840
    -0.03028
     0.27122
     0.34217
     0.29783
     0.20915
    -0.11009
    -0.50028
    -0.30519
    -0.01255
     0.03179
     0.24462
     0.28009
    -0.04802
     0.03179
     0.06726
     0.02292
     0.30670
     0.09387
     0.27122
     0.45745
     0.50179
     0.53726
     0.83877
     0.84763
     0.65254
     0.48405
     0.08500
    -0.06575
     0.30670
     0.27122
     0.35990
     0.44858
     0.21802
    -0.02141
    -0.11009
    -0.11009
    -0.33179
    -0.28745
    -0.11009
    -0.21651
    -0.36726
    -0.65103
    -0.81065
    -0.89046
    -0.92593
    -0.70424
    -0.24311
    -0.68650
    -0.97027
    -1.15650
    -0.98801
    -1.26291
    -1.13876
    -0.99688
    -1.20084
    -1.26291
    -1.47574
    -1.04122
    -0.90820
    -0.48254
    -0.78405
    -0.77518
    -0.50915
    -0.68650
    -0.08349
     0.12934
     0.60820
     0.38651
    -0.27858
     0.20915
     0.27122
     0.65254
     0.75895
     0.62594
     0.60820
     0.58160
     0.42198
     0.02292
    -0.47367
    -0.30519
    -0.11009
    -0.18990
    -0.13670
     0.24462
     0.14707
     0.25349
    -0.19877
    -0.22537
     0.13821
     0.16481
     0.66141
     0.89197
     0.21802
     0.14707
     0.32443
     0.49292
     0.31556
     0.02292
    -0.15443
    -0.28745
     0.03179
     0.12047
     0.03179
     0.07613
     0.12934
     0.53726
     0.14707
     0.07613
    -0.19877
    -0.10123
     0.35990
     0.83877
     0.93631
     0.44858
     0.53726
     0.43084
     0.68801
     0.62594
     0.12047
    -0.03028
    -0.11009
     0.18255
     0.19141
     0.40424
     0.13821
    -0.20764
    -0.14556
    -0.09236
     0.07613
    -0.14556
    -0.04802
     0.12934
     0.01406
    -0.22537
    -0.28745
    -0.58896
    -0.29632
    -0.11009
     0.17368
    -0.14556
    -0.11896
     0.12047
     0.33330
     0.15594
     0.30670
    -0.41160
    -0.15443
     0.18255
     0.56386
     0.64367
     0.30670
     0.42198
     0.63480
     0.47518
     0.59047
     0.45745
    -0.07462
    -0.37613
    -0.18990
    -0.09236
    -0.11896
     0.28896
    -0.10123
    -0.50915
    -0.67763
    -0.34066
    -0.12783
    -0.49141
    -0.83726
    -0.65103
    -0.48254
    -0.69537
    -0.80178
    -0.78405
    -0.58009
    -0.62443
    -0.36726
    -0.11009
    -0.42047
    -0.03028
    -0.07462
    -0.34066
     0.07613
    -0.12783
    -0.39386
     0.12934
     0.44858
     0.81216
     0.71462
     0.59933
     0.35990
    -0.11896
     0.13821
     0.30670
    -0.05689
     0.03179
    -0.11896
    -0.16330
    -0.28745
    -0.60669
    -0.53575
    -0.11009
    -0.18104
     0.10274
    -0.14556
    -0.73971
    -0.21651
    -0.70424
    -0.33179
     0.28896
     0.33330
     0.82990
    -0.03915
     0.04066
     0.13821
     0.15594
     0.25349
    -0.03915
     0.17368
     0.43084
     0.35990
     0.24462
     0.31556
     0.24462
     0.06726
     0.22688
     0.49292
     0.63480
     0.51066
     0.86537
     0.63480
     0.36877
     0.30670
     0.82103
     1.00725
     1.17574
     0.75895
     0.54613
     0.26236
     0.29783
     0.31556
     0.70575
     0.29783
    -0.10123
    -0.15443
    -0.05689
    -0.34066
    -0.58896
    -0.23424
    -0.39386
    -0.59782
    -0.75744
    -0.36726
    -0.46481
    -0.18990
    -0.28745
    -0.68650
    -0.48254
     0.13821
    -0.18104
     0.02292
     0.13821
    -0.19877
     0.06726
     0.43084
     0.29783
     0.33330
     0.04953
     0.31556
     0.20028
     0.50179
     0.34217
     0.15594
    -0.24311
    -0.25198
     0.08500
    -0.26971
    -0.24311
    -0.18104
    -0.59782
    -0.73084
    -0.56235
    -0.51801
    -0.43820
    -0.38500
    -0.50028
    -1.02348
    -0.76631
    -0.33179
    -0.15443
    -0.42047
    -0.45594
    -0.37613
    -0.34952
    -0.36726
    -0.17217
    -0.23424
    -0.13670
     0.14707
    -0.10123
    -0.13670
     0.05840
    -0.37613
    -0.77518
    -0.44707
    -0.03028
    -0.39386
    -0.01255
     0.15594
     0.08500
    -0.16330
    -0.05689
    -0.00368
     0.16481
     0.19141
     0.35990
     0.34217
     0.74122
     0.43084
     0.52839
     0.36877
     0.25349
     0.15594
     0.25349
     0.14707
     0.19141
    -0.05689
    -0.61556
    -0.34066
    -0.47367
    -0.23424
     0.12047
    -0.29632
    -0.34952
     0.05840
     0.18255
    -0.27858
    -0.44707
    -0.31405
     0.49292
    -0.01255
     0.12934
     0.49292
     0.43084
     0.51952
     0.38651
     0.15594
     0.67028
     0.70575
     0.16481
    -0.01255
    -0.74858
    -0.84612
    -0.09236
     0.13821
     0.47518
     1.06933
     0.22688
    -0.22537
    -0.28745
    -0.42933
    -0.91707
    -0.32292
    -0.25198
     0.03179
     0.16481
     0.18255
     0.00519
    -0.19877
    -0.09236
    -0.25198
    -0.29632
    -0.27858
    -0.45594
     0.00519
    -0.04802
     0.09387
    -0.08349
     0.11160
    -0.30519
    -0.29632
    -0.15443
     0.02292
     0.07613
     0.01406
    -0.03915
    -0.11009
    -0.25198
    -0.21651
    -0.18104
    -0.35839
    -0.34952
    -0.00368
    -0.11009
    -0.29632
    -0.22537
    -0.10123
    -0.07462
    -0.11896
    -0.47367
    -0.57122
    -0.26085
    -0.04802
     0.08500
     0.51066
     0.59047
     0.50179
     0.51066
     0.43971
     0.34217
     0.25349
     0.20915
     0.63480
     0.08500
     0.07613
     0.38651
     0.82103
     0.39537
     0.07613
    -0.22537
    -0.22537
    -0.43820
    -0.19877
    -0.80178
    -1.14763
    -1.10329
    -0.80178
    -0.92593
    -0.84612
    -0.37613
    -0.29632
    -0.42047
    -0.89046
    -0.79292
    -0.44707
    -0.29632
    -0.30519
    -0.35839
    -0.23424
     0.11160
     0.23575
     0.35990
     0.54613
     0.41311
     0.57273
     0.57273
     0.63480
     0.35990
     0.08500
    -0.15443
     0.05840
     0.48405
     0.91858
     0.96291
     1.05159
     0.81216
     0.92744
     1.12254
     0.59933
     0.65254
     0.89197
     1.11367
     0.98065
     0.74122
     0.75009
     1.26442
     1.62800
     1.63687
     1.20235
     1.15801
     0.50179
     0.75009
     0.79443
     0.08500
    -0.59782
    -0.94367
    -1.28951
    -1.46687
    -1.00574
    -0.28745
    -0.02141
    -1.04122
    -1.42253
    -1.44027
    -1.91026
    -1.51121
    -1.36046
    -0.99688
    -1.00574
    -0.81065
    -0.20764
     0.00519
     0.40424
     0.74122
     0.52839
     0.82103
     0.34217
    -0.23424
    -0.34066
    -0.57122
    -0.32292
     0.14707
     0.44858
    -0.03028
    -0.40273
    -0.42933
    -0.29632
    -0.44707
    -0.67763
    -0.83726
    -0.30519
    -0.42047
     0.20915
     0.05840
    -0.54462
    -0.58009
    -0.48254
    -0.09236
     0.26236
     0.22688
     0.31556
    -0.01255
    -0.04802
     0.02292
     0.04066
    -0.49141
    -0.87273
    -0.65990
    -0.65990
    -0.25198
     0.02292
     0.54613
     0.77669
    -0.08349
    -0.43820
    -1.31612
    -2.18517
    -1.75951
    -1.17423
    -0.78405
    -0.89046
    -1.13876
    -1.22744
    -1.26291
    -1.38706
    -1.59989
    -1.82158
    -1.28951
    -1.37819
    -1.34272
    -0.91707
    -0.78405
    -0.57122
    -0.40273
    -0.14556
     0.08500
     0.25349
     0.55499
     0.43971
     0.50179
     0.43084
     0.52839
     0.67028
     0.62594
     0.56386
     0.28896
     0.86537
     1.01612
     0.75009
     0.30670
     0.82990
     0.87424
     0.69688
     0.29783
     0.10274
    -0.42933
    -0.81952
    -0.44707
     0.34217
     0.00519
    -0.57122
    -1.09442
    -0.87273
    -0.11009
     0.63480
    -0.10123
    -0.39386
    -0.28745
     0.17368
     0.66141
     0.93631
     1.13140
     1.29989
     1.40631
     0.92744
     0.34217
     0.12047
     0.20915
     0.05840
     0.24462
    -0.97914
    -0.99688
    -0.63329
    -0.81952
    -0.44707
    -0.11896
    -0.27858
    -0.44707
    -0.14556
    -0.03915
    -0.52688
    -0.61556
    -0.36726
     0.36877
     0.93631
     1.34423
     1.09593
     0.57273
    -0.04802
    -0.47367
    -0.36726
    -0.48254
    -1.06782
    -0.42933
     0.17368
    -0.18104
    -0.97914
    -1.50234
    -1.48461
    -1.23631
    -1.08555
    -0.76631
    -0.07462
    -0.54462
    -0.84612
    -0.51801
    -0.39386
    -0.31405
    -0.05689
    -0.41160
    -0.08349
     0.28896
     0.30670
     0.36877
     0.70575
     0.81216
     0.80329
     0.76782
     1.15801
     1.31763
     1.40631
     1.68121
     1.89404
     1.82309
     1.53046
     1.48612
     1.28216
     1.26442
     0.82990
     0.43971
     0.36877
     0.47518
     0.33330
    -0.08349
    -0.18104
    -0.21651
    -0.76631
    -0.78405
    -0.73084
    -0.86386
    -0.73084
    -0.62443
    -0.50915
    -0.13670
    -0.18104
     0.41311
     0.88310
     1.35310
     1.60140
     1.61027
     2.03592
     2.56799
     2.35516
     2.29309
     2.29309
     2.47931
     2.35516
     1.85857
     1.76102
     1.54819
     1.61027
     1.19348
     1.08706
     0.88310
     0.51952
    -0.04802
    -0.55348
    -0.65103
    -1.20084
    -0.90820
    -1.07669
    -0.81065
    -1.28065
    -1.52008
    -1.55555
    -1.84819
    -1.99894
    -1.91913
    -2.46007
    -2.21177
    -1.76838
    -1.13876
    -1.67083
    -1.30725
    -1.07669
    -0.77518
    -0.54462
    -0.86386
    -0.29632
     0.19141
     0.60820
     0.67028
     0.40424
     0.83877
     1.10480
     0.90084
    -0.16330
    -0.11896
    -0.62443
     0.47518
     0.67914
    -0.00368
    -0.19877
    -0.20764
    -0.81952
    -0.83726
    -1.00574
    -0.94367
    -0.61556
    -0.86386
    -0.49141
    -0.36726
    -0.37613
    -0.65103
    -1.12989
    -1.17423
    -0.55348
    -0.56235
    -0.73971
    -0.50915
    -0.95254
    -1.42253
    -1.89253
    -2.02554
    -1.18310
    -0.50915
    -1.04122
    -1.63536
    -1.90139
    -1.73291
    -1.82158
    -1.59102
    -1.64423
    -1.67083
    -1.83045
    -1.47574
    -1.16536
    -1.09442
    -1.05895
    -0.64216
    -0.93480
    -0.68650
    -0.08349
     0.26236
     0.30670
     0.53726
     0.43971
     0.59933
     0.82990
     0.64367
     0.59047
     0.67914
     0.47518
     0.22688
     0.33330
     0.51066
     0.48405
     0.24462
     0.48405
    -0.18104
    -0.19877
     0.01406
     0.00519
     0.03179
     0.20028
     0.52839
     0.54613
     0.47518
     0.59047
     0.83877
     0.63480
     0.81216
     0.68801
     0.59933
     1.00725
     0.86537
     0.89197
     0.94518
     0.76782
     0.82103
     0.04066
     0.32443
     0.07613
     0.14707
     0.29783
     0.33330
     0.24462
     0.40424
     0.17368
     0.43084
     0.20915
    -0.03915
    -0.29632
     0.12934
     0.45745
     0.68801
     0.19141
     0.40424
     0.53726
     0.16481
     0.20915
    -0.02141
     0.03179
    -0.14556
    -0.09236
    -0.06575
     0.66141
     1.00725
     1.10480
     0.78556
     0.81216
     0.43971
     0.83877
     1.65461
     1.82309
     1.80536
     2.45271
     2.32856
     2.18668
     2.00932
     2.01819
     1.92064
     2.07139
     2.15120
     1.91177
     1.87630
     1.72555
     1.12254
     0.30670
     0.10274
     0.08500
    -0.49141
    -0.70424
    -0.73971
    -0.51801
    -0.80178
    -1.22744
    -0.99688
    -1.27178
    -1.99894
    -1.83932
    -2.19403
    -2.40686
    -2.61969
    -1.97234
    -1.75064
    -1.44914
    -1.89253
    -1.86592
    -1.99007
    -2.02554
    -1.83045
    -1.92800
    -1.99894
    -1.68857
    -1.70630
    -1.31612
    -1.00574
    -0.82839
    -0.83726
    -0.84612
    -1.26291
    -0.96140
    -0.65990
    -0.42933
    -0.03915
    -0.03915
    -0.11009
    -0.03915
    -0.13670
    -0.51801
    -0.41160
    -0.20764
    -0.13670
    -0.38500
    -0.60669
    -0.37613
    -0.16330
     0.06726
     0.08500
    -0.26085
    -0.86386
    -0.97027
     0.01406
     0.21802
    -0.03028
     0.39537
     0.42198
     0.49292
     0.38651
     0.34217
     0.80329
     0.40424
     0.10274
     0.28896
     0.92744
     0.70575
     0.27122
     0.29783
     0.35990
     0.33330
     0.05840
    -0.09236
    -0.06575
    -0.03915
     0.19141
    -0.13670
    -0.48254
    -0.32292
    -0.11896
    -0.11009
    -0.04802
    -0.16330
    -0.24311
    -0.01255
     0.19141
    -0.03915
    -0.15443
    -0.34952
    -0.42933
    -0.17217
    -0.13670
    -0.04802
     0.13821
     0.41311
     0.42198
     0.45745
     0.51952
     0.47518
     0.82103
     1.07820
     1.30876
     1.18461
     1.23782
     1.21121
     0.65254
     0.56386
     0.67028
     1.21121
     1.30876
     0.50179
     0.20028
    -0.50915
    -0.97914
     0.10274
    -0.37613
    -0.67763
    -0.82839
    -1.16536
    -1.76838
    -1.54668
    -1.67083
    -2.38026
    -2.20290
    -1.87479
    -1.86592
    -1.53781
    -1.56442
    -1.45800
    -1.55555
    -1.20970
    -1.25404
    -1.16536
    -1.37819
    -0.68650
    -0.03028
    -0.11009
    -0.26085
     0.20028
     0.82103
     0.92744
     0.57273
     0.43971
     0.14707
     0.36877
     0.03179
    -0.39386
    -0.42047
    -0.51801
    -0.08349
     0.09387
     0.05840
    -0.29632
    -0.71311
    -0.85499
    -0.57122
    -0.15443
    -0.26971
    -0.03028
    -0.11896
    -0.08349
     0.05840
     0.51952
     0.95405
     1.46838
     1.46838
     1.98272
     2.16007
     2.12460
     2.19554
     2.53252
     1.89404
     1.82309
     1.62800
     1.57480
     1.68121
     1.23782
     1.22008
     0.54613
     0.40424
     0.00519
    -0.73084
    -1.23631
    -1.56442
    -1.67083
    -1.69743
    -1.45800
    -2.01668
    -1.74177
    -1.75064
    -1.75951
    -1.94573
    -1.86592
    -1.75951
    -1.74177
    -1.50234
    -1.51121
    -1.39593
    -1.05008
    -0.61556
    -0.22537
    -0.15443
     0.16481
     0.29783
     0.34217
     0.43084
     0.85650
     0.56386
     0.83877
     1.01612
     1.20235
     1.34423
     1.42404
     1.69894
     1.89404
     1.41517
     0.91858
     0.80329
     0.62594
     1.00725
     1.15801
     1.51272
     1.65461
     1.45065
     1.58366
     1.62800
     1.86743
     2.16007
     2.02705
     1.57480
     1.20235
     0.77669
     0.09387
     0.43084
     0.88310
     0.67914
     0.48405
     0.73235
     0.20028
    -0.65103
    -1.36932
    -1.24518
    -1.44027
    -1.48461
    -1.54668
    -1.23631
    -1.46687
    -1.78611
    -2.41573
    -1.65310
    -1.07669
    -1.01461
    -1.88366
    -1.37819
    -1.24518
    -1.34272
    -1.12103
    -1.20970
    -1.28951
    -0.89933
    -0.90820
    -0.66877
    -0.71311
    -0.97914
    -0.78405
    -0.43820
    -0.29632
    -0.20764
    -0.47367
    -0.34066
    -0.23424
    -0.47367
    -0.54462
    -0.51801
    -0.59782
    -0.65103
    -0.63329
    -0.06575
    -0.05689
    -0.04802
     0.10274
     0.35990
     0.10274
    -0.40273
    -0.39386
     0.03179
     0.28009
     0.21802
    -0.23424
     0.18255
     0.43084
     0.13821
     0.47518
     0.13821
    -0.16330
    -0.35839
    -0.35839
    -0.30519
    -0.38500
    -0.66877
    -0.81952
    -0.79292
    -0.84612
    -0.81952
    -0.40273
    -0.77518
    -0.82839
    -1.24518
    -0.45594
     0.06726
    -0.23424
    -0.30519
     0.12047
     0.35990
     0.20028
     0.18255
     0.41311
     0.56386
     0.61707
     0.57273
     1.02499
     1.05159
     0.66141
     0.45745
     0.50179
     0.72348
     0.89197
     0.36877
     0.50179
     0.35990
     0.56386
     0.20915
     0.75009
     0.25349
     0.25349
     0.47518
     0.35990
     0.59933
     0.65254
     0.59047
     0.25349
     0.09387
     0.68801
     1.22008
     1.17574
     1.09593
     1.20235
     1.04273
     1.29989
     1.22008
     1.37083
     1.18461
     0.62594
     1.29102
     1.80536
     2.20441
     1.69008
     0.88310
     0.79443
     0.74122
     1.07820
     1.03386
     0.92744
     0.78556
     0.09387
     0.44858
     0.91858
     1.06046
     1.06933
     0.93631
     0.81216
    -0.13670
     0.09387
    -0.48254
     0.09387
    -0.66877
    -1.44027
    -2.12309
    -1.12103
    -0.59782
    -1.59989
    -1.84819
    -1.69743
    -2.50441
    -2.08762
    -1.93687
    -2.14969
    -1.94573
    -1.21857
    -0.99688
    -0.49141
    -0.29632
    -0.42933
    -0.16330
     0.08500
     0.30670
     0.57273
     0.59933
     0.44858
     0.29783
     0.43971
     0.67914
     0.72348
     0.04066
    -0.26085
    -0.40273
    -0.08349
     0.44858
     0.51066
     0.14707
    -0.43820
    -0.59782
    -0.56235
     0.06726
    -0.26085
    -0.15443
    -0.67763
    -0.26971
    -0.39386
    -0.21651
    -0.25198
    -0.19877
    -0.43820
    -0.23424
     0.14707
     0.20915
     0.38651
     0.61707
     0.55499
     0.28896
     0.45745
     0.38651
     0.71462
     0.76782
     0.28896
    -0.03915
     0.82990
     1.15801
     0.52839
     0.03179
    -0.07462
    -0.42047
    -0.14556
    -0.58896
    -0.66877
    -1.00574
    -0.28745
    -0.51801
    -0.27858
    -0.16330
    -0.33179
    -0.41160
    -0.57122
    -0.36726
    -0.20764
     0.06726
     0.11160
     0.04066
     0.08500
     0.19141
     0.44858
     0.48405
    -0.01255
    -0.50028
     0.09387
     0.33330
     0.03179
     0.21802
    -0.15443
    -0.07462
    -0.27858
     0.01406
     0.26236
    -0.18990
    -0.22537
    -0.10123
     0.00519
     0.31556
    -0.10123
     0.04066
    -0.04802
     0.06726
     0.05840
     0.23575
     0.67914
     0.55499
     0.26236
    -0.23424
     0.16481
     0.35990
     0.37764
     0.51066
     0.23575
     0.26236
     0.18255
     0.50179
     0.43084
     0.42198
     0.39537
     0.15594
     0.08500
     0.57273
     0.38651
     0.01406
    -0.07462
     0.14707
    -0.08349
     0.18255
     0.09387
    -0.18104
    -0.44707
    -0.63329
    -0.41160
    -0.26085
     0.43084
     0.81216
     0.38651
    -0.39386
    -0.03915
     0.04066
    -0.05689
     0.77669
     0.39537
     0.74122
     0.90971
     0.72348
     0.79443
    -0.03915
    -0.97027
    -1.19197
    -0.61556
     0.81216
     1.18461
     0.91858
    -0.67763
    -0.82839
    -0.58896
    -1.05008
    -1.14763
    -0.65103
    -0.22537
     0.12934
    -0.50028
    -0.11009
    -0.01255
    -0.42047
    -0.45594
    -0.99688
    -0.73971
    -0.65990
    -0.94367
    -0.92593
    -0.45594
    -0.33179
    -0.51801
    -0.37613
    -0.83726
    -0.72197
    -0.81065
    -0.78405
    -0.58009
    -0.53575
    -0.46481
    -0.53575
    -0.07462
     0.10274
    -0.12783
     0.12934
    -0.34066
    -0.50028
    -0.18104
    -0.09236
    -0.42933
     0.14707
     0.05840
    -0.10123
    -0.13670
    -0.20764
     0.20028
     0.01406
    -0.36726
    -0.22537
     0.00519
     0.44858
     0.12934
     0.43084
     0.75895
     0.42198
     0.76782
     0.88310
     1.13140
     1.40631
     1.42404
     1.38857
     0.90971
     0.90084
     0.83877
     0.55499
     0.23575
    -0.34952
     0.05840
     0.12047
     0.34217
     0.13821
    -0.11896
    -0.03915
    -0.34952
     0.03179
     0.41311
     0.11160
     0.63480
     0.79443
     1.37970
     2.00932
     2.08026
     2.19554
     2.04479
     1.44178
     0.85650
     0.30670
     0.17368
     0.08500
     0.01406
    -0.45594
    -0.75744
    -0.96140
    -1.10329
    -1.25404
    -1.32499
    -1.36046
    -1.72404
    -1.91913
    -1.28065
    -1.36046
    -1.28065
    -0.38500
    -0.08349
     0.54613
     0.25349
     0.30670
     0.03179
    -0.34066
    -0.01255
    -0.16330
    -0.16330
    -0.33179
    -0.17217
     0.73235
     0.89197
     0.29783
    -0.14556
    -0.67763
    -0.86386
    -0.32292
    -0.65103
    -0.10123
    -0.24311
    -0.49141
    -0.85499
    -0.69537
    -0.64216
    -0.84612
    -1.18310
    -1.47574
    -0.53575
    -0.86386
    -0.99688
    -1.05008
    -0.83726
    -0.83726
    -0.77518
    -0.23424
     0.23575
    -0.08349
    -0.13670
    -0.08349
     0.22688
    -0.11009
    -0.55348
    -0.34066
    -0.17217
     0.10274
     0.19141
     0.32443
    -0.41160
    -0.81952
    -0.50028
     0.15594
     0.49292
     0.08500
    -0.21651
    -0.69537
    -0.89046
    -0.55348
     0.14707
     0.19141
     0.07613
     0.19141
     0.07613
     0.03179
     0.31556
     0.41311
     0.38651
     1.06046
     1.04273
     0.79443
     1.03386
     0.84763
     0.54613
     0.57273
     0.81216
     1.33536
     1.37970
     0.78556
     0.73235
     0.25349
     0.62594
     0.79443
     0.62594
     0.31556
     0.08500
     0.20915
     0.35103
     0.11160
     0.31556
     0.09387
     0.02292
     0.04953
     0.20915
     0.46632
     0.10274
    -0.00368
     0.69688
     0.20028
     0.28896
     0.75009
     0.73235
     0.98952
     1.31763
     0.98065
     1.61913
     1.96498
     2.18668
     1.98272
     1.56593
     1.03386
     0.80329
     0.88310
     0.61707
     0.85650
     0.27122
     0.04066
     0.03179
     0.04953
     0.41311
    -0.11009
    -0.86386
    -1.26291
    -0.99688
    -1.07669
    -0.54462
    -0.84612
    -0.83726
    -1.10329
    -0.26085
     0.06726
    -0.43820
    -0.80178
    -0.77518
    -0.26085
    -0.40273
    -1.15650
    -0.78405
    -0.79292
    -0.22537
     0.03179
    -0.15443
    -0.26085
    -0.21651
    -0.08349
    -0.34952
    -0.42933
    -0.15443
    -0.13670
    -0.35839
    -0.40273
    -0.42047
    -0.34952
     0.22688
     0.14707
    -0.60669
    -1.00574
    -0.43820
    -0.23424
    -0.21651
    -0.23424
    -0.12783
    -0.33179
    -0.02141
    -0.37613
    -0.64216
    -0.98801
    -0.32292
    -0.07462
     0.08500
    -0.47367
    -0.45594
    -0.63329
    -0.80178
    -0.65103
    -0.14556
    -0.22537
    -0.33179
     0.15594
     0.12047
    -0.56235
    -0.07462
     0.40424
     0.18255
     0.12934
     0.10274
     0.21802
     0.76782
     0.79443
     1.22008
     0.95405
     0.22688
     0.41311
     0.91858
     1.09593
     1.07820
     1.13140
     0.90971
     0.93631
     1.20235
     1.25555
     1.08706
     1.10480
     1.09593
     1.22895
     1.50385
     0.99839
     0.93631
     0.69688
     0.65254
     0.53726
     0.95405
     0.83877
     0.38651
     0.43971
     0.04953
    -0.03915
    -0.03028
    -0.15443
    -0.32292
    -0.65990
    -0.53575
    -0.07462
     0.48405
     0.11160
    -0.11896
    -0.05689
     0.00519
     0.38651
     0.90084
     1.54819
     1.75215
     1.53046
     1.68121
     2.08913
     1.97385
     2.41724
     1.76989
     1.12254
     1.52159
     1.35310
     1.77876
     1.29102
     0.60820
     0.13821
     0.18255
    -0.18990
    -0.18104
     0.05840
    -0.17217
    -0.32292
    -0.71311
    -0.35839
    -0.45594
    -0.42933
    -0.64216
    -0.19877
    -0.20764
     0.03179
     0.28896
     0.43971
     0.22688
    -0.00368
     0.32443
     0.28896
     0.14707
     0.06726
     0.12047
     0.51066
     0.72348
     0.91858
     0.78556
     0.20028
     0.62594
     0.51952
     0.61707
     0.77669
     0.84763
     0.60820
     0.48405
     0.57273
     0.28009
     0.27122
    -0.10123
    -0.04802
    -0.19877
    -0.11896
    -0.57122
    -0.51801
    -0.63329
    -0.43820
    -0.81952
    -0.62443
    -0.57122
    -0.95254
    -1.14763
    -1.44027
    -1.06782
    -0.66877
    -0.60669
    -0.66877
    -0.68650
    -0.73084
    -1.05895
    -1.37819
    -0.98801
    -1.69743
    -1.49347
    -1.75951
    -1.75064
    -1.36046
    -0.68650
    -0.23424
    -0.19877
    -1.40480
    -1.62649
    -1.36932
    -1.10329
    -0.89933
    -0.68650
    -0.42933
     0.02292
     0.13821
     0.52839
     0.55499
     0.07613
    -0.11009
     0.15594
     0.60820
     0.67028
     0.67028
     0.41311
     0.82103
     1.01612
     0.63480
     0.59933
     0.38651
    -0.03915
     0.18255
     0.56386
     0.04953
     0.35990
     0.01406
    -0.54462
    -0.09236
    -0.15443
    -0.59782
    -0.63329
    -0.52688
    -0.19877
     0.22688
     0.37764
     0.49292
     0.16481
    -0.01255
     0.28896
     0.63480
     0.49292
     1.06046
     0.86537
     0.69688
     0.60820
     0.52839
     0.87424
     0.35990
     0.05840
     0.03179
     0.16481
    -0.34952
    -0.59782
    -0.63329
    -0.89933
    -1.28065
    -1.41366
    -1.05008
    -0.71311
    -0.65103
    -0.95254
    -1.06782
    -1.41366
    -1.13876
    -0.24311
     0.32443
    -0.20764
    -0.26085
     0.17368
     0.04066
     0.91858
     1.08706
     0.82103
     1.22008
     1.06933
     1.18461
     1.53932
     1.48612
     1.40631
     1.01612
     1.17574
     1.28216
     1.25555
     0.92744
     0.40424
     0.62594
     0.51952
     0.68801
     0.22688
    -0.18990
    -0.20764
    -0.50915
    -0.31405
    -0.12783
    -0.48254
    -0.80178
    -1.05895
    -0.86386
    -0.98801
    -1.49347
    -1.26291
    -1.13876
    -1.47574
    -1.50234
    -0.96140
    -0.94367
    -1.13876
    -1.34272
    -1.77725
    -1.57328
    -1.43140
    -1.25404
    -1.15650
    -0.71311
    -0.42047
    -0.42933
    -0.27858
     0.43084
     0.36877
     0.43971
     0.46632
     0.40424
     0.90084
     1.06046
     1.17574
     1.19348
     1.01612
     0.91858
     1.14027
     0.62594
     0.48405
     0.98065
     0.93631
     0.69688
     0.29783
     0.16481
    -0.16330
    -1.07669
    -0.46481
    -0.37613
    -1.20084
    -1.09442
    -1.13876
    -1.32499
    -1.40480
    -1.27178
    -0.81952
    -0.26085
    -0.40273
    -0.18104
    -0.41160
     0.03179
    -0.01255
    -0.11896
     0.31556
     0.95405
     0.91858
     0.90084
     0.96291
     1.27329
     1.56593
     2.07139
     1.87630
     1.43291
     0.75895
     1.06933
     0.61707
     0.20028
     0.30670
     0.65254
     0.35990
     0.04953
     0.44858
     0.00519
     0.12934
     0.37764
     1.07820
     1.48612
     1.32650
     1.25555
     0.52839
     0.30670
    -0.18990
    -0.15443
     0.30670
     1.33536
     1.40631
     1.30876
     0.61707
     0.08500
    -0.31405
    -1.19197
    -1.02348
    -1.41366
    -1.79498
    -1.89253
    -1.84819
    -1.21857
    -0.92593
    -1.56442
    -1.92800
    -2.00781
    -1.86592
    -1.45800
    -1.16536
    -1.30725
    -1.37819
    -1.52895
    -1.07669
    -0.81065
    -0.80178
    -0.65103
    -0.36726
    -0.65103
    -0.34066
    -0.13670
    -0.04802
     0.16481
     0.44858
     0.28009
     0.20028
     0.08500
     0.48405
     0.68801
     0.29783
    -0.28745
    -0.26085
    -0.09236
     0.21802
     0.35103
     0.65254
     0.51952
     0.69688
     1.07820
     0.12934
     0.25349
     0.79443
     0.24462
    -0.17217
     0.75895
     1.17574
     1.18461
     0.88310
     0.35103
     0.48405
     0.82990
     0.91858
     0.22688
     0.34217
     0.30670
     0.31556
     0.09387
     0.20028
     0.05840
    -0.11896
    -0.03915
     0.20028
     0.24462
     0.04953
    -0.17217
    -0.54462
    -0.90820
    -0.76631
    -1.00574
    -1.22744
    -0.80178
    -0.68650
    -0.58009
    -0.37613
    -0.27858
    -0.23424
    -0.17217
    -0.08349
    -0.16330
    -0.11009
     0.20915
    -0.06575
     0.12047
    -0.05689
     0.30670
     0.51066
     0.65254
     0.39537
    -0.42047
    -0.06575
     0.43971
     0.63480
     0.50179
     0.59047
     0.57273
     0.60820
     0.48405
     0.74122
     0.58160
     0.67914
     1.04273
     0.76782
     1.01612
     0.81216
     0.72348
     0.62594
     0.53726
     0.36877
     0.45745
     0.58160
    -0.11009
    -0.11896
    -0.57122
    -0.28745
     0.20028
     0.28896
     0.03179
    -0.62443
    -0.94367
    -1.12989
    -1.20084
    -0.90820
    -0.11896
    -1.10329
    -1.16536
    -1.59102
    -1.59102
    -0.73971
    -0.45594
    -0.34952
    -0.65990
    -0.60669
    -0.35839
     0.01406
     0.20028
    -0.02141
    -0.11896
     0.00519
     0.20915
     0.13821
     0.04953
     0.03179
     0.01406
    -0.04802
    -0.36726
    -0.61556
    -0.97027
    -0.81952
    -0.68650
    -0.97027
    -0.95254
    -0.65103
    -0.84612
    -0.84612
    -0.73084
    -0.46481
    -0.27858
    -0.41160
    -0.42047
    -0.29632
    -0.13670
    -0.00368
     0.14707
     0.48405
     0.40424
     0.52839
     0.53726
     0.64367
     0.25349
    -0.42047
    -0.73971
    -0.11896
    -0.02141
     0.32443
     0.28896
     0.22688
     0.08500
    -0.03028
    -0.18104
     0.49292
     0.70575
     0.32443
     0.01406
     0.35103
     0.21802
     0.47518
     0.98065
     0.61707
     0.43971
     0.31556
    -0.19877
    -0.40273
    -0.38500
    -0.42933
    -0.34066
    -0.77518
    -0.35839
    -0.34952
    -0.57122
    -0.57122
    -0.67763
    -0.55348
     0.17368
     0.63480
     0.97178
    -0.29632
    -0.35839
    -0.58896
    -0.01255
     0.31556
     0.20028
    -0.25198
     0.12047
    -0.19877
     0.18255
    -0.18990
    -0.48254
    -0.79292
    -0.26085
    -0.16330
    -0.26971
    -0.49141
    -0.51801
    -0.12783
     0.59933
     0.58160
     0.51952
     0.78556
     0.51066
     0.42198
     0.50179
     0.75895
     0.80329
     1.15801
     1.36197
     1.23782
     1.48612
     1.55706
     1.39744
     1.14914
     0.77669
     0.49292
     0.82103
     1.01612
     1.06933
     0.75895
     0.21802
     0.07613
     0.06726
     0.68801
     0.58160
    -0.03915
     0.09387
     0.14707
    -0.11009
     0.04066
     0.05840
     0.58160
     0.50179
     0.35990
     0.49292
     0.67914
     0.35990
     0.38651
     0.44858
     0.55499
     0.40424
     0.20028
     0.01406
     0.09387
     0.05840
     0.07613
     0.59933
     0.35990
    -0.32292
    -0.98801
    -0.86386
    -0.82839
    -0.35839
    -0.58896
    -0.80178
    -0.71311
    -0.92593
    -1.10329
    -0.83726
    -1.22744
    -1.67970
    -1.05008
    -0.54462
    -0.50028
    -0.82839
    -1.31612
    -1.67083
    -1.54668
    -1.39593
    -1.14763
    -0.81952
    -0.65103
    -0.58009
    -0.38500
    -0.81065
    -1.19197
    -0.96140
    -1.04122
    -0.90820
    -0.10123
    -0.07462
    -0.70424
    -0.02141
     0.59933
     0.51066
     0.31556
    -0.25198
    -0.05689
     0.00519
     0.43971
     0.85650
     1.28216
     1.51272
     0.84763
     0.69688
     0.59047
     0.52839
     0.61707
     0.76782
     0.99839
     1.04273
     0.84763
     0.13821
     0.13821
     0.32443
     0.19141
    -0.12783
    -0.41160
    -0.17217
    -0.04802
    -0.27858
    -0.18990
    -0.10123
    -0.06575
     0.20028
     0.19141
     0.12934
     0.19141
    -0.25198
    -0.01255
     0.10274
     0.42198
     0.16481
    -0.21651
    -0.12783
    -0.07462
     0.04953
    -0.02141
    -0.00368
    -0.08349
     0.03179
     0.06726
    -0.00368
     0.67028
     0.66141
     0.49292
     0.47518
     0.45745
     0.90084
     1.23782
     1.55706
     1.37083
     1.08706
     0.97178
     1.08706
     1.68121
     1.72555
     1.25555
     1.35310
     1.18461
     1.03386
     0.72348
     0.35990
     0.82990
     1.57480
     1.37970
     0.54613
     0.72348
     0.78556
     0.83877
     0.99839
     0.89197
     0.19141
    -0.30519
    -0.08349
     0.01406
     0.74122
     0.45745
     0.19141
     0.04953
    -0.37613
    -0.38500
    -0.90820
    -0.29632
    -0.73084
    -1.13876
    -0.68650
    -0.26971
    -0.37613
    -0.81065
    -0.74858
    -1.05895
    -0.69537
    -0.69537
    -0.73971
    -0.70424
    -0.18990
    -0.07462
    -0.03915
    -0.24311
    -0.19877
    -0.33179
    -0.32292
     0.16481
    -0.09236
    -0.32292
    -0.27858
    -0.45594
    -0.30519
    -0.81065
    -1.18310
    -1.52895
    -1.56442
    -0.78405
    -0.39386
    -0.96140
    -0.97027
    -1.41366
    -1.71517
    -1.48461
    -0.46481
    -0.48254
    -0.42933
    -0.65990
    -0.73084
    -0.18990
     0.10274
     0.16481
     0.33330
    -0.10123
     0.22688
     0.44858
     0.40424
    -0.03028
    -0.01255
     0.16481
     0.20915
     0.06726
    -0.15443
     0.05840
     0.22688
     0.28009
     0.06726
    -0.03915
    -0.11009
    -0.50915
    -0.84612
    -1.32499
    -0.38500
     1.06933
     1.70781
     1.44178
     1.01612
     0.55499
     0.52839
     0.83877
     0.99839
     1.37083
     1.92064
     2.04479
     2.37290
     2.25762
     1.81423
     1.41517
     1.19348
     1.50385
     1.25555
     0.75009
     0.65254
     0.51066
    -0.66877
    -0.78405
    -0.76631
    -0.83726
    -0.85499
    -1.12103
    -1.52895
    -2.66403
    -2.80591
    -2.89459
    -2.24724
    -2.26498
    -1.75951
    -1.28951
    -1.73291
    -1.82158
    -1.91913
    -1.78611
    -1.26291
    -0.73084
     0.10274
     0.29783
     0.23575
     0.28009
    -0.12783
     0.43971
     0.35990
     0.51952
     0.12934
     0.13821
     0.88310
     0.87424
     0.44858
     0.02292
    -0.06575
     0.20915
     0.27122
     0.46632
     0.37764
     0.18255
    -0.04802
    -0.43820
     0.01406
     0.26236
     0.48405
     0.21802
     0.23575
     0.49292
     0.51952
     0.20915
     0.17368
     0.30670
     0.35103
     0.73235
     0.74122
     0.53726
     0.25349
     0.23575
    -0.01255
     0.12047
     0.12934
     0.24462
     0.35990
     0.27122
    -0.31405
    -0.77518
    -0.21651
    -0.18990
    -0.65990
    -1.63536
    -2.11422
    -1.03235
    -1.02348
    -0.21651
    -0.39386
    -0.43820
    -0.67763
    -0.95254
    -0.89933
    -0.06575
     0.03179
    -0.46481
    -0.07462
    -0.22537
     0.02292
     0.36877
     0.79443
     0.67914
     0.11160
    -0.24311
    -0.34952
    -0.28745
    -0.19877
    -0.37613
    -0.58009
    -0.58009
    -0.21651
    -0.35839
    -0.17217
    -0.04802
     0.11160
     0.24462
     0.67028
     0.82990
     0.61707
     0.84763
     1.06046
     1.08706
     1.34423
     1.53932
     1.29989
     0.43084
     0.53726
     0.73235
     1.06933
     0.97178
     0.53726
     0.18255
    -0.01255
     0.28896
     0.35103
     0.43084
     0.37764
     0.09387
     0.45745
     0.35103
    -0.09236
     0.26236
     0.28896
     0.27122
    -0.26971
     0.14707
     0.25349
     0.32443
     0.46632
     0.61707
     0.32443
     0.26236
     0.19141
    -0.99688
    -0.33179
     1.17574
     1.06046
     1.20235
     1.26442
     1.03386
    -0.13670
     0.20028
     0.47518
     0.33330
     0.70575
     0.41311
     0.03179
    -0.06575
    -0.55348
    -0.73971
    -1.19197
    -1.17423
    -1.39593
    -1.37819
    -0.23424
    -0.17217
    -1.14763
    -1.69743
    -1.44914
    -1.26291
    -0.80178
    -0.24311
    -0.49141
    -0.36726
    -0.17217
     0.45745
     0.98952
     0.23575
     0.35990
     0.04953
     0.03179
     0.33330
    -0.42047
     0.52839
     0.45745
     0.36877
    -0.00368
    -0.29632
    -0.30519
    -0.26085
    -0.17217
    -0.47367
    -0.48254
    -0.52688
    -0.07462
     0.28896
     0.36877
     0.27122
     0.67914
     0.70575
     0.08500
     0.49292
     0.73235
     0.12934
    -0.05689
     0.20915
    -0.01255
    -0.83726
    -0.01255
     0.19141
    -0.09236
    -0.50915
    -1.12989
    -1.17423
    -0.59782
     0.03179
    -0.07462
    -0.16330
    -0.20764
    -0.25198
    -0.16330
     0.45745
     1.06933
     1.43291
     1.11367
     0.58160
     0.22688
     0.13821
     0.13821
     0.19141
     0.14707
     0.27122
    -0.02141
     0.01406
    -0.06575
    -0.06575
    -0.32292
    -0.18990
    -0.36726
    -0.18104
    -0.01255
    -0.15443
     0.59933
     0.56386
     0.76782
     0.47518
     0.56386
     0.76782
     0.34217
     0.48405
     0.67914
     0.55499
     0.77669
     0.34217
     0.12934
    -0.06575
    -0.51801
    -0.58009
    -0.19877
    -0.15443
     0.00519
    -0.46481
    -1.27178
    -1.36046
    -0.95254
    -0.76631
    -0.76631
    -0.05689
    -0.01255
     0.37764
     0.44858
    -0.03028
    -1.12989
    -0.28745
     0.41311
     0.81216
     0.71462
     0.60820
     0.52839
     0.23575
    -0.26085
     0.12934
     0.34217
     0.21802
    -0.05689
     0.28896
     0.19141
    -0.28745
    -0.65103
    -1.00574
    -1.37819
    -1.09442
    -0.59782
    -0.72197
    -0.18104
    -0.12783
    -1.31612
    -1.08555
    -0.70424
    -0.20764
    -0.32292
    -0.50028
    -0.74858
    -0.85499
     1.06046
     0.90971
     0.71462
     0.53726
     0.61707
     0.06726
     0.41311
     1.09593
     1.14914
     0.70575
     0.37764
     0.43971
     0.17368
     0.22688
     0.44858
     0.59933
     0.51952
     0.37764
     0.67028
     0.98952
     0.90084
     1.03386
     0.45745
     1.13140
     1.10480
     0.64367
    -0.37613
    -0.39386
     0.11160
     0.04066
     0.59047
    -0.03028
    -0.41160
    -1.04122
    -0.82839
    -0.96140
    -0.76631
    -0.31405
     0.10274
     0.18255
    -0.19877
     0.12047
     0.10274
     0.27122
     0.57273
     0.07613
     0.29783
     1.05159
     1.11367
     1.22008
     1.04273
     0.46632
     0.44858
     0.31556
     0.29783
     0.71462
     0.26236
     0.18255
     0.48405
     0.98952
     0.87424
     0.93631
     1.12254
     1.29989
     1.21121
     1.03386
     0.98065
     0.73235
     0.69688
     1.03386
     0.89197
     0.73235
     0.44858
     0.20028
    -0.57122
    -0.26085
    -0.18104
    -0.55348
    -0.38500
    -0.38500
    -0.86386
    -0.81065
    -0.58896
    -0.33179
    -0.32292
    -0.70424
    -0.45594
     0.03179
    -0.32292
     0.72348
     1.02499
     0.66141
    -0.03028
     0.04953
     0.74122
     0.37764
     0.59933
     1.13140
     0.73235
     0.46632
     0.24462
     0.56386
     0.51066
     0.02292
    -0.75744
    -0.19877
     0.54613
     0.34217
    -0.31405
    -0.72197
    -0.50915
    -0.86386
    -0.81952
    -1.59102
    -1.75951
    -1.41366
    -1.12103
    -0.68650
    -0.40273
    -1.00574
    -1.48461
    -1.07669
    -0.83726
    -0.32292
    -0.56235
    -0.22537
    -0.07462
     0.22688
     0.62594
     0.28009
     0.63480
     0.51066
     0.45745
     0.20915
     0.52839
     0.32443
     0.39537
     0.41311
     0.29783
    -0.07462
     0.13821
     0.28896
     0.56386
     0.38651
     0.15594
     0.45745
     0.16481
     0.16481
     0.11160
     0.56386
     0.74122
     0.52839
    -0.26085
    -0.87273
    -1.07669
    -1.03235
    -1.72404
    -0.92593
    -0.23424
    -0.34066
    -0.64216
    -1.03235
    -1.33385
    -0.90820
    -0.42933
    -0.16330
     0.18255
    -0.01255
    -0.34952
     0.28896
     1.29102
     1.49498
     1.58366
     1.60140
     1.27329
     1.27329
     1.27329
     1.37970
     1.17574
     1.14914
     0.88310
     0.96291
     1.25555
     1.25555
     0.95405
     0.51952
     0.67028
     1.05159
     1.22008
     0.56386
     0.35103
     0.54613
     0.77669
     0.57273
     0.26236
     0.34217
     0.05840
    -0.74858
    -0.44707
     0.43971
     0.17368
    -0.33179
    -0.32292
    -0.03915
    -0.02141
    -0.12783
    -0.58009
    -0.99688
    -0.90820
    -0.44707
     0.28896
     0.43971
     0.35103
    -0.26085
    -0.65103
    -0.05689
    -0.50028
    -0.37613
    -0.50028
    -1.02348
    -0.89046
    -0.61556
    -0.81952
    -0.58009
    -0.61556
    -0.54462
    -0.46481
    -0.65990
    -0.92593
    -0.78405
    -0.79292
    -0.81952
    -0.36726
    -0.88159
    -0.70424
    -0.28745
     0.14707
    -0.03915
    -0.25198
    -0.58896
    -0.03028
     0.06726
    -0.35839
    -0.21651
    -0.18104
     0.04066
     0.45745
     0.40424
     0.29783
     0.29783
    -0.11896
     0.74122
     0.54613
     0.55499
     0.18255
     0.28896
     0.53726
     0.51952
     0.55499
     0.73235
     0.41311
     0.30670
     0.56386
     0.51066
     0.43971
     0.43084
     0.42198
     0.44858
     0.92744
     0.98952
     0.46632
    -0.18104
    -0.40273
     0.14707
     0.62594
     0.52839
     0.54613
     0.52839
     0.48405
     0.15594
     0.59933
     0.97178
     0.41311
     0.20028
     0.38651
     0.15594
     0.69688
     0.27122
     0.57273
     0.49292
     0.54613
     0.35103
     0.15594
    -0.05689
     0.08500
    -0.01255
     0.04953
     0.34217
     0.14707
    -0.01255
     0.02292
     0.11160
     0.05840
     0.32443
     0.58160
     0.71462
     0.75895
     0.15594
     0.12934
     0.34217
     0.20915
     0.35103
     0.45745
     0.69688
     0.52839
     0.30670
     0.54613
     0.29783
     0.12047
    -0.06575
    -0.07462
     0.07613
     0.34217
     0.66141
     0.20915
     0.00519
     0.04066
     0.09387
     0.27122
     0.37764
     0.22688
     0.19141
     0.13821
     0.40424
     0.25349
     0.49292
     0.60820
     0.50179
     0.60820
     0.79443
     0.59933
     0.32443
     0.68801
     0.43971
     0.30670
     0.57273
     0.77669
     0.78556
     0.49292
     0.82103
     0.67028
     0.84763
     0.63480
     0.43971
     0.43084
     0.38651
     0.54613
     0.54613
     0.29783
     0.44858
     0.28009
     0.59933
     0.35103
    -0.43820
    -0.92593
    -0.89046
    -0.64216
    -1.36046
    -1.60876
    -1.14763
    -0.65990
    -1.02348
    -1.08555
    -1.78611
    -1.83045
    -1.04122
    -1.59102
    -1.43140
    -0.34952
    -0.81952
    -0.42933
    -0.30519
    -0.61556
     0.01406
     1.02499
     0.99839
     0.45745
    -0.01255
     0.37764
    -0.07462
    -0.19877
     0.35103
     0.47518
     0.34217
     0.17368
    -0.31405
    -0.82839
    -0.89046
    -1.18310
    -0.63329
    -0.89933
    -0.97914
    -0.90820
    -0.87273
    -0.74858
    -0.46481
    -0.41160
    -0.52688
    -0.39386
    -0.44707
     0.07613
     0.30670
     0.51066
     0.60820
     0.52839
     0.64367
     0.56386
     0.24462
     0.48405
     0.45745
     0.82990
     0.69688
     0.93631
     0.60820
     0.32443
    -0.28745
    -0.34066
     0.28896
     0.04953
     0.12934
     0.59933
    -0.34952
    -0.13670
     0.01406
    -0.17217
    -0.16330
    -0.31405
    -0.23424
     0.04066
     0.20028
     0.19141
    -0.18990
    -0.47367
    -0.48254
    -0.46481
    -0.42933
     0.24462
     0.07613
    -0.06575
    -0.51801
    -0.64216
    -0.55348
    -1.49347
    -1.80385
    -1.20970
    -0.65990
    -0.84612
    -0.89046
    -1.41366
    -1.17423
    -1.12103
    -1.22744
    -1.03235
    -0.76631
    -0.82839
    -1.09442
    -1.03235
    -0.57122
    -0.65103
    -0.49141
    -0.04802
    -0.20764
    -0.51801
    -0.53575
    -0.65990
    -1.10329
    -0.62443
     0.34217
    -0.32292
    -0.94367
    -0.92593
    -0.44707
    -0.74858
    -0.52688
    -0.20764
    -0.46481
    -0.81065
    -0.34952
    -0.37613
    -0.15443
     0.20028
     0.16481
     0.73235
     0.59047
     0.35103
     0.37764
     0.59047
     1.02499
     1.36197
     1.69008
     1.48612
     1.51272
     1.50385
     1.51272
     0.88310
     0.96291
     1.32650
     1.32650
     1.05159
     1.19348
     0.75009
     0.17368
     0.24462
     0.21802
    -0.27858
     0.15594
     0.66141
     0.53726
     0.30670
     0.11160
     0.57273
     1.78762
     1.73442
     1.86743
     1.29989
    -0.33179
    -0.40273
    -0.33179
     0.12934
     0.46632
    -0.15443
     0.39537
    -0.04802
    -1.11216
    -1.12989
    -0.97914
    -2.04328
    -2.03441
    -1.94573
    -1.61762
    -1.40480
    -1.16536
    -0.65990
    -0.45594
    -0.23424
    -0.46481
    -0.40273
    -0.43820
    -0.20764
     0.33330
    -0.15443
    -0.21651
     0.09387
    -0.22537
    -0.07462
     0.06726
    -0.58896
    -0.32292
    -0.13670
    -0.28745
    -0.45594
    -0.59782
    -1.28065
    -0.86386
    -0.29632
    -0.56235
    -0.73971
    -0.57122
    -0.89046
    -1.20970
    -1.09442
    -1.25404
    -1.20970
    -0.88159
    -0.73971
    -0.49141
    -0.34066
    -0.58896
    -1.04122
    -1.11216
    -0.96140
    -0.59782
    -0.78405
    -0.66877
    -0.97914
    -0.35839
    -0.24311
    -0.12783
    -0.18104
    -0.59782
    -0.81065
    -0.65990
     0.20028
     0.30670
     0.08500
    -0.09236
     0.32443
    -0.26971
    -0.12783
    -0.12783
    -0.55348
    -0.29632
    -0.30519
    -0.03915
     0.44858
    -0.11009
    -0.56235
    -1.20084
    -1.59989
    -1.69743
    -1.73291
    -1.19197
    -1.01461
    -1.10329
    -1.31612
    -1.01461
    -0.31405
    -0.96140
    -0.65990
    -0.83726
    -1.33385
    -1.13876
    -0.15443
     0.20028
     0.42198
     1.10480
     1.18461
     0.61707
     0.28896
     0.34217
     0.27122
     0.69688
     1.03386
     0.77669
     0.34217
    -0.13670
    -0.24311
     0.03179
     0.20028
    -0.36726
    -0.14556
    -0.05689
    -0.30519
    -0.52688
    -0.42933
     0.35103
     0.59047
     0.58160
     1.07820
     1.65461
     0.58160
     1.07820
     1.15801
     0.90971
     0.70575
     0.21802
     0.43971
     0.67028
     0.26236
     0.62594
     0.67914
    -0.08349
    -0.84612
    -1.07669
    -0.67763
    -1.00574
    -0.39386
    -0.05689
    -0.26085
    -0.72197
    -1.05895
    -0.62443
    -0.24311
    -0.28745
    -0.45594
    -0.48254
    -0.71311
    -0.20764
    -0.58896
    -0.94367
    -1.05008
    -0.85499
    -0.52688
    -0.54462
    -0.70424
    -1.20084
    -1.59989
    -0.76631
     0.53726
    -0.33179
    -0.47367
    -0.41160
    -0.09236
    -0.42047
    -1.01461
    -0.46481
    -0.16330
    -0.68650
    -0.18990
     0.43084
     0.19141
    -0.42047
    -0.80178
    -0.50028
    -0.01255
    -0.44707
    -0.41160
    -0.49141
    -0.20764
    -0.22537
    -0.45594
    -0.41160
    -0.58896
    -0.56235
    -0.35839
    -0.32292
    -0.86386
    -0.39386
    -0.49141
    -0.52688
    -0.15443
    -0.26085
    -0.38500
     0.04953
    -0.24311
    -0.03028
    -0.37613
    -1.02348
    -0.55348
    -0.53575
    -0.14556
    -0.16330
    -0.18990
    -0.18104
    -0.58009
    -0.94367
    -0.61556
    -0.58896
    -0.32292
    -0.02141
     0.53726
     0.88310
     0.12047
    -0.18104
     0.17368
     0.53726
    -0.03915
     0.26236
     0.66141
     0.17368
     0.19141
     0.01406
     0.08500
     0.89197
     0.06726
     0.34217
     0.29783
    -0.01255
     0.05840
     0.09387
     0.18255
     1.14914
     1.94724
     1.30876
     0.82103
     1.11367
     1.40631
     1.23782
     1.57480
     1.60140
     1.25555
     0.78556
     0.62594
     0.84763
     1.24669
     0.95405
     0.43971
     0.28009
    -0.25198
    -0.26085
     0.37764
    -0.11896
    -0.66877
    -0.67763
    -0.78405
    -0.05689
    -0.17217
    -0.18990
    -0.54462
    -0.27858
    -0.07462
    -0.10123
     0.63480
     0.59933
     0.29783
     0.40424
     0.12047
    -0.23424
    -0.43820
    -0.32292
    -0.02141
     0.86537
     0.50179
    -0.34066
    -0.44707
    -0.98801
    -0.78405
    -0.64216
    -0.56235
    -0.81065
    -1.62649
    -1.99007
    -0.45594
    -0.68650
    -0.97914
    -0.98801
    -1.36932
    -1.05895
    -0.80178
    -0.93480
    -0.48254
    -0.50028
    -0.92593
    -0.77518
    -0.93480
    -0.89046
    -0.72197
    -0.65103
    -0.21651
    -0.13670
    -0.27858
    -0.45594
    -0.26085
    -0.06575
    -0.20764
    -0.13670
     0.31556
    -0.14556
    -0.11009
     0.12934
     0.04066
     0.18255
     0.42198
     0.19141
     0.12934
    -0.07462
    -0.43820
    -0.17217
    -0.16330
    -0.54462
    -0.59782
    -0.89933
    -0.76631
    -1.02348
    -0.71311
    -0.80178
    -0.66877
    -0.18990
    -0.51801
    -0.31405
    -0.64216
    -0.43820
     0.10274
     0.55499
     0.24462
    -0.24311
    -0.27858
     0.12934
     0.76782
     0.48405
     0.60820
     0.25349
     0.03179
    -0.13670
     0.50179
     0.54613
     0.47518
     0.67028
     1.01612
     0.22688
     0.09387
     0.54613
     0.90971
     0.62594
     0.36877
     0.34217
     0.50179
     0.83877
     1.19348
     1.00725
     1.60140
     1.34423
     0.59047
     0.72348
    -0.05689
    -0.31405
     0.07613
     0.03179
    -0.03915
     0.42198
     1.29989
     1.82309
     0.88310
     0.93631
     0.56386
    -0.18104
    -0.90820
    -1.12989
    -0.49141
     0.82103
     2.22215
     2.08026
     0.80329
    -0.59782
    -0.48254
    -0.42933
     0.04953
    -0.35839
    -0.26085
    -0.06575
    -0.31405
    -1.28065
    -1.51121
    -0.83726
    -0.91707
    -1.32499
    -1.23631
    -1.21857
    -0.61556
    -0.46481
    -0.89933
    -0.70424
    -0.74858
    -0.66877
    -1.36046
    -1.23631
    -0.59782
     0.28896
    -0.06575
    -0.40273
    -0.74858
    -0.69537
    -0.73971
    -0.75744
    -0.40273
    -0.69537
    -0.68650
    -0.54462
    -0.34952
    -0.71311
    -1.05895
    -0.59782
    -0.70424
    -0.70424
    -0.42047
    -0.53575
    -0.62443
    -0.03915
    -0.10123
    -0.07462
    -0.16330
     0.01406
     0.05840
    -0.14556
     0.04066
     0.08500
    -0.20764
     0.34217
     0.52839
     0.29783
     0.12047
     0.48405
     0.66141
     0.70575
     0.54613
     0.33330
     0.11160
     0.49292
     0.31556
    -0.03028
     0.36877
     0.98065
     0.50179
     0.47518
     0.15594
     0.13821
    -0.21651
    -0.47367
    -0.24311
    -0.15443
    -0.26085
    -0.40273
    -0.89933
    -1.05008
    -0.65103
    -1.13876
    -0.53575
    -0.84612
    -1.41366
    -0.25198
    -0.17217
    -0.31405
    -0.32292
    -0.22537
    -0.41160
     0.59933
     0.40424
     0.65254
     0.84763
     0.56386
     0.05840
     0.37764
     0.40424
     0.38651
    -0.17217
    -0.16330
     0.39537
     0.41311
     0.22688
    -0.33179
    -0.51801
    -0.48254
     0.29783
     0.75895
     0.67028
     0.12047
     0.09387
     0.12934
     0.74122
     0.88310
     1.09593
     1.08706
     1.56593
     1.39744
     1.09593
     1.16687
     1.58366
     1.68121
     2.13347
     2.37290
     2.39950
     1.76989
     1.40631
     0.54613
     0.24462
     0.83877
     0.09387
    -0.24311
    -0.08349
     0.73235
    -1.44914
    -1.74177
    -0.17217
    -0.84612
    -1.21857
    -1.38706
    -0.57122
    -0.46481
    -1.19197
    -0.98801
    -1.17423
    -0.32292
     0.27122
    -0.52688
    -0.30519
    -0.25198
     0.10274
    -0.22537
    -0.45594
    -0.55348
    -0.96140
    -0.84612
    -0.37613
    -0.55348
    -0.43820
    -0.34952
    -0.49141
    -0.15443
    -0.23424
    -0.14556
     0.01406
    -0.00368
     0.10274
     0.35990
    -0.17217
    -0.44707
     0.06726
     0.14707
    -0.03028
    -0.22537
    -0.31405
    -0.39386
    -0.35839
    -0.26085
     0.35990
    -0.15443
    -0.48254
    -0.20764
    -0.01255
     0.35103
     0.19141
    -0.18990
    -0.26971
    -0.34066
     0.19141
     0.16481
     0.12047
     0.20915
     0.29783
    -0.21651
     0.15594
     0.34217
     0.02292
    -0.25198
    -0.31405
    -0.03915
    -0.00368
     0.00519
    -0.16330
    -0.28745
    -0.18104
    -0.23424
    -0.43820
    -0.53575
    -0.88159
    -0.31405
    -0.19877
     0.18255
     0.20028
     0.19141
    -0.01255
     0.10274
     0.01406
    -0.32292
    -0.18990
     0.42198
     0.59933
     0.73235
     0.58160
     0.62594
     0.67028
     0.62594
     0.32443
     0.27122
     0.18255
     0.23575
     0.58160
     0.54613
     0.93631
     0.84763
     0.56386
     0.71462
     0.59047
     0.38651
     0.68801
     1.00725
     1.56593
     1.51272
     1.32650
     1.96498
     2.08026
     1.60140
     1.45065
     1.61913
     1.93838
     2.23101
     2.40837
     2.23988
     2.37290
     2.41724
     1.91177
     1.27329
     1.09593
     0.75009
     0.88310
     0.04066
    -0.01255
     0.07613
    -0.50028
    -0.52688
    -0.54462
    -0.19877
    -0.85499
    -0.59782
    -1.40480
    -2.22950
    -1.67970
    -1.87479
    -1.99007
    -0.96140
    -0.81065
    -0.72197
    -0.19877
    -0.21651
    -0.76631
    -1.18310
    -1.69743
    -1.28065
    -0.74858
    -0.56235
    -0.43820
    -0.56235
    -0.87273
    -0.64216
    -0.09236
    -0.25198
    -0.45594
    -0.37613
     0.00519
    -0.57122
    -0.76631
    -0.61556
    -0.26085
     0.02292
    -0.34066
    -0.34066
    -0.13670
     0.17368
     0.13821
     0.52839
     0.08500
    -0.51801
    -0.12783
    -0.22537
     0.29783
     0.84763
     0.45745
     0.24462
     0.28896
     0.17368
     0.02292
    -0.03915
     0.23575
     0.04953
     0.30670
     0.27122
     0.01406
     0.04066
    -0.24311
    -0.18990
     0.05840
     0.22688
    -0.03028
    -0.32292
     0.03179
     0.07613
     0.08500
     0.02292
     0.27122
     0.39537
     0.64367
     0.48405
     0.07613
     0.19141
    -0.24311
    -0.22537
    -0.33179
     0.20915
    -0.30519
    -0.09236
    -0.53575
    -0.54462
    -0.34066
    -0.30519
    -0.58009
    -0.58009
    -0.15443
    -0.11009
    -0.13670
     0.28896
    -0.03915
     0.24462
     0.26236
     0.69688
     1.03386
     1.01612
     0.81216
     0.85650
     0.94518
     0.90084
     0.55499
     0.43084
     0.43971
     1.36197
     1.40631
     0.69688
     0.34217
     0.28896
     0.44858
     0.67028
     1.60140
     1.55706
     1.20235
     0.90084
     1.08706
     1.18461
     1.10480
     0.78556
     0.78556
     0.94518
     0.97178
     0.35990
     0.10274
     0.49292
    -0.51801
    -1.06782
    -0.91707
    -0.31405
    -0.07462
    -0.81952
    -1.41366
    -2.04328
    -1.03235
     0.07613
     0.48405
     0.67028
     0.60820
    -0.00368
    -0.26085
     0.05840
     0.43971
     0.79443
     1.37083
     1.44178
     0.83877
     0.86537
     0.47518
     0.42198
    -0.41160
     0.68801
     0.16481
    -0.11009
    -0.47367
    -0.03028
     0.69688
     0.55499
    -0.65990
    -0.43820
    -0.16330
    -0.38500
    -0.32292
    -0.60669
    -0.44707
    -0.00368
    -0.04802
    -0.17217
    -1.00574
    -0.97914
    -0.75744
    -0.69537
    -0.84612
    -0.89046
    -1.36046
    -1.28065
    -1.07669
    -0.49141
    -0.56235
    -0.63329
    -0.74858
    -0.58896
    -0.85499
    -0.67763
    -0.74858
    -0.38500
    -0.24311
     0.02292
     0.07613
     0.32443
     0.43971
    -0.07462
     0.09387
     0.08500
    -0.30519
    -0.14556
     0.48405
     0.56386
     0.69688
     0.71462
     0.17368
     0.24462
     0.68801
     0.75009
     0.89197
     0.69688
     1.10480
     1.04273
     0.99839
     1.21121
     0.91858
     1.07820
     1.20235
     1.26442
     1.15801
     1.40631
     1.42404
     1.29989
     1.69894
     1.55706
     1.47725
     1.97385
     2.16007
     2.66554
     2.18668
     2.31969
     3.12667
     3.66760
     4.10213
     3.49911
     2.98478
     2.21328
     1.01612
     0.90084
     0.49292
     0.97178
     0.37764
    -0.85499
    -1.20970
    -2.86799
    -3.97647
    -4.36665
    -3.71930
    -4.34005
    -3.59515
    -2.93893
    -3.02761
    -2.93893
    -3.03648
    -3.32912
    -2.45120
    -1.27178
    -0.51801
    -1.08555
    -1.43140
    -0.40273
    -0.39386
    -1.31612
    -1.70630
    -1.36932
    -0.26971
     0.19141
     0.16481
    -1.00574
    -1.96347
    -2.22950
    -2.69950
    -3.23157
    -1.95460
    -1.39593
    -0.96140
    -0.33179
    -0.07462
    -0.35839
    -0.73971
    -1.11216
    -1.00574
    -0.59782
    -0.34952
    -0.25198
    -0.01255
     0.52839
     0.97178
     1.11367
     1.11367
     0.86537
     0.99839
     1.31763
     1.35310
     1.06933
     0.92744
     1.11367
     1.14914
     1.32650
     1.29102
     1.29102
     0.82103
     1.04273
     0.67914
     0.17368
     0.22688
     0.23575
     0.16481
     0.49292
     0.24462
     0.40424
     0.43084
     0.57273
     0.26236
    -0.08349
    -0.34952
    -0.20764
    -0.30519
    -0.10123
     0.35103
     0.59933
     0.51066
    -0.00368
    -0.13670
    -0.34952
    -0.15443
    -0.29632
    -0.63329
    -0.69537
    -0.61556
    -0.58896
    -0.50915
    -0.68650
    -0.60669
    -0.95254
    -1.04122
    -0.87273
    -0.63329
    -0.68650
    -0.31405
    -0.56235
     0.04066
     0.43084
     0.03179
     0.06726
     0.86537
     0.92744
     1.40631
     1.62800
     1.61027
     1.35310
     0.84763
     1.02499
     1.19348
     1.23782
     1.32650
     1.25555
     1.21121
     1.26442
     1.29102
     0.95405
     1.13140
     0.75009
     0.87424
     0.91858
     0.98065
     1.31763
     1.33536
     1.63687
     1.81423
     1.68121
     1.23782
     0.90084
     0.08500
    -0.11896
    -0.19877
     0.35990
     0.89197
    -0.26971
    -1.25404
    -1.72404
    -2.12309
    -2.25611
    -3.02761
    -4.32231
    -5.28891
    -4.51741
    -2.85912
    -2.80591
    -3.73704
    -4.23363
    -4.49967
    -5.35985
    -5.12042
    -4.15382
    -2.88572
    -1.12989
    -0.65990
    -0.95254
    -0.03028
    -0.17217
    -0.09236
     0.43084
     0.62594
     1.44178
     1.69008
     2.49705
     2.61233
     1.83196
     1.94724
     1.63687
     1.40631
     1.16687
     1.20235
     1.24669
     0.91858
     0.17368
     0.09387
     0.28896
     0.21802
     0.47518
     0.34217
    -0.01255
    -0.19877
    -0.17217
    -0.11896
     0.06726
     0.08500
     0.00519
    -0.09236
     0.22688
     0.35103
    -0.11896
    -0.44707
    -0.20764
     0.03179
     0.75895
     0.59047
     0.46632
     0.88310
     1.12254
     0.98952
     0.73235
     0.54613
     0.69688
     0.98952
     1.53932
     1.63687
     1.37083
     1.20235
     0.90084
     0.92744
     1.09593
     0.57273
     0.38651
     0.31556
     0.53726
     1.00725
     1.29989
     0.90084
     0.59933
     0.20028
     0.44858
     0.51952
     1.25555
     1.56593
     1.37970
     0.97178
     1.01612
     1.24669
     1.18461
     0.80329
     0.31556
     0.60820
     0.56386
     0.60820
     0.20915
     0.22688
     0.06726
     0.17368
    -0.06575
    -0.09236
    -0.18104
    -0.11896
     0.04066
     0.33330
     0.26236
     0.27122
     0.18255
     0.24462
     0.43971
     0.53726
     0.34217
     0.46632
     0.52839
     0.53726
     0.86537
     0.98952
     0.96291
     0.98952
     0.98065
     0.95405
     0.91858
     0.88310
     0.98065
     0.97178
     1.15801
     1.39744
     1.02499
     0.45745
     0.39537
     0.75895
     0.60820
    -0.05689
    -1.12989
    -2.32705
    -3.55968
    -4.18043
    -3.16063
    -3.63062
    -4.66816
    -5.43966
    -4.72136
    -2.84138
    -2.71724
    -3.08082
    -4.11835
    -5.23570
    -4.36665
    -2.31818
    -0.90820
    -0.18104
     0.10274
     0.93631
     1.71668
     2.38177
     0.95405
     0.40424
     0.74122
     0.92744
     1.53046
     1.39744
     1.06933
     0.94518
     0.84763
     0.38651
     0.00519
    -0.31405
    -0.58896
    -0.65990
    -0.33179
     0.08500
     0.12934
    -0.29632
    -0.23424
    -0.62443
    -0.31405
    -0.28745
    -0.52688
    -0.11009
    -0.16330
    -0.04802
    -0.17217
    -0.33179
    -0.23424
     0.00519
     0.34217
     0.44858
     0.39537
     0.59933
     0.47518
     0.25349
     0.59047
     1.04273
     0.97178
     1.13140
     1.34423
     1.48612
     1.45065
     1.45951
     1.51272
     1.52159
     1.38857
     1.30876
     1.02499
     0.89197
     1.12254
     1.05159
     0.86537
     0.94518
     0.75895
     0.22688
     0.16481
     0.15594
    -0.00368
    -0.03028
    -0.42047
    -0.42933
    -0.08349
    -0.10123
    -0.17217
    -0.19877
    -0.10123
    -0.41160
    -0.18990
    -0.05689
     0.00519
    -0.22537
    -0.16330
    -0.03915
     0.20915
     0.03179
    -0.13670
    -0.27858
     0.00519
     0.00519
     0.04066
    -0.42047
    -0.42047
    -0.42933
    -0.46481
     0.20915
    -0.07462
    -0.07462
     0.08500
     0.10274
     0.00519
     0.30670
     0.34217
     0.55499
     0.64367
     0.80329
     1.12254
     1.31763
     1.31763
     1.44178
     1.37970
     1.28216
     1.53046
     1.14914
     0.74122
     0.60820
     0.42198
     0.00519
     0.09387
    -0.12783
    -0.00368
    -0.62443
    -1.04122
    -1.94573
    -2.03441
    -2.02554
    -1.99007
    -1.84819
    -2.35365
    -2.68176
    -3.18723
    -2.86799
    -2.52214
    -2.38913
    -2.52214
    -2.48667
    -2.45120
    -1.85706
    -1.05895
    -0.81065
    -1.70630
    -2.39799
    -1.63536
    -1.19197
    -1.46687
    -1.41366
    -0.63329
     0.04066
     0.12934
    -0.23424
    -0.13670
    -0.14556
     0.24462
     0.81216
     1.00725
     0.99839
     0.30670
    -0.02141
     0.63480
     1.55706
     2.39064
     2.74535
     1.46838
     0.39537
     0.90971
     1.51272
     1.35310
     1.80536
     2.03592
     1.89404
     2.31083
     1.67234
     1.17574
     1.84970
     2.14234
     2.08026
     2.35516
     2.35516
     1.61913
     1.42404
     0.86537
     0.75895
     0.69688
     0.28896
     0.02292
    -0.40273
    -0.44707
    -0.52688
    -1.10329
    -1.01461
    -1.41366
    -1.47574
    -1.26291
    -1.12103
    -0.90820
    -0.91707
    -0.88159
    -0.74858
    -0.62443
    -0.43820
    -0.27858
    -0.26971
    -0.06575
    -0.11896
     0.10274
     0.08500
    -0.03028
    -0.00368
    -0.01255
     0.10274
     0.18255
     0.06726
     0.02292
     0.19141
     0.06726
     0.10274
     0.10274
     0.37764
     0.59047
     0.37764
     0.65254
     0.49292
     0.65254
     0.55499
     0.40424
     0.68801
     1.14914
     1.14914
     0.63480
     0.01406
    -0.10123
    -0.39386
    -0.39386
     0.28896
     0.51066
     0.19141
    -0.18104
    -0.07462
     0.02292
    -0.71311
    -1.02348
    -0.72197
    -0.74858
    -1.25404
    -1.59102
    -1.44914
    -1.54668
    -1.72404
    -1.75064
    -1.45800
    -1.77725
    -1.65310
    -1.82158
    -1.99894
    -1.98121
    -2.33592
    -2.85912
    -2.53988
    -1.78611
    -1.05008
    -1.44914
    -1.93687
    -0.11009
    -0.73084
    -1.51121
    -1.93687
    -0.71311
    -0.00368
    -0.11896
    -0.64216
    -0.83726
    -0.13670
     0.41311
     0.21802
    -0.11896
     0.53726
     0.67028
     1.17574
     1.09593
     0.20915
    -0.52688
    -0.80178
    -0.11896
     0.37764
     0.58160
     0.12934
    -0.02141
    -0.07462
    -0.05689
     0.18255
     0.67028
     1.35310
     2.12460
     1.54819
     1.27329
     2.29309
     2.73648
     3.25968
     3.18874
     3.02025
     3.16214
     3.10006
     3.25968
     3.10006
     2.84289
     2.36403
     1.88517
     1.78762
     1.18461
     0.78556
     0.70575
     0.58160
     0.28896
     0.13821
    -0.07462
    -0.26971
    -0.42933
    -0.37613
    -0.58896
    -0.56235
    -0.63329
    -0.73971
    -0.81952
    -0.42047
    -0.50915
    -0.60669
    -0.33179
    -0.38500
    -0.53575
    -0.53575
    -0.55348
    -0.18990
    -0.40273
    -0.51801
    -0.15443
    -0.38500
     0.10274
     0.54613
     0.45745
     0.33330
     0.55499
     0.24462
     0.37764
     0.65254
     0.72348
     0.73235
     1.00725
     0.62594
     0.94518
     1.07820
     1.18461
     0.98065
     1.05159
     0.81216
     0.17368
     0.12934
     0.59933
     0.47518
     0.42198
     0.35103
    -0.20764
    -0.34066
    -0.81065
    -1.22744
    -1.88366
    -2.29158
    -2.66403
    -3.44440
    -3.05421
    -3.12516
    -3.01874
    -3.13402
    -3.24044
    -3.32025
    -3.18723
    -3.24044
    -2.77931
    -2.13196
    -1.46687
    -1.14763
    -0.89046
     0.11160
     0.57273
     1.16687
     1.84970
     0.49292
     0.15594
     0.67914
     1.16687
     1.06933
     0.43084
     0.10274
     0.75895
     0.63480
     0.26236
    -0.23424
    -0.32292
     0.04066
    -0.00368
    -0.71311
    -1.28951
    -0.89933
    -0.24311
     0.18255
     0.27122
     0.04066
    -0.33179
    -0.42047
    -0.37613
    -0.07462
    -0.05689
    -0.18990
    -0.35839
    -0.64216
    -0.18990
     0.04953
    -0.14556
     0.20028
     0.64367
     0.87424
     1.10480
     2.14234
     2.39064
     2.75422
     1.63687
     1.04273
     1.58366
     2.02705
     2.35516
     2.47931
     2.54139
     2.60346
     2.41724
     1.78762
     1.44178
     1.16687
     0.77669
     0.76782
     0.61707
     0.39537
     0.63480
     0.46632
     0.53726
     0.29783
     0.28896
     0.12047
     0.51066
     0.49292
     0.53726
     0.26236
     0.31556
     0.30670
     0.35990
     0.30670
     0.29783
     0.08500
     0.33330
     0.35103
     0.25349
     0.23575
    -0.08349
     0.06726
    -0.00368
     0.05840
     0.04066
    -0.02141
    -0.01255
     0.08500
     0.12047
     0.22688
     0.49292
     0.36877
     0.26236
     0.39537
     0.55499
     0.68801
     0.82990
     0.81216
     1.06046
     1.25555
     1.14027
     1.09593
     0.58160
     0.42198
     0.20915
     0.26236
     0.59933
     0.82990
    -0.26971
    -0.90820
    -1.61762
    -2.53101
    -2.45120
    -2.44233
    -2.11422
    -2.14083
    -1.79498
    -2.04328
    -2.24724
    -2.67290
    -2.45120
    -1.92800
    -1.34272
    -0.94367
    -0.65103
    -0.06575
     0.90971
     1.74328
     0.85650
     0.98952
     1.07820
     0.28896
    -0.27858
    -0.53575
    -0.73084
    -0.07462
     0.40424
     0.33330
    -0.72197
    -1.44027
    -1.60876
    -1.67083
    -1.44914
     0.11160
     0.68801
    -0.12783
    -0.99688
    -0.73084
    -0.19877
     0.74122
     1.23782
     1.01612
     2.48818
    14.65485
    10.77960
    -4.01194
    -2.12309
    -0.83726
     2.66554
     3.90703
     4.46571
     3.72081
     1.61027
     0.38651
    -0.25198
    -0.61556
    -1.15650
    -1.98121
    -1.91913
    -1.95460
    -2.36252
    -1.95460
    -1.80385
    -1.67083
    -1.15650
    -0.92593
    -0.76631
    -0.47367
    -0.53575
    -0.26971
    -0.10123
     0.40424
     0.25349
     0.20915
    -0.07462
    -0.04802
     0.20028
     0.19141
     0.21802
     0.04066
    -0.10123
    -0.27858
    -0.11009
    -0.15443
    -0.11009
    -0.26085
    -0.42933
    -0.49141
    -0.51801
    -0.56235
    -0.18990
    -0.13670
    -0.18990
    -0.03028
     0.42198
    -0.02141
     0.02292
     0.18255
     0.23575
    -0.02141
     0.30670
     0.14707
     0.28009
     0.53726
     0.31556
     0.62594
     0.36877
     0.09387
     0.24462
     0.08500
     0.21802
     0.06726
     0.19141
     0.38651
     0.30670
     0.07613
     0.28009
    -0.10123
    -0.18990
    -0.04802
     0.07613
    -0.09236
    -0.00368
    -0.11009
    -0.13670
    -0.71311
    -0.97027
    -1.15650
    -1.46687
    -1.64423
    -1.04122
    -0.72197
    -0.74858
    -1.13876
    -1.16536
    -0.89046
    -1.14763
    -1.03235
    -0.44707
    -0.07462
     0.23575
     0.20028
     0.10274
     0.26236
     0.23575
     0.29783
     0.64367
     0.88310
     1.21121
     1.01612
     0.68801
     0.81216
     0.76782
    -0.18990
    -0.46481
     0.04953
     0.35103
    -0.09236
    -0.02141
    -0.31405
    -0.63329
    -1.04122
    -0.71311
    -0.59782
     0.14707
    -0.39386
    -0.76631
    -0.81952
    -0.42933
     0.03179
     0.32443
     0.61707
     1.27329
     1.65461
     0.62594
     0.67914
     0.95405
     0.57273
     0.86537
     0.54613
    -0.18990
     0.47518
     0.62594
     0.38651
     0.13821
    -0.13670
    -0.89046
    -0.73971
    -0.64216
    -0.64216
    -0.42933
    -0.21651
     0.07613
    -0.41160
     0.36877
     0.25349
     0.20028
     0.02292
     0.59047
     0.95405
     0.97178
     0.79443
     0.69688
     0.67028
     0.67028
     0.84763
     0.34217
     0.61707
     0.78556
     0.82990
     0.82990
     0.68801
     0.55499
     0.65254
     0.55499
     0.59933
     0.73235
     0.76782
     0.40424
     0.43971
     0.58160
     0.20028
     0.35103
     0.40424
     0.65254
     0.57273
     0.55499
     0.67028
     0.46632
     0.59933
     0.62594
     0.85650
     0.95405
     1.19348
     1.25555
     1.37970
     1.46838
     1.81423
     1.68121
     1.87630
     1.53932
     0.77669
    -0.26971
    -0.72197
    -0.65103
    -0.90820
    -0.24311
    -0.88159
    -1.65310
    -2.01668
    -3.67496
    -4.35778
    -4.16269
    -4.49967
    -3.78137
    -3.31138
    -2.53988
    -2.18517
    -1.75951
    -1.80385
    -2.29158
    -2.12309
    -1.58215
    -1.08555
     0.29783
     1.02499
     1.63687
     1.88517
     1.58366
     1.45065
     1.60140
     0.94518
     0.28896
     0.27122
     0.39537
     0.54613
    -0.07462
    -0.02141
    -0.30519
    -0.86386
    -1.12103
    -1.19197
    -1.19197
    -0.81952
    -1.12989
    -1.52895
    -2.19403
    -2.18517
    -1.10329
     0.01406
    -0.22537
    -0.55348
    -0.51801
    -1.10329
    -0.88159
    -0.59782
    -0.14556
     0.95405
     0.92744
     0.41311
     0.07613
    -0.00368
     0.70575
     1.47725
     1.35310
     1.46838
     1.71668
     1.40631
     1.32650
     1.26442
     1.75215
     1.82309
     1.58366
     1.87630
     2.00045
     1.89404
     1.82309
     1.69008
     1.69008
     1.57480
     1.13140
     1.63687
     2.61233
     2.75422
     2.05366
     1.23782
     1.14027
     1.01612
     0.78556
     0.75009
     0.95405
     0.46632
     0.16481
    -0.35839
    -0.17217
    -0.13670
    -0.96140
    -0.91707
    -1.17423
    -0.74858
     0.11160
     0.69688
     0.69688
    -1.52895
    -0.74858
     0.12047
     0.51066
     0.52839
     1.23782
     0.55499
     0.80329
     0.86537
     0.70575
     0.53726
     0.67914
     0.28009
     0.49292
     0.63480
     0.67028
     0.49292
     0.14707
     0.04953
    -0.09236
    -0.08349
    -0.15443
    -0.25198
    -0.04802
    -0.01255
    -0.42933
    -0.96140
    -0.96140
    -0.75744
    -0.84612
    -0.64216
    -0.83726
    -0.81952
    -1.34272
    -1.26291
    -1.44914
    -1.18310
    -1.18310
    -1.08555
    -1.18310
    -1.17423
    -0.89933
    -0.95254
    -1.23631
    -1.20084
    -0.93480
    -0.77518
    -0.67763
    -0.22537
    -0.15443
    -0.11896
     0.26236
     0.63480
     0.83877
     1.16687
     0.67028
    -0.12783
     0.61707
     0.88310
     0.92744
     1.17574
     0.67914
     0.58160
     0.21802
    -0.11896
    -0.50028
    -0.26971
    -0.60669
    -1.33385
    -1.11216
    -0.52688
    -0.78405
    -0.56235
    -0.21651
    -0.09236
    -0.34066
    -0.18104
    -0.08349
    -0.15443
     0.26236
     0.81216
     1.45065
     1.20235
     0.87424
     0.60820
     0.75009
     1.41517
     1.06046
     0.88310
     0.74122
     0.74122
     0.38651
     0.51952
     0.47518
     0.67914
     0.59047
     0.49292
     0.51066
     0.84763
     0.82103
     1.02499
     0.40424
     0.67914
     0.76782
     0.74122
     1.09593
     1.22895
     1.20235
     1.05159
     1.10480
     0.90971
     0.92744
     1.46838
     0.97178
     0.36877
    -0.01255
    -0.25198
    -0.09236
     0.27122
     0.31556
    -0.03915
    -0.35839
    -0.36726
    -0.47367
    -0.72197
    -0.50028
    -0.54462
    -0.54462
    -0.43820
    -0.37613
    -0.19877
     0.05840
    -0.47367
    -0.17217
     0.29783
     0.52839
     0.14707
     0.44858
     0.34217
     0.41311
    -0.08349
     0.61707
     0.51952
    -0.05689
     0.07613
     0.23575
     0.25349
     0.68801
     0.35990
     0.12047
    -0.17217
    -0.46481
    -0.18990
    -0.15443
    -0.25198
    -0.54462
    -0.81952
    -0.73084
    -0.42933
    -0.67763
    -0.84612
    -0.79292
    -0.96140
    -0.97027
    -1.00574
    -1.28065
    -1.10329
    -0.65103
    -0.90820
    -0.98801
    -1.14763
    -0.89933
    -0.82839
    -0.71311
    -0.22537
    -0.51801
    -0.49141
    -0.20764
    -0.02141
     0.08500
     0.18255
     0.81216
     0.81216
     0.82103
     0.86537
     1.01612
     0.73235
     0.64367
     0.49292
     0.59047
     1.14027
     1.05159
     1.06046
     0.82103
     1.22895
     1.19348
     0.98952
     0.74122
     0.75009
     0.91858
     0.98952
     1.57480
     1.36197
     0.94518
     1.32650
     1.11367
     1.05159
     1.13140
     0.92744
     0.69688
     0.75895
     0.57273
     0.70575
     0.69688
     0.45745
     0.19141
     0.38651
     0.14707
     0.34217
     0.10274
    -0.11009
    -0.37613
     0.04953
     0.06726
    -0.24311
     0.21802
     0.26236
     0.12047
     0.01406
    -0.31405
    -0.37613
    -0.04802
     0.02292
     0.52839
     0.66141
     0.12934
    -0.22537
    -0.51801
    -0.56235
    -0.89046
    -0.81952
    -0.69537
    -0.46481
    -0.28745
    -0.49141
    -0.78405
    -1.12989
    -1.59102
    -1.05008
    -0.89046
    -0.50028
    -0.03915
    -0.30519
     0.07613
    -0.26085
     0.19141
     0.06726
     0.11160
     0.86537
     0.79443
     0.12047
     0.11160
    -0.15443
    -0.23424
    -0.26971
     0.05840
    -0.42933
    -0.66877
    -0.79292
    -0.82839
    -0.89933
    -1.01461
    -0.65103
    -0.60669
    -0.63329
    -0.56235
    -0.67763
    -0.55348
    -0.27858
    -0.51801
    -0.40273
    -0.13670
    -0.21651
    -0.16330
     0.07613
     0.31556
     0.14707
    -0.21651
    -0.13670
    -0.53575
    -0.25198
    -0.23424
    -0.18990
    -0.04802
     0.19141
     0.03179
    -0.16330
     0.01406
     0.10274
     0.15594
     0.03179
     0.51066
     0.13821
     0.12934
     0.34217
     0.49292
     0.35103
     0.26236
     0.03179
     0.03179
     0.05840
     0.29783
     0.28896
     0.18255
     0.12047
     0.17368
     0.02292
     0.37764
     0.42198
     0.25349
     0.61707
     0.76782
     0.96291
     0.95405
     0.93631
     1.02499
     0.89197
     1.09593
     1.45065
     1.45951
     1.45951
     1.34423
     1.11367
     1.49498
     1.30876
     1.05159
     0.75009
     0.98065
     0.87424
     0.58160
     0.67914
     0.37764
     0.19141
     0.03179
    -0.71311
    -0.59782
     0.11160
     0.11160
    -0.43820
    -0.86386
    -0.95254
    -1.12103
    -1.13876
     0.08500
     0.28009
    -0.19877
    -0.04802
    -0.26971
    -0.36726
    -0.30519
    -0.16330
    -0.02141
     0.22688
     0.25349
    -0.07462
    -0.50915
    -0.16330
    -0.07462
    -0.50915
    -0.42047
    -1.09442
    -1.83932
    -2.71724
    -2.73497
    -1.49347
    -0.38500
     0.07613
    -0.59782
    -0.89046
    -0.75744
    -0.53575
    -1.46687
    -1.05895
     0.11160
     0.78556
     0.94518
     0.89197
     0.66141
     1.12254
     0.90971
     0.67914
     0.84763
     0.37764
     0.10274
     0.47518
     0.04066
    -0.32292
     0.01406
     0.30670
     0.26236
     0.22688
    -0.25198
    -0.58896
    -0.30519
    -0.15443
     0.21802
     0.93631
     0.58160
    -0.03028
    -0.31405
    -0.10123
     0.32443
     0.26236
     0.32443
     0.51066
     0.40424
     0.87424
     0.12934
     0.05840
    -0.23424
     0.81216
     1.27329
     0.96291
     0.39537
    -0.88159
    -1.35159
    -1.49347
    -1.22744
    -0.97914
    -0.89046
    -0.41160
    -1.09442
    -1.34272
    -2.06988
    -1.48461
    -1.67083
    -1.87479
    -1.05008
    -0.37613
    -0.10123
    -0.41160
    -0.66877
    -0.34952
    -0.03028
    -0.42047
    -0.20764
     0.08500
     0.46632
     0.23575
    -0.23424
    -0.31405
    -0.59782
    -0.73084
    -0.34952
    -0.53575
    -0.51801
    -0.87273
    -0.59782
    -0.43820
    -0.34066
    -0.19877
    -0.16330
    -0.11009
     0.34217
    -0.05689
    -0.22537
     0.04066
     0.52839
     0.54613
     0.43971
     0.28009
     0.39537
     0.66141
     0.73235
     0.93631
     0.79443
     1.29102
     1.18461
     0.66141
     0.86537
     0.62594
     0.43084
     0.67028
     1.04273
     0.93631
     0.83877
     0.72348
     0.51066
     0.07613
    -0.33179
    -0.35839
     0.58160
     0.82103
     0.57273
     0.38651
     0.04953
     0.16481
     0.19141
     0.06726
     0.27122
     0.45745
     0.13821
     0.15594
     0.31556
     0.19141
     0.19141
     0.41311
     0.32443
     0.15594
    -0.29632
    -0.97914
    -0.32292
     0.04066
    -0.11896
    -0.69537
    -0.43820
     0.33330
     0.09387
     0.57273
     1.25555
     0.44858
     0.68801
     0.35990
    -0.25198
    -0.52688
    -0.29632
    -0.26085
     0.63480
     0.47518
     0.24462
    -0.60669
    -1.58215
    -1.41366
    -1.22744
    -1.05895
    -1.11216
    -1.78611
    -2.01668
    -1.94573
    -1.47574
    -0.69537
    -0.74858
    -1.01461
    -1.30725
    -0.66877
    -0.92593
    -0.23424
    -0.55348
    -0.10123
     0.12047
     0.03179
     0.27122
     0.05840
     0.51952
     0.45745
     0.57273
     0.48405
     0.79443
     0.67914
     0.48405
     0.21802
     0.33330
     0.46632
     0.36877
     0.59933
     0.45745
     0.26236
    -0.20764
    -0.83726
    -0.60669
    -0.35839
     0.03179
     0.41311
    -0.08349
    -0.42047
    -0.57122
    -0.36726
     0.06726
    -0.05689
     0.01406
     0.34217
     0.77669
     0.29783
     0.36877
     0.40424
     0.67914
     0.74122
     0.75009
     0.83877
     0.82103
     0.89197
     0.84763
     0.78556
     0.78556
     0.82103
     1.08706
     1.09593
     1.00725
     0.64367
     0.35103
     0.36877
     1.00725
     0.81216
     0.42198
     0.40424
     0.49292
     0.73235
     0.84763
     0.15594
     0.29783
    -0.10123
     0.14707
    -0.26085
    -0.10123
    -0.23424
    -0.22537
     0.09387
    -0.25198
     0.25349
     0.02292
     0.04953
    -0.46481
    -1.17423
    -0.58896
    -0.12783
     0.35990
     0.48405
     0.23575
     0.30670
     0.20028
     0.20028
    -0.27858
     0.18255
     0.54613
     0.42198
     0.27122
     0.12934
    -0.37613
    -0.18990
     0.14707
     0.35990
     0.31556
     0.36877
     0.18255
    -0.19877
    -0.15443
    -0.11009
    -0.06575
    -0.08349
     0.38651
    -0.01255
    -0.26085
     0.26236
    -0.15443
     0.77669
     0.24462
    -0.50028
     0.13821
     0.04066
    -0.20764
    -0.00368
    -0.03915
     0.15594
    -0.50028
    -1.27178
    -0.47367
    -0.37613
    -0.46481
    -0.41160
    -0.59782
    -1.20970
    -1.22744
    -0.34952
    -0.24311
    -0.69537
    -0.69537
    -0.87273
    -0.64216
     0.10274
     0.11160
     0.16481
     0.20028
     0.12934
    -0.11009
    -0.35839
    -0.32292
    -0.12783
    -0.09236
     0.53726
     0.28009
    -0.34952
    -0.49141
    -0.63329
    -0.79292
    -0.41160
     0.16481
    -0.21651
    -0.18990
     0.28009
     0.11160
     0.28896
     0.57273
     0.74122
     0.80329
     1.15801
     1.42404
     1.11367
     1.03386
     0.81216
     0.83877
     0.83877
     1.18461
     0.95405
     0.99839
     1.06933
     0.88310
     1.09593
     1.10480
     0.38651
     0.38651
     0.67914
     0.92744
     0.63480
     0.90971
     1.06046
     0.50179
     0.29783
     0.70575
     0.92744
     0.31556
    -0.17217
    -0.31405
    -0.52688
    -0.42047
    -0.19877
    -0.77518
    -1.14763
    -1.55555
    -1.79498
    -1.52008
    -1.00574
    -0.85499
    -0.83726
    -1.29838
    -1.74177
    -1.49347
    -0.88159
    -1.08555
    -0.91707
    -0.65103
    -0.23424
     0.05840
     0.29783
     0.48405
     0.50179
    -0.10123
    -0.12783
    -0.25198
     0.12047
     0.56386
     0.46632
     0.59933
     0.61707
     0.27122
    -0.12783
    -0.26971
     0.37764
     0.41311
     0.20028
     0.30670
     0.19141
    -0.10123
    -0.09236
     0.23575
     0.20915
     0.70575
     0.71462
     0.56386
     0.73235
     0.77669
     0.42198
     0.40424
     0.74122
     0.66141
     0.43084
     0.34217
     0.35990
     0.51066
     0.19141
     0.15594
     0.24462
    -0.42047
    -0.15443
    -0.11009
     0.22688
    -0.18104
    -0.45594
    -0.80178
    -0.51801
    -0.60669
    -0.63329
    -0.50915
    -0.04802
     0.05840
     0.09387
    -0.37613
    -0.65103
    -0.78405
    -0.26085
    -0.04802
    -0.35839
    -1.18310
    -0.86386
    -0.73084
    -0.65103
    -0.54462
    -0.61556
    -0.56235
    -0.58009
    -0.29632
    -0.66877
    -0.54462
    -0.03915
     0.02292
     0.01406
     0.20028
     0.14707
     0.12047
     0.36877
     1.05159
     0.78556
     0.44858
     0.92744
     0.48405
     0.62594
     0.62594
     0.78556
     0.57273
     0.80329
     0.38651
     0.41311
     1.03386
     0.75009
     0.12934
     0.16481
     0.86537
     0.25349
    -0.50915
    -0.32292
    -0.57122
    -0.05689
     0.08500
    -0.12783
    -1.10329
    -1.55555
    -0.93480
    -0.53575
    -0.27858
    -0.75744
    -0.90820
    -0.79292
    -0.72197
    -0.52688
    -0.42933
    -0.43820
    -0.56235
     0.00519
    -0.13670
    -0.22537
    -0.33179
    -0.18104
     0.35103
    -0.12783
    -0.19877
     0.02292
     0.09387
     0.15594
    -0.07462
     0.33330
     0.59047
     0.48405
     0.02292
     0.28896
     0.40424
     0.66141
     0.69688
     0.51066
     0.68801
     0.80329
     1.09593
     0.74122
     0.43084
     0.15594
     0.12047
    -0.42933
    -0.04802
     0.22688
     0.35990
     0.23575
    -0.12783
    -0.72197
    -0.48254
    -0.34952
    -0.62443
    -0.42933
    -0.62443
    -0.30519
    -0.54462
     0.03179
     0.27122
     0.09387
    -0.07462
    -0.28745
    -0.14556
    -0.00368
    -0.18104
     0.10274
     0.22688
    -0.40273
    -0.40273
    -0.42047
    -0.51801
    -0.37613
    -0.52688
    -0.54462
    -0.21651
    -0.18104
     0.00519
    -0.22537
    -0.07462
     0.38651
     1.06046
     0.82990
     0.92744
     1.03386
     1.58366
     2.36403
     2.18668
     1.23782
    -0.26971
    -1.17423
    -0.67763
    -0.38500
    -0.23424
    -0.13670
    -1.69743
    -1.83045
    -1.59989
    -2.54875
    -3.02761
    -3.29364
    -2.73497
    -2.53988
    -2.01668
    -0.82839
    -0.16330
    -0.59782
    -0.80178
    -0.37613
     0.04953
    -0.78405
     0.35103
     1.37083
     1.89404
     1.06046
     1.33536
     1.28216
     0.91858
     0.30670
     0.61707
     0.70575
     0.35103
     0.72348
     0.70575
     1.03386
     0.85650
     0.54613
    -0.38500
    -0.45594
    -0.73971
    -0.39386
    -0.03028
    -0.84612
    -1.10329
    -1.05895
    -0.99688
    -1.07669
    -0.79292
    -0.90820
    -0.95254
    -0.93480
    -0.26971
    -0.66877
    -0.71311
    -0.73084
    -0.73084
     0.01406
     0.58160
     0.19141
     0.12047
     0.35990
     0.29783
     0.39537
     0.46632
     0.50179
     0.30670
     0.53726
     0.68801
     0.76782
     0.34217
     0.04066
     0.56386
     0.81216
     0.72348
     0.35990
     0.46632
     0.16481
     0.59047
     0.11160
     0.15594
     0.52839
     0.26236
     0.38651
     0.15594
     0.27122
     0.17368
     0.05840
     0.11160
     0.22688
     0.23575
     0.13821
     0.03179
     0.03179
    -0.25198
    -0.06575
    -0.28745
     0.00519
    -0.26085
    -0.28745
     0.05840
    -0.11009
    -0.15443
    -0.39386
    -0.46481
     0.02292
     0.31556
     0.74122
     0.75009
     0.67028
     0.86537
     0.21802
    -0.08349
     0.51952
     0.57273
    -0.33179
     0.04066
     0.31556
    -0.30519
    -0.65103
    -0.39386
    -0.16330
    -0.42047
    -0.31405
    -0.34066
    -0.17217
    -0.00368
     0.35990
     0.24462
     0.50179
     0.68801
     0.35990
     0.59933
     1.22008
     1.36197
     1.26442
     1.11367
     0.43971
    -0.20764
    -0.55348
     0.37764
     0.22688
    -1.29838
    -0.77518
    -0.23424
    -0.26971
    -0.00368
    -0.08349
    -0.70424
    -0.15443
    -0.23424
     0.54613
     0.41311
     0.78556
     1.06046
     1.18461
     1.37970
     1.38857
     1.60140
     0.57273
     0.71462
     1.13140
     0.94518
     0.57273
     0.39537
     0.35990
     0.38651
     0.07613
     0.02292
     0.04953
    -0.24311
    -0.08349
    -0.17217
    -0.46481
    -0.60669
    -0.61556
    -0.49141
    -0.50028
    -0.44707
    -0.21651
    -0.65990
    -0.70424
    -0.64216
    -0.42933
    -0.32292
    -0.06575
    -0.13670
    -0.19877
    -0.28745
     0.13821
     0.11160
     0.10274
    -0.01255
    -0.24311
     0.11160
     0.58160
     0.22688
     0.14707
     0.36877
     0.20915
     0.34217
    -0.27858
    -0.29632
    -0.00368
     0.14707
     0.31556
     0.58160
     0.55499
     0.24462
    -0.03028
     0.20028
     0.43084
     0.38651
     0.25349
     0.03179
     0.24462
     0.00519
     0.06726
     0.09387
    -0.17217
     0.27122
     0.14707
     0.03179
    -0.21651
    -0.03028
     0.26236
    -0.06575
     0.28896
     0.31556
     0.17368
     0.37764
     0.37764
     0.49292
     0.77669
     0.72348
     0.36877
     0.35103
     0.76782
     0.99839
     0.61707
     0.38651
    -0.27858
    -0.65990
    -0.73971
    -0.58009
    -0.43820
    -0.00368
    -0.26971
    -0.43820
    -0.89933
    -1.05008
    -1.12103
    -1.41366
    -0.73084
    -0.14556
    -0.14556
    -0.20764
    -0.35839
    -0.23424
     0.13821
     0.63480
     0.67028
     0.52839
     0.23575
     0.53726
     0.87424
     0.82103
     0.75895
     0.06726
    -0.03915
     0.18255
     0.15594
    -0.13670
    -0.22537
     0.07613
    -0.70424
    -0.61556
    -0.79292
    -0.54462
    -0.49141
    -0.85499
    -0.68650
    -0.26971
    -0.17217
    -0.12783
    -0.14556
     0.04066
     0.14707
     0.75009
     0.65254
     0.49292
     0.73235
     0.50179
     1.03386
     0.82103
     0.82990
     0.74122
     0.52839
     0.41311
     0.41311
     0.54613
     0.42198
     0.13821
     0.04066
     0.19141
     0.32443
     0.61707
     0.28009
     0.39537
     0.68801
     0.70575
     0.64367
     0.44858
     0.44858
     0.41311
     0.43971
    -0.08349
     0.23575
    -0.40273
     0.02292
    -0.25198
    -0.44707
    -0.69537
    -0.34066
    -0.75744
    -0.68650
    -0.82839
    -1.32499
    -1.36932
    -1.18310
    -1.03235
    -0.54462
    -0.70424
    -0.73971
    -0.48254
    -0.75744
    -0.36726
    -0.52688
    -0.57122
    -0.67763
    -0.49141
    -0.14556
    -0.10123
    -0.05689
    -0.40273
    -0.59782
    -0.60669
     0.03179
    -0.04802
    -0.34066
    -0.19877
     0.37764
     0.67914
     0.67028
     0.67028
     0.20028
     0.10274
     0.16481
     0.98065
     1.38857
     0.89197
     0.51952
     0.71462
     0.86537
     1.29102
     0.76782
     0.70575
     0.67028
     0.33330
    -0.01255
     0.12047
     0.48405
     0.51952
     0.66141
     0.04953
    -0.38500
    -0.00368
    -0.06575
    -0.01255
    -0.35839
    -0.25198
     0.18255
     0.22688
    -0.18990
    -0.11009
    -0.60669
    -0.58009
    -0.08349
    -0.25198
    -0.47367
    -0.23424
    -0.47367
    -0.54462
    -0.23424
    -0.52688
    -0.83726
    -0.97914
    -0.66877
    -0.09236
     0.28009
    -0.22537
    -0.42933
    -0.59782
    -0.23424
    -0.34066
    -0.38500
    -0.33179
     0.00519
    -0.08349
     0.17368
     0.30670
     0.37764
    -0.13670
    -0.05689
    -0.41160
    -0.03915
     0.43084
     0.37764
     0.00519
     0.12047
     0.44858
     0.25349
     0.23575
     0.23575
     0.24462
     0.32443
     0.64367
     0.36877
     0.14707
     0.20028
     0.73235
     0.40424
     0.12047
    -0.14556
     0.00519
    -0.89046
    -0.57122
    -0.68650
    -0.87273
    -0.36726
    -0.28745
    -0.85499
    -0.66877
    -1.05895
    -1.21857
    -0.91707
    -0.61556
    -0.11009
    -0.50915
    -0.51801
    -0.54462
    -0.18104
     0.23575
     0.05840
    -0.11009
     0.35103
     0.31556
     0.29783
     0.15594
    -0.30519
     0.02292
     0.21802
     0.10274
    -0.07462
     0.33330
     0.28009
     0.23575
    -0.22537
    -0.34952
    -0.54462
    -0.69537
    -0.99688
    -1.11216
    -0.98801
    -0.67763
    -0.89046
    -1.33385
    -1.40480
    -1.20084
    -0.75744
    -0.92593
    -0.46481
    -0.53575
    -0.89933
    -0.81065
    -0.18104
     0.42198
     0.69688
     0.70575
     0.60820
     0.55499
     0.47518
     0.38651
     0.58160
     0.29783
     0.20915
     0.13821
     0.15594
     0.18255
    -0.04802
    -0.12783
    -0.03915
    -0.15443
    -0.39386
    -0.52688
    -0.43820
    -0.11009
    -0.03915
    -0.38500
    -0.57122
     0.02292
    -0.09236
     0.27122
    -0.03028
     0.15594
     0.13821
     0.22688
     0.17368
     0.86537
     0.49292
     0.86537
     0.98065
     0.36877
     0.81216
     0.82990
     0.48405
     0.36877
     0.71462
     0.46632
     0.75895
     0.64367
     0.07613
    -0.43820
    -0.51801
    -0.22537
     0.11160
     0.16481
     0.34217
     0.35103
     0.44858
     0.58160
     0.21802
     0.08500
     0.46632
     0.75895
     0.52839
     1.07820
     1.01612
     0.62594
     0.62594
     0.50179
     0.41311
     0.61707
     0.48405
    -0.07462
    -0.11896
    -0.20764
    -0.78405
    -1.22744
    -1.04122
    -0.48254
    -0.52688
    -0.67763
    -0.18990
    -0.50028
    -1.00574
    -1.73291
    -2.41573
    -1.04122
    -0.39386
    -0.12783
    -0.61556
    -0.13670
     0.17368
    -0.03028
    -0.61556
    -0.48254
    -0.07462
    -0.34952
    -0.74858
    -0.46481
     0.28009
     0.00519
    -0.63329
    -0.17217
     0.29783
    -0.06575
    -0.73084
    -0.53575
     0.05840
    -0.23424
     0.04953
     0.45745
    -0.14556
    -0.53575
    -0.16330
     0.16481
     0.21802
    -0.34952
    -0.93480
    -0.86386
    -0.82839
    -0.36726
    -0.28745
    -0.31405
    -0.51801
    -0.61556
    -0.67763
    -0.21651
    -0.06575
     0.37764
     0.32443
     0.67028
     0.53726
     0.46632
     0.27122
     0.31556
    -0.04802
     0.17368
     0.18255
    -0.11009
     0.34217
    -0.04802
    -0.55348
    -1.21857
    -0.86386
    -0.84612
    -0.70424
    -0.64216
    -0.42047
    -0.36726
    -0.33179
     0.06726
     0.10274
     0.47518
     0.14707
     0.32443
     0.46632
     0.88310
     1.24669
     0.98952
     0.44858
     0.65254
     0.65254
     0.89197
     1.03386
     0.91858
     0.87424
     0.84763
     0.74122
     0.67914
     0.97178
     0.79443
     0.82990
     1.11367
     1.06046
     1.16687
     0.90084
     0.61707
     0.87424
     0.95405
     0.70575
     0.88310
     0.73235
     0.91858
     0.78556
     0.82103
     1.18461
     0.79443
     0.80329
     0.59933
     0.98952
     0.40424
     0.31556
     0.85650
     0.84763
     0.89197
     0.75009
     0.51066
     0.90084
     0.92744
     0.88310
     0.47518
     0.66141
     0.48405
     0.05840
    -0.11896
    -0.16330
     0.20915
    -0.00368
     0.04066
    -0.18104
    -0.15443
    -0.64216
    -0.73971
    -0.72197
    -0.83726
    -1.05895
    -0.97027
    -0.82839
    -1.16536
    -1.06782
    -0.89933
    -1.30725
    -1.86592
    -1.52895
    -0.73084
    -0.55348
    -1.05008
    -0.98801
    -0.69537
    -0.49141
    -0.58009
    -0.69537
    -0.54462
    -0.30519
    -0.74858
    -1.17423
    -1.50234
    -1.28951
    -0.71311
    -0.72197
    -0.78405
    -0.67763
    -1.70630
    -1.56442
    -1.40480
    -0.75744
    -2.30931
    -1.58215
    -1.52008
    -0.53575
     0.59047
     0.82990
     0.81216
     0.47518
     0.13821
     0.60820
     0.28009
     0.28009
     0.67914
     0.96291
     1.16687
     0.68801
     0.19141
    -0.04802
     0.40424
    -0.24311
    -0.09236
    -0.01255
    -0.19877
    -0.22537
    -0.34952
    -0.31405
    -0.02141
     0.14707
     0.09387
     0.35990
     0.32443
     0.20915
     0.29783
     0.51952
     0.64367
     0.54613
     0.48405
     0.61707
     0.46632
     0.37764
     0.34217
     0.35990
     0.47518
     0.14707
     0.26236
     0.83877
     0.61707
     0.33330
     0.67028
     0.89197
     0.98065
     0.67028
     0.68801
     0.92744
     0.59047
     0.54613
     0.45745
     0.88310
     0.94518
     0.72348
     0.53726
     0.69688
     0.92744
     0.91858
     0.82990
     0.84763
     0.58160
     0.90084
     1.28216
     1.41517
     1.43291
     0.85650
     0.89197
     1.45951
     1.38857
     1.63687
     1.57480
     1.36197
     1.12254
     0.58160
     0.76782
     0.54613
     0.35990
     0.25349
     0.13821
     0.28009
     0.20915
    -0.58009
    -0.32292
    -0.88159
    -0.67763
    -0.71311
    -0.42047
    -0.24311
    -0.49141
    -0.60669
    -0.56235
    -0.58896
    -0.40273
    -0.18990
    -0.32292
    -0.90820
    -0.24311
     0.12934
     0.09387
    -0.16330
    -0.36726
    -0.00368
     0.21802
    -0.11896
    -0.81065
    -1.25404
    -1.76838
    -1.61762
    -0.98801
    -1.37819
    -0.56235
    -1.53781
    -1.29838
    -1.94573
    -2.75271
    -2.53988
    -2.14969
    -1.20084
    -0.98801
    -1.81272
    -1.61762
    -1.65310
    -1.52895
    -0.85499
    -0.14556
     0.33330
    -0.11896
    -0.98801
    -0.66877
    -0.38500
    -0.43820
    -0.25198
    -0.08349
     0.35103
     0.55499
     0.46632
     0.07613
     0.12934
    -0.20764
    -0.16330
    -0.26085
    -0.12783
     0.44858
     0.70575
     0.71462
     0.65254
     0.45745
     0.28896
     0.19141
     0.51952
     0.59047
     0.69688
     0.75009
     0.45745
     0.24462
     0.70575
     0.63480
     0.45745
     0.22688
     0.20915
     0.22688
     0.19141
     0.12934
     0.34217
     0.20915
    -0.10123
    -0.07462
    -0.03028
     0.21802
     0.28896
    -0.06575
    -0.06575
     0.09387
     0.45745
     0.66141
     0.12934
    -0.06575
     0.14707
     0.29783
     0.90084
     1.16687
     0.87424
     0.35103
     0.31556
     0.55499
     0.86537
     0.67028
     1.25555
     0.31556
    -0.16330
     0.29783
     0.72348
     0.67028
     0.27122
     0.28896
    -0.12783
     0.21802
     0.40424
    -0.31405
    -0.85499
    -0.70424
    -0.21651
     0.77669
     0.19141
    -0.44707
    -0.42047
    -0.30519
    -0.06575
     0.16481
     0.51066
     1.09593
     1.14027
     0.59047
     0.28009
     0.81216
     0.70575
     0.64367
     0.46632
     0.63480
     1.25555
     0.98065
     0.43084
     0.42198
     0.32443
     0.02292
    -0.21651
     0.28896
    -0.26971
    -0.58896
    -0.66877
    -0.42933
     0.27122
     0.53726
     0.50179
    -0.04802
    -0.14556
     0.02292
     0.00519
    -0.00368
     0.51952
     0.50179
     0.15594
     0.49292
     0.47518
    -0.02141
    -0.03915
     0.35103
     0.15594
     0.27122
    -0.14556
     0.12047
     0.42198
     0.49292
    -1.04122
    -1.70630
    -1.56442
    -2.43346
    -2.08762
    -1.99894
    -1.52008
    -1.23631
    -1.41366
    -1.69743
    -1.70630
    -2.81478
    -2.80591
    -2.06988
    -1.38706
    -0.96140
    -0.35839
    -0.35839
    -0.10123
     0.29783
     1.08706
     1.15801
     1.01612
     1.24669
     1.26442
     1.54819
     1.37970
     1.49498
     1.37083
     1.18461
     1.33536
     1.99158
     1.69008
     1.36197
     1.14027
     1.06933
     1.14914
     1.01612
     1.01612
     0.88310
     0.85650
     1.00725
     0.82990
     0.80329
     0.93631
     1.00725
     1.15801
     1.53932
     1.76989
     1.12254
     0.73235
     0.93631
     0.76782
     0.64367
     0.74122
     0.62594
     0.51952
     0.42198
     0.55499
     0.46632
     0.53726
    -0.17217
    -0.40273
    -0.96140
    -0.86386
    -1.11216
    -0.85499
    -0.08349
     0.19141
    -0.07462
    -0.44707
    -0.26085
     0.00519
     0.05840
     0.62594
     0.78556
     0.75009
     0.52839
     0.87424
     0.63480
     0.71462
     0.70575
     0.93631
     0.94518
     0.84763
     0.86537
     0.64367
     0.36877
    -0.14556
    -0.24311
    -0.16330
     0.05840
    -0.12783
    -0.18990
    -0.40273
    -0.42933
    -0.32292
    -0.54462
    -0.42047
    -0.45594
    -0.08349
     0.51952
     0.64367
     0.82103
     0.82103
     1.20235
     0.63480
     0.71462
     1.27329
     1.94724
     1.70781
     1.37970
     1.45065
     1.29102
     1.03386
     0.85650
     0.59933
     0.65254
     0.05840
    -0.11896
    -0.30519
    -1.49347
    -2.42460
    -1.52895
    -1.36932
    -1.11216
    -1.74177
    -1.80385
    -2.31818
    -2.40686
    -2.31818
    -2.63742
    -2.78818
    -2.53988
    -2.40686
    -1.97234
    -1.43140
    -1.11216
    -1.02348
    -1.37819
    -1.81272
    -1.80385
    -1.84819
    -1.91026
    -1.11216
    -0.50028
    -0.66877
    -0.63329
    -0.35839
    -0.20764
    -0.19877
    -1.13876
    -0.56235
     0.03179
    -0.69537
    -0.14556
    -0.07462
    -0.15443
     0.49292
     0.66141
     0.27122
     0.59047
     0.59047
     0.55499
     0.92744
     0.82990
     0.60820
     0.79443
     1.18461
     1.03386
     0.75895
     0.69688
     1.22008
     1.63687
     1.15801
     1.37083
     1.25555
     1.07820
     0.91858
     0.88310
     0.72348
     0.25349
     0.77669
     0.85650
     0.94518
     0.80329
     0.65254
     0.00519
    -0.41160
    -0.42047
    -0.67763
    -0.71311
    -0.72197
    -0.66877
    -0.54462
    -0.93480
    -1.36046
    -1.22744
    -0.73971
    -0.84612
    -0.08349
     0.29783
    -0.18990
    -0.11009
    -0.24311
     0.29783
     0.87424
     1.06933
     0.94518
     0.61707
     0.78556
     1.00725
     1.18461
     1.53932
     1.19348
     0.75895
     0.54613
     0.16481
     0.87424
     0.70575
     0.39537
     0.59933
     0.69688
     0.26236
    -0.05689
     0.22688
     0.58160
     0.45745
     0.63480
     0.92744
     0.66141
     0.72348
     0.57273
     0.53726
     0.76782
     0.51066
     0.66141
     0.68801
     1.23782
     1.78762
     1.13140
     0.73235
     0.98065
     1.53932
     1.30876
     0.82103
     0.72348
     0.53726
     0.58160
     0.98065
     1.14027
     0.68801
     0.15594
    -0.05689
    -0.25198
    -0.64216
    -0.84612
    -0.86386
    -1.14763
    -0.97027
    -0.89933
    -1.07669
    -1.42253
    -1.86592
    -1.65310
    -1.39593
    -0.73084
    -0.71311
    -0.97027
    -0.95254
    -1.36932
    -1.06782
    -0.99688
    -0.79292
    -0.38500
    -0.57122
    -0.08349
     0.48405
    -0.04802
    -0.37613
    -0.41160
    -1.08555
    -0.55348
    -0.17217
    -0.27858
    -0.12783
    -0.25198
    -0.04802
     0.08500
     0.29783
     0.19141
     0.08500
    -0.05689
     0.55499
     0.06726
     0.31556
     0.09387
     0.02292
     0.62594
     0.66141
     0.64367
     0.38651
     0.50179
     0.14707
     0.22688
    -0.15443
    -0.34952
    -0.72197
    -0.33179
    -0.18104
    -0.21651
    -0.60669
     0.41311
    -0.20764
    -0.73084
    -0.59782
    -0.53575
    -0.81952
    -0.72197
    -0.93480
    -0.70424
    -0.38500
    -0.72197
    -0.47367
    -0.22537
    -0.34066
    -0.50028
    -0.76631
    -0.23424
    -0.10123
     0.20915
    -0.33179
    -0.49141
    -0.66877
    -0.09236
     0.21802
     0.68801
     0.92744
     0.70575
     0.61707
     0.87424
     1.32650
     1.04273
     1.27329
     0.60820
    -0.11009
     0.93631
     1.01612
     1.42404
     1.26442
     1.10480
     1.02499
     1.48612
     1.53046
     1.07820
     1.13140
     1.37970
     1.37083
     1.65461
     1.91177
     1.30876
     1.03386
     1.33536
     1.56593
     1.84970
     1.54819
     1.18461
     1.01612
     0.48405
     0.85650
     0.50179
     0.47518
     0.83877
     0.58160
    -0.28745
    -0.38500
     0.04066
     0.00519
    -0.10123
    -0.14556
     0.00519
     0.01406
    -0.06575
    -0.11009
    -0.16330
    -0.68650
    -0.79292
    -0.41160
    -0.34066
    -0.51801
    -0.44707
    -0.14556
    -0.34952
    -0.95254
    -0.95254
    -0.64216
     0.21802
    -0.34066
    -0.81952
    -0.74858
    -1.09442
    -1.81272
    -1.91913
    -1.85706
    -1.02348
    -0.58896
    -0.86386
    -1.27178
    -0.99688
    -1.20970
    -1.10329
    -1.60876
    -1.15650
    -0.81952
    -0.23424
    -0.46481
    -0.13670
     0.08500
     0.23575
     0.35103
     0.20915
     0.11160
    -0.03915
    -0.04802
    -0.02141
    -0.18990
    -0.42933
    -0.43820
    -0.01255
    -0.21651
    -0.42047
    -0.68650
    -0.82839
    -0.84612
    -0.64216
    -0.57122
    -0.33179
    -0.09236
    -0.06575
    -0.33179
    -0.42047
    -0.03028
    -0.09236
    -0.07462
     0.11160
     0.31556
     0.58160
     0.65254
     0.43971
    -0.03915
    -0.17217
    -0.60669
    -0.56235
    -0.18104
    -0.30519
    -0.00368
     0.15594
    -0.56235
    -0.73971
    -0.93480
    -0.96140
    -0.24311
     0.01406
    -0.37613
    -0.41160
    -0.51801
    -0.28745
    -0.34952
    -0.66877
    -0.11009
     0.38651
     0.61707
     0.14707
    -0.12783
     0.07613
     0.20028
     0.06726
     0.31556
     0.49292
     0.29783
     0.67914
     1.00725
     1.14027
     1.45951
     1.61913
     1.63687
     0.93631
     1.49498
     1.76102
     2.08913
     1.95611
     2.08026
     1.58366
     1.02499
     0.82990
     0.62594
     0.72348
     1.25555
     2.00932
     1.39744
     0.97178
     1.02499
     1.51272
     2.38177
     0.81216
     0.30670
    -0.23424
     0.66141
     1.28216
     1.04273
     1.59253
     1.48612
     0.57273
     0.06726
    -0.34066
    -0.76631
    -1.17423
    -1.36046
    -1.30725
    -0.81952
    -1.22744
    -1.42253
    -1.41366
    -1.36046
    -1.24518
    -1.22744
    -1.89253
    -1.80385
    -1.29838
    -1.05895
    -0.78405
    -0.61556
    -0.81952
    -0.81065
    -0.94367
    -0.69537
    -0.31405
    -0.26971
    -0.52688
    -0.02141
    -0.09236
    -0.18104
    -0.18104
     0.09387
    -0.03028
     0.32443
     0.67914
     0.79443
     0.54613
     0.75895
     0.76782
     0.67914
     0.58160
     0.41311
     0.30670
     0.12047
     0.10274
     0.30670
     0.27122
     0.48405
     0.36877
     0.21802
     0.51066
     0.29783
    -0.14556
    -0.43820
    -0.19877
    -0.13670
     0.32443
     0.52839
     0.72348
     0.89197
     0.57273
     0.71462
     0.53726
     0.81216
     0.58160
     0.51066
     0.40424
     0.51066
     0.55499
     0.59047
     0.62594
     0.77669
     0.59933
     0.58160
     0.49292
     0.43084
     0.28009
     0.40424
     0.08500
     0.36877
     0.67914
     0.78556
     0.85650
     0.80329
     0.93631
     0.90084
     0.85650
     1.02499
     1.14914
     1.33536
     1.32650
     1.52159
     1.80536
     2.40837
     1.89404
     1.09593
     1.02499
     0.88310
     0.74122
     0.04066
    -0.47367
    -1.38706
    -1.95460
    -1.64423
    -1.53781
    -1.69743
    -1.25404
    -1.42253
    -1.67970
    -3.34685
    -4.38439
    -4.10062
    -2.60195
    -1.39593
    -0.61556
    -0.50028
    -0.81952
    -1.15650
     0.20915
     0.77669
    -1.85706
    -1.36932
     0.36877
     0.09387
     0.46632
     0.22688
     0.27122
     0.20915
     0.91858
     1.05159
    -0.07462
    -0.80178
    -1.12989
    -0.93480
    -1.20084
    -1.01461
    -0.67763
    -1.03235
    -1.23631
    -1.51121
    -1.66196
    -2.06988
    -1.85706
    -2.27384
    -2.12309
    -1.81272
    -1.88366
    -1.91913
    -1.59989
    -1.36932
    -1.25404
    -1.27178
    -1.07669
    -0.83726
    -0.88159
    -0.71311
    -0.64216
    -0.62443
    -0.57122
    -0.50028
    -0.55348
    -0.33179
    -0.00368
     0.22688
     0.67028
     0.41311
     0.38651
     0.77669
     0.20028
     0.31556
     0.59047
     0.44858
     0.51066
     0.51952
     0.68801
     0.67914
     0.48405
     0.27122
     0.40424
     0.18255
     0.19141
     0.05840
     0.33330
     0.14707
    -0.18104
     0.08500
     0.44858
     0.74122
     1.20235
     1.29989
     1.29102
     1.58366
     1.59253
     1.45065
     1.37970
     1.33536
     1.31763
     1.50385
     1.88517
     1.73442
     1.30876
     1.05159
     0.61707
     0.46632
     0.38651
     0.25349
     0.09387
    -0.34066
    -0.35839
    -0.44707
    -0.47367
    -0.44707
    -0.68650
    -0.71311
    -0.62443
    -0.63329
    -0.21651
    -0.13670
     0.08500
     0.14707
     0.29783
     0.02292
     0.33330
     0.82103
     1.02499
     1.37970
     1.91177
     2.26649
     2.86063
     2.82516
     2.11573
     1.91177
     2.06253
     1.81423
     1.33536
     1.29989
     1.17574
     0.95405
     0.79443
     0.46632
    -0.28745
    -1.21857
    -2.23837
    -1.55555
    -1.29838
    -2.02554
    -2.25611
    -1.64423
    -1.12989
    -1.13876
    -0.77518
    -0.15443
     0.04953
     0.28896
    -0.54462
    -0.50028
     0.41311
     0.66141
     1.05159
     0.96291
     0.47518
    -0.03915
    -1.52008
    -1.74177
    -1.75951
    -1.99894
    -2.22064
    -1.72404
    -1.91913
    -2.27384
    -2.27384
    -2.60195
    -2.80591
    -2.86799
    -2.29158
    -1.77725
    -1.69743
    -1.61762
    -1.09442
    -0.94367
    -0.34066
    -0.40273
    -0.58896
    -0.59782
    -0.49141
    -0.36726
    -0.32292
    -0.28745
    -0.31405
    -0.49141
    -0.80178
    -0.27858
    -0.32292
    -0.73971
    -0.65103
    -0.68650
    -0.53575
    -0.24311
    -0.24311
     0.13821
     0.27122
     0.60820
     0.56386
     0.74122
     1.36197
     1.25555
     1.25555
     1.26442
     1.60140
     1.54819
     1.52159
     1.76102
     1.50385
     1.61913
     1.46838
     1.26442
     1.19348
     0.85650
     0.73235
     0.51952
     0.87424
     0.77669
     0.04066
    -0.25198
    -0.00368
     0.05840
     0.09387
     0.38651
     0.29783
     0.18255
    -0.00368
    -0.14556
    -0.25198
    -0.31405
    -0.43820
    -0.26085
    -0.27858
    -0.24311
    -0.17217
    -0.34066
    -0.37613
    -0.41160
    -0.20764
    -0.08349
     0.19141
     0.68801
     0.67028
     0.11160
     0.22688
     0.62594
     0.81216
     0.84763
     0.48405
     0.21802
    -0.50028
    -0.54462
     0.29783
     0.70575
     0.67028
     0.17368
    -0.04802
    -0.11896
    -0.20764
    -0.19877
    -0.04802
     0.50179
     1.09593
     1.68121
     1.32650
     1.38857
     1.45065
     1.26442
     1.57480
     2.00045
     1.62800
     0.97178
     0.72348
     0.12934
     0.47518
     0.19141
    -0.48254
    -0.85499
    -1.47574
    -1.50234
    -2.18517
    -2.54875
    -2.46007
    -3.03648
    -3.50647
    -3.36459
    -4.24250
    -3.78137
    -3.45327
    -2.64629
    -2.22950
    -1.95460
    -1.75951
    -2.06988
    -2.22064
    -1.52008
    -1.68857
    -1.28065
    -0.61556
    -0.16330
    -0.09236
     0.02292
     0.01406
     0.08500
     0.13821
     0.04953
    -0.07462
    -0.14556
    -0.03915
    -0.12783
    -0.11896
    -0.07462
    -0.11896
    -0.06575
     0.05840
     0.29783
     0.16481
     0.42198
     0.19141
     0.02292
     0.29783
     0.27122
     0.31556
     0.19141
     0.04066
     0.11160
     0.02292
     0.28896
     0.17368
     0.10274
     0.25349
     0.28009
     0.59933
     0.59933
     0.49292
     0.24462
    -0.02141
     0.12934
     0.98952
     1.39744
     1.08706
     0.47518
    -0.11896
    -0.58009
    -0.41160
     0.42198
     0.77669
     0.85650
     0.46632
     0.25349
     0.19141
    -0.00368
     0.04066
    -0.24311
     0.20915
     0.39537
     0.63480
     0.47518
     0.77669
     0.94518
     0.93631
     0.87424
     0.98065
     1.10480
     1.22008
     0.86537
     1.28216
     1.29102
     1.04273
     0.99839
     1.14914
     0.92744
     0.79443
     0.76782
     1.02499
     0.91858
     0.67028
     0.42198
     0.45745
     0.61707
     0.69688
     0.62594
     0.64367
     0.61707
     0.59047
     0.89197
     1.17574
     1.22008
     0.91858
     0.96291
     1.09593
     1.53932
     1.91177
     2.06253
     2.16894
     2.23988
     2.04479
     1.76989
     1.39744
     1.76102
     1.82309
     1.14027
     0.86537
     0.57273
    -0.77518
    -2.52214
    -2.95667
    -2.81478
    -2.45120
    -2.89459
    -3.66609
    -4.19816
    -3.32912
    -4.09175
    -5.06721
    -6.06041
    -6.82304
    -6.62795
    -5.83871
    -3.27591
    -1.81272
    -1.85706
    -2.50441
    -2.74384
    -2.81478
    -2.17630
    -1.94573
    -1.37819
    -0.56235
    -0.40273
    -0.11009
     0.29783
     0.33330
     0.46632
     0.73235
     0.56386
     0.88310
     0.74122
     0.59933
     1.11367
     1.14027
     1.05159
     0.70575
     0.84763
     0.67028
     1.04273
     0.90084
     0.67914
     0.72348
     0.45745
     0.48405
     0.22688
     0.39537
     0.11160
    -0.15443
    -0.18990
     0.20028
     0.40424
     0.50179
     0.32443
    -0.34066
    -0.59782
    -0.35839
    -0.25198
     0.17368
     0.28009
     0.32443
     0.40424
     0.32443
     0.25349
     0.12934
    -0.01255
    -0.30519
    -0.14556
     0.10274
    -0.03915
    -0.32292
    -0.29632
    -0.09236
    -0.06575
     0.11160
    -0.00368
    -0.33179
    -0.55348
    -0.23424
    -0.09236
    -0.30519
     0.08500
     0.58160
     0.90084
     1.17574
     1.56593
     2.05366
     1.73442
     1.93838
     2.36403
     3.04685
     3.76515
     4.64306
     4.85589
     3.10006
    -0.44707
    -2.38026
    -1.60876
     2.04479
     2.70101
     0.73235
     0.31556
    -0.26971
    -1.04122
    -1.45800
    -1.33385
    -1.29838
    -0.17217
    -0.32292
    -0.69537
    -0.13670
     0.26236
     0.32443
     0.24462
    -0.20764
     0.21802
     0.75009
     1.39744
     1.49498
     0.44858
    -0.38500
    -1.22744
    -0.79292
    -0.60669
    -0.62443
    -0.89046
    -2.06988
    -2.01668
    -1.97234
    -2.62856
    -2.67290
    -2.15856
    -3.19610
    -3.75477
    -3.46213
    -3.41779
    -3.70156
    -3.96760
    -4.32231
    -4.95193
    -4.22477
    -3.73704
    -2.88572
    -2.39799
    -1.57328
    -2.22950
    -2.19403
    -1.89253
    -1.90139
    -1.48461
    -1.23631
    -1.17423
    -0.98801
    -0.73084
    -0.89933
    -0.61556
    -0.45594
    -0.36726
    -0.35839
    -0.18990
    -0.02141
     0.33330
     0.39537
     0.54613
     0.38651
     0.62594
     0.68801
     0.67028
     0.75895
     0.51952
     0.45745
     0.59933
     0.69688
     0.44858
     0.34217
     0.25349
     0.36877
     0.29783
     0.23575
     0.22688
     0.08500
     0.23575
     0.34217
     0.14707
     0.31556
     0.34217
     0.55499
     0.81216
     1.08706
     1.29102
     0.95405
     1.22895
     1.48612
     1.29989
     0.83877
     0.56386
     0.75009
     1.07820
     1.44178
     1.50385
     1.29102
     0.88310
     1.00725
     0.65254
     0.28009
     0.44858
     0.31556
     0.36877
     0.60820
     0.35990
     0.77669
     1.06046
     1.06046
     1.50385
     2.19554
     1.84970
     1.85857
     1.21121
     1.50385
     1.98272
     2.05366
     2.08913
     2.28422
     2.51479
     2.56799
     2.63007
     2.15120
     1.66347
     1.22008
     1.44178
     1.92064
     2.08026
     1.95611
     1.82309
     1.37970
     1.46838
     1.57480
     1.91177
     2.34630
     2.74535
     2.65667
     2.75422
     2.15120
     2.19554
     2.28422
     1.79649
     2.16894
     1.20235
    -0.08349
    -0.89046
    -3.16949
    -3.77251
    -3.31138
    -2.41573
    -2.99214
    -3.79911
    -3.74590
    -4.23363
    -4.64155
    -5.22683
    -5.98060
    -6.15795
    -4.31344
    -2.70837
    -2.30931
    -1.92800
    -0.86386
    -0.78405
    -0.85499
    -1.59102
    -1.92800
    -1.48461
    -1.52008
    -1.78611
    -1.88366
    -1.65310
    -1.09442
    -2.16743
    -2.41573
    -1.95460
    -1.99894
    -2.17630
    -1.74177
    -1.21857
    -1.12103
    -0.66877
    -0.23424
     0.07613
     0.47518
     0.45745
     0.80329
     1.09593
     1.23782
     1.22895
     1.39744
     1.60140
     1.75215
     1.54819
     1.31763
     1.14914
     0.99839
     0.98065
     0.95405
     0.80329
     0.53726
     0.66141
     0.62594
     0.77669
     0.62594
     0.57273
     0.66141
     0.39537
     0.28896
     0.09387
     0.32443
     0.24462
     0.24462
     0.28009
     0.35990
     0.56386
     0.43084
     0.25349
    -0.02141
    -0.16330
    -0.30519
    -0.36726
    -0.37613
    -0.17217
     0.12047
     0.20028
     0.33330
     0.32443
     0.48405
     0.73235
     1.41517
     1.91177
     0.95405
     1.22008
     1.15801
     1.71668
     2.28422
     2.30196
     2.18668
     2.49705
     2.23101
     1.30876
     1.29102
     1.42404
     1.46838
     0.99839
     1.01612
     1.62800
     1.11367
     0.67914
     0.36877
     0.12047
     0.92744
     1.17574
     1.59253
     1.78762
     2.01819
     1.67234
     1.53046
     1.07820
     1.14914
     0.96291
     1.05159
     1.22008
     1.28216
     0.72348
     0.47518
    -0.21651
    -0.61556
    -1.26291
    -0.99688
    -0.70424
    -1.44027
    -1.67970
    -2.16743
    -2.25611
    -2.44233
    -2.59309
    -2.45120
    -2.58422
    -2.48667
    -2.29158
    -2.27384
    -1.05895
    -0.87273
    -1.01461
    -1.36046
    -1.34272
    -0.93480
    -1.29838
    -1.44027
    -1.28951
    -1.29838
    -1.24518
    -1.67970
    -1.79498
    -1.12989
    -0.93480
    -1.21857
    -2.30931
    -2.97440
    -2.54875
    -2.52214
    -1.52008
    -1.36046
    -2.22064
    -2.44233
    -1.59102
    -0.78405
    -0.50915
    -0.62443
    -1.17423
    -1.05895
    -0.77518
    -0.83726
    -0.71311
    -0.43820
    -0.21651
     0.00519
     0.09387
     0.21802
     0.55499
     0.31556
     0.53726
     0.54613
     0.70575
     0.79443
     0.90084
     0.82990
     0.98952
     0.99839
     0.94518
     1.06933
     1.02499
     0.72348
     0.57273
     0.77669
     0.90971
     0.73235
     0.63480
     0.57273
     0.59933
     0.59933
     0.40424
     0.64367
     0.82990
     0.34217
     0.43084
     0.38651
     0.39537
     0.25349
     0.29783
     0.46632
     0.36877
     0.30670
     0.38651
     0.21802
     0.43084
     0.40424
     0.70575
     0.92744
     1.19348
     0.78556
     0.78556
     0.72348
     1.43291
     1.64574
     1.33536
     1.40631
     1.13140
     1.17574
     1.45065
     2.26649
     2.42611
     1.38857
     1.39744
     1.48612
     2.02705
     1.92064
     2.19554
     2.10686
     2.57686
     2.56799
     2.16894
     2.46158
     2.77195
     2.70988
     1.67234
     0.57273
     0.90084
     1.73442
     1.66347
     0.41311
    -1.05895
    -1.52008
    -1.99007
    -1.18310
    -1.15650
    -1.16536
    -1.67970
    -3.04534
    -3.16949
    -2.28271
    -2.08762
    -2.27384
    -2.25611
    -2.16743
    -1.67970
    -1.27178
    -0.54462
    -0.23424
    -0.60669
    -0.60669
    -0.41160
    -0.43820
    -1.39593
    -1.55555
    -1.17423
    -0.84612
    -0.89933
    -1.59102
    -1.68857
    -1.34272
    -1.44914
    -2.12309
    -1.70630
    -1.20084
    -1.21857
    -1.52895
    -0.89933
    -0.43820
    -0.73971
    -1.27178
    -1.03235
    -0.18990
    -0.00368
     0.35990
     0.36877
     0.07613
     0.10274
     0.04953
    -0.09236
    -0.11009
    -0.09236
    -0.11896
    -0.18990
     0.03179
    -0.11896
    -0.07462
     0.20915
     0.28896
     0.32443
     0.50179
     0.23575
     0.27122
     0.42198
     0.19141
     0.18255
     0.12047
     0.27122
     0.45745
     0.67914
     0.71462
     0.76782
     0.85650
     1.31763
     1.23782
     0.82103
     0.48405
     0.51952
     0.96291
     1.09593
     1.24669
     1.27329
     1.33536
     1.17574
     1.05159
     1.00725
     1.22008
     1.16687
     1.30876
     1.24669
     1.31763
     1.27329
     1.50385
     1.62800
     1.92951
     1.61913
     1.70781
     1.33536
     1.24669
     1.07820
     0.93631
     1.02499
     1.23782
     1.21121
     1.39744
     0.75009
     0.59047
     0.43971
     0.65254
     0.53726
     0.30670
     0.30670
     0.04953
     0.40424
     1.04273
     1.02499
     0.64367
     0.51066
     0.20915
     0.34217
     0.51066
     0.32443
    -0.23424
    -0.16330
    -0.08349
     0.43971
     0.18255
    -0.50915
    -0.33179
    -0.27858
    -1.26291
    -1.34272
    -0.98801
    -1.21857
    -1.22744
    -1.10329
    -1.12103
    -1.29838
    -1.37819
    -1.40480
    -0.94367
    -0.71311
    -0.77518
    -0.70424
    -1.07669
    -1.12103
    -0.72197
    -0.06575
     0.28009
     0.23575
    -0.03915
     0.12934
    -0.24311
    -0.51801
    -0.34952
    -0.19877
    -0.59782
    -0.69537
    -0.73084
    -1.43140
    -1.45800
    -1.35159
    -0.89046
    -1.07669
    -1.17423
    -1.40480
    -1.51121
    -1.28951
    -1.48461
    -1.21857
    -1.02348
    -0.67763
    -0.64216
    -0.17217
    -0.10123
    -0.41160
    -0.38500
     0.09387
     0.25349
     0.02292
     0.53726
     0.58160
     0.37764
     0.10274
     0.72348
     0.28896
     0.18255
     0.66141
     0.19141
    -0.06575
     0.17368
    -0.13670
    -0.39386
    -0.35839
     0.62594
     1.59253
     1.27329
     0.56386
     0.41311
     0.28009
     0.07613
     0.46632
     0.74122
     0.61707
     1.00725
     0.77669
     1.34423
     0.96291
     0.05840
     0.11160
     0.28009
     0.11160
    -0.39386
    -0.36726
    -0.34066
    -0.65103
    -0.58009
    -0.60669
    -0.45594
    -0.16330
    -0.35839
    -0.58009
    -0.18990
     0.00519
     0.23575
     0.16481
     0.29783
     0.15594
     0.51066
     0.75009
     0.74122
     0.91858
     0.85650
     0.85650
     1.03386
     1.42404
     1.29102
     1.40631
     1.23782
     1.22008
     1.13140
     1.61027
     1.47725
     1.21121
     1.53046
     2.52365
     2.32856
     1.11367
     0.27122
     0.89197
     1.29102
     1.84083
     1.59253
     1.00725
     0.49292
     0.37764
     0.59047
     0.17368
    -0.31405
    -0.53575
    -0.97914
    -1.52895
    -1.21857
    -0.79292
    -1.61762
    -1.62649
    -0.57122
    -0.16330
    -1.24518
    -2.90346
    -3.12516
    -1.94573
    -1.76838
    -1.75064
    -1.33385
    -0.84612
    -0.83726
    -1.30725
    -1.47574
    -1.71517
    -2.10536
    -1.05008
    -0.82839
    -0.42933
    -0.45594
    -0.29632
     0.11160
    -0.08349
    -0.00368
    -0.18990
     0.30670
     0.57273
     0.59047
     0.34217
     0.34217
     0.35103
     0.37764
     0.03179
    -0.11896
    -0.64216
    -0.56235
    -0.68650
    -0.64216
    -0.29632
    -0.58009
    -0.80178
    -0.50915
    -0.94367
    -1.03235
    -0.89933
    -0.81952
    -0.57122
    -0.69537
    -0.65103
    -0.57122
     0.04066
     0.02292
     0.02292
    -0.49141
    -0.83726
    -0.47367
    -0.15443
    -0.67763
    -0.52688
    -0.50028
    -0.21651
     0.28896
     0.25349
    -0.32292
     0.31556
    -0.00368
    -0.11896
     0.05840
     0.51952
     0.59047
     0.28896
     0.28009
     0.72348
     0.62594
     0.25349
     0.12934
     0.26236
     0.37764
     0.68801
     0.27122
    -0.23424
     0.00519
     0.14707
     0.34217
    -0.04802
     0.14707
    -0.07462
    -0.09236
     0.24462
     0.74122
     0.36877
     0.87424
     0.44858
     0.38651
     0.27122
     0.84763
     0.96291
     0.85650
     0.82990
     0.96291
     0.82990
     0.85650
     0.88310
     1.51272
     1.13140
     1.05159
     0.95405
     1.16687
     1.02499
     0.90971
     0.98065
     0.92744
     1.53932
     1.73442
     1.89404
     2.06253
     0.83877
     1.08706
     1.18461
     1.61027
     1.76102
     0.95405
     0.62594
     0.50179
     0.20915
    -0.34066
    -0.39386
     0.18255
    -0.32292
    -0.73084
    -1.53781
    -1.69743
    -1.34272
    -1.24518
    -1.26291
    -1.49347
    -1.46687
    -0.80178
    -0.17217
    -0.08349
    -0.09236
     0.25349
    -0.21651
     0.11160
     0.35990
     0.35103
     0.03179
    -0.37613
    -0.46481
    -0.89046
    -0.81952
    -0.26971
    -0.46481
    -1.00574
    -1.27178
    -1.02348
    -1.00574
    -1.12103
    -1.56442
    -1.79498
    -1.48461
    -1.00574
    -0.35839
    -0.22537
    -0.49141
    -0.35839
    -0.09236
    -0.15443
    -0.07462
     0.12934
     0.09387
     0.28896
     0.15594
    -0.22537
    -0.03028
     0.09387
     0.21802
     0.42198
    -0.03915
    -0.27858
     0.22688
    -0.03915
    -0.60669
    -0.49141
     0.02292
    -0.03028
    -0.06575
     0.38651
     0.64367
     0.20915
    -0.04802
    -0.96140
    -0.72197
    -0.90820
    -0.53575
     0.38651
     1.08706
     1.26442
     0.01406
    -0.12783
    -0.11896
    -0.25198
    -0.26085
     0.26236
     0.13821
     0.32443
     0.20028
    -0.22537
    -0.75744
    -0.64216
    -0.05689
     0.45745
    -0.03915
    -0.18104
     0.18255
     0.06726
    -0.55348
    -0.34066
    -0.35839
    -0.52688
    -0.22537
     0.03179
     0.03179
    -0.21651
    -0.38500
     0.23575
     0.22688
     0.34217
     0.45745
     0.52839
     0.12934
     0.21802
     0.83877
     0.67914
     0.90084
     1.09593
     0.82103
     0.82103
     1.08706
     1.22895
     1.36197
     1.13140
     0.67914
     0.20028
     0.40424
     0.59047
     0.79443
     0.41311
     0.26236
    -0.25198
    -0.58896
    -0.57122
    -0.81952
    -0.38500
    -0.14556
    -0.16330
    -0.55348
    -0.35839
    -0.19877
    -0.13670
    -0.22537
    -0.49141
    -0.69537
    -0.50915
    -0.82839
    -0.65990
    -0.61556
    -0.68650
    -0.62443
    -0.56235
    -0.72197
    -0.73084
    -1.04122
    -0.90820
    -0.81065
    -0.93480
    -1.07669
    -0.89046
    -0.55348
    -0.92593
    -1.20970
    -1.06782
    -0.49141
    -0.47367
    -0.28745
    -0.67763
    -0.80178
    -0.55348
    -0.45594
    -0.34952
    -0.34952
    -0.69537
    -0.44707
     0.01406
     0.06726
    -0.02141
     0.29783
    -0.10123
     0.12047
     0.43971
     0.52839
     0.54613
     0.43971
     0.41311
     0.46632
     0.35990
     0.74122
     0.89197
     0.99839
     0.75895
     0.83877
     0.90084
     0.78556
     0.74122
     0.66141
     0.75009
     1.04273
     0.90084
     0.52839
     0.25349
     0.33330
     0.27122
     0.61707
     0.15594
    -0.06575
    -0.23424
     0.07613
    -0.12783
    -0.00368
    -0.58009
    -0.57122
    -0.21651
    -0.09236
     0.14707
    -0.07462
    -0.11009
    -0.03915
    -0.21651
    -0.26085
     0.11160
     0.26236
     0.19141
     0.22688
    -0.33179
    -0.39386
    -0.05689
     0.12047
    -0.02141
    -0.42047
    -0.33179
    -0.97914
    -0.39386
     0.35990
     0.25349
     0.42198
     0.22688
     0.31556
     0.24462
     0.52839
     0.74122
     0.93631
     0.69688
     1.12254
     1.54819
     1.26442
     0.67028
     0.51066
     0.35990
    -0.48254
    -0.88159
    -1.03235
    -0.82839
    -1.05895
    -1.23631
    -0.81065
    -1.06782
    -1.28951
    -1.21857
    -1.75064
    -1.56442
    -1.12103
    -0.93480
    -1.29838
    -1.28065
    -1.15650
    -0.61556
    -0.65103
     0.08500
     0.18255
    -0.40273
    -0.65990
    -0.44707
    -0.60669
    -1.04122
    -1.04122
    -1.42253
    -1.05895
    -0.54462
    -0.75744
    -0.28745
    -0.77518
    -1.11216
    -1.12989
    -0.83726
    -0.75744
    -0.73971
    -0.64216
    -0.54462
    -0.34952
    -0.48254
    -0.42933
    -0.04802
    -0.04802
     0.10274
     0.17368
     0.15594
     0.45745
     0.56386
     0.50179
     0.26236
     0.35103
     0.40424
     0.33330
     0.35103
     0.44858
     0.51952
     0.43084
     0.50179
     0.41311
     0.31556
     0.30670
     0.48405
     0.26236
     0.17368
     0.14707
     0.10274
     0.67914
     0.71462
     0.61707
     0.30670
     0.12934
     0.02292
     0.01406
    -0.26971
    -0.16330
     0.03179
     0.17368
     0.22688
    -0.05689
     0.18255
    -0.54462
    -0.53575
    -0.32292
    -0.11009
    -0.29632
    -0.67763
    -0.47367
     0.01406
    -0.04802
    -0.17217
    -0.17217
     0.22688
     0.12047
    -0.03915
     0.10274
     0.15594
     0.61707
     0.76782
     0.73235
     0.69688
     1.05159
     0.94518
     1.23782
     1.34423
     1.37083
     1.37970
     0.97178
     1.05159
     0.91858
     1.93838
     1.90290
     1.51272
     0.67028
     0.91858
     0.82103
     0.55499
     0.26236
     0.54613
     0.57273
     0.36877
     0.83877
    -0.07462
    -0.14556
     0.03179
    -0.83726
    -0.97914
    -0.65990
    -0.20764
    -0.94367
    -0.79292
    -0.25198
     0.18255
     0.04953
     0.31556
     0.27122
     0.53726
     0.07613
     0.35990
     0.43971
     0.89197
     1.14027
     1.00725
     1.41517
     1.84970
     1.20235
     0.70575
     0.70575
    -0.01255
    -0.65990
    -0.26085
    -0.47367
    -0.85499
    -1.24518
    -1.56442
    -1.88366
    -1.71517
    -1.85706
    -1.81272
    -1.72404
    -1.40480
    -1.78611
    -1.92800
    -1.83045
    -1.76838
    -1.22744
    -1.07669
    -0.96140
    -0.42047
    -0.50915
    -0.53575
    -0.18990
    -0.04802
    -0.20764
    -0.16330
    -0.35839
    -0.24311
     0.02292
    -0.23424
    -0.08349
    -0.21651
     0.27122
     0.04953
    -0.20764
    -0.23424
    -0.38500
    -0.35839
    -0.06575
     0.39537
     0.25349
     0.35990
     0.12047
     0.12934
    -0.41160
     0.15594
     0.07613
     0.23575
     0.33330
     0.27122
     0.04066
    -0.02141
     0.13821
    -0.05689
     0.22688
     0.01406
    -0.11896
    -0.06575
    -0.11009
     0.11160
     0.09387
    -0.05689
     0.00519
     0.15594
     0.04953
     0.21802
     0.04953
     0.44858
     0.56386
     0.90084
     0.62594
     0.62594
     0.76782
     0.75009
     0.84763
     1.06046
     1.12254
     1.22895
     1.48612
     1.22895
     1.22008
     1.41517
     1.48612
     1.20235
     1.13140
     0.93631
     0.72348
     0.45745
     0.75009
     0.49292
     0.22688
    -0.13670
     0.06726
    -0.33179
    -0.58009
    -0.15443
    -0.09236
     0.35103
     0.29783
     0.20028
     0.54613
     0.19141
     0.51066
     0.52839
     0.51066
     0.78556
     0.86537
     0.82103
    -0.03028
    -0.19877
    -0.04802
    -0.01255
    -0.68650
    -1.07669
    -0.90820
    -0.43820
    -1.03235
    -1.52008
    -1.73291
    -1.97234
    -1.68857
    -1.24518
    -1.12989
    -2.06988
    -1.97234
    -1.07669
    -1.04122
    -0.92593
    -1.49347
    -1.06782
    -0.65103
    -0.40273
    -0.36726
    -0.28745
    -0.84612
    -0.64216
    -0.27858
     0.02292
     0.04066
     0.38651
     0.38651
     0.57273
     0.33330
     0.35103
    -0.03915
    -0.30519
     0.07613
    -0.11896
    -0.03915
     0.01406
     0.32443
    -0.06575
     0.04066
    -0.15443
    -0.08349
    -0.06575
     0.23575
     0.14707
     0.01406
     0.21802
     0.54613
     0.00519
     0.03179
     0.45745
     0.60820
     0.60820
     0.35103
     0.25349
     0.44858
     0.62594
     0.52839
     0.22688
     0.09387
     0.24462
     0.24462
     0.59933
     0.68801
     0.29783
     0.13821
     0.23575
    -0.26085
     0.12934
     0.26236
     0.28009
     0.03179
    -0.02141
     0.04953
    -0.00368
     0.08500
    -0.18990
     0.28009
     0.28009
     0.28896
     0.46632
     0.73235
     0.60820
     0.42198
     0.31556
     0.39537
     0.59047
     0.67914
     0.42198
     0.42198
     0.66141
     0.22688
     0.39537
     0.25349
     0.50179
     0.38651
     0.33330
     0.15594
     0.12047
     0.04953
    -0.24311
    -0.16330
    -0.20764
    -0.07462
    -0.04802
    -0.10123
     0.12047
     0.77669
     0.10274
     0.18255
    -0.03915
    -0.19877
    -0.70424
    -0.11009
     0.09387
     0.62594
     0.35103
     0.63480
     0.23575
    -0.39386
    -0.67763
    -0.97027
    -0.56235
    -0.32292
    -0.99688
    -0.31405
     0.20915
    -0.62443
    -0.96140
    -1.08555
    -0.65990
    -0.46481
    -0.40273
    -0.51801
    -0.20764
    -0.19877
    -0.76631
    -0.34066
    -0.24311
    -0.39386
    -0.01255
    -0.07462
    -0.05689
    -0.45594
    -0.36726
    -0.34066
    -0.58896
    -0.08349
     0.44858
     0.28896
     0.09387
    -0.14556
    -0.22537
     0.36877
     0.17368
    -0.18104
     0.46632
     0.37764
     0.12934
    -0.06575
    -0.14556
     0.14707
    -0.12783
    -0.36726
    -0.39386
    -0.39386
    -0.49141
    -0.68650
    -0.04802
    -0.26085
    -0.18990
    -0.33179
    -0.60669
    -0.03028
     0.48405
    -0.13670
     0.36877
     0.46632
     0.05840
     0.47518
     0.52839
     0.67914
     0.59933
     1.16687
     0.83877
     0.70575
     0.44858
     0.52839
     0.67028
     0.94518
     1.29989
     0.63480
     0.54613
     0.27122
    -0.22537
     0.04953
     0.53726
     0.40424
    -0.01255
     0.31556
     0.51952
     0.41311
    -0.17217
    -0.35839
    -0.28745
    -0.35839
    -0.27858
    -0.49141
    -0.14556
    -0.17217
    -0.37613
    -0.36726
    -0.34952
    -0.44707
    -0.48254
    -0.10123
    -0.10123
    -0.32292
    -0.20764
    -0.42933
    -0.50915
    -0.10123
    -0.03915
    -0.21651
     0.25349
    -0.11896
    -0.25198
    -0.20764
    -0.13670
    -0.12783
    -0.43820
    -0.42047
    -0.38500
    -0.16330
     0.03179
    -0.06575
     0.11160
     0.10274
     0.04953
     0.30670
     0.27122
     0.00519
    -0.11009
     0.05840
     0.20915
     0.12047
     0.04953
    -0.27858
    -0.11009
    -0.28745
    -0.18990
    -0.72197
    -0.65103
    -0.83726
    -0.81952
    -0.89933
    -0.82839
    -0.87273
    -0.87273
    -0.40273
    -0.34066
     0.06726
     0.10274
    -0.04802
     0.44858
     0.63480
     0.44858
     0.42198
     0.55499
     0.82990
     0.43971
     0.72348
     1.38857
     0.82103
    -0.24311
    -0.22537
    -0.88159
     0.00519
     0.31556
    -0.12783
     0.03179
    -0.48254
    -0.62443
    -0.42933
     0.18255
     0.00519
    -0.62443
    -0.55348
    -0.36726
     0.28009
     0.47518
     0.38651
     0.35103
     0.25349
     0.15594
     0.02292
     0.14707
     0.40424
     0.23575
     0.20915
    -0.04802
    -0.13670
     0.08500
     0.15594
    -0.02141
     0.30670
     0.45745
    -0.05689
    -0.14556
    -0.28745
    -0.24311
     0.43084
     0.12934
    -0.57122
    -0.76631
    -0.26085
     0.02292
    -0.37613
    -0.29632
    -0.16330
    -0.58896
    -0.31405
    -0.36726
    -0.37613
    -0.24311
    -0.33179
    -0.90820
    -1.42253
    -0.98801
    -0.39386
    -0.40273
    -0.99688
    -1.37819
    -0.72197
    -0.05689
    -0.26971
    -0.89933
    -0.89933
    -0.91707
    -0.49141
    -0.37613
    -0.08349
    -0.13670
    -0.32292
    -0.19877
    -0.11896
     0.13821
    -0.14556
    -0.32292
    -0.06575
    -0.26085
    -0.13670
     0.01406
    -0.44707
    -0.22537
     0.08500
    -0.34066
    -0.35839
    -0.07462
     0.26236
    -0.55348
    -0.88159
    -0.57122
     0.26236
    -0.24311
    -0.00368
     0.21802
     0.13821
    -0.03028
     0.36877
     0.28896
     0.06726
     0.12047
     0.27122
     0.69688
     0.89197
     0.53726
     0.49292
     0.30670
     0.17368
     0.27122
     0.11160
    -0.02141
    -0.07462
     0.29783
     0.04066
    -0.27858
    -0.12783
     0.01406
     0.07613
    -0.11009
    -0.04802
     0.12047
    -0.18104
     0.07613
    -0.30519
    -0.01255
     0.11160
    -0.31405
    -0.25198
    -0.76631
    -0.97027
    -0.89933
    -0.78405
    -0.98801
    -0.95254
    -1.28951
    -1.56442
    -0.82839
    -0.81952
    -1.02348
    -1.18310
    -0.81065
    -0.55348
    -0.49141
    -0.55348
    -0.34952
    -0.21651
     0.02292
     0.45745
     0.57273
     0.70575
    -0.19877
    -0.73971
    -0.65103
     0.12047
     0.39537
     0.59047
    -0.24311
    -0.55348
    -0.14556
     0.08500
     0.26236
    -0.57122
    -0.98801
     0.10274
     0.91858
     0.25349
    -0.66877
    -0.81065
    -0.38500
    -0.05689
     0.26236
     0.88310
     0.28009
    -0.28745
    -0.36726
    -0.17217
     0.27122
    -0.03028
     0.07613
     0.29783
     0.00519
    -0.25198
    -0.19877
    -0.07462
     0.18255
     0.31556
     0.15594
     0.05840
    -0.31405
    -0.73084
    -0.42047
     0.09387
     0.15594
    -0.16330
    -0.29632
    -0.12783
    -0.46481
    -0.73971
    -0.87273
    -0.73084
    -0.32292
    -0.24311
    -0.34952
    -0.16330
    -0.20764
    -0.01255
    -0.36726
    -0.37613
    -0.14556
    -0.34952
    -0.26971
     0.08500
     0.11160
     0.24462
     0.36877
     0.41311
     0.15594
     0.60820
     0.50179
     0.11160
     0.20028
     0.20028
     0.32443
     0.27122
     0.38651
     0.17368
     0.29783
     0.02292
    -0.09236
     0.14707
     0.13821
    -0.22537
    -0.44707
    -0.20764
     0.20915
    -0.28745
    -0.30519
    -0.16330
    -0.26971
    -0.03915
     0.29783
    -0.10123
    -0.07462
     0.00519
    -0.39386
     0.06726
     0.51066
     0.35103
     0.35103
     0.22688
     0.24462
    -0.03915
    -0.03915
    -0.06575
     0.22688
    -0.24311
    -0.03028
     0.39537
     0.27122
    -0.20764
    -0.15443
    -0.05689
     0.07613
     0.17368
     0.24462
     0.23575
     0.47518
     0.58160
     0.67028
     0.66141
     0.92744
     0.66141
     0.80329
     0.56386
     0.98065
     0.84763
     0.67914
     0.70575
     0.59047
     0.40424
     0.26236
     0.19141
    -0.56235
    -1.03235
    -0.20764
    -0.44707
    -1.10329
    -1.69743
    -1.62649
    -1.21857
    -1.73291
    -1.39593
    -1.83045
    -1.93687
    -1.67970
    -1.86592
    -1.45800
    -1.93687
    -1.78611
    -1.62649
    -1.17423
    -0.95254
    -0.90820
     0.06726
    -0.25198
    -0.74858
    -0.65990
    -0.97914
    -0.65103
    -0.83726
     0.10274
    -0.09236
    -0.13670
     0.55499
     0.80329
     1.20235
     0.65254
     0.47518
     0.43971
     0.64367
     0.82990
     0.28009
     0.40424
     0.43971
     0.61707
     1.04273
     1.14914
     0.98952
     0.74122
     0.65254
    -0.03915
     0.08500
     0.47518
     0.35990
     0.43084
     0.62594
     0.83877
     0.58160
     0.06726
     0.20028
     0.91858
     0.98065
     0.36877
     0.56386
     0.56386
     0.07613
     0.27122
     0.20028
    -0.18990
    -0.59782
    -0.26971
    -0.05689
    -0.35839
    -0.60669
    -0.66877
    -0.63329
    -0.14556
    -0.03028
    -0.52688
    -0.57122
    -0.42933
    -0.45594
    -0.62443
    -0.16330
     0.15594
     0.09387
     0.18255
     0.24462
     0.43084
     0.24462
     0.36877
     0.31556
     0.28896
     0.76782
     0.78556
     0.69688
     0.72348
     0.67028
     0.59047
     0.72348
     1.06046
     0.47518
     0.59047
     0.73235
     0.63480
     0.49292
     0.34217
     0.17368
     0.45745
     0.50179
     0.35990
    -0.02141
     0.09387
     0.31556
     0.15594
     0.24462
     0.81216
     0.61707
     0.54613
     0.53726
     0.38651
     0.41311
     0.24462
     0.07613
     0.59047
     0.46632
     0.22688
    -0.24311
    -0.78405
    -0.57122
    -0.26971
    -0.60669
    -0.74858
    -1.05008
    -1.18310
    -1.37819
    -1.54668
    -1.65310
    -1.42253
    -1.77725
    -1.26291
    -0.96140
    -1.12103
    -1.55555
    -1.66196
    -2.21177
    -2.19403
    -1.57328
    -1.36046
    -0.90820
    -1.29838
    -1.05008
    -0.66877
    -1.05008
    -0.58896
    -0.89933
    -0.70424
    -0.53575
    -0.40273
     0.12934
    -0.02141
    -0.47367
    -0.42047
    -0.20764
     0.06726
    -0.07462
    -0.01255
    -0.18990
     0.12047
     0.05840
     0.02292
     0.02292
     0.30670
     0.41311
     0.52839
     0.89197
     1.10480
     0.72348
     0.65254
     0.88310
     0.99839
     1.14914
     1.51272
     1.14914
     0.68801
     0.82103
     0.45745
     0.34217
     0.42198
     0.46632
     0.31556
     0.43971
     0.68801
    -0.04802
    -0.29632
     0.13821
    -0.05689
     0.13821
     0.41311
     0.03179
     0.08500
     0.07613
    -0.08349
    -0.26971
    -0.34952
     0.04066
     0.11160
     0.09387
    -0.11009
     0.17368
    -0.17217
     0.08500
     0.05840
    -0.03915
     0.02292
     0.04066
     0.61707
     0.96291
     0.44858
     0.56386
     1.04273
     1.05159
     1.08706
     1.07820
     1.19348
     1.33536
     1.02499
     0.73235
     1.13140
     1.11367
     1.26442
     1.16687
     0.58160
     0.83877
     0.67028
     1.10480
     0.78556
     1.00725
     0.82103
     1.00725
     0.71462
     0.29783
     0.34217
     0.47518
     0.74122
     0.78556
     0.87424
     0.29783
     0.26236
     0.04066
    -0.02141
     0.06726
    -0.46481
    -0.55348
    -0.50028
    -1.12103
    -1.28951
    -0.88159
    -0.87273
    -0.97914
    -1.08555
    -1.12103
    -1.07669
    -0.67763
    -1.27178
    -1.13876
    -1.30725
    -0.80178
    -0.55348
    -0.69537
    -1.02348
    -1.15650
    -1.20084
    -0.93480
    -0.56235
    -0.78405
    -0.80178
    -1.05008
    -0.65990
    -0.44707
    -0.74858
    -1.36046
    -0.72197
    -0.22537
    -0.29632
    -0.44707
    -0.37613
     0.02292
    -0.23424
    -0.41160
     0.43084
     0.10274
     0.30670
     0.51066
     0.01406
    -0.27858
     0.19141
     0.35103
     0.58160
     0.41311
     0.38651
     0.18255
     0.05840
     0.67028
     0.76782
     0.56386
     0.57273
     0.61707
     0.09387
     0.11160
    -0.27858
    -0.26971
    -0.05689
     0.35103
     0.02292
    -0.24311
    -0.45594
    -0.42047
     0.01406
    -0.18104
    -0.88159
    -1.04122
    -0.66877
    -0.42933
    -0.02141
    -0.18990
    -0.42933
    -0.44707
    -0.49141
    -0.87273
    -0.86386
    -0.48254
     0.15594
     0.59047
     0.22688
     0.46632
     0.10274
     0.39537
     0.53726
     0.56386
     1.06046
     1.22895
     1.29989
     1.07820
     1.37970
     1.50385
     1.49498
     1.56593
     1.81423
     1.72555
     2.08026
     1.44178
     1.29989
     0.99839
     0.85650
     0.94518
     0.65254
     0.75009
     1.03386
     1.06933
     1.11367
     0.75009
     0.52839
     0.39537
     0.39537
     0.35103
    -0.26085
    -0.42047
    -0.00368
     0.29783
    -0.57122
     0.06726
     0.67914
     0.18255
    -0.23424
    -0.13670
     0.76782
     0.20915
    -0.22537
     0.11160
     0.33330
     0.39537
     0.51952
     0.86537
     0.42198
     0.18255
     0.10274
    -0.35839
    -1.09442
    -0.15443
     0.01406
    -0.56235
    -1.17423
    -1.16536
    -1.07669
    -1.38706
    -0.99688
    -1.18310
    -1.77725
    -2.03441
    -1.70630
    -1.42253
    -1.67083
    -1.50234
    -1.16536
    -0.81952
    -0.88159
    -1.06782
    -0.99688
    -0.73971
    -0.38500
    -0.25198
    -0.07462
    -0.06575
     0.15594
     0.10274
     0.54613
     0.70575
     0.89197
     1.18461
     1.06933
     0.73235
     0.02292
    -0.24311
     0.05840
     0.55499
     0.50179
     0.06726
    -0.03028
    -0.17217
    -0.42047
    -0.62443
    -1.02348
    -1.07669
    -0.97914
    -0.85499
    -1.15650
    -1.24518
    -0.90820
    -0.58009
    -1.03235
    -1.12989
    -0.83726
    -1.20084
    -0.81952
    -0.81952
    -0.63329
    -0.55348
    -0.61556
    -0.42933
    -0.33179
     0.12934
     0.10274
     0.08500
     0.23575
     0.12047
     0.00519
     0.28896
     0.56386
     0.28896
     0.61707
     1.21121
     1.22008
     1.08706
     1.13140
     1.61913
     1.66347
     0.64367
    -0.11896
    -0.42933
     0.00519
     0.22688
    -0.57122
    -0.06575
     0.04953
     0.08500
    -0.11896
    -0.03915
    -0.61556
    -1.92800
    -1.83932
    -1.36932
    -0.72197
    -0.37613
    -0.21651
     0.24462
     0.71462
     1.00725
     1.24669
     1.19348
     1.61027
     2.00045
     1.47725
     1.80536
     1.74328
     2.27535
     1.99158
     1.78762
     1.10480
     1.47725
     2.03592
     1.12254
     1.10480
     0.81216
     0.62594
     0.36877
     0.39537
     0.90084
     0.38651
     0.29783
     0.03179
     0.14707
     0.41311
     0.67028
     0.67028
     1.03386
     1.00725
     0.20915
    -0.26085
    -0.36726
    -0.56235
    -0.35839
    -0.83726
    -0.68650
    -1.16536
    -1.21857
    -1.36046
    -1.48461
    -2.05215
    -2.21177
    -1.58215
    -1.53781
    -1.53781
    -1.25404
    -1.18310
    -0.99688
    -0.70424
    -0.59782
    -0.91707
    -0.47367
     0.20028
    -0.03915
    -0.02141
     0.03179
    -0.01255
     0.06726
    -0.18104
    -0.20764
    -0.23424
     0.18255
     0.28009
    -0.17217
    -0.25198
    -0.09236
    -0.49141
    -0.60669
    -0.37613
    -0.15443
     0.11160
     0.12934
     0.16481
    -0.33179
    -0.21651
    -0.00368
     0.40424
     0.30670
     0.48405
     0.07613
     0.40424
     0.61707
     0.49292
     0.38651
     0.57273
     0.57273
     0.82103
     1.23782
     1.01612
     0.76782
     1.11367
     0.86537
     1.10480
     1.23782
     1.35310
     1.30876
     0.95405
     0.39537
     0.26236
     0.27122
     0.79443
     0.65254
    -0.38500
    -0.76631
     0.06726
    -0.31405
    -0.90820
    -1.59989
    -0.79292
    -0.47367
     0.19141
    -0.00368
    -0.21651
    -0.42047
     0.04066
     0.38651
     0.69688
     0.79443
     0.45745
     0.67914
     0.60820
     1.06046
     1.45951
     1.12254
     1.16687
     1.19348
     1.38857
     1.28216
     0.68801
     0.29783
     0.02292
    -0.11009
     0.19141
     0.25349
    -0.54462
    -0.25198
    -0.92593
    -0.81952
    -0.73971
    -0.94367
    -1.39593
    -1.72404
    -1.75951
    -2.26498
    -1.59102
    -1.05895
    -1.40480
    -1.55555
    -1.56442
    -1.33385
    -1.26291
    -1.17423
    -1.24518
    -0.73084
    -0.49141
    -0.68650
    -0.81952
    -0.56235
    -0.41160
    -0.93480
    -1.27178
    -1.21857
    -0.73971
    -0.60669
    -0.56235
     1.59253
    15.13371
    11.61318
    -5.24457
    -4.28684
    -2.06102
     1.53046
     2.99365
     3.95137
     3.49025
     2.26649
     1.08706
    -0.47367
    -1.61762
    -2.45120
    -2.96553
    -3.26704
    -3.24044
    -3.05421
    -2.96553
    -2.70837
    -2.46007
    -2.02554
    -1.87479
    -1.46687
    -1.38706
    -0.73084
    -0.75744
    -0.54462
    -0.35839
    -0.18990
    -0.11896
    -0.04802
     0.25349
    -0.03028
     0.26236
     0.58160
     1.19348
     0.99839
     1.29989
     1.29989
     0.79443
     0.99839
     0.51066
    -0.03915
    -0.88159
    -0.96140
    -0.31405
     0.62594
     0.59047
    -0.01255
    -0.87273
    -1.49347
    -1.38706
    -0.96140
    -1.33385
    -1.39593
    -0.58896
     0.04953
    -0.10123
     0.11160
     0.43084
     0.37764
     0.42198
     1.06933
     1.23782
     1.20235
     0.96291
     1.31763
     1.43291
     1.93838
     1.59253
     1.22008
     0.93631
     0.83877
     0.75895
     0.99839
     0.67914
     0.53726
     0.20028
    -0.00368
    -0.26085
    -0.60669
    -0.89933
    -0.58896
    -0.76631
    -0.85499
    -0.79292
    -0.74858
    -0.58896
    -0.26971
    -0.64216
    -0.54462
    -0.07462
    -0.14556
    -0.14556
    -0.41160
    -0.82839
     0.04953
     0.74122
     0.00519
     0.35103
     1.00725
     0.04066
     0.33330
     0.47518
     0.27122
     0.85650
     0.95405
     0.84763
     1.43291
     1.51272
     0.71462
     0.32443
     0.30670
     0.67028
     0.54613
    -0.19877
    -0.10123
     0.09387
    -0.17217
    -0.41160
    -0.73971
    -0.81952
    -1.06782
    -1.75951
    -0.82839
    -0.29632
    -0.41160
    -0.63329
    -0.45594
    -0.19877
    -0.10123
    -0.06575
     0.42198
     0.63480
     0.03179
     0.26236
     0.87424
     0.72348
     0.90084
     0.78556
     0.91858
     0.83877
     0.23575
    -0.26971
     0.77669
     0.96291
     0.31556
     0.46632
     0.26236
     0.28896
     0.29783
     0.10274
    -0.01255
     0.03179
     0.25349
     0.24462
     0.33330
     0.18255
     0.04953
     0.22688
     0.09387
     0.69688
     0.67914
     0.65254
     1.50385
     2.03592
     1.06933
    -0.03028
    -0.25198
    -0.71311
    -0.09236
     0.49292
     0.54613
    -0.97027
    -1.03235
    -0.69537
    -1.15650
    -1.10329
    -1.31612
    -1.49347
    -1.57328
    -1.73291
    -1.07669
    -0.92593
    -1.00574
    -0.70424
    -0.20764
    -0.29632
    -0.39386
    -0.06575
    -0.04802
     0.23575
     0.06726
     0.44858
     0.31556
     0.43971
     0.32443
     0.09387
     0.39537
     0.58160
     0.27122
     0.24462
     0.12934
     0.20028
     0.04066
    -0.01255
    -0.09236
    -0.63329
    -0.52688
    -0.53575
    -0.72197
    -0.85499
    -1.12989
    -1.22744
    -1.33385
    -1.67083
    -1.56442
    -1.43140
    -1.59989
    -1.11216
    -0.64216
    -1.20970
    -0.95254
    -0.59782
    -0.22537
     0.06726
    -0.38500
    -0.50915
     0.71462
     0.51952
     0.40424
     0.92744
     1.92064
     1.52159
     1.73442
     1.77876
     2.23988
     0.94518
     1.13140
     1.60140
     1.62800
     0.43084
    -0.43820
     0.19141
     0.28009
     0.90084
     0.42198
     0.02292
    -0.14556
    -0.18990
    -0.56235
    -0.81952
    -0.55348
    -0.72197
     0.20028
     0.12934
     0.35990
     0.32443
     0.76782
     1.27329
     1.18461
     1.34423
    -0.06575
    -0.43820
     0.68801
     1.07820
     1.08706
     0.57273
     0.21802
    -0.03915
    -0.25198
    -0.01255
     0.02292
    -0.01255
    -0.32292
    -0.32292
    -0.23424
    -0.42933
    -0.34066
    -0.58009
    -0.43820
    -0.50028
    -0.58009
    -0.40273
    -0.35839
    -0.43820
    -0.42933
    -0.54462
    -0.56235
    -0.48254
    -0.81065
    -0.98801
    -1.20084
    -1.19197
    -1.11216
    -0.83726
    -0.93480
    -1.32499
    -1.52895
    -1.45800
    -1.17423
    -1.52008
    -1.71517
    -1.69743
    -1.47574
    -1.44027
    -1.62649
    -1.46687
    -1.24518
    -0.96140
    -0.88159
    -0.85499
    -1.09442
    -0.97914
    -1.09442
    -0.80178
    -0.65990
    -0.55348
    -0.44707
    -0.29632
    -0.61556
    -0.59782
    -0.50028
    -0.59782
    -0.45594
    -0.58009
    -0.09236
     0.43971
     0.12934
    -0.11896
    -0.06575
    -0.26971
     0.50179
     0.75009
     0.53726
     0.12047
     0.56386
     0.90084
     1.07820
     0.38651
     0.18255
     0.12934
     0.16481
     0.24462
     0.09387
     0.12047
     0.12047
    -0.22537
    -0.59782
    -0.66877
    -0.68650
    -0.67763
    -0.07462
     0.51952
     0.47518
     0.05840
    -0.31405
    -0.09236
    -0.10123
     0.67914
     1.60140
     0.69688
     0.70575
     1.64574
     2.31969
     2.18668
     1.28216
     1.32650
     1.85857
     3.52572
     5.60966
     3.90703
     1.94724
     0.49292
    -0.46481
     1.28216
     2.86950
     2.60346
     2.63893
     2.16007
     2.47931
     2.53252
     2.03592
     1.02499
     0.33330
     0.87424
     0.77669
     1.03386
     1.06933
     1.74328
     1.83196
     1.36197
     1.07820
     0.60820
     0.62594
     0.83877
     0.58160
     0.51952
     0.16481
     0.03179
    -0.26085
    -0.18104
    -0.27858
     0.02292
    -0.05689
     0.08500
     0.10274
     0.15594
     0.08500
    -0.08349
    -0.28745
    -0.74858
    -0.57122
    -0.84612
    -0.59782
    -0.62443
    -0.77518
    -1.20970
    -0.81952
    -0.87273
    -0.79292
    -0.84612
    -1.05895
    -1.41366
    -1.11216
    -0.81065
    -0.65990
    -1.09442
    -1.27178
    -1.11216
    -0.96140
    -0.90820
    -0.64216
    -0.79292
    -0.90820
    -0.89046
    -0.94367
    -0.65990
    -0.48254
    -0.68650
    -0.85499
    -0.59782
    -0.70424
    -0.96140
    -0.98801
    -0.91707
    -0.97027
    -0.61556
    -0.55348
    -0.60669
    -0.56235
    -0.42933
    -0.24311
    -0.57122
    -0.12783
    -0.02141
     0.30670
     0.18255
     0.59047
     0.96291
     1.20235
     0.82103
     0.50179
     0.18255
     0.42198
     0.61707
     0.42198
    -0.03915
     0.35990
     0.32443
     0.06726
    -0.42933
    -0.95254
    -1.15650
    -1.28065
    -1.59102
    -1.60876
    -1.67083
    -2.03441
    -1.59102
    -1.56442
    -1.88366
    -2.37139
    -1.31612
    -0.73971
    -1.42253
    -2.44233
    -2.55761
    -1.99894
    -0.88159
    -0.21651
     1.27329
     1.29989
     1.08706
     1.56593
     2.81629
     3.46364
     3.38383
     3.62326
     4.34156
     4.35043
     4.22628
     4.10213
     3.71194
     2.52365
     2.23101
     2.88723
     2.90497
     1.91177
     0.63480
     0.30670
    -1.42253
    -2.36252
    -3.43553
    -3.39119
    -1.44027
    -0.78405
    -1.78611
    -1.57328
    -0.43820
    -0.53575
    -0.97027
    -0.97914
    -0.43820
     0.19141
     0.55499
     0.95405
     1.15801
     1.35310
     1.29989
     1.18461
     0.95405
     0.79443
     0.66141
     0.62594
     0.40424
     0.43084
    -0.04802
     0.03179
    -0.02141
    -0.03028
    -0.53575
    -0.51801
    -0.66877
    -0.73084
    -0.71311
    -0.73084
    -0.68650
    -0.90820
    -0.71311
    -0.92593
    -0.94367
    -0.50915
    -0.75744
    -0.81952
    -0.55348
    -0.38500
    -0.22537
    -0.09236
    -0.21651
    -0.36726
    -0.08349
     0.04066
    -0.04802
    -0.03915
    -0.24311
    -0.24311
    -0.27858
    -0.11896
    -0.50028
    -0.62443
    -0.35839
    -0.18104
     0.12047
    -0.06575
    -0.60669
    -0.53575
    -0.49141
    -0.29632
    -0.18990
    -0.29632
    -0.11896
    -0.40273
    -0.56235
    -0.14556
    -0.05689
    -0.31405
    -0.29632
    -0.35839
    -0.32292
    -0.34952
    -0.53575
    -0.52688
     0.07613
     0.25349
    -0.75744
    -1.34272
    -2.30045
    -2.07875
    -0.95254
    -0.49141
    -0.75744
    -1.40480
    -1.97234
    -2.27384
    -2.67290
    -3.26704
    -2.84138
    -2.58422
    -2.24724
    -1.98121
    -1.95460
    -1.94573
    -2.08762
    -1.71517
    -1.18310
    -0.72197
    -0.95254
    -1.59102
    -1.51121
    -1.06782
    -0.42047
    -0.05689
     0.72348
     1.51272
     1.08706
     1.14914
     0.74122
     0.73235
    -0.29632
     0.20915
     1.72555
     3.30402
     4.11986
     4.05779
     3.11780
     2.22215
     1.99158
     1.97385
     2.34630
     2.50592
     2.39950
     2.57686
     2.04479
     1.70781
     1.37970
     0.97178
     0.78556
    -0.03915
     0.13821
     0.23575
     0.04066
     0.12047
     0.15594
     0.04066
    -0.04802
     0.20028
     0.34217
     0.31556
     0.35103
     0.51066
     0.52839
     0.35990
     0.10274
    -0.18104
    -0.03028
    -0.04802
    -0.36726
    -0.68650
    -0.52688
    -0.73084
    -0.76631
    -0.70424
    -0.89046
    -0.80178
    -0.83726
    -1.05008
    -0.63329
    -0.68650
    -0.55348
    -0.72197
    -0.62443
    -0.30519
    -0.40273
    -0.15443
    -0.19877
    -0.03028
     0.01406
    -0.08349
     0.01406
     0.45745
     0.41311
     0.38651
     0.36877
     0.59933
     0.43971
     0.60820
     0.32443
     0.45745
     0.53726
     0.62594
     0.83877
     0.69688
     0.66141
     0.36877
     0.28009
     0.21802
     0.49292
     0.43971
     0.34217
     0.25349
     0.20915
    -0.05689
    -0.06575
     0.17368
     0.20915
     0.00519
     0.03179
     0.02292
    -0.24311
    -0.21651
    -0.26971
    -0.11896
    -0.23424
    -0.11896
    -0.32292
    -0.19877
    -0.23424
    -0.26971
    -0.55348
    -0.54462
    -0.08349
    -0.19877
    -0.14556
     0.20028
    -0.14556
     0.04066
     0.32443
     0.41311
     0.36877
    -0.28745
    -1.00574
    -1.26291
    -1.34272
    -0.42933
    -1.22744
    -1.09442
    -0.96140
    -1.12103
    -1.29838
    -1.20970
    -1.83045
    -2.59309
    -2.35365
    -2.20290
    -2.43346
    -1.91913
    -1.92800
    -2.18517
    -2.18517
    -1.59102
    -1.20970
    -1.11216
    -1.04122
     0.04066
     1.19348
     1.53932
     1.48612
     1.14914
     1.19348
     0.95405
     1.55706
     1.92064
     2.23101
     2.07139
     2.32856
     2.14234
     1.60140
     1.19348
     0.96291
     0.20028
    -0.48254
    -0.30519
    -0.26085
    -0.49141
    -0.69537
    -0.54462
    -0.36726
    -0.18104
    -0.17217
    -0.34066
    -0.11896
    -0.20764
    -0.02141
    -0.06575
     0.20028
     0.32443
     0.31556
     0.25349
     0.33330
     0.14707
     0.09387
     0.04066
     0.36877
     0.40424
     0.23575
    -0.08349
     0.02292
     0.33330
     0.28009
     0.16481
    -0.03028
    -0.15443
    -0.11009
    -0.11009
     0.04953
    -0.03028
     0.12047
     0.01406
     0.04953
     0.18255
     0.15594
     0.05840
     0.10274
     0.41311
     0.95405
     0.67914
     0.83877
    -0.34066
    -0.63329
     0.04066
     0.15594
     0.38651
     0.65254
     0.43084
    -0.21651
     0.00519
     0.11160
     0.32443
     0.43971
     0.40424
     0.65254
     0.88310
     0.62594
     0.85650
     1.14027
     1.18461
     1.08706
     0.65254
     0.60820
     0.70575
     0.74122
     0.87424
     0.62594
     0.11160
     0.44858
     0.05840
    -0.19877
    -0.21651
     0.12047
     0.08500
     0.00519
    -0.35839
     0.13821
     0.69688
     0.82990
     0.31556
    -0.01255
    -0.84612
    -1.05008
    -1.71517
    -0.97914
    -0.65103
    -0.72197
    -0.91707
    -1.44027
    -1.88366
    -2.46894
    -3.24044
    -2.84138
    -2.38026
    -1.79498
    -1.37819
    -1.20970
    -1.49347
    -1.59102
    -1.99007
    -1.67083
    -0.73971
    -0.22537
    -0.65990
    -0.75744
    -0.23424
    -0.63329
    -0.37613
    -0.78405
    -0.57122
    -1.17423
    -0.86386
    -1.05008
    -1.03235
    -1.17423
    -0.50028
    -0.59782
    -0.48254
    -0.74858
    -0.81952
    -1.04122
    -0.99688
    -0.89046
    -0.30519
    -0.26971
    -0.61556
    -0.30519
     0.05840
     0.15594
    -0.14556
     0.20915
     0.30670
     0.31556
     0.35103
     0.31556
     0.31556
     0.57273
     0.63480
     0.80329
     0.97178
     0.75009
     0.90971
     1.26442
     0.78556
     0.89197
     0.74122
     0.57273
     0.50179
     0.70575
     0.43084
     0.57273
     0.62594
     0.66141
     0.47518
     0.54613
     0.27122
    -0.11009
    -0.02141
     0.09387
     0.09387
    -0.05689
    -0.31405
    -0.34952
    -0.47367
    -0.08349
     0.04953
    -0.34952
    -0.49141
    -0.41160
    -0.35839
    -0.72197
    -0.39386
    -0.20764
    -0.22537
     0.22688
     0.24462
     0.11160
    -0.02141
    -0.06575
     0.23575
     0.51066
     0.88310
     0.82103
     0.51066
     0.39537
     0.75009
     0.46632
     0.61707
     0.56386
     0.48405
     0.52839
     0.21802
     0.35990
     0.36877
     0.17368
     0.20028
     0.10274
     0.22688
     0.38651
     0.42198
     0.37764
     0.67028
     0.73235
     1.04273
     1.05159
     0.60820
     0.55499
     0.72348
     0.69688
    -0.52688
    -0.58009
    -0.69537
    -0.91707
    -0.89933
    -0.74858
    -0.88159
    -0.94367
    -1.36932
    -1.53781
    -1.22744
    -1.12989
    -1.13876
    -0.98801
    -1.08555
    -0.34066
     0.19141
     0.42198
     0.47518
     0.61707
     1.25555
     0.90084
     0.93631
     0.65254
     0.45745
    -0.06575
    -0.70424
    -0.80178
    -0.71311
    -1.36046
    -1.75064
    -1.67970
    -1.75064
    -2.27384
    -2.45120
    -2.51328
    -2.42460
    -2.35365
    -1.97234
    -1.57328
    -1.64423
    -1.83045
    -1.42253
    -0.63329
    -0.25198
    -0.26971
     0.10274
     1.14027
     1.05159
     1.01612
     0.78556
     0.94518
     1.53046
     1.00725
     1.11367
     1.24669
     0.90971
     0.69688
     0.65254
     0.28896
     0.09387
    -0.29632
    -0.63329
    -0.73084
    -0.70424
    -0.79292
    -1.06782
    -0.82839
    -0.29632
    -0.62443
    -0.79292
    -0.38500
    -0.59782
    -1.11216
    -0.55348
    -0.03915
     0.07613
     0.42198
     0.43971
     0.51066
     0.54613
     0.28896
     0.31556
     0.71462
     0.50179
     0.83877
     1.20235
     0.52839
    -0.34952
     0.46632
     0.24462
     0.17368
     0.63480
     1.25555
     0.55499
     0.35990
     0.59933
     0.30670
     0.69688
     0.49292
     0.31556
     0.20915
     0.46632
     0.54613
     0.80329
     0.81216
     0.89197
     0.82990
     0.60820
     0.64367
     0.94518
     1.03386
     0.94518
     0.82990
     0.67028
     0.78556
     1.08706
     1.23782
     1.35310
     1.01612
     0.31556
     0.20915
     0.07613
    -0.18104
    -0.26971
    -0.12783
     0.20915
     0.69688
     0.59933
     0.33330
    -0.10123
    -0.14556
    -0.57122
    -0.73084
    -0.75744
    -0.37613
    -0.45594
    -0.87273
    -0.66877
    -0.35839
    -0.34952
    -0.09236
    -0.22537
     0.03179
    -0.55348
    -0.36726
    -0.03915
    -0.45594
    -0.50028
    -0.33179
    -0.07462
     0.26236
     0.48405
     0.63480
     0.10274
    -0.15443
    -0.42047
    -0.00368
    -0.25198
    -0.73971
    -1.04122
    -0.89933
    -0.69537
    -1.05008
    -1.12989
    -0.99688
    -0.81065
    -0.71311
    -0.48254
    -0.68650
    -0.83726
    -0.58896
    -0.65990
    -0.69537
    -0.26971
    -0.25198
    -0.22537
     0.08500
     0.12047
    -0.08349
    -0.75744
    -0.51801
     0.10274
    -0.09236
     0.32443
    -0.06575
    -0.27858
    -0.03915
    -0.45594
    -0.85499
    -0.93480
    -0.68650
    -0.14556
    -0.24311
    -0.24311
     0.09387
    -0.08349
    -0.45594
    -0.51801
    -0.21651
    -0.12783
    -0.10123
    -0.13670
    -0.26971
     0.33330
     0.75009
     0.86537
     0.73235
     0.06726
     0.00519
    -0.15443
     0.07613
     0.04953
     0.05840
     0.20028
     0.21802
     0.15594
     0.11160
    -0.16330
    -0.31405
     0.04953
     0.21802
     0.12047
     0.30670
     0.59933
     0.37764
     0.50179
     0.59933
     0.92744
     1.01612
     1.15801
     1.05159
     1.07820
     0.91858
     0.65254
     1.03386
     1.46838
     1.42404
     0.94518
     1.07820
     0.75009
     0.78556
     1.08706
     1.24669
     1.05159
     0.69688
     1.01612
     1.35310
     1.80536
     1.09593
     0.45745
     0.75009
     0.94518
     0.57273
     0.35990
     0.04066
    -0.23424
    -0.23424
    -0.88159
    -1.11216
    -0.57122
    -0.50915
    -1.28951
    -1.57328
    -2.19403
    -2.44233
    -1.03235
    -0.29632
    -0.34066
    -0.81065
    -1.36932
    -1.53781
    -0.67763
    -0.06575
     0.09387
    -0.39386
    -0.31405
    -0.97027
    -1.00574
    -0.31405
    -0.81065
    -0.91707
    -1.12103
    -1.07669
    -1.30725
    -1.25404
    -1.82158
    -2.18517
    -1.83045
    -1.69743
    -1.52895
    -1.36046
    -1.44914
    -1.76838
    -1.49347
    -1.58215
    -1.34272
    -1.16536
    -1.28065
    -1.47574
    -1.25404
    -1.12103
    -1.00574
    -1.05895
    -1.37819
    -1.19197
    -1.37819
    -1.06782
    -1.36046
    -1.61762
    -1.43140
    -1.38706
    -1.37819
    -1.14763
    -1.02348
    -1.24518
    -1.11216
    -1.12103
    -0.89046
    -1.32499
    -1.40480
    -1.05895
    -1.56442
    -1.42253
    -0.11009
    -0.31405
     0.19141
     0.07613
     0.06726
    -0.15443
     0.30670
     0.24462
     0.76782
     1.45065
     1.27329
     0.71462
     0.98065
     1.17574
     1.68121
     1.59253
     1.62800
     2.00045
     1.86743
     1.08706
     1.18461
     0.72348
     1.07820
     1.20235
     0.96291
     0.79443
     1.17574
     1.04273
     1.02499
     0.82990
     0.59047
     0.49292
     0.84763
     0.81216
     0.59047
     0.40424
     0.32443
     0.52839
     0.47518
     0.53726
     0.20028
     0.28896
     0.37764
     0.47518
     0.30670
     0.47518
     0.58160
     0.65254
     1.02499
     1.07820
     1.48612
     1.65461
     1.91177
     2.56799
     1.99158
     2.05366
     2.15120
     2.70988
     3.12667
     3.34836
     3.71194
     3.28629
     3.16214
     2.87837
     2.10686
     1.60140
     1.62800
     1.08706
     1.75215
     2.08913
     2.14234
     1.92064
     1.18461
     0.12934
    -0.55348
    -0.41160
    -0.70424
    -0.97027
    -1.30725
    -0.91707
    -1.01461
    -2.66403
    -2.23837
    -1.75951
    -1.99894
    -2.38026
    -2.76157
    -3.72817
    -2.70837
    -2.25611
    -1.84819
    -1.59102
    -1.03235
    -1.78611
    -1.97234
    -1.28951
    -0.98801
    -1.05008
    -0.68650
    -0.17217
    -0.02141
    -0.50028
    -0.20764
    -0.21651
    -0.43820
    -0.93480
    -0.97027
    -1.05008
    -1.38706
    -1.45800
    -1.25404
    -1.13876
    -1.01461
    -1.67970
    -1.32499
    -0.68650
    -0.52688
    -1.03235
    -1.89253
    -0.95254
    -0.37613
    -0.12783
    -0.97914
    -1.05895
    -0.97914
    -0.72197
    -0.30519
     0.41311
     0.50179
     0.20028
     0.62594
     0.13821
    -0.02141
     0.21802
     0.40424
     0.09387
     0.31556
     0.77669
     0.61707
     0.81216
     1.27329
     1.45065
     1.61913
     1.54819
     1.38857
     1.27329
     1.51272
     1.52159
     1.25555
     1.20235
     1.78762
     1.44178
     1.37970
     1.21121
     1.00725
     0.81216
     0.77669
     0.74122
     0.74122
     0.41311
     0.18255
     0.20028
     0.04953
     0.13821
     0.10274
     0.05840
    -0.16330
    -0.00368
     0.08500
     0.55499
     0.24462
     0.26236
     0.55499
     0.58160
     0.24462
     0.67914
     0.88310
     0.83877
     0.68801
     1.45951
     1.45951
     1.41517
     1.76102
     2.35516
     2.12460
     1.71668
     1.21121
     1.29989
     1.24669
     1.74328
     1.60140
     1.13140
     0.65254
     0.12047
     0.27122
     0.42198
    -0.20764
    -1.17423
    -1.45800
    -1.72404
    -1.85706
    -2.12309
    -2.44233
    -1.55555
    -0.72197
    -0.83726
    -1.58215
    -2.07875
    -1.78611
    -1.48461
    -2.07875
    -2.35365
    -0.91707
     0.14707
     0.18255
     0.23575
    -1.23631
    -2.22950
    -1.76838
    -0.25198
    -0.31405
    -1.04122
    -0.74858
    -0.93480
    -0.65103
    -0.34066
    -1.11216
    -1.16536
    -1.21857
    -1.54668
    -0.87273
    -0.33179
    -0.60669
    -0.65103
    -0.43820
    -1.19197
    -1.06782
    -0.94367
    -0.57122
    -0.81065
    -0.55348
     0.00519
     0.10274
     0.02292
     0.64367
     0.90084
     0.31556
     0.09387
     0.20915
    -0.03915
    -0.15443
    -0.00368
    -0.11896
     0.04066
     0.37764
     0.28009
     0.12047
     0.11160
     0.00519
    -0.23424
    -0.37613
    -0.20764
     0.10274
     0.10274
     0.14707
     0.51952
     0.51952
     0.65254
     0.56386
     1.05159
     1.06933
     0.44858
     0.64367
     0.75895
     0.59933
     0.42198
     0.42198
     0.42198
     0.43971
     0.67914
     0.67914
     0.74122
     0.82990
     1.11367
     1.15801
     1.17574
     0.71462
     0.65254
     0.79443
     0.94518
     0.76782
     0.94518
     0.99839
     0.77669
     0.75009
     0.28009
     0.64367
     0.21802
     0.28009
     0.42198
     0.14707
     0.21802
     0.51066
     0.76782
     0.74122
     0.65254
     0.88310
     1.24669
     1.19348
     1.03386
     1.29102
     1.39744
     1.53046
     1.71668
     1.78762
     1.71668
     0.85650
     0.38651
     0.53726
     0.98952
     1.16687
     0.62594
     0.40424
     0.21802
    -0.19877
    -0.56235
    -0.44707
    -1.00574
    -1.35159
    -0.05689
     0.08500
     0.58160
     0.01406
    -0.23424
    -0.38500
    -0.47367
    -0.44707
     0.22688
     0.14707
     0.26236
    -0.18990
    -0.11009
    -0.42047
    -1.13876
    -1.12103
    -0.69537
    -0.33179
    -1.30725
    -1.92800
    -1.94573
    -1.27178
    -1.58215
    -1.50234
    -1.36046
    -0.66877
    -1.68857
    -1.87479
    -1.53781
    -2.06988
    -1.67083
    -1.10329
    -0.73084
    -0.50028
    -0.56235
    -0.43820
    -0.46481
    -0.46481
    -0.32292
    -0.24311
     0.11160
     0.51952
     0.00519
     0.08500
     0.70575
     0.69688
     0.60820
     0.80329
     0.67914
     0.74122
     0.72348
     0.33330
     0.06726
    -0.04802
     0.11160
     0.17368
     0.23575
     0.19141
     0.27122
     0.42198
     0.16481
     0.07613
     0.30670
     0.38651
     0.46632
     0.26236
     0.24462
     0.30670
     0.33330
     0.46632
     0.52839
     0.50179
     0.43971
     0.01406
     0.11160
     0.46632
     0.23575
     0.35990
     0.17368
     0.31556
     0.30670
     0.23575
     0.38651
     0.32443
     0.35990
     0.12934
    -0.12783
     0.26236
     0.30670
     0.01406
     0.06726
     0.19141
     0.21802
     0.17368
     0.37764
     0.35990
     0.32443
     0.19141
     0.23575
     0.51066
     0.49292
     0.70575
     0.73235
     0.67914
     0.81216
     0.91858
     0.79443
     0.55499
     0.73235
     0.96291
     0.75009
     0.86537
     0.73235
     0.32443
     0.42198
     1.21121
     1.53932
     0.79443
     0.57273
    -0.16330
     0.31556
     0.31556
     0.42198
     0.28009
    -0.01255
     0.47518
     0.03179
    -0.23424
    -0.97027
    -1.05008
    -1.07669
    -0.32292
    -0.50915
    -0.81065
    -0.79292
    -1.04122
    -0.39386
    -0.81065
    -0.98801
    -0.39386
    -0.50915
    -0.23424
    -0.15443
    -0.14556
    -0.36726
     0.14707
     0.25349
     0.08500
     0.43084
     0.62594
    -0.08349
    -0.37613
    -0.51801
    -0.25198
    -0.01255
     0.28009
     0.65254
     0.03179
    -0.74858
    -0.48254
    -0.41160
    -0.75744
    -0.91707
    -0.64216
    -0.87273
    -0.69537
    -1.00574
    -1.02348
    -0.69537
    -0.35839
    -0.66877
    -0.86386
    -0.92593
    -0.53575
    -0.48254
    -0.14556
    -0.11009
    -0.01255
     0.21802
    -0.17217
    -0.08349
     0.44858
     0.26236
    -0.11896
     0.28896
     0.57273
     0.27122
     0.09387
     0.28009
     0.28009
    -0.10123
     0.03179
    -0.15443
     0.08500
    -0.28745
    -0.29632
    -0.24311
    -0.02141
     0.32443
     0.04953
    -0.52688
    -0.28745
    -0.44707
    -0.31405
    -0.33179
    -0.57122
    -0.72197
    -0.58896
    -0.38500
    -0.20764
    -0.23424
    -0.32292
    -0.42933
    -0.29632
    -0.00368
    -0.03915
     0.14707
     0.07613
     0.34217
     0.35103
     0.58160
     0.68801
     0.71462
     0.56386
     1.02499
     0.97178
     0.74122
     1.16687
     0.96291
     0.75009
     0.88310
     0.73235
     0.62594
     0.51066
     0.80329
     0.88310
     0.42198
     0.63480
     0.59047
     0.83877
     1.32650
     0.82990
     0.67914
     0.68801
     0.31556
     0.36877
     0.58160
     0.43084
     0.60820
     0.68801
     0.84763
     0.53726
     0.20028
    -0.11896
    -0.34952
    -0.26085
    -0.17217
     0.35990
     0.37764
    -0.03028
    -0.60669
    -0.76631
    -1.14763
    -0.90820
    -1.59102
    -1.79498
    -1.41366
    -1.30725
    -1.61762
    -1.50234
    -1.33385
    -1.22744
    -1.51121
    -1.20084
    -1.04122
    -0.58009
    -1.25404
    -1.65310
    -0.98801
    -0.93480
    -0.51801
    -0.52688
    -0.63329
    -1.23631
    -1.28065
    -0.91707
    -0.97914
    -1.29838
    -1.85706
    -2.07875
    -1.75064
    -1.11216
    -1.25404
    -1.73291
    -1.99007
    -1.67970
    -0.80178
    -0.90820
    -2.37139
    -1.85706
    -0.56235
    -0.37613
     1.96498
     1.20235
     0.65254
     0.11160
    -0.21651
    -0.06575
     0.51066
     0.91858
     1.23782
     1.66347
     1.65461
     2.39064
     1.84970
     1.53046
     0.95405
     1.10480
     1.53046
     1.10480
     0.32443
    -0.21651
    -0.66877
    -0.33179
    -0.92593
    -0.83726
     0.39537
     1.21121
     1.07820
     0.94518
     0.61707
     0.24462
    -0.13670
    -0.53575
     0.52839
     1.30876
     1.65461
     2.13347
     2.04479
     1.97385
     2.08913
     2.20441
     1.53046
     0.76782
     1.06933
     1.15801
     1.57480
     0.80329
    -0.18104
     0.01406
     0.08500
     0.60820
     0.47518
    -0.26971
     0.07613
    -0.16330
     0.31556
    -0.04802
    -0.06575
    -0.19877
    -0.13670
     0.34217
     0.37764
     0.25349
     0.32443
     0.43084
     0.86537
     1.02499
     0.78556
     0.13821
    -0.24311
    -0.07462
     0.44858
     0.54613
     1.10480
     0.69688
     0.46632
     0.53726
     0.31556
    -0.08349
     0.28009
     0.59047
     0.24462
     0.22688
     1.29989
     1.86743
     1.60140
     1.37083
     1.03386
     0.95405
     1.22895
     0.65254
     0.98065
     1.14027
     0.55499
    -0.18990
    -0.58896
    -0.00368
    -0.11009
    -0.20764
    -0.26085
    -0.91707
    -1.37819
    -1.61762
    -1.52008
    -1.35159
    -2.10536
    -1.75064
    -1.45800
    -1.15650
    -1.02348
    -0.89046
    -1.05008
    -0.98801
    -1.33385
    -1.15650
    -0.06575
    -0.22537
    -0.42933
    -1.00574
    -1.05008
    -0.61556
    -0.42933
    -0.34952
    -0.12783
    -1.00574
    -0.84612
    -0.55348
    -0.50028
    -0.79292
    -1.06782
    -0.65990
    -0.32292
    -0.80178
    -1.07669
    -0.99688
    -0.41160
    -0.49141
    -0.23424
     0.06726
    -0.43820
    -0.70424
    -1.05008
    -0.09236
     0.28009
     0.02292
     0.01406
     0.38651
     0.14707
     0.24462
     0.17368
     0.59933
     0.73235
     0.43971
     0.62594
     0.92744
     1.03386
     0.91858
     0.44858
     0.30670
     0.49292
     0.82990
     0.59933
     0.46632
    -0.07462
     0.07613
     0.34217
     0.21802
    -0.00368
     0.17368
    -0.11896
     0.05840
     0.39537
     0.06726
     0.43084
     0.27122
     0.17368
     0.00519
     0.03179
     0.11160
     0.32443
     0.20915
     0.23575
     0.30670
     0.06726
    -0.03028
     0.08500
    -0.11009
    -0.17217
     0.12934
     0.39537
     0.31556
     0.29783
     0.15594
     0.12934
     0.12047
     0.26236
     0.40424
     0.77669
     0.49292
     0.17368
     0.35103
     0.40424
     0.71462
     0.87424
     0.20028
    -0.18104
    -0.37613
    -0.05689
     0.42198
     0.41311
     0.43084
     0.31556
     0.36877
     0.46632
     0.23575
     0.22688
     0.09387
     0.33330
     0.89197
     1.05159
     0.82103
     0.83877
     0.64367
     1.04273
     1.37083
     2.28422
     2.14234
     1.72555
     1.25555
     0.64367
     0.90084
     1.58366
     0.72348
     0.06726
     0.51066
     0.00519
     0.36877
     0.12047
    -0.26971
    -1.22744
    -1.70630
    -1.17423
    -0.29632
    -0.81952
    -1.67083
    -1.71517
    -1.16536
    -0.89933
    -0.57122
    -1.41366
    -0.86386
    -0.30519
     0.35103
    -0.55348
    -1.20084
    -0.95254
    -0.58896
    -0.67763
    -1.20970
    -1.57328
    -0.90820
    -0.80178
    -0.89933
    -1.67970
    -1.67083
    -1.64423
    -1.32499
    -1.12103
    -0.87273
    -1.12989
    -1.21857
    -0.99688
    -0.27858
    -0.20764
    -0.35839
    -0.42933
    -0.36726
    -0.18104
    -0.18990
    -0.11009
    -0.13670
     0.09387
     0.50179
     0.10274
    -0.22537
    -0.78405
    -0.42047
    -0.30519
    -0.31405
    -0.25198
     0.05840
    -0.26085
    -0.18990
    -0.11009
    -0.07462
    -0.11896
    -0.01255
     0.29783
     0.51952
     0.35990
     0.39537
     0.57273
     0.84763
     0.82990
     0.56386
     0.51066
     0.71462
     0.90084
     0.73235
     0.45745
     0.72348
     1.02499
     0.68801
     0.62594
     0.87424
     0.28009
     0.40424
     0.36877
     0.67028
     0.81216
     0.56386
     0.40424
     0.34217
     0.24462
     0.20028
     0.37764
     0.63480
     0.60820
     0.55499
     0.25349
     0.22688
     0.12047
    -0.32292
     0.01406
     0.45745
     0.45745
     0.61707
     0.67914
     0.22688
    -0.34066
    -0.11896
    -0.11009
     0.43971
     1.15801
     0.91858
     0.32443
     0.25349
     0.29783
     0.44858
     0.83877
     1.01612
     1.24669
     1.13140
     1.61027
     1.55706
     0.68801
     1.18461
     1.42404
     1.69894
     0.86537
     0.35103
     0.35990
    -0.14556
    -0.06575
     0.67028
     0.98952
     0.11160
    -0.70424
    -0.81065
    -0.77518
    -0.78405
    -1.10329
    -0.99688
    -0.71311
    -0.18104
    -0.20764
    -0.02141
    -0.83726
    -0.86386
    -0.34066
    -0.03915
    -0.03028
    -0.34952
    -0.37613
    -0.63329
    -0.52688
    -0.20764
    -0.45594
    -0.95254
    -0.75744
    -0.86386
    -0.50915
    -0.06575
    -0.06575
    -0.94367
    -0.55348
    -0.31405
    -0.81065
    -0.58009
    -0.40273
     0.12047
    -0.06575
    -0.14556
     0.01406
     0.28009
     0.05840
     0.37764
     0.04953
    -0.11896
     0.27122
     0.41311
     0.57273
     0.13821
     0.18255
    -0.17217
    -0.29632
    -0.18990
    -0.13670
    -0.26971
    -0.55348
    -0.54462
    -0.58009
    -0.04802
    -0.11009
    -0.03915
    -0.42047
    -0.85499
    -0.60669
     0.16481
     0.20028
     0.00519
     0.49292
     0.65254
     0.27122
     0.30670
     0.54613
     0.09387
     0.26236
     0.48405
     0.68801
     0.34217
     0.05840
    -0.11896
     0.25349
     0.14707
     0.18255
     0.17368
     0.23575
    -0.04802
     0.34217
    -0.11009
    -0.03028
    -0.06575
    -0.12783
    -0.03028
    -0.13670
    -0.05689
     0.27122
     0.24462
     0.16481
     0.28896
    -0.07462
     0.06726
    -0.13670
     0.45745
     0.63480
     0.66141
     0.45745
     0.50179
     0.60820
     0.95405
     1.02499
     0.69688
     1.17574
     1.37083
     0.20028
     0.00519
     0.30670
    -0.13670
    -0.17217
     0.11160
    -0.29632
    -0.41160
    -0.83726
    -0.10123
    -0.33179
    -0.87273
    -0.24311
    -0.33179
    -0.17217
    -0.57122
    -0.42933
     0.20028
     0.35103
     0.61707
     0.51066
     0.67914
     0.62594
     0.85650
     0.57273
     0.36877
     0.65254
     0.15594
     0.11160
     0.21802
     0.26236
    -0.26971
    -0.49141
    -0.40273
    -0.42047
    -0.37613
    -0.58009
    -0.81065
    -0.40273
    -0.58896
    -0.12783
     0.18255
     0.43971
    -0.15443
    -0.43820
    -0.11009
    -0.06575
     0.20028
     0.42198
     0.45745
     0.74122
     0.35103
    -0.08349
     0.28009
     0.20028
     0.25349
     0.10274
     0.00519
     0.12047
     0.28896
    -0.11896
    -0.39386
    -0.33179
    -0.15443
    -0.01255
    -0.04802
     0.39537
     0.32443
     0.33330
     0.30670
     0.22688
     0.17368
     0.00519
     0.34217
    -0.19877
    -0.42933
    -0.09236
     0.51066
     0.38651
    -0.09236
    -0.36726
    -0.53575
    -0.38500
    -0.37613
    -0.32292
    -0.57122
    -0.61556
    -0.50028
    -0.44707
    -0.04802
    -0.48254
    -0.32292
    -0.50028
    -0.52688
    -0.55348
    -0.44707
    -0.15443
    -0.31405
    -0.26971
    -0.16330
     0.23575
     0.35990
     0.29783
     0.02292
     0.44858
     0.74122
     0.75895
     0.75895
     0.91858
     0.20028
    -0.03028
     0.13821
     0.51066
     0.51066
     0.45745
     0.61707
     0.81216
    -0.01255
    -0.28745
    -0.18104
    -0.69537
    -1.20084
    -1.81272
    -1.84819
    -1.20084
    -0.42047
     0.32443
    -0.23424
    -0.99688
    -0.84612
    -0.69537
    -0.24311
    -0.50028
    -0.01255
     0.05840
     0.28009
     0.72348
     1.12254
     1.14027
     1.37083
     1.21121
     1.45951
     1.14914
     0.77669
     0.67028
     0.83877
     0.95405
     0.78556
     0.41311
     0.21802
     0.30670
     0.32443
     0.22688
    -0.28745
    -0.34952
    -0.35839
    -0.05689
    -0.37613
     0.02292
     0.21802
    -0.05689
    -0.43820
    -0.43820
    -0.32292
     0.07613
     0.01406
    -0.26971
     0.12047
     0.28896
     0.33330
     0.64367
     0.76782
     0.36877
     0.34217
     0.24462
     0.67914
     0.27122
     0.50179
     0.58160
     0.49292
     0.60820
     0.35990
     0.34217
    -0.18990
    -0.59782
    -0.16330
    -0.16330
    -0.03915
    -0.21651
    -0.60669
    -0.07462
    -0.15443
    -0.52688
    -0.54462
    -0.00368
    -0.06575
    -0.12783
    -0.25198
    -0.57122
    -0.45594
    -0.41160
    -0.43820
    -0.38500
    -0.26085
    -0.24311
    -0.33179
    -0.26971
    -0.72197
    -0.55348
    -0.65990
    -0.53575
    -0.34952
    -0.29632
    -0.36726
    -0.10123
    -0.11009
    -0.42047
     0.04066
     0.41311
     0.39537
     0.56386
     0.32443
     0.56386
     0.38651
     0.34217
     0.03179
     0.65254
     0.84763
     0.83877
     0.16481
     0.35990
     0.48405
     0.40424
    -0.10123
     0.11160
    -0.59782
    -1.56442
    -1.63536
    -1.09442
    -0.44707
    -0.00368
    -0.25198
    -0.56235
    -0.59782
    -0.73971
    -0.62443
    -1.07669
    -1.17423
    -0.34066
     0.39537
     0.18255
     0.59933
     0.72348
     0.28896
    -0.30519
     0.02292
     0.39537
    -0.19877
     0.48405
     0.38651
    -0.29632
     0.13821
     0.66141
     0.82103
     0.59047
     0.54613
     0.26236
     0.13821
     0.26236
     0.22688
     0.69688
     1.00725
     0.93631
     0.47518
     0.30670
     0.83877
     0.59047
     0.55499
     0.51066
     0.51066
     0.20028
     0.84763
     0.95405
     1.16687
     1.11367
     0.61707
     0.48405
     1.28216
     1.29989
     0.71462
     0.67028
     0.83877
     0.71462
    -0.04802
    -0.28745
     0.04066
     0.06726
     0.01406
     0.51952
    -0.00368
     0.04953
    -0.18990
    -0.41160
    -0.71311
    -0.63329
    -0.55348
     0.07613
    -0.24311
    -0.33179
    -0.65103
    -0.17217
     0.05840
    -0.12783
    -0.66877
    -0.55348
    -0.82839
    -0.69537
    -0.98801
    -0.76631
    -0.81952
    -1.05895
    -0.75744
    -0.81065
    -0.64216
    -0.66877
    -0.66877
    -0.44707
    -0.11896
    -0.33179
    -0.11009
    -0.94367
    -1.58215
    -1.16536
    -0.72197
     0.11160
     0.18255
    -0.03915
    -0.63329
    -0.42047
    -0.63329
    -0.64216
    -0.85499
    -0.85499
    -0.72197
    -0.83726
    -0.91707
    -0.68650
    -0.46481
    -0.55348
    -0.54462
    -1.03235
    -1.32499
    -1.40480
    -1.41366
    -0.97914
    -0.95254
    -0.69537
    -0.89933
    -1.05895
    -1.00574
    -0.75744
    -0.44707
    -0.22537
    -0.16330
    -0.04802
     0.45745
     0.38651
     0.06726
     0.47518
     1.34423
     1.06933
     0.99839
     1.07820
     1.20235
     1.29989
     1.29102
     1.19348
     2.02705
     1.85857
     1.61027
     2.04479
     1.56593
     1.47725
     1.24669
     0.97178
     0.91858
     1.71668
     1.20235
    -0.00368
    -0.47367
    -0.98801
    -1.12989
    -0.38500
    -0.02141
    -0.11896
    -1.20084
    -1.96347
    -1.44027
    -1.04122
    -1.28065
    -1.50234
    -1.67083
    -1.42253
    -1.22744
    -0.94367
     0.04066
     0.23575
    -0.58896
    -0.65103
    -0.44707
    -0.50915
    -0.78405
    -0.55348
    -0.55348
    -0.37613
    -0.28745
    -0.23424
    -0.75744
    -0.51801
     0.03179
     0.52839
     0.65254
     0.13821
    -0.64216
    -0.88159
    -1.39593
    -0.81065
    -0.50915
    -0.78405
     0.75895
     1.18461
     2.07139
     1.65461
     0.67028
    -0.19877
    -0.73084
    -0.61556
    -0.17217
     0.89197
     1.51272
     1.47725
     1.49498
     1.12254
     0.51066
    -0.26971
    -0.81065
    -0.64216
    -0.20764
    -0.29632
    -0.36726
    -0.78405
    -0.48254
    -0.53575
    -0.56235
    -1.30725
    -1.16536
    -1.28951
    -0.98801
    -0.85499
    -0.69537
    -0.89933
    -0.69537
     0.12047
     0.17368
    -0.25198
    -0.64216
    -1.05895
    -0.48254
    -0.14556
    -0.11896
     0.07613
     0.20028
    -0.33179
    -0.17217
    -0.01255
     0.04066
    -0.53575
    -0.73971
    -0.65990
    -0.75744
    -0.48254
    -0.26971
    -0.16330
    -0.18104
    -0.12783
    -0.17217
     0.12934
     0.41311
     0.58160
     0.36877
     0.77669
     0.82990
     1.02499
     1.37083
     1.68121
     1.50385
     1.92951
     1.96498
     1.81423
     1.88517
     2.45271
     2.00932
     1.97385
     2.16894
     2.57686
     2.57686
     3.07346
     2.49705
     2.23988
     2.27535
     1.84970
     1.92064
     1.52159
     1.21121
     0.65254
     0.35103
     0.35990
    -0.77518
    -2.03441
    -1.67083
    -1.46687
    -2.01668
    -2.01668
    -1.54668
    -1.85706
    -2.57535
    -3.01874
    -2.81478
    -1.78611
    -0.99688
    -0.86386
    -0.56235
    -0.45594
    -0.86386
    -0.76631
    -0.21651
     0.13821
     0.55499
     0.09387
     0.10274
     0.39537
     0.20915
    -0.42047
    -0.42933
    -0.71311
     0.04953
     0.04953
    -0.11896
    -0.03028
    -0.20764
    -0.31405
     0.02292
     0.45745
     0.29783
    -0.03028
     0.41311
     0.75009
     1.02499
     0.83877
     0.42198
     0.36877
     0.51952
     0.32443
     0.05840
     0.10274
    -0.03915
    -0.34952
     0.34217
     0.33330
     0.36877
    -0.50028
    -0.14556
     0.37764
     0.00519
     0.07613
     0.35990
    -0.02141
     0.40424
     0.64367
     0.78556
     0.14707
     0.43971
     0.26236
     0.64367
     1.15801
     0.97178
    -0.12783
    -0.81952
    -1.09442
    -0.90820
    -0.95254
    -0.69537
    -0.08349
     0.43971
    -0.73971
    -2.27384
    -2.51328
    -1.71517
    -1.84819
    -2.75271
    -1.97234
    -0.08349
     0.02292
    -0.62443
    -1.02348
    -1.21857
    -1.67970
    -1.05008
     0.24462
     0.04066
     0.37764
     0.79443
     1.14027
     1.24669
     0.94518
     0.41311
     0.28009
     0.32443
     0.77669
     0.86537
     0.86537
     1.32650
     0.98065
     0.95405
     0.68801
     0.63480
     1.22895
     1.32650
     1.69894
     1.85857
     1.87630
     1.76989
     1.80536
     2.33743
     1.85857
     1.85857
     2.09800
     2.20441
     2.57686
     2.94044
     2.15120
     1.45065
     1.39744
     1.41517
     1.56593
     1.26442
     0.72348
     0.39537
     0.23575
     0.31556
    -0.29632
    -0.78405
    -0.50915
    -0.40273
    -1.39593
    -1.06782
    -1.80385
    -1.76838
    -1.67970
    -1.70630
    -1.67970
    -1.91913
    -1.85706
    -1.52895
    -1.76838
    -1.21857
    -1.12103
    -0.98801
    -1.16536
    -1.37819
    -1.32499
    -1.15650
    -0.59782
    -0.86386
    -0.44707
     0.11160
    -0.10123
    -0.76631
    -0.35839
    -0.44707
     0.14707
     0.32443
     0.50179
     0.51066
     0.53726
     0.81216
     0.53726
     0.46632
     0.22688
     0.28896
     0.66141
     0.67914
     0.59047
     0.46632
     0.09387
    -0.29632
    -0.55348
    -0.48254
     0.19141
     0.11160
    -0.12783
    -0.35839
    -0.65103
    -0.19877
    -0.03028
    -0.32292
    -0.02141
    -0.39386
    -0.41160
    -0.35839
    -0.13670
     0.22688
    -0.53575
    -0.86386
    -0.83726
    -0.54462
    -0.42933
    -0.50028
    -1.17423
    -1.25404
    -1.36932
    -1.30725
    -1.10329
    -0.76631
    -0.87273
    -1.30725
    -1.52895
    -1.05008
    -0.67763
    -1.04122
    -1.03235
    -0.79292
    -0.74858
    -0.42933
    -0.03915
    -0.07462
     0.30670
     0.26236
     0.11160
    -0.06575
     0.25349
     0.98952
     1.23782
     1.57480
     1.22008
     0.89197
     0.88310
     1.00725
     0.75895
     0.96291
     1.01612
    -0.39386
     0.35103
     0.72348
     1.53932
     0.95405
    -0.04802
    -0.21651
     0.68801
     1.66347
     1.17574
     0.64367
     0.79443
     1.14027
     1.90290
     1.46838
     1.76989
     2.33743
     2.08026
     1.88517
     1.60140
     1.84083
     1.89404
     1.40631
     1.48612
     1.42404
     1.06046
     0.80329
     1.05159
     0.80329
     0.69688
     0.53726
     0.32443
     0.20915
     0.01406
    -0.50915
    -1.81272
    -1.99007
    -1.52895
    -1.39593
    -1.15650
    -1.85706
    -1.91913
    -2.23837
    -2.70837
    -2.88572
    -2.79705
    -2.52214
    -2.07875
    -1.80385
    -1.64423
    -1.44914
    -1.22744
    -0.84612
    -0.18990
    -0.04802
    -0.03028
     0.28896
     0.84763
     0.34217
     0.01406
    -0.00368
     0.33330
     0.45745
     0.60820
     0.44858
    -0.02141
    -0.36726
    -0.65990
    -0.81952
    -0.40273
    -0.22537
    -0.45594
    -0.56235
    -0.60669
     0.08500
     0.03179
    -0.38500
    -0.18104
     0.41311
     0.26236
     0.31556
     0.09387
    -0.19877
    -0.48254
     0.01406
     0.33330
     0.62594
     0.71462
    -0.23424
    -0.34066
     0.43084
    -0.14556
    -0.32292
     0.27122
     0.35103
     0.47518
     0.56386
     0.73235
     0.76782
     0.70575
     0.82103
     0.39537
     0.72348
     0.71462
     0.87424
     0.66141
     0.57273
     0.35103
     0.28009
     0.48405
     0.51952
     0.52839
     0.22688
     0.34217
     0.31556
     0.15594
     0.10274
     0.15594
     0.55499
     0.47518
     0.41311
     0.63480
     0.54613
     0.59933
     0.66141
     0.35990
     0.65254
     0.40424
     0.11160
     0.51066
     1.30876
     0.99839
     0.69688
     0.68801
     0.52839
     0.43971
     0.50179
     0.47518
     0.45745
     0.75895
     0.65254
     0.75895
     1.38857
     0.70575
     1.18461
     1.53046
     0.86537
     0.98952
     0.75009
     1.05159
     0.65254
     0.67914
     0.64367
     0.36877
     0.46632
     0.32443
     0.35990
     0.40424
    -0.46481
    -0.48254
    -0.52688
    -0.83726
    -0.85499
    -1.12103
    -0.81952
    -0.73971
    -0.97914
    -0.89046
    -0.46481
    -0.79292
    -0.85499
    -0.73971
    -0.60669
    -0.68650
    -0.92593
    -0.89933
    -0.95254
    -0.61556
    -0.16330
     0.06726
     0.02292
    -0.37613
    -0.39386
    -0.52688
    -0.67763
    -0.39386
    -0.28745
    -0.22537
    -0.50028
     0.08500
    -0.22537
     0.03179
    -0.13670
    -0.68650
    -0.38500
    -0.65990
    -0.67763
    -0.83726
    -0.66877
    -0.30519
    -0.12783
     0.20028
     0.35103
    -0.11896
    -0.20764
    -0.34066
    -0.31405
     0.26236
     0.42198
     0.31556
     0.03179
     0.14707
     0.06726
    -0.24311
     0.26236
    -0.02141
    -0.03915
    -0.11896
    -0.15443
    -0.26085
    -0.38500
    -0.13670
     0.00519
     0.07613
     0.43971
     0.28009
     0.20028
     0.47518
     0.36877
     0.11160
     0.07613
     0.08500
     0.28009
     0.39537
     0.66141
     0.23575
     0.52839
     0.42198
     0.41311
     0.20028
     0.51952
     0.43084
     0.43971
     0.47518
     0.68801
     0.20028
    -0.02141
    -0.23424
    -0.00368
     0.53726
     0.63480
     0.20915
     0.06726
    -0.12783
    -0.17217
    -0.03028
     0.04953
    -0.21651
    -0.14556
     0.22688
     0.43084
     0.38651
     0.23575
     0.02292
     0.44858
     0.81216
     0.93631
     0.88310
     0.78556
     0.94518
     0.97178
     1.14914
     0.93631
     0.91858
     0.90084
     0.44858
     0.59047
     1.12254
     1.14027
     0.48405
     0.22688
     0.38651
     0.24462
     0.09387
     0.19141
     0.17368
    -0.20764
    -0.69537
    -1.10329
    -0.55348
    -0.57122
    -1.00574
    -1.21857
    -0.87273
    -0.63329
    -0.36726
    -0.20764
    -0.80178
    -1.19197
    -1.06782
    -1.20970
    -0.93480
    -0.16330
    -0.11009
    -0.29632
    -0.63329
    -0.77518
    -0.73084
    -0.73971
    -1.06782
    -0.23424
    -0.89046
    -0.47367
    -0.97027
    -1.32499
    -1.44914
    -1.67083
    -1.73291
    -1.52008
    -1.05008
    -1.06782
    -0.73971
    -0.78405
    -0.94367
    -0.86386
    -0.78405
    -1.28951
    -0.73971
    -0.77518
    -0.85499
    -0.12783
     0.26236
     0.66141
     0.17368
    -0.82839
    -0.19877
    -0.59782
     0.22688
     0.39537
     0.78556
     0.31556
     0.39537
     0.41311
     0.37764
     0.28009
     0.11160
     0.26236
     0.85650
     1.30876
     1.09593
     1.06933
     0.65254
     0.95405
     0.44858
     0.65254
     0.67028
     0.95405
     1.19348
     0.95405
     0.69688
     0.42198
     0.77669
     0.65254
     0.69688
     0.76782
     0.78556
     0.65254
     0.54613
     0.43971
     0.38651
     0.36877
     0.51066
     0.09387
     0.16481
     0.35103
     0.20028
     0.37764
     0.34217
     0.58160
     0.75895
     0.66141
     0.88310
     0.94518
     1.09593
     1.22008
     1.22008
     1.23782
     1.73442
     1.57480
     1.47725
     1.41517
     1.18461
     1.55706
     1.45951
     1.02499
     0.32443
     0.42198
    -0.11009
    -0.50915
    -0.97027
    -1.04122
    -1.20084
    -1.52895
    -1.49347
    -1.62649
    -1.53781
    -2.79705
    -2.99214
    -2.64629
    -2.38913
    -2.52214
    -2.56648
    -2.06988
    -1.29838
    -1.02348
    -1.75064
    -1.53781
    -1.50234
    -1.58215
    -0.89046
    -0.65990
    -1.05895
    -1.35159
    -1.03235
    -1.64423
    -2.00781
    -1.90139
    -1.19197
    -1.28065
    -1.16536
    -1.65310
    -2.55761
    -1.58215
    -1.32499
    -2.10536
    -1.78611
    -1.36046
    -1.52895
    -1.03235
    -1.12103
    -1.04122
    -0.77518
    -0.42047
    -0.20764
    -0.58009
    -0.65990
    -0.51801
    -0.05689
     0.33330
     0.58160
     0.57273
     0.62594
     0.18255
     0.17368
    -0.11896
     0.03179
     0.43971
     1.04273
     0.57273
     0.21802
     0.04953
    -0.49141
    -0.03028
    -0.33179
    -0.43820
    -0.43820
    -0.50915
    -0.24311
     0.17368
     0.53726
     0.49292
     0.54613
     0.54613
     0.99839
     0.56386
     0.90084
     1.02499
     1.14914
     1.36197
     0.96291
     1.18461
     1.33536
     1.36197
     0.74122
     0.46632
     0.62594
     0.30670
     0.13821
     0.34217
     0.16481
     0.03179
     0.12047
    -0.25198
    -0.02141
    -0.17217
    -0.06575
    -0.46481
    -0.26971
    -0.52688
    -0.54462
    -0.41160
    -0.32292
    -0.33179
    -0.37613
    -0.28745
    -0.10123
    -0.16330
    -0.11896
     0.28009
     0.15594
     0.27122
     0.38651
     0.51066
     0.49292
     0.51952
     0.63480
     0.76782
     0.81216
     0.72348
     0.95405
     1.15801
     1.11367
     1.19348
     1.32650
     1.39744
     1.55706
     1.79649
     1.54819
     1.75215
     1.48612
     1.32650
     1.61027
     0.98952
     0.98952
     0.87424
     0.28896
    -1.05008
    -2.91233
    -3.61289
    -3.73704
    -3.96760
    -2.92120
    -2.03441
    -2.78818
    -3.95873
    -4.08288
    -4.59722
    -4.45533
    -4.12722
    -3.68383
    -3.40006
    -2.46894
    -1.67970
    -1.05895
    -0.85499
    -0.02141
     0.26236
     0.92744
     1.31763
     0.81216
     0.39537
     0.31556
     0.32443
     0.20915
     0.43971
     1.29989
     2.04479
     2.03592
     1.87630
     2.31969
     1.90290
     1.35310
    -0.40273
    -0.64216
     0.70575
     0.62594
     0.55499
     0.64367
     0.35103
     0.08500
    -0.25198
    -0.30519
    -0.51801
    -0.90820
    -1.23631
    -1.07669
    -0.95254
    -0.97027
    -0.82839
    -0.91707
    -0.60669
    -0.48254
    -0.46481
    -0.69537
    -0.55348
    -0.42047
    -0.41160
    -0.52688
    -0.38500
    -0.28745
    -0.08349
    -0.29632
     0.00519
    -0.01255
    -0.16330
     0.30670
     0.59933
     0.70575
     0.63480
     0.65254
     0.57273
     0.82990
     0.73235
     1.00725
     1.19348
     1.37970
     1.38857
     1.45951
     1.35310
     1.56593
     0.87424
     1.12254
     1.14914
     1.13140
     1.07820
     0.90971
     0.74122
     0.70575
     1.04273
     1.35310
     1.48612
     1.14027
     0.92744
     0.58160
     0.73235
     0.65254
     0.64367
     0.59933
     0.43084
     0.46632
     0.20028
     0.35103
     0.29783
     0.03179
    -0.06575
     0.11160
     0.24462
     0.22688
     0.50179
     0.49292
     0.29783
     0.34217
     0.49292
     0.30670
     0.72348
     1.16687
     1.04273
     0.99839
     1.11367
     1.00725
     0.87424
     0.11160
     0.10274
     0.30670
     0.67914
     0.12047
     0.28896
    -0.05689
    -0.24311
    -0.60669
    -0.71311
    -0.76631
    -0.89933
    -1.15650
    -1.44027
    -1.88366
    -2.19403
    -1.56442
    -1.85706
    -1.84819
    -1.65310
    -2.10536
    -1.75064
    -1.50234
    -1.61762
    -1.94573
    -1.67970
    -1.57328
    -1.44027
    -1.14763
    -0.50028
    -0.25198
    -0.50915
    -0.42933
    -0.03915
    -0.66877
    -1.11216
    -0.89933
    -0.73084
    -0.28745
    -0.20764
    -0.55348
    -0.50915
    -0.65103
    -0.62443
    -0.58896
    -0.86386
    -1.02348
    -0.96140
    -0.81952
    -0.55348
    -0.32292
    -0.33179
    -0.44707
    -0.60669
    -0.49141
    -0.22537
    -0.10123
    -0.00368
    -0.26971
    -0.38500
    -0.05689
    -0.07462
    -0.15443
     0.11160
     0.24462
    -0.16330
     0.07613
     0.10274
    -0.11009
    -0.66877
    -0.50028
    -0.49141
    -0.11009
    -0.22537
    -0.03028
    -0.32292
    -0.51801
    -0.42933
    -0.42047
    -0.48254
    -0.38500
    -0.18104
    -0.06575
     0.63480
     1.20235
     1.24669
     0.17368
    -1.17423
    -0.05689
     0.63480
     0.86537
     0.90971
     0.72348
     0.46632
     0.48405
     0.50179
    -0.45594
    -0.23424
     0.10274
     0.48405
     0.97178
     0.85650
     0.67028
     0.90971
     0.79443
     1.29989
     1.18461
     1.29102
     1.22895
     1.42404
     1.64574
     1.67234
     1.60140
     1.88517
     1.76989
     1.44178
     1.25555
     0.71462
     0.58160
     0.55499
     0.38651
     0.43971
    -0.18104
    -0.61556
    -0.26971
     0.25349
     0.23575
    -0.11009
    -0.45594
    -0.92593
    -1.05008
    -0.71311
    -1.05895
    -1.03235
    -1.54668
    -1.82158
    -1.16536
    -1.79498
    -2.00781
    -2.98327
    -2.56648
    -2.69063
    -2.27384
    -2.35365
    -2.85912
    -2.93893
    -2.51328
    -2.46007
    -1.92800
    -1.33385
    -0.93480
    -0.97914
    -1.33385
    -1.03235
    -0.79292
    -0.28745
     0.28009
     0.63480
     0.69688
     1.32650
     1.97385
     1.28216
     0.20915
     0.51952
     0.83877
     1.45951
     1.20235
     1.40631
     1.38857
     1.60140
     1.05159
     0.43084
     0.34217
     0.57273
     0.44858
     0.47518
     0.04953
    -0.11896
    -0.16330
    -0.11009
    -0.39386
    -0.25198
    -0.09236
    -0.37613
    -0.13670
    -0.00368
     0.29783
     0.35990
     0.25349
     0.28009
     0.60820
     0.54613
     0.53726
     0.67028
     0.59047
     0.75009
     0.90971
     1.14914
     1.42404
     1.22008
     1.05159
     0.80329
     0.85650
     0.99839
     1.19348
     1.02499
     0.78556
     1.09593
     1.13140
     0.86537
     0.74122
     0.80329
     0.80329
     0.71462
     0.94518
     0.85650
     0.96291
     1.12254
     1.45951
     1.79649
     2.15120
     2.61233
     2.99365
     3.51685
     2.45271
     2.29309
     2.49705
     1.78762
     1.14027
     1.07820
     1.45065
     1.49498
     1.07820
     0.73235
    -0.41160
    -1.37819
    -2.43346
    -3.28478
    -3.74590
    -3.27591
    -3.17836
    -3.48874
    -3.01874
    -3.00987
    -2.51328
    -2.63742
    -2.99214
    -3.06308
    -3.04534
    -2.68176
    -2.04328
    -1.41366
    -0.88159
    -0.50028
    -0.87273
    -1.40480
    -1.39593
    -1.00574
    -1.75951
    -1.64423
    -0.81065
    -0.73084
    -1.07669
    -1.59102
    -2.00781
    -1.87479
    -1.67970
    -2.07875
    -1.89253
    -2.29158
    -2.72610
    -2.94780
    -2.92120
    -2.57535
    -2.72610
    -2.61082
    -1.33385
    -1.79498
    -2.35365
    -1.94573
    -1.38706
    -1.12989
    -0.11896
     0.59933
     1.39744
     1.95611
     2.38177
     2.37290
     2.55026
     2.36403
     2.40837
     2.84289
     2.77195
     2.67441
     2.40837
     2.43497
     2.06253
     0.67914
     0.46632
     0.64367
    -0.39386
    -0.73971
    -0.74858
    -0.71311
    -0.59782
    -0.68650
    -0.50028
    -0.60669
    -0.51801
    -0.46481
    -0.31405
    -0.09236
     0.06726
     0.14707
     0.17368
     0.21802
     0.20028
     0.25349
     0.28896
     0.34217
    -0.16330
    -0.15443
    -0.07462
     0.87424
     0.47518
    -1.18310
    -0.84612
    -0.57122
    -0.38500
    -0.11009
     0.57273
     0.52839
     0.18255
    -0.12783
    -0.05689
     0.22688
     0.09387
    -0.03028
     0.18255
     0.23575
     0.40424
     0.35990
     0.51066
     0.43084
     0.46632
     0.45745
     0.65254
     1.36197
     1.50385
     1.62800
     1.26442
     1.26442
     1.84970
     2.36403
     2.48818
     2.00045
     1.50385
     0.41311
     0.54613
     0.47518
     0.55499
     0.87424
     0.11160
    -0.49141
    -1.53781
    -1.98121
    -1.97234
    -2.14083
    -1.81272
    -1.85706
    -2.45120
    -2.42460
    -2.82365
    -2.19403
    -1.23631
    -1.05008
    -1.63536
    -1.30725
    -1.24518
    -1.44914
    -1.20970
    -0.88159
    -1.03235
    -0.88159
    -0.99688
    -0.84612
    -0.59782
    -0.65990
    -0.87273
    -0.75744
    -0.33179
    -0.07462
    -0.14556
    -0.03915
    -0.50915
    -0.42933
    -0.59782
    -0.67763
    -1.22744
    -2.17630
    -1.61762
    -1.62649
    -1.28065
    -2.03441
    -2.57535
    -2.06102
    -1.78611
    -2.01668
    -2.06988
    -1.91026
    -1.85706
    -0.97914
    -0.73084
    -0.01255
     0.70575
     0.98952
     1.37970
     1.62800
     2.08913
     2.64780
     2.47045
     2.04479
     2.07139
     2.08026
     1.66347
     1.68121
     1.78762
     1.75215
     1.76989
     1.88517
     1.66347
     1.16687
     1.14914
     0.82103
     0.79443
     0.97178
     1.23782
     1.33536
     1.45951
     1.42404
     1.47725
     1.36197
     0.99839
     0.92744
     0.86537
     0.72348
     0.70575
     0.58160
     0.67914
     0.47518
     0.16481
     0.29783
     0.28009
     0.30670
     0.67028
     0.53726
     0.68801
     0.32443
     0.30670
     0.56386
     0.48405
     0.54613
     0.60820
     0.66141
     0.51066
     0.63480
     0.65254
     0.67914
     0.69688
     0.45745
     0.42198
     0.51952
     0.55499
     0.37764
     0.43084
     0.31556
     0.59933
     0.82103
     0.83877
     0.79443
     0.41311
     0.29783
     0.12047
     0.13821
    -0.11009
    -0.50028
    -0.60669
    -0.88159
    -1.26291
    -1.78611
    -1.34272
    -1.54668
    -2.21177
    -2.30045
    -2.35365
    -2.07875
    -2.31818
    -2.28271
    -1.86592
    -1.46687
    -1.82158
    -1.50234
    -1.20084
    -0.81952
    -0.20764
     0.12047
     0.40424
     0.40424
     0.36877
     0.42198
     0.75009
     1.05159
     0.67028
     0.52839
     0.81216
     1.07820
     1.06933
     0.92744
     0.53726
     0.59047
     0.65254
     0.68801
     0.51952
     0.36877
     0.20915
     0.13821
    -0.01255
    -0.17217
     0.27122
     0.49292
     0.30670
    -0.04802
    -0.12783
    -0.25198
    -0.20764
    -0.14556
     0.41311
     0.65254
     0.86537
     0.49292
    -0.03915
     0.90971
     1.18461
     0.50179
     0.51952
     0.68801
    -0.15443
    -0.03915
     0.23575
     0.53726
     0.59933
     0.02292
    -0.73971
    -0.65990
    -0.96140
    -1.41366
    -1.08555
    -0.58009
    -0.52688
    -0.76631
    -0.58896
    -0.68650
    -1.06782
    -1.08555
    -0.50915
    -0.33179
    -0.03915
    -0.09236
     0.11160
    -0.04802
    -0.01255
     0.06726
     0.66141
     0.41311
     0.06726
     0.22688
     0.06726
     0.47518
     0.41311
     0.51952
     0.44858
     0.68801
     0.52839
    -0.12783
     0.00519
     0.27122
     0.57273
     0.53726
     0.65254
     0.69688
     0.77669
     0.58160
     0.62594
     1.07820
     0.71462
     0.67028
     0.50179
     0.43084
     0.59933
     0.84763
     0.83877
     0.67028
     0.72348
     0.37764
    -0.03028
    -0.02141
     0.17368
    -0.18990
    -0.14556
    -0.46481
    -0.52688
    -0.62443
    -0.45594
    -0.26971
    -0.34952
    -0.28745
    -0.47367
    -0.63329
    -0.88159
    -0.96140
    -0.56235
    -0.33179
    -0.45594
    -0.10123
     0.01406
     0.13821
     0.13821
    -0.02141
     0.25349
     0.77669
     0.73235
     0.85650
     0.83877
     0.80329
     0.18255
     0.27122
     0.22688
     0.19141
     0.06726
    -0.33179
    -0.12783
    -0.19877
    -0.31405
    -0.55348
    -0.89933
    -1.03235
    -0.81065
    -1.11216
    -1.08555
    -1.26291
    -0.71311
    -0.18104
     0.03179
    -0.23424
    -0.64216
    -0.53575
    -0.18990
     0.43084
     0.40424
    -0.21651
    -0.42933
    -0.26085
    -0.42047
    -0.32292
    -0.74858
    -0.97914
    -1.14763
    -1.06782
    -1.72404
    -1.84819
    -1.91913
    -2.03441
    -2.61969
    -2.93006
    -2.46894
    -2.38026
    -2.06102
    -2.06988
    -1.90139
    -1.74177
    -1.49347
    -1.05008
    -0.28745
     0.35990
     0.12934
     0.79443
     1.37970
     1.80536
     2.05366
     2.84289
     3.17987
     2.92271
     3.01138
     3.31289
     3.51685
     3.80062
     3.95137
     3.90703
     3.60553
     3.54345
     3.34836
     3.41930
     3.71194
     3.80949
     3.52572
     3.64100
     3.10006
     3.08233
     3.10893
     3.06459
     2.80742
     2.33743
     2.34630
     2.26649
     1.97385
     1.96498
     1.93838
     1.42404
     1.45065
     1.40631
     0.45745
     0.28896
     0.42198
     0.24462
    -0.27858
    -1.02348
    -1.52008
    -1.27178
    -1.47574
    -1.41366
    -2.37139
    -2.20290
    -1.93687
    -1.44027
    -1.82158
    -2.57535
    -2.28271
    -2.74384
    -2.48667
    -1.60876
    -0.65103
     0.40424
    -0.16330
    -0.09236
    -0.04802
     0.45745
     0.56386
     0.71462
     0.85650
     1.79649
     1.91177
     1.68121
     1.49498
     1.14027
     0.48405
    -0.03915
    -0.03915
    -0.30519
    -0.14556
    -0.26085
     0.04066
    -0.18104
    -0.88159
    -1.59989
    -1.77725
    -1.81272
    -2.56648
    -3.21383
    -2.75271
    -2.70837
    -2.97440
    -2.43346
    -2.11422
    -2.18517
    -2.76157
    -2.69950
    -2.58422
    -2.77044
    -2.17630
    -2.09649
    -2.15856
    -1.95460
    -1.73291
    -1.31612
    -1.18310
    -1.43140
    -1.14763
    -1.41366
    -1.79498
    -1.84819
    -1.55555
    -1.14763
    -1.44914
    -1.73291
    -2.17630
    -2.32705
    -1.82158
    -1.42253
    -1.69743
    -1.97234
    -1.85706
    -1.38706
    -0.75744
    -1.01461
    -1.10329
    -1.09442
    -0.12783
     0.96291
     0.34217
     0.18255
     0.44858
     0.71462
     1.11367
     1.18461
     1.37970
     1.42404
     1.96498
     2.08026
     1.97385
     1.75215
     1.62800
     1.51272
     0.92744
     0.19141
     0.08500
     0.30670
     0.45745
     1.06046
     1.24669
     0.91858
     0.52839
     0.35103
     0.28009
     0.41311
     0.55499
     0.81216
     1.46838
     1.63687
     1.71668
     1.73442
     1.86743
     1.67234
     1.61027
     1.85857
     2.18668
     2.04479
     1.53932
     1.45065
     0.91858
    -0.09236
    -0.58009
    -0.73971
    -0.75744
    -0.27858
    -0.53575
    -1.63536
    -2.32705
    -1.82158
    -1.99007
    -1.68857
    -1.30725
    -1.25404
    -1.46687
    -1.28065
    -0.92593
    -0.93480
    -0.18104
    -0.10123
     0.82103
     1.04273
     0.49292
     0.71462
     0.25349
     1.32650
     1.59253
     1.12254
     0.66141
     0.39537
     0.38651
     0.53726
     0.50179
     0.96291
     0.35103
     0.24462
     0.43084
     0.31556
    -0.82839
    -0.67763
    -0.37613
    -0.25198
    -0.59782
    -1.16536
    -2.12309
    -1.83045
    -0.28745
    -0.96140
    -1.54668
    -2.30931
    -1.89253
    -1.19197
    -0.44707
    -0.72197
    -1.36046
    -1.23631
    -1.12103
    -0.73084
    -0.52688
    -0.26971
    -0.58009
    -1.13876
    -1.20970
    -1.30725
    -1.01461
    -1.26291
    -0.63329
    -0.46481
    -0.71311
    -1.23631
    -1.76838
    -1.59989
    -1.03235
    -0.67763
     0.15594
     0.20028
    -0.26085
    -0.04802
    -0.17217
    -0.02141
     0.25349
     0.89197
     0.87424
     0.77669
     0.99839
     1.07820
     1.44178
     1.60140
     1.17574
     0.83877
     1.12254
     1.44178
     1.09593
     1.09593
     1.37083
     1.22895
     1.22895
     0.75009
     0.65254
     0.51066
     0.36877
     0.36877
     0.39537
     0.21802
    -0.38500
    -0.73084
    -0.31405
    -0.31405
    -0.29632
    -0.20764
    -0.18104
    -0.63329
    -0.72197
    -0.27858
    -0.44707
    -0.42047
     0.34217
     1.35310
     1.43291
     0.31556
     0.99839
     1.15801
     1.79649
     2.45271
     2.69214
     2.77195
     2.20441
     2.11573
     2.28422
     2.45271
     2.52365
     2.44384
     2.20441
     1.80536
     1.06933
     1.15801
     1.20235
     1.34423
     0.35103
     0.36877
     0.04066
     0.13821
     0.74122
     0.90971
     0.67914
     1.02499
     0.38651
     0.07613
     0.05840
    -0.09236
     0.28896
     0.34217
     0.76782
     0.52839
     0.16481
     0.13821
     0.19141
    -0.27858
    -0.20764
    -0.07462
     0.09387
    -0.53575
    -0.68650
    -0.03915
    -0.12783
     0.07613
     0.41311
    -0.49141
    -1.13876
    -1.33385
    -0.73971
    -0.89046
    -1.21857
    -0.58009
    -1.13876
    -1.52895
    -0.81065
    -0.88159
    -1.73291
    -1.80385
    -1.77725
    -1.68857
    -1.66196
    -1.61762
    -1.59102
    -1.56442
    -1.44914
    -1.20970
    -0.64216
    -0.66877
    -0.81952
    -0.80178
    -0.98801
    -0.50915
    -0.42047
    -0.00368
     0.63480
     0.53726
     0.13821
     0.51066
     0.91858
     0.87424
     0.86537
     0.82103
     0.41311
     0.62594
     0.48405
     0.45745
     0.24462
     0.01406
    -0.43820
    -0.30519
     0.26236
     0.22688
     0.04953
    -0.09236
    -0.14556
    -0.41160
    -0.80178
    -0.25198
    -0.20764
     0.15594
     0.33330
     0.21802
     0.29783
     0.33330
     0.43971
     0.69688
     0.55499
     0.18255
    -0.07462
     0.22688
     0.34217
     0.23575
     0.12934
     0.22688
     0.42198
     0.46632
     0.10274
     0.04066
     0.26236
    -0.00368
    -0.35839
    -0.34066
     0.46632
     0.57273
     0.11160
    -0.10123
    -0.08349
     0.12047
     0.03179
     0.23575
     0.36877
     0.69688
     0.59933
     0.47518
     0.13821
     1.23782
     0.62594
    -0.50028
    -0.03028
     0.73235
     1.03386
     1.01612
     1.41517
     1.08706
    -0.03028
     0.28009
    -0.20764
     0.51066
     2.08913
     1.68121
     0.66141
     0.17368
     0.49292
    -0.19877
    -0.33179
     0.20915
    -0.52688
     0.13821
     0.41311
     0.29783
    -0.16330
    -0.58009
    -0.71311
    -0.65990
    -0.29632
    -0.41160
    -0.76631
    -0.77518
    -0.31405
    -1.14763
    -1.05895
    -1.06782
    -0.28745
    -0.60669
    -0.30519
    -0.61556
    -0.79292
    -1.05895
    -0.64216
    -0.89933
    -0.69537
    -0.92593
    -0.05689
    -0.19877
    -0.01255
     0.14707
    -0.03028
     0.65254
     0.81216
     0.43971
     0.07613
     0.10274
     0.61707
     0.62594
     0.43084
     0.70575
     0.75895
     0.68801
     0.77669
     0.73235
     0.69688
     0.36877
     0.10274
     0.04066
     0.27122
     0.63480
     0.32443
     0.17368
     0.37764
     0.27122
     0.17368
    -0.34952
    -0.18104
    -0.29632
     0.20028
     0.05840
    -0.22537
    -0.18990
    -0.37613
    -0.10123
     0.31556
     0.24462
    -0.31405
     0.00519
     0.16481
    -0.21651
    -0.35839
    -0.42933
    -0.12783
    -0.02141
     0.20915
     0.23575
    -0.13670
    -0.22537
    -0.35839
    -0.24311
     0.12934
     0.27122
    -0.09236
    -0.02141
     0.29783
     0.43971
     0.53726
     0.35990
     0.45745
     0.59933
     0.66141
     0.27122
     0.31556
     0.31556
     0.35103
     0.30670
     0.50179
     0.72348
     0.49292
     0.51952
     0.52839
     0.37764
     0.46632
     0.84763
     0.53726
     0.81216
     0.97178
     0.52839
     0.45745
     0.67028
     1.65461
     1.43291
     0.88310
     1.01612
     1.09593
     1.05159
     0.96291
     1.28216
     1.27329
     1.05159
     0.69688
     0.15594
     0.54613
     0.90971
     0.62594
     0.30670
     0.23575
    -0.22537
    -0.46481
    -1.05008
    -0.97027
    -0.53575
