# Supplementary material for: Software algorithm and hardware design for real-time implementation of new spectral estimator
Source: Biomed Eng Online. 2014 May 9;13:61. doi: 10.1186/1475-925X-13-61 (PMC4057578; doi:10.1186/1475-925X-13-61)
Supplement: Additional file 2 — txtfiles.zip. [file 1475-925X-13-61-S2.zip › FILE139.TXT]

     0.32142
     0.84648
     1.00178
     0.81690
     0.77252
     1.03875
     1.26061
     1.64516
     1.19405
     1.23842
     0.95740
     1.37893
     1.61558
     1.65995
     1.37893
     0.95740
     0.97959
     0.85387
     0.71336
     1.00917
     0.90564
     0.58025
     0.58025
     0.31402
     0.35839
     0.31402
     0.36579
     0.49890
     0.61723
     0.18830
     0.37318
     0.14393
     0.40276
     0.53588
     0.21049
     0.32142
     0.00342
    -0.25541
    -0.39592
    -0.41071
    -0.55861
    -0.92837
    -0.86181
    -0.52903
    -0.71391
    -0.84702
    -0.92097
    -0.90618
    -0.86921
    -0.83223
    -0.77307
    -0.47726
    -0.34415
    -0.49205
     0.12175
     0.64681
     0.50630
     0.60983
     0.56546
     1.63776
     1.74869
     2.04450
     1.67474
     0.25486
    -1.49040
    -1.51998
    -0.39592
    -0.05574
    -0.10750
    -0.39592
    -1.02451
    -1.80840
    -2.11899
    -1.89714
    -2.12639
    -2.16337
    -2.07462
    -1.71226
    -1.06888
    -0.70651
    -0.99493
    -1.98588
    -2.84372
    -3.21348
    -2.47396
    -1.71226
    -1.54957
    -2.08941
    -2.51834
    -2.91028
    -2.93247
    -3.36878
    -3.36139
    -3.20609
    -3.28744
    -2.72540
    -2.03025
    -1.24636
    -0.97274
    -0.75088
    -0.31457
     0.11435
    -0.15927
     0.41016
     0.72815
     0.84648
     0.78731
     0.99438
     0.77252
     0.63202
     0.98698
     0.92043
     0.66899
     0.94261
     1.00178
     0.57285
     0.75034
     0.51369
     0.71336
     0.14393
     0.54327
     0.66160
     0.51369
     0.55806
     0.74294
     0.63941
     1.00917
     1.00178
     0.58764
     0.54327
     0.99438
     0.99438
     1.08312
     1.23842
     0.97959
     0.89085
     0.89824
     0.54327
     0.61723
     0.82429
     0.60983
     0.57285
     0.69118
     0.76513
     0.69857
     0.36579
     0.25486
    -0.06313
     0.00342
     0.06259
     0.26965
     0.35100
     0.48411
     0.30663
     0.41756
     0.21049
    -0.01876
     0.04780
     0.27705
     0.46193
     0.64681
     0.58025
     0.41756
     0.36579
     0.35839
     0.49890
     0.64681
     0.46932
     0.58764
     0.35839
     0.26226
     0.32142
     0.20309
     0.41756
     0.15133
     0.52848
     0.39537
     0.16612
     0.09217
     0.22528
     0.00342
     0.15133
     0.18091
     0.23268
     0.66160
     0.95740
     1.02396
     0.94261
     0.64681
     0.05519
     0.77252
     1.10531
     1.03136
     1.14228
     0.68378
    -0.70651
    -1.02451
    -1.06888
    -1.52738
    -1.22418
    -1.05409
    -2.07462
    -2.27429
    -2.56271
    -2.99902
    -2.68842
    -2.59968
    -2.08202
    -1.83798
    -1.81579
    -1.01711
    -0.82484
    -0.31457
     0.45453
     0.89824
     1.26061
     1.31977
     0.92782
     1.12749
     1.48986
     1.00917
     0.56546
     0.03301
    -0.01137
     0.08477
     0.03301
     0.06259
    -0.57340
    -0.94316
    -1.17981
    -1.43124
    -0.95795
    -0.91358
    -0.44029
    -0.16666
    -0.01876
     0.23268
     0.61723
     0.64681
     0.77252
     0.91303
     0.32881
     1.30498
     2.24417
     2.48081
     1.48246
     1.59339
     1.29019
     1.14228
     1.43070
     1.44549
     1.10531
     1.22363
     1.64516
     1.49725
     1.29758
     0.90564
     0.77252
     0.60983
     0.59504
     0.13654
     0.21789
     0.18091
    -0.01137
    -0.02616
    -0.18885
    -0.38113
    -0.03355
     0.22528
     0.20309
    -0.06313
    -0.43289
    -0.35894
    -0.35154
    -0.17406
     0.05519
     0.09956
     0.21789
     0.16612
     0.18091
    -0.10750
    -0.27020
    -0.12229
    -0.01876
    -0.20364
    -0.17406
    -0.33675
    -0.35894
    -0.47726
    -0.32196
    -0.16666
    -0.23322
    -0.21104
    -0.21104
    -0.09271
     0.08477
     0.15133
    -0.06313
     0.04040
     0.41756
     0.36579
     0.44714
     0.57285
     0.65420
     0.42495
     0.21049
     0.46193
     0.15133
    -0.10750
    -0.56601
    -0.89879
    -0.72870
    -0.57340
    -0.58819
    -0.72130
    -0.74349
    -0.91358
    -1.32771
    -1.54957
    -1.60133
    -1.16502
    -0.97274
    -1.06148
    -0.60298
    -0.58819
    -0.80265
    -0.75088
    -0.67693
    -0.68433
    -1.89714
    -1.72705
    -1.93412
    -2.36304
    -2.04504
    -1.53477
    -1.51998
    -1.71226
    -1.71226
    -2.30387
    -2.38522
    -2.18555
    -1.72705
    -1.49040
    -0.73609
    -0.38852
     0.09956
     0.29923
     0.24007
    -0.15187
     0.38058
     0.91303
     1.26800
     1.68213
     2.19240
     2.28854
     1.83004
     1.55641
     0.86866
     0.83908
     0.17351
     1.05354
     1.68953
     1.86701
     1.68953
     0.88345
     0.52848
     1.03875
     1.06833
     1.20145
     1.37153
     1.43070
     1.99273
     2.00013
     3.44219
     7.64266
     4.83988
    -0.92837
    -0.10750
     0.96480
     2.31072
     2.50300
     2.22938
     1.79306
     1.19405
     0.69857
    -0.24801
    -1.31292
    -1.03930
    -0.55861
    -0.34415
    -0.02616
    -0.43289
    -0.53642
    -0.61777
    -0.44768
    -0.00397
     0.09217
     0.33621
     0.35100
     0.10696
     0.12914
    -0.01876
    -0.22583
    -0.49205
    -0.75088
    -0.79526
    -0.92097
    -0.98753
    -1.10585
    -0.84702
    -0.58080
    -0.40331
    -0.32196
    -0.33675
    -0.56601
    -0.72870
    -0.39592
    -0.09271
    -0.32196
    -0.21104
    -0.00397
    -0.26280
    -0.01876
     0.06259
    -0.21104
    -0.15927
    -0.15927
     0.14393
     0.20309
     0.23268
     0.30663
     0.26965
     0.30663
     0.08477
     0.04040
    -0.10750
     0.24747
     0.29923
    -0.10011
    -0.35154
    -0.55861
    -0.78786
    -0.76568
    -0.85442
    -0.73609
    -1.05409
    -1.33510
    -1.57175
    -2.11160
    -2.25950
    -1.66049
    -1.64570
    -1.70486
    -2.47396
    -2.74019
    -3.05818
    -2.08202
    -1.63091
    -1.59394
    -1.85277
    -1.94891
    -1.70486
    -1.69747
    -1.78621
    -1.49040
    -1.60133
    -1.06148
    -0.48466
    -0.49945
    -0.46247
    -0.52163
    -0.24801
     0.02561
    -0.09271
    -0.05574
     0.01082
     0.01082
     0.12175
     0.49890
     0.84648
     1.03875
     0.42495
     0.44714
     0.46193
     0.58764
     0.63941
     1.04615
     1.59339
     1.54902
     1.60818
     1.28279
     1.54162
     1.58600
     1.09052
     1.37153
     1.70432
     1.80785
     1.31977
     1.36414
     1.32716
     1.45288
     1.47507
     1.38633
     0.88345
     1.11270
     1.38633
     1.10531
     0.97219
     0.82429
     0.69857
     1.24582
     1.80046
     1.67474
     1.41591
     1.60818
     1.47507
     1.52683
     1.29758
     1.12010
     1.42330
     1.37153
     1.20884
     1.30498
     1.25321
     1.57120
     1.53423
     0.84648
     0.50630
     0.69857
     0.95001
     1.24582
     0.85387
     1.15707
     0.99438
     1.10531
     1.57120
     1.40112
     1.20145
     1.01657
     1.14228
     1.09791
     0.43235
    -0.59559
    -0.43289
    -0.23322
     0.04040
     0.46193
    -0.32936
    -1.29813
    -1.41645
    -1.41645
    -0.90618
    -0.83223
    -1.04669
    -1.20199
    -0.98753
    -0.56601
    -0.67693
    -0.72870
    -0.68433
    -1.42385
    -1.46822
    -1.00972
    -1.24636
    -1.63091
    -1.78621
    -1.95630
    -2.37783
    -2.71061
    -2.51834
    -2.74019
    -3.14693
    -3.30223
    -3.28004
    -3.10256
    -3.42794
    -3.10256
    -2.58489
    -2.66624
    -2.37043
    -2.25211
    -1.77882
    -2.25950
    -2.17076
    -2.22253
    -2.17076
    -2.26690
    -1.71965
    -1.19460
    -0.92097
    -0.68433
    -0.66954
    -0.55121
    -0.71391
    -1.10585
    -0.75828
    -0.66214
    -0.50684
    -0.15927
     0.18091
    -0.09271
    -0.07053
     0.09956
     0.36579
     0.19570
     0.60243
     0.29184
     0.15133
     0.24007
     0.40276
     0.18091
     0.46193
     0.90564
     0.92043
     1.16447
     0.36579
     0.21789
     0.32142
     0.43974
     0.35839
     1.08312
     0.88345
     1.06833
     0.90564
     0.77992
     0.80950
     0.52848
     0.49151
     0.56546
     0.77992
     1.29019
     1.37153
     1.24582
     1.24582
     1.28279
     1.43070
     1.06094
     1.11270
     1.06833
     0.75034
     1.02396
     1.55641
     1.19405
     1.11270
     1.22363
     1.33456
     1.57860
     1.54162
     1.32716
     1.01657
     1.09052
     1.20145
     1.44549
     1.65995
     1.33456
     1.00178
     0.98698
     1.48246
     1.14228
     0.44714
     0.35100
    -0.01137
     0.39537
     0.41016
     0.09217
     0.04780
    -0.07053
     0.08477
    -0.07053
    -0.27759
    -0.29978
    -0.30717
    -0.60298
     0.09956
     0.29923
     0.56546
     0.52848
     0.71336
     0.74294
     0.93522
     0.30663
     0.16612
     0.58764
     0.43974
     0.01821
     0.16612
     0.53588
     0.27705
    -0.24062
    -0.32936
    -0.60298
    -0.10011
    -0.65475
    -1.05409
    -0.99493
    -1.27594
    -1.30552
    -1.21678
    -1.54957
    -1.91932
    -1.24636
    -1.22418
    -1.93412
    -1.58654
    -1.41645
    -1.69747
    -1.95630
    -1.62352
    -1.46082
    -1.34250
    -0.82484
    -1.12804
    -1.17981
    -0.26280
     0.06259
    -0.81005
    -0.66214
    -0.52163
    -0.49205
    -0.33675
    -0.01876
     0.15133
    -0.09271
    -0.46247
    -0.62517
    -0.83963
    -0.40331
    -0.35894
    -0.51424
     0.01082
     0.16612
    -0.15187
     0.01082
    -0.04834
    -0.27759
    -0.30717
    -0.66954
    -0.63996
    -0.54382
     0.09217
    -0.12969
    -0.51424
    -1.07627
    -0.92097
    -0.18146
    -0.24062
    -0.12229
    -0.49945
    -0.12229
    -0.18885
    -0.18885
     0.29923
     0.92043
     0.75773
     0.29184
     0.46932
     0.16612
     0.58025
     0.76513
     0.75773
     0.59504
     0.43974
     0.52109
     0.58764
     0.69118
     0.50630
     0.36579
     0.66160
     0.69118
     0.66160
     0.77252
     1.17186
     1.65995
     1.59339
     1.44549
     1.54902
     1.89659
     1.74129
     1.56381
     1.48986
     1.40112
     1.34935
     1.00917
     1.05354
     1.18665
     1.22363
     0.92043
     0.77992
     0.52109
     0.38058
     0.21049
     0.18830
    -0.11490
    -0.41810
    -0.43289
    -0.01876
     0.02561
    -0.13708
    -0.04834
    -0.24062
    -0.12229
    -0.54382
    -0.45508
    -0.37373
    -0.27020
    -0.04095
     0.01082
     0.03301
     0.41016
     0.17351
     0.41016
     0.42495
     0.49890
     0.08477
     0.29184
     0.36579
     0.38797
     0.18091
     0.20309
     0.46193
     0.72815
     0.42495
    -0.01876
     0.28444
     0.21789
     0.13654
     0.31402
    -0.09271
    -0.44768
    -0.07053
    -0.47726
    -1.15023
    -1.06148
    -1.34990
    -0.98753
    -0.29978
    -0.70651
    -0.83963
    -0.77307
    -1.70486
    -2.30387
    -2.23732
    -1.62352
    -1.79361
    -1.43864
    -1.03930
    -1.35729
    -1.51259
    -0.89139
    -1.09106
    -1.02451
    -0.69912
    -1.07627
    -1.56436
    -1.18720
    -0.60298
    -0.69912
    -0.63996
    -0.59559
    -0.36634
     0.18830
    -0.13708
     0.18830
     0.26965
     0.35100
     0.31402
     0.49151
     1.22363
     1.61558
     0.68378
    -0.32936
    -0.49945
    -0.54382
     0.36579
     0.95001
     0.69118
    -0.03355
     0.04780
    -0.12229
    -0.59559
    -1.00232
    -1.32771
    -1.38687
    -0.94316
    -0.81005
    -0.24062
    -0.18885
    -0.01876
    -0.12229
    -0.01876
     0.00342
     0.05519
     0.17351
     0.15872
     0.21789
     0.77252
     0.81690
     0.60243
     0.86127
     0.75034
     0.53588
     0.68378
     0.50630
     0.49151
     0.17351
     0.33621
     0.35100
     0.57285
     0.72815
     0.56546
     0.52848
     0.59504
     0.89085
     0.62462
     0.72815
     0.80950
     0.70597
     0.75034
     0.76513
     0.34360
     0.54327
     0.67639
     0.61723
     0.74294
     0.15872
    -0.27020
    -0.34415
    -0.66214
    -0.25541
    -0.04095
    -0.12969
     0.19570
     0.27705
     0.11435
     0.29923
     0.31402
     0.15133
     0.30663
     0.77992
     1.11270
     0.80211
     1.01657
     1.09052
     0.72076
     0.67639
     0.67639
     0.96480
     0.86866
     0.97959
     0.84648
     0.63202
     0.49151
     0.11435
     0.28444
     0.12175
     0.18091
     0.55067
     0.44714
    -0.27759
    -0.86181
    -0.90618
    -0.86921
    -0.89879
    -0.72130
    -0.90618
    -1.36469
    -1.34990
    -1.49040
    -1.69747
    -2.10420
    -1.80100
    -1.66049
    -1.15762
    -1.12804
    -1.62352
    -1.63091
    -1.09846
    -0.62517
    -0.29978
    -0.47726
    -1.15762
    -1.07627
    -0.92837
    -0.35894
    -0.11490
    -0.05574
     0.07738
    -0.05574
    -0.24062
     0.12914
    -0.40331
    -0.45508
    -0.10750
    -0.17406
    -0.06313
     0.05519
     0.01821
    -0.14448
     0.06998
     0.55806
     0.60243
     0.52848
     0.27705
     0.09956
     0.54327
     0.82429
     1.20145
     0.18830
     0.39537
     0.89824
     0.63202
     0.31402
     0.38058
     0.33621
     0.18830
    -0.03355
    -0.01876
     0.11435
    -0.21843
    -0.34415
    -0.35894
    -0.08532
    -0.44768
    -0.44029
    -0.35894
    -0.25541
     0.01821
     0.06998
     0.09217
     0.09217
     0.18091
     0.06998
     0.07738
     0.23268
     0.24747
     0.31402
     0.26965
     0.18091
     0.24007
     0.06259
    -0.15927
     0.29184
     0.29923
     0.20309
     0.11435
     0.41756
     0.41756
     0.18091
     0.56546
     0.46193
     0.27705
     0.04780
     0.00342
     0.08477
     0.19570
     0.38058
     0.24747
     0.28444
     0.12175
     0.21049
     0.13654
     0.06998
    -0.10750
    -0.39592
    -0.41810
    -0.27020
     0.02561
     0.18830
     0.26965
     0.12175
     0.30663
     0.51369
     0.53588
     0.45453
     0.62462
     0.54327
     0.56546
     0.79471
     1.11270
     0.86127
     0.63941
     0.54327
     0.54327
     0.36579
     0.08477
    -0.08532
    -0.21843
    -0.44768
    -0.86181
    -0.88400
    -0.81744
    -0.92837
    -1.02451
    -1.34250
    -1.23897
    -1.02451
    -1.14283
    -0.58080
    -0.25541
    -0.46247
    -0.49205
    -0.45508
     0.01821
     0.21789
     0.50630
     0.37318
     0.17351
    -0.04834
     0.26226
    -0.07792
    -0.17406
     0.32142
     0.05519
     0.24747
     0.06998
    -0.44029
    -0.21843
    -0.22583
    -0.28499
    -0.41071
     0.03301
     0.37318
     0.04780
    -0.10011
     0.37318
     0.70597
     0.73555
     0.46193
     0.16612
     0.29184
     0.18091
     0.21789
     0.21789
     0.42495
    -0.12969
    -0.00397
    -0.05574
    -0.68433
    -0.93576
    -1.43124
    -1.65310
    -1.31292
    -0.75088
    -0.83963
    -1.46822
    -2.08202
    -1.34990
    -0.96535
    -0.77307
    -0.68433
    -1.12804
    -1.00232
    -0.72130
     0.01082
     0.01821
     0.51369
     0.49151
     0.10696
     0.48411
     0.44714
     0.49151
     0.32881
     0.66160
     0.77992
     0.84648
     0.74294
     0.48411
     0.49890
     0.53588
     0.62462
     0.73555
     1.22363
     0.98698
     0.52848
     0.70597
     0.95740
     0.94261
     0.92782
     0.54327
    -0.22583
    -0.44768
    -0.36634
    -0.18885
    -0.13708
     0.21049
     0.10696
    -0.11490
    -0.70651
    -0.77307
    -0.67693
    -0.35894
     0.20309
     0.22528
     0.06998
     0.21049
     0.15872
     0.05519
     0.14393
     0.43235
     0.64681
     0.44714
     0.45453
     0.24747
     0.20309
     0.10696
     0.26226
    -0.16666
    -0.07053
    -0.07792
    -0.23322
    -0.29238
    -0.53642
    -0.63996
    -0.40331
    -0.75088
    -0.86921
    -0.98014
    -0.83223
    -0.87660
    -0.82484
    -1.06888
    -0.97274
    -0.92097
    -0.74349
    -0.80265
    -1.06888
    -0.80265
    -0.36634
    -0.26280
    -0.30717
    -0.35154
    -0.45508
    -0.16666
     0.06998
     0.50630
     0.48411
     0.15133
    -0.10750
    -0.15927
    -0.21104
     0.14393
    -0.03355
     0.29923
     0.39537
    -0.24801
    -0.17406
     0.21049
     0.27705
     0.38797
     0.53588
     0.43235
     0.35839
     0.58025
     0.79471
     0.80950
     1.19405
     1.05354
     1.21624
     1.71911
     1.28279
     1.08312
     0.58764
     0.36579
     0.46193
     0.40276
     0.55806
     0.74294
    -0.20364
    -0.58080
    -0.51424
    -1.26115
    -1.66049
    -0.92837
    -1.22418
    -1.32771
    -1.03930
    -0.97274
    -1.34250
    -1.06888
    -0.65475
    -0.83963
    -1.27594
    -1.08367
    -0.66214
    -0.67693
    -0.98014
    -0.74349
    -0.74349
    -0.29978
     0.15872
    -0.18885
    -0.28499
    -0.38852
    -0.34415
    -0.55121
    -0.02616
     0.05519
     0.13654
     0.25486
     0.26965
     0.68378
     0.72815
     0.75034
     0.75773
     0.52109
     0.69118
     0.83169
     1.03136
     0.76513
     0.99438
     0.95740
     0.70597
     0.89085
     0.96480
     0.31402
     0.49890
     0.38797
     0.51369
     0.34360
     0.05519
    -0.32196
     0.12914
     0.49151
    -0.03355
    -0.29978
    -0.32936
    -0.06313
    -0.16666
     0.20309
     0.19570
     0.29184
     0.18091
     0.39537
     0.24747
     0.24747
     0.38797
     0.25486
     0.42495
     0.53588
     0.75034
     0.45453
     0.38058
     0.18091
     0.18830
     0.28444
     0.17351
     0.01821
    -0.09271
     0.05519
     0.29923
     0.46193
     0.50630
     0.32881
     0.25486
     0.51369
     0.21789
    -0.07053
     0.02561
     0.24747
     0.38797
     0.38058
     0.13654
    -0.35154
    -0.98753
    -1.21678
    -1.01711
    -1.00232
    -1.00232
    -1.26855
    -1.54957
    -1.51998
    -1.34250
    -1.48301
    -1.48301
    -1.30552
    -1.29073
    -1.10585
    -0.77307
    -0.43289
    -0.15927
    -0.08532
     0.18830
     0.44714
     0.83169
     0.86866
     1.05354
     1.02396
     1.13489
     1.47507
     1.36414
     1.83743
     1.25321
     1.28279
     1.65255
     1.20145
     1.21624
     0.90564
     0.41016
     0.63202
     0.47672
     0.32881
     0.24747
     0.06998
    -0.20364
    -0.01876
    -0.48466
     0.09217
    -0.43289
    -0.78047
    -0.76568
    -0.34415
    -0.58819
    -0.52163
    -0.15927
    -0.11490
    -0.94316
    -1.11325
    -0.93576
    -0.90618
    -0.89879
    -0.92837
    -0.41071
    -0.24062
    -0.52163
    -0.63996
    -0.45508
    -0.10011
    -0.41810
    -0.51424
    -0.13708
    -0.00397
     0.10696
     0.25486
     0.04040
    -0.17406
    -0.14448
    -0.32936
    -0.40331
    -0.41071
    -0.69912
    -0.46987
    -0.41810
    -0.03355
    -0.01137
     0.02561
     0.06259
     0.07738
     0.23268
     0.62462
     0.88345
     0.83169
     1.14228
     1.21624
     0.97959
     0.98698
     0.58764
     0.79471
     1.22363
     0.99438
     1.12010
     0.95001
     0.64681
     0.10696
     0.24747
     0.17351
     0.13654
    -0.08532
    -0.06313
    -0.34415
    -0.60298
    -0.44029
    -0.06313
    -0.09271
    -0.05574
     0.01821
    -0.21104
    -0.48466
    -0.47726
    -0.42550
    -0.04834
     0.22528
     0.57285
     0.13654
    -0.02616
     0.12914
     0.30663
     0.39537
     0.09956
    -0.02616
    -0.01876
    -0.12229
    -0.37373
    -0.48466
    -0.72130
    -0.98753
    -0.99493
    -1.16502
    -0.93576
    -0.67693
    -0.87660
    -1.09106
    -1.16502
    -1.08367
    -0.98753
    -0.95795
    -1.00232
    -0.67693
    -0.59559
    -0.58819
    -0.30717
    -0.42550
    -0.81005
    -1.04669
    -0.61038
    -0.46987
    -0.24801
    -0.12229
    -0.29978
    -0.08532
     0.21049
     0.28444
     0.48411
     0.58764
     0.13654
     0.52109
     0.21789
     0.50630
     1.04615
     1.26800
     1.03875
     1.03875
     0.86127
     1.11270
     1.03875
     0.75034
     1.00917
     0.83908
     0.46193
     0.55806
     0.02561
    -0.28499
    -0.18146
     0.18830
     0.76513
    -0.08532
    -0.86181
    -1.03190
    -1.00972
    -0.39592
    -0.38852
    -0.85442
    -0.72130
    -0.72130
    -0.93576
    -0.59559
    -0.98753
    -0.66214
    -0.21843
    -0.15187
     0.02561
    -0.27759
    -0.21843
     0.04040
     0.02561
    -0.24801
     0.12175
    -0.11490
     0.06998
     0.15872
     0.01082
     0.11435
     0.02561
    -0.04834
     0.24747
     0.17351
     0.47672
     0.49151
     0.35839
     0.41756
     0.67639
     0.62462
     0.69857
     0.85387
     0.63202
     0.08477
     0.32881
     0.40276
     0.26226
     0.04780
    -0.15927
    -0.12969
    -0.02616
    -0.05574
    -0.28499
    -0.38113
    -0.10011
    -0.28499
    -0.01876
     0.17351
     0.04780
     0.02561
     0.01821
    -0.10750
     0.09956
     0.36579
     0.33621
     0.58764
     0.45453
     0.46193
    -0.07053
     0.02561
    -0.41810
    -0.56601
    -0.36634
     0.15133
     0.38058
     0.12175
    -0.84702
    -1.83798
    -2.02286
    -1.03190
    -1.12064
    -1.10585
    -1.23157
    -0.81005
    -0.79526
    -1.35729
    -1.14283
    -1.14283
    -1.02451
    -0.86181
    -0.49205
    -0.31457
    -0.28499
    -0.04834
     0.07738
    -0.18146
     0.04780
     0.16612
     0.32142
     0.21049
     0.09956
     0.13654
     0.18830
    -0.08532
    -0.30717
     0.07738
     0.24007
     0.24747
     0.00342
    -0.25541
     0.11435
     0.24007
     0.31402
     0.23268
     0.07738
    -0.07792
     0.18091
     0.29184
     0.35100
     0.18830
     0.59504
     0.77252
     0.84648
     0.33621
     0.55067
     0.60243
     0.63202
     0.89085
     1.12010
     1.04615
     1.00178
     1.37153
     1.58600
     1.29019
     1.20884
     0.85387
     0.46193
     0.21789
     0.29923
    -0.00397
     0.00342
     0.25486
    -0.44768
    -0.73609
    -0.87660
    -1.83058
    -1.55696
    -0.41810
    -0.81744
    -1.40166
    -1.29073
    -0.68433
    -0.71391
    -0.69912
    -0.80265
    -0.38113
    -0.22583
    -0.32936
    -0.03355
     0.61723
     0.60983
     0.75773
     0.76513
     0.62462
     0.27705
     0.68378
     0.32142
     0.30663
     0.66160
     0.84648
     0.52848
     0.21789
     0.03301
     0.25486
     0.60983
     0.65420
     0.26965
    -0.41071
    -0.69912
    -0.63256
    -0.40331
    -0.19625
    -0.21104
     0.15133
    -0.15187
    -0.32196
    -0.29238
    -0.22583
     0.06998
     0.04040
     0.19570
     0.31402
     0.60243
     0.81690
     0.83169
     0.61723
     0.63941
     0.76513
     0.80211
     0.74294
     0.83908
     0.72076
     0.82429
     0.87606
     0.72815
     0.75773
     0.79471
     0.91303
     1.23842
     0.96480
     0.47672
     0.15872
     0.01082
     0.15872
    -0.09271
    -0.01876
     0.19570
     0.20309
    -0.22583
    -0.38113
    -0.72130
    -0.75828
    -0.83963
    -0.81005
    -0.87660
    -0.94316
    -0.83963
    -0.42550
    -0.89879
    -0.69912
    -0.89879
    -0.52903
    -0.29238
    -0.25541
    -0.52903
    -0.46247
    -0.12969
     0.11435
     0.01821
    -0.12969
    -0.04834
     0.60243
     0.45453
     0.38058
     0.34360
     0.52109
     0.44714
     0.60983
     0.83908
     0.41016
     0.75034
     0.83169
     0.90564
     0.62462
     0.43974
     0.70597
     0.75034
     0.83908
     0.89085
     0.89085
     0.83908
     0.41756
     0.63941
     0.84648
     0.49151
     0.44714
     0.32881
     0.17351
     0.04780
     0.35100
     0.10696
     0.43974
     0.43974
    -0.50684
    -0.92837
    -0.72130
    -0.56601
    -0.56601
    -0.49945
    -0.52163
    -0.33675
    -0.67693
    -0.30717
    -0.33675
    -0.66954
    -1.20939
    -1.06888
    -0.89879
    -0.66954
    -0.53642
    -0.81744
    -1.28334
    -0.27759
    -0.92837
    -1.40906
    -0.89879
    -0.44029
    -0.21104
    -0.53642
    -0.67693
    -1.20199
    -1.34990
    -0.89879
    -0.44029
    -0.18885
    -0.08532
    -0.57340
    -0.43289
    -0.24062
    -0.24062
    -0.30717
    -0.55861
    -0.52163
    -0.39592
    -0.38852
    -0.49205
    -0.69912
    -0.94316
    -0.45508
    -0.32936
    -0.29978
    -0.33675
    -0.41810
    -0.69172
    -0.78047
    -0.55861
    -0.17406
    -0.12969
    -0.15927
    -0.10750
     0.35100
     0.58764
     0.21049
     0.44714
     0.73555
     0.91303
     1.30498
     1.36414
     1.60818
     1.66734
     1.23103
     1.18665
     1.46028
     1.31977
     1.09052
     0.90564
     0.82429
     0.64681
     0.64681
     0.56546
     0.26226
    -0.51424
    -0.88400
    -1.21678
    -0.98014
    -1.13543
    -1.13543
    -1.10585
    -1.29813
    -1.19460
    -0.97274
    -0.75088
    -0.92837
    -0.61038
    -0.41810
    -0.46247
    -0.17406
     0.06998
     0.32142
     0.49151
     0.69857
     0.56546
     0.37318
     0.77992
     0.83908
     0.78731
     0.54327
     0.53588
     0.63202
     0.69118
     0.49151
     0.44714
     0.57285
     0.70597
     0.59504
     0.46193
     0.54327
     0.39537
     0.16612
     0.51369
     0.82429
     0.76513
     0.91303
     0.41016
     0.38797
     0.03301
     0.15133
     0.32142
     0.08477
     0.22528
     0.15872
     0.26226
    -0.22583
    -0.60298
    -0.57340
    -0.87660
    -0.64735
    -0.56601
    -0.75828
    -0.81005
    -0.86181
    -0.61777
    -0.75088
    -0.52903
    -0.70651
    -0.41071
    -0.08532
    -0.33675
    -0.21843
     0.09217
     0.36579
     0.58025
     0.60983
     0.56546
     1.04615
     1.39372
     1.06094
     1.10531
     1.55641
     1.12010
     0.32881
     0.15133
     0.72815
     0.34360
    -0.61777
    -0.82484
    -1.00232
    -0.83223
    -0.89879
    -0.72130
    -1.31292
    -1.97849
    -1.87495
    -1.36469
    -1.20939
    -1.00972
    -1.54957
    -1.39427
    -0.85442
    -0.57340
    -0.27759
     0.15133
     0.25486
    -0.32936
    -0.23322
    -0.53642
    -0.22583
     0.10696
     0.04040
    -0.72130
    -0.69912
    -0.18146
    -0.01137
    -0.35154
    -0.68433
    -0.65475
    -0.15927
    -0.05574
     0.29184
    -0.08532
    -0.21104
    -0.09271
     0.24747
     0.70597
     1.14968
     0.95001
     0.20309
     0.70597
     1.14968
     0.32142
     0.13654
     0.72076
     0.65420
     0.35839
     0.66160
     0.54327
     0.48411
     0.22528
    -0.41071
    -0.19625
    -0.45508
    -0.32936
    -0.30717
    -0.86921
    -0.88400
    -0.48466
    -0.39592
    -0.52903
    -0.92837
    -0.92097
    -0.72130
    -0.84702
    -0.89879
    -0.61038
    -0.60298
    -0.35154
     0.12175
     0.07738
    -0.15187
     0.01082
     0.06998
     0.68378
     0.90564
     0.99438
     0.53588
     0.69118
     0.77252
     0.77252
     0.72815
     0.35839
     0.29923
     0.60983
     0.49890
     0.02561
     0.21049
    -0.29978
    -0.22583
     0.15872
     0.04780
    -0.20364
     0.01082
    -0.24062
    -0.34415
     0.01082
     0.09956
    -0.12969
     0.08477
     0.54327
     0.40276
     0.31402
     0.26965
     0.18830
     0.08477
     0.16612
     0.35100
     0.43974
     0.55067
     0.58025
     0.32881
     0.24747
     0.52848
     0.76513
     1.12010
     1.12010
     1.06094
     1.14968
     0.82429
     0.89824
     0.91303
     1.31237
     1.49725
     1.17926
     0.69118
     0.34360
     0.24007
     0.53588
     0.35839
     0.43974
     0.05519
    -0.24062
    -1.01711
    -0.58819
    -0.18146
     0.01082
     0.01821
    -0.78786
    -1.36469
    -0.78786
    -0.05574
     0.32142
    -0.03355
     0.14393
    -0.00397
    -0.34415
    -0.50684
    -0.96535
    -0.46247
     0.03301
     0.26965
     0.21049
    -0.24062
    -0.06313
    -0.36634
    -0.20364
    -0.15927
    -0.27759
     0.38797
     0.32142
     0.15133
     0.13654
     0.36579
    -0.01137
    -0.13708
     0.18091
     0.92782
     0.36579
     0.36579
     0.04780
    -0.14448
    -0.29238
    -0.65475
     0.07738
     0.41016
     0.29923
     0.10696
     0.09956
     0.17351
     0.49890
     0.06259
    -0.68433
    -0.63256
    -0.21843
    -0.23322
     0.10696
     0.04780
     0.08477
    -0.07053
    -0.06313
    -0.45508
    -0.75088
    -0.61038
    -0.48466
     0.16612
     0.04040
    -0.49205
    -0.22583
     0.46932
     0.37318
     0.18830
     0.05519
     0.28444
     0.69118
     0.73555
     0.43235
     0.76513
     0.58025
     0.86127
     1.12749
     1.08312
     0.46193
     0.20309
     0.48411
     0.59504
     0.63202
     0.36579
     0.69857
     0.60243
     0.03301
    -0.13708
    -0.21843
    -0.22583
    -0.72130
    -0.87660
    -0.29238
    -0.18146
    -0.34415
    -0.75828
    -1.01711
    -0.79526
    -0.83963
    -0.70651
    -0.50684
    -0.56601
    -0.74349
    -0.61777
    -0.71391
    -0.32196
    -0.17406
    -0.09271
    -0.00397
     0.14393
     0.35100
     0.77992
     0.90564
     0.78731
     0.49151
     0.60243
     0.66160
     0.74294
     0.92043
     0.67639
     0.61723
     0.48411
    -0.07053
     0.48411
     0.16612
    -0.09271
     0.28444
    -0.21843
    -0.04095
    -0.69172
    -0.83963
    -0.35154
    -0.44768
    -0.49205
     0.20309
     0.13654
    -0.29978
    -0.26280
    -0.72870
     0.01082
     0.76513
     0.85387
     0.75034
    -0.17406
    -0.63996
    -0.34415
    -0.04834
     0.35839
     0.49151
     1.01657
     0.38797
    -0.15927
     0.02561
     0.18830
     0.23268
     0.47672
     0.07738
     0.09217
     0.21049
     0.35839
     0.58025
     0.36579
     0.35100
     0.27705
    -0.06313
    -0.12229
     0.05519
     0.15872
    -0.00397
    -0.24062
    -0.10750
    -0.38852
    -0.49205
    -0.66214
    -0.58080
    -0.41810
    -0.27020
    -0.47726
    -0.33675
    -0.24801
    -0.77307
    -0.38852
    -0.32936
    -0.44768
    -0.52903
    -0.52163
    -0.63256
    -0.12969
    -0.05574
    -0.38113
    -0.35154
    -0.26280
    -0.14448
     0.39537
     0.67639
     0.90564
     0.98698
     1.34935
     1.60079
     1.81525
     1.47507
     1.53423
     2.20719
     2.47342
     2.31072
     2.39947
     1.89659
     2.07408
     1.20884
     0.91303
     0.21789
     0.26226
     1.03136
     0.61723
    -0.24062
    -0.83963
    -0.98014
    -0.92837
    -1.22418
    -1.08367
    -1.43864
    -1.66049
    -1.37948
    -1.17241
    -0.92097
    -0.83963
    -1.03190
    -0.83963
    -0.42550
    -0.18146
    -0.19625
     0.07738
     0.25486
     0.25486
     0.12175
     0.24747
     0.41016
     0.63941
     0.52848
     0.34360
     0.32881
     0.53588
     0.46193
    -0.03355
     0.01082
     0.34360
    -0.03355
     0.02561
    -0.15187
    -0.41071
    -0.46987
    -0.29238
    -0.46247
    -0.47726
    -0.22583
     0.03301
    -0.18885
    -0.08532
    -0.02616
    -0.34415
    -0.29978
    -0.47726
    -0.58819
    -0.24062
     0.09956
     0.24007
    -0.18146
    -0.57340
    -0.04834
     0.49151
     0.34360
     0.12175
    -0.01137
    -0.27020
    -0.39592
    -0.30717
     0.21049
     0.65420
     0.41756
     0.28444
     0.47672
     0.12914
    -0.38113
    -0.24062
    -0.31457
    -0.37373
    -0.39592
    -0.17406
    -0.18885
    -0.50684
    -0.58819
    -0.84702
    -0.91358
    -0.99493
    -0.82484
    -0.75088
    -0.97274
    -1.23897
    -1.05409
    -1.06888
    -0.89139
    -0.57340
    -0.44029
    -0.29238
    -0.81744
    -0.69172
    -0.41071
    -0.38113
    -0.52163
    -0.44768
    -0.24801
    -0.06313
    -0.25541
    -0.33675
    -0.26280
    -0.52163
    -0.07053
    -0.19625
     0.04780
     0.04040
    -0.07053
     0.18830
     0.25486
     0.24007
     0.40276
     0.65420
     0.87606
     0.75773
     0.86127
     1.08312
     1.56381
     1.62297
     1.73390
     1.67474
     2.29593
     2.15542
     2.03710
     2.18501
     1.93357
     2.05929
     2.56956
     2.33291
     1.52683
     0.37318
     0.04780
     0.21789
     0.14393
     0.42495
     0.06998
    -0.81005
    -1.09846
    -1.21678
    -1.63831
    -1.49780
    -1.67528
    -1.88235
    -1.60133
    -1.36469
    -0.97274
    -0.64735
    -0.49945
    -0.09271
     0.17351
     0.09217
     0.06259
     0.34360
     0.46193
     1.16447
     1.27540
     1.46767
     1.08312
     0.67639
     1.04615
     1.62297
     1.66734
     1.37893
     0.58025
     0.45453
     0.24747
     0.21789
     0.41756
     0.63941
     0.18830
    -0.33675
    -0.44029
    -0.41810
    -0.44029
    -0.76568
    -0.81005
    -0.29238
    -0.36634
    -0.07792
     0.31402
     0.48411
     0.03301
     0.03301
    -0.18146
     0.40276
     0.75034
     1.13489
     0.60983
     0.32142
     0.56546
     0.80950
     1.12749
     1.18665
     0.75034
    -0.10750
    -0.32936
     0.17351
    -0.17406
    -0.44768
    -0.58080
    -0.41071
    -1.16502
    -1.47561
    -1.25376
    -0.70651
    -0.82484
    -1.03930
    -1.12804
    -1.07627
    -1.43124
    -1.39427
    -1.18720
    -0.95795
    -0.72130
    -0.88400
    -0.22583
    -0.41071
    -0.60298
    -0.84702
    -1.35729
    -0.81744
    -0.49945
    -0.72130
    -0.88400
    -1.17981
    -1.13543
    -1.00232
    -0.85442
    -0.78047
    -0.56601
    -0.49205
    -0.72130
    -0.45508
    -0.45508
    -0.11490
    -0.17406
    -0.32936
     0.06998
     0.37318
     0.73555
     0.34360
     0.13654
     0.55806
     0.69118
     0.20309
     0.46932
     0.41756
     0.25486
     0.78731
     0.83908
     1.15707
     1.53423
     1.19405
     1.29019
     1.21624
     1.36414
     1.49725
     2.27375
     2.31072
     1.97055
     2.58435
     2.02971
     1.53423
     1.47507
     1.17186
     0.57285
     0.62462
     0.35100
     0.92043
     0.46193
    -0.16666
    -0.16666
    -0.83963
    -1.33510
    -1.19460
    -0.87660
    -1.03930
    -0.65475
    -0.62517
    -0.02616
    -0.15187
     0.12175
    -0.35154
     0.11435
    -0.01876
     0.24747
     0.45453
     0.06998
     0.22528
     0.01082
     0.18830
     0.41756
     0.43235
     0.49890
     0.14393
     0.06259
     0.03301
     0.55806
     0.59504
     0.47672
     0.01082
     0.32142
     0.60243
     0.73555
     0.59504
     0.21789
     0.14393
     0.30663
     0.66160
     0.47672
     0.24007
     0.29923
     0.43974
     0.29923
     0.41016
     0.86866
     1.63776
     0.72815
     0.42495
     0.89085
     0.46932
     1.01657
     1.12010
     1.48986
     1.31977
     1.26800
     1.15707
     1.03875
     0.82429
     1.19405
     1.19405
     0.71336
     0.66160
     0.43974
     0.15872
    -0.24062
    -0.66214
    -0.39592
    -0.70651
    -0.51424
    -1.02451
    -0.81005
    -0.67693
    -1.08367
    -1.02451
    -1.86016
    -1.78621
    -2.26690
    -1.59394
    -1.56436
    -1.32771
    -1.43864
    -1.74184
    -1.80100
    -1.42385
    -1.38687
    -1.41645
    -1.74924
    -1.55696
    -1.69747
    -1.43124
    -1.32031
    -1.06148
    -0.74349
    -0.66954
    -0.63996
    -0.63256
    -0.21843
     0.02561
    -0.13708
     0.31402
     0.31402
     0.20309
     0.44714
     0.69857
     0.50630
     1.06833
     1.17926
     1.08312
     1.09052
     1.27540
     1.32716
     0.74294
     0.65420
     0.90564
     1.17926
     1.48986
     0.89824
     0.24747
     0.32881
     0.25486
     0.44714
     0.00342
    -0.29978
    -0.55121
    -0.41071
    -0.24801
     0.21789
    -0.18885
    -0.46247
    -0.41071
    -0.41810
    -0.43289
    -0.13708
    -0.10011
     0.17351
     0.15133
     0.58764
     0.36579
     0.55067
     0.77992
     0.46932
     0.17351
     0.81690
     0.82429
     0.46193
     0.32881
     0.54327
     0.52109
     0.72076
     0.72815
     0.50630
     0.97959
     0.85387
     0.69118
     0.45453
     0.72815
     0.73555
     0.77992
     0.73555
     0.63941
     0.67639
     0.72076
     0.95001
     0.70597
     0.28444
     0.15872
     0.31402
     0.60983
     0.39537
     0.50630
     0.30663
     0.51369
     0.57285
     0.79471
     0.80950
     1.19405
     0.89085
     1.16447
     1.40112
     1.46028
     1.61558
     1.17926
     0.86866
     0.82429
     1.14228
     0.50630
     0.42495
     0.02561
    -0.88400
    -0.51424
    -0.54382
    -0.89139
    -0.80265
    -1.23897
    -1.57175
    -1.32031
    -1.29813
    -1.20939
    -1.13543
    -1.38687
    -1.35729
    -1.22418
    -0.85442
    -0.60298
    -0.24801
    -0.39592
    -0.94316
    -1.00972
    -1.22418
    -1.10585
    -1.22418
    -1.04669
    -0.71391
    -0.62517
    -0.81005
    -1.47561
    -1.94151
    -1.69007
    -1.32771
    -1.19460
    -1.23897
    -1.46082
    -1.28334
    -1.26115
    -1.47561
    -1.21678
    -1.28334
    -1.57175
    -1.06888
    -0.52163
    -0.66214
    -0.90618
    -0.73609
    -0.72130
    -0.51424
    -0.36634
     0.09956
     0.46193
     0.03301
     0.00342
     0.67639
     1.28279
     1.48986
     1.46028
     1.69692
     1.74869
     1.14968
     1.02396
     0.97219
     0.57285
     0.53588
     1.29758
     1.45288
     0.95740
     0.63202
     0.38058
     0.24007
    -0.09271
    -0.25541
    -0.18885
    -0.04834
    -0.15187
    -0.18146
    -0.18146
    -0.13708
    -0.13708
    -0.08532
    -0.00397
     0.18830
     0.17351
     0.16612
     0.23268
     0.03301
    -0.03355
    -0.07053
    -0.06313
    -0.01876
     0.18091
     0.31402
     0.49151
     0.35100
     0.35100
     0.54327
     0.41016
     0.53588
     0.69118
     0.48411
     0.46932
     0.47672
     0.92043
     0.76513
     0.51369
     0.40276
     0.40276
     0.95740
     0.90564
     0.82429
     0.75034
     0.39537
     0.77252
     1.12749
     1.08312
     0.89824
     0.88345
     0.94261
     1.32716
     1.39372
     1.14968
     1.11270
     0.94261
     0.93522
     0.79471
     0.93522
     0.71336
     0.82429
     1.09052
     0.22528
     0.32881
     0.37318
    -0.05574
    -0.14448
    -0.33675
    -0.26280
    -0.44768
    -0.89139
    -0.65475
    -0.76568
    -1.20199
    -1.01711
    -0.61038
    -0.40331
    -0.44029
    -0.75828
    -0.66954
    -0.62517
    -0.15187
    -0.01876
     0.36579
     0.89824
     0.87606
     0.69118
     0.83908
     0.49890
     0.29184
     0.28444
     0.37318
     0.06998
     0.02561
    -0.26280
    -0.69172
    -1.08367
    -1.43864
    -1.03190
    -0.89879
    -0.88400
    -1.39427
    -1.58654
    -1.69007
    -1.15023
    -1.02451
    -1.14283
    -0.74349
    -0.02616
    -0.31457
    -0.15927
     0.09217
     0.33621
    -0.20364
     0.05519
    -0.04834
     0.26226
     0.05519
     0.23268
    -0.12969
    -0.35894
    -0.26280
     0.16612
    -0.13708
    -0.45508
    -0.36634
    -1.24636
    -1.14283
    -0.80265
    -0.71391
    -0.86181
    -0.98753
    -1.16502
    -0.87660
    -0.21843
    -0.61038
    -0.73609
    -1.06148
    -0.72130
    -0.44768
    -0.36634
    -0.24062
    -0.17406
    -0.22583
     0.05519
     0.10696
     0.46932
     0.63941
     0.06998
     0.00342
     0.31402
     0.18830
     0.25486
     0.30663
     0.37318
     0.31402
     0.25486
     0.47672
     0.72076
     0.47672
     0.21789
     0.16612
     0.36579
     0.46932
     0.41756
     0.76513
     0.74294
     0.66160
     0.83908
     0.96480
     1.15707
     1.17186
     1.37153
     1.47507
     1.33456
     1.35674
     1.20884
     1.32716
     1.21624
     1.06833
     1.03136
     1.29758
     1.26800
     0.92782
     0.65420
     0.42495
     0.41756
     0.66899
     0.45453
     0.25486
     0.53588
     0.63202
     0.88345
     1.19405
     1.03136
     0.52109
    -0.38113
    -0.63256
    -0.60298
     0.21049
     0.02561
    -0.07792
    -0.23322
    -0.75088
    -1.16502
    -1.25376
    -1.18720
    -1.14283
    -1.06888
    -0.84702
    -0.81744
    -0.33675
     0.09217
     0.18830
     0.58025
     0.80950
     0.56546
     0.55067
     0.75773
     0.78731
     1.24582
     1.20145
     0.82429
     0.94261
     0.69857
     0.60243
     0.60243
     0.46932
     0.80950
     0.76513
     0.53588
     0.20309
    -0.01876
    -0.03355
     0.21789
    -0.34415
    -0.80265
    -0.78786
    -0.91358
    -0.38852
    -0.95795
    -1.12064
    -1.26855
    -1.41645
    -1.38687
    -1.69747
    -1.41645
    -1.32771
    -1.49780
    -1.54217
    -1.27594
    -0.72130
    -0.65475
    -0.60298
    -0.24062
    -0.25541
    -0.15927
    -0.29238
    -0.58080
    -0.49205
    -0.24062
    -0.63996
    -0.29978
    -0.26280
    -0.36634
    -0.98014
    -0.73609
    -0.52163
    -0.68433
    -0.70651
    -0.45508
    -0.10750
    -0.26280
    -0.32196
    -0.19625
    -0.09271
     0.12914
     0.29923
    -0.28499
    -0.14448
     0.38797
     0.75773
     0.58025
     0.25486
    -0.02616
     0.18091
     0.34360
     0.15133
    -0.02616
    -0.20364
    -0.06313
     0.02561
     0.26965
     0.34360
     0.34360
     0.35100
     0.15133
     0.18091
     0.75034
     0.86866
     0.92043
     0.80211
     0.66899
     0.64681
     0.71336
     0.66899
     0.60243
     0.59504
     0.47672
     0.66899
     0.65420
     0.27705
     0.27705
     0.27705
     0.04780
     0.18091
     0.41016
     0.32881
     0.21789
     0.20309
     0.09956
     0.41756
     0.58025
     0.29923
     0.14393
     0.26965
     0.19570
     0.08477
     0.24007
    -0.01876
    -0.10750
    -0.04095
     0.43235
     0.60983
     0.67639
     0.16612
     0.07738
     0.64681
     0.77252
     0.51369
     0.18091
     0.01082
     0.33621
     0.41016
     0.30663
     0.46932
    -0.01137
    -0.43289
    -0.26280
    -0.61777
    -0.98014
    -1.14283
    -0.83223
    -1.40906
    -1.68268
    -1.34250
    -1.07627
    -1.61612
    -1.34250
    -1.06148
    -1.07627
    -0.75828
    -0.82484
    -0.65475
    -0.67693
    -0.47726
     0.29184
     0.32881
     0.67639
     1.23103
     1.96315
     1.46767
     1.31977
     1.28279
     1.46767
     1.59339
     1.70432
     1.49725
     1.80785
     2.05189
     1.89659
     1.64516
     0.44714
     0.09217
     0.04780
    -0.19625
    -0.14448
    -0.25541
    -0.47726
    -0.63256
    -1.18720
    -1.31292
    -1.17981
    -1.36469
    -1.60133
    -1.95630
    -2.25950
    -2.73280
    -2.76977
    -2.61447
    -2.03765
    -1.04669
    -1.10585
    -1.22418
    -1.38687
    -1.32771
    -1.47561
    -1.75663
    -1.29073
    -1.01711
    -0.43289
    -0.24062
    -0.18885
     0.26226
     0.38058
     0.30663
     0.33621
     0.41756
     0.53588
     0.51369
     0.67639
     0.66160
     0.89085
     0.84648
     0.65420
     0.69118
     0.74294
     0.71336
     0.74294
     0.49890
     0.63202
     0.33621
     0.26965
     0.03301
     0.02561
     0.32881
     0.12175
     0.26226
     0.41016
     0.71336
     0.87606
     1.00917
     0.74294
     0.50630
     1.32716
     1.20884
     1.11270
     1.05354
     0.67639
     1.11270
     1.22363
     1.12010
     0.72815
     0.49890
     0.50630
     0.35839
    -0.01876
     0.06259
     0.08477
    -0.10750
    -0.19625
    -0.36634
    -0.18146
     0.18091
     0.17351
     0.01821
     0.11435
     0.12914
     0.19570
     0.38797
    -0.10750
     0.08477
     0.15133
     0.29184
     0.06998
     0.43974
     0.12914
    -0.09271
    -0.08532
    -0.79526
    -0.48466
    -0.33675
    -0.59559
    -0.83223
    -0.65475
    -0.18146
    -0.37373
    -0.61038
    -0.89879
    -0.96535
    -0.87660
    -0.78047
    -0.61777
    -0.22583
    -0.27759
    -0.05574
     0.26965
     0.75773
     0.37318
     0.51369
     0.68378
     0.64681
     0.45453
     0.81690
     1.17186
     1.13489
     0.84648
     1.29758
     1.50465
     1.51944
     1.49725
     1.45288
     1.35674
     1.12010
     0.86127
     0.67639
     0.35839
     0.61723
     0.81690
     0.97959
     0.43974
     0.31402
     0.69857
    -0.07053
    -0.63256
    -1.32031
    -1.53477
    -1.35729
    -0.33675
    -0.57340
    -2.14118
    -1.96370
    -1.99328
    -2.40001
    -2.33346
    -1.45343
    -1.67528
    -1.32031
    -1.74924
    -2.15597
    -2.13379
    -1.82319
    -1.54957
    -0.44768
    -0.27759
    -1.49780
    -1.29813
    -0.41810
    -0.66954
    -1.15762
    -0.86921
    -0.09271
    -0.28499
    -0.35154
    -0.81005
    -1.03930
    -0.15927
    -0.25541
    -0.13708
    -0.23322
     0.09956
    -0.01137
    -0.18885
    -0.15187
    -0.05574
     0.45453
     0.69118
     0.80211
     0.94261
     0.65420
     0.36579
     0.77992
     1.14228
     0.92043
     0.90564
     0.92782
     0.86866
     0.73555
     0.99438
     0.84648
     0.78731
     0.81690
     0.38797
     0.34360
     0.21049
     0.38797
     0.19570
     0.15872
     0.35100
     0.72815
     0.57285
     0.69118
     0.87606
     0.68378
     0.49890
     0.32881
     0.52848
     0.58025
     0.48411
     0.62462
     0.80950
     0.64681
    -0.13708
    -0.73609
    -0.46247
    -0.30717
    -0.35154
    -0.44768
    -0.57340
    -0.37373
    -0.76568
    -0.96535
    -0.75088
    -0.50684
    -0.49945
    -0.58819
    -0.69912
    -0.54382
    -0.23322
    -0.27759
    -0.59559
     0.02561
    -0.18146
    -0.12969
     0.43235
     0.34360
     0.04040
    -0.18885
    -0.62517
    -0.49205
     0.11435
     0.86127
     1.34195
     1.14968
     1.02396
     1.00917
     0.63941
     0.62462
     1.17926
     1.29758
     1.11270
     1.13489
     0.97959
     1.13489
     1.18665
     0.94261
     0.61723
     0.59504
     0.43235
     0.60243
     0.53588
    -0.01876
    -0.27020
    -0.60298
    -0.31457
    -0.53642
    -0.42550
    -0.33675
    -0.40331
    -0.27759
    -0.56601
     0.19570
    -0.09271
    -0.38113
    -0.36634
    -0.44768
     0.05519
     0.39537
     0.04780
    -0.21104
     0.20309
    -0.08532
     0.41756
    -0.22583
    -0.37373
    -0.48466
    -1.00972
    -1.64570
    -1.57915
    -0.88400
    -0.90618
    -1.84537
    -1.61612
    -1.52738
    -1.56436
    -1.14283
    -1.40906
    -1.54957
    -2.31867
    -1.41645
    -0.92837
    -1.08367
    -1.06888
    -1.20939
    -0.45508
     0.31402
     0.01082
     0.35839
     0.06998
     0.02561
     0.08477
     0.49151
     0.38797
     0.85387
     0.78731
     1.04615
     0.87606
     0.83908
     0.66160
     0.38797
     0.69118
     0.95001
     0.52109
     0.49151
     0.08477
    -0.07792
    -0.10011
    -0.11490
    -0.06313
     0.01821
    -0.12229
    -0.29978
    -0.20364
    -0.32196
    -0.19625
    -0.37373
    -0.27759
    -0.32936
    -0.37373
    -0.54382
    -0.29978
    -0.03355
    -0.04095
    -0.12229
    -0.15187
    -0.29978
    -0.24062
     0.04040
     0.15133
    -0.00397
    -0.13708
    -0.22583
    -0.29238
     0.04040
     0.04040
    -0.09271
    -0.14448
    -0.57340
    -0.28499
    -0.07792
    -0.38113
    -0.30717
    -0.06313
     0.09217
     0.24747
     0.25486
     0.20309
     0.20309
     0.35839
     0.20309
     0.29923
     0.72815
     0.80950
     0.76513
     1.17926
     0.98698
     0.69857
     0.87606
     1.10531
     0.98698
     1.02396
     1.23103
     1.17186
     1.00917
     0.40276
     0.08477
     0.38058
     0.46932
     0.86866
     0.96480
     0.29923
    -0.10011
    -0.17406
    -0.52903
    -0.92837
    -1.17241
    -1.21678
    -1.32031
    -0.58080
    -0.24801
    -0.37373
    -0.41810
    -0.36634
    -0.58819
    -0.86181
    -0.61777
    -0.13708
     0.09217
     0.19570
     0.37318
     0.64681
     0.70597
     0.56546
     0.50630
     0.70597
     0.40276
     0.06259
     0.46193
     0.55806
     0.44714
     0.45453
     0.04780
    -0.15187
     0.20309
     0.29184
     0.18830
    -0.66954
    -0.78047
    -0.45508
    -0.13708
     0.17351
     0.65420
     0.09956
    -0.29978
    -0.49945
    -0.44029
    -0.30717
     0.18830
     0.26965
     0.35839
     0.17351
     0.45453
     0.31402
    -0.24062
    -0.10750
    -0.30717
     0.60983
     0.50630
     0.32142
     0.41016
     0.23268
     0.08477
    -0.29978
    -0.32936
     0.01082
    -0.36634
    -0.78786
    -0.80265
    -0.75828
    -0.98014
    -1.54217
    -1.69747
    -1.80840
    -1.39427
    -1.51998
    -2.05983
    -2.12639
    -1.74924
    -1.63831
    -1.29813
    -1.18720
    -1.48301
    -1.73445
    -1.18720
    -0.84702
    -0.64735
    -0.61777
    -0.48466
    -0.57340
    -0.21843
    -0.07792
     0.09217
    -0.38852
    -0.21843
    -0.36634
    -0.18885
     0.07738
     0.09956
     0.15133
    -0.07792
     0.15872
     0.32142
     0.24747
     0.24007
     0.13654
     0.06998
     0.18091
     0.28444
     0.39537
     0.88345
     0.91303
     0.77992
     0.81690
     0.90564
     0.83908
     1.10531
     1.19405
     1.45288
     1.74869
     1.72650
     1.43070
     1.40851
     1.23103
     1.26061
     1.37893
     1.23103
     1.04615
     0.86866
     0.56546
     0.80950
     0.51369
     0.63202
     0.35100
     0.17351
     0.26226
    -0.01137
    -0.07792
    -0.20364
    -0.24801
    -0.01137
    -0.12229
    -0.25541
    -0.40331
    -0.25541
     0.04780
     0.39537
     0.06259
    -0.11490
    -0.10750
    -0.45508
    -0.38113
     0.47672
     0.48411
     0.35100
     0.46932
     0.55067
     0.15133
    -0.23322
    -0.29978
    -0.04095
     0.09956
     0.08477
    -0.11490
     0.04780
    -0.04095
    -0.02616
    -0.21104
     0.71336
     0.36579
     0.55806
     0.01821
    -0.04095
     0.15872
     0.27705
     0.75034
     0.51369
     0.26226
     0.89085
     0.76513
     0.05519
    -0.45508
    -0.21843
     0.03301
     1.18665
     0.67639
     0.41756
    -0.24062
    -0.75088
    -0.53642
    -0.19625
     0.13654
     0.04780
     0.19570
    -0.53642
    -0.32196
    -0.06313
     0.15872
     0.08477
    -0.57340
    -0.44029
    -0.52903
    -0.63256
    -0.75828
    -0.60298
    -0.43289
    -0.54382
    -0.82484
    -0.78786
    -1.19460
    -0.99493
    -0.83963
    -1.11325
    -1.47561
    -1.66789
    -1.64570
    -1.26855
    -1.29813
    -1.20199
    -1.23897
    -1.40166
    -1.23157
    -0.95055
    -0.99493
    -1.00232
    -1.06148
    -0.80265
    -0.55121
    -0.44029
    -0.63996
    -0.52903
    -0.04834
     0.23268
     0.35839
     0.21049
     0.18091
     0.36579
     0.48411
     0.98698
     0.95001
     1.31237
     1.21624
     1.00917
     1.09052
     1.22363
     0.72815
     0.40276
     0.29184
     0.49151
     0.49151
     0.69857
     0.41016
    -0.20364
    -0.87660
    -1.13543
    -0.46987
    -0.43289
    -0.52163
    -0.66954
    -0.40331
    -0.29238
    -0.37373
    -0.04095
    -0.07792
    -0.27759
     0.03301
     0.35839
     0.60243
     0.46193
     0.56546
     0.88345
     0.71336
     1.22363
     1.29758
     1.17926
     1.12010
     1.34935
     1.24582
     1.20145
     0.60243
     0.02561
     0.26226
     0.66160
     0.74294
     0.23268
     0.10696
     0.03301
    -0.15187
    -0.32936
    -0.09271
     0.33621
    -0.25541
    -0.29978
    -0.43289
     0.20309
     0.21789
     0.26226
     0.43974
     0.76513
     1.09052
     0.86127
     1.04615
     1.25321
     0.69118
    -0.11490
    -0.20364
    -0.17406
     0.55067
     0.12175
     0.09956
    -0.36634
    -0.56601
    -0.85442
    -1.04669
    -0.47726
    -0.31457
    -0.75828
    -0.40331
     0.14393
     0.06259
     0.07738
    -0.01137
    -0.29238
     0.11435
     0.85387
     0.87606
     0.97219
     1.50465
     1.68953
     1.34935
     1.04615
     1.34935
     0.87606
     1.18665
     1.22363
     1.47507
     1.56381
     0.80211
     0.66899
    -0.44029
    -0.95055
    -1.61612
    -0.93576
    -0.93576
    -1.41645
    -2.01546
    -2.27429
    -2.26690
    -2.34085
    -2.59968
    -2.63666
    -2.30387
    -2.37043
    -2.42959
    -2.02286
    -1.68268
    -1.48301
    -1.28334
    -1.15023
    -0.74349
    -0.51424
    -0.04834
    -0.07792
     0.00342
     0.89085
     0.77252
     1.01657
     1.20884
     0.92782
     1.05354
     1.34935
     1.78567
     2.25156
     1.57120
     1.27540
     1.62297
     1.15707
     0.66160
     0.38797
     0.38058
     0.14393
    -0.13708
    -0.18885
    -0.67693
    -0.87660
    -1.39427
    -0.98014
    -0.83963
    -0.88400
    -0.87660
    -0.52903
    -0.83963
    -0.95055
    -0.70651
    -0.46247
    -0.48466
    -0.58819
    -0.49945
    -0.38852
     0.17351
     0.12914
    -0.41810
    -0.51424
    -0.09271
    -0.12969
    -0.15927
     0.04780
     0.26965
     0.26965
     0.62462
     0.60983
     0.50630
     0.60983
     0.15133
     0.12175
     0.49151
     0.57285
     0.63941
     1.06094
     1.09791
     0.76513
     0.67639
     0.24007
     0.12914
     0.21049
     0.26226
     0.09956
     0.21049
     0.06259
     0.26226
     0.05519
    -0.16666
    -0.10011
    -0.12969
    -0.27759
    -0.67693
    -0.66954
    -0.74349
    -0.37373
    -0.60298
    -0.57340
    -0.61777
    -0.44029
    -0.62517
    -0.51424
    -0.40331
    -0.49205
     0.78731
     1.22363
     0.82429
     0.52109
     0.41016
     0.72815
     0.31402
    -0.07792
     0.17351
     0.90564
     1.29758
     1.60818
     0.21049
    -0.11490
    -0.22583
     0.28444
     0.18091
    -0.21104
     0.11435
     0.41756
    -0.06313
     0.15872
    -0.35894
    -0.51424
     0.00342
     0.21049
     0.76513
     0.83908
     0.35100
     0.24747
     0.50630
     0.37318
     0.41756
    -0.64735
    -1.29813
    -1.23897
    -0.27759
    -0.22583
    -0.24062
    -0.44029
    -0.57340
    -1.19460
    -1.48301
    -1.05409
    -0.30717
    -0.42550
     0.02561
     0.51369
     0.55067
     0.28444
     0.12914
     0.26965
     0.69118
     1.19405
     1.52683
     1.65255
     1.29758
     0.88345
     0.86866
     0.93522
     0.45453
     0.52848
     0.47672
     0.57285
     0.21049
    -0.44029
    -0.59559
     0.12175
    -0.10011
    -0.41810
    -0.58819
    -0.42550
    -0.49945
    -0.56601
    -0.77307
    -1.06888
    -0.75088
    -0.42550
    -0.70651
    -0.79526
    -0.81744
    -0.92837
    -0.67693
    -0.63256
    -0.45508
    -0.56601
    -0.14448
    -0.10011
     0.06998
     0.19570
     0.15133
     0.10696
     0.46932
     0.68378
     0.35839
     0.52848
     0.82429
     0.81690
     0.61723
     0.73555
     0.82429
     0.84648
     0.74294
     0.48411
     0.27705
     0.22528
     0.16612
     0.01821
     0.29923
    -0.01137
    -0.13708
    -0.07053
    -0.09271
    -0.30717
    -0.41810
    -0.41071
    -0.75088
    -0.78786
    -0.78786
    -0.58819
    -0.41810
    -0.55121
    -0.54382
    -0.61038
    -0.24801
     0.07738
     0.23268
     0.18091
     0.09217
    -0.09271
    -0.29238
     0.07738
     0.10696
     0.16612
    -0.15187
    -0.74349
    -0.19625
    -0.21843
    -0.33675
    -0.75828
    -1.15023
    -1.06888
    -1.71226
    -2.04504
    -1.86016
    -1.78621
    -1.69007
    -1.40906
    -1.57915
    -1.30552
    -1.68268
    -1.69007
    -1.48301
    -0.88400
    -0.71391
    -0.20364
    -0.35894
     0.40276
     0.32881
    -0.38852
     0.03301
     1.03875
     1.51204
     1.26800
     1.96315
     1.82264
     0.66160
     0.95740
     0.94261
     1.48246
     1.40112
     2.00752
     2.57695
     1.16447
    -0.01876
    -0.56601
    -0.71391
     0.16612
     0.55067
     0.82429
     0.35100
    -0.06313
    -0.66954
    -0.41071
    -1.37208
    -1.33510
    -1.26115
    -1.09106
    -0.92837
    -0.78047
    -0.86181
    -0.81744
    -0.82484
    -0.88400
    -0.66954
    -0.89879
    -0.95055
    -1.06888
    -0.81744
    -0.97274
    -1.25376
    -1.24636
    -1.18720
    -0.78047
    -1.02451
    -1.14283
    -0.75828
    -0.69912
    -0.54382
    -0.52163
     0.05519
     0.86866
     0.79471
     1.02396
     0.97959
     0.91303
     1.26061
     1.43809
     1.78567
     2.02231
     2.06668
     1.98534
     1.63776
     1.65255
     1.11270
     0.97219
     0.75773
     0.51369
     0.10696
    -0.15187
    -0.14448
    -0.14448
    -0.28499
    -0.38113
    -0.49205
    -0.47726
    -0.34415
    -0.54382
    -0.66954
    -0.73609
    -0.59559
    -0.29238
    -0.18146
    -0.19625
    -0.26280
    -0.24801
    -0.03355
    -0.02616
    -0.39592
    -0.32936
    -0.13708
     0.15872
    -0.27020
    -0.41810
    -0.44768
    -0.70651
    -0.94316
    -1.15762
    -0.58080
    -0.24801
    -0.72130
    -0.38852
    -0.07792
    -0.55121
    -0.66214
    -0.72130
    -0.69172
     0.01821
     0.46932
     0.44714
     0.96480
     0.66899
     0.10696
    -0.06313
     0.41756
     0.65420
     0.71336
     0.27705
     0.34360
    -0.20364
    -0.03355
    -0.39592
    -0.38852
    -0.45508
    -0.38113
    -0.39592
    -0.24062
    -0.50684
    -0.55121
    -1.24636
    -1.77882
    -1.59394
    -0.74349
    -0.12969
    -0.69912
    -0.85442
    -0.92837
     0.32142
     0.97219
     1.34935
     0.50630
    -0.08532
    -0.24062
     0.21789
     1.28279
     2.43644
     1.96315
     1.86701
     0.81690
     0.82429
     1.05354
     1.02396
     1.23842
     0.36579
    -0.51424
    -0.12229
    -0.14448
     0.23268
     0.26226
    -0.18146
    -0.63256
    -0.98014
    -0.77307
    -0.92097
    -0.56601
    -0.64735
    -0.70651
    -0.72870
    -0.75828
    -0.81005
    -0.72870
    -0.75828
    -0.90618
    -0.75828
    -0.54382
    -0.41071
    -0.85442
    -0.89139
    -0.77307
    -0.60298
    -0.35894
    -0.28499
    -0.33675
    -0.27759
    -0.04095
     0.14393
     0.04040
     0.02561
    -0.36634
    -0.45508
     0.32881
    -0.34415
     0.31402
     0.17351
     0.11435
    -0.10011
     0.14393
     0.10696
    -0.07053
     0.03301
     0.27705
     0.49890
     0.19570
     0.24007
    -0.07053
     0.26226
     0.25486
     0.14393
     0.09217
     0.15133
     0.26965
     0.61723
     0.36579
    -0.15927
    -0.78047
    -0.38852
    -0.37373
    -0.27759
    -0.32196
    -0.27759
    -0.48466
    -0.60298
    -0.38113
    -0.27020
    -0.15187
    -0.63996
    -0.72870
    -0.94316
    -0.83223
    -0.86921
    -0.83223
    -0.56601
    -0.78047
    -0.75828
    -0.78786
    -0.85442
    -1.03930
    -1.09106
    -0.96535
    -0.73609
    -0.88400
    -1.40906
    -0.86181
    -0.88400
    -1.06148
    -1.15762
    -0.74349
    -0.45508
    -0.80265
    -1.09846
    -0.78786
    -0.37373
    -0.27759
    -0.32196
    -0.48466
    -0.27759
     0.16612
     0.46932
     0.82429
     1.05354
     0.87606
     0.80950
     1.31977
     1.53423
     1.82264
     2.31072
     2.59174
     2.54737
     2.17761
     2.31812
     2.25156
     2.40686
     2.16282
     2.28854
     2.19980
     2.51039
     2.88755
     2.03710
     1.65995
     2.04450
     1.17186
     1.25321
     2.19240
     1.99273
     1.49725
     0.29923
     0.46193
     1.39372
     0.38058
    -0.52163
    -0.39592
     0.48411
     0.86127
     1.68953
     0.97219
     0.17351
    -1.36469
    -0.95055
    -1.31292
    -1.55696
    -0.53642
    -0.13708
    -0.56601
    -0.39592
    -0.32196
    -0.49205
    -1.06148
    -1.12064
    -1.24636
    -1.22418
    -0.92837
    -0.83223
    -0.76568
    -0.39592
    -0.46247
    -0.17406
    -0.41810
    -0.51424
    -0.33675
    -0.21843
    -0.10011
    -0.01137
    -0.04834
    -0.03355
     0.13654
    -0.24062
    -0.35894
    -0.22583
     0.01082
     0.24007
     0.13654
    -0.28499
     0.11435
    -0.43289
    -0.92097
    -0.75828
    -0.35154
    -0.18146
    -0.56601
    -0.60298
    -0.81005
    -0.66214
    -1.00232
    -1.14283
    -1.47561
    -1.54957
    -0.84702
    -0.72870
    -0.79526
    -1.05409
    -1.15762
    -1.20939
    -1.32031
    -1.57175
    -1.57175
    -1.59394
    -1.54217
    -1.43124
    -1.52738
    -1.52738
    -2.01546
    -1.43124
    -1.09106
    -1.18720
    -1.88235
    -2.00807
    -1.47561
    -1.24636
    -1.16502
    -0.18885
    -0.03355
    -0.56601
    -0.65475
    -0.85442
    -0.76568
    -0.02616
     0.60243
     0.52848
     0.89085
     0.68378
     0.84648
     0.45453
     0.92043
     1.12749
     1.31237
     1.38633
     1.71171
     1.38633
     1.46028
     1.52683
     1.82264
     1.51944
     1.54902
     1.52683
     1.65995
     2.00752
     1.98534
     1.62297
     1.59339
     1.71911
     1.80785
     1.89659
     1.74869
     1.36414
     0.75034
     0.07738
     0.12175
     0.33621
     0.21049
    -0.08532
    -0.62517
    -0.69912
    -0.63256
    -1.06148
    -1.45343
    -1.71965
    -1.17981
    -0.80265
    -0.54382
    -0.64735
    -0.46987
    -0.29238
     0.09217
     0.20309
     0.72076
     0.75034
     0.93522
     1.40112
     1.26061
     1.60079
     2.02231
     2.48081
     2.39207
     2.11105
     2.26635
     1.04615
     0.82429
     1.54902
     1.43070
     0.62462
     1.02396
     1.56381
     1.41591
     0.69118
     0.43974
    -1.04669
    -1.54217
    -0.61038
    -1.18720
    -0.20364
    -0.11490
    -0.88400
    -0.75088
    -0.50684
    -0.22583
    -0.18146
    -0.35894
     0.10696
     0.12914
    -0.04834
    -0.18146
     0.11435
     0.30663
     0.33621
     0.26226
     0.13654
    -0.12229
    -0.31457
    -0.38113
    -0.38852
    -0.41810
    -0.51424
    -0.44029
    -0.25541
    -0.59559
    -0.45508
    -0.43289
    -0.32936
    -0.41071
    -0.44029
    -0.32936
    -0.15927
    -0.15927
    -0.11490
     0.06259
    -0.28499
    -0.01137
     0.12175
    -0.01137
     0.20309
     0.41016
     0.55067
     0.14393
     0.05519
     0.66899
     0.72815
     0.66899
     0.46193
     0.48411
     0.23268
    -0.46247
    -1.36469
    -1.61612
    -1.63091
    -2.51094
    -1.86756
    -0.98014
    -1.10585
    -1.59394
    -1.24636
    -0.95055
    -1.31292
    -1.56436
    -1.88235
    -2.07462
    -0.79526
    -0.11490
     0.32142
     0.40276
     0.16612
     0.35100
    -0.14448
    -0.17406
     0.04780
    -0.42550
    -0.61038
    -0.24062
    -0.08532
    -0.23322
    -0.37373
    -0.46247
    -0.41810
    -0.52163
    -0.72870
    -0.62517
    -0.63996
    -1.16502
    -0.78786
    -0.58080
    -0.86921
    -1.16502
    -1.49780
    -1.24636
    -1.52738
    -1.11325
    -1.05409
    -1.13543
    -0.91358
    -0.63996
    -0.39592
    -0.06313
     0.22528
     0.24007
     0.42495
     0.77252
     1.16447
     1.10531
     1.09052
     0.97959
     1.17926
     1.10531
     0.65420
     0.69857
    -0.25541
    -0.31457
     0.46193
     1.03875
     0.89085
     0.18091
    -0.07053
     0.13654
     0.47672
     0.38058
     0.15133
     0.48411
     0.55067
     0.97219
     1.22363
     1.20145
     1.09052
     1.20884
     1.44549
     0.94261
     0.02561
    -0.29238
     0.17351
     0.19570
     0.19570
     0.17351
    -0.21843
     0.32142
     0.18091
    -0.75088
    -1.10585
    -0.92837
    -0.73609
    -0.48466
     0.72076
     0.97959
     0.45453
    -0.10750
     0.20309
     0.32881
     0.40276
     1.11270
     0.51369
     0.40276
     0.43974
     0.89824
     0.87606
     0.46932
     0.38797
     0.49890
     0.35100
     0.41016
     0.24007
     0.08477
    -0.02616
     0.31402
     0.38797
     0.39537
     0.69118
     0.67639
     0.74294
     0.94261
     1.16447
     1.50465
     1.20884
     1.17926
     0.70597
     0.83169
     0.69118
     0.10696
     0.57285
     0.90564
     1.46767
     1.09052
     0.27705
    -0.21104
    -0.66214
    -0.09271
     0.35100
     0.32142
    -0.01876
     0.19570
     1.05354
     1.11270
     0.52109
     0.07738
     0.49890
     0.75773
     0.66899
     0.86127
     0.38058
     0.50630
     0.44714
     0.43235
     0.62462
     0.42495
     0.37318
     0.52109
    -0.10750
    -0.67693
    -0.24801
    -0.30717
    -0.63256
    -0.89879
    -0.83963
    -0.95055
    -0.47726
    -0.47726
    -0.44029
    -0.42550
    -0.75088
    -0.71391
    -0.54382
    -0.63256
    -0.18885
     0.12175
    -0.12969
     0.37318
     0.17351
    -0.11490
    -0.44768
    -0.26280
    -0.52163
    -0.95055
    -0.89879
    -0.55861
    -1.19460
    -1.40166
    -2.41480
    -1.27594
    -0.92097
    -1.08367
    -1.12064
    -1.15023
    -1.23157
    -1.00232
    -0.63256
    -0.33675
     0.12175
     0.24747
     0.11435
     0.21049
     0.04780
     0.31402
     0.21049
     0.37318
     0.18830
     0.47672
     0.39537
     0.35100
     0.33621
     0.05519
    -0.18146
    -0.24062
    -0.13708
    -0.51424
    -0.69912
    -0.74349
    -0.48466
    -0.34415
    -0.41071
    -0.24801
     0.17351
     0.66899
    -0.29238
    -0.83223
    -1.37948
    -0.14448
     0.95740
     1.01657
     1.00917
     1.09791
     0.26965
    -0.41810
     0.38797
     0.55067
     1.01657
     1.28279
     0.72815
     0.80211
     0.18830
    -0.17406
     0.24007
     0.74294
     0.76513
     0.89824
     0.72076
     0.52109
     0.42495
     0.66160
     0.44714
     0.19570
     0.04040
     0.15133
    -0.07053
    -0.09271
    -0.52903
    -0.58819
    -0.63996
    -0.69912
    -0.32936
    -0.49945
    -1.23157
    -0.98014
    -0.97274
    -1.19460
    -1.63831
    -1.34990
    -0.68433
    -0.82484
    -0.11490
     0.15872
    -0.24801
    -0.12969
     0.01082
    -0.15927
    -0.02616
    -0.21104
     0.04040
     0.31402
     0.63941
     0.83169
     0.40276
     0.35839
     0.09217
    -0.09271
    -0.62517
    -0.53642
    -0.52903
    -0.61777
    -0.54382
    -0.28499
    -0.09271
    -0.29238
    -0.40331
    -0.55121
    -0.52163
    -0.50684
    -0.24801
    -0.01876
     0.01082
     0.43235
     0.29184
     0.21049
    -0.60298
    -0.78047
    -0.38852
    -0.19625
    -0.46247
    -1.13543
    -0.59559
    -0.09271
    -0.39592
    -0.10750
     0.19570
     0.04040
     0.07738
     0.13654
     0.29923
     0.77252
     0.72076
     0.80950
     1.10531
     1.06094
     1.14228
     1.04615
     0.83169
     0.53588
     0.48411
     0.07738
     0.07738
     0.18091
     0.66899
    -0.04095
    -0.32936
    -0.35894
    -0.32936
    -0.32936
    -0.26280
    -0.28499
    -0.34415
    -0.27020
    -0.52903
    -0.29238
    -0.27020
    -0.15927
    -0.32936
    -0.72870
    -0.69172
    -0.65475
    -0.65475
    -0.81005
    -0.44029
    -0.44768
    -0.78786
    -1.02451
    -1.29073
    -1.29813
    -1.58654
    -1.93412
    -1.72705
    -1.00232
     0.18830
     0.81690
    -0.38113
    -1.24636
    -1.36469
    -1.03930
    -0.21104
     0.18091
     0.44714
     0.49151
     0.23268
    -0.33675
     0.02561
     1.64516
     2.06668
     1.89659
     1.20884
     1.00917
     1.08312
     1.37153
     1.74129
     1.50465
     2.45123
     2.50300
     2.10366
     1.88920
     1.60079
     0.80211
     0.00342
     0.05519
     0.41756
     0.25486
    -0.04095
    -0.37373
    -0.83223
    -1.15762
    -0.68433
    -0.36634
    -0.72130
    -1.12804
    -0.72870
    -0.05574
    -0.08532
    -0.20364
    -0.31457
    -0.08532
     0.09956
     0.46193
     0.34360
     0.26226
    -0.04095
    -0.04834
    -0.18146
    -0.18146
    -0.19625
     0.02561
     0.01082
     0.15133
     0.20309
    -0.11490
    -0.04095
    -0.01876
     0.12175
     0.32142
     0.73555
     0.67639
     0.37318
     0.28444
     0.10696
    -0.07053
     0.60983
     0.78731
     1.29019
     0.55806
     0.04780
     0.55806
     0.71336
     0.59504
     1.02396
     0.90564
     0.63941
     0.34360
     0.77992
     0.68378
     0.37318
     0.38797
    -0.12229
    -0.15927
    -0.09271
     0.17351
    -0.01137
    -0.24801
    -0.72130
    -0.63996
    -0.47726
    -0.89879
    -0.68433
    -0.41810
    -0.55121
    -0.50684
    -0.58080
    -0.60298
    -0.90618
    -0.64735
    -0.56601
    -0.61038
    -0.78786
    -0.68433
    -0.25541
    -0.29238
    -0.40331
    -0.58819
    -0.80265
    -0.92837
    -0.64735
    -1.10585
    -0.46247
     0.53588
     0.25486
    -0.15927
    -0.56601
    -0.93576
    -0.44029
    -0.46987
    -0.38852
    -1.29073
    -0.53642
    -0.61038
     0.15133
     1.63037
     2.00013
     2.52518
     2.00013
     0.59504
    -1.25376
    -0.89139
     1.86701
     3.25731
     4.81030
     3.86371
     1.94096
     0.37318
     0.38797
     1.48246
     2.16282
     2.25896
     1.99273
     1.71911
     0.80211
     0.82429
    -0.05574
    -0.46247
     0.11435
     0.14393
    -0.12969
    -0.72130
    -1.23157
    -0.81744
    -1.04669
    -1.09106
    -1.48301
    -1.44603
    -1.57175
    -1.61612
    -1.58654
    -1.70486
    -1.86756
    -1.43864
    -1.37208
    -1.74184
    -1.80100
    -2.05244
    -2.25211
    -1.70486
    -1.06148
     0.05519
    -0.57340
    -1.49780
    -1.76403
    -0.98753
    -0.82484
    -1.04669
    -0.96535
    -0.55861
    -0.07053
     0.26226
     0.26965
     0.53588
     0.24747
     0.40276
     0.15872
    -0.02616
     0.26226
     0.60983
     0.50630
     0.12175
     0.32881
     0.57285
     0.66160
     0.87606
     0.75773
     0.48411
     0.18091
     0.41756
     0.54327
     0.09956
     0.04780
     0.07738
    -0.22583
    -0.39592
    -0.35154
    -0.38113
    -0.42550
    -0.61777
    -0.24801
    -0.52163
    -1.23157
    -1.34250
    -1.09846
    -0.89879
    -0.51424
    -0.42550
    -0.53642
    -0.52903
    -0.49945
    -0.39592
    -0.61038
    -0.40331
    -0.89139
    -1.32771
    -1.04669
    -0.75088
    -0.75088
    -0.89879
    -0.86181
    -1.00232
    -1.39427
    -1.26855
    -1.09846
    -1.17981
    -1.58654
    -1.66049
    -1.34990
    -0.95055
    -0.83223
    -0.60298
    -0.04834
     0.09956
     0.46193
     0.92782
     0.30663
     0.01821
     0.57285
     1.21624
     1.63776
     1.59339
     1.21624
     0.99438
     0.44714
     0.89824
     1.62297
     1.82264
     1.39372
     1.19405
     0.60983
     0.52109
     0.55806
     1.10531
     1.09791
     1.28279
     1.73390
     1.83004
     1.66734
     1.63037
     1.71171
     1.37153
     1.38633
     2.68048
     3.50135
     3.22773
     1.68953
     2.14803
     2.48081
     0.98698
     0.56546
     0.59504
     0.71336
     0.68378
     0.22528
    -0.18885
    -0.44029
    -0.78047
    -0.89879
    -1.40906
    -1.14283
    -1.86016
    -2.24471
    -2.23732
    -1.74924
    -1.06888
    -1.03190
    -1.34990
    -1.37208
    -0.86181
    -0.61777
    -0.55861
    -0.99493
    -1.02451
    -0.21843
     0.43235
     0.97959
     1.04615
     0.98698
     1.03136
     0.67639
     0.15133
     0.72815
     1.44549
     1.92617
     2.06668
     2.10366
     1.83743
     1.37153
     0.89824
     1.12010
     1.31977
     0.75034
     0.31402
     0.18830
    -0.04834
    -0.43289
    -0.03355
    -0.22583
    -0.13708
    -0.75088
    -1.23157
    -1.09846
    -1.00972
    -0.66954
    -0.53642
    -0.17406
     0.09217
     0.01821
    -0.65475
    -0.73609
    -0.24801
    -0.16666
    -0.12969
    -0.09271
    -0.13708
     0.39537
     0.37318
    -0.01876
    -0.32936
    -0.63996
    -0.90618
    -1.06888
    -0.90618
    -0.81005
    -0.59559
    -0.22583
     0.25486
     0.51369
     0.85387
     1.21624
     0.59504
     0.10696
    -0.01137
     0.08477
     0.43235
     0.43235
     0.55806
     0.45453
    -0.21843
    -0.75828
    -1.73445
    -2.41480
    -2.84372
    -3.23567
    -2.68103
    -2.48875
    -2.74759
    -2.70322
    -3.22088
    -3.71636
    -3.28004
    -2.59229
    -2.68842
    -2.54792
    -2.65145
    -2.27429
    -1.01711
    -1.11325
    -1.09846
    -1.21678
    -2.40741
    -2.25211
    -1.63831
    -1.57175
    -1.54957
    -0.60298
    -0.44029
    -1.05409
    -1.12064
    -1.14283
    -0.90618
    -0.38852
    -0.58080
    -1.17981
    -0.42550
     0.86866
     0.83169
     0.06998
    -0.41810
    -0.01137
     0.16612
     0.52109
     0.77252
     0.28444
     0.04780
    -0.11490
    -0.31457
    -0.44768
     0.09217
     1.07573
     2.12584
     2.07408
     2.28114
     2.26635
     1.92617
     0.75773
     1.16447
     1.92617
     2.68048
     2.88755
     2.77662
     2.67309
     2.26635
     2.20719
     1.94836
     2.08887
     1.77827
     1.70432
     1.46028
     1.51944
     1.43809
     1.13489
     1.08312
     1.21624
     1.25321
     1.29758
     0.83169
     0.56546
     0.43235
     0.11435
     0.29184
     0.60243
     0.41016
     0.12914
    -0.31457
    -0.36634
    -0.24801
    -0.01876
    -0.09271
     0.04780
    -0.30717
    -0.13708
    -0.29238
    -0.18146
    -0.03355
    -0.47726
    -0.38113
    -0.28499
    -0.29238
    -0.41810
    -0.25541
    -0.38852
    -0.58080
    -0.54382
    -0.22583
    -0.42550
    -0.34415
    -0.21843
    -0.04095
     0.07738
    -0.17406
    -0.31457
    -0.27759
    -0.15187
    -0.27020
    -0.06313
    -0.07053
    -0.33675
    -0.61777
    -0.63996
    -0.69912
    -0.69172
    -0.63256
    -0.88400
    -0.94316
    -0.55861
    -0.42550
    -1.03190
    -0.99493
    -0.69172
    -0.86921
    -0.75828
    -0.48466
    -0.69172
    -0.78047
    -0.53642
    -0.27020
    -0.29238
    -0.39592
    -0.23322
    -0.46247
    -0.49205
    -0.32936
    -0.60298
    -0.52163
    -0.15187
    -0.04095
     0.32142
     0.75773
     0.87606
     0.58764
     0.49890
     0.99438
     0.88345
     0.72815
     0.52848
     0.26226
     0.38797
    -1.15762
    -0.92097
    -0.58080
     0.22528
     0.84648
    -0.07053
    -1.90453
    -2.22992
    -2.78456
    -2.37043
    -2.22253
    -2.75498
    -3.47971
    -3.10995
    -3.32441
    -2.59968
    -1.76403
    -1.76403
    -1.81579
    -2.02286
    -2.06723
    -2.04504
    -1.39427
    -1.16502
    -0.78047
    -0.23322
    -0.25541
     0.12175
     0.39537
     0.79471
     0.64681
     0.65420
     0.52848
     0.63941
     0.91303
     1.16447
     1.24582
     0.60983
     0.94261
     1.02396
     1.34935
     1.71171
     1.17186
     1.35674
     1.65995
     1.76348
     1.77087
     2.75444
     2.48821
     1.80046
     1.79306
     2.28114
     1.82264
     1.21624
     1.17186
     1.07573
     1.23103
     1.29019
     1.09052
     0.81690
     0.50630
     0.09956
    -0.08532
    -0.18885
    -0.58080
    -0.48466
    -0.69172
    -0.78786
    -0.48466
    -0.44768
    -0.44029
    -0.72870
    -0.66954
    -0.75828
    -0.61777
    -0.66214
    -0.53642
    -0.27759
    -0.46247
    -0.41071
    -0.37373
    -0.41071
    -0.29238
    -0.44768
    -0.30717
    -0.38852
    -0.45508
    -0.27759
    -0.18885
    -0.35154
    -0.40331
    -0.49205
    -0.52903
    -0.73609
    -0.72130
    -0.60298
    -0.48466
    -0.78047
    -1.23157
    -0.89879
    -0.63256
    -0.18885
    -0.03355
    -0.01137
     0.26226
    -0.15187
    -0.49205
    -0.56601
    -0.04834
     0.52109
     0.53588
     0.55806
     0.56546
     0.63941
     0.72815
     0.29184
     0.10696
     0.01821
     0.19570
     0.06998
     0.15872
     0.36579
     0.62462
     0.75773
     0.59504
     0.96480
     1.12749
     1.20884
     1.63776
     2.23677
     2.41426
     2.34770
     2.00013
     1.97055
     2.36249
     2.19980
     2.06668
     3.34605
     2.67309
     1.54162
     1.09791
     1.68213
     1.77827
     1.70432
     1.32716
     0.43974
    -0.61038
    -0.92097
    -1.23897
    -0.66954
    -0.78786
    -0.88400
    -1.99328
    -2.26690
    -3.01381
    -3.32441
    -3.10256
    -2.28908
    -1.99328
    -2.25950
    -2.94726
    -3.43534
    -3.52408
    -2.83633
    -2.08202
    -1.48301
    -1.09846
    -0.42550
    -0.68433
    -0.40331
    -0.46987
    -0.60298
    -0.37373
     0.02561
     0.05519
     0.15872
     0.24747
     0.93522
     2.20719
     2.36989
     1.13489
    -0.58080
     0.04780
     0.82429
     0.30663
     0.32142
    -0.12229
    -0.46247
    -0.18885
    -0.17406
    -0.18885
     0.04780
    -0.44029
    -0.85442
    -1.06148
    -1.41645
    -1.09846
    -0.66954
    -0.62517
    -0.46987
    -0.52163
    -0.50684
    -0.44029
    -0.42550
    -0.46247
    -0.23322
    -0.44768
    -0.98753
    -0.82484
    -0.75828
    -0.70651
    -0.61777
    -0.89879
    -1.15762
    -1.06148
    -0.73609
    -0.78786
    -0.86921
    -0.42550
    -0.60298
    -0.45508
    -0.50684
    -0.64735
    -0.52163
    -0.13708
    -0.40331
    -0.31457
    -0.27020
    -0.04095
    -0.19625
    -0.10011
     0.24007
     0.15872
    -0.06313
    -0.19625
    -0.04834
     0.18091
     0.41756
     0.46932
     0.12175
     0.09956
     0.34360
     0.18830
    -0.21104
    -0.32936
    -0.37373
    -0.64735
    -0.70651
    -0.32936
    -0.41810
    -1.10585
    -1.11325
    -0.83963
    -0.63996
    -0.12969
    -0.38852
    -0.29238
    -0.27020
    -0.50684
    -0.17406
     1.26800
     1.88180
     1.71911
     1.47507
     1.43809
     1.37893
     1.22363
     2.26635
     4.30743
     4.53668
     3.93767
     2.49560
    -0.53642
    -0.99493
     1.31237
     2.17761
     1.63037
     1.40112
     1.27540
     0.75773
     0.25486
    -0.30717
    -1.33510
    -2.11160
    -2.37043
    -1.84537
    -1.31292
    -1.21678
    -1.91193
    -2.08202
    -1.77882
    -0.68433
    -0.14448
     0.18091
     0.05519
    -0.19625
    -0.21104
    -0.00397
     0.41016
     0.46193
     0.54327
     0.79471
     1.58600
     2.14803
     2.11845
     1.87441
     1.06833
     0.16612
     0.55067
     0.63941
     0.72815
     1.27540
     0.55067
    -0.16666
    -0.61777
    -1.44603
    -0.89879
    -0.86181
    -0.33675
    -0.49205
    -0.15187
    -0.62517
    -1.37948
    -1.82319
    -1.00972
     0.41016
    -0.25541
    -0.31457
    -0.17406
     0.39537
     0.24007
     0.09956
     0.18091
    -0.01876
    -0.36634
    -0.47726
    -0.75828
    -0.52903
    -0.50684
    -0.58819
    -1.03930
    -0.80265
    -1.43864
    -2.17076
    -2.28908
    -2.18555
    -1.17241
    -0.86921
    -1.16502
    -1.15762
    -1.01711
    -1.11325
    -1.00972
    -1.10585
    -0.84702
    -0.83963
    -0.77307
    -0.94316
    -0.72870
    -0.89139
    -0.86181
    -0.99493
    -0.89879
    -0.94316
    -0.76568
    -0.53642
    -0.40331
    -0.66214
    -0.51424
    -0.72130
    -0.50684
    -0.37373
     0.09217
    -0.17406
    -0.16666
    -0.38113
    -0.41810
    -0.41810
    -0.37373
    -0.13708
    -0.23322
    -0.44768
    -0.55861
    -0.28499
    -0.32936
    -0.51424
    -0.38852
    -0.48466
    -0.59559
    -0.70651
    -0.86181
    -0.41810
    -0.17406
    -0.33675
    -0.28499
    -0.01137
    -0.02616
    -0.12969
     0.10696
     0.16612
     0.89824
     1.86701
     1.78567
     0.94261
     1.00178
    -0.10750
    -0.77307
     0.07738
     0.72815
     0.97959
     0.79471
     1.51944
     1.20884
     0.43235
    -0.29978
    -0.45508
    -0.10750
     0.25486
     0.89085
     0.73555
     1.01657
     1.23842
     1.04615
     1.68213
     1.83004
     1.45288
     1.69692
     1.74129
     1.88180
     1.31977
     1.27540
     0.93522
     0.66899
     0.61723
     0.68378
     0.77992
     0.43974
     0.75773
     0.55806
     0.49890
    -0.17406
    -0.21104
    -0.24801
     0.15133
     0.33621
     0.12914
     0.20309
     0.26226
     0.29184
    -0.05574
     0.04780
     0.34360
     0.46932
     0.39537
     0.78731
     0.83908
     0.72815
     1.00178
     0.41016
    -0.16666
     0.12914
     0.23268
    -0.15187
     0.30663
     1.03136
     1.64516
     1.31977
     0.65420
    -0.06313
    -0.23322
     0.73555
     0.52109
     0.46193
    -0.18885
     0.00342
     0.46932
     0.06998
    -0.19625
    -0.24062
    -0.25541
    -0.63996
    -0.92097
    -0.86181
    -0.88400
    -1.01711
    -0.69912
    -0.80265
    -1.46082
    -1.25376
    -1.32031
    -0.21843
    -0.22583
    -0.87660
    -0.66954
    -0.10750
     0.07738
    -0.01137
     0.00342
     0.02561
     0.16612
     0.36579
     0.50630
     0.39537
     0.60983
     0.55806
     0.53588
     0.39537
     0.20309
     0.39537
     0.56546
     0.48411
     0.64681
     0.65420
     0.11435
    -0.12969
     0.09956
    -0.07053
     0.17351
     0.23268
     0.14393
     0.04040
    -0.05574
    -0.50684
    -0.16666
     0.12175
     0.09956
     0.24747
     1.00917
     1.17926
     1.00917
     1.17926
     1.06833
     0.70597
    -0.74349
    -1.56436
    -1.93412
    -1.34990
    -0.61777
     0.01082
     0.05519
    -0.55121
    -1.58654
    -2.08202
    -2.27429
    -1.86016
    -1.49780
    -1.54957
    -1.67528
    -1.25376
    -1.20199
    -1.26115
    -1.13543
    -0.44768
     0.40276
    -0.10011
    -0.81005
    -0.68433
    -0.68433
    -0.63256
    -0.63996
    -0.46247
    -0.24062
    -0.62517
    -0.65475
    -0.45508
     0.24007
     0.77992
     1.53423
     1.75608
     1.43070
     1.05354
     0.73555
     0.49151
     0.84648
     1.12749
     1.71171
     2.33291
     4.98778
     4.24826
     0.26965
    -0.26280
    -0.15187
     0.52848
     1.11270
     1.24582
     0.74294
     0.36579
    -0.10011
    -0.53642
    -1.05409
    -1.71965
    -2.18555
    -2.28169
    -2.40001
    -2.54052
    -2.09681
    -1.28334
    -0.63996
    -0.63996
    -1.01711
    -1.00232
    -0.77307
    -0.91358
    -0.53642
    -0.13708
     0.41756
     0.91303
     0.55806
     0.41756
     0.17351
     0.10696
     0.58764
     0.12914
     0.14393
    -0.01876
     0.21049
     0.15872
    -0.10750
    -0.35894
    -0.80265
    -0.48466
    -0.48466
    -0.37373
    -0.49205
    -0.49945
    -0.08532
     0.13654
     0.10696
     0.52848
     0.36579
    -0.31457
    -0.70651
    -0.21104
     1.12749
     1.61558
     2.21459
     1.79306
     1.14968
    -0.27759
    -0.98014
     0.06998
     0.90564
     1.39372
     1.55641
     1.14968
     0.46193
     0.02561
     0.24007
     0.39537
     0.12914
     0.14393
     0.92043
     0.89085
     0.75773
     0.99438
     1.11270
     1.77087
     1.50465
     1.52683
     0.63941
    -0.04095
    -0.76568
    -1.30552
    -0.86181
     0.10696
     0.32142
    -0.95055
    -0.90618
    -1.04669
    -1.32031
    -1.11325
    -1.12064
    -1.37208
    -1.32771
    -1.26855
    -0.26280
     0.02561
     0.41016
     0.38058
     0.26965
     0.95740
     0.91303
     0.91303
     0.44714
     0.34360
     0.44714
     0.31402
     0.49151
    -0.10011
    -0.59559
     0.03301
     0.30663
     0.12175
    -0.41810
    -0.43289
    -0.41810
    -0.78047
    -1.02451
    -0.95795
    -0.53642
    -0.49205
    -0.37373
    -0.32196
    -0.29238
    -0.81744
    -1.10585
    -0.89139
    -0.42550
    -0.28499
     0.04780
    -0.76568
    -1.10585
    -1.20939
    -1.15023
    -0.66214
    -0.33675
    -0.50684
    -0.87660
    -0.77307
    -0.81005
    -0.81744
    -0.45508
    -0.23322
    -0.19625
     0.01821
     0.08477
     0.32881
     0.43974
     0.71336
     0.71336
     0.42495
     0.53588
     0.69118
     0.58025
     1.48246
     1.64516
     1.38633
     1.57860
     1.01657
     0.43974
     0.87606
     0.86127
     0.95740
     0.65420
     0.61723
     0.32881
     0.26965
    -0.12229
    -0.09271
    -0.40331
    -0.56601
    -0.74349
    -0.83963
    -0.65475
    -0.93576
    -0.45508
     0.06998
    -0.19625
    -0.45508
    -0.43289
    -1.14283
    -1.19460
    -0.52903
    -0.43289
     0.21789
     0.49151
     0.41756
    -0.32936
    -0.86921
    -0.48466
    -0.12229
     0.01082
     0.08477
     0.09956
     0.20309
     0.10696
     0.38797
     1.06094
     0.75034
     0.69857
    -0.10011
     0.06259
     0.32881
     1.57120
     1.56381
     1.58600
     1.05354
     0.21789
    -0.07792
     0.35100
     0.80211
     0.52109
    -0.18885
    -0.00397
     0.83169
     0.77992
     0.05519
    -0.46987
    -0.04095
     0.08477
    -0.11490
    -0.18885
     0.34360
     0.18830
     0.59504
     0.48411
     0.49890
     0.69118
     0.05519
    -0.02616
     0.01821
    -0.04095
     0.34360
     0.81690
     1.44549
     1.12010
     1.11270
     1.63037
     1.67474
     0.95740
     0.94261
     1.21624
     0.69118
     0.43235
     0.73555
     0.73555
     0.76513
     0.38058
     0.66160
     0.73555
    -0.28499
    -0.62517
    -0.76568
    -1.26115
    -1.06888
    -1.44603
    -1.49780
    -0.84702
     0.21789
     0.01082
    -0.40331
    -0.32936
    -0.44029
    -0.46987
    -0.37373
     0.20309
     0.10696
     0.05519
    -0.18146
    -0.03355
     0.41016
     0.41756
     0.28444
    -0.00397
    -0.29978
    -0.82484
    -0.57340
    -0.40331
    -0.18146
     0.03301
    -0.15187
    -0.52163
    -0.82484
    -0.83223
    -0.55121
    -0.46987
    -0.20364
     0.28444
     0.75034
     0.24747
    -0.22583
    -0.20364
     0.06998
     0.18091
     0.30663
     0.93522
     0.10696
    -0.28499
    -0.00397
    -0.59559
    -1.28334
    -1.60133
    -1.33510
    -0.99493
    -0.92097
    -1.15023
    -1.81579
    -1.68268
    -1.49040
    -1.35729
    -1.34990
    -0.97274
    -0.33675
    -0.07053
     0.41016
     0.55067
     0.64681
     0.93522
     0.80950
     0.70597
     0.75034
    -0.10750
    -0.47726
    -0.21843
     0.16612
     0.04780
    -0.24062
     0.04040
    -0.48466
    -0.94316
    -0.83963
    -0.81005
    -0.80265
    -0.31457
    -0.31457
     0.38797
     1.00178
     0.92782
     1.65255
     1.66734
     2.26635
     1.89659
     1.28279
     0.63941
     0.58025
     1.02396
     1.17926
     1.27540
     0.26226
     0.11435
     0.52109
     0.24747
    -0.09271
     0.28444
    -0.04834
    -0.66214
    -0.66214
    -0.72870
    -0.22583
     0.15133
     0.23268
     1.04615
     1.34935
     1.88180
     2.11845
     1.82264
     1.34935
     0.99438
     1.53423
     1.51944
     2.00752
     1.89659
     1.20145
     1.28279
     1.35674
     0.73555
     0.24007
    -0.10011
    -0.21104
    -0.22583
    -0.26280
    -1.12804
    -1.60873
    -2.26690
    -2.75498
    -2.61447
    -2.65145
    -2.80675
    -2.57010
    -1.93412
    -1.57175
    -2.06723
    -2.25950
    -2.60708
    -2.08941
    -1.74184
    -1.54957
    -1.31292
    -1.08367
    -0.75828
    -0.35154
    -0.06313
    -0.29238
    -0.07792
     0.12914
    -0.03355
     0.29923
     0.29923
     0.38058
     0.41016
     0.80211
     0.80211
     0.83169
     0.76513
     0.44714
     0.48411
     0.77992
     1.14968
     1.32716
     0.79471
     0.95001
     0.90564
     0.52848
    -0.00397
    -0.24062
    -0.02616
     0.55806
     0.25486
    -0.21104
    -0.24062
    -0.59559
    -1.05409
    -1.16502
    -1.03930
    -1.29073
    -0.83223
    -0.32936
    -0.03355
    -0.61038
    -1.17981
    -1.41645
    -1.20939
    -0.40331
    -0.16666
    -0.36634
     0.06998
     0.39537
     0.89085
     0.19570
    -0.41810
    -0.66214
    -0.83963
    -0.47726
    -0.12229
    -0.11490
    -0.04095
    -0.21104
    -0.29978
    -0.63256
    -0.86181
    -0.95795
    -0.88400
    -1.14283
    -0.81744
    -0.60298
    -0.44029
    -0.18146
    -0.11490
    -0.18146
     0.09217
     0.16612
     0.78731
     1.20884
     1.52683
     0.92782
    -0.14448
    -0.37373
    -0.92097
    -0.73609
     0.40276
     0.12914
    -0.18885
    -0.15187
    -0.31457
    -0.48466
    -0.80265
    -1.27594
    -1.46822
    -1.65310
    -1.13543
    -0.73609
     0.03301
     0.13654
     0.78731
     0.32881
     0.29923
     0.32142
     0.09217
    -0.28499
     0.31402
     0.60243
     0.98698
     1.23842
     0.92043
     1.05354
     0.86127
     0.29923
     0.49151
     0.33621
     0.63202
     1.12010
     1.43809
     1.69692
     1.85962
     1.65995
     1.58600
     1.87441
     2.13324
     1.29758
     1.20145
     0.81690
     0.69118
     1.39372
     0.91303
     0.29184
     0.03301
     0.32142
    -0.42550
    -0.64735
    -1.17241
    -1.43864
    -1.84537
    -1.71965
    -1.43864
    -1.10585
    -0.89879
    -0.70651
    -0.99493
    -0.99493
    -1.02451
    -0.29238
     0.24747
    -0.09271
     0.07738
     0.40276
     0.54327
     0.70597
     0.69857
     0.85387
     0.84648
     0.72076
     0.58764
     0.57285
     0.83908
     0.63941
     0.40276
     0.60243
     0.87606
     0.77252
     0.85387
     0.90564
     1.12010
     1.00917
     1.20884
     0.80950
     0.78731
     0.77252
     1.15707
     0.97219
     1.05354
     0.64681
     0.46193
     1.07573
     1.20145
     0.54327
     0.49890
    -0.49205
    -0.55861
    -0.21104
    -1.22418
    -2.08941
    -1.98588
    -1.74184
    -0.58080
     0.12175
    -0.90618
    -2.05244
    -2.76238
    -2.75498
    -2.12639
    -1.34250
    -0.55861
    -0.82484
    -1.23157
    -0.84702
    -0.36634
    -0.15927
     0.14393
     0.07738
     0.41016
     0.63202
     1.03875
     0.95740
     1.09791
     1.06094
     0.64681
     0.41756
    -0.32936
    -0.41810
    -0.15187
     0.01082
    -0.01137
    -0.52903
    -0.52163
    -0.67693
    -1.81579
    -2.44438
    -2.23732
    -1.87495
    -1.50519
    -1.39427
    -1.11325
    -0.93576
    -0.66214
    -0.78786
    -0.69172
    -0.33675
    -0.12229
     0.20309
     0.62462
     0.86866
     1.03136
     1.20145
     1.19405
     1.20145
     1.10531
     1.13489
     1.12749
     1.06833
     0.96480
     1.00917
     0.94261
     0.89824
     1.03875
     0.97959
     0.86127
     0.93522
     1.12010
     1.08312
     1.18665
     1.35674
     1.58600
     1.20884
     1.71171
     2.30333
     1.80785
     1.26061
     1.12749
     1.09791
     0.60243
     0.15133
     0.48411
     0.38058
    -0.08532
    -0.69912
    -1.04669
    -0.75088
    -1.19460
    -1.37948
    -1.67528
    -1.54217
    -1.09846
    -0.87660
    -0.97274
    -0.85442
    -0.52903
     0.51369
     0.18830
     0.02561
    -0.89139
    -0.98014
    -0.06313
     0.38797
     0.12175
     0.06259
    -0.44768
    -0.58080
    -0.54382
    -0.65475
    -0.92837
    -1.09846
    -1.11325
    -0.86181
    -0.76568
    -0.78786
    -0.86181
    -0.91358
    -1.01711
    -0.82484
    -1.58654
    -1.40906
    -1.27594
    -1.24636
    -1.13543
    -1.23157
    -1.23157
    -1.15023
    -0.94316
    -1.05409
    -1.12804
    -0.83223
    -0.79526
    -0.05574
     0.35839
     0.34360
     0.62462
     1.05354
     1.43070
     1.61558
     1.94096
     2.45863
     2.98369
     2.90234
     2.31812
     2.47342
     2.94671
     2.48081
     1.99273
     1.76348
     1.77087
     2.74704
     2.13324
     1.29019
     0.40276
    -0.29238
    -0.35894
     0.07738
    -0.04095
    -0.66214
    -0.68433
    -0.07053
    -1.19460
    -2.05244
    -2.08941
    -1.43124
    -1.75663
    -1.63091
    -1.37948
    -1.03190
    -1.13543
    -1.43124
    -2.66624
    -3.01381
    -2.68842
    -1.88974
    -1.78621
    -1.34990
    -0.94316
    -0.83963
    -0.92097
    -0.81005
    -1.01711
    -1.01711
    -0.98014
    -0.65475
    -0.32936
    -0.38852
    -0.10750
     0.28444
     0.37318
     0.19570
     0.39537
     0.33621
     0.25486
     0.15133
     0.16612
     0.49151
     0.51369
     0.63202
     1.09791
     1.41591
     1.33456
     1.06094
     1.23103
     1.41591
     1.51204
     1.73390
     1.40112
     1.58600
     1.25321
     0.49890
     0.05519
     0.41756
     0.83908
     0.23268
    -0.01137
     0.05519
     0.07738
    -0.30717
    -0.55121
    -1.06148
    -1.21678
    -1.47561
    -1.49780
    -1.43864
    -1.09846
    -0.93576
    -0.74349
    -0.75828
    -0.94316
    -0.81005
    -0.49945
    -0.42550
    -0.57340
    -1.04669
    -0.78047
    -0.04095
     0.25486
     0.23268
     0.26965
     0.43974
     0.52109
     0.38058
     0.20309
     0.41756
     0.39537
     0.41016
     0.49151
     0.56546
     0.73555
     0.70597
     0.46193
     0.84648
     1.04615
     1.50465
     1.43809
     1.85962
     2.19240
     1.82264
     1.68213
     0.85387
     0.11435
     0.21049
     0.52848
     0.84648
     0.70597
     0.33621
     0.60243
     0.31402
    -0.12969
    -0.88400
    -0.89879
    -0.75828
    -0.63996
     0.04040
     0.24007
     0.12914
     0.18830
    -0.21843
    -0.41810
     0.20309
     0.32142
     0.55806
     0.46193
     0.71336
     0.35839
     0.02561
    -0.89139
    -0.99493
    -0.83223
    -1.00232
    -0.92097
    -0.85442
    -0.61038
    -0.52163
    -0.49945
    -0.74349
    -0.88400
    -0.82484
    -1.11325
    -1.40906
    -1.84537
    -1.52738
    -0.78047
    -0.83223
    -0.91358
    -0.81744
    -0.58819
    -1.37948
    -1.61612
    -0.92837
    -0.81744
    -0.96535
    -0.60298
    -0.63996
    -0.46247
    -0.04834
     0.38797
     1.00917
     1.15707
     1.20145
     1.22363
     1.23842
     1.20145
     1.12010
     1.50465
     1.78567
     1.15707
     1.13489
     1.20884
     1.41591
     1.44549
     1.57860
     1.45288
     1.31237
     1.43070
     1.39372
     1.26061
     1.04615
     0.78731
     0.59504
     0.45453
     0.49890
     0.21049
    -0.10011
     0.18091
     0.94261
     0.94261
    -0.32196
    -1.15023
    -1.61612
    -2.57010
    -2.47396
    -2.30387
    -2.75498
    -1.85277
    -1.01711
    -0.97274
    -1.85277
    -1.91932
    -2.10420
    -1.88235
    -1.53477
    -1.51998
    -1.46082
    -1.35729
    -0.92097
    -0.82484
    -0.83223
    -0.66954
    -0.35154
     0.07738
    -0.42550
    -0.63996
    -0.88400
    -0.67693
    -0.78047
    -0.81744
    -0.63256
    -0.70651
    -0.64735
    -0.57340
    -0.59559
    -0.32196
    -0.31457
    -0.52163
    -0.54382
    -0.20364
    -0.00397
    -0.12969
    -0.15187
     0.04040
    -0.10011
    -0.12969
    -0.66954
    -0.52163
     0.24747
     0.47672
     0.54327
     0.12914
     0.24007
    -0.21843
    -0.18885
     0.11435
     0.57285
     0.64681
     0.34360
     0.23268
     0.27705
     0.64681
     1.00178
     1.28279
     0.58764
     0.13654
     0.24747
     0.62462
     0.63941
     0.04780
    -0.32196
     0.24747
     0.18091
    -0.22583
    -0.56601
    -1.18720
    -0.99493
    -0.61777
     0.08477
     0.48411
     0.12914
    -0.49945
    -0.57340
    -1.40906
    -0.62517
    -0.28499
    -0.77307
    -0.75088
    -1.00232
    -0.69172
    -0.94316
    -1.04669
    -0.51424
    -0.56601
    -1.32771
    -1.44603
    -1.34250
    -1.32031
    -1.04669
    -1.43864
    -0.50684
     0.19570
     0.20309
    -0.10011
    -0.03355
     0.38058
     0.58025
     0.66160
     1.20884
     1.00917
     0.48411
     0.55806
     0.66160
     0.86127
     1.14228
     1.43070
     1.68213
     1.43070
     1.39372
     1.17186
     1.06094
     1.29019
     1.36414
     1.43070
     1.53423
     1.53423
     1.60079
     1.75608
     1.61558
     1.60079
     1.48986
     1.46028
     1.35674
     1.41591
     1.39372
     1.40112
     1.31237
     0.93522
     0.69118
     0.66160
     1.05354
     0.88345
     0.32881
     0.44714
     0.41756
     0.02561
    -0.41071
    -0.66954
    -0.35154
    -0.22583
     0.08477
    -0.12229
    -0.55121
    -0.75828
    -0.16666
    -0.09271
     0.12914
    -0.04095
    -0.21843
    -0.07053
     0.32142
     0.49151
     0.45453
    -0.18146
    -0.17406
    -0.03355
     0.25486
    -0.12229
    -0.33675
    -0.24801
    -1.11325
    -1.11325
    -0.42550
    -0.75088
    -1.22418
    -0.95055
    -0.83223
    -0.37373
    -0.14448
    -0.37373
    -0.24062
    -0.11490
     0.15133
     0.54327
    -0.36634
    -0.19625
     0.05519
    -0.79526
    -0.38852
     0.07738
     0.42495
    -0.32936
    -0.31457
    -0.46987
    -0.61038
    -0.69172
    -0.21843
    -0.41071
    -0.66214
    -0.44768
    -0.29238
    -0.09271
     0.05519
    -0.05574
    -0.18146
     0.04780
    -0.19625
    -0.34415
    -0.31457
    -0.44029
    -0.62517
    -1.18720
    -0.92097
    -0.77307
    -0.74349
    -0.13708
    -0.03355
     0.54327
     1.06833
     1.23842
     0.46932
     0.39537
    -0.24062
    -0.32196
     0.29923
     0.52848
     0.15872
     0.24747
     0.42495
     0.16612
    -0.58080
    -1.38687
    -1.85277
    -1.22418
    -1.49780
    -0.89139
    -0.23322
    -0.14448
    -0.12969
    -0.27759
     0.05519
     0.40276
    -0.55861
     0.35100
     0.81690
     1.41591
     1.46767
     0.78731
     1.22363
     1.38633
     0.75034
     0.65420
     0.68378
     0.73555
     1.05354
     0.83908
     0.63202
     0.55806
     0.88345
     0.81690
     0.77992
     0.90564
     0.77992
     0.59504
     0.51369
     0.56546
     0.26226
     0.09217
     0.22528
     0.20309
     0.14393
    -0.15927
    -0.81744
    -0.38113
    -0.27020
    -0.80265
    -0.90618
    -0.89879
    -0.95795
    -0.73609
    -1.30552
    -1.91193
    -1.57915
    -1.25376
    -1.42385
    -1.69007
    -1.50519
    -1.42385
    -1.41645
    -1.24636
    -1.11325
    -0.89879
    -0.52903
    -0.52163
    -0.15927
     0.35100
     0.40276
     0.24747
     0.53588
     1.13489
     1.05354
     1.24582
     1.35674
     0.82429
     0.96480
     0.92782
     1.60818
     1.94096
     1.74869
     1.25321
     0.92043
     0.64681
     0.58025
     0.80211
     0.87606
     1.03875
     1.33456
     1.36414
     1.46028
     0.97219
     0.66160
     0.26965
     0.34360
     0.27705
     0.56546
     0.49890
     0.30663
    -0.17406
    -0.78047
    -0.75088
    -0.47726
    -0.69912
    -0.57340
    -0.81744
    -0.91358
    -0.68433
    -0.29978
    -0.88400
    -1.10585
    -0.77307
    -0.41810
    -0.56601
    -0.46247
    -0.41071
    -0.55121
    -0.36634
    -0.18146
    -0.34415
    -0.45508
    -0.53642
    -0.53642
    -0.47726
    -0.12229
    -0.04095
    -0.07792
     0.38797
     0.69857
     1.41591
     1.28279
     1.02396
     0.32142
    -0.20364
     0.51369
     1.34195
     1.10531
     1.31237
     1.88180
     1.71911
     1.19405
     0.86127
     0.09217
    -0.35894
    -0.24801
     0.03301
     0.53588
     0.57285
     0.65420
     0.19570
     0.00342
     0.13654
    -0.23322
    -0.26280
    -0.25541
     0.41756
     0.06998
     0.58764
    -0.21843
    -0.04834
     0.45453
     0.55067
     0.77992
     1.03875
     0.87606
     0.91303
     1.18665
     0.89824
     0.90564
     0.94261
     1.10531
     1.05354
     1.03136
     1.20145
     1.02396
     0.89824
     0.46932
     0.09956
    -0.07053
    -0.10011
    -0.26280
    -0.37373
    -0.18146
    -0.25541
    -0.93576
    -1.06148
    -0.99493
    -1.54217
    -1.72705
    -1.46082
    -0.88400
    -0.47726
    -0.93576
    -0.88400
    -0.77307
    -0.35894
    -0.03355
     0.33621
    -0.02616
     0.19570
     0.60983
     0.38797
     0.58764
     0.89824
     1.07573
     1.26800
     1.19405
     1.48246
     1.40112
     0.69857
     0.75034
     0.58764
     0.30663
    -0.27759
    -0.27759
     0.26965
     0.62462
     0.39537
    -0.00397
    -0.07792
    -0.23322
    -0.14448
     0.04040
    -0.11490
    -0.03355
     0.39537
     0.59504
     0.64681
     0.19570
     0.25486
     0.12914
     0.57285
     0.32881
    -0.01137
     0.26965
     0.10696
    -0.39592
    -0.15187
     0.32142
     0.04040
    -0.49945
    -0.55861
    -1.07627
    -1.81579
    -1.66789
    -1.75663
    -1.63091
    -1.49040
    -1.32771
    -1.44603
    -1.84537
    -1.97109
    -2.48136
    -2.54792
    -1.93412
    -1.51998
    -1.38687
    -1.12804
    -0.81744
    -0.51424
    -0.35894
     0.03301
     0.10696
     0.11435
     0.30663
     0.72815
     0.67639
     1.09791
     1.51204
     1.77087
     2.06668
     1.97794
     1.96315
     1.67474
     0.75034
     0.74294
     1.71171
     0.93522
     0.65420
     1.34935
     1.88180
     1.23103
     1.34195
     1.29019
     0.72815
    -0.08532
    -0.57340
    -1.12804
    -0.32196
    -0.00397
     0.35839
     0.25486
     0.33621
    -0.21104
    -0.69912
    -0.92097
    -0.31457
    -0.26280
    -0.63996
    -1.13543
    -0.49205
     0.00342
     0.14393
     0.49151
     0.98698
     0.15133
     0.01082
     0.31402
     0.55806
     0.41756
     0.54327
     0.53588
     0.64681
     0.62462
     0.53588
     0.84648
     0.60983
    -0.55121
    -1.22418
    -1.51259
    -1.20939
    -0.97274
    -0.95055
    -1.36469
    -1.57175
    -1.88974
    -1.84537
    -1.77882
    -1.91193
    -1.69007
    -1.50519
    -1.23897
    -0.97274
    -0.70651
    -0.53642
    -0.53642
    -0.25541
     0.03301
     0.18091
     0.04780
     0.28444
     0.32881
     0.04780
    -0.16666
     0.06259
     0.35100
     0.39537
     0.36579
     0.55067
     0.10696
     0.32881
     0.35839
     0.87606
     0.63941
     0.43974
     0.46193
     0.67639
     0.61723
     0.43974
     0.76513
     0.83169
     1.17186
     0.97219
     0.43974
    -0.08532
    -0.05574
    -0.46987
    -0.63996
    -0.38852
    -0.28499
    -0.24801
    -0.23322
    -0.63996
    -0.55121
    -0.66954
    -0.77307
    -0.66954
    -0.16666
    -0.08532
    -0.42550
    -0.32936
    -0.22583
     0.29923
     0.34360
     0.52848
     0.99438
     0.66160
    -0.10750
    -0.01876
     0.01082
    -0.43289
    -0.40331
     0.38058
     0.06998
    -0.00397
    -0.02616
     0.06998
    -0.18885
    -0.72130
    -0.63256
     0.12175
     0.56546
     0.54327
     0.49890
     0.56546
     0.18830
     0.54327
     0.81690
     0.62462
     0.91303
     0.98698
     0.74294
     0.73555
     1.01657
     1.32716
     1.09791
     1.11270
     1.16447
     0.75773
     0.65420
     1.03875
     1.34195
     0.96480
     0.80211
     1.29758
     1.65995
     1.37153
     0.98698
     0.21049
     0.01821
    -0.22583
    -0.01876
     0.63202
     1.40112
     0.89085
    -0.04834
    -0.43289
    -0.79526
    -0.38113
     0.23268
     0.06259
    -0.04834
     0.01082
    -0.22583
    -0.82484
    -0.21104
     0.35839
     0.26965
    -0.42550
    -0.55861
    -0.49205
    -1.08367
    -0.89879
    -0.73609
    -0.21104
    -0.49205
    -0.55861
    -0.90618
    -1.15023
    -1.18720
    -1.41645
    -1.06888
    -0.99493
    -0.81744
    -0.75828
    -0.70651
    -0.66954
    -0.73609
    -0.66954
    -0.38852
    -0.21843
    -0.20364
    -0.38113
    -0.11490
    -0.04834
     0.24747
     0.46193
     0.57285
     0.47672
     0.46932
     0.58764
     0.63202
     0.60243
     0.59504
     0.78731
     0.55067
     0.60983
     0.66899
     0.52109
     0.55067
     0.52109
     0.42495
     0.22528
     0.43974
     0.35839
     0.29184
    -0.18885
    -0.20364
     0.21049
     0.31402
     0.21789
     0.01821
     0.22528
     0.12914
     0.40276
     0.38797
     0.47672
     0.66160
     1.06094
     0.68378
     0.67639
     0.50630
     0.46193
     0.46932
     0.51369
     0.88345
     0.89085
     0.83908
     1.14228
     1.33456
    -0.06313
    -1.21678
    -0.61038
    -0.57340
    -1.25376
    -1.06148
    -0.61777
    -0.22583
    -0.03355
    -0.79526
    -1.09106
    -1.56436
    -1.89714
    -1.66049
    -1.20199
    -1.03930
    -0.82484
    -0.60298
    -0.98753
    -0.23322
    -0.44029
    -0.38852
    -0.13708
    -0.17406
    -0.00397
    -0.02616
    -0.27759
    -0.15187
     0.16612
     0.24007
     0.40276
     0.69857
     1.19405
     1.12010
     1.12010
     0.93522
     0.70597
     0.26226
     0.18830
     0.78731
     0.86127
     0.58764
     0.78731
     0.60983
     0.11435
    -0.95055
    -0.74349
    -1.29073
    -1.06148
    -0.93576
    -1.26115
    -1.51998
    -1.24636
    -0.66954
    -1.50519
    -1.57175
    -1.17241
    -0.80265
    -0.78047
    -0.62517
    -0.46247
    -0.05574
     0.10696
     0.13654
     0.73555
     0.66160
     0.64681
     0.93522
     0.79471
     0.82429
     0.97959
     0.13654
     0.26965
     0.46193
     0.33621
    -0.02616
    -0.20364
     0.06259
    -0.21104
    -0.28499
    -0.25541
    -0.50684
    -0.66954
    -0.70651
    -0.81005
    -0.49205
    -0.14448
    -0.15927
    -0.18885
    -0.32936
    -0.12229
    -0.28499
     0.08477
     0.29184
     0.22528
    -0.23322
    -0.23322
     0.09956
     0.24007
     0.18091
     0.11435
     0.05519
     0.12914
     0.24007
     0.26965
     0.27705
     0.32142
     0.43235
     0.43974
     0.21789
     0.26226
     0.33621
     0.46193
     0.42495
     0.91303
     0.82429
     0.80950
     0.83169
     0.64681
     0.32881
     0.55067
     0.63202
     0.71336
     0.87606
     0.65420
     0.55067
     0.66899
     0.69118
     0.72815
     0.37318
     0.46932
     0.49890
     0.78731
     1.06094
     1.17186
     1.56381
     1.07573
     0.79471
     1.21624
     1.06833
     0.79471
     1.20884
     1.29019
     0.23268
    -0.11490
    -0.53642
    -0.64735
    -0.12969
    -0.08532
    -0.90618
    -1.27594
    -2.09681
    -2.53313
    -2.40001
    -2.27429
    -2.11899
    -1.57175
    -1.15762
    -0.98014
    -1.22418
    -0.75828
    -0.65475
    -0.25541
    -0.00397
     0.67639
     0.63941
     1.44549
     1.74129
     1.94096
     1.88920
     1.99273
     2.97629
     3.05764
     3.19815
     2.90234
     2.34770
     1.03136
    -0.41810
     0.31402
     1.00917
     1.26800
     0.24007
    -0.63996
    -0.87660
    -1.63091
    -2.63666
    -2.19295
    -1.24636
    -1.53477
    -1.92672
    -1.66789
    -1.22418
    -1.18720
    -1.00232
    -0.83963
    -0.66954
    -0.07792
     0.33621
     1.23103
     1.46028
     1.35674
     0.35100
     0.32142
     0.32142
     0.22528
     0.60983
     0.64681
     0.58025
     0.06259
     0.26226
     0.24007
     0.26965
     0.32142
     0.93522
     0.89085
     0.67639
     0.35100
     0.72076
     0.00342
    -0.07053
     0.17351
    -0.48466
     0.02561
     0.90564
     0.36579
    -0.57340
    -0.35894
    -0.93576
    -1.16502
    -0.93576
    -1.49780
    -1.14283
    -1.26115
    -1.03190
    -0.81744
    -0.78047
    -1.04669
    -0.79526
    -0.86181
    -0.63256
    -0.42550
    -0.38113
    -0.23322
    -0.18146
    -0.38852
    -0.48466
     0.08477
    -0.30717
    -0.11490
     0.42495
     0.40276
    -0.09271
    -0.07053
     0.16612
    -0.02616
     0.24747
     0.03301
     0.12175
    -0.10011
    -0.05574
     0.12914
     0.16612
     0.41756
     0.61723
     0.74294
     1.09052
     1.65995
     1.74869
     1.19405
     1.24582
     1.65995
     1.75608
     2.10366
     1.73390
     1.40112
     1.00178
     0.97959
     1.26061
     1.43809
     0.70597
     0.09956
    -0.44768
    -0.87660
    -0.60298
    -0.69172
    -0.69912
    -0.72130
    -0.78786
    -0.78786
    -1.00972
    -0.88400
    -1.10585
    -1.00232
    -0.98753
    -0.89879
    -0.72870
     0.06259
     0.06998
    -0.18885
     0.24747
     0.24007
     0.19570
     0.60243
     0.89824
     1.08312
     0.93522
     1.00178
     1.40851
     1.91878
     2.13324
     2.11845
     1.68213
     1.29758
     0.93522
     1.43070
     2.51779
     3.07243
     2.45123
     1.48246
     0.70597
    -0.90618
    -1.61612
    -0.81005
    -0.89139
    -0.94316
    -1.76403
    -2.63666
    -3.08037
    -2.89549
    -2.68103
    -2.56271
    -3.22827
    -3.02121
    -3.23567
    -2.79196
    -2.45917
    -1.91932
    -1.21678
    -0.11490
    -0.07053
    -0.01137
     0.06998
     0.38058
     0.48411
     0.71336
     1.00178
     1.22363
     1.03875
     0.96480
     1.09791
     1.09052
     1.21624
     0.63941
     0.19570
     0.20309
     0.56546
     0.83908
     0.74294
     0.43235
     0.35839
     0.55067
     0.15133
     0.04780
    -0.22583
    -0.62517
    -0.46987
    -0.18885
     0.04040
     0.03301
    -0.52163
    -0.41071
    -0.39592
    -0.28499
    -0.21843
     0.15872
    -0.21104
    -0.33675
    -0.32936
    -0.10750
     0.24747
     0.18830
     0.06259
     0.46193
     0.46193
     0.41756
     0.32881
     0.46193
     0.43235
     0.41016
     0.73555
     0.86866
     0.83169
     0.67639
     0.64681
     0.46932
    -0.06313
     0.87606
     1.17186
     1.23842
     0.76513
     0.96480
     1.02396
     1.58600
     1.51204
     0.75034
     1.03136
     1.37893
     1.20145
     0.98698
     0.95740
     0.83908
     0.58764
     0.32142
     0.32881
     0.30663
     0.38797
     0.39537
    -0.24801
    -0.47726
    -0.44768
    -0.21104
    -0.24062
    -0.50684
    -0.43289
    -0.33675
    -0.08532
     0.41756
     0.24747
     0.18830
    -0.01137
    -0.46987
    -0.07792
     0.04780
     0.59504
     0.41756
     0.58764
     0.77992
     0.49151
     1.18665
     0.91303
     0.81690
     1.21624
     1.63037
     1.43809
     1.88920
     1.40851
     0.40276
     0.13654
     0.01082
     0.53588
     0.41756
     0.78731
     0.72815
     0.43235
     0.38058
    -0.14448
    -0.41810
    -0.39592
    -0.81005
    -0.83223
    -0.29238
     0.11435
     0.09956
    -0.29238
    -0.40331
    -1.03190
    -1.43864
    -1.02451
    -0.31457
    -0.82484
    -1.68268
    -0.79526
    -0.61777
    -1.63091
    -1.92672
    -0.89139
    -0.83223
    -0.61777
    -0.24801
    -0.46987
    -0.44768
    -0.04095
     0.03301
     0.54327
     1.07573
     0.79471
     0.59504
     0.98698
     0.56546
     0.86866
     0.58025
     0.76513
     0.57285
     0.33621
     0.46193
     0.56546
     0.09956
     0.29184
    -0.05574
    -0.61038
    -0.39592
    -0.39592
    -0.21843
    -0.01137
    -0.15187
    -0.36634
    -0.63996
    -0.75088
    -0.86181
    -0.65475
    -0.16666
    -0.39592
    -0.25541
    -0.63256
    -0.65475
    -0.63256
    -0.72870
    -0.71391
    -0.81005
    -0.45508
    -0.42550
    -0.27020
    -0.32936
    -0.18885
     0.12175
     0.38058
     0.87606
     0.64681
     0.27705
     0.70597
     1.29758
     2.07408
     2.28854
     1.63776
     1.29019
     1.29019
     1.43070
     1.57860
     1.57120
     1.17186
     1.00178
     0.66160
     0.81690
     0.52848
     0.09956
    -0.27020
    -0.30717
    -0.44029
    -0.72130
    -1.10585
    -1.25376
    -1.46822
    -1.71965
    -1.34990
    -1.15023
    -0.88400
    -0.84702
    -0.63996
    -0.30717
    -0.34415
    -0.50684
    -0.44029
     0.01821
     0.32142
     0.55806
     1.44549
     1.93357
     1.46028
     1.48246
     1.62297
     2.02231
     1.77827
     1.83743
     1.78567
     1.88180
     1.97794
     1.82264
     1.74869
     1.85962
     1.77087
     1.49725
     1.53423
     1.25321
     1.11270
     0.68378
     0.50630
     0.09217
     0.36579
     0.16612
    -0.04095
     0.21049
    -0.32936
    -1.50519
    -1.36469
    -1.54217
    -1.01711
    -1.12064
    -1.14283
    -0.94316
    -1.63091
    -1.32031
    -1.04669
    -0.44029
    -0.27759
    -0.55861
    -0.63996
    -0.87660
    -1.60873
    -1.26855
    -1.33510
    -0.84702
    -0.96535
    -1.10585
    -0.95795
    -1.48301
    -1.78621
    -0.98753
    -0.83223
    -1.70486
    -1.71965
    -1.29813
    -1.06148
    -0.59559
    -0.21104
    -0.12969
     0.27705
     0.02561
    -0.09271
     0.25486
     0.04040
    -0.29238
    -0.05574
     0.24747
     0.35100
    -0.34415
    -0.28499
     0.19570
    -0.13708
     0.16612
    -0.48466
    -0.46987
    -0.32936
     0.06998
    -0.16666
    -0.01137
     0.06998
     0.23268
     0.41016
     0.38797
     0.49151
     0.57285
     0.72076
     0.44714
     0.60243
     0.77252
     0.94261
     0.63202
     0.87606
     0.87606
     1.01657
     1.71911
     1.97794
     1.87441
     2.04450
     2.19980
     1.24582
     1.40851
     1.80046
     1.65995
     1.34935
     1.08312
     1.06094
     1.40112
     1.41591
     0.93522
     0.80950
     0.15872
    -0.29978
    -0.39592
    -0.48466
    -0.57340
    -0.92837
    -0.68433
    -0.49205
    -0.57340
    -0.26280
    -0.46247
    -0.46987
    -0.44768
    -0.39592
    -0.02616
    -0.18885
    -0.25541
    -0.22583
    -0.00397
     0.20309
     0.26226
     0.35839
     0.30663
     0.42495
     0.58025
     0.73555
     0.43235
     0.31402
    -0.02616
     0.40276
     0.32881
     0.20309
     0.12914
     0.24007
     0.31402
     0.24007
     0.18830
    -0.03355
    -0.07053
    -0.07792
     0.33621
     0.35839
    -0.06313
    -0.02616
    -0.10750
    -0.04095
    -0.04834
     0.12914
     0.27705
     0.17351
    -0.42550
    -0.79526
    -0.21843
     0.10696
    -0.24062
    -0.29978
    -0.96535
    -0.81005
    -0.55121
    -1.01711
    -1.03190
    -0.59559
    -0.89139
    -0.72870
    -0.02616
    -0.81005
    -1.44603
    -1.14283
    -1.04669
    -1.21678
    -1.63091
    -0.32936
    -0.35894
    -0.22583
     0.23268
    -0.14448
    -0.04834
     0.11435
     0.14393
    -0.16666
     0.41756
     0.45453
     0.64681
     0.71336
     0.35839
     0.53588
     0.43974
     0.26226
    -0.36634
     0.12175
     0.36579
    -0.38852
    -0.35894
     0.40276
     0.12914
    -0.13708
    -0.11490
     0.50630
     0.69118
     0.58025
     0.90564
     1.27540
     0.91303
     1.06094
     0.45453
     0.73555
     1.10531
     0.74294
     0.76513
     0.95001
     0.47672
     0.36579
     0.35100
     0.15872
     0.21049
    -0.00397
    -0.15927
     0.21049
     0.39537
     0.37318
     0.62462
     0.62462
     0.16612
     0.58025
     0.28444
     0.60983
     0.46932
     0.38058
     0.92043
     0.43974
     0.35839
     0.41756
    -0.23322
    -0.47726
     0.12175
    -0.01876
     0.46193
     0.43235
     0.38797
     0.12175
     0.06998
    -0.03355
     0.05519
     0.21049
     0.24007
     0.18830
     0.49890
     0.81690
     0.66899
     0.75034
     0.84648
     0.92782
     1.02396
     1.00178
     0.77252
     0.93522
     1.35674
     1.58600
     1.77087
     1.80046
     2.22198
     2.14063
     2.27375
     2.62132
     2.20719
     1.65255
     1.88180
     1.69692
     1.67474
     1.57120
     0.96480
     0.70597
     0.24747
    -0.15187
     0.25486
     0.12914
     0.35839
    -0.19625
    -0.97274
    -1.57175
    -1.64570
    -1.20199
    -0.90618
    -0.98014
    -1.35729
    -0.92837
    -1.09106
    -1.15762
    -1.09846
    -1.20939
    -1.47561
    -1.19460
    -1.13543
    -0.97274
    -1.13543
    -1.17981
    -1.29813
    -1.17241
    -1.34250
    -1.64570
    -1.40166
    -1.63831
    -1.83058
    -1.33510
    -1.06148
    -1.08367
    -1.01711
    -1.22418
    -1.86756
    -1.88235
    -1.44603
    -0.93576
    -1.27594
    -1.10585
    -0.91358
    -0.38852
    -0.52163
    -0.10750
    -0.23322
    -1.02451
    -1.00232
    -0.89139
    -0.44029
    -0.51424
     0.25486
    -0.21104
    -0.24801
    -0.32196
     0.49151
     1.20884
     1.14228
     0.56546
    -0.11490
     0.49151
     0.92043
     0.48411
     0.51369
     0.42495
     0.38058
     1.40112
     1.79306
     0.95740
     0.32142
     0.21049
     0.23268
     0.56546
     0.79471
     0.87606
     0.81690
     0.94261
     1.64516
     1.78567
     1.42330
     1.04615
     1.61558
     0.86866
     1.03875
     0.88345
     0.99438
     0.94261
     0.70597
    -0.09271
    -0.21843
    -0.19625
    -0.26280
    -0.24801
    -0.52163
    -0.68433
    -0.63996
    -0.35894
    -0.58080
    -0.52163
    -0.46247
     0.15133
     0.43235
     0.58764
     0.63202
     0.52109
     0.38797
     0.58025
     0.43235
     0.29923
     0.19570
     0.26226
    -0.01876
     0.21789
     0.45453
     0.72076
     0.37318
     0.27705
     0.09956
     0.25486
     0.49890
     0.18091
     0.56546
     0.51369
     0.98698
     1.14228
     1.17186
     1.48246
     1.37153
     1.10531
     1.14228
     1.14968
     1.14228
     0.74294
     1.27540
     1.02396
     0.77992
     0.76513
     0.81690
     0.34360
     0.12175
     0.09956
     0.09217
     0.25486
     0.67639
     0.37318
    -0.27759
    -0.47726
    -0.64735
    -0.78047
    -0.67693
    -0.38852
    -0.49945
    -0.61777
    -1.03190
    -1.00972
    -0.63996
    -0.82484
    -1.05409
    -1.07627
    -1.17241
    -0.87660
    -0.56601
    -1.38687
    -1.43124
    -1.15023
    -0.99493
    -0.68433
    -0.98014
    -0.55121
    -0.89879
    -1.17241
    -1.49040
    -1.16502
    -1.09846
    -1.09846
    -0.79526
    -0.72870
    -0.70651
    -1.12804
    -1.43864
    -1.43124
    -1.18720
    -0.55121
    -0.01876
     0.11435
     0.04780
     0.05519
    -0.64735
    -0.14448
     0.40276
     0.45453
    -0.18885
     0.52109
     0.75034
     0.96480
     1.10531
     1.18665
     0.86127
     0.77992
     0.77992
     0.67639
     0.17351
    -0.10011
    -0.22583
    -0.29238
     0.04780
     0.24007
     0.75034
     0.30663
     0.06259
    -0.32936
    -0.37373
     0.87606
     1.21624
     1.25321
     1.05354
     0.55067
     0.42495
     0.73555
     0.89824
     1.19405
     0.51369
     0.33621
     0.72076
     0.77992
     0.73555
     0.28444
    -0.12969
    -0.44029
    -0.27759
    -0.01137
     0.19570
     0.05519
    -0.35154
    -0.51424
    -0.10011
     0.02561
     0.54327
     0.82429
     0.24747
     0.09956
    -0.12969
    -0.19625
     0.31402
     0.02561
    -0.12969
    -0.52163
    -0.92837
    -0.53642
    -0.01137
     0.12175
    -0.35154
    -0.55121
    -0.60298
    -0.42550
    -0.00397
     0.11435
     0.29923
     0.11435
     0.04040
     0.06998
     0.24007
     0.06259
     0.19570
     0.52848
     0.26965
     0.32142
     0.26965
    -0.08532
    -0.21843
    -0.11490
    -0.24801
    -0.05574
    -0.03355
    -0.29978
    -0.32196
    -0.37373
    -0.30717
    -0.34415
    -0.44029
     0.01821
     0.13654
    -0.07053
    -0.03355
    -0.02616
     0.48411
     0.69118
     0.26226
     0.00342
    -0.02616
     0.06998
    -0.08532
    -0.16666
    -0.46247
    -0.50684
    -0.61777
    -0.67693
    -1.04669
    -0.39592
    -0.78786
    -0.79526
    -0.92097
    -1.14283
    -1.11325
    -1.12804
    -0.28499
     0.10696
     0.27705
     0.63941
     0.86866
     0.64681
     0.83908
     1.15707
     1.06094
     0.67639
     1.00917
     1.00178
     1.88180
     2.06668
     2.10366
     1.17926
     0.41016
     0.37318
     0.33621
     0.17351
     0.63941
     0.94261
     0.81690
     0.34360
     0.51369
     0.42495
     0.45453
     0.46932
     0.58764
     0.02561
    -0.44768
    -0.29978
    -0.00397
    -0.12229
    -0.18885
    -0.19625
     0.00342
    -0.03355
    -0.12969
    -0.15187
    -0.51424
    -0.59559
    -0.38852
    -0.31457
    -0.21843
    -0.10011
     0.60983
     0.93522
     0.29184
     0.00342
     0.10696
     0.08477
    -0.07792
     0.07738
    -0.45508
    -0.05574
    -0.09271
    -0.18146
    -0.34415
    -0.39592
    -0.66954
    -0.98014
    -0.73609
    -0.44029
    -0.81744
    -0.72870
    -0.69172
    -0.41071
    -0.55861
    -0.03355
    -0.25541
    -0.59559
    -0.43289
    -0.12969
    -0.11490
     0.06259
     0.12175
    -0.35894
    -0.44768
    -0.52163
    -0.43289
    -0.42550
    -0.03355
    -0.03355
    -0.16666
    -0.49205
    -0.64735
    -0.59559
    -0.92097
    -0.70651
    -0.32196
    -0.26280
    -0.63256
    -0.80265
    -0.72130
    -0.89139
    -0.52903
    -0.82484
    -0.89879
    -0.87660
    -1.10585
    -1.06148
    -0.97274
    -0.93576
    -1.23157
    -1.45343
    -1.15023
    -1.17241
    -0.58819
    -0.32196
    -0.70651
    -0.82484
    -0.51424
    -0.31457
    -0.66954
    -0.58080
    -0.57340
    -0.28499
    -0.32936
    -0.21104
     0.20309
     0.14393
     0.05519
     0.01821
    -0.19625
    -0.18885
    -0.51424
    -0.32936
    -0.27759
     0.17351
     0.80211
     1.00178
     1.11270
     1.07573
     1.09791
     0.14393
     0.71336
     1.48986
     1.19405
     1.44549
     1.48986
     1.14968
     1.09791
     1.03136
     1.41591
     1.09791
     0.81690
     0.72076
     0.91303
     1.23842
     1.16447
     0.92043
     0.65420
     0.98698
     0.83169
     0.66899
     0.52848
     0.01082
     0.06998
     0.36579
     0.29184
     0.76513
     0.66160
     0.31402
     0.15133
     0.14393
     0.10696
    -0.16666
     0.70597
     0.96480
     0.39537
    -0.30717
    -0.79526
    -0.54382
    -0.49205
    -0.45508
    -0.25541
    -0.63256
    -1.16502
    -1.10585
    -0.87660
    -0.89139
    -0.98753
    -1.54957
    -1.23157
    -0.61038
    -0.34415
     0.32881
     0.43235
     0.18091
    -0.32936
     0.08477
     0.75034
     1.26061
     1.32716
     0.89824
     0.60243
     0.63202
     0.39537
     0.08477
    -0.12229
     0.21049
     0.01821
    -0.35894
    -0.27759
     0.02561
    -0.11490
    -0.28499
    -0.15187
    -0.12229
    -0.32196
    -0.22583
     0.33621
     0.36579
     0.35839
    -0.01137
     0.04780
     0.36579
     0.70597
     0.75773
     0.35839
     0.03301
     0.32142
     0.66160
     0.52848
    -0.07792
    -0.18885
     0.01821
    -0.24062
    -0.61777
    -0.41071
    -0.54382
    -1.06888
    -0.46247
    -0.63996
    -0.72870
    -1.07627
    -2.15597
    -1.54957
    -1.57915
    -1.24636
    -1.15023
    -0.94316
    -1.07627
    -1.53477
    -1.28334
    -0.58080
    -0.48466
    -0.68433
    -0.64735
    -0.32936
     0.05519
    -0.36634
    -0.34415
     0.53588
     0.91303
     0.70597
    -0.01137
     0.15872
     0.04040
     0.07738
     0.15133
    -0.27759
    -0.64735
    -0.12969
     0.01821
     0.22528
    -0.04095
    -0.12229
    -0.10011
     0.43235
     0.49151
     0.88345
     1.03136
     0.58025
     0.35100
     0.82429
     1.27540
     0.73555
     1.31977
     1.17926
     0.51369
     0.52109
     1.17186
     0.39537
     0.43235
     0.69118
     0.13654
     0.32881
     1.12010
     0.63202
     0.16612
     0.06259
     0.13654
     0.16612
    -0.13708
     0.14393
     0.22528
     0.47672
     0.09217
    -0.27759
    -0.25541
    -0.68433
    -0.98014
    -0.91358
    -0.95055
    -0.43289
    -0.46247
    -0.44029
    -0.18885
     0.06259
     0.27705
     0.46193
     0.62462
     0.48411
     0.85387
     1.32716
     1.67474
     0.60983
     0.82429
     1.33456
     1.21624
     0.83908
     0.63941
     0.28444
     0.19570
     0.15872
    -0.24062
    -0.93576
    -0.96535
    -0.81744
    -0.92837
    -1.32031
    -0.97274
    -1.23897
    -1.26115
    -1.20939
    -1.10585
    -1.23157
    -1.11325
    -0.68433
    -0.72870
    -0.82484
    -0.69172
    -0.69912
    -0.44029
    -0.32936
    -0.30717
    -0.29238
    -0.45508
    -0.67693
    -0.81005
    -0.35894
    -0.18885
    -0.24062
    -0.78786
    -0.98753
    -0.92837
    -0.96535
    -0.53642
    -0.71391
    -0.76568
    -0.77307
    -0.70651
    -0.67693
    -0.48466
    -0.46247
    -0.72130
    -0.44029
    -0.15927
     0.06998
     0.27705
     0.29923
    -0.03355
    -0.11490
     0.26226
     0.55067
     0.91303
     0.69857
     0.54327
     0.63941
     1.03136
     0.95740
     0.75034
     0.83169
     0.98698
     1.25321
     0.75034
     0.60983
     0.78731
     0.37318
     0.15872
     0.49151
     0.31402
     0.04040
     0.19570
     0.13654
    -0.21104
    -0.54382
    -0.69172
    -0.81005
    -0.76568
    -1.21678
    -0.98014
    -0.25541
    -0.09271
     0.22528
     0.52109
     0.01821
    -0.25541
     0.17351
     0.66899
     1.18665
     1.00917
     0.59504
     1.46028
     1.27540
     1.30498
     1.99273
     1.54902
     1.32716
     0.84648
     0.54327
     0.57285
     1.05354
     1.27540
    -0.01137
     0.61723
     1.34195
     0.48411
    -0.30717
    -0.72870
    -0.58819
    -0.75088
    -0.47726
     0.86127
     0.81690
     0.20309
    -0.85442
    -0.66954
    -1.28334
    -1.23897
    -0.57340
     0.09217
     0.34360
     0.27705
     0.43235
     0.32142
     0.37318
     0.43974
     1.09791
     1.20145
     0.66899
     0.69857
     0.81690
     0.55067
     0.89824
     1.06833
     0.89085
     0.32881
    -0.20364
    -0.72130
    -0.34415
    -0.45508
    -0.60298
    -0.88400
    -1.45343
    -1.39427
    -1.39427
    -1.48301
    -1.29073
    -0.91358
    -0.88400
    -1.19460
    -1.08367
    -1.00232
    -0.84702
    -0.73609
    -0.75828
    -0.37373
    -0.37373
    -0.21843
    -0.34415
    -0.39592
    -0.24801
    -0.44768
    -0.32936
    -0.17406
    -0.10011
    -0.15187
    -0.10011
    -0.19625
    -0.21843
    -0.37373
    -0.32936
    -0.32936
    -0.19625
    -0.06313
    -0.17406
    -0.35154
    -0.63996
    -0.67693
    -0.52903
    -0.39592
    -0.35894
    -0.37373
    -0.32196
    -0.15187
     0.02561
    -0.31457
    -0.51424
    -0.03355
    -0.04095
     0.03301
    -0.04834
    -0.24801
     0.40276
     0.78731
     0.94261
     0.89824
     0.32881
     0.28444
     0.72815
     1.15707
     0.92043
     0.51369
     0.38797
     1.02396
     1.34195
     1.65255
     1.29758
     1.07573
     1.00917
     1.26061
     1.12749
     0.96480
     0.49890
     0.01821
     0.52848
     0.83169
     0.18091
     0.18830
     0.15133
    -0.41810
    -0.68433
    -0.75828
    -0.57340
    -0.52163
    -0.48466
    -0.78786
    -0.65475
    -0.69912
    -0.57340
    -0.46247
     0.19570
     0.48411
     0.49890
     0.72815
     0.09217
    -0.18146
     0.46932
     0.49890
    -0.29238
     0.04780
     0.25486
    -0.26280
    -0.46987
     0.23268
     0.01821
    -0.48466
    -0.38113
    -0.36634
     0.05519
    -0.20364
     0.12175
    -0.26280
    -0.61038
    -0.79526
    -0.09271
     0.13654
    -0.18146
    -0.15187
     0.36579
     0.13654
    -0.60298
    -0.84702
    -0.61777
    -0.76568
    -0.66954
    -0.64735
    -0.98014
    -1.24636
    -1.17981
    -0.84702
    -1.15023
    -1.06888
    -0.90618
    -0.81005
    -1.35729
    -1.15023
    -0.97274
    -1.39427
    -1.60133
    -1.56436
    -1.08367
    -0.96535
    -0.80265
    -0.93576
    -0.95055
    -0.74349
    -0.58819
    -0.48466
    -0.15927
    -0.25541
    -0.12229
    -0.01876
     0.16612
     0.18830
     0.19570
     0.12175
     0.23268
     0.41756
     0.29923
     0.17351
     0.03301
    -0.22583
    -0.19625
     0.02561
    -0.11490
    -0.21843
    -0.29238
    -0.44768
    -0.61038
    -0.61777
    -0.59559
    -0.74349
    -0.63256
    -0.52163
    -0.07053
     0.17351
     0.24747
    -0.10750
     0.01082
     0.12914
     0.26965
     0.45453
     0.58025
     0.57285
     0.55067
     0.73555
     0.81690
     0.60983
     0.87606
     0.90564
     0.63941
     0.77252
     0.77252
     0.91303
     0.87606
     0.67639
     0.60243
     0.89824
     1.49725
     1.43809
     0.66899
     0.61723
     0.78731
     0.79471
     0.95740
     1.01657
     1.16447
     1.20884
     1.18665
     1.06094
     1.48986
     1.60818
     1.23842
     0.66899
     0.54327
     0.73555
     1.18665
     1.79306
     1.74869
     1.62297
     1.28279
     0.93522
     0.44714
     0.36579
     0.63941
     0.46193
    -0.36634
     0.18830
     0.69857
     0.52848
    -0.32936
    -0.35154
     0.02561
     0.53588
     0.82429
    -0.00397
    -0.38113
     0.53588
     1.46028
     1.50465
     1.65995
     1.55641
     0.60983
     1.10531
     1.43809
     1.18665
     1.72650
     1.33456
     0.66160
     0.58025
    -0.05574
    -0.47726
     0.17351
     0.74294
    -0.10011
    -0.82484
    -0.99493
    -0.90618
    -1.16502
    -0.12229
     0.23268
     0.34360
    -0.12229
    -0.30717
    -0.83223
    -0.89139
    -0.36634
    -0.25541
    -0.68433
    -1.03190
    -1.58654
    -2.00067
    -2.46657
    -2.23732
    -2.54792
    -2.84372
    -2.84372
    -2.93247
    -2.65145
    -2.69582
    -3.01381
    -3.05079
    -2.74019
    -2.44438
    -2.31127
    -1.83058
    -1.17241
    -1.30552
    -1.08367
    -1.21678
    -1.14283
    -0.92837
    -0.52163
    -0.58080
    -0.61777
    -0.44029
    -0.19625
    -0.33675
    -0.56601
    -0.46247
    -0.18885
    -0.13708
     0.05519
     0.06998
     0.24747
     0.04040
     0.08477
     0.03301
     0.03301
    -0.05574
     0.01082
     0.15133
    -0.27759
    -0.23322
    -0.22583
    -0.23322
    -0.01876
     0.07738
    -0.03355
    -0.12969
    -0.45508
    -0.04095
    -0.18146
     0.30663
     0.36579
     0.25486
     0.11435
    -0.09271
     0.12175
     0.03301
    -0.27020
    -0.04095
     0.12175
     0.26965
     0.09217
     0.00342
    -0.04834
    -0.25541
     0.37318
     0.31402
     0.00342
    -0.06313
    -0.02616
     0.50630
     0.74294
     0.88345
     0.97959
     0.76513
     0.97219
     1.05354
     1.48986
     1.37893
     1.21624
     1.06833
     1.07573
     1.46767
     1.50465
     1.70432
     2.03710
     2.02971
     2.24417
     1.64516
     0.87606
     0.22528
     0.55806
    -0.07792
     0.47672
     1.36414
     1.49725
     0.66160
     0.94261
    -0.38113
    -1.21678
    -1.07627
    -0.30717
    -0.33675
     0.00342
    -0.17406
    -0.61777
    -0.02616
     0.16612
    -0.83963
    -0.84702
    -0.81005
    -1.14283
    -1.15023
    -0.60298
    -0.60298
    -0.24062
    -0.27759
    -0.56601
    -0.72130
    -0.52903
    -0.30717
    -0.09271
    -0.45508
    -0.07792
     0.66160
     0.46932
     0.15872
     0.74294
     0.64681
     0.61723
     0.49151
     0.76513
     0.80950
     0.18830
    -0.54382
    -0.81744
    -0.51424
    -0.01876
    -0.00397
    -0.18146
    -0.61777
    -0.81005
    -1.11325
    -1.26855
    -1.48301
    -1.48301
    -1.30552
    -0.89139
    -0.66954
    -1.09106
    -1.28334
    -1.17981
    -0.93576
    -0.97274
    -0.82484
    -0.81744
    -0.82484
    -0.75828
    -0.72130
    -0.49205
    -0.31457
    -0.33675
    -0.45508
    -0.68433
    -0.55121
    -0.54382
    -0.61038
    -0.44768
    -0.53642
    -0.59559
    -0.52903
    -0.50684
    -0.49945
    -0.61038
    -0.55121
    -0.61777
    -0.95055
    -0.92097
    -0.81744
    -0.57340
    -0.26280
     0.46932
     0.86127
     0.49151
    -0.06313
    -0.64735
    -0.69912
    -0.33675
    -0.10750
     0.46193
     0.75034
     0.66899
     0.89824
     0.90564
     0.89824
     1.26061
     0.66899
     0.45453
     0.94261
     1.02396
     1.43809
     1.39372
     1.28279
     1.74869
     1.85222
     1.71171
     1.03136
     1.13489
     1.12749
     0.96480
     0.57285
     0.29923
     0.35839
     0.76513
     1.26800
     1.80785
     1.51944
     1.51944
     1.52683
     1.45288
     1.68213
     1.49725
     1.34935
     1.83743
     2.19240
     2.56216
     2.32551
     1.02396
     0.43235
     0.66899
     0.15872
     0.01082
     0.31402
    -0.66954
    -1.05409
    -1.29073
    -1.20199
    -1.51259
    -1.29073
    -1.54957
    -1.77882
    -1.41645
    -1.12064
    -1.08367
    -0.93576
    -0.92837
    -0.84702
    -0.89139
    -0.54382
    -0.77307
    -0.78786
    -0.46247
    -0.41810
    -0.41071
    -0.04834
    -0.13708
    -0.13708
    -0.10011
     0.09956
     0.11435
     0.28444
    -0.12229
    -0.24801
     0.35839
     0.41016
    -0.18885
    -0.09271
     0.32142
     0.43974
     0.18830
    -0.11490
    -0.66954
    -0.99493
    -1.06888
    -1.13543
    -1.03930
    -0.88400
    -1.12804
    -1.05409
    -1.43124
    -1.49780
    -1.15762
    -1.78621
    -2.05244
    -2.34825
    -1.93412
    -1.14283
    -0.69912
    -0.92097
    -0.67693
    -0.77307
    -0.82484
    -0.47726
    -0.38113
    -0.19625
    -0.04095
    -0.07053
    -0.27020
    -0.29238
     0.01821
    -0.01876
     0.01082
    -0.11490
    -0.29238
    -0.62517
    -1.34990
    -1.53477
    -0.89879
    -0.74349
    -0.99493
    -1.40166
    -1.16502
    -0.46987
    -0.03355
     0.27705
     0.55067
     0.78731
     0.93522
     0.92043
     0.75773
     0.35839
     0.87606
     1.29019
     1.24582
     1.43070
     2.04450
     1.39372
     0.89085
     1.18665
     0.74294
     0.70597
     0.61723
     0.29923
     0.58025
     0.58764
     1.37893
     1.45288
     1.62297
     0.86866
     1.34195
     1.49725
     1.68213
     1.24582
     0.84648
     1.20884
     2.15542
     1.80785
     0.94261
     0.27705
    -0.87660
    -1.49780
    -0.00397
    -0.30717
    -0.56601
    -0.80265
    -1.01711
    -1.13543
    -2.18555
    -2.20034
    -1.72705
    -0.98753
    -0.69172
    -0.17406
    -0.25541
    -0.25541
    -1.06888
    -2.89549
    -1.97109
    -0.75088
     0.05519
    -0.21843
    -0.46247
    -0.99493
    -1.38687
    -1.41645
    -1.83058
    -1.88235
    -1.72705
    -1.51998
    -0.90618
    -0.69912
    -0.36634
    -0.17406
    -0.39592
    -0.27759
    -0.11490
    -0.06313
    -0.04095
    -0.09271
     0.10696
     0.18830
     0.41756
     0.41756
     0.42495
     0.24747
     0.20309
    -0.07792
    -0.03355
     0.38797
     0.49890
     0.29923
    -0.01137
     0.19570
     0.77252
     0.44714
     0.90564
     0.62462
     0.10696
    -0.20364
    -0.33675
    -0.23322
    -0.12969
    -0.19625
     0.01821
     0.06998
    -0.30717
    -0.39592
    -0.38113
    -0.61777
    -0.77307
    -0.63996
    -0.92097
    -1.22418
    -1.51998
    -1.29813
    -1.56436
    -1.48301
    -1.12804
    -1.06148
    -0.50684
    -0.76568
    -0.80265
    -1.22418
    -0.65475
    -0.66214
    -0.66214
    -0.54382
    -0.53642
    -0.46987
     0.21049
     0.66160
     0.06259
    -0.69172
    -1.08367
    -0.71391
    -0.07053
    -0.27020
    -0.24062
    -0.46987
    -0.95055
    -0.75088
    -0.22583
     0.32142
     0.25486
     0.00342
    -0.34415
     0.41756
     0.69118
     0.55806
     1.05354
     1.20884
     1.46028
     1.62297
     1.68213
     1.79306
     1.74129
     1.43070
     1.29758
     1.52683
     1.77827
     2.03710
     2.14803
     1.76348
     1.90399
     2.16282
     2.27375
     2.52518
     2.75444
     2.43644
     1.89659
     2.48821
     3.31647
     2.78402
     1.51204
     0.60983
     0.59504
     1.32716
     1.02396
     0.75034
     0.11435
    -0.19625
    -0.61777
    -0.79526
    -1.07627
    -1.12064
    -1.37208
    -1.34250
    -1.48301
    -0.76568
    -0.49205
     0.08477
     0.32142
    -0.40331
    -1.27594
    -0.88400
    -0.60298
    -0.38113
    -0.17406
     0.39537
     0.04040
    -0.53642
    -0.96535
    -1.00232
    -1.32031
    -1.33510
    -1.18720
    -1.02451
    -0.81005
    -0.64735
    -0.61038
    -0.75088
    -0.65475
    -0.55121
    -0.35894
    -0.27759
    -0.48466
    -0.55861
    -0.54382
    -0.51424
    -0.47726
    -0.75088
    -0.61038
    -0.63996
    -0.65475
    -0.57340
    -0.65475
    -0.68433
    -0.72870
    -0.74349
    -0.74349
    -0.66954
    -0.72130
    -0.51424
    -0.57340
    -0.55861
    -0.50684
    -0.55861
    -0.35154
    -0.52163
    -0.51424
    -0.31457
    -0.41071
    -0.01876
    -0.23322
    -0.25541
     0.12175
     0.15133
     0.20309
    -0.04834
    -0.07792
    -0.12969
     0.02561
    -0.12969
     0.63941
     0.83908
     1.07573
     1.18665
     1.13489
     0.91303
     0.25486
    -0.20364
    -0.12969
    -0.21843
     0.12914
     0.19570
    -0.43289
    -1.26115
    -2.73280
    -3.12474
    -2.67363
    -1.69007
    -2.01546
    -1.59394
    -1.31292
    -1.34250
    -1.34990
    -1.51259
    -0.75828
    -0.18146
     0.53588
     1.05354
     1.71171
     1.90399
     2.20719
     1.94836
     2.04450
     2.28854
     2.12584
     2.47342
     1.98534
     1.64516
     1.91878
     2.06668
     1.78567
     1.62297
     1.61558
     1.27540
     0.97959
     1.24582
     1.58600
     1.51204
     0.60243
    -0.52163
    -0.75088
     0.09956
     0.08477
    -0.66954
    -1.20939
    -0.80265
    -1.16502
    -1.20199
    -1.45343
    -1.54957
    -1.65310
    -1.66049
    -1.43124
    -1.26855
    -0.85442
    -0.14448
    -0.21843
    -0.25541
     0.04040
    -0.31457
     0.08477
     0.08477
    -0.21104
    -0.85442
    -1.27594
    -0.16666
     0.80211
     0.27705
    -0.52903
    -0.69912
    -0.78047
    -0.75828
    -0.70651
    -0.81744
    -0.81005
    -0.87660
    -0.87660
    -0.83223
    -0.76568
    -0.85442
    -1.01711
    -0.73609
    -0.75088
    -1.05409
    -1.26115
    -1.19460
    -1.01711
    -0.98753
    -0.89139
    -0.88400
    -0.90618
    -0.79526
    -1.00972
    -0.96535
    -1.06888
    -1.10585
    -0.70651
    -0.79526
    -0.71391
    -0.72870
    -0.58819
    -0.59559
    -0.50684
    -0.57340
    -0.55121
    -0.54382
    -0.61777
    -0.47726
    -0.04834
    -0.00397
    -0.06313
    -0.32936
    -0.36634
    -0.43289
    -0.27759
    -0.08532
     0.03301
    -0.30717
    -0.35154
    -0.53642
    -0.30717
    -0.01137
    -0.06313
     0.14393
     0.39537
     0.88345
     1.40112
     0.99438
     0.38058
    -0.04095
     0.72076
     1.35674
     2.51039
     2.28854
     2.22198
     1.83743
     1.65255
     1.85962
     1.80046
     1.60818
     2.23677
     2.53997
     2.28114
     1.80785
     1.43809
     1.52683
     1.74129
     2.71746
     2.13324
     1.57120
     1.43809
     1.21624
     0.86127
     1.10531
     0.64681
     1.65255
     1.38633
     1.04615
     1.88920
     1.03136
     0.69118
     1.14228
     0.95001
     1.52683
     2.22938
     1.93357
     1.67474
     0.19570
    -2.33346
    -2.08202
    -2.14858
    -1.61612
    -0.30717
    -0.26280
    -0.50684
    -2.24471
    -3.27264
    -2.96944
    -2.48136
    -2.40741
    -2.20034
    -1.86016
    -1.25376
    -0.95055
    -0.46987
     0.07738
     0.36579
     0.77992
     0.79471
     0.52109
     0.56546
    -0.15187
    -0.58819
    -0.23322
     0.18830
     0.01082
    -0.23322
    -0.24801
    -0.51424
    -0.81005
    -0.68433
    -0.98753
    -0.89139
    -0.71391
    -0.92837
    -0.92097
    -0.75828
    -0.63996
    -0.66954
    -0.64735
    -0.72130
    -0.62517
    -0.52903
    -0.63996
    -0.63996
    -0.74349
    -0.67693
    -0.66954
    -0.67693
    -0.63996
    -0.58080
    -0.69912
    -0.61038
    -0.61038
    -0.56601
    -0.74349
    -0.68433
    -0.52163
    -0.63996
    -0.46987
    -0.37373
    -0.60298
    -0.58819
    -0.56601
    -0.53642
    -0.28499
    -0.54382
    -0.59559
    -0.62517
    -0.61777
    -0.46247
    -0.30717
    -0.43289
    -0.44029
    -0.35894
    -0.11490
    -0.54382
    -0.62517
    -0.56601
    -0.46987
    -0.46247
    -0.43289
    -0.40331
    -0.75828
    -0.78047
    -0.96535
    -1.22418
    -1.27594
    -1.28334
    -1.02451
    -0.82484
    -0.60298
    -0.11490
     0.52848
     0.86127
     0.50630
     0.80211
     0.96480
     1.64516
     2.08147
     2.32551
     2.50300
     2.68048
     3.04285
     3.22033
     3.27210
     3.10201
     3.31647
     2.80620
     2.86536
     2.76923
     2.27375
     2.12584
     1.87441
     2.10366
     1.85962
     2.34030
     1.88180
     2.19980
     2.17022
     1.13489
     0.72076
     1.35674
     3.30907
     4.69198
     3.87111
     3.25731
     2.60653
     1.83743
     1.94096
     0.85387
    -1.69007
    -1.91932
    -1.97849
    -2.25211
    -2.97684
    -3.56845
    -3.36878
    -3.11735
    -2.79196
    -5.66129
    -6.20114
    -6.26770
    -5.72785
    -5.05489
    -3.39836
    -1.74924
    -0.82484
    -0.29978
    -0.69912
     0.25486
     0.96480
     1.09052
     1.09052
     1.05354
     1.23103
     1.20884
     1.09052
     0.99438
     1.01657
     0.85387
     0.66899
     0.40276
     0.28444
     0.20309
     0.01082
    -0.10011
    -0.27020
    -0.41810
    -0.49945
    -0.44768
    -0.62517
    -0.81744
    -0.69172
    -0.80265
    -0.72130
    -0.83223
    -0.78786
    -0.78786
    -0.69172
    -0.82484
    -0.79526
    -0.86921
    -0.78786
    -0.72130
    -0.83223
    -0.78047
    -0.73609
    -0.60298
    -0.67693
    -0.86181
    -0.86181
    -0.95795
    -0.72130
    -0.84702
    -0.85442
    -1.00972
    -1.02451
    -1.08367
    -1.35729
    -1.38687
    -1.35729
    -1.03190
    -1.22418
    -1.46082
    -1.30552
    -1.39427
    -1.45343
    -1.74924
    -1.59394
    -1.63091
    -1.20939
    -1.39427
    -1.43124
    -1.57915
    -1.68268
    -1.33510
    -0.58080
    -0.00397
    -0.06313
    -0.26280
    -0.47726
    -0.75088
    -0.66214
     0.08477
     0.22528
     0.31402
    -0.04834
    -0.11490
     0.55806
     0.15133
    -0.40331
    -0.11490
    -0.19625
     0.06998
    -0.08532
    -0.22583
    -0.09271
    -0.10011
     0.29184
     0.85387
     1.07573
     0.81690
     0.89085
     1.34195
     1.47507
     1.71171
     2.15542
     2.24417
     2.42165
     2.32551
     2.73964
     2.88015
     2.65830
     3.10201
     4.02641
     3.63446
     4.42575
     5.82344
     6.57775
     7.40601
     7.05844
     5.71991
     3.49395
     3.23512
     4.17431
     3.21294
     4.20389
     5.38712
     4.74374
    -0.26280
    -3.87905
    -3.33920
    -3.39836
    -3.16911
    -3.34660
    -2.93986
    -3.93082
    -3.89384
    -4.13049
    -3.47231
    -2.80675
    -2.32606
    -1.82319
    -1.23897
    -0.83963
     0.07738
     0.91303
     1.27540
     1.31237
     1.29758
     0.83169
     0.63941
     0.94261
     0.53588
     0.22528
    -0.07053
    -0.22583
    -0.46247
    -0.54382
    -0.63996
    -0.57340
    -0.74349
    -0.71391
    -0.71391
    -0.63256
    -0.66954
    -0.72870
    -0.98014
    -0.75088
    -0.73609
    -0.64735
    -0.72130
    -0.95795
    -0.93576
    -1.03190
    -1.06148
    -1.00232
    -1.11325
    -1.23157
    -1.15762
    -1.12804
    -1.31292
    -1.32031
    -1.64570
    -1.55696
    -1.35729
    -1.26115
    -1.36469
    -1.31292
    -1.39427
    -1.43124
    -1.54957
    -1.44603
    -1.49040
    -1.36469
    -1.31292
    -1.30552
    -1.39427
    -1.25376
    -1.13543
    -0.67693
    -0.26280
    -0.35894
    -0.39592
    -0.20364
    -0.00397
     0.08477
     0.27705
     0.52848
     0.78731
     0.83908
     0.74294
     0.78731
     0.80950
     1.01657
     0.98698
     0.57285
     0.61723
     0.49890
     0.09956
     0.20309
     0.22528
     0.17351
     0.15133
     0.06259
    -0.01137
    -0.25541
    -0.41810
    -0.43289
    -0.25541
    -0.20364
    -0.01876
    -0.02616
     0.18091
    -0.04834
     0.01082
     0.14393
     0.06259
    -0.09271
     0.04040
     0.22528
     0.40276
     0.75773
     0.39537
    -0.16666
     0.05519
     0.49890
     2.39207
     3.12419
     1.67474
     1.77827
     1.62297
     2.61393
     3.04285
     2.63611
     2.27375
     1.20145
     0.66899
     0.85387
     1.85222
     2.09626
     1.40851
     0.29923
    -0.21104
    -2.03025
    -3.40576
    -3.60543
    -3.71636
    -2.98423
    -2.67363
    -2.08941
    -2.40741
    -2.61447
    -3.25785
    -3.19130
    -2.57750
    -1.46822
    -1.51998
    -1.80840
    -1.57175
    -0.72870
    -0.15187
     0.51369
     0.42495
     0.42495
     0.87606
     1.07573
     0.91303
     0.58025
     0.63202
     0.68378
     0.86127
     0.92043
     0.79471
     0.62462
     0.52109
     0.43974
     0.14393
    -0.12969
    -0.58080
    -0.70651
    -0.86181
    -0.74349
    -0.73609
    -0.95795
    -1.19460
    -1.34990
    -1.51998
    -1.66049
    -1.67528
    -1.60133
    -1.56436
    -1.44603
    -1.50519
    -1.39427
    -1.26115
    -1.36469
    -1.18720
    -1.18720
    -1.54957
    -1.40906
    -1.53477
    -1.32031
    -1.13543
    -1.14283
    -0.75088
    -0.98753
    -1.09846
    -0.83963
    -0.92097
    -0.35154
     0.33621
    -0.22583
     0.06259
     0.33621
     0.58025
     0.35100
     0.65420
     0.67639
     0.83908
     1.06833
     1.23103
     1.12010
     1.10531
     1.17926
     1.08312
     0.84648
     0.49151
     0.41756
     0.18091
     0.01082
     0.33621
     0.12175
     0.18830
     0.04040
    -0.04095
    -0.25541
    -0.18146
     0.25486
     0.03301
    -0.01137
     0.10696
     0.12175
     0.38797
     0.49151
     0.49890
     0.63941
     0.90564
     1.17186
     1.51204
     1.29758
     1.51204
     1.71911
     2.09626
     2.14063
     2.20719
     2.70267
     3.71581
     3.78976
     4.46272
     5.24661
     4.12255
     2.22938
     0.83169
     0.17351
     0.83169
     0.93522
     2.25896
     2.89494
     2.53997
     0.28444
    -1.57915
    -1.94151
    -1.94891
    -2.11160
    -1.79361
     0.02561
     0.67639
     0.75034
    -0.10011
    -1.48301
    -1.24636
    -0.12229
     0.45453
     0.92782
     1.36414
     0.75773
    -0.19625
    -0.21843
    -0.12969
     0.18091
     0.52848
     0.64681
     0.49890
     0.49151
     0.26226
     0.38058
     0.68378
     0.48411
     0.78731
     0.69118
     0.46193
     0.49890
     0.40276
     0.43235
     0.27705
    -0.07053
    -0.39592
    -0.67693
    -0.59559
    -1.06888
    -1.44603
    -1.56436
    -1.51998
    -1.65310
    -2.03765
    -2.25950
    -2.34825
    -2.32606
    -2.51094
    -2.65884
    -2.64405
    -2.79935
    -2.60708
    -2.13379
    -1.97849
    -2.01546
    -1.98588
    -2.04504
    -1.94151
    -1.90453
    -1.60873
    -1.91932
    -1.64570
    -1.20199
    -0.71391
    -0.50684
    -0.74349
    -1.06888
    -1.04669
    -0.78786
     0.02561
     1.00178
     1.14968
     1.04615
     0.74294
     0.88345
     0.67639
     0.74294
     0.37318
     1.00917
     0.97959
     1.26800
     1.22363
     0.95740
     0.96480
     0.46193
     0.21049
    -0.08532
     0.01082
    -0.14448
     0.01082
     0.01082
     0.16612
     0.20309
     0.28444
     0.19570
     0.25486
     0.26965
     0.21049
     0.44714
     0.14393
     0.18830
     0.28444
     0.31402
     0.20309
     0.37318
     0.48411
     0.93522
     0.98698
     0.94261
     1.17926
     0.79471
     1.31977
     1.57120
     1.42330
     1.68953
     1.59339
     1.74129
     2.63611
     4.18171
     3.42000
     2.41426
     2.53997
     2.24417
     2.96150
     3.49395
     3.17596
     2.10366
     1.05354
     1.00178
     0.09956
    -0.30717
    -0.55861
    -1.46082
    -1.26115
     0.01821
    -1.03930
    -1.83058
    -1.09106
    -1.07627
    -1.12064
    -2.20774
    -1.09846
    -0.40331
     0.46932
     0.61723
     0.30663
     0.37318
     1.61558
     2.08147
     1.11270
     0.86127
     1.44549
     0.98698
     0.66160
     0.99438
     0.30663
     0.53588
     1.01657
     0.40276
     0.30663
    -0.58819
    -0.31457
     0.40276
    -0.16666
    -0.41071
    -0.45508
    -0.77307
    -1.33510
    -1.37948
    -1.59394
    -1.67528
    -1.74924
    -1.89714
    -2.37043
    -2.49615
    -2.53313
    -2.34825
    -2.51094
    -2.46657
    -2.55531
    -2.50354
    -2.20774
    -2.16337
    -1.54957
    -1.43864
    -1.71965
    -1.54957
    -1.46082
    -1.05409
    -0.75828
    -0.48466
    -0.41810
    -0.14448
    -0.63996
    -0.32936
    -0.35894
    -0.63256
    -0.93576
    -0.69172
    -1.05409
    -1.09106
    -1.36469
    -1.36469
    -1.48301
    -1.74184
    -1.86016
    -1.66049
    -1.80100
    -1.66789
    -1.86016
    -1.60873
    -1.57175
    -1.49040
    -1.27594
    -1.46082
    -0.92097
    -0.78047
    -0.42550
    -0.33675
    -0.40331
    -0.33675
    -0.32196
    -0.29978
    -0.17406
    -0.26280
    -0.42550
     0.18830
     0.20309
     0.41016
     0.41016
     0.26226
    -0.13708
     0.14393
     0.29923
     0.56546
     0.73555
     1.00917
     1.11270
     1.02396
     1.17186
     1.26800
     1.36414
     1.03136
     1.43070
     1.91878
     2.36989
     2.82839
     2.84318
     2.74704
     2.31812
     1.91878
     1.40851
     2.29593
     2.15542
     2.18501
     2.90234
     2.89494
     2.68048
     1.73390
     1.29758
     0.32881
     0.18091
     0.31402
     0.46932
     0.55806
    -0.12229
    -0.97274
    -0.91358
    -1.05409
     0.79471
     0.80211
    -0.44768
    -1.06148
    -1.83058
    -1.25376
     0.18091
     1.12010
     1.75608
     1.37893
     1.33456
     1.57860
     1.45288
     1.62297
     1.23842
     1.44549
     1.33456
     1.54902
     2.11845
     2.51039
     2.48081
     3.13898
     1.84483
     1.24582
     1.53423
     1.65995
     1.74129
     1.34935
     1.06833
     0.59504
     0.52848
     0.60243
     0.26965
    -0.18885
    -0.68433
    -1.00972
    -1.46822
    -1.77882
    -2.20034
    -2.43699
    -2.25950
    -2.22253
    -2.06723
    -2.28169
    -2.13379
    -1.93412
    -1.74184
    -1.52738
    -1.37208
    -1.12804
    -0.95795
    -0.71391
    -0.60298
    -0.09271
    -0.06313
    -0.38852
    -0.32196
    -0.26280
    -0.22583
    -0.39592
    -0.35154
    -0.43289
    -0.33675
    -0.46987
    -0.63256
    -0.63996
    -0.98014
    -1.08367
    -0.87660
    -0.88400
    -0.94316
    -1.03930
    -1.01711
    -1.03930
    -1.09106
    -0.91358
    -1.05409
    -0.68433
    -0.49205
    -0.47726
    -0.55121
    -0.58819
    -0.42550
    -0.33675
    -0.52163
    -0.38113
    -0.10011
     0.33621
     0.15133
     0.00342
     0.41016
     0.35100
     0.01082
     0.29184
     0.18091
     0.08477
    -0.09271
     0.00342
    -0.01876
     0.01082
    -0.05574
     0.28444
     0.28444
     0.02561
    -0.07053
    -0.35154
    -0.66954
    -0.18146
     0.22528
     1.06833
     1.64516
     1.86701
     1.65995
     0.60983
    -0.49945
    -0.52163
     1.00178
     1.80046
     1.68953
     0.19570
     0.32142
     0.58764
     0.38797
    -0.16666
     0.35839
     0.12175
    -0.26280
     0.32142
     0.95001
     0.13654
    -0.52903
    -0.49945
    -0.59559
     0.11435
     0.75034
     0.35839
     0.59504
     0.72815
    -0.06313
    -0.19625
     0.25486
    -0.49945
    -0.13708
    -0.32196
    -0.29238
     0.75773
     1.11270
     1.43070
     1.60818
     1.14228
     0.88345
     1.75608
     2.53997
     2.09626
     2.18501
     1.66734
     1.27540
     1.61558
     1.83004
     1.43809
     1.48246
     1.13489
     0.88345
     0.60243
     0.92782
     0.11435
    -0.71391
    -0.73609
    -0.45508
    -0.37373
    -0.58080
    -0.56601
    -1.09846
    -0.79526
    -0.68433
    -0.93576
    -0.95055
    -0.50684
    -0.61038
    -0.78786
    -1.01711
    -0.92837
    -0.16666
     0.26965
     0.26226
    -0.21104
    -0.15187
    -0.12969
     0.26965
     0.27705
     0.33621
     0.35839
     0.29923
     0.46193
     0.13654
     0.06259
     0.15133
    -0.04834
    -0.04834
    -0.23322
    -0.27020
    -0.78786
    -0.72130
    -0.77307
    -0.82484
    -0.68433
    -0.69912
    -0.78786
    -0.76568
    -0.95055
    -0.97274
    -0.79526
    -0.98753
    -1.14283
    -0.97274
    -0.59559
    -0.79526
    -0.58080
    -0.61777
    -0.50684
    -0.49945
    -0.25541
    -0.22583
     0.06259
     0.27705
     0.35100
     0.53588
     0.72815
     0.52848
     0.86127
     1.39372
     1.66734
     2.02971
     2.01492
     1.80785
     1.65255
     1.44549
     1.68213
     1.98534
     2.46602
     2.66569
     2.25156
     2.07408
     1.94836
     1.83004
     0.91303
     1.01657
     0.16612
     0.26965
    -0.08532
    -1.15023
    -0.56601
    -0.81744
    -1.37208
    -2.87330
    -2.88809
    -2.52573
    -1.67528
    -2.97684
    -3.26525
    -3.45013
    -2.98423
    -2.71801
    -2.25950
    -2.62187
    -2.22992
    -2.86591
    -2.53313
    -2.31127
    -2.69582
    -1.35729
     0.46932
     0.91303
     0.20309
    -0.15187
     0.24747
     1.10531
     1.54162
     1.02396
     0.97219
     1.37153
     1.87441
     1.97055
     1.83004
     1.60818
     1.40851
     0.95001
     0.66899
     0.55067
     0.20309
    -0.07053
    -0.52903
    -0.78786
    -0.55861
    -0.56601
    -0.16666
     0.17351
     0.48411
     0.77992
     0.68378
     0.55806
     0.63941
     0.74294
     0.80950
     1.09052
     1.05354
     1.14968
     0.77992
     0.92782
     0.55067
     0.26226
    -0.20364
    -0.27759
    -0.43289
    -0.55121
    -0.69172
    -0.95055
    -1.07627
    -1.10585
    -1.29073
    -1.26855
    -1.00972
    -0.86181
    -0.83963
    -0.72130
    -0.67693
    -0.63256
    -0.56601
    -0.58819
    -0.16666
     0.04040
     0.13654
     0.42495
    -0.24801
    -0.25541
    -0.17406
     0.05519
     0.52109
     0.53588
     0.27705
    -0.07792
    -0.35154
    -0.24801
    -0.27020
    -0.01137
    -0.18146
    -0.00397
     0.13654
     0.34360
     0.56546
     0.75773
     0.78731
     0.60983
     0.45453
     0.21049
     0.28444
     0.24747
     0.75773
     0.61723
     0.46193
     0.63941
     0.66899
     0.79471
     0.81690
     0.55806
     0.07738
     0.32142
     0.10696
     0.01082
    -0.11490
    -0.15187
    -0.19625
     0.26965
     0.43235
     1.13489
     1.43809
     0.37318
    -0.20364
    -0.61777
    -0.05574
    -0.43289
    -2.06723
    -3.54627
    -3.62022
    -1.66789
    -0.07053
    -0.97274
    -1.97109
    -3.89384
    -4.03435
    -3.11735
    -2.83633
    -2.37043
    -1.64570
    -1.58654
    -1.53477
    -0.51424
    -0.34415
    -0.07792
    -0.42550
    -1.00972
    -0.39592
     0.27705
     0.74294
     0.15133
    -0.64735
    -0.60298
    -0.53642
     0.13654
     0.21789
     0.29923
     0.01821
     0.17351
     0.32881
     0.71336
     0.69118
     0.52109
     0.52848
     0.34360
     0.93522
     0.93522
     0.58025
     0.69857
     0.67639
     0.77992
     0.39537
     0.31402
     0.24007
    -0.12229
    -0.49945
    -0.34415
    -0.10011
     0.34360
     0.53588
     0.24007
     0.49890
     0.49151
     0.24747
    -0.05574
     0.18830
     0.33621
     0.07738
    -0.58080
    -0.32196
    -0.20364
    -0.41810
    -0.58080
    -0.38113
    -0.34415
    -0.23322
    -0.28499
    -0.18146
     0.10696
    -0.21104
    -0.29238
    -0.17406
    -0.02616
     0.56546
     0.55067
     0.63941
     0.95740
     1.03136
     1.05354
     0.90564
     1.03136
     0.74294
     0.86866
     0.85387
     0.89824
     1.00917
     0.97959
     1.20145
     1.63776
     1.83743
     1.96315
     1.85962
     1.28279
     1.23842
     1.03136
     1.31977
     1.93357
     1.81525
     1.91878
     1.62297
     1.51204
     1.31237
     1.03875
     0.86866
     0.80211
     0.62462
     0.80211
     0.48411
     0.30663
     0.25486
     0.05519
    -0.04834
    -0.07792
    -0.04834
     0.22528
    -0.10011
     0.12914
     0.72815
     1.40112
     1.16447
    -0.35894
    -0.63996
    -0.64735
     0.16612
     1.00917
     0.46932
     0.15133
    -0.25541
    -0.76568
     0.04040
    -0.27759
    -0.44029
    -0.68433
    -1.49780
    -1.77142
    -1.77882
    -0.95055
    -0.54382
    -0.29238
    -0.32936
    -0.29238
     0.16612
     0.18830
    -0.35894
    -0.73609
    -0.50684
    -0.70651
    -1.53477
    -2.76238
    -2.36304
    -0.83223
     0.12914
    -0.38113
    -2.03025
    -3.59803
    -3.82728
    -3.45752
    -2.89549
    -2.48136
    -2.01546
    -1.49040
    -1.48301
    -0.89139
    -0.38852
    -0.24062
    -0.10750
     0.34360
     0.11435
     0.29923
     1.05354
     1.33456
     1.95575
     1.91878
     1.45288
     1.48246
     1.41591
     1.92617
     1.85962
     1.60818
     1.37893
     1.83004
     1.72650
     1.31237
     1.72650
     1.33456
     1.03875
     1.16447
     0.77992
     0.63941
     0.98698
     0.60983
     0.17351
    -0.52903
    -0.55861
    -0.41071
    -0.39592
    -0.62517
    -0.38113
    -0.41071
    -0.76568
    -0.72130
    -0.16666
    -0.21104
    -0.08532
    -0.13708
     0.01821
     0.50630
     0.49890
     0.48411
     0.24747
     0.47672
     0.79471
     0.73555
     1.24582
     0.81690
     0.26965
     0.43235
     0.58764
     0.43974
     0.44714
    -0.13708
    -0.21104
    -0.44768
    -0.01876
    -0.35154
    -0.49205
    -0.46247
    -0.64735
    -0.77307
    -1.04669
    -0.86181
    -1.13543
    -1.11325
    -1.09846
    -0.85442
    -0.96535
    -1.08367
    -1.04669
    -0.91358
    -0.53642
    -0.11490
     0.08477
     0.21049
     0.14393
     0.58025
    -0.07053
    -0.71391
    -0.49205
    -0.48466
     0.19570
     0.72076
     0.66899
     0.05519
    -0.05574
    -0.48466
    -0.53642
     0.10696
    -0.13708
    -1.27594
    -2.56271
    -3.08776
    -2.36304
    -1.49040
    -1.59394
    -2.05244
    -1.32771
    -1.50519
    -1.86756
    -1.66789
    -1.43124
    -1.71226
    -1.91193
    -1.91193
    -1.35729
    -0.59559
    -0.14448
     0.27705
     0.46932
     0.09217
    -0.06313
     0.04780
     0.24747
     0.26965
     0.10696
    -0.86181
    -1.54217
    -0.95795
    -0.95795
    -0.52163
    -0.29978
    -0.50684
    -1.76403
    -2.12639
    -2.04504
    -1.71226
    -1.66049
    -1.32771
    -1.28334
    -1.18720
    -0.32936
    -0.01876
    -0.02616
     0.10696
    -0.11490
     0.18830
     0.69118
     0.91303
     1.34195
     1.71171
     2.11845
     1.82264
     1.97055
     1.94096
     1.86701
     2.01492
     2.25896
     1.95575
     1.93357
     2.06668
     1.66734
     2.06668
     2.34030
     1.56381
     1.06094
     1.20145
     1.20145
     0.95001
     1.26800
     0.83169
     0.32881
     0.79471
     0.69857
     0.44714
     3.05764
     8.36738
    -0.50684
    -1.61612
    -0.61038
     0.77992
     1.59339
     1.64516
     1.89659
     1.63037
     0.77252
     0.38797
    -0.27020
    -0.57340
    -1.03190
    -0.78786
    -0.89139
    -0.96535
    -1.01711
    -1.36469
    -0.87660
    -0.29978
     0.05519
    -0.21843
    -0.04834
    -0.41071
    -0.15927
     0.01082
    -0.18885
    -0.22583
    -0.27759
     0.07738
     0.16612
     0.26226
     0.23268
    -0.19625
    -0.35154
    -0.15187
    -0.12229
    -0.10750
     0.02561
     0.34360
     0.07738
    -0.11490
    -0.02616
     0.00342
     0.15872
    -0.10011
     0.07738
    -0.09271
    -0.41071
    -0.48466
    -0.52903
    -0.53642
    -0.29238
    -0.36634
    -0.59559
    -0.94316
    -1.53477
    -0.94316
    -0.42550
    -0.04834
     0.23268
    -0.26280
    -1.46822
    -1.75663
    -1.57915
    -0.92837
    -0.60298
    -0.46987
    -0.01137
    -0.15187
    -0.53642
    -0.68433
    -1.06888
    -0.71391
    -0.92837
    -1.14283
    -1.80100
    -1.21678
    -0.10011
    -0.18885
    -0.55861
    -0.77307
    -1.19460
    -1.02451
    -0.61038
     0.06259
     0.04780
    -0.10011
     0.14393
     0.00342
    -0.46987
     0.15133
     0.22528
    -0.31457
    -0.15927
    -0.11490
    -0.58819
    -0.48466
    -0.54382
    -0.48466
    -0.45508
    -0.63996
    -0.32936
    -0.65475
    -1.06888
    -1.22418
    -1.25376
    -0.86181
    -0.50684
    -0.48466
     0.17351
    -0.05574
    -0.05574
    -0.24801
    -0.19625
    -0.29978
    -0.01876
     0.22528
     0.23268
    -0.12969
     0.49151
     0.17351
     0.52109
     0.43235
     0.87606
     1.34935
     2.05189
     2.14063
     1.85962
     0.71336
     0.95740
     1.24582
     1.56381
     1.35674
     1.81525
     1.84483
     1.52683
     0.75773
     0.94261
     0.86127
     0.64681
     0.61723
    -0.13708
    -0.66214
    -0.78786
    -0.38113
    -0.26280
    -0.46987
    -0.89139
    -0.95055
    -0.88400
    -1.10585
    -0.89139
    -1.00972
    -1.71226
    -1.52738
    -1.12064
    -0.97274
    -0.97274
    -0.70651
    -0.76568
    -0.78047
    -0.96535
    -0.66954
    -0.22583
    -0.65475
    -0.66954
    -0.75828
    -0.55121
    -0.21843
    -0.15927
    -0.42550
    -0.36634
    -0.23322
    -0.33675
    -0.35894
    -0.24062
    -0.13708
    -0.12969
    -0.15927
    -0.11490
    -0.18146
    -0.15187
    -0.12969
     0.27705
     0.16612
     0.09956
    -0.24062
    -0.22583
     0.12175
     0.20309
     0.09217
    -0.18885
    -0.21104
     0.12914
     0.02561
     0.13654
     0.38797
     0.66160
     0.98698
     0.58025
     0.21789
    -0.13708
    -0.12229
    -0.23322
    -0.29238
     0.15872
     0.36579
     0.25486
     0.30663
    -0.06313
    -0.37373
    -0.52903
    -0.57340
    -0.82484
    -0.80265
    -0.07053
     0.66899
     0.49890
    -0.26280
    -0.99493
    -0.92097
    -0.89139
    -1.21678
    -0.51424
     0.06259
     0.75773
     0.09217
    -1.77142
    -2.25211
    -2.03025
    -1.47561
    -1.32771
    -1.17981
    -1.30552
    -1.17981
    -1.51259
    -1.52738
    -1.12064
    -1.11325
    -1.46822
    -1.43864
    -0.75088
    -0.85442
    -0.76568
    -0.66214
    -0.68433
    -0.31457
    -0.10011
     0.10696
     0.26965
     0.11435
     0.43235
     0.46193
     0.47672
     0.71336
     0.72076
     0.57285
     0.84648
     1.11270
     1.33456
     1.27540
     1.59339
     2.15542
     2.17761
     1.76348
     1.69692
     1.97794
     1.51204
     1.79306
     2.89494
     2.85797
     2.22938
     1.45288
     1.20884
     1.29758
     1.59339
     1.37893
     0.85387
     0.76513
     0.38797
     0.24007
     0.11435
    -0.17406
    -0.26280
    -0.32196
    -0.09271
     0.12914
     0.05519
     0.01082
     0.12175
     0.38797
     0.39537
     0.35100
     0.29184
     0.32142
     0.38797
     0.56546
     0.47672
     1.04615
     0.85387
     0.82429
     0.41016
     0.29184
     0.20309
     0.23268
     0.10696
     0.04780
     0.00342
     0.03301
    -0.22583
    -0.46247
    -0.63996
    -0.75088
    -0.94316
    -1.06888
    -1.19460
    -1.23897
    -1.00232
    -0.63256
    -0.53642
    -0.55861
    -0.32936
    -0.40331
     0.05519
     0.16612
     0.15872
     0.13654
     0.38797
     0.54327
     0.72815
     0.52109
     0.54327
     0.23268
    -0.04834
    -0.07053
    -0.18146
    -0.63996
    -0.76568
    -0.86181
    -1.16502
    -1.17241
    -1.41645
    -1.08367
    -0.98753
    -0.94316
    -1.06148
    -1.00972
    -0.89139
    -0.69912
    -0.32196
    -0.36634
    -0.27759
    -0.53642
     0.24747
     1.15707
     1.36414
     1.20145
     1.00178
    -0.37373
    -0.48466
    -0.58080
    -0.35154
    -0.15187
    -0.92097
    -0.96535
    -1.70486
    -1.31292
    -1.36469
    -1.54957
    -1.41645
    -1.64570
    -2.07462
    -2.31867
    -2.01546
    -1.17981
    -0.71391
    -0.48466
    -0.61777
    -1.00972
    -1.03190
    -0.38113
    -0.17406
    -0.45508
    -0.52903
    -0.16666
    -0.55861
    -0.72870
    -0.24801
    -0.61038
    -0.73609
    -0.21843
     0.47672
     0.48411
     0.46932
     1.12749
     1.46028
     1.80046
     2.59914
     2.31072
     2.43644
     2.68788
     1.83743
     1.37893
     0.26965
     0.41756
     1.60079
     2.29593
     2.30333
     1.58600
     0.77992
     0.55067
     0.21789
     0.01082
     0.28444
     0.49151
     0.24007
     0.69118
     0.60983
     1.02396
     1.28279
     1.17186
     1.48246
     1.12010
     1.01657
     0.74294
     0.69857
     0.90564
     1.25321
     1.04615
     0.77992
     0.72815
     0.77252
     0.50630
     0.59504
     0.33621
     0.45453
     0.74294
     0.21049
     0.03301
    -0.04095
     0.29184
     0.33621
     0.02561
    -0.21104
    -0.15927
     0.00342
    -0.28499
    -0.41810
    -0.66214
    -0.59559
    -0.45508
    -0.46247
    -0.52903
    -0.67693
    -1.03930
    -1.23157
    -1.04669
    -1.15023
    -1.34250
    -1.35729
    -1.62352
    -1.54957
    -1.36469
    -1.39427
    -1.23897
    -1.12064
    -1.27594
    -1.46082
    -1.38687
    -1.55696
    -1.63091
    -1.46082
    -1.63831
    -1.69747
    -1.58654
    -1.87495
    -1.91932
    -1.72705
    -1.91932
    -1.94891
    -2.02286
    -1.60873
    -1.68268
    -1.66789
    -1.52738
    -1.25376
    -1.43864
    -1.22418
    -0.99493
    -0.76568
    -0.55861
    -0.50684
    -0.44768
    -0.63996
    -1.12804
    -1.66049
    -1.57915
    -1.16502
    -0.75088
    -1.06148
    -1.23157
    -1.51998
    -1.21678
    -0.69172
    -0.33675
     0.16612
     0.84648
     0.41756
     0.32142
    -0.06313
     0.06259
     1.13489
     2.58435
     2.99108
     3.67883
     3.93767
     3.61967
     3.23512
     2.96150
     2.73964
     2.68788
     1.60079
     1.26800
     1.97794
     2.62872
     2.58435
     2.09626
     1.63037
     0.81690
     0.25486
     0.58764
     0.43974
     0.12914
     0.24747
    -0.22583
    -0.32196
     0.20309
     0.12175
     0.01821
     0.12175
     0.16612
     0.01821
     0.04780
    -0.21104
    -0.24062
     0.46932
     0.64681
     0.00342
     0.20309
     0.55806
     0.43235
     0.77252
     1.12749
     1.03136
     0.14393
     0.35100
     0.21789
     0.02561
    -0.09271
     0.92043
     1.00917
    -0.32936
    -0.74349
    -0.67693
    -0.50684
    -0.38113
    -0.17406
    -0.56601
    -0.52903
    -0.49945
    -0.60298
     0.24747
     0.24007
     0.10696
    -0.15927
     0.04040
     0.12175
    -0.46247
    -0.27020
     0.22528
     0.26965
     0.23268
     0.30663
     0.41756
     0.02561
    -0.25541
    -0.11490
    -0.14448
    -0.06313
    -0.06313
    -0.33675
    -0.48466
    -0.41810
    -0.40331
    -0.63256
    -0.54382
    -0.66954
    -0.65475
    -0.38852
    -0.26280
     0.06998
    -0.03355
    -0.24062
    -0.71391
    -0.78786
    -1.10585
    -0.85442
    -1.09106
    -0.78047
    -0.48466
    -0.47726
    -0.56601
    -0.75088
    -0.95795
    -0.87660
    -1.39427
    -1.26855
    -1.05409
    -0.75828
    -0.53642
    -0.24801
    -0.15927
    -0.41071
    -0.58080
    -1.26115
    -1.46082
    -1.63091
    -1.13543
    -1.33510
    -1.66789
    -1.71226
    -1.50519
    -2.09681
    -2.11160
    -2.37783
    -2.45178
    -2.45917
    -1.69747
    -1.61612
    -1.26855
    -1.20939
    -0.77307
    -0.05574
    -0.06313
     0.21789
     0.47672
     0.76513
     0.77252
     0.94261
     1.36414
     1.22363
     0.96480
     0.72815
     0.46193
     0.24007
     0.13654
     0.21049
     0.95740
     1.48986
     1.34935
     0.62462
     0.36579
    -0.27759
    -0.42550
    -0.09271
     0.59504
     0.91303
     1.26061
     1.66734
     1.07573
     1.52683
     1.22363
     1.24582
     1.03875
     0.49890
     0.20309
     0.40276
     0.74294
     1.08312
     0.79471
     0.46193
     0.38058
     0.45453
     0.38797
     0.46193
     0.55067
     0.58025
     0.38797
     0.21789
     0.32881
     0.13654
     0.25486
     0.45453
     0.69857
     0.30663
     0.27705
     0.19570
    -0.25541
    -0.74349
    -0.30717
     0.10696
     0.36579
     0.11435
    -0.29978
    -0.63256
    -1.45343
    -1.36469
    -0.77307
    -1.12064
    -0.85442
    -0.46987
    -0.55121
    -1.33510
    -1.24636
    -1.69747
    -1.60873
    -1.43124
    -1.34250
    -1.15023
    -1.35729
    -0.96535
    -0.83223
    -0.81005
    -0.78786
    -1.01711
    -0.83963
    -0.70651
    -0.29978
    -0.47726
    -0.38852
    -0.56601
    -0.47726
    -0.41071
    -0.54382
    -0.47726
    -0.72130
    -0.75088
    -0.77307
    -1.02451
    -1.12064
    -1.12064
    -0.78786
    -0.71391
    -1.16502
    -1.19460
    -0.82484
    -0.41810
    -0.65475
    -0.78047
    -0.56601
    -0.44768
    -0.42550
     0.15133
     0.07738
     0.05519
     0.00342
     0.28444
     0.54327
     0.69118
     0.36579
     0.12914
     0.09217
     0.12914
     0.34360
     0.02561
    -0.29978
     0.02561
     0.06259
     0.40276
     0.12914
     0.04040
     0.01821
     0.00342
     0.02561
    -0.14448
    -0.48466
    -0.49945
    -0.34415
     0.05519
     0.26965
     0.20309
     0.27705
     0.35100
     1.24582
     1.68213
     1.91878
     1.84483
     0.97959
     0.50630
     0.93522
     1.94836
     2.67309
     2.53997
     2.02231
     2.14063
     2.20719
     1.17926
     0.54327
     0.88345
     0.86127
     0.58025
     0.35100
     0.09956
    -0.21843
     0.09217
    -0.31457
    -0.18885
     0.11435
    -0.00397
     0.31402
     0.75034
     0.72076
     0.77992
     1.37153
     1.43070
     1.73390
     1.73390
     1.59339
     1.64516
     2.12584
     1.80046
     1.85962
     1.87441
     1.71911
     1.55641
     1.34935
     0.95740
     0.52109
     0.60243
     0.49890
    -0.07053
    -0.32196
    -0.47726
    -0.67693
    -0.44768
    -0.51424
    -0.63256
    -0.86921
    -0.91358
    -1.15762
    -0.90618
    -1.26855
    -1.11325
    -0.83223
    -1.01711
    -1.57175
    -1.77142
    -1.92672
    -1.70486
    -1.45343
    -1.30552
    -2.03765
    -1.34250
    -1.66789
    -2.08941
    -1.99328
    -2.05244
    -2.20034
    -2.05983
    -2.20774
    -2.27429
    -1.60873
    -0.81005
    -0.73609
    -0.69912
    -0.19625
     0.18830
     0.49151
     0.41756
    -0.18885
    -0.27759
     0.43974
     1.02396
     1.48246
     1.15707
     1.38633
     0.86866
     0.75773
     0.93522
     0.96480
     0.77252
     0.73555
     0.63941
     0.17351
     0.08477
     0.24007
     0.21049
     0.11435
     0.15133
     0.19570
     0.08477
     0.00342
    -0.32196
    -0.31457
    -0.03355
     0.09956
     0.15133
     0.09217
     0.26965
     0.02561
    -0.17406
    -0.16666
    -0.23322
    -0.30717
    -0.27020
    -0.13708
     0.17351
     0.23268
     0.14393
     0.07738
    -0.66954
    -0.74349
    -1.09106
    -0.82484
    -0.56601
    -0.39592
    -0.24801
    -0.18885
     0.07738
     0.09956
     0.19570
     0.61723
     0.25486
     0.57285
     0.24007
     0.31402
     0.21789
    -0.50684
    -0.28499
     0.63202
     0.29184
    -0.31457
    -0.63996
    -0.46987
    -0.51424
    -0.69172
    -0.47726
    -0.03355
     0.20309
     0.23268
     0.40276
     0.48411
     0.64681
     0.99438
     0.99438
     1.28279
     1.84483
     1.95575
     2.07408
     1.96315
     1.79306
     1.97055
     1.98534
     1.83004
     2.05189
     1.99273
     1.93357
     1.65995
     1.52683
     1.44549
     0.86866
     0.71336
     0.24007
     0.39537
     0.05519
    -0.07053
    -0.32196
    -0.85442
    -0.91358
    -1.25376
    -1.79361
    -2.17816
    -1.91932
    -1.83798
    -1.64570
    -1.87495
    -1.86016
    -1.97109
    -1.86756
    -2.08202
    -1.75663
    -1.49040
    -1.40906
    -1.49040
    -1.40906
    -1.38687
    -1.66049
    -2.03765
    -2.08941
    -2.28908
    -1.34990
    -0.25541
    -0.81005
    -0.24062
     0.21049
     0.46932
     0.05519
    -0.25541
    -0.03355
     0.12175
     1.07573
     1.19405
     1.71171
     1.49725
     1.03136
     1.03136
     0.97959
     1.06833
     1.11270
     1.05354
     0.18091
     0.04780
    -0.28499
    -0.10750
    -0.02616
    -0.03355
    -0.32196
    -0.48466
    -0.47726
    -0.51424
    -0.69172
    -0.38852
    -0.25541
    -0.10011
    -0.46247
    -0.57340
    -0.49205
    -0.56601
    -0.39592
    -0.10011
     0.18830
     0.12175
     0.20309
     0.37318
     0.89824
     0.86127
     0.66160
     0.72815
     0.42495
    -0.05574
     0.29184
     0.14393
     0.26965
     0.13654
     0.16612
    -0.31457
    -0.41810
    -0.48466
    -0.52903
    -0.65475
    -0.92097
    -1.24636
    -1.07627
    -0.41071
    -0.52903
     0.03301
    -0.27759
    -0.40331
    -0.01876
    -0.32196
    -0.00397
    -1.00232
    -2.14858
    -2.04504
    -1.55696
    -1.02451
    -1.16502
    -0.80265
    -0.43289
    -1.12804
    -0.95795
    -1.47561
    -1.40906
    -0.77307
    -0.35894
     0.04040
     0.27705
     0.80211
     0.54327
     1.16447
     1.57120
     1.75608
     1.86701
     1.74129
     1.68213
     1.29019
     1.00917
     0.85387
     1.05354
     0.91303
     0.87606
     0.92782
     0.66160
     0.75034
     0.37318
    -0.04095
     0.17351
    -0.01876
    -0.08532
    -0.21843
    -0.01876
    -0.18146
    -0.07053
    -0.03355
    -0.12969
    -0.21104
    -0.32196
    -0.41071
    -0.28499
    -0.10750
    -0.24801
    -0.17406
    -0.12969
    -0.04095
     0.13654
     0.04040
     0.02561
     0.10696
     0.17351
     0.38058
     0.68378
     0.47672
     0.46932
     0.39537
     0.24007
     0.33621
     0.28444
     0.44714
     0.79471
     0.94261
     0.60243
     0.19570
     0.28444
     0.15872
     0.44714
     0.55806
     0.62462
     0.49890
     0.77992
     0.48411
     0.89824
     0.65420
     0.98698
     1.08312
     0.91303
     0.95740
     0.62462
     0.41016
     0.15133
     0.10696
     0.41016
     0.38797
     0.46932
     0.30663
     0.26226
    -0.26280
    -0.40331
    -0.05574
    -0.04834
     0.02561
    -0.03355
     0.05519
     0.04040
     0.43235
     0.55067
     0.48411
     0.14393
    -0.44029
    -0.55861
    -0.69172
    -0.47726
    -0.74349
    -0.86921
    -0.74349
    -0.91358
    -0.79526
    -0.98753
    -1.04669
    -1.32771
    -1.66049
    -1.58654
    -1.08367
    -0.79526
    -0.52903
    -0.50684
     0.15872
     0.46932
     0.50630
     0.42495
    -0.17406
    -0.26280
     0.50630
     0.77992
     0.87606
     0.67639
     0.36579
     0.54327
    -0.28499
    -0.44029
    -0.35894
    -0.57340
    -0.82484
    -1.35729
    -1.07627
    -0.24801
    -0.48466
    -0.49205
    -0.66214
    -0.83223
    -1.24636
    -1.17241
    -1.08367
    -0.61777
    -0.32936
     0.65420
     0.35100
     0.21789
     0.21789
    -0.23322
    -0.12969
     0.04040
     0.20309
    -0.03355
     0.02561
     0.95740
     1.07573
     0.87606
    -0.15927
    -0.35154
     0.47672
     0.77252
     0.15872
    -0.68433
    -0.77307
    -0.12229
     0.23268
    -0.22583
    -0.41810
    -0.58080
    -0.83963
    -0.89879
    -0.78047
    -0.78786
    -0.89139
    -0.72130
    -0.55121
    -0.56601
    -0.54382
    -0.42550
    -0.46987
    -0.35894
    -0.55121
    -0.52163
    -0.31457
    -0.26280
    -0.01137
    -0.00397
    -0.12969
    -0.35154
    -0.15927
    -0.08532
    -0.04095
    -0.21843
    -0.09271
    -0.21843
    -0.76568
    -0.16666
     0.41756
     0.52109
     0.34360
     0.36579
     0.28444
     0.43974
     0.52848
     0.70597
     0.94261
     0.95740
     0.50630
     0.62462
     1.46767
     1.31977
     1.14968
     1.33456
     1.51204
     1.51204
     1.19405
     1.12010
     0.56546
     0.38058
     0.43235
     0.63202
     0.63202
     0.55806
     0.43235
     0.38058
     0.20309
    -0.01137
    -0.04095
     0.34360
     0.01821
    -0.07792
    -0.49205
    -0.34415
    -0.01876
     0.32142
     0.25486
     0.03301
    -0.83963
    -0.69172
    -0.40331
    -0.39592
     0.46193
     0.75773
     0.55806
    -0.30717
     0.42495
     0.57285
    -0.10011
    -0.19625
    -0.86181
    -0.59559
    -0.21104
    -0.16666
    -0.56601
    -0.45508
    -0.71391
    -0.84702
    -1.15762
    -1.21678
    -1.52738
    -1.58654
    -1.49780
    -1.57915
    -1.15023
    -0.72130
    -0.38113
    -0.27020
    -0.33675
    -0.35894
    -0.33675
    -0.16666
     0.75773
     0.61723
     0.24007
    -0.39592
    -0.61038
    -0.28499
     0.04780
     0.02561
     0.12175
     0.14393
    -0.11490
     0.02561
    -0.09271
    -0.55861
    -0.32936
    -0.07792
    -0.07792
     0.33621
     0.38797
     0.92043
     1.06833
     1.24582
     1.61558
     1.92617
     1.82264
     1.63037
     1.26800
     1.86701
     1.97794
     1.23842
     0.85387
     0.98698
     1.12749
     1.14228
     0.83169
     1.02396
     0.76513
     0.29923
    -0.75088
    -1.79361
    -1.48301
    -0.99493
    -0.24062
    -0.06313
     0.00342
    -0.19625
    -0.52163
    -0.75828
    -0.57340
    -0.48466
    -0.66214
    -0.43289
    -0.01876
    -0.04095
    -0.09271
     0.13654
     0.77252
     1.10531
     1.09052
     0.97219
     0.75773
     0.75034
     1.03136
     1.08312
     1.37153
     1.51944
     1.52683
     1.20884
     0.83169
     1.03875
     0.83169
     1.16447
     1.46767
     1.51944
     1.65995
     1.12749
     0.42495
     0.80950
     0.92043
     0.41016
    -0.04834
     0.38797
     0.01082
     0.14393
    -0.01137
    -0.71391
    -0.50684
    -0.12229
    -0.37373
    -1.27594
    -1.54957
    -1.43864
    -1.42385
    -1.01711
    -0.84702
    -0.43289
    -0.64735
    -0.23322
     0.12175
     0.41016
     0.32142
     0.29184
    -0.10011
    -0.34415
    -0.27020
    -0.07792
     0.06998
    -0.52903
    -0.30717
    -0.76568
    -0.49205
    -0.66954
    -1.51259
    -1.49780
    -1.86756
    -1.85277
    -1.30552
    -0.94316
    -2.02286
    -2.95465
    -2.12639
    -1.32771
    -1.92672
    -2.55531
    -2.62926
    -2.36304
    -2.36304
    -2.00067
    -1.58654
    -1.91193
    -1.60133
    -1.35729
    -0.98753
    -0.61777
    -0.62517
    -0.63996
    -0.27020
     0.00342
     0.41016
     0.18830
     0.72815
     0.76513
     0.46932
     0.55067
     0.51369
     0.18091
     0.35100
     0.23268
     0.30663
     0.23268
     0.24007
     0.07738
     0.32881
     0.24007
     0.58025
     0.75034
     0.82429
     0.95740
     1.09052
     1.11270
     1.74869
     1.14228
     0.42495
     0.25486
     0.42495
     1.02396
     1.28279
     0.83169
     0.62462
     0.21049
    -0.37373
    -0.63256
    -0.37373
    -0.07792
    -0.25541
    -0.55121
    -0.58819
    -0.35894
     0.01082
     0.00342
     0.06998
     0.16612
     0.32142
     0.03301
    -0.30717
    -0.27020
    -0.40331
    -0.21104
     0.27705
     0.15133
     0.02561
     0.15872
     0.01082
     0.70597
     0.47672
     0.56546
     0.95740
     1.36414
     1.34195
     1.23103
     1.29758
     1.91138
     2.00013
     2.15542
     2.31072
     1.94836
     2.07408
     2.23677
     2.36249
     2.39947
     1.70432
     1.51944
     1.85222
     2.04450
     2.11845
     1.48246
     0.33621
    -0.46247
    -0.42550
    -0.31457
    -0.39592
     0.37318
    -0.01137
    -0.57340
    -0.52903
    -1.23897
    -2.45178
    -2.44438
    -1.82319
    -1.15762
    -1.28334
    -1.34990
    -1.32031
    -0.65475
    -0.61777
    -0.24062
    -0.16666
    -0.22583
    -0.25541
    -0.18885
     0.21789
    -0.00397
     0.29184
     0.04780
    -0.81005
    -0.76568
    -0.62517
    -0.61038
    -0.48466
    -0.80265
    -1.31292
    -1.34990
    -1.13543
    -1.62352
    -2.11899
    -1.82319
    -2.01546
    -1.79361
    -1.33510
    -0.95795
    -1.12064
    -1.38687
    -1.00232
    -0.86181
    -0.85442
    -0.74349
    -0.69912
    -0.75088
    -0.36634
    -0.29238
    -0.26280
    -0.30717
    -0.07792
     0.05519
     0.01821
    -0.10011
    -0.12229
     0.00342
     0.25486
     0.30663
     0.41016
     0.61723
     0.49151
     0.51369
     1.06094
     0.77252
     0.72076
     0.58764
     0.75773
     1.04615
     1.34935
     1.02396
     0.55806
     0.47672
     0.59504
     0.61723
     0.71336
     0.60983
     0.18830
     0.24007
     0.15133
     0.01821
    -0.02616
    -0.19625
    -0.29238
    -0.19625
    -0.23322
    -0.07792
    -0.36634
    -0.71391
    -0.40331
    -0.25541
    -0.10750
    -0.20364
    -0.41810
    -0.27759
    -0.04834
     0.21789
     0.06998
     0.00342
     0.12914
     0.19570
     0.43235
     0.63202
     0.60243
     0.44714
     0.51369
     0.44714
     0.72076
     0.90564
     1.20145
     1.47507
     1.68953
     1.48986
     1.43070
     1.30498
     1.53423
     1.06833
     0.72815
     1.38633
     1.51204
     1.23103
     1.00917
     0.47672
     0.55067
     0.83169
     0.29184
     0.00342
     0.15133
    -0.10750
     0.03301
    -0.10011
    -0.17406
    -0.18146
    -0.57340
    -0.43289
    -0.35154
    -0.57340
    -0.55121
    -0.83223
    -1.36469
    -1.65310
    -1.20939
    -0.70651
    -0.97274
    -0.89139
    -1.05409
    -1.66789
    -1.66049
    -1.19460
    -0.91358
    -0.41810
     0.01821
    -0.00397
     0.55806
     0.83169
     0.78731
     0.55067
     1.42330
     2.46602
     2.01492
     0.68378
     0.77252
     0.35100
    -0.83223
    -0.51424
    -0.20364
    -0.31457
    -0.18146
    -0.67693
    -1.28334
    -1.48301
    -1.99328
    -2.25211
    -1.97109
    -1.57175
    -2.04504
    -2.12639
    -1.23157
    -0.83963
    -1.03930
    -0.49205
    -0.15187
    -0.53642
    -0.42550
    -0.17406
    -0.40331
     0.12175
     0.23268
     0.43235
     0.84648
     0.58764
     0.38797
     0.32142
     0.46193
     0.58025
     0.43974
     0.65420
     0.79471
     0.62462
     0.21049
     0.22528
     0.07738
    -0.26280
    -0.27759
    -0.35894
    -0.49945
    -0.44768
    -0.57340
    -0.63256
    -0.60298
    -0.49205
    -0.56601
    -0.46987
    -0.44029
    -0.25541
     0.06259
     0.00342
    -0.01137
     0.09956
     0.11435
     0.09956
     0.17351
     0.17351
     0.19570
     0.23268
     0.35100
     0.54327
     0.56546
     0.54327
     0.42495
     0.44714
     0.41756
     0.60243
     0.61723
     0.72076
     0.48411
     0.51369
     0.13654
     0.34360
     0.53588
     0.76513
     0.79471
     0.83169
     0.86127
     0.70597
     0.69118
     0.33621
     0.75034
     1.46767
     1.46028
     0.96480
     1.23103
     1.58600
     1.29758
     1.32716
     1.45288
     1.42330
     1.49725
     1.34195
     0.79471
     0.77252
     0.75034
     0.46193
     0.47672
     0.46193
     0.28444
     0.26226
     0.21789
     0.59504
     0.35100
     0.18830
     0.16612
     0.12914
     0.06998
    -0.15187
    -0.01876
     0.07738
     0.44714
     0.55067
     0.44714
     0.46932
     0.40276
     0.04040
     0.11435
     0.25486
     0.40276
     0.63202
     0.97219
     1.54902
     1.61558
     1.31977
     0.17351
    -0.32936
    -0.40331
    -0.51424
    -0.43289
     0.01821
    -0.24062
    -0.76568
    -1.09106
    -1.18720
    -1.73445
    -1.68268
    -2.06723
    -1.94151
    -1.84537
    -1.26855
    -1.03190
    -0.12969
     0.01082
    -0.25541
     0.04780
     0.97959
     1.88920
     1.71171
     2.02231
     1.48986
     2.30333
     2.54737
     2.59914
     2.90234
     1.93357
     1.65255
     0.29923
    -1.09846
    -0.86181
    -0.57340
    -1.46082
    -1.89714
    -1.73445
    -1.77882
    -2.34085
    -3.10995
    -3.62022
    -3.98258
    -3.75333
    -3.12474
    -2.42220
    -2.04504
    -1.95630
    -1.46822
    -1.17241
    -0.68433
    -0.44029
    -0.13708
     0.34360
     0.22528
     0.25486
     0.38058
     0.46193
     0.50630
     0.85387
     0.84648
     0.95001
     0.64681
     0.80211
     1.00178
     1.21624
     0.91303
     0.77992
     0.66160
     0.50630
     0.33621
     0.60983
     0.55806
     0.54327
     0.24747
     0.05519
     0.08477
     0.18830
    -0.01137
     0.06998
    -0.06313
    -0.65475
    -0.53642
    -0.64735
    -0.19625
    -0.13708
    -0.49205
    -0.39592
     0.24747
     0.24747
     0.04040
     0.09956
    -0.02616
     0.06259
     0.46193
    -0.00397
     0.06259
     0.38797
     0.59504
     0.19570
     0.11435
     0.04040
    -0.21843
    -0.01876
    -0.18146
     0.10696
    -0.36634
    -0.32196
    -0.36634
    -0.11490
    -0.18885
    -0.21104
    -0.15187
    -0.72870
    -0.69172
    -0.54382
     0.01821
     0.00342
    -0.21843
    -0.15927
    -0.10750
    -0.17406
    -0.15927
    -0.18885
    -0.19625
    -0.06313
    -0.13708
     0.27705
     0.63941
     0.55067
     0.43974
     0.32881
     0.54327
     1.06833
     1.04615
     0.91303
     0.39537
    -0.10750
    -0.62517
    -0.77307
    -0.32936
    -0.39592
    -0.87660
    -1.14283
    -1.71226
    -1.96370
    -1.99328
    -2.31867
    -2.14858
    -1.48301
    -1.26855
    -1.27594
    -1.33510
    -1.39427
    -1.16502
    -0.98014
    -0.38113
     0.25486
     0.32142
     0.12175
     0.74294
     1.29019
     1.32716
     2.08887
     2.05189
     1.85222
     2.31072
     2.56956
     2.83578
     1.96315
     1.72650
     2.76923
     2.92452
     1.77087
     0.86866
     1.11270
     1.27540
     0.81690
     0.12175
     0.06259
    -0.56601
    -1.22418
    -1.15762
    -1.52738
    -1.38687
    -1.78621
    -1.62352
    -1.43124
    -1.19460
    -1.58654
    -1.20939
    -0.55861
    -0.57340
    -0.54382
    -0.55121
    -0.56601
    -0.89879
    -0.49945
     0.10696
     0.27705
    -0.10011
    -0.05574
    -0.24062
    -0.29238
    -0.18885
    -0.39592
    -0.36634
    -0.41071
    -0.21843
    -0.02616
     0.15133
    -0.18885
    -0.03355
    -0.35154
    -0.41810
    -0.86921
    -0.73609
    -0.28499
    -0.01876
    -0.21843
     0.09217
     0.01082
    -0.60298
    -0.72870
    -0.74349
    -0.44768
     0.21789
     0.09217
     0.41756
     0.44714
     0.83908
     1.12010
     0.89824
     0.89824
     0.86127
     0.95001
     0.81690
     1.41591
     1.54162
     1.44549
     1.43070
     1.46028
     1.30498
     1.43070
     1.30498
     1.60079
     1.58600
     0.89085
     0.90564
     0.56546
     0.12914
     0.40276
     0.01082
     0.04040
    -0.07053
    -0.09271
    -0.24801
    -0.44768
    -0.88400
    -1.09846
    -1.00972
    -0.77307
    -0.23322
     0.14393
     0.34360
     0.21789
     0.40276
     0.01082
    -0.15187
     0.21789
     0.60983
     0.69118
     0.45453
     0.51369
     0.29923
    -0.01137
     0.13654
    -0.46987
    -0.81005
    -1.00972
    -0.97274
    -1.86016
    -1.70486
    -1.46082
    -1.23897
    -0.61038
    -0.89879
    -0.72870
    -0.73609
    -0.88400
    -1.21678
    -0.24801
     0.15872
     0.12175
     0.15872
     0.08477
     0.37318
     0.63941
     0.89824
     1.14228
     0.71336
     1.30498
     1.50465
     1.64516
     1.22363
     1.09052
     0.83908
     0.20309
     0.26965
     0.63941
     0.92782
     0.74294
     0.63202
     0.99438
     0.55067
     0.38058
     0.48411
     0.50630
     0.77992
     0.06998
     0.16612
     0.61723
     0.25486
     0.29923
     0.38058
     0.40276
     0.07738
    -0.04834
    -0.02616
    -0.32936
     0.04040
     0.11435
     0.16612
    -0.41071
    -0.92097
    -1.00232
    -0.69912
    -0.42550
    -0.29978
    -1.19460
    -1.45343
    -0.95795
    -0.27020
    -0.35154
    -0.37373
    -0.59559
    -1.32031
    -1.25376
    -1.36469
    -1.39427
    -1.06888
    -1.27594
    -1.14283
    -0.27759
    -0.04095
     0.03301
     0.32881
     0.15133
     0.42495
     0.77992
     0.76513
     0.95740
     1.35674
     1.55641
     1.37153
     1.36414
     1.80785
     1.74129
     1.60818
     1.44549
     1.24582
     1.29758
     1.03136
     0.94261
     0.61723
     0.41016
     0.49151
     0.58025
     0.69857
     0.35100
     0.32142
     0.11435
     0.20309
     0.02561
     0.20309
     0.22528
     0.10696
     0.11435
     0.49890
     0.83169
     0.63941
     0.62462
     0.66899
     0.31402
     0.50630
     0.81690
     1.00917
     1.10531
     1.37893
     1.58600
     1.59339
     1.59339
     1.40112
     0.21789
    -0.98014
    -0.63256
    -0.86181
    -0.61777
    -0.54382
    -0.80265
    -1.54957
    -2.24471
    -1.31292
    -1.77142
    -1.83058
    -1.45343
    -2.16337
    -1.83058
    -0.98753
    -1.00232
    -1.04669
    -1.13543
    -0.74349
    -0.33675
     0.18830
     0.26965
     0.12914
    -0.35894
     0.13654
     0.53588
     0.66160
     0.58764
     0.57285
     0.06259
     0.24747
    -0.05574
     0.09956
    -0.04834
     0.02561
     0.21049
     0.16612
     0.62462
    -0.01876
     0.01821
     0.20309
     0.14393
    -0.41810
    -0.46987
    -0.28499
    -0.12969
     0.18091
     0.69857
     0.35100
     0.26226
    -0.15927
    -0.29978
    -0.10750
    -0.51424
     0.30663
     0.21789
     0.22528
     0.06998
    -0.35154
    -0.58080
    -0.92097
    -0.47726
    -0.28499
    -0.13708
    -0.39592
    -0.64735
    -0.35154
    -0.04834
     0.02561
     0.24007
     0.37318
     0.38058
     0.25486
    -0.02616
     0.25486
     0.41756
    -0.11490
     0.03301
     0.60983
     0.59504
     0.52848
     0.08477
    -0.49945
    -0.31457
     0.08477
     0.13654
     0.24007
     0.25486
     0.29923
    -0.19625
     0.03301
     0.64681
     0.25486
    -0.10011
     0.15133
     0.58025
     1.14228
     0.63202
     0.29184
     0.31402
     0.05519
    -0.13708
     0.24747
     0.45453
     0.20309
    -0.35154
    -0.29978
    -0.26280
    -0.18146
    -0.18885
     0.12914
    -0.12229
     0.01821
     0.44714
     0.46193
     0.67639
     0.49890
     0.46932
     0.50630
     0.52109
     1.06833
     1.12010
     1.02396
     0.65420
     1.03136
     1.31977
     1.71911
     1.35674
     1.22363
     0.97219
    -0.21843
    -0.23322
     0.61723
     0.72815
     0.81690
     0.48411
     0.33621
    -0.29978
    -0.62517
    -0.97274
    -1.52738
    -1.45343
    -1.85277
    -1.69007
    -1.15023
    -1.14283
    -0.80265
    -0.77307
    -1.65310
    -1.40166
    -1.23897
    -1.90453
    -1.37208
    -1.05409
    -0.59559
     0.60243
     0.36579
     0.69857
     0.67639
     0.62462
     0.98698
     1.19405
     0.86127
     0.55067
     0.89824
     1.43070
     1.53423
     1.80785
     1.61558
     1.47507
     1.58600
     0.98698
     0.59504
     0.60983
     0.46193
     0.34360
     0.08477
    -0.01876
    -0.07792
    -0.54382
    -0.02616
     0.24747
    -0.07792
     0.09956
     0.40276
    -0.21104
    -0.70651
    -0.72130
    -0.87660
    -0.69912
    -0.27759
     0.25486
    -0.10011
    -0.47726
    -0.58080
    -0.46247
    -0.27020
    -0.43289
    -0.42550
    -0.75088
    -0.81005
    -0.36634
    -0.44768
    -0.38852
    -0.55121
    -0.46987
    -0.22583
     0.14393
     0.46932
     0.49890
     0.15133
     0.02561
    -0.13708
     0.16612
     0.28444
     0.01082
    -0.51424
    -0.46987
     0.12914
     0.05519
    -0.22583
    -0.49945
    -0.73609
    -0.82484
    -0.74349
    -1.27594
    -1.00232
    -0.68433
    -1.21678
    -0.99493
    -0.90618
    -0.66954
    -0.58080
    -0.48466
    -0.37373
    -0.10011
     0.04040
     0.27705
     0.29923
     0.58025
     0.67639
     0.72076
     1.12749
     1.19405
     1.24582
     1.01657
     0.86866
     0.99438
     1.06094
     1.18665
     1.07573
     0.73555
     0.72076
     0.49890
     0.60243
     0.60983
     0.72815
     0.14393
     0.11435
     0.46193
     0.21049
     0.26226
     0.29184
     0.22528
     0.29923
     0.21049
     0.23268
     0.40276
     0.26226
     0.10696
     0.05519
     0.04780
     0.02561
    -0.50684
    -0.54382
    -0.07053
    -0.52903
    -1.11325
    -1.57915
    -1.49040
    -1.37208
    -1.22418
    -1.12064
    -1.49040
    -1.08367
    -1.08367
    -1.26855
    -1.25376
    -1.00232
    -0.72130
    -0.28499
    -0.06313
    -0.03355
    -0.16666
     0.42495
     1.05354
     1.22363
     1.45288
     1.34935
     1.57860
     2.08887
     2.21459
     2.62872
     2.59914
     2.59174
     2.71006
     2.43644
     1.65995
     0.99438
     0.86127
     0.39537
     0.60983
     0.78731
     0.28444
     0.30663
    -0.36634
    -1.33510
    -1.54217
    -1.86016
    -1.83798
    -1.44603
    -1.67528
    -1.48301
    -0.72130
    -0.35894
    -0.36634
    -0.67693
    -0.55121
    -0.48466
    -0.47726
    -0.14448
    -0.12229
    -0.10750
    -0.27759
    -0.57340
    -0.39592
    -0.25541
    -0.04834
    -0.10750
    -0.35154
    -0.46247
    -0.38113
    -0.52903
    -0.57340
    -0.41810
    -0.10011
    -0.07053
    -0.10750
     0.09956
    -0.10011
    -0.24801
    -0.09271
    -0.45508
    -0.38852
    -0.12229
     0.04040
     0.19570
     0.03301
    -0.24801
     0.02561
     0.48411
     0.07738
     0.23268
     0.08477
     0.09217
     0.43235
     0.46193
     0.52109
     0.15872
     0.31402
     0.33621
     0.63202
     0.61723
     0.75034
     0.70597
     0.68378
     0.65420
     0.67639
     1.02396
     0.90564
     0.68378
     0.75773
     0.76513
     1.52683
     1.09791
     0.72815
     0.42495
     0.53588
     0.58025
     0.85387
     1.04615
     0.56546
     0.58764
     0.14393
    -0.07792
    -0.29978
    -0.21104
     0.07738
     0.02561
     0.18830
     0.12914
     0.15872
     0.03301
    -0.06313
    -0.56601
    -0.75828
     0.10696
     0.63202
     0.12175
    -0.11490
    -0.03355
    -0.02616
     0.04040
    -0.09271
     0.23268
     0.37318
    -0.19625
     0.02561
     0.32142
    -0.01137
    -0.78047
    -0.71391
     0.01821
     0.02561
    -0.11490
     0.04040
    -0.11490
    -0.49205
    -0.81005
    -0.31457
     0.26226
     0.58764
     0.41016
     0.34360
     0.53588
     0.82429
     0.55806
     0.32142
     0.63202
     0.93522
     0.92043
     0.82429
     1.35674
     0.84648
     1.05354
     0.96480
     0.18830
    -0.05574
    -0.52903
    -0.68433
    -1.06148
    -1.29813
    -0.96535
    -0.78047
    -0.81005
    -1.55696
    -2.20034
    -2.16337
    -2.01546
    -1.91193
    -1.97109
    -1.62352
    -1.79361
    -1.62352
    -1.34250
    -1.12804
    -1.05409
    -0.99493
    -0.48466
    -0.45508
    -0.36634
    -0.04095
    -0.07792
    -0.22583
    -0.29978
     0.12175
     0.32881
     0.32881
     0.31402
     0.19570
    -0.10750
    -0.09271
     0.15872
     0.05519
     0.26226
    -0.01876
    -0.04095
    -0.02616
    -0.07053
    -0.00397
     0.01821
    -0.00397
    -0.11490
     0.14393
     0.14393
     0.29923
     0.38797
     0.22528
     0.24747
     0.30663
     0.61723
     0.34360
     0.41016
     0.41016
     0.35100
     0.23268
     0.40276
     0.60983
     0.43974
     0.61723
     0.60983
     0.97219
     0.88345
     0.80950
     1.12010
     1.15707
     1.11270
     0.77992
     0.80950
     1.04615
     0.77992
     0.91303
     0.86866
     1.20884
     1.39372
     0.79471
     0.29184
    -0.29238
    -0.41810
     0.21049
     0.32881
     0.46193
     0.49890
     0.30663
     0.02561
     0.29184
     0.03301
    -0.16666
     0.23268
     0.24007
     0.09956
     0.41756
     0.52109
    -0.02616
    -0.50684
    -0.69912
    -0.51424
    -0.10750
     0.35100
    -0.32936
    -0.81005
    -0.92097
    -0.83223
    -0.42550
    -0.70651
    -0.50684
    -0.34415
     0.43235
     0.31402
     0.35100
    -0.24801
     0.87606
     0.76513
     0.80950
     0.56546
     0.99438
     0.75034
     0.47672
     0.81690
     0.93522
     1.38633
     0.55806
     0.22528
     0.27705
    -0.16666
     0.15133
     0.03301
     0.18091
    -0.21104
    -0.24801
    -0.71391
    -0.89879
    -0.53642
    -0.75088
    -0.74349
    -0.72130
    -1.02451
    -1.20199
    -1.05409
    -0.75088
    -0.86921
    -0.72130
    -1.02451
    -0.52903
    -0.61777
    -0.98753
    -0.55861
    -0.39592
    -0.18146
     0.24007
     0.44714
     0.51369
     0.33621
     0.39537
     0.37318
     0.77252
     0.72076
     0.91303
     0.91303
     0.96480
     0.83908
     0.85387
     0.79471
     0.59504
     0.54327
     0.08477
    -0.01876
     0.28444
     0.35100
     0.35839
     0.13654
     0.14393
    -0.33675
    -0.17406
    -0.08532
    -0.07792
     0.01082
     0.21049
     0.45453
     0.27705
     0.05519
     0.32142
     0.29184
     0.35839
     0.35839
     0.47672
     0.24747
     0.21049
     0.18830
     0.48411
     0.58025
     0.76513
     0.73555
     0.66160
     0.81690
     0.50630
     0.78731
     1.07573
     0.97959
     1.02396
     1.00917
     1.12010
     1.29758
     1.54162
     1.46028
     1.59339
     1.37893
     1.23842
     1.11270
     1.16447
     1.17926
     0.90564
     0.76513
     0.59504
     0.37318
     0.84648
     0.64681
    -0.04834
    -0.27020
     0.41756
    -0.55121
    -0.87660
    -0.26280
    -0.66954
    -1.03190
    -0.46987
     0.38058
    -0.74349
    -1.00972
    -0.86181
    -1.47561
    -1.12064
    -0.35154
     0.41016
     0.27705
     0.09956
     0.57285
     0.61723
     0.25486
     0.11435
    -0.04834
    -0.24062
    -0.16666
    -0.04095
    -0.12969
    -0.73609
    -0.83223
    -0.95055
    -1.03190
    -1.33510
    -1.48301
    -1.43864
    -1.99328
    -2.29648
    -1.78621
    -1.41645
    -1.64570
    -1.00972
    -0.55121
    -0.43289
    -0.21104
     0.15872
     0.07738
    -0.04834
    -0.31457
    -0.44029
    -0.38113
    -0.69172
    -0.80265
    -1.03930
    -0.89879
    -0.42550
    -0.51424
    -1.38687
    -1.94151
    -1.92672
    -2.17076
    -1.69007
    -1.04669
    -0.93576
    -0.82484
    -0.64735
    -0.22583
     0.04040
     0.02561
     0.26965
     0.17351
     0.21789
     0.65420
     0.80211
     1.09052
     1.23103
     1.29019
     1.32716
     0.94261
     0.64681
     0.80211
     0.66899
     0.61723
     0.69857
     0.72076
     0.81690
     0.49151
     0.36579
     0.20309
     0.18091
     0.33621
     0.19570
     0.24007
     0.28444
     0.08477
     0.29184
     0.47672
     0.27705
     0.50630
     0.39537
     0.35839
     0.58025
     0.66899
     0.72076
     0.70597
     0.49890
     0.58764
     0.63202
     0.85387
     1.02396
     0.72076
     0.69857
     0.24007
     0.55067
     0.98698
     1.22363
     1.03136
     0.80950
     0.46932
     0.47672
     0.69118
     0.70597
     0.57285
     0.04040
     0.20309
     0.08477
     0.29184
     0.46193
     0.27705
    -0.06313
     0.21789
     0.32881
     0.14393
     0.11435
     0.38797
    -0.04834
    -0.01137
     0.53588
     0.83908
     0.73555
     0.72076
     0.68378
     1.09052
     1.69692
     1.66734
     1.48246
     1.46028
     1.59339
     1.53423
     1.82264
     2.08147
     2.14063
     1.83004
     1.89659
     1.68953
     0.90564
     0.29923
     0.63941
     1.00178
     0.72815
     0.04780
    -0.78786
    -1.26115
    -1.09846
    -1.23157
    -1.37948
    -1.43864
    -2.17076
    -1.86756
    -2.00807
    -2.06723
    -2.13379
    -2.10420
    -1.98588
    -2.12639
    -1.98588
    -1.80840
    -1.74184
    -1.52738
    -1.28334
    -1.16502
    -1.23157
    -1.16502
    -1.03190
    -0.66214
     0.02561
    -0.47726
    -1.04669
    -0.81005
    -0.49945
     0.47672
     0.18091
     0.35100
     0.13654
    -0.51424
    -0.46247
    -0.44768
    -0.92097
    -0.52163
     0.03301
    -0.19625
    -0.49205
    -0.89139
    -0.73609
    -1.08367
    -1.20199
    -1.00232
    -0.69172
    -0.25541
    -0.08532
    -0.26280
    -0.15927
     0.16612
     0.16612
     0.36579
     0.18830
     0.19570
     0.58025
     0.66160
     0.76513
     0.96480
     0.69118
     0.61723
     0.60983
     0.35100
     0.56546
     0.38797
     0.21049
     0.15133
     0.01821
     0.26226
     0.32142
     0.67639
     0.58025
     0.46193
     0.23268
     0.35100
     0.61723
     0.63941
     0.21049
     0.39537
     0.38797
     0.32881
     0.53588
     0.95001
     0.60243
     0.32881
     0.24747
     0.41016
     0.63202
     0.71336
     0.52848
     0.16612
     0.01082
     0.27705
     0.18091
    -0.07792
    -0.06313
     0.06259
    -0.07053
     0.56546
     0.62462
     0.06998
    -0.17406
     0.01821
     0.41016
     0.47672
     0.45453
     0.52848
     0.25486
     0.25486
     0.72076
     1.05354
     1.00917
     1.29019
     1.10531
     1.46767
     1.57120
     1.34195
     1.01657
     0.81690
     0.58025
     0.24007
    -0.15187
     0.74294
     1.17186
     1.29758
     1.06833
     0.36579
     0.74294
     0.92782
     0.24007
    -0.22583
     0.22528
     0.61723
     0.55067
     0.52848
     0.86866
     0.46932
    -0.07792
     0.01082
    -0.01137
     0.36579
     0.95740
     0.09217
    -0.23322
    -0.27759
    -0.07792
    -0.07792
     0.01821
    -0.59559
    -0.21843
    -0.04834
    -0.10011
    -0.43289
    -0.54382
    -0.19625
    -0.21843
    -0.21104
    -0.12969
    -0.32196
    -0.53642
     0.11435
    -0.00397
     0.14393
    -0.10750
    -0.12969
     0.04040
     0.31402
     0.18091
     0.31402
     0.45453
     0.45453
    -0.00397
    -0.15927
     0.18830
     0.27705
     0.32881
     0.09217
    -0.04834
    -0.19625
    -0.22583
    -0.29978
    -0.21843
    -0.26280
    -0.24062
    -0.12969
    -0.40331
    -0.41810
    -0.33675
    -0.68433
    -0.58080
    -0.45508
    -0.63996
    -0.78047
    -0.69172
    -0.56601
    -0.56601
    -0.64735
    -0.64735
    -0.38852
    -0.38852
    -0.63996
    -0.55861
    -0.32196
    -0.09271
    -0.15187
    -0.07053
     0.06259
     0.21049
     0.21049
     0.18830
     0.21789
     0.08477
     0.15133
     0.18830
    -0.30717
    -0.18885
     0.09217
    -0.04095
     0.10696
    -0.23322
    -0.01137
    -0.18146
     0.32881
     0.22528
    -0.14448
    -0.37373
    -0.08532
     0.05519
     0.35839
     0.29923
     0.09956
    -0.07792
     0.43235
     0.58764
     0.21789
    -0.55861
    -0.47726
    -0.36634
    -0.25541
     0.18830
     0.37318
     0.04780
    -0.15187
    -0.38852
    -0.32936
    -0.10011
    -0.31457
    -0.21843
     0.00342
     0.10696
     0.21789
     0.26226
     0.27705
    -0.12229
    -0.18146
    -0.27759
     0.61723
     0.61723
     0.31402
    -0.26280
    -0.81005
    -0.72130
    -1.20199
    -0.89879
    -0.18885
    -0.19625
     0.26226
     0.29184
     0.26965
    -0.47726
    -1.10585
    -1.53477
    -1.29813
    -0.84702
    -1.02451
    -1.49040
    -1.04669
    -0.92097
    -0.44768
    -0.86921
    -1.34990
    -1.77882
    -1.63831
    -1.61612
    -0.97274
    -0.76568
    -1.14283
    -0.75828
    -0.10750
    -0.10011
    -0.10011
     0.22528
     0.30663
     0.44714
     0.64681
     0.80950
     0.89085
     0.83169
     1.09052
     0.95001
     0.60243
     0.11435
     0.26965
     0.29923
     1.16447
     0.60243
     0.30663
     0.03301
    -0.00397
     0.06998
     0.33621
     0.24007
     0.07738
     0.04780
    -0.06313
     0.00342
     0.32142
     0.49890
     0.52848
     0.07738
     0.24747
     0.41756
     0.51369
     0.32881
     0.16612
    -0.03355
     0.33621
     0.32881
     0.00342
    -0.27020
    -0.24801
    -0.31457
    -0.30717
    -0.34415
    -0.09271
     0.11435
     0.34360
     0.21049
     0.34360
     0.40276
     0.63941
     0.35100
     0.46932
     0.24747
     0.11435
     0.27705
     0.80950
     0.82429
     0.75034
     0.49151
    -0.01876
     0.08477
     0.01082
     0.10696
     0.28444
     0.35839
     0.08477
    -0.15187
    -0.50684
    -0.40331
     0.32142
     1.02396
     0.66160
     0.36579
     0.11435
     0.48411
     0.48411
     0.88345
     0.63202
     0.08477
     0.64681
     0.85387
     0.70597
     0.60983
     0.56546
     0.45453
     0.42495
     0.13654
     0.24007
    -0.27020
    -0.65475
    -1.14283
    -1.28334
    -1.31292
    -1.32031
    -0.95055
    -1.06148
    -1.08367
    -1.07627
    -0.86181
    -0.51424
    -0.66954
    -0.19625
     0.18091
     0.02561
    -0.38852
     0.21049
     0.66160
     0.69857
     1.11270
     0.85387
     0.38058
    -0.08532
     0.49151
    -0.57340
    -0.84702
    -0.97274
    -1.52738
    -1.55696
    -1.14283
    -1.16502
    -1.12064
    -1.16502
    -1.12804
    -1.16502
    -0.51424
    -0.17406
     0.20309
     0.67639
     1.03136
     0.83908
     1.00178
     1.62297
     1.78567
     2.37728
     2.42165
     2.25896
     1.67474
     1.09791
     1.03875
     0.61723
     0.15133
     0.89824
     0.55806
    -1.22418
    -1.20939
    -1.55696
    -1.68268
    -1.38687
    -1.03930
    -1.57915
    -1.93412
    -1.74924
    -1.48301
    -1.46082
    -1.06148
    -1.15023
    -0.61038
    -0.05574
    -0.10011
     0.01821
     0.38058
     0.18091
     0.29184
     0.40276
     0.69857
     0.28444
     0.01821
    -0.21843
    -0.40331
    -0.15187
     0.01082
    -0.04095
     0.12175
    -0.09271
    -0.55121
    -0.78047
    -0.49945
    -0.52163
    -0.42550
    -0.44029
    -0.20364
     0.06259
     0.49890
     0.98698
     0.86866
     0.66899
     0.55067
    -0.37373
    -0.00397
     0.27705
     0.07738
     0.47672
     0.89085
     0.82429
     0.74294
     0.39537
    -0.35154
    -0.24801
    -0.01137
    -0.08532
    -0.24062
     0.14393
     0.18830
    -0.11490
    -0.27020
    -0.04834
     0.20309
     0.04040
     0.16612
     0.02561
     0.05519
     0.18091
     0.04040
     0.20309
     0.05519
     0.11435
     0.24007
     0.40276
     0.39537
     0.67639
     0.21049
     0.23268
     0.10696
     0.59504
     0.62462
     0.56546
     0.32142
     0.19570
     0.07738
     0.18830
     0.22528
     0.21049
    -0.04095
    -0.27759
    -0.14448
    -0.05574
    -0.32196
    -0.62517
    -0.31457
    -0.17406
    -0.51424
    -1.00232
    -1.01711
    -1.09846
    -1.63831
    -1.15762
    -0.27759
    -0.18146
    -0.38852
    -0.78786
    -0.95055
    -0.66214
    -0.61038
    -0.55861
    -0.55121
    -0.21843
    -0.38113
    -0.38852
    -0.15187
    -0.12229
    -0.16666
    -0.15927
    -0.66214
    -0.15187
     0.32142
    -0.00397
     0.08477
    -0.32936
     0.14393
     0.06998
     0.12175
     0.26965
    -0.04095
    -0.16666
     0.29923
     0.42495
     0.77992
     0.57285
     0.93522
     1.00917
     0.77252
     1.11270
     0.94261
     0.29923
     0.32881
     0.84648
     0.37318
     0.29923
     0.95001
     1.09791
     0.89085
     0.88345
     0.47672
     0.65420
     0.80950
     0.89824
     0.93522
     0.46932
     0.01821
     0.12914
     0.39537
     0.09956
    -0.54382
    -0.30717
    -0.07792
    -0.00397
    -0.12969
    -0.48466
    -0.69172
    -1.23897
    -0.72130
    -0.48466
    -0.03355
    -0.13708
     0.09956
     0.76513
     1.14968
     1.00917
     1.62297
     1.45288
     0.54327
     0.41756
     0.38797
     0.32142
     0.83908
     0.78731
     0.57285
     0.16612
    -0.01876
    -0.17406
    -0.89879
    -1.20199
    -0.82484
    -0.94316
    -1.00232
    -0.66954
    -0.73609
    -0.51424
    -0.49205
    -0.45508
    -0.29238
    -0.50684
    -0.50684
    -0.73609
    -0.69912
    -0.63996
    -0.66954
    -0.77307
    -0.76568
    -0.83223
    -0.87660
    -1.06148
    -1.01711
    -1.26855
    -1.35729
    -1.29813
    -1.17241
    -1.49780
    -1.23157
    -0.98014
    -1.06888
    -0.81744
    -0.98014
    -0.66954
    -0.39592
    -0.04834
     0.01082
    -0.23322
     0.00342
    -0.10750
    -0.03355
     0.34360
     0.34360
     0.35100
     0.35839
     0.20309
     0.21789
     0.54327
     0.46193
     0.25486
     0.65420
     0.33621
     0.52848
     0.94261
     0.45453
     0.26226
     0.69857
     0.68378
     0.61723
     0.43974
     0.55806
     0.75773
     0.39537
     0.42495
    -0.10750
    -1.12804
    -0.92097
    -0.04095
    -0.23322
    -0.24801
    -0.41810
    -0.32196
    -0.69912
    -0.79526
    -0.40331
    -0.27020
    -0.04095
    -0.65475
    -0.10011
     0.29184
     0.83169
     0.25486
    -0.20364
     0.11435
     0.41016
     0.66160
     0.55806
     0.56546
     0.81690
     1.47507
     1.02396
     1.74129
     2.02971
     1.69692
     1.35674
     1.23103
     1.02396
     0.83169
     1.35674
     1.76348
     0.80950
     1.08312
     0.93522
     0.26965
    -0.04834
     0.04040
     0.35100
    -0.02616
    -0.38852
    -0.29238
     0.28444
     0.23268
    -0.46247
    -0.44029
    -0.15927
    -0.42550
    -0.07053
     0.24747
     0.63202
     0.46932
     0.11435
     0.31402
     0.16612
    -0.47726
    -1.07627
    -1.11325
    -0.89139
    -0.69912
    -0.28499
     0.06259
    -0.17406
    -0.61777
    -0.99493
    -1.03190
    -1.17241
    -1.28334
    -1.29813
    -1.22418
    -0.72870
    -0.53642
    -0.46987
    -0.44029
    -0.58080
    -1.11325
    -0.81744
    -0.29978
    -0.07792
    -0.25541
    -0.03355
    -0.12229
    -0.07053
     0.38058
     0.24747
     0.19570
     0.12175
     0.36579
     0.90564
     0.45453
     0.06998
     0.04780
    -0.04834
     0.21049
     0.52848
     0.58025
     0.97959
     1.52683
     1.37893
    -0.13708
    -0.40331
    -0.07053
    -0.24801
    -0.21843
     0.35839
     0.94261
     0.68378
     0.32142
    -0.24062
    -0.92837
    -1.54957
    -1.40906
    -0.69172
    -0.04834
    -0.56601
    -0.96535
    -1.43864
    -1.77142
    -0.97274
    -0.19625
    -0.65475
    -1.14283
    -0.92097
    -0.53642
    -0.42550
    -0.49205
    -0.08532
    -0.12229
    -0.22583
    -0.70651
    -0.59559
    -0.35894
    -0.25541
    -0.08532
     0.00342
    -0.27759
    -0.15187
    -0.04095
    -0.47726
    -0.81744
    -0.29238
     0.02561
     0.32142
     0.01821
    -0.41071
    -0.24062
    -0.26280
    -0.20364
     0.20309
     0.22528
     0.20309
     0.40276
     0.52848
     0.98698
     1.34195
     1.83743
     1.63037
     1.46767
     1.12010
     1.14228
     1.22363
     1.56381
     2.53997
     2.77662
     2.37728
     2.51779
     2.53997
     2.76183
     2.67309
     3.16117
     3.05764
     3.05024
     1.96315
     0.97959
     1.01657
     1.51204
     0.90564
     0.86866
     1.16447
     0.89824
    -0.46247
    -2.14858
    -2.79935
    -3.23567
    -3.79770
    -3.58324
    -2.99163
    -2.88809
    -3.11735
    -3.73854
    -4.36713
    -3.93821
    -2.96944
    -2.68103
    -2.54052
    -2.42220
    -2.32606
    -2.16337
    -1.54217
    -0.97274
    -0.91358
    -1.13543
    -1.00972
    -0.90618
    -0.46987
    -0.35894
    -0.35894
    -0.69172
    -0.66954
    -0.63996
    -0.51424
    -0.40331
    -0.41071
    -0.29978
    -0.18885
    -0.43289
    -0.43289
    -0.28499
     0.00342
    -0.16666
     0.01821
    -0.01876
     0.15133
     0.59504
     0.58025
     0.58764
     0.16612
     0.26965
     0.53588
     0.41016
     0.43974
     0.11435
     0.10696
     0.15133
     0.44714
     0.22528
     0.22528
     0.40276
     0.65420
     0.46193
     0.18091
     0.55806
     0.12175
     0.13654
     0.14393
     0.62462
     0.67639
     0.74294
     0.09217
    -0.26280
    -0.17406
    -0.50684
    -0.29978
     0.02561
     0.01082
    -0.45508
    -0.98014
    -1.70486
    -1.46822
    -0.50684
    -0.68433
    -1.23897
    -0.58819
    -0.63996
    -0.78786
    -0.07792
    -0.54382
    -0.70651
    -0.42550
    -0.24062
    -0.17406
    -0.62517
    -0.42550
    -0.08532
     0.32142
     0.55067
     0.22528
     0.01821
    -0.07792
     0.18091
     0.40276
     0.35100
     0.75773
     1.07573
     0.89085
     0.85387
     1.16447
     0.99438
     1.29758
     2.35509
     2.88015
     2.45123
     2.41426
     2.53258
     2.28854
     2.41426
     2.47342
     2.37728
     2.02971
     2.63611
     2.71746
     2.52518
     2.15542
     1.87441
     1.31977
     1.48986
     1.65255
     1.69692
     1.26061
     0.75773
     0.75034
     0.86866
     0.89824
     0.50630
     0.28444
    -0.31457
    -0.98014
    -2.31127
    -3.79770
    -4.27100
    -3.64240
    -2.66624
    -2.00067
    -2.04504
    -2.50354
    -2.91028
    -4.01216
    -3.89384
    -3.05079
    -2.25950
    -1.62352
    -1.00972
    -0.56601
    -0.37373
     0.01082
     0.49151
     0.41756
     0.38058
     0.26965
     0.09956
    -0.29238
    -0.44029
    -0.72870
    -0.69912
    -0.32936
    -0.09271
     0.05519
     0.13654
     0.14393
     0.45453
     0.39537
     0.35839
     0.55067
     0.49890
     0.80211
     0.92782
     0.80950
     0.68378
     1.05354
     0.69857
     0.38058
     0.56546
     0.13654
     0.18091
     0.09956
    -0.00397
    -0.09271
    -0.37373
    -0.50684
    -0.63996
    -0.60298
    -0.44768
    -0.47726
    -0.18885
     0.00342
    -0.07053
    -0.11490
    -0.69912
    -0.75828
    -0.50684
     0.46932
     0.49890
     0.41756
     0.59504
     0.21049
     0.46932
     0.70597
     0.22528
     0.52109
     0.39537
     0.43974
     0.43235
     0.49890
     0.30663
    -0.14448
    -0.04834
     0.58025
     0.80950
     0.40276
     0.11435
     0.11435
    -0.03355
    -0.48466
    -0.66214
    -0.22583
     0.18091
     0.66160
     0.95001
     0.90564
     0.66899
     0.27705
     0.26965
     0.34360
     1.05354
     1.55641
     1.65995
     1.51944
     1.42330
     1.50465
     1.16447
     1.14228
     1.03875
     1.27540
     1.76348
     1.27540
     0.73555
     0.49890
     0.30663
     0.10696
    -0.33675
    -0.25541
    -0.35154
    -0.56601
    -0.88400
    -0.69172
    -0.07792
    -0.00397
    -0.77307
    -0.52903
    -0.04834
    -0.25541
     0.12175
     0.21049
     0.06998
     0.13654
     0.97219
     1.06094
     0.52109
    -0.30717
    -1.63831
    -0.76568
    -1.25376
    -2.96205
    -2.87330
    -2.09681
    -2.18555
    -2.47396
    -2.71061
    -3.43534
    -3.47231
    -3.33181
    -3.50929
    -3.56845
    -3.22088
    -3.08037
    -2.25950
    -1.81579
    -1.41645
    -1.06148
    -1.20199
    -0.95055
    -0.54382
     0.33621
     0.37318
     0.01821
    -0.03355
    -0.20364
     0.50630
     0.89824
     0.73555
     0.74294
     1.17926
     1.22363
     1.35674
     1.42330
     1.29019
     1.01657
     0.75773
     0.79471
     0.95740
     1.06833
     1.08312
     0.76513
     0.89824
     0.78731
     0.73555
     0.59504
     0.51369
     0.38058
     0.10696
    -0.07053
    -0.10011
    -0.24062
    -0.01876
     0.15133
     0.30663
     0.38058
     0.35100
     0.04780
    -0.01137
     0.24747
     0.54327
     0.86866
     0.95740
     1.01657
     1.51204
     1.68953
     1.37153
     0.57285
     0.53588
     0.62462
     0.42495
     0.11435
     0.18091
     0.68378
     0.66160
     1.20145
     0.66899
    -0.94316
    -1.00972
    -0.67693
    -0.27759
     0.08477
     0.95740
     1.34935
     1.02396
     1.46767
     1.16447
     1.35674
     1.85222
     1.20145
     1.05354
     1.43809
     1.71171
     1.77087
     1.60818
     1.19405
     0.60983
     0.58025
     0.63202
     0.49890
     0.45453
    -0.04834
    -0.10750
    -0.30717
    -0.24062
    -0.36634
    -0.39592
     0.00342
     0.00342
    -0.12969
    -0.02616
     0.32881
